# Supplementary material for: Structure of the PAPP-ABP5 complex reveals mechanism of substrate recognition
Source: Nat Commun. 2022 Sep 20;13:5500. doi: 10.1038/s41467-022-33175-2 (PMC9489782; doi:10.1038/s41467-022-33175-2)
Supplement: Supplementary file 5 — Supplementary Data 2 [file 41467_2022_33175_MOESM5_ESM.zip › simulation Finals/Final_1.pdb]

REMARK    GENERATED BY TRJCONV
TITLE     active-agonist+G_alpha in water
REMARK    THIS IS A SIMULATION BOX
CRYST1  187.709  187.709  187.709  90.00  90.00  90.00 P 1           1
MODEL        1
ATOM      1  N   ARG A  15     100.590 103.200 164.570  1.00  0.00           N
ATOM      2  HT1 ARG A  15     100.470 102.950 163.610  1.00  0.00           H
ATOM      3  HT2 ARG A  15     100.590 104.180 164.760  1.00  0.00           H
ATOM      4  CA  ARG A  15      99.550 102.510 165.430  1.00  0.00           C
ATOM      5  HA  ARG A  15      99.820 101.530 165.790  1.00  0.00           H
ATOM      6  CB  ARG A  15      99.320 103.270 166.720  1.00  0.00           C
ATOM      7  HB1 ARG A  15      99.130 104.310 166.380  1.00  0.00           H
ATOM      8  HB2 ARG A  15      98.410 102.890 167.250  1.00  0.00           H
ATOM      9  CG  ARG A  15     100.600 103.130 167.630  1.00  0.00           C
ATOM     10  HG1 ARG A  15     100.630 103.830 168.490  1.00  0.00           H
ATOM     11  HG2 ARG A  15     101.510 103.370 167.050  1.00  0.00           H
ATOM     12  CD  ARG A  15     100.700 101.760 168.300  1.00  0.00           C
ATOM     13  HD1 ARG A  15     101.640 101.720 168.880  1.00  0.00           H
ATOM     14  HD2 ARG A  15     100.810 100.970 167.520  1.00  0.00           H
ATOM     15  NE  ARG A  15      99.500 101.450 169.240  1.00  0.00           N
ATOM     16  HE  ARG A  15      98.850 102.140 169.570  1.00  0.00           H
ATOM     17  CZ  ARG A  15      99.260 100.250 169.680  1.00  0.00           C
ATOM     18  NH1 ARG A  15      99.950  99.160 169.520  1.00  0.00           N
ATOM     19 HH11 ARG A  15      99.530  98.300 169.810  1.00  0.00           H
ATOM     20 HH12 ARG A  15     100.940  99.140 169.380  1.00  0.00           H
ATOM     21  NH2 ARG A  15      98.100 100.080 170.310  1.00  0.00           N
ATOM     22 HH21 ARG A  15      97.800  99.140 170.430  1.00  0.00           H
ATOM     23 HH22 ARG A  15      97.690 100.920 170.670  1.00  0.00           H
ATOM     24  C   ARG A  15      98.320 102.220 164.740  1.00  0.00           C
ATOM     25  O   ARG A  15      97.230 102.550 165.170  1.00  0.00           O
ATOM     26  N   ALA A  16      98.380 101.520 163.540  1.00  0.00           N
ATOM     27  HN  ALA A  16      99.260 101.240 163.170  1.00  0.00           H
ATOM     28  CA  ALA A  16      97.260 101.120 162.700  1.00  0.00           C
ATOM     29  HA  ALA A  16      96.740 102.020 162.400  1.00  0.00           H
ATOM     30  CB  ALA A  16      97.780 100.170 161.570  1.00  0.00           C
ATOM     31  HB1 ALA A  16      97.010  99.940 160.810  1.00  0.00           H
ATOM     32  HB2 ALA A  16      98.660 100.650 161.080  1.00  0.00           H
ATOM     33  HB3 ALA A  16      98.170  99.200 161.930  1.00  0.00           H
ATOM     34  C   ALA A  16      96.160 100.450 163.470  1.00  0.00           C
ATOM     35  O   ALA A  16      96.340  99.710 164.460  1.00  0.00           O
ATOM     36  N   LEU A  17      94.940 100.750 162.920  1.00  0.00           N
ATOM     37  HN  LEU A  17      94.920 101.330 162.110  1.00  0.00           H
ATOM     38  CA  LEU A  17      93.640 100.370 163.450  1.00  0.00           C
ATOM     39  HA  LEU A  17      93.780  99.970 164.450  1.00  0.00           H
ATOM     40  CB  LEU A  17      92.700 101.630 163.430  1.00  0.00           C
ATOM     41  HB1 LEU A  17      93.210 102.420 164.030  1.00  0.00           H
ATOM     42  HB2 LEU A  17      92.620 102.120 162.440  1.00  0.00           H
ATOM     43  CG  LEU A  17      91.330 101.510 164.240  1.00  0.00           C
ATOM     44  HG  LEU A  17      90.790 100.730 163.670  1.00  0.00           H
ATOM     45  CD1 LEU A  17      91.750 101.170 165.710  1.00  0.00           C
ATOM     46 HD11 LEU A  17      92.580 101.810 166.100  1.00  0.00           H
ATOM     47 HD12 LEU A  17      90.810 101.310 166.280  1.00  0.00           H
ATOM     48 HD13 LEU A  17      92.070 100.110 165.760  1.00  0.00           H
ATOM     49  CD2 LEU A  17      90.500 102.800 164.060  1.00  0.00           C
ATOM     50 HD21 LEU A  17      89.470 102.710 164.470  1.00  0.00           H
ATOM     51 HD22 LEU A  17      90.950 103.650 164.610  1.00  0.00           H
ATOM     52 HD23 LEU A  17      90.330 103.110 163.000  1.00  0.00           H
ATOM     53  C   LEU A  17      92.970  99.310 162.500  1.00  0.00           C
ATOM     54  O   LEU A  17      92.770  99.660 161.320  1.00  0.00           O
ATOM     55  N   TYR A  18      92.630  98.120 162.990  1.00  0.00           N
ATOM     56  HN  TYR A  18      92.850  97.920 163.940  1.00  0.00           H
ATOM     57  CA  TYR A  18      92.100  97.050 162.160  1.00  0.00           C
ATOM     58  HA  TYR A  18      92.480  97.290 161.190  1.00  0.00           H
ATOM     59  CB  TYR A  18      92.680  95.740 162.640  1.00  0.00           C
ATOM     60  HB1 TYR A  18      93.790  95.850 162.580  1.00  0.00           H
ATOM     61  HB2 TYR A  18      92.370  95.490 163.670  1.00  0.00           H
ATOM     62  CG  TYR A  18      92.370  94.580 161.750  1.00  0.00           C
ATOM     63  CD1 TYR A  18      91.560  93.560 162.360  1.00  0.00           C
ATOM     64  HD1 TYR A  18      91.290  93.700 163.390  1.00  0.00           H
ATOM     65  CE1 TYR A  18      91.050  92.560 161.570  1.00  0.00           C
ATOM     66  HE1 TYR A  18      90.560  91.700 161.990  1.00  0.00           H
ATOM     67  CZ  TYR A  18      91.580  92.390 160.280  1.00  0.00           C
ATOM     68  OH  TYR A  18      91.240  91.280 159.480  1.00  0.00           O
ATOM     69  HH  TYR A  18      90.570  90.880 160.030  1.00  0.00           H
ATOM     70  CD2 TYR A  18      92.740  94.500 160.420  1.00  0.00           C
ATOM     71  HD2 TYR A  18      93.340  95.270 159.970  1.00  0.00           H
ATOM     72  CE2 TYR A  18      92.340  93.370 159.640  1.00  0.00           C
ATOM     73  HE2 TYR A  18      92.660  93.250 158.620  1.00  0.00           H
ATOM     74  C   TYR A  18      90.570  96.920 162.310  1.00  0.00           C
ATOM     75  O   TYR A  18      90.020  96.570 163.390  1.00  0.00           O
ATOM     76  N   PHE A  19      89.880  97.010 161.180  1.00  0.00           N
ATOM     77  HN  PHE A  19      90.400  97.080 160.330  1.00  0.00           H
ATOM     78  CA  PHE A  19      88.420  96.730 161.060  1.00  0.00           C
ATOM     79  HA  PHE A  19      88.010  96.730 162.060  1.00  0.00           H
ATOM     80  CB  PHE A  19      87.650  97.710 160.160  1.00  0.00           C
ATOM     81  HB1 PHE A  19      88.100  97.840 159.150  1.00  0.00           H
ATOM     82  HB2 PHE A  19      86.580  97.460 160.020  1.00  0.00           H
ATOM     83  CG  PHE A  19      87.700  99.070 160.810  1.00  0.00           C
ATOM     84  CD1 PHE A  19      86.740  99.480 161.740  1.00  0.00           C
ATOM     85  HD1 PHE A  19      85.810  98.950 161.940  1.00  0.00           H
ATOM     86  CE1 PHE A  19      86.850 100.700 162.490  1.00  0.00           C
ATOM     87  HE1 PHE A  19      86.010 100.990 163.100  1.00  0.00           H
ATOM     88  CZ  PHE A  19      87.890 101.570 162.230  1.00  0.00           C
ATOM     89  HZ  PHE A  19      87.890 102.540 162.710  1.00  0.00           H
ATOM     90  CD2 PHE A  19      88.820  99.930 160.690  1.00  0.00           C
ATOM     91  HD2 PHE A  19      89.710  99.670 160.130  1.00  0.00           H
ATOM     92  CE2 PHE A  19      88.900 101.240 161.280  1.00  0.00           C
ATOM     93  HE2 PHE A  19      89.750 101.910 161.220  1.00  0.00           H
ATOM     94  C   PHE A  19      88.290  95.360 160.450  1.00  0.00           C
ATOM     95  O   PHE A  19      88.980  95.000 159.500  1.00  0.00           O
ATOM     96  N   SER A  20      87.530  94.520 161.190  1.00  0.00           N
ATOM     97  HN  SER A  20      87.110  94.890 162.020  1.00  0.00           H
ATOM     98  CA  SER A  20      87.560  93.060 160.970  1.00  0.00           C
ATOM     99  HA  SER A  20      88.420  92.980 160.320  1.00  0.00           H
ATOM    100  CB  SER A  20      87.800  92.230 162.300  1.00  0.00           C
ATOM    101  HB1 SER A  20      88.600  92.800 162.820  1.00  0.00           H
ATOM    102  HB2 SER A  20      88.020  91.190 161.990  1.00  0.00           H
ATOM    103  OG  SER A  20      86.810  92.260 163.250  1.00  0.00           O
ATOM    104  HG1 SER A  20      86.580  93.180 163.370  1.00  0.00           H
ATOM    105  C   SER A  20      86.400  92.530 160.210  1.00  0.00           C
ATOM    106  O   SER A  20      86.290  91.430 159.760  1.00  0.00           O
ATOM    107  N   GLY A  21      85.480  93.490 159.960  1.00  0.00           N
ATOM    108  HN  GLY A  21      85.620  94.380 160.390  1.00  0.00           H
ATOM    109  CA  GLY A  21      84.310  93.440 159.100  1.00  0.00           C
ATOM    110  HA1 GLY A  21      84.600  92.920 158.190  1.00  0.00           H
ATOM    111  HA2 GLY A  21      84.100  94.500 159.030  1.00  0.00           H
ATOM    112  C   GLY A  21      83.030  92.780 159.620  1.00  0.00           C
ATOM    113  O   GLY A  21      82.160  92.390 158.840  1.00  0.00           O
ATOM    114  N   ARG A  22      82.900  92.690 160.940  1.00  0.00           N
ATOM    115  HN  ARG A  22      83.590  93.220 161.430  1.00  0.00           H
ATOM    116  CA  ARG A  22      81.860  91.930 161.600  1.00  0.00           C
ATOM    117  HA  ARG A  22      81.340  91.340 160.860  1.00  0.00           H
ATOM    118  CB  ARG A  22      82.540  91.060 162.770  1.00  0.00           C
ATOM    119  HB1 ARG A  22      83.250  91.750 163.280  1.00  0.00           H
ATOM    120  HB2 ARG A  22      81.770  90.690 163.490  1.00  0.00           H
ATOM    121  CG  ARG A  22      83.400  89.900 162.240  1.00  0.00           C
ATOM    122  HG1 ARG A  22      83.980  90.270 161.370  1.00  0.00           H
ATOM    123  HG2 ARG A  22      82.710  89.170 161.770  1.00  0.00           H
ATOM    124  CD  ARG A  22      84.390  89.280 163.200  1.00  0.00           C
ATOM    125  HD1 ARG A  22      84.890  90.060 163.810  1.00  0.00           H
ATOM    126  HD2 ARG A  22      85.090  88.650 162.620  1.00  0.00           H
ATOM    127  NE  ARG A  22      83.530  88.320 164.070  1.00  0.00           N
ATOM    128  HE  ARG A  22      82.670  87.960 163.710  1.00  0.00           H
ATOM    129  CZ  ARG A  22      83.750  87.940 165.260  1.00  0.00           C
ATOM    130  NH1 ARG A  22      84.920  88.010 165.800  1.00  0.00           N
ATOM    131 HH11 ARG A  22      85.000  87.460 166.630  1.00  0.00           H
ATOM    132 HH12 ARG A  22      85.750  88.270 165.300  1.00  0.00           H
ATOM    133  NH2 ARG A  22      82.850  87.250 165.950  1.00  0.00           N
ATOM    134 HH21 ARG A  22      82.930  87.230 166.940  1.00  0.00           H
ATOM    135 HH22 ARG A  22      81.920  87.270 165.570  1.00  0.00           H
ATOM    136  C   ARG A  22      80.820  92.850 162.160  1.00  0.00           C
ATOM    137  O   ARG A  22      79.640  92.620 162.060  1.00  0.00           O
ATOM    138  N   GLY A  23      81.240  93.970 162.760  1.00  0.00           N
ATOM    139  HN  GLY A  23      82.230  94.060 162.830  1.00  0.00           H
ATOM    140  CA  GLY A  23      80.280  95.000 163.290  1.00  0.00           C
ATOM    141  HA1 GLY A  23      79.760  94.550 164.120  1.00  0.00           H
ATOM    142  HA2 GLY A  23      79.590  95.310 162.520  1.00  0.00           H
ATOM    143  C   GLY A  23      80.850  96.260 163.870  1.00  0.00           C
ATOM    144  O   GLY A  23      80.060  97.230 164.120  1.00  0.00           O
ATOM    145  N   GLU A  24      82.210  96.320 164.090  1.00  0.00           N
ATOM    146  HN  GLU A  24      82.840  95.580 163.880  1.00  0.00           H
ATOM    147  CA  GLU A  24      82.840  97.490 164.600  1.00  0.00           C
ATOM    148  HA  GLU A  24      82.500  97.730 165.600  1.00  0.00           H
ATOM    149  CB  GLU A  24      84.420  97.250 164.600  1.00  0.00           C
ATOM    150  HB1 GLU A  24      84.900  97.410 163.610  1.00  0.00           H
ATOM    151  HB2 GLU A  24      84.930  98.040 165.190  1.00  0.00           H
ATOM    152  CG  GLU A  24      84.940  95.900 165.090  1.00  0.00           C
ATOM    153  HG1 GLU A  24      84.350  95.420 165.890  1.00  0.00           H
ATOM    154  HG2 GLU A  24      85.990  96.070 165.420  1.00  0.00           H
ATOM    155  CD  GLU A  24      85.230  94.930 163.960  1.00  0.00           C
ATOM    156  OE1 GLU A  24      84.280  94.440 163.380  1.00  0.00           O
ATOM    157  OE2 GLU A  24      86.430  94.750 163.590  1.00  0.00           O
ATOM    158  C   GLU A  24      82.640  98.700 163.720  1.00  0.00           C
ATOM    159  O   GLU A  24      82.870  98.670 162.530  1.00  0.00           O
ATOM    160  N   GLN A  25      82.290  99.780 164.370  1.00  0.00           N
ATOM    161  HN  GLN A  25      82.000  99.640 165.310  1.00  0.00           H
ATOM    162  CA  GLN A  25      82.200 101.130 163.820  1.00  0.00           C
ATOM    163  HA  GLN A  25      82.900 101.330 163.030  1.00  0.00           H
ATOM    164  CB  GLN A  25      80.780 101.300 163.260  1.00  0.00           C
ATOM    165  HB1 GLN A  25      80.040 100.920 164.000  1.00  0.00           H
ATOM    166  HB2 GLN A  25      80.530 102.380 163.180  1.00  0.00           H
ATOM    167  CG  GLN A  25      80.490 100.730 161.950  1.00  0.00           C
ATOM    168  HG1 GLN A  25      80.660  99.640 161.960  1.00  0.00           H
ATOM    169  HG2 GLN A  25      81.230 101.030 161.170  1.00  0.00           H
ATOM    170  CD  GLN A  25      78.990 100.870 161.500  1.00  0.00           C
ATOM    171  OE1 GLN A  25      78.190  99.970 161.390  1.00  0.00           O
ATOM    172  NE2 GLN A  25      78.610 102.190 161.270  1.00  0.00           N
ATOM    173 HE21 GLN A  25      79.300 102.910 161.360  1.00  0.00           H
ATOM    174 HE22 GLN A  25      77.640 102.310 161.050  1.00  0.00           H
ATOM    175  C   GLN A  25      82.530 102.200 164.860  1.00  0.00           C
ATOM    176  O   GLN A  25      82.330 101.960 166.040  1.00  0.00           O
ATOM    177  N   LEU A  26      83.130 103.310 164.420  1.00  0.00           N
ATOM    178  HN  LEU A  26      83.310 103.450 163.450  1.00  0.00           H
ATOM    179  CA  LEU A  26      83.490 104.320 165.340  1.00  0.00           C
ATOM    180  HA  LEU A  26      83.050 104.130 166.310  1.00  0.00           H
ATOM    181  CB  LEU A  26      85.010 104.610 165.530  1.00  0.00           C
ATOM    182  HB1 LEU A  26      85.300 104.700 164.460  1.00  0.00           H
ATOM    183  HB2 LEU A  26      85.170 105.590 166.030  1.00  0.00           H
ATOM    184  CG  LEU A  26      85.790 103.480 166.260  1.00  0.00           C
ATOM    185  HG  LEU A  26      85.420 102.500 165.890  1.00  0.00           H
ATOM    186  CD1 LEU A  26      87.270 103.740 165.780  1.00  0.00           C
ATOM    187 HD11 LEU A  26      87.960 103.100 166.380  1.00  0.00           H
ATOM    188 HD12 LEU A  26      87.410 103.510 164.700  1.00  0.00           H
ATOM    189 HD13 LEU A  26      87.500 104.810 165.920  1.00  0.00           H
ATOM    190  CD2 LEU A  26      85.680 103.560 167.830  1.00  0.00           C
ATOM    191 HD21 LEU A  26      86.170 104.490 168.190  1.00  0.00           H
ATOM    192 HD22 LEU A  26      84.610 103.520 168.150  1.00  0.00           H
ATOM    193 HD23 LEU A  26      86.250 102.720 168.270  1.00  0.00           H
ATOM    194  C   LEU A  26      82.700 105.590 164.920  1.00  0.00           C
ATOM    195  O   LEU A  26      82.710 106.000 163.750  1.00  0.00           O
ATOM    196  N   ARG A  27      82.100 106.330 165.800  1.00  0.00           N
ATOM    197  HN  ARG A  27      81.970 106.130 166.770  1.00  0.00           H
ATOM    198  CA  ARG A  27      81.470 107.600 165.440  1.00  0.00           C
ATOM    199  HA  ARG A  27      81.520 107.770 164.370  1.00  0.00           H
ATOM    200  CB  ARG A  27      79.950 107.530 165.750  1.00  0.00           C
ATOM    201  HB1 ARG A  27      79.480 107.960 164.840  1.00  0.00           H
ATOM    202  HB2 ARG A  27      79.640 106.470 165.860  1.00  0.00           H
ATOM    203  CG  ARG A  27      79.470 108.280 166.980  1.00  0.00           C
ATOM    204  HG1 ARG A  27      79.680 109.360 166.920  1.00  0.00           H
ATOM    205  HG2 ARG A  27      79.900 107.880 167.920  1.00  0.00           H
ATOM    206  CD  ARG A  27      77.960 108.210 167.250  1.00  0.00           C
ATOM    207  HD1 ARG A  27      77.650 107.180 167.550  1.00  0.00           H
ATOM    208  HD2 ARG A  27      77.360 108.440 166.340  1.00  0.00           H
ATOM    209  NE  ARG A  27      77.590 109.080 168.390  1.00  0.00           N
ATOM    210  HE  ARG A  27      78.160 109.770 168.840  1.00  0.00           H
ATOM    211  CZ  ARG A  27      76.400 109.050 168.890  1.00  0.00           C
ATOM    212  NH1 ARG A  27      75.530 108.030 168.760  1.00  0.00           N
ATOM    213 HH11 ARG A  27      74.670 108.270 169.210  1.00  0.00           H
ATOM    214 HH12 ARG A  27      75.740 107.260 168.150  1.00  0.00           H
ATOM    215  NH2 ARG A  27      76.070 109.930 169.770  1.00  0.00           N
ATOM    216 HH21 ARG A  27      75.200 109.830 170.240  1.00  0.00           H
ATOM    217 HH22 ARG A  27      76.690 110.690 169.960  1.00  0.00           H
ATOM    218  C   ARG A  27      82.120 108.740 166.030  1.00  0.00           C
ATOM    219  O   ARG A  27      82.650 108.690 167.190  1.00  0.00           O
ATOM    220  N   LEU A  28      82.250 109.890 165.260  1.00  0.00           N
ATOM    221  HN  LEU A  28      81.890 109.920 164.330  1.00  0.00           H
ATOM    222  CA  LEU A  28      82.920 111.070 165.630  1.00  0.00           C
ATOM    223  HA  LEU A  28      83.830 110.790 166.130  1.00  0.00           H
ATOM    224  CB  LEU A  28      83.300 111.950 164.390  1.00  0.00           C
ATOM    225  HB1 LEU A  28      83.690 111.300 163.580  1.00  0.00           H
ATOM    226  HB2 LEU A  28      82.380 112.410 163.980  1.00  0.00           H
ATOM    227  CG  LEU A  28      84.290 113.100 164.730  1.00  0.00           C
ATOM    228  HG  LEU A  28      83.910 113.590 165.650  1.00  0.00           H
ATOM    229  CD1 LEU A  28      85.690 112.600 165.140  1.00  0.00           C
ATOM    230 HD11 LEU A  28      86.260 113.490 165.480  1.00  0.00           H
ATOM    231 HD12 LEU A  28      85.770 111.790 165.900  1.00  0.00           H
ATOM    232 HD13 LEU A  28      86.270 112.340 164.230  1.00  0.00           H
ATOM    233  CD2 LEU A  28      84.320 114.200 163.690  1.00  0.00           C
ATOM    234 HD21 LEU A  28      83.300 114.640 163.650  1.00  0.00           H
ATOM    235 HD22 LEU A  28      85.010 114.970 164.090  1.00  0.00           H
ATOM    236 HD23 LEU A  28      84.720 113.900 162.700  1.00  0.00           H
ATOM    237  C   LEU A  28      82.120 111.960 166.620  1.00  0.00           C
ATOM    238  O   LEU A  28      80.970 112.380 166.360  1.00  0.00           O
ATOM    239  N   ARG A  29      82.720 112.360 167.670  1.00  0.00           N
ATOM    240  HN  ARG A  29      83.650 112.030 167.790  1.00  0.00           H
ATOM    241  CA  ARG A  29      82.260 113.310 168.700  1.00  0.00           C
ATOM    242  HA  ARG A  29      81.370 112.920 169.150  1.00  0.00           H
ATOM    243  CB  ARG A  29      83.360 113.380 169.800  1.00  0.00           C
ATOM    244  HB1 ARG A  29      84.320 113.480 169.260  1.00  0.00           H
ATOM    245  HB2 ARG A  29      83.220 114.330 170.350  1.00  0.00           H
ATOM    246  CG  ARG A  29      83.380 112.190 170.790  1.00  0.00           C
ATOM    247  HG1 ARG A  29      83.490 111.270 170.160  1.00  0.00           H
ATOM    248  HG2 ARG A  29      82.380 112.080 171.260  1.00  0.00           H
ATOM    249  CD  ARG A  29      84.510 112.290 171.790  1.00  0.00           C
ATOM    250  HD1 ARG A  29      84.260 112.850 172.720  1.00  0.00           H
ATOM    251  HD2 ARG A  29      85.430 112.710 171.320  1.00  0.00           H
ATOM    252  NE  ARG A  29      84.920 110.910 172.260  1.00  0.00           N
ATOM    253  HE  ARG A  29      85.900 110.740 172.240  1.00  0.00           H
ATOM    254  CZ  ARG A  29      84.170 110.100 172.950  1.00  0.00           C
ATOM    255  NH1 ARG A  29      82.890 110.250 173.150  1.00  0.00           N
ATOM    256 HH11 ARG A  29      82.590 109.740 173.960  1.00  0.00           H
ATOM    257 HH12 ARG A  29      82.450 111.140 173.010  1.00  0.00           H
ATOM    258  NH2 ARG A  29      84.790 109.060 173.470  1.00  0.00           N
ATOM    259 HH21 ARG A  29      84.180 108.290 173.680  1.00  0.00           H
ATOM    260 HH22 ARG A  29      85.740 108.870 173.240  1.00  0.00           H
ATOM    261  C   ARG A  29      81.890 114.760 168.230  1.00  0.00           C
ATOM    262  O   ARG A  29      82.560 115.370 167.370  1.00  0.00           O
ATOM    263  N   ALA A  30      80.840 115.350 168.760  1.00  0.00           N
ATOM    264  HN  ALA A  30      80.350 114.970 169.540  1.00  0.00           H
ATOM    265  CA  ALA A  30      80.130 116.360 168.010  1.00  0.00           C
ATOM    266  HA  ALA A  30      80.180 116.060 166.970  1.00  0.00           H
ATOM    267  CB  ALA A  30      78.610 116.310 168.460  1.00  0.00           C
ATOM    268  HB1 ALA A  30      78.530 116.490 169.550  1.00  0.00           H
ATOM    269  HB2 ALA A  30      78.040 117.110 167.940  1.00  0.00           H
ATOM    270  HB3 ALA A  30      78.150 115.350 168.130  1.00  0.00           H
ATOM    271  C   ALA A  30      80.690 117.710 168.290  1.00  0.00           C
ATOM    272  O   ALA A  30      80.350 118.740 167.710  1.00  0.00           O
ATOM    273  N   ASP A  31      81.760 117.780 169.150  1.00  0.00           N
ATOM    274  HN  ASP A  31      81.980 117.010 169.740  1.00  0.00           H
ATOM    275  CA  ASP A  31      82.510 118.970 169.400  1.00  0.00           C
ATOM    276  HA  ASP A  31      81.770 119.730 169.590  1.00  0.00           H
ATOM    277  CB  ASP A  31      83.500 118.700 170.570  1.00  0.00           C
ATOM    278  HB1 ASP A  31      84.190 117.850 170.410  1.00  0.00           H
ATOM    279  HB2 ASP A  31      84.140 119.610 170.630  1.00  0.00           H
ATOM    280  CG  ASP A  31      83.110 118.520 171.980  1.00  0.00           C
ATOM    281  OD1 ASP A  31      81.880 118.550 172.310  1.00  0.00           O
ATOM    282  OD2 ASP A  31      84.010 118.260 172.890  1.00  0.00           O
ATOM    283  C   ASP A  31      83.360 119.460 168.160  1.00  0.00           C
ATOM    284  O   ASP A  31      83.620 120.670 168.080  1.00  0.00           O
ATOM    285  N   LEU A  32      83.750 118.560 167.230  1.00  0.00           N
ATOM    286  HN  LEU A  32      83.530 117.600 167.360  1.00  0.00           H
ATOM    287  CA  LEU A  32      84.380 118.860 165.940  1.00  0.00           C
ATOM    288  HA  LEU A  32      85.190 119.520 166.190  1.00  0.00           H
ATOM    289  CB  LEU A  32      85.150 117.660 165.330  1.00  0.00           C
ATOM    290  HB1 LEU A  32      84.470 116.840 165.010  1.00  0.00           H
ATOM    291  HB2 LEU A  32      85.660 117.990 164.390  1.00  0.00           H
ATOM    292  CG  LEU A  32      86.250 117.060 166.200  1.00  0.00           C
ATOM    293  HG  LEU A  32      86.750 116.490 165.390  1.00  0.00           H
ATOM    294  CD1 LEU A  32      87.120 118.150 166.920  1.00  0.00           C
ATOM    295 HD11 LEU A  32      86.560 118.710 167.700  1.00  0.00           H
ATOM    296 HD12 LEU A  32      88.030 117.730 167.400  1.00  0.00           H
ATOM    297 HD13 LEU A  32      87.390 118.980 166.220  1.00  0.00           H
ATOM    298  CD2 LEU A  32      85.930 115.880 167.120  1.00  0.00           C
ATOM    299 HD21 LEU A  32      85.030 115.300 166.850  1.00  0.00           H
ATOM    300 HD22 LEU A  32      86.770 115.230 167.430  1.00  0.00           H
ATOM    301 HD23 LEU A  32      85.710 116.230 168.160  1.00  0.00           H
ATOM    302  C   LEU A  32      83.400 119.480 164.870  1.00  0.00           C
ATOM    303  O   LEU A  32      82.330 118.950 164.640  1.00  0.00           O
ATOM    304  N   GLU A  33      83.650 120.660 164.300  1.00  0.00           N
ATOM    305  HN  GLU A  33      84.500 121.080 164.610  1.00  0.00           H
ATOM    306  CA  GLU A  33      82.750 121.330 163.390  1.00  0.00           C
ATOM    307  HA  GLU A  33      81.710 121.100 163.560  1.00  0.00           H
ATOM    308  CB  GLU A  33      82.760 122.930 163.510  1.00  0.00           C
ATOM    309  HB1 GLU A  33      83.810 123.180 163.260  1.00  0.00           H
ATOM    310  HB2 GLU A  33      82.190 123.330 162.640  1.00  0.00           H
ATOM    311  CG  GLU A  33      82.310 123.320 164.950  1.00  0.00           C
ATOM    312  HG1 GLU A  33      82.740 122.640 165.710  1.00  0.00           H
ATOM    313  HG2 GLU A  33      81.250 122.990 165.070  1.00  0.00           H
ATOM    314  CD  GLU A  33      82.310 124.780 165.250  1.00  0.00           C
ATOM    315  OE1 GLU A  33      82.420 125.210 166.400  1.00  0.00           O
ATOM    316  OE2 GLU A  33      82.030 125.550 164.290  1.00  0.00           O
ATOM    317  C   GLU A  33      83.060 120.940 161.950  1.00  0.00           C
ATOM    318  O   GLU A  33      84.130 121.230 161.370  1.00  0.00           O
ATOM    319  N   LEU A  34      82.110 120.180 161.340  1.00  0.00           N
ATOM    320  HN  LEU A  34      81.210 120.020 161.740  1.00  0.00           H
ATOM    321  CA  LEU A  34      82.260 119.540 160.020  1.00  0.00           C
ATOM    322  HA  LEU A  34      83.260 119.130 160.020  1.00  0.00           H
ATOM    323  CB  LEU A  34      81.230 118.360 159.780  1.00  0.00           C
ATOM    324  HB1 LEU A  34      80.280 118.910 159.940  1.00  0.00           H
ATOM    325  HB2 LEU A  34      81.330 118.070 158.710  1.00  0.00           H
ATOM    326  CG  LEU A  34      81.480 117.160 160.710  1.00  0.00           C
ATOM    327  HG  LEU A  34      81.590 117.550 161.750  1.00  0.00           H
ATOM    328  CD1 LEU A  34      80.230 116.220 160.730  1.00  0.00           C
ATOM    329 HD11 LEU A  34      79.300 116.700 161.100  1.00  0.00           H
ATOM    330 HD12 LEU A  34      80.050 115.750 159.740  1.00  0.00           H
ATOM    331 HD13 LEU A  34      80.540 115.500 161.520  1.00  0.00           H
ATOM    332  CD2 LEU A  34      82.820 116.420 160.360  1.00  0.00           C
ATOM    333 HD21 LEU A  34      83.000 116.580 159.280  1.00  0.00           H
ATOM    334 HD22 LEU A  34      83.670 116.990 160.790  1.00  0.00           H
ATOM    335 HD23 LEU A  34      82.700 115.410 160.800  1.00  0.00           H
ATOM    336  C   LEU A  34      82.310 120.550 158.880  1.00  0.00           C
ATOM    337  O   LEU A  34      81.780 121.650 159.100  1.00  0.00           O
ATOM    338  N   PRO A  35      82.980 120.310 157.870  1.00  0.00           N
ATOM    339  CD  PRO A  35      83.920 119.210 157.650  1.00  0.00           C
ATOM    340  HD1 PRO A  35      83.370 118.620 156.890  1.00  0.00           H
ATOM    341  HD2 PRO A  35      84.150 118.500 158.480  1.00  0.00           H
ATOM    342  CA  PRO A  35      83.290 121.470 156.940  1.00  0.00           C
ATOM    343  HA  PRO A  35      83.380 122.340 157.560  1.00  0.00           H
ATOM    344  CB  PRO A  35      84.510 120.940 156.260  1.00  0.00           C
ATOM    345  HB1 PRO A  35      84.270 120.320 155.370  1.00  0.00           H
ATOM    346  HB2 PRO A  35      85.210 121.790 156.060  1.00  0.00           H
ATOM    347  CG  PRO A  35      85.130 119.860 157.190  1.00  0.00           C
ATOM    348  HG1 PRO A  35      85.650 120.250 158.090  1.00  0.00           H
ATOM    349  HG2 PRO A  35      85.820 119.150 156.690  1.00  0.00           H
ATOM    350  C   PRO A  35      82.170 121.780 155.900  1.00  0.00           C
ATOM    351  O   PRO A  35      81.910 120.780 155.230  1.00  0.00           O
ATOM    352  N   ARG A  36      81.660 123.010 155.870  1.00  0.00           N
ATOM    353  HN  ARG A  36      82.160 123.710 156.370  1.00  0.00           H
ATOM    354  CA  ARG A  36      80.370 123.260 155.160  1.00  0.00           C
ATOM    355  HA  ARG A  36      80.070 122.250 154.940  1.00  0.00           H
ATOM    356  CB  ARG A  36      79.380 124.110 156.100  1.00  0.00           C
ATOM    357  HB1 ARG A  36      78.450 124.110 155.490  1.00  0.00           H
ATOM    358  HB2 ARG A  36      79.180 123.470 156.980  1.00  0.00           H
ATOM    359  CG  ARG A  36      79.870 125.480 156.430  1.00  0.00           C
ATOM    360  HG1 ARG A  36      80.050 126.050 155.490  1.00  0.00           H
ATOM    361  HG2 ARG A  36      80.770 125.420 157.080  1.00  0.00           H
ATOM    362  CD  ARG A  36      78.920 126.440 157.060  1.00  0.00           C
ATOM    363  HD1 ARG A  36      77.970 126.500 156.490  1.00  0.00           H
ATOM    364  HD2 ARG A  36      79.220 127.510 157.090  1.00  0.00           H
ATOM    365  NE  ARG A  36      78.630 125.890 158.450  1.00  0.00           N
ATOM    366  HE  ARG A  36      79.070 125.060 158.780  1.00  0.00           H
ATOM    367  CZ  ARG A  36      78.190 126.610 159.450  1.00  0.00           C
ATOM    368  NH1 ARG A  36      77.680 127.860 159.240  1.00  0.00           N
ATOM    369 HH11 ARG A  36      77.570 128.530 159.980  1.00  0.00           H
ATOM    370 HH12 ARG A  36      77.610 128.170 158.290  1.00  0.00           H
ATOM    371  NH2 ARG A  36      78.160 126.270 160.700  1.00  0.00           N
ATOM    372 HH21 ARG A  36      78.060 126.960 161.420  1.00  0.00           H
ATOM    373 HH22 ARG A  36      78.520 125.380 160.970  1.00  0.00           H
ATOM    374  C   ARG A  36      80.520 123.700 153.710  1.00  0.00           C
ATOM    375  O   ARG A  36      79.480 123.850 153.050  1.00  0.00           O
ATOM    376  N   ASP A  37      81.760 123.750 153.160  1.00  0.00           N
ATOM    377  HN  ASP A  37      82.590 123.600 153.690  1.00  0.00           H
ATOM    378  CA  ASP A  37      81.780 124.170 151.800  1.00  0.00           C
ATOM    379  HA  ASP A  37      80.900 123.760 151.330  1.00  0.00           H
ATOM    380  CB  ASP A  37      81.680 125.720 151.500  1.00  0.00           C
ATOM    381  HB1 ASP A  37      81.710 125.830 150.400  1.00  0.00           H
ATOM    382  HB2 ASP A  37      80.760 126.120 151.970  1.00  0.00           H
ATOM    383  CG  ASP A  37      82.780 126.530 152.040  1.00  0.00           C
ATOM    384  OD1 ASP A  37      82.540 127.790 152.070  1.00  0.00           O
ATOM    385  OD2 ASP A  37      83.840 126.070 152.510  1.00  0.00           O
ATOM    386  C   ASP A  37      82.820 123.520 150.970  1.00  0.00           C
ATOM    387  O   ASP A  37      82.610 123.140 149.840  1.00  0.00           O
ATOM    388  N   ALA A  38      83.970 123.130 151.560  1.00  0.00           N
ATOM    389  HN  ALA A  38      84.060 123.170 152.550  1.00  0.00           H
ATOM    390  CA  ALA A  38      85.080 122.410 150.840  1.00  0.00           C
ATOM    391  HA  ALA A  38      84.760 121.860 149.970  1.00  0.00           H
ATOM    392  CB  ALA A  38      86.190 123.450 150.510  1.00  0.00           C
ATOM    393  HB1 ALA A  38      86.930 122.990 149.810  1.00  0.00           H
ATOM    394  HB2 ALA A  38      85.690 124.280 149.970  1.00  0.00           H
ATOM    395  HB3 ALA A  38      86.640 123.870 151.430  1.00  0.00           H
ATOM    396  C   ALA A  38      85.640 121.440 151.870  1.00  0.00           C
ATOM    397  O   ALA A  38      85.250 121.520 153.040  1.00  0.00           O
ATOM    398  N   PHE A  39      86.350 120.400 151.450  1.00  0.00           N
ATOM    399  HN  PHE A  39      86.520 120.250 150.470  1.00  0.00           H
ATOM    400  CA  PHE A  39      87.130 119.570 152.320  1.00  0.00           C
ATOM    401  HA  PHE A  39      87.620 120.220 153.030  1.00  0.00           H
ATOM    402  CB  PHE A  39      86.380 118.530 153.170  1.00  0.00           C
ATOM    403  HB1 PHE A  39      87.080 117.930 153.800  1.00  0.00           H
ATOM    404  HB2 PHE A  39      85.710 119.070 153.880  1.00  0.00           H
ATOM    405  CG  PHE A  39      85.470 117.640 152.360  1.00  0.00           C
ATOM    406  CD1 PHE A  39      84.400 118.090 151.610  1.00  0.00           C
ATOM    407  HD1 PHE A  39      84.040 119.110 151.620  1.00  0.00           H
ATOM    408  CE1 PHE A  39      83.690 117.200 150.770  1.00  0.00           C
ATOM    409  HE1 PHE A  39      82.960 117.700 150.140  1.00  0.00           H
ATOM    410  CZ  PHE A  39      84.040 115.840 150.710  1.00  0.00           C
ATOM    411  HZ  PHE A  39      83.520 115.180 150.020  1.00  0.00           H
ATOM    412  CD2 PHE A  39      85.770 116.210 152.370  1.00  0.00           C
ATOM    413  HD2 PHE A  39      86.480 115.800 153.070  1.00  0.00           H
ATOM    414  CE2 PHE A  39      85.030 115.370 151.480  1.00  0.00           C
ATOM    415  HE2 PHE A  39      85.200 114.310 151.600  1.00  0.00           H
ATOM    416  C   PHE A  39      88.350 118.940 151.640  1.00  0.00           C
ATOM    417  O   PHE A  39      88.440 118.850 150.450  1.00  0.00           O
ATOM    418  N   THR A  40      89.280 118.410 152.480  1.00  0.00           N
ATOM    419  HN  THR A  40      89.080 118.510 153.450  1.00  0.00           H
ATOM    420  CA  THR A  40      90.480 117.570 152.200  1.00  0.00           C
ATOM    421  HA  THR A  40      90.380 117.240 151.170  1.00  0.00           H
ATOM    422  CB  THR A  40      91.880 118.270 152.320  1.00  0.00           C
ATOM    423  HB  THR A  40      91.950 118.660 153.360  1.00  0.00           H
ATOM    424  OG1 THR A  40      91.890 119.310 151.400  1.00  0.00           O
ATOM    425  HG1 THR A  40      91.190 119.940 151.550  1.00  0.00           H
ATOM    426  CG2 THR A  40      93.020 117.350 152.130  1.00  0.00           C
ATOM    427 HG21 THR A  40      92.970 116.850 151.140  1.00  0.00           H
ATOM    428 HG22 THR A  40      93.990 117.890 152.080  1.00  0.00           H
ATOM    429 HG23 THR A  40      92.920 116.540 152.890  1.00  0.00           H
ATOM    430  C   THR A  40      90.310 116.380 153.140  1.00  0.00           C
ATOM    431  O   THR A  40      90.460 116.500 154.370  1.00  0.00           O
ATOM    432  N   LEU A  41      90.090 115.240 152.510  1.00  0.00           N
ATOM    433  HN  LEU A  41      89.950 115.190 151.520  1.00  0.00           H
ATOM    434  CA  LEU A  41      89.920 113.960 153.150  1.00  0.00           C
ATOM    435  HA  LEU A  41      90.080 114.130 154.200  1.00  0.00           H
ATOM    436  CB  LEU A  41      88.560 113.360 152.910  1.00  0.00           C
ATOM    437  HB1 LEU A  41      87.740 114.070 153.140  1.00  0.00           H
ATOM    438  HB2 LEU A  41      88.340 113.190 151.830  1.00  0.00           H
ATOM    439  CG  LEU A  41      88.260 111.930 153.600  1.00  0.00           C
ATOM    440  HG  LEU A  41      89.030 111.210 153.240  1.00  0.00           H
ATOM    441  CD1 LEU A  41      88.320 111.920 155.100  1.00  0.00           C
ATOM    442 HD11 LEU A  41      87.690 112.730 155.510  1.00  0.00           H
ATOM    443 HD12 LEU A  41      87.900 110.930 155.410  1.00  0.00           H
ATOM    444 HD13 LEU A  41      89.310 112.040 155.590  1.00  0.00           H
ATOM    445  CD2 LEU A  41      86.900 111.460 153.050  1.00  0.00           C
ATOM    446 HD21 LEU A  41      86.080 112.030 153.530  1.00  0.00           H
ATOM    447 HD22 LEU A  41      86.800 111.380 151.950  1.00  0.00           H
ATOM    448 HD23 LEU A  41      86.750 110.440 153.470  1.00  0.00           H
ATOM    449  C   LEU A  41      91.040 113.060 152.760  1.00  0.00           C
ATOM    450  O   LEU A  41      91.400 113.070 151.590  1.00  0.00           O
ATOM    451  N   GLN A  42      91.680 112.350 153.680  1.00  0.00           N
ATOM    452  HN  GLN A  42      91.450 112.290 154.650  1.00  0.00           H
ATOM    453  CA  GLN A  42      92.750 111.440 153.280  1.00  0.00           C
ATOM    454  HA  GLN A  42      92.360 110.870 152.450  1.00  0.00           H
ATOM    455  CB  GLN A  42      94.130 112.100 152.870  1.00  0.00           C
ATOM    456  HB1 GLN A  42      94.850 111.310 152.560  1.00  0.00           H
ATOM    457  HB2 GLN A  42      93.860 112.750 152.010  1.00  0.00           H
ATOM    458  CG  GLN A  42      94.820 112.840 154.110  1.00  0.00           C
ATOM    459  HG1 GLN A  42      95.390 112.160 154.770  1.00  0.00           H
ATOM    460  HG2 GLN A  42      94.180 113.380 154.840  1.00  0.00           H
ATOM    461  CD  GLN A  42      95.820 113.920 153.690  1.00  0.00           C
ATOM    462  OE1 GLN A  42      96.950 113.840 154.210  1.00  0.00           O
ATOM    463  NE2 GLN A  42      95.420 114.880 152.790  1.00  0.00           N
ATOM    464 HE21 GLN A  42      94.580 114.680 152.290  1.00  0.00           H
ATOM    465 HE22 GLN A  42      96.030 115.650 152.630  1.00  0.00           H
ATOM    466  C   GLN A  42      92.890 110.420 154.430  1.00  0.00           C
ATOM    467  O   GLN A  42      92.570 110.680 155.580  1.00  0.00           O
ATOM    468  N   VAL A  43      93.410 109.260 154.020  1.00  0.00           N
ATOM    469  HN  VAL A  43      93.740 109.310 153.080  1.00  0.00           H
ATOM    470  CA  VAL A  43      93.730 108.170 154.860  1.00  0.00           C
ATOM    471  HA  VAL A  43      93.940 108.530 155.860  1.00  0.00           H
ATOM    472  CB  VAL A  43      92.550 107.250 155.010  1.00  0.00           C
ATOM    473  HB  VAL A  43      92.900 106.230 155.270  1.00  0.00           H
ATOM    474  CG1 VAL A  43      91.610 107.650 156.280  1.00  0.00           C
ATOM    475 HG11 VAL A  43      90.710 107.010 156.160  1.00  0.00           H
ATOM    476 HG12 VAL A  43      92.060 107.570 157.290  1.00  0.00           H
ATOM    477 HG13 VAL A  43      91.250 108.690 156.120  1.00  0.00           H
ATOM    478  CG2 VAL A  43      91.700 107.170 153.740  1.00  0.00           C
ATOM    479 HG21 VAL A  43      90.890 106.420 153.770  1.00  0.00           H
ATOM    480 HG22 VAL A  43      91.190 108.150 153.630  1.00  0.00           H
ATOM    481 HG23 VAL A  43      92.290 106.970 152.820  1.00  0.00           H
ATOM    482  C   VAL A  43      94.770 107.340 154.230  1.00  0.00           C
ATOM    483  O   VAL A  43      94.930 107.330 153.010  1.00  0.00           O
ATOM    484  N   TRP A  44      95.580 106.620 155.030  1.00  0.00           N
ATOM    485  HN  TRP A  44      95.460 106.610 156.020  1.00  0.00           H
ATOM    486  CA  TRP A  44      96.420 105.510 154.510  1.00  0.00           C
ATOM    487  HA  TRP A  44      96.370 105.360 153.440  1.00  0.00           H
ATOM    488  CB  TRP A  44      97.810 105.560 155.140  1.00  0.00           C
ATOM    489  HB1 TRP A  44      97.720 105.920 156.190  1.00  0.00           H
ATOM    490  HB2 TRP A  44      98.210 104.540 155.330  1.00  0.00           H
ATOM    491  CG  TRP A  44      98.780 106.480 154.490  1.00  0.00           C
ATOM    492  CD1 TRP A  44      99.030 107.840 154.850  1.00  0.00           C
ATOM    493  HD1 TRP A  44      98.420 108.360 155.570  1.00  0.00           H
ATOM    494  NE1 TRP A  44     100.040 108.410 154.130  1.00  0.00           N
ATOM    495  HE1 TRP A  44     100.090 109.360 153.890  1.00  0.00           H
ATOM    496  CE2 TRP A  44     100.430 107.450 153.210  1.00  0.00           C
ATOM    497  CD2 TRP A  44      99.720 106.220 153.470  1.00  0.00           C
ATOM    498  CE3 TRP A  44     100.010 105.080 152.730  1.00  0.00           C
ATOM    499  HE3 TRP A  44      99.570 104.110 152.920  1.00  0.00           H
ATOM    500  CZ3 TRP A  44     101.020 105.110 151.760  1.00  0.00           C
ATOM    501  HZ3 TRP A  44     101.360 104.260 151.180  1.00  0.00           H
ATOM    502  CZ2 TRP A  44     101.450 107.450 152.290  1.00  0.00           C
ATOM    503  HZ2 TRP A  44     101.970 108.380 152.090  1.00  0.00           H
ATOM    504  CH2 TRP A  44     101.630 106.320 151.490  1.00  0.00           C
ATOM    505  HH2 TRP A  44     102.350 106.480 150.700  1.00  0.00           H
ATOM    506  C   TRP A  44      95.690 104.200 154.950  1.00  0.00           C
ATOM    507  O   TRP A  44      95.200 104.010 156.040  1.00  0.00           O
ATOM    508  N   LEU A  45      95.610 103.230 154.040  1.00  0.00           N
ATOM    509  HN  LEU A  45      96.040 103.390 153.150  1.00  0.00           H
ATOM    510  CA  LEU A  45      94.880 102.030 154.310  1.00  0.00           C
ATOM    511  HA  LEU A  45      95.070 101.730 155.340  1.00  0.00           H
ATOM    512  CB  LEU A  45      93.400 102.260 154.110  1.00  0.00           C
ATOM    513  HB1 LEU A  45      92.780 101.440 154.540  1.00  0.00           H
ATOM    514  HB2 LEU A  45      93.310 103.210 154.680  1.00  0.00           H
ATOM    515  CG  LEU A  45      92.880 102.640 152.700  1.00  0.00           C
ATOM    516  HG  LEU A  45      93.580 103.380 152.250  1.00  0.00           H
ATOM    517  CD1 LEU A  45      92.740 101.450 151.750  1.00  0.00           C
ATOM    518 HD11 LEU A  45      92.170 100.630 152.240  1.00  0.00           H
ATOM    519 HD12 LEU A  45      92.420 101.790 150.750  1.00  0.00           H
ATOM    520 HD13 LEU A  45      93.770 101.040 151.660  1.00  0.00           H
ATOM    521  CD2 LEU A  45      91.470 103.190 152.810  1.00  0.00           C
ATOM    522 HD21 LEU A  45      91.390 104.010 153.560  1.00  0.00           H
ATOM    523 HD22 LEU A  45      91.180 103.590 151.820  1.00  0.00           H
ATOM    524 HD23 LEU A  45      90.870 102.380 153.290  1.00  0.00           H
ATOM    525  C   LEU A  45      95.530 100.950 153.550  1.00  0.00           C
ATOM    526  O   LEU A  45      96.130 101.160 152.520  1.00  0.00           O
ATOM    527  N   ARG A  46      95.310  99.710 154.080  1.00  0.00           N
ATOM    528  HN  ARG A  46      94.820  99.640 154.950  1.00  0.00           H
ATOM    529  CA  ARG A  46      95.430  98.500 153.350  1.00  0.00           C
ATOM    530  HA  ARG A  46      95.480  98.810 152.320  1.00  0.00           H
ATOM    531  CB  ARG A  46      96.770  97.750 153.700  1.00  0.00           C
ATOM    532  HB1 ARG A  46      96.830  96.870 153.030  1.00  0.00           H
ATOM    533  HB2 ARG A  46      97.590  98.390 153.330  1.00  0.00           H
ATOM    534  CG  ARG A  46      97.180  97.450 155.190  1.00  0.00           C
ATOM    535  HG1 ARG A  46      96.230  97.170 155.680  1.00  0.00           H
ATOM    536  HG2 ARG A  46      97.450  98.400 155.690  1.00  0.00           H
ATOM    537  CD  ARG A  46      98.260  96.400 155.330  1.00  0.00           C
ATOM    538  HD1 ARG A  46      98.590  96.350 156.390  1.00  0.00           H
ATOM    539  HD2 ARG A  46      99.100  96.640 154.650  1.00  0.00           H
ATOM    540  NE  ARG A  46      97.690  95.090 154.900  1.00  0.00           N
ATOM    541  HE  ARG A  46      96.770  95.030 154.510  1.00  0.00           H
ATOM    542  CZ  ARG A  46      98.420  93.990 154.800  1.00  0.00           C
ATOM    543  NH1 ARG A  46      99.700  93.860 155.000  1.00  0.00           N
ATOM    544 HH11 ARG A  46     100.150  93.010 154.710  1.00  0.00           H
ATOM    545 HH12 ARG A  46     100.350  94.630 154.960  1.00  0.00           H
ATOM    546  NH2 ARG A  46      97.710  92.900 154.420  1.00  0.00           N
ATOM    547 HH21 ARG A  46      98.200  92.030 154.450  1.00  0.00           H
ATOM    548 HH22 ARG A  46      96.740  93.030 154.250  1.00  0.00           H
ATOM    549  C   ARG A  46      94.160  97.690 153.540  1.00  0.00           C
ATOM    550  O   ARG A  46      93.640  97.470 154.650  1.00  0.00           O
ATOM    551  N   ALA A  47      93.580  97.260 152.400  1.00  0.00           N
ATOM    552  HN  ALA A  47      94.240  97.410 151.660  1.00  0.00           H
ATOM    553  CA  ALA A  47      92.250  96.650 152.300  1.00  0.00           C
ATOM    554  HA  ALA A  47      91.640  96.790 153.180  1.00  0.00           H
ATOM    555  CB  ALA A  47      91.570  97.210 151.060  1.00  0.00           C
ATOM    556  HB1 ALA A  47      92.160  96.960 150.160  1.00  0.00           H
ATOM    557  HB2 ALA A  47      90.510  96.910 151.130  1.00  0.00           H
ATOM    558  HB3 ALA A  47      91.630  98.320 151.090  1.00  0.00           H
ATOM    559  C   ALA A  47      92.320  95.140 152.130  1.00  0.00           C
ATOM    560  O   ALA A  47      93.180  94.600 151.460  1.00  0.00           O
ATOM    561  N   GLU A  48      91.520  94.340 152.820  1.00  0.00           N
ATOM    562  HN  GLU A  48      90.910  94.690 153.530  1.00  0.00           H
ATOM    563  CA  GLU A  48      91.540  92.870 152.670  1.00  0.00           C
ATOM    564  HA  GLU A  48      92.590  92.630 152.620  1.00  0.00           H
ATOM    565  CB  GLU A  48      90.940  92.220 153.920  1.00  0.00           C
ATOM    566  HB1 GLU A  48      89.930  92.610 154.180  1.00  0.00           H
ATOM    567  HB2 GLU A  48      90.820  91.120 153.820  1.00  0.00           H
ATOM    568  CG  GLU A  48      91.710  92.270 155.240  1.00  0.00           C
ATOM    569  HG1 GLU A  48      91.090  91.780 156.020  1.00  0.00           H
ATOM    570  HG2 GLU A  48      91.970  93.310 155.530  1.00  0.00           H
ATOM    571  CD  GLU A  48      93.110  91.600 155.120  1.00  0.00           C
ATOM    572  OE1 GLU A  48      94.130  92.330 155.070  1.00  0.00           O
ATOM    573  OE2 GLU A  48      93.110  90.350 155.030  1.00  0.00           O
ATOM    574  C   GLU A  48      90.960  92.460 151.310  1.00  0.00           C
ATOM    575  O   GLU A  48      90.210  93.220 150.720  1.00  0.00           O
ATOM    576  N   GLY A  49      91.390  91.390 150.710  1.00  0.00           N
ATOM    577  HN  GLY A  49      92.040  90.760 151.110  1.00  0.00           H
ATOM    578  CA  GLY A  49      90.590  90.800 149.550  1.00  0.00           C
ATOM    579  HA1 GLY A  49      91.090  89.870 149.300  1.00  0.00           H
ATOM    580  HA2 GLY A  49      90.490  91.360 148.630  1.00  0.00           H
ATOM    581  C   GLY A  49      89.230  90.370 149.890  1.00  0.00           C
ATOM    582  O   GLY A  49      89.020  89.670 150.860  1.00  0.00           O
ATOM    583  N   GLY A  50      88.210  90.760 149.180  1.00  0.00           N
ATOM    584  HN  GLY A  50      88.380  91.130 148.270  1.00  0.00           H
ATOM    585  CA  GLY A  50      86.830  90.590 149.630  1.00  0.00           C
ATOM    586  HA1 GLY A  50      86.610  89.670 150.140  1.00  0.00           H
ATOM    587  HA2 GLY A  50      86.200  90.680 148.760  1.00  0.00           H
ATOM    588  C   GLY A  50      86.360  91.700 150.560  1.00  0.00           C
ATOM    589  O   GLY A  50      87.070  92.110 151.480  1.00  0.00           O
ATOM    590  N   GLN A  51      85.150  92.170 150.330  1.00  0.00           N
ATOM    591  HN  GLN A  51      84.580  91.930 149.540  1.00  0.00           H
ATOM    592  CA  GLN A  51      84.750  93.340 150.970  1.00  0.00           C
ATOM    593  HA  GLN A  51      85.030  93.230 152.000  1.00  0.00           H
ATOM    594  CB  GLN A  51      85.220  94.670 150.320  1.00  0.00           C
ATOM    595  HB1 GLN A  51      84.770  94.680 149.300  1.00  0.00           H
ATOM    596  HB2 GLN A  51      84.650  95.390 150.950  1.00  0.00           H
ATOM    597  CG  GLN A  51      86.680  95.210 150.460  1.00  0.00           C
ATOM    598  HG1 GLN A  51      86.720  96.280 150.180  1.00  0.00           H
ATOM    599  HG2 GLN A  51      87.400  94.540 149.960  1.00  0.00           H
ATOM    600  CD  GLN A  51      87.010  95.350 151.900  1.00  0.00           C
ATOM    601  OE1 GLN A  51      86.170  95.760 152.730  1.00  0.00           O
ATOM    602  NE2 GLN A  51      88.260  94.950 152.280  1.00  0.00           N
ATOM    603 HE21 GLN A  51      88.950  94.610 151.640  1.00  0.00           H
ATOM    604 HE22 GLN A  51      88.540  95.130 153.230  1.00  0.00           H
ATOM    605  C   GLN A  51      83.240  93.240 151.030  1.00  0.00           C
ATOM    606  O   GLN A  51      82.700  92.530 150.200  1.00  0.00           O
ATOM    607  N   ARG A  52      82.590  93.860 151.940  1.00  0.00           N
ATOM    608  HN  ARG A  52      83.030  94.430 152.630  1.00  0.00           H
ATOM    609  CA  ARG A  52      81.060  93.950 151.920  1.00  0.00           C
ATOM    610  HA  ARG A  52      80.700  93.200 151.240  1.00  0.00           H
ATOM    611  CB  ARG A  52      80.390  93.950 153.360  1.00  0.00           C
ATOM    612  HB1 ARG A  52      80.700  94.840 153.940  1.00  0.00           H
ATOM    613  HB2 ARG A  52      79.290  94.020 153.240  1.00  0.00           H
ATOM    614  CG  ARG A  52      80.680  92.700 154.200  1.00  0.00           C
ATOM    615  HG1 ARG A  52      81.780  92.520 154.270  1.00  0.00           H
ATOM    616  HG2 ARG A  52      80.300  91.850 153.600  1.00  0.00           H
ATOM    617  CD  ARG A  52      79.900  92.550 155.510  1.00  0.00           C
ATOM    618  HD1 ARG A  52      78.890  93.000 155.360  1.00  0.00           H
ATOM    619  HD2 ARG A  52      80.340  93.130 156.350  1.00  0.00           H
ATOM    620  NE  ARG A  52      79.840  91.110 155.870  1.00  0.00           N
ATOM    621  HE  ARG A  52      80.330  90.410 155.350  1.00  0.00           H
ATOM    622  CZ  ARG A  52      79.210  90.560 156.920  1.00  0.00           C
ATOM    623  NH1 ARG A  52      78.550  91.260 157.770  1.00  0.00           N
ATOM    624 HH11 ARG A  52      78.260  90.950 158.670  1.00  0.00           H
ATOM    625 HH12 ARG A  52      78.530  92.260 157.700  1.00  0.00           H
ATOM    626  NH2 ARG A  52      79.270  89.230 157.010  1.00  0.00           N
ATOM    627 HH21 ARG A  52      78.950  88.830 157.870  1.00  0.00           H
ATOM    628 HH22 ARG A  52      79.810  88.690 156.360  1.00  0.00           H
ATOM    629  C   ARG A  52      80.710  95.140 151.030  1.00  0.00           C
ATOM    630  O   ARG A  52      80.520  96.240 151.530  1.00  0.00           O
ATOM    631  N   SER A  53      80.620  95.030 149.670  1.00  0.00           N
ATOM    632  HN  SER A  53      80.680  94.170 149.180  1.00  0.00           H
ATOM    633  CA  SER A  53      80.420  96.120 148.760  1.00  0.00           C
ATOM    634  HA  SER A  53      81.210  96.840 148.920  1.00  0.00           H
ATOM    635  CB  SER A  53      80.720  95.710 147.220  1.00  0.00           C
ATOM    636  HB1 SER A  53      80.140  94.790 146.980  1.00  0.00           H
ATOM    637  HB2 SER A  53      81.800  95.520 147.060  1.00  0.00           H
ATOM    638  OG  SER A  53      80.330  96.680 146.270  1.00  0.00           O
ATOM    639  HG1 SER A  53      79.430  96.620 145.940  1.00  0.00           H
ATOM    640  C   SER A  53      79.000  96.810 149.020  1.00  0.00           C
ATOM    641  O   SER A  53      78.090  96.090 149.430  1.00  0.00           O
ATOM    642  N   PRO A  54      78.700  98.140 148.690  1.00  0.00           N
ATOM    643  CD  PRO A  54      77.340  98.660 148.660  1.00  0.00           C
ATOM    644  HD1 PRO A  54      76.990  98.940 149.680  1.00  0.00           H
ATOM    645  HD2 PRO A  54      76.650  97.950 148.170  1.00  0.00           H
ATOM    646  CA  PRO A  54      79.700  99.210 148.740  1.00  0.00           C
ATOM    647  HA  PRO A  54      80.490  99.090 148.010  1.00  0.00           H
ATOM    648  CB  PRO A  54      78.850 100.410 148.270  1.00  0.00           C
ATOM    649  HB1 PRO A  54      78.590 101.120 149.080  1.00  0.00           H
ATOM    650  HB2 PRO A  54      79.310 100.940 147.410  1.00  0.00           H
ATOM    651  CG  PRO A  54      77.540  99.810 147.730  1.00  0.00           C
ATOM    652  HG1 PRO A  54      77.480  99.530 146.660  1.00  0.00           H
ATOM    653  HG2 PRO A  54      76.640 100.440 147.930  1.00  0.00           H
ATOM    654  C   PRO A  54      80.320  99.390 150.100  1.00  0.00           C
ATOM    655  O   PRO A  54      79.710  99.910 151.050  1.00  0.00           O
ATOM    656  N   ALA A  55      81.550  98.980 150.330  1.00  0.00           N
ATOM    657  HN  ALA A  55      81.960  98.580 149.510  1.00  0.00           H
ATOM    658  CA  ALA A  55      82.080  98.850 151.650  1.00  0.00           C
ATOM    659  HA  ALA A  55      81.300  98.590 152.340  1.00  0.00           H
ATOM    660  CB  ALA A  55      83.140  97.750 151.720  1.00  0.00           C
ATOM    661  HB1 ALA A  55      82.660  96.750 151.750  1.00  0.00           H
ATOM    662  HB2 ALA A  55      83.850  97.720 150.870  1.00  0.00           H
ATOM    663  HB3 ALA A  55      83.670  97.970 152.670  1.00  0.00           H
ATOM    664  C   ALA A  55      82.650 100.200 152.070  1.00  0.00           C
ATOM    665  O   ALA A  55      83.610 100.740 151.500  1.00  0.00           O
ATOM    666  N   VAL A  56      82.060 100.740 153.230  1.00  0.00           N
ATOM    667  HN  VAL A  56      81.450 100.250 153.850  1.00  0.00           H
ATOM    668  CA  VAL A  56      82.390 102.140 153.470  1.00  0.00           C
ATOM    669  HA  VAL A  56      82.730 102.600 152.550  1.00  0.00           H
ATOM    670  CB  VAL A  56      81.180 103.000 153.960  1.00  0.00           C
ATOM    671  HB  VAL A  56      80.910 102.510 154.920  1.00  0.00           H
ATOM    672  CG1 VAL A  56      81.640 104.420 154.120  1.00  0.00           C
ATOM    673 HG11 VAL A  56      82.210 104.650 153.200  1.00  0.00           H
ATOM    674 HG12 VAL A  56      80.900 105.240 154.190  1.00  0.00           H
ATOM    675 HG13 VAL A  56      82.310 104.610 154.990  1.00  0.00           H
ATOM    676  CG2 VAL A  56      80.170 102.740 152.840  1.00  0.00           C
ATOM    677 HG21 VAL A  56      79.280 103.390 153.040  1.00  0.00           H
ATOM    678 HG22 VAL A  56      80.490 102.880 151.790  1.00  0.00           H
ATOM    679 HG23 VAL A  56      79.790 101.700 152.880  1.00  0.00           H
ATOM    680  C   VAL A  56      83.510 102.260 154.420  1.00  0.00           C
ATOM    681  O   VAL A  56      83.590 101.710 155.510  1.00  0.00           O
ATOM    682  N   ILE A  57      84.490 103.090 153.950  1.00  0.00           N
ATOM    683  HN  ILE A  57      84.380 103.580 153.080  1.00  0.00           H
ATOM    684  CA  ILE A  57      85.640 103.520 154.700  1.00  0.00           C
ATOM    685  HA  ILE A  57      86.020 102.590 155.120  1.00  0.00           H
ATOM    686  CB  ILE A  57      86.760 103.950 153.730  1.00  0.00           C
ATOM    687  HB  ILE A  57      86.300 104.820 153.210  1.00  0.00           H
ATOM    688  CG2 ILE A  57      88.020 104.400 154.540  1.00  0.00           C
ATOM    689 HG21 ILE A  57      88.870 104.860 153.990  1.00  0.00           H
ATOM    690 HG22 ILE A  57      87.800 105.300 155.160  1.00  0.00           H
ATOM    691 HG23 ILE A  57      88.420 103.570 155.170  1.00  0.00           H
ATOM    692  CG1 ILE A  57      87.140 102.820 152.750  1.00  0.00           C
ATOM    693 HG11 ILE A  57      86.320 102.140 152.460  1.00  0.00           H
ATOM    694 HG12 ILE A  57      87.930 102.310 153.340  1.00  0.00           H
ATOM    695  CD  ILE A  57      87.940 103.210 151.490  1.00  0.00           C
ATOM    696  HD1 ILE A  57      88.780 103.810 151.880  1.00  0.00           H
ATOM    697  HD2 ILE A  57      88.320 102.350 150.890  1.00  0.00           H
ATOM    698  HD3 ILE A  57      87.210 103.810 150.910  1.00  0.00           H
ATOM    699  C   ILE A  57      85.350 104.570 155.790  1.00  0.00           C
ATOM    700  O   ILE A  57      85.720 104.490 156.920  1.00  0.00           O
ATOM    701  N   THR A  58      84.700 105.630 155.360  1.00  0.00           N
ATOM    702  HN  THR A  58      84.380 105.680 154.420  1.00  0.00           H
ATOM    703  CA  THR A  58      84.310 106.830 156.090  1.00  0.00           C
ATOM    704  HA  THR A  58      84.120 106.480 157.100  1.00  0.00           H
ATOM    705  CB  THR A  58      85.550 107.770 156.340  1.00  0.00           C
ATOM    706  HB  THR A  58      86.350 107.140 156.780  1.00  0.00           H
ATOM    707  OG1 THR A  58      85.310 109.010 157.050  1.00  0.00           O
ATOM    708  HG1 THR A  58      85.220 108.760 157.970  1.00  0.00           H
ATOM    709  CG2 THR A  58      86.290 108.180 155.060  1.00  0.00           C
ATOM    710 HG21 THR A  58      86.800 107.360 154.510  1.00  0.00           H
ATOM    711 HG22 THR A  58      85.620 108.760 154.390  1.00  0.00           H
ATOM    712 HG23 THR A  58      87.080 108.910 155.330  1.00  0.00           H
ATOM    713  C   THR A  58      83.140 107.530 155.400  1.00  0.00           C
ATOM    714  O   THR A  58      82.970 107.350 154.230  1.00  0.00           O
ATOM    715  N   GLY A  59      82.350 108.340 156.080  1.00  0.00           N
ATOM    716  HN  GLY A  59      82.440 108.600 157.040  1.00  0.00           H
ATOM    717  CA  GLY A  59      81.210 108.960 155.420  1.00  0.00           C
ATOM    718  HA1 GLY A  59      80.500 108.150 155.300  1.00  0.00           H
ATOM    719  HA2 GLY A  59      81.490 109.490 154.520  1.00  0.00           H
ATOM    720  C   GLY A  59      80.470 109.900 156.310  1.00  0.00           C
ATOM    721  O   GLY A  59      80.410 109.670 157.520  1.00  0.00           O
ATOM    722  N   LEU A  60      79.840 110.920 155.740  1.00  0.00           N
ATOM    723  HN  LEU A  60      79.850 111.000 154.750  1.00  0.00           H
ATOM    724  CA  LEU A  60      79.050 111.930 156.500  1.00  0.00           C
ATOM    725  HA  LEU A  60      79.320 111.810 157.540  1.00  0.00           H
ATOM    726  CB  LEU A  60      79.280 113.380 155.980  1.00  0.00           C
ATOM    727  HB1 LEU A  60      80.370 113.500 156.150  1.00  0.00           H
ATOM    728  HB2 LEU A  60      79.110 113.510 154.890  1.00  0.00           H
ATOM    729  CG  LEU A  60      78.700 114.490 156.830  1.00  0.00           C
ATOM    730  HG  LEU A  60      79.070 114.370 157.870  1.00  0.00           H
ATOM    731  CD1 LEU A  60      79.250 115.850 156.380  1.00  0.00           C
ATOM    732 HD11 LEU A  60      79.180 116.490 157.290  1.00  0.00           H
ATOM    733 HD12 LEU A  60      80.330 115.710 156.150  1.00  0.00           H
ATOM    734 HD13 LEU A  60      78.780 116.290 155.480  1.00  0.00           H
ATOM    735  CD2 LEU A  60      77.190 114.560 156.800  1.00  0.00           C
ATOM    736 HD21 LEU A  60      76.840 114.370 155.760  1.00  0.00           H
ATOM    737 HD22 LEU A  60      76.690 113.970 157.590  1.00  0.00           H
ATOM    738 HD23 LEU A  60      76.810 115.590 156.960  1.00  0.00           H
ATOM    739  C   LEU A  60      77.610 111.560 156.270  1.00  0.00           C
ATOM    740  O   LEU A  60      77.150 111.560 155.130  1.00  0.00           O
ATOM    741  N   TYR A  61      76.890 111.310 157.260  1.00  0.00           N
ATOM    742  HN  TYR A  61      77.160 111.400 158.220  1.00  0.00           H
ATOM    743  CA  TYR A  61      75.520 110.910 157.190  1.00  0.00           C
ATOM    744  HA  TYR A  61      75.110 111.090 156.210  1.00  0.00           H
ATOM    745  CB  TYR A  61      75.160 109.420 157.620  1.00  0.00           C
ATOM    746  HB1 TYR A  61      75.380 109.240 158.700  1.00  0.00           H
ATOM    747  HB2 TYR A  61      74.080 109.240 157.470  1.00  0.00           H
ATOM    748  CG  TYR A  61      76.050 108.530 156.740  1.00  0.00           C
ATOM    749  CD1 TYR A  61      75.610 108.160 155.440  1.00  0.00           C
ATOM    750  HD1 TYR A  61      74.720 108.610 155.030  1.00  0.00           H
ATOM    751  CE1 TYR A  61      76.290 107.210 154.670  1.00  0.00           C
ATOM    752  HE1 TYR A  61      75.960 106.900 153.690  1.00  0.00           H
ATOM    753  CZ  TYR A  61      77.440 106.600 155.150  1.00  0.00           C
ATOM    754  OH  TYR A  61      78.210 105.610 154.450  1.00  0.00           O
ATOM    755  HH  TYR A  61      77.550 105.240 153.860  1.00  0.00           H
ATOM    756  CD2 TYR A  61      77.280 108.040 157.180  1.00  0.00           C
ATOM    757  HD2 TYR A  61      77.820 108.410 158.030  1.00  0.00           H
ATOM    758  CE2 TYR A  61      77.980 107.040 156.370  1.00  0.00           C
ATOM    759  HE2 TYR A  61      78.940 106.680 156.720  1.00  0.00           H
ATOM    760  C   TYR A  61      74.750 111.840 158.090  1.00  0.00           C
ATOM    761  O   TYR A  61      75.250 112.300 159.140  1.00  0.00           O
ATOM    762  N   ASP A  62      73.530 112.120 157.700  1.00  0.00           N
ATOM    763  HN  ASP A  62      73.210 111.680 156.860  1.00  0.00           H
ATOM    764  CA  ASP A  62      72.670 112.840 158.520  1.00  0.00           C
ATOM    765  HA  ASP A  62      73.260 113.370 159.260  1.00  0.00           H
ATOM    766  CB  ASP A  62      72.090 113.940 157.540  1.00  0.00           C
ATOM    767  HB1 ASP A  62      72.940 114.590 157.250  1.00  0.00           H
ATOM    768  HB2 ASP A  62      71.670 113.280 156.750  1.00  0.00           H
ATOM    769  CG  ASP A  62      70.970 114.910 157.840  1.00  0.00           C
ATOM    770  OD1 ASP A  62      70.380 114.690 158.940  1.00  0.00           O
ATOM    771  OD2 ASP A  62      70.650 115.790 157.030  1.00  0.00           O
ATOM    772  C   ASP A  62      71.630 111.920 159.230  1.00  0.00           C
ATOM    773  O   ASP A  62      70.950 111.070 158.640  1.00  0.00           O
ATOM    774  N   LYS A  63      71.410 112.120 160.550  1.00  0.00           N
ATOM    775  HN  LYS A  63      71.790 112.910 161.010  1.00  0.00           H
ATOM    776  CA  LYS A  63      70.430 111.240 161.370  1.00  0.00           C
ATOM    777  HA  LYS A  63      70.290 110.320 160.820  1.00  0.00           H
ATOM    778  CB  LYS A  63      71.110 110.870 162.720  1.00  0.00           C
ATOM    779  HB1 LYS A  63      70.370 110.110 163.040  1.00  0.00           H
ATOM    780  HB2 LYS A  63      72.100 110.370 162.640  1.00  0.00           H
ATOM    781  CG  LYS A  63      71.130 112.070 163.750  1.00  0.00           C
ATOM    782  HG1 LYS A  63      70.120 112.510 163.830  1.00  0.00           H
ATOM    783  HG2 LYS A  63      71.690 112.970 163.420  1.00  0.00           H
ATOM    784  CD  LYS A  63      71.610 111.620 165.100  1.00  0.00           C
ATOM    785  HD1 LYS A  63      71.030 110.760 165.500  1.00  0.00           H
ATOM    786  HD2 LYS A  63      71.340 112.400 165.850  1.00  0.00           H
ATOM    787  CE  LYS A  63      73.090 111.460 165.290  1.00  0.00           C
ATOM    788  HE1 LYS A  63      73.610 112.370 164.940  1.00  0.00           H
ATOM    789  HE2 LYS A  63      73.630 110.680 164.710  1.00  0.00           H
ATOM    790  NZ  LYS A  63      73.410 111.220 166.690  1.00  0.00           N
ATOM    791  HZ1 LYS A  63      74.410 111.450 166.830  1.00  0.00           H
ATOM    792  HZ2 LYS A  63      72.890 111.710 167.450  1.00  0.00           H
ATOM    793  HZ3 LYS A  63      73.210 110.200 166.750  1.00  0.00           H
ATOM    794  C   LYS A  63      69.040 111.920 161.490  1.00  0.00           C
ATOM    795  O   LYS A  63      68.130 111.370 162.110  1.00  0.00           O
ATOM    796  N   CYS A  64      68.820 113.060 160.810  1.00  0.00           N
ATOM    797  HN  CYS A  64      69.520 113.580 160.340  1.00  0.00           H
ATOM    798  CA  CYS A  64      67.490 113.730 160.810  1.00  0.00           C
ATOM    799  HA  CYS A  64      66.770 113.120 161.350  1.00  0.00           H
ATOM    800  CB  CYS A  64      67.530 115.190 161.330  1.00  0.00           C
ATOM    801  HB1 CYS A  64      66.500 115.620 161.340  1.00  0.00           H
ATOM    802  HB2 CYS A  64      68.160 115.840 160.690  1.00  0.00           H
ATOM    803  SG  CYS A  64      68.120 115.240 162.980  1.00  0.00           S
ATOM    804  C   CYS A  64      67.030 113.850 159.360  1.00  0.00           C
ATOM    805  O   CYS A  64      65.970 114.430 159.140  1.00  0.00           O
ATOM    806  N   SER A  65      67.700 113.250 158.320  1.00  0.00           N
ATOM    807  HN  SER A  65      68.560 112.780 158.490  1.00  0.00           H
ATOM    808  CA  SER A  65      67.150 113.240 156.980  1.00  0.00           C
ATOM    809  HA  SER A  65      66.780 114.220 156.700  1.00  0.00           H
ATOM    810  CB  SER A  65      68.110 113.040 155.810  1.00  0.00           C
ATOM    811  HB1 SER A  65      67.600 112.640 154.900  1.00  0.00           H
ATOM    812  HB2 SER A  65      68.890 112.350 156.200  1.00  0.00           H
ATOM    813  OG  SER A  65      68.790 114.260 155.540  1.00  0.00           O
ATOM    814  HG1 SER A  65      69.430 114.500 156.210  1.00  0.00           H
ATOM    815  C   SER A  65      65.980 112.260 156.760  1.00  0.00           C
ATOM    816  O   SER A  65      66.210 111.040 156.830  1.00  0.00           O
ATOM    817  N   TYR A  66      64.740 112.730 156.460  1.00  0.00           N
ATOM    818  HN  TYR A  66      64.510 113.700 156.370  1.00  0.00           H
ATOM    819  CA  TYR A  66      63.610 111.810 156.260  1.00  0.00           C
ATOM    820  HA  TYR A  66      63.870 110.840 156.670  1.00  0.00           H
ATOM    821  CB  TYR A  66      62.380 112.420 157.050  1.00  0.00           C
ATOM    822  HB1 TYR A  66      62.140 113.420 156.620  1.00  0.00           H
ATOM    823  HB2 TYR A  66      61.450 111.810 157.030  1.00  0.00           H
ATOM    824  CG  TYR A  66      62.700 112.630 158.540  1.00  0.00           C
ATOM    825  CD1 TYR A  66      63.500 111.750 159.300  1.00  0.00           C
ATOM    826  HD1 TYR A  66      63.910 110.910 158.770  1.00  0.00           H
ATOM    827  CE1 TYR A  66      63.590 111.970 160.690  1.00  0.00           C
ATOM    828  HE1 TYR A  66      64.150 111.300 161.320  1.00  0.00           H
ATOM    829  CZ  TYR A  66      62.800 112.980 161.280  1.00  0.00           C
ATOM    830  OH  TYR A  66      62.890 113.260 162.660  1.00  0.00           O
ATOM    831  HH  TYR A  66      62.020 113.590 162.870  1.00  0.00           H
ATOM    832  CD2 TYR A  66      62.060 113.730 159.110  1.00  0.00           C
ATOM    833  HD2 TYR A  66      61.330 114.330 158.590  1.00  0.00           H
ATOM    834  CE2 TYR A  66      62.130 113.920 160.470  1.00  0.00           C
ATOM    835  HE2 TYR A  66      61.590 114.790 160.820  1.00  0.00           H
ATOM    836  C   TYR A  66      63.090 111.620 154.870  1.00  0.00           C
ATOM    837  O   TYR A  66      62.420 110.600 154.610  1.00  0.00           O
ATOM    838  N   ILE A  67      63.490 112.410 153.870  1.00  0.00           N
ATOM    839  HN  ILE A  67      64.130 113.120 154.130  1.00  0.00           H
ATOM    840  CA  ILE A  67      63.010 112.350 152.450  1.00  0.00           C
ATOM    841  HA  ILE A  67      62.170 111.680 152.530  1.00  0.00           H
ATOM    842  CB  ILE A  67      62.740 113.680 151.820  1.00  0.00           C
ATOM    843  HB  ILE A  67      63.660 114.300 151.860  1.00  0.00           H
ATOM    844  CG2 ILE A  67      62.280 113.460 150.440  1.00  0.00           C
ATOM    845 HG21 ILE A  67      62.210 114.410 149.870  1.00  0.00           H
ATOM    846 HG22 ILE A  67      63.020 112.880 149.850  1.00  0.00           H
ATOM    847 HG23 ILE A  67      61.310 112.920 150.470  1.00  0.00           H
ATOM    848  CG1 ILE A  67      61.780 114.490 152.700  1.00  0.00           C
ATOM    849 HG11 ILE A  67      61.510 115.440 152.210  1.00  0.00           H
ATOM    850 HG12 ILE A  67      62.320 114.780 153.630  1.00  0.00           H
ATOM    851  CD  ILE A  67      60.440 113.880 152.900  1.00  0.00           C
ATOM    852  HD1 ILE A  67      60.370 113.170 153.750  1.00  0.00           H
ATOM    853  HD2 ILE A  67      59.600 114.610 152.910  1.00  0.00           H
ATOM    854  HD3 ILE A  67      60.190 113.280 151.990  1.00  0.00           H
ATOM    855  C   ILE A  67      63.970 111.480 151.690  1.00  0.00           C
ATOM    856  O   ILE A  67      63.620 110.360 151.370  1.00  0.00           O
ATOM    857  N   SER A  68      65.280 111.890 151.520  1.00  0.00           N
ATOM    858  HN  SER A  68      65.400 112.880 151.400  1.00  0.00           H
ATOM    859  CA  SER A  68      66.280 110.970 151.100  1.00  0.00           C
ATOM    860  HA  SER A  68      65.920 109.950 151.050  1.00  0.00           H
ATOM    861  CB  SER A  68      66.670 111.210 149.580  1.00  0.00           C
ATOM    862  HB1 SER A  68      65.800 111.040 148.900  1.00  0.00           H
ATOM    863  HB2 SER A  68      67.390 110.430 149.260  1.00  0.00           H
ATOM    864  OG  SER A  68      67.220 112.520 149.250  1.00  0.00           O
ATOM    865  HG1 SER A  68      68.120 112.560 149.570  1.00  0.00           H
ATOM    866  C   SER A  68      67.470 110.930 152.040  1.00  0.00           C
ATOM    867  O   SER A  68      67.860 111.990 152.560  1.00  0.00           O
ATOM    868  N   ARG A  69      68.060 109.770 152.160  1.00  0.00           N
ATOM    869  HN  ARG A  69      67.700 108.920 151.790  1.00  0.00           H
ATOM    870  CA  ARG A  69      69.140 109.570 153.130  1.00  0.00           C
ATOM    871  HA  ARG A  69      69.170 110.320 153.900  1.00  0.00           H
ATOM    872  CB  ARG A  69      68.930 108.200 153.850  1.00  0.00           C
ATOM    873  HB1 ARG A  69      69.110 107.370 153.140  1.00  0.00           H
ATOM    874  HB2 ARG A  69      69.860 108.090 154.460  1.00  0.00           H
ATOM    875  CG  ARG A  69      67.580 108.160 154.480  1.00  0.00           C
ATOM    876  HG1 ARG A  69      66.810 108.070 153.690  1.00  0.00           H
ATOM    877  HG2 ARG A  69      67.470 109.070 155.120  1.00  0.00           H
ATOM    878  CD  ARG A  69      67.320 106.970 155.440  1.00  0.00           C
ATOM    879  HD1 ARG A  69      66.380 107.080 156.020  1.00  0.00           H
ATOM    880  HD2 ARG A  69      68.210 106.930 156.100  1.00  0.00           H
ATOM    881  NE  ARG A  69      67.310 105.670 154.600  1.00  0.00           N
ATOM    882  HE  ARG A  69      67.830 105.640 153.740  1.00  0.00           H
ATOM    883  CZ  ARG A  69      67.130 104.460 155.100  1.00  0.00           C
ATOM    884  NH1 ARG A  69      66.740 104.270 156.360  1.00  0.00           N
ATOM    885 HH11 ARG A  69      66.330 103.440 156.710  1.00  0.00           H
ATOM    886 HH12 ARG A  69      66.500 105.080 156.900  1.00  0.00           H
ATOM    887  NH2 ARG A  69      67.310 103.410 154.340  1.00  0.00           N
ATOM    888 HH21 ARG A  69      67.100 102.490 154.660  1.00  0.00           H
ATOM    889 HH22 ARG A  69      67.340 103.670 153.370  1.00  0.00           H
ATOM    890  C   ARG A  69      70.500 109.630 152.430  1.00  0.00           C
ATOM    891  O   ARG A  69      71.520 109.640 153.120  1.00  0.00           O
ATOM    892  N   ASP A  70      70.440 109.700 151.100  1.00  0.00           N
ATOM    893  HN  ASP A  70      69.550 109.660 150.640  1.00  0.00           H
ATOM    894  CA  ASP A  70      71.550 109.720 150.280  1.00  0.00           C
ATOM    895  HA  ASP A  70      72.190 108.920 150.620  1.00  0.00           H
ATOM    896  CB  ASP A  70      71.040 109.270 148.840  1.00  0.00           C
ATOM    897  HB1 ASP A  70      71.880 109.150 148.120  1.00  0.00           H
ATOM    898  HB2 ASP A  70      70.490 108.300 148.910  1.00  0.00           H
ATOM    899  CG  ASP A  70      70.020 110.250 148.320  1.00  0.00           C
ATOM    900  OD1 ASP A  70      69.830 111.360 148.900  1.00  0.00           O
ATOM    901  OD2 ASP A  70      69.330 109.910 147.260  1.00  0.00           O
ATOM    902  C   ASP A  70      72.360 111.050 150.340  1.00  0.00           C
ATOM    903  O   ASP A  70      73.480 111.060 149.910  1.00  0.00           O
ATOM    904  N   ARG A  71      71.820 112.220 150.810  1.00  0.00           N
ATOM    905  HN  ARG A  71      70.830 112.290 150.960  1.00  0.00           H
ATOM    906  CA  ARG A  71      72.490 113.460 151.100  1.00  0.00           C
ATOM    907  HA  ARG A  71      72.850 113.840 150.160  1.00  0.00           H
ATOM    908  CB  ARG A  71      71.640 114.490 151.750  1.00  0.00           C
ATOM    909  HB1 ARG A  71      71.140 114.020 152.630  1.00  0.00           H
ATOM    910  HB2 ARG A  71      72.130 115.430 152.070  1.00  0.00           H
ATOM    911  CG  ARG A  71      70.590 115.140 150.800  1.00  0.00           C
ATOM    912  HG1 ARG A  71      69.990 114.320 150.350  1.00  0.00           H
ATOM    913  HG2 ARG A  71      71.130 115.640 149.970  1.00  0.00           H
ATOM    914  CD  ARG A  71      69.740 116.090 151.670  1.00  0.00           C
ATOM    915  HD1 ARG A  71      70.290 116.790 152.330  1.00  0.00           H
ATOM    916  HD2 ARG A  71      69.080 115.460 152.300  1.00  0.00           H
ATOM    917  NE  ARG A  71      68.920 116.940 150.720  1.00  0.00           N
ATOM    918  HE  ARG A  71      69.190 116.950 149.760  1.00  0.00           H
ATOM    919  CZ  ARG A  71      67.820 117.700 151.090  1.00  0.00           C
ATOM    920  NH1 ARG A  71      67.500 117.920 152.340  1.00  0.00           N
ATOM    921 HH11 ARG A  71      66.850 118.670 152.500  1.00  0.00           H
ATOM    922 HH12 ARG A  71      67.980 117.460 153.080  1.00  0.00           H
ATOM    923  NH2 ARG A  71      67.160 118.270 150.110  1.00  0.00           N
ATOM    924 HH21 ARG A  71      66.380 118.880 150.290  1.00  0.00           H
ATOM    925 HH22 ARG A  71      67.590 118.230 149.210  1.00  0.00           H
ATOM    926  C   ARG A  71      73.810 113.420 151.870  1.00  0.00           C
ATOM    927  O   ARG A  71      73.780 112.860 152.950  1.00  0.00           O
ATOM    928  N   GLY A  72      74.960 114.010 151.370  1.00  0.00           N
ATOM    929  HN  GLY A  72      74.960 114.690 150.640  1.00  0.00           H
ATOM    930  CA  GLY A  72      76.260 113.810 152.040  1.00  0.00           C
ATOM    931  HA1 GLY A  72      76.110 113.210 152.930  1.00  0.00           H
ATOM    932  HA2 GLY A  72      76.690 114.760 152.330  1.00  0.00           H
ATOM    933  C   GLY A  72      77.350 113.120 151.190  1.00  0.00           C
ATOM    934  O   GLY A  72      77.280 112.820 149.980  1.00  0.00           O
ATOM    935  N   TRP A  73      78.540 112.950 151.800  1.00  0.00           N
ATOM    936  HN  TRP A  73      78.660 113.110 152.780  1.00  0.00           H
ATOM    937  CA  TRP A  73      79.680 112.320 151.140  1.00  0.00           C
ATOM    938  HA  TRP A  73      79.420 112.030 150.140  1.00  0.00           H
ATOM    939  CB  TRP A  73      80.910 113.280 150.980  1.00  0.00           C
ATOM    940  HB1 TRP A  73      81.720 112.620 150.610  1.00  0.00           H
ATOM    941  HB2 TRP A  73      80.710 113.980 150.150  1.00  0.00           H
ATOM    942  CG  TRP A  73      81.360 114.020 152.180  1.00  0.00           C
ATOM    943  CD1 TRP A  73      81.020 115.350 152.440  1.00  0.00           C
ATOM    944  HD1 TRP A  73      80.470 115.980 151.760  1.00  0.00           H
ATOM    945  NE1 TRP A  73      81.590 115.750 153.660  1.00  0.00           N
ATOM    946  HE1 TRP A  73      81.780 116.660 153.970  1.00  0.00           H
ATOM    947  CE2 TRP A  73      82.240 114.750 154.180  1.00  0.00           C
ATOM    948  CD2 TRP A  73      82.070 113.570 153.330  1.00  0.00           C
ATOM    949  CE3 TRP A  73      82.630 112.390 153.730  1.00  0.00           C
ATOM    950  HE3 TRP A  73      82.560 111.470 153.160  1.00  0.00           H
ATOM    951  CZ3 TRP A  73      83.360 112.330 154.950  1.00  0.00           C
ATOM    952  HZ3 TRP A  73      83.860 111.400 155.180  1.00  0.00           H
ATOM    953  CZ2 TRP A  73      82.940 114.660 155.340  1.00  0.00           C
ATOM    954  HZ2 TRP A  73      83.140 115.550 155.930  1.00  0.00           H
ATOM    955  CH2 TRP A  73      83.560 113.450 155.730  1.00  0.00           C
ATOM    956  HH2 TRP A  73      84.090 113.330 156.660  1.00  0.00           H
ATOM    957  C   TRP A  73      80.100 111.000 151.740  1.00  0.00           C
ATOM    958  O   TRP A  73      80.100 110.860 152.940  1.00  0.00           O
ATOM    959  N   VAL A  74      80.440 110.030 150.810  1.00  0.00           N
ATOM    960  HN  VAL A  74      80.380 110.200 149.830  1.00  0.00           H
ATOM    961  CA  VAL A  74      80.870 108.690 151.260  1.00  0.00           C
ATOM    962  HA  VAL A  74      81.130 108.650 152.300  1.00  0.00           H
ATOM    963  CB  VAL A  74      79.810 107.610 150.870  1.00  0.00           C
ATOM    964  HB  VAL A  74      79.500 107.700 149.810  1.00  0.00           H
ATOM    965  CG1 VAL A  74      80.230 106.190 151.340  1.00  0.00           C
ATOM    966 HG11 VAL A  74      81.040 105.780 150.700  1.00  0.00           H
ATOM    967 HG12 VAL A  74      80.690 106.200 152.350  1.00  0.00           H
ATOM    968 HG13 VAL A  74      79.350 105.520 151.420  1.00  0.00           H
ATOM    969  CG2 VAL A  74      78.490 107.880 151.570  1.00  0.00           C
ATOM    970 HG21 VAL A  74      78.520 107.700 152.670  1.00  0.00           H
ATOM    971 HG22 VAL A  74      78.180 108.900 151.270  1.00  0.00           H
ATOM    972 HG23 VAL A  74      77.610 107.320 151.210  1.00  0.00           H
ATOM    973  C   VAL A  74      82.230 108.370 150.460  1.00  0.00           C
ATOM    974  O   VAL A  74      82.530 108.960 149.420  1.00  0.00           O
ATOM    975  N   VAL A  75      83.070 107.540 151.090  1.00  0.00           N
ATOM    976  HN  VAL A  75      82.920 107.230 152.030  1.00  0.00           H
ATOM    977  CA  VAL A  75      84.250 107.120 150.410  1.00  0.00           C
ATOM    978  HA  VAL A  75      84.290 107.250 149.340  1.00  0.00           H
ATOM    979  CB  VAL A  75      85.520 107.780 150.950  1.00  0.00           C
ATOM    980  HB  VAL A  75      85.430 107.920 152.050  1.00  0.00           H
ATOM    981  CG1 VAL A  75      86.820 107.120 150.440  1.00  0.00           C
ATOM    982 HG11 VAL A  75      87.010 106.130 150.910  1.00  0.00           H
ATOM    983 HG12 VAL A  75      86.790 107.070 149.330  1.00  0.00           H
ATOM    984 HG13 VAL A  75      87.720 107.710 150.710  1.00  0.00           H
ATOM    985  CG2 VAL A  75      85.560 109.270 150.450  1.00  0.00           C
ATOM    986 HG21 VAL A  75      86.480 109.820 150.730  1.00  0.00           H
ATOM    987 HG22 VAL A  75      85.520 109.310 149.340  1.00  0.00           H
ATOM    988 HG23 VAL A  75      84.690 109.820 150.860  1.00  0.00           H
ATOM    989  C   VAL A  75      84.300 105.670 150.780  1.00  0.00           C
ATOM    990  O   VAL A  75      84.160 105.280 151.950  1.00  0.00           O
ATOM    991  N   GLY A  76      84.500 104.770 149.810  1.00  0.00           N
ATOM    992  HN  GLY A  76      84.660 105.200 148.930  1.00  0.00           H
ATOM    993  CA  GLY A  76      84.380 103.350 150.000  1.00  0.00           C
ATOM    994  HA1 GLY A  76      83.310 103.230 150.030  1.00  0.00           H
ATOM    995  HA2 GLY A  76      84.960 103.040 150.860  1.00  0.00           H
ATOM    996  C   GLY A  76      85.040 102.560 148.920  1.00  0.00           C
ATOM    997  O   GLY A  76      85.800 103.140 148.100  1.00  0.00           O
ATOM    998  N   ILE A  77      84.750 101.280 148.860  1.00  0.00           N
ATOM    999  HN  ILE A  77      84.230 100.940 149.630  1.00  0.00           H
ATOM   1000  CA  ILE A  77      85.140 100.450 147.800  1.00  0.00           C
ATOM   1001  HA  ILE A  77      85.650 101.050 147.070  1.00  0.00           H
ATOM   1002  CB  ILE A  77      86.250  99.430 148.210  1.00  0.00           C
ATOM   1003  HB  ILE A  77      85.780  98.530 148.660  1.00  0.00           H
ATOM   1004  CG2 ILE A  77      87.040  98.890 146.950  1.00  0.00           C
ATOM   1005 HG21 ILE A  77      86.350  98.780 146.080  1.00  0.00           H
ATOM   1006 HG22 ILE A  77      87.760  99.680 146.660  1.00  0.00           H
ATOM   1007 HG23 ILE A  77      87.600  97.950 147.150  1.00  0.00           H
ATOM   1008  CG1 ILE A  77      87.150  99.910 149.460  1.00  0.00           C
ATOM   1009 HG11 ILE A  77      86.470 100.040 150.330  1.00  0.00           H
ATOM   1010 HG12 ILE A  77      87.510 100.910 149.120  1.00  0.00           H
ATOM   1011  CD  ILE A  77      88.330  99.040 149.820  1.00  0.00           C
ATOM   1012  HD1 ILE A  77      88.910  99.560 150.610  1.00  0.00           H
ATOM   1013  HD2 ILE A  77      88.110  97.980 150.080  1.00  0.00           H
ATOM   1014  HD3 ILE A  77      89.030  98.900 148.970  1.00  0.00           H
ATOM   1015  C   ILE A  77      83.890  99.820 147.340  1.00  0.00           C
ATOM   1016  O   ILE A  77      83.210  99.290 148.180  1.00  0.00           O
ATOM   1017  N   HIS A  78      83.570  99.800 146.010  1.00  0.00           N
ATOM   1018  HN  HIS A  78      84.310 100.080 145.410  1.00  0.00           H
ATOM   1019  CA  HIS A  78      82.400  99.180 145.500  1.00  0.00           C
ATOM   1020  HA  HIS A  78      82.210  98.370 146.190  1.00  0.00           H
ATOM   1021  CB  HIS A  78      81.080  99.930 145.530  1.00  0.00           C
ATOM   1022  HB1 HIS A  78      80.340  99.140 145.760  1.00  0.00           H
ATOM   1023  HB2 HIS A  78      81.070 100.650 146.380  1.00  0.00           H
ATOM   1024  ND1 HIS A  78      81.180 101.650 143.600  1.00  0.00           N
ATOM   1025  CG  HIS A  78      80.570 100.520 144.220  1.00  0.00           C
ATOM   1026  CE1 HIS A  78      80.370 102.010 142.670  1.00  0.00           C
ATOM   1027  HE1 HIS A  78      80.600 102.770 141.920  1.00  0.00           H
ATOM   1028  NE2 HIS A  78      79.320 101.220 142.590  1.00  0.00           N
ATOM   1029  HE2 HIS A  78      78.850 101.120 141.710  1.00  0.00           H
ATOM   1030  CD2 HIS A  78      79.370 100.260 143.610  1.00  0.00           C
ATOM   1031  HD2 HIS A  78      78.700  99.410 143.670  1.00  0.00           H
ATOM   1032  C   HIS A  78      82.690  98.520 144.210  1.00  0.00           C
ATOM   1033  O   HIS A  78      83.620  98.940 143.510  1.00  0.00           O
ATOM   1034  N   THR A  79      81.850  97.530 143.890  1.00  0.00           N
ATOM   1035  HN  THR A  79      81.180  97.230 144.570  1.00  0.00           H
ATOM   1036  CA  THR A  79      81.860  96.930 142.600  1.00  0.00           C
ATOM   1037  HA  THR A  79      82.860  96.930 142.200  1.00  0.00           H
ATOM   1038  CB  THR A  79      81.430  95.470 142.570  1.00  0.00           C
ATOM   1039  HB  THR A  79      81.240  95.080 141.550  1.00  0.00           H
ATOM   1040  OG1 THR A  79      80.180  95.320 143.250  1.00  0.00           O
ATOM   1041  HG1 THR A  79      79.570  95.820 142.700  1.00  0.00           H
ATOM   1042  CG2 THR A  79      82.460  94.690 143.300  1.00  0.00           C
ATOM   1043 HG21 THR A  79      82.710  95.070 144.310  1.00  0.00           H
ATOM   1044 HG22 THR A  79      82.150  93.630 143.410  1.00  0.00           H
ATOM   1045 HG23 THR A  79      83.330  94.730 142.600  1.00  0.00           H
ATOM   1046  C   THR A  79      81.010  97.580 141.500  1.00  0.00           C
ATOM   1047  O   THR A  79      79.810  97.510 141.580  1.00  0.00           O
ATOM   1048  N   ILE A  80      81.580  98.140 140.450  1.00  0.00           N
ATOM   1049  HN  ILE A  80      82.570  98.240 140.370  1.00  0.00           H
ATOM   1050  CA  ILE A  80      80.940  98.450 139.220  1.00  0.00           C
ATOM   1051  HA  ILE A  80      79.980  98.880 139.460  1.00  0.00           H
ATOM   1052  CB  ILE A  80      81.810  99.340 138.260  1.00  0.00           C
ATOM   1053  HB  ILE A  80      82.700  98.790 137.890  1.00  0.00           H
ATOM   1054  CG2 ILE A  80      80.910  99.560 136.960  1.00  0.00           C
ATOM   1055 HG21 ILE A  80      79.850  99.600 137.270  1.00  0.00           H
ATOM   1056 HG22 ILE A  80      81.270 100.450 136.400  1.00  0.00           H
ATOM   1057 HG23 ILE A  80      81.090  98.660 136.340  1.00  0.00           H
ATOM   1058  CG1 ILE A  80      82.180 100.720 138.960  1.00  0.00           C
ATOM   1059 HG11 ILE A  80      82.610 100.520 139.970  1.00  0.00           H
ATOM   1060 HG12 ILE A  80      81.280 101.360 138.990  1.00  0.00           H
ATOM   1061  CD  ILE A  80      83.260 101.380 138.130  1.00  0.00           C
ATOM   1062  HD1 ILE A  80      83.340 102.470 138.340  1.00  0.00           H
ATOM   1063  HD2 ILE A  80      84.270 100.910 138.170  1.00  0.00           H
ATOM   1064  HD3 ILE A  80      83.010 101.430 137.050  1.00  0.00           H
ATOM   1065  C   ILE A  80      80.600  97.100 138.530  1.00  0.00           C
ATOM   1066  O   ILE A  80      81.310  96.110 138.550  1.00  0.00           O
ATOM   1067  N   SER A  81      79.360  97.060 137.950  1.00  0.00           N
ATOM   1068  HN  SER A  81      78.870  97.930 137.950  1.00  0.00           H
ATOM   1069  CA  SER A  81      78.710  95.770 137.630  1.00  0.00           C
ATOM   1070  HA  SER A  81      79.370  94.910 137.630  1.00  0.00           H
ATOM   1071  CB  SER A  81      77.630  95.540 138.710  1.00  0.00           C
ATOM   1072  HB1 SER A  81      76.810  96.290 138.650  1.00  0.00           H
ATOM   1073  HB2 SER A  81      78.090  95.630 139.720  1.00  0.00           H
ATOM   1074  OG  SER A  81      77.190  94.170 138.610  1.00  0.00           O
ATOM   1075  HG1 SER A  81      76.650  94.170 137.820  1.00  0.00           H
ATOM   1076  C   SER A  81      78.050  95.790 136.290  1.00  0.00           C
ATOM   1077  O   SER A  81      76.910  95.410 136.050  1.00  0.00           O
ATOM   1078  N   ASP A  82      78.830  96.100 135.250  1.00  0.00           N
ATOM   1079  HN  ASP A  82      79.800  96.350 135.330  1.00  0.00           H
ATOM   1080  CA  ASP A  82      78.420  96.030 133.900  1.00  0.00           C
ATOM   1081  HA  ASP A  82      77.360  96.250 133.900  1.00  0.00           H
ATOM   1082  CB  ASP A  82      79.330  96.910 133.010  1.00  0.00           C
ATOM   1083  HB1 ASP A  82      80.380  96.600 133.200  1.00  0.00           H
ATOM   1084  HB2 ASP A  82      79.170  96.550 131.970  1.00  0.00           H
ATOM   1085  CG  ASP A  82      79.180  98.420 133.200  1.00  0.00           C
ATOM   1086  OD1 ASP A  82      78.280  98.860 133.910  1.00  0.00           O
ATOM   1087  OD2 ASP A  82      79.930  99.200 132.590  1.00  0.00           O
ATOM   1088  C   ASP A  82      78.430  94.530 133.430  1.00  0.00           C
ATOM   1089  O   ASP A  82      79.390  93.830 133.630  1.00  0.00           O
ATOM   1090  N   GLN A  83      77.420  94.060 132.740  1.00  0.00           N
ATOM   1091  HN  GLN A  83      76.630  94.600 132.460  1.00  0.00           H
ATOM   1092  CA  GLN A  83      77.160  92.630 132.340  1.00  0.00           C
ATOM   1093  HA  GLN A  83      76.080  92.670 132.380  1.00  0.00           H
ATOM   1094  CB  GLN A  83      77.570  92.240 130.960  1.00  0.00           C
ATOM   1095  HB1 GLN A  83      77.290  91.210 130.650  1.00  0.00           H
ATOM   1096  HB2 GLN A  83      76.920  92.850 130.300  1.00  0.00           H
ATOM   1097  CG  GLN A  83      79.060  92.470 130.580  1.00  0.00           C
ATOM   1098  HG1 GLN A  83      79.600  92.010 131.440  1.00  0.00           H
ATOM   1099  HG2 GLN A  83      79.370  93.540 130.530  1.00  0.00           H
ATOM   1100  CD  GLN A  83      79.470  91.600 129.360  1.00  0.00           C
ATOM   1101  OE1 GLN A  83      78.590  90.860 128.900  1.00  0.00           O
ATOM   1102  NE2 GLN A  83      80.690  91.600 128.850  1.00  0.00           N
ATOM   1103 HE21 GLN A  83      81.370  91.930 129.510  1.00  0.00           H
ATOM   1104 HE22 GLN A  83      80.870  91.020 128.050  1.00  0.00           H
ATOM   1105  C   GLN A  83      77.400  91.540 133.390  1.00  0.00           C
ATOM   1106  O   GLN A  83      77.830  90.450 133.030  1.00  0.00           O
ATOM   1107  N   ASP A  84      77.020  91.830 134.680  1.00  0.00           N
ATOM   1108  HN  ASP A  84      76.700  92.770 134.780  1.00  0.00           H
ATOM   1109  CA  ASP A  84      77.160  90.980 135.800  1.00  0.00           C
ATOM   1110  HA  ASP A  84      76.870  91.550 136.670  1.00  0.00           H
ATOM   1111  CB  ASP A  84      76.280  89.690 135.820  1.00  0.00           C
ATOM   1112  HB1 ASP A  84      76.290  89.070 134.900  1.00  0.00           H
ATOM   1113  HB2 ASP A  84      76.480  89.060 136.710  1.00  0.00           H
ATOM   1114  CG  ASP A  84      74.820  90.130 135.980  1.00  0.00           C
ATOM   1115  OD1 ASP A  84      73.870  89.340 135.710  1.00  0.00           O
ATOM   1116  OD2 ASP A  84      74.540  91.270 136.380  1.00  0.00           O
ATOM   1117  C   ASP A  84      78.640  90.560 136.060  1.00  0.00           C
ATOM   1118  O   ASP A  84      78.890  89.510 136.700  1.00  0.00           O
ATOM   1119  N   ASN A  85      79.680  91.290 135.670  1.00  0.00           N
ATOM   1120  HN  ASN A  85      79.570  92.060 135.050  1.00  0.00           H
ATOM   1121  CA  ASN A  85      81.020  90.890 135.970  1.00  0.00           C
ATOM   1122  HA  ASN A  85      81.140  89.970 136.520  1.00  0.00           H
ATOM   1123  CB  ASN A  85      81.890  90.850 134.640  1.00  0.00           C
ATOM   1124  HB1 ASN A  85      81.710  91.710 133.960  1.00  0.00           H
ATOM   1125  HB2 ASN A  85      82.980  90.830 134.830  1.00  0.00           H
ATOM   1126  CG  ASN A  85      81.520  89.590 133.860  1.00  0.00           C
ATOM   1127  OD1 ASN A  85      80.870  88.690 134.360  1.00  0.00           O
ATOM   1128  ND2 ASN A  85      81.890  89.460 132.600  1.00  0.00           N
ATOM   1129 HD21 ASN A  85      82.620  90.070 132.280  1.00  0.00           H
ATOM   1130 HD22 ASN A  85      81.330  88.900 131.980  1.00  0.00           H
ATOM   1131  C   ASN A  85      81.530  91.970 136.870  1.00  0.00           C
ATOM   1132  O   ASN A  85      81.970  93.100 136.420  1.00  0.00           O
ATOM   1133  N   LYS A  86      81.700  91.750 138.200  1.00  0.00           N
ATOM   1134  HN  LYS A  86      81.470  90.840 138.540  1.00  0.00           H
ATOM   1135  CA  LYS A  86      82.060  92.710 139.200  1.00  0.00           C
ATOM   1136  HA  LYS A  86      81.460  93.590 139.030  1.00  0.00           H
ATOM   1137  CB  LYS A  86      81.920  92.140 140.670  1.00  0.00           C
ATOM   1138  HB1 LYS A  86      82.760  91.440 140.870  1.00  0.00           H
ATOM   1139  HB2 LYS A  86      81.900  93.070 141.280  1.00  0.00           H
ATOM   1140  CG  LYS A  86      80.590  91.420 140.920  1.00  0.00           C
ATOM   1141  HG1 LYS A  86      80.620  91.280 142.020  1.00  0.00           H
ATOM   1142  HG2 LYS A  86      80.580  90.470 140.340  1.00  0.00           H
ATOM   1143  CD  LYS A  86      79.280  92.190 140.530  1.00  0.00           C
ATOM   1144  HD1 LYS A  86      79.290  92.180 139.420  1.00  0.00           H
ATOM   1145  HD2 LYS A  86      79.310  93.250 140.880  1.00  0.00           H
ATOM   1146  CE  LYS A  86      78.090  91.420 141.040  1.00  0.00           C
ATOM   1147  HE1 LYS A  86      78.470  91.030 142.010  1.00  0.00           H
ATOM   1148  HE2 LYS A  86      77.900  90.580 140.340  1.00  0.00           H
ATOM   1149  NZ  LYS A  86      76.900  92.320 141.220  1.00  0.00           N
ATOM   1150  HZ1 LYS A  86      76.530  92.800 140.370  1.00  0.00           H
ATOM   1151  HZ2 LYS A  86      76.080  91.810 141.590  1.00  0.00           H
ATOM   1152  HZ3 LYS A  86      77.050  93.150 141.840  1.00  0.00           H
ATOM   1153  C   LYS A  86      83.440  93.290 139.150  1.00  0.00           C
ATOM   1154  O   LYS A  86      84.340  92.440 139.140  1.00  0.00           O
ATOM   1155  N   ASP A  87      83.650  94.620 139.070  1.00  0.00           N
ATOM   1156  HN  ASP A  87      82.890  95.240 138.860  1.00  0.00           H
ATOM   1157  CA  ASP A  87      84.880  95.360 138.880  1.00  0.00           C
ATOM   1158  HA  ASP A  87      85.610  94.570 138.800  1.00  0.00           H
ATOM   1159  CB  ASP A  87      84.760  96.250 137.680  1.00  0.00           C
ATOM   1160  HB1 ASP A  87      84.600  95.510 136.860  1.00  0.00           H
ATOM   1161  HB2 ASP A  87      84.020  97.080 137.610  1.00  0.00           H
ATOM   1162  CG  ASP A  87      86.030  96.880 137.280  1.00  0.00           C
ATOM   1163  OD1 ASP A  87      86.100  97.290 136.080  1.00  0.00           O
ATOM   1164  OD2 ASP A  87      87.010  97.030 138.080  1.00  0.00           O
ATOM   1165  C   ASP A  87      85.060  96.170 140.240  1.00  0.00           C
ATOM   1166  O   ASP A  87      84.480  97.280 140.430  1.00  0.00           O
ATOM   1167  N   PRO A  88      85.790  95.690 141.250  1.00  0.00           N
ATOM   1168  CD  PRO A  88      86.540  94.430 141.200  1.00  0.00           C
ATOM   1169  HD1 PRO A  88      87.380  94.510 140.480  1.00  0.00           H
ATOM   1170  HD2 PRO A  88      86.010  93.510 140.890  1.00  0.00           H
ATOM   1171  CA  PRO A  88      85.840  96.270 142.590  1.00  0.00           C
ATOM   1172  HA  PRO A  88      84.830  96.570 142.840  1.00  0.00           H
ATOM   1173  CB  PRO A  88      86.340  95.120 143.490  1.00  0.00           C
ATOM   1174  HB1 PRO A  88      86.940  95.490 144.350  1.00  0.00           H
ATOM   1175  HB2 PRO A  88      85.580  94.520 144.030  1.00  0.00           H
ATOM   1176  CG  PRO A  88      87.080  94.210 142.580  1.00  0.00           C
ATOM   1177  HG1 PRO A  88      87.100  93.150 142.880  1.00  0.00           H
ATOM   1178  HG2 PRO A  88      88.140  94.530 142.530  1.00  0.00           H
ATOM   1179  C   PRO A  88      86.790  97.400 142.620  1.00  0.00           C
ATOM   1180  O   PRO A  88      87.990  97.280 142.470  1.00  0.00           O
ATOM   1181  N   ARG A  89      86.180  98.600 142.780  1.00  0.00           N
ATOM   1182  HN  ARG A  89      85.190  98.680 142.860  1.00  0.00           H
ATOM   1183  CA  ARG A  89      87.000  99.810 142.810  1.00  0.00           C
ATOM   1184  HA  ARG A  89      88.040  99.530 142.920  1.00  0.00           H
ATOM   1185  CB  ARG A  89      86.680 100.650 141.530  1.00  0.00           C
ATOM   1186  HB1 ARG A  89      85.590 100.760 141.350  1.00  0.00           H
ATOM   1187  HB2 ARG A  89      86.990 101.710 141.530  1.00  0.00           H
ATOM   1188  CG  ARG A  89      87.200  99.930 140.280  1.00  0.00           C
ATOM   1189  HG1 ARG A  89      86.600  99.010 140.100  1.00  0.00           H
ATOM   1190  HG2 ARG A  89      88.290  99.730 140.430  1.00  0.00           H
ATOM   1191  CD  ARG A  89      87.180 100.880 139.060  1.00  0.00           C
ATOM   1192  HD1 ARG A  89      88.120 101.450 139.130  1.00  0.00           H
ATOM   1193  HD2 ARG A  89      86.360 101.620 138.930  1.00  0.00           H
ATOM   1194  NE  ARG A  89      87.200 100.010 137.840  1.00  0.00           N
ATOM   1195  HE  ARG A  89      87.110  99.010 137.840  1.00  0.00           H
ATOM   1196  CZ  ARG A  89      87.060 100.510 136.600  1.00  0.00           C
ATOM   1197  NH1 ARG A  89      87.260 101.770 136.450  1.00  0.00           N
ATOM   1198 HH11 ARG A  89      87.330 102.090 135.510  1.00  0.00           H
ATOM   1199 HH12 ARG A  89      87.640 102.320 137.200  1.00  0.00           H
ATOM   1200  NH2 ARG A  89      86.990  99.730 135.520  1.00  0.00           N
ATOM   1201 HH21 ARG A  89      86.930 100.250 134.670  1.00  0.00           H
ATOM   1202 HH22 ARG A  89      86.870  98.740 135.550  1.00  0.00           H
ATOM   1203  C   ARG A  89      86.640 100.830 143.940  1.00  0.00           C
ATOM   1204  O   ARG A  89      85.510 100.850 144.440  1.00  0.00           O
ATOM   1205  N   TYR A  90      87.680 101.650 144.300  1.00  0.00           N
ATOM   1206  HN  TYR A  90      88.590 101.430 143.960  1.00  0.00           H
ATOM   1207  CA  TYR A  90      87.510 102.790 145.110  1.00  0.00           C
ATOM   1208  HA  TYR A  90      87.100 102.480 146.060  1.00  0.00           H
ATOM   1209  CB  TYR A  90      88.950 103.450 145.240  1.00  0.00           C
ATOM   1210  HB1 TYR A  90      89.300 103.550 144.190  1.00  0.00           H
ATOM   1211  HB2 TYR A  90      88.820 104.470 145.660  1.00  0.00           H
ATOM   1212  CG  TYR A  90      89.940 102.650 146.080  1.00  0.00           C
ATOM   1213  CD1 TYR A  90      89.380 102.310 147.310  1.00  0.00           C
ATOM   1214  HD1 TYR A  90      88.410 102.720 147.520  1.00  0.00           H
ATOM   1215  CE1 TYR A  90      90.030 101.500 148.160  1.00  0.00           C
ATOM   1216  HE1 TYR A  90      89.680 101.170 149.120  1.00  0.00           H
ATOM   1217  CZ  TYR A  90      91.290 100.980 147.810  1.00  0.00           C
ATOM   1218  OH  TYR A  90      91.920  99.940 148.550  1.00  0.00           O
ATOM   1219  HH  TYR A  90      92.760  99.810 148.100  1.00  0.00           H
ATOM   1220  CD2 TYR A  90      91.200 102.240 145.750  1.00  0.00           C
ATOM   1221  HD2 TYR A  90      91.640 102.580 144.820  1.00  0.00           H
ATOM   1222  CE2 TYR A  90      91.910 101.420 146.600  1.00  0.00           C
ATOM   1223  HE2 TYR A  90      92.850 101.020 146.260  1.00  0.00           H
ATOM   1224  C   TYR A  90      86.490 103.800 144.610  1.00  0.00           C
ATOM   1225  O   TYR A  90      86.530 104.160 143.410  1.00  0.00           O
ATOM   1226  N   PHE A  91      85.650 104.420 145.480  1.00  0.00           N
ATOM   1227  HN  PHE A  91      85.800 104.220 146.450  1.00  0.00           H
ATOM   1228  CA  PHE A  91      84.660 105.360 145.010  1.00  0.00           C
ATOM   1229  HA  PHE A  91      85.090 105.860 144.150  1.00  0.00           H
ATOM   1230  CB  PHE A  91      83.270 104.710 144.750  1.00  0.00           C
ATOM   1231  HB1 PHE A  91      82.690 105.340 144.050  1.00  0.00           H
ATOM   1232  HB2 PHE A  91      83.500 103.720 144.310  1.00  0.00           H
ATOM   1233  CG  PHE A  91      82.390 104.540 145.970  1.00  0.00           C
ATOM   1234  CD1 PHE A  91      82.420 103.320 146.710  1.00  0.00           C
ATOM   1235  HD1 PHE A  91      83.110 102.550 146.390  1.00  0.00           H
ATOM   1236  CE1 PHE A  91      81.640 103.190 147.880  1.00  0.00           C
ATOM   1237  HE1 PHE A  91      81.580 102.340 148.550  1.00  0.00           H
ATOM   1238  CZ  PHE A  91      80.800 104.190 148.270  1.00  0.00           C
ATOM   1239  HZ  PHE A  91      80.400 104.090 149.270  1.00  0.00           H
ATOM   1240  CD2 PHE A  91      81.450 105.530 146.340  1.00  0.00           C
ATOM   1241  HD2 PHE A  91      81.360 106.430 145.740  1.00  0.00           H
ATOM   1242  CE2 PHE A  91      80.670 105.380 147.570  1.00  0.00           C
ATOM   1243  HE2 PHE A  91      79.920 106.120 147.780  1.00  0.00           H
ATOM   1244  C   PHE A  91      84.580 106.470 146.020  1.00  0.00           C
ATOM   1245  O   PHE A  91      84.800 106.200 147.220  1.00  0.00           O
ATOM   1246  N   PHE A  92      84.270 107.630 145.550  1.00  0.00           N
ATOM   1247  HN  PHE A  92      84.250 107.720 144.550  1.00  0.00           H
ATOM   1248  CA  PHE A  92      83.980 108.900 146.190  1.00  0.00           C
ATOM   1249  HA  PHE A  92      83.840 108.700 147.240  1.00  0.00           H
ATOM   1250  CB  PHE A  92      85.170 109.820 145.950  1.00  0.00           C
ATOM   1251  HB1 PHE A  92      86.080 109.400 146.420  1.00  0.00           H
ATOM   1252  HB2 PHE A  92      85.260 109.900 144.850  1.00  0.00           H
ATOM   1253  CG  PHE A  92      85.020 111.160 146.510  1.00  0.00           C
ATOM   1254  CD1 PHE A  92      84.330 111.440 147.620  1.00  0.00           C
ATOM   1255  HD1 PHE A  92      83.900 110.640 148.210  1.00  0.00           H
ATOM   1256  CE1 PHE A  92      84.310 112.730 148.210  1.00  0.00           C
ATOM   1257  HE1 PHE A  92      83.800 112.800 149.160  1.00  0.00           H
ATOM   1258  CZ  PHE A  92      85.040 113.760 147.570  1.00  0.00           C
ATOM   1259  HZ  PHE A  92      85.120 114.720 148.050  1.00  0.00           H
ATOM   1260  CD2 PHE A  92      85.600 112.270 145.800  1.00  0.00           C
ATOM   1261  HD2 PHE A  92      86.260 111.970 144.990  1.00  0.00           H
ATOM   1262  CE2 PHE A  92      85.580 113.590 146.260  1.00  0.00           C
ATOM   1263  HE2 PHE A  92      86.290 114.260 145.790  1.00  0.00           H
ATOM   1264  C   PHE A  92      82.740 109.480 145.610  1.00  0.00           C
ATOM   1265  O   PHE A  92      82.630 109.830 144.450  1.00  0.00           O
ATOM   1266  N   SER A  93      81.680 109.600 146.500  1.00  0.00           N
ATOM   1267  HN  SER A  93      81.890 109.380 147.450  1.00  0.00           H
ATOM   1268  CA  SER A  93      80.380 110.160 146.070  1.00  0.00           C
ATOM   1269  HA  SER A  93      80.550 110.700 145.150  1.00  0.00           H
ATOM   1270  CB  SER A  93      79.190 109.130 146.050  1.00  0.00           C
ATOM   1271  HB1 SER A  93      79.360 108.400 145.230  1.00  0.00           H
ATOM   1272  HB2 SER A  93      78.300 109.690 145.690  1.00  0.00           H
ATOM   1273  OG  SER A  93      78.890 108.550 147.340  1.00  0.00           O
ATOM   1274  HG1 SER A  93      78.710 109.240 147.970  1.00  0.00           H
ATOM   1275  C   SER A  93      80.050 111.280 146.900  1.00  0.00           C
ATOM   1276  O   SER A  93      80.420 111.330 148.080  1.00  0.00           O
ATOM   1277  N   LEU A  94      79.320 112.270 146.340  1.00  0.00           N
ATOM   1278  HN  LEU A  94      79.030 112.240 145.390  1.00  0.00           H
ATOM   1279  CA  LEU A  94      78.880 113.460 147.160  1.00  0.00           C
ATOM   1280  HA  LEU A  94      78.780 113.250 148.220  1.00  0.00           H
ATOM   1281  CB  LEU A  94      79.920 114.610 147.020  1.00  0.00           C
ATOM   1282  HB1 LEU A  94      80.780 114.200 147.600  1.00  0.00           H
ATOM   1283  HB2 LEU A  94      80.110 114.690 145.930  1.00  0.00           H
ATOM   1284  CG  LEU A  94      79.490 115.990 147.520  1.00  0.00           C
ATOM   1285  HG  LEU A  94      78.650 116.310 146.860  1.00  0.00           H
ATOM   1286  CD1 LEU A  94      79.170 116.130 149.060  1.00  0.00           C
ATOM   1287 HD11 LEU A  94      78.780 117.150 149.220  1.00  0.00           H
ATOM   1288 HD12 LEU A  94      78.270 115.500 149.260  1.00  0.00           H
ATOM   1289 HD13 LEU A  94      79.960 115.880 149.800  1.00  0.00           H
ATOM   1290  CD2 LEU A  94      80.630 116.980 147.270  1.00  0.00           C
ATOM   1291 HD21 LEU A  94      80.740 117.240 146.200  1.00  0.00           H
ATOM   1292 HD22 LEU A  94      80.410 117.970 147.710  1.00  0.00           H
ATOM   1293 HD23 LEU A  94      81.610 116.740 147.730  1.00  0.00           H
ATOM   1294  C   LEU A  94      77.520 113.890 146.660  1.00  0.00           C
ATOM   1295  O   LEU A  94      77.360 114.060 145.470  1.00  0.00           O
ATOM   1296  N   LYS A  95      76.580 114.040 147.530  1.00  0.00           N
ATOM   1297  HN  LYS A  95      76.640 113.870 148.510  1.00  0.00           H
ATOM   1298  CA  LYS A  95      75.360 114.740 147.300  1.00  0.00           C
ATOM   1299  HA  LYS A  95      75.390 115.140 146.300  1.00  0.00           H
ATOM   1300  CB  LYS A  95      74.170 113.740 147.470  1.00  0.00           C
ATOM   1301  HB1 LYS A  95      74.260 113.030 146.610  1.00  0.00           H
ATOM   1302  HB2 LYS A  95      74.210 113.320 148.490  1.00  0.00           H
ATOM   1303  CG  LYS A  95      72.850 114.300 147.120  1.00  0.00           C
ATOM   1304  HG1 LYS A  95      72.930 114.830 146.150  1.00  0.00           H
ATOM   1305  HG2 LYS A  95      72.600 115.040 147.910  1.00  0.00           H
ATOM   1306  CD  LYS A  95      71.720 113.270 147.170  1.00  0.00           C
ATOM   1307  HD1 LYS A  95      71.740 112.870 148.210  1.00  0.00           H
ATOM   1308  HD2 LYS A  95      71.870 112.510 146.380  1.00  0.00           H
ATOM   1309  CE  LYS A  95      70.390 114.040 146.960  1.00  0.00           C
ATOM   1310  HE1 LYS A  95      70.380 114.500 145.950  1.00  0.00           H
ATOM   1311  HE2 LYS A  95      70.160 114.760 147.780  1.00  0.00           H
ATOM   1312  NZ  LYS A  95      69.210 113.070 146.920  1.00  0.00           N
ATOM   1313  HZ1 LYS A  95      69.240 112.420 146.110  1.00  0.00           H
ATOM   1314  HZ2 LYS A  95      69.140 112.550 147.820  1.00  0.00           H
ATOM   1315  HZ3 LYS A  95      68.340 113.630 146.780  1.00  0.00           H
ATOM   1316  C   LYS A  95      75.300 115.950 148.240  1.00  0.00           C
ATOM   1317  O   LYS A  95      75.650 115.860 149.430  1.00  0.00           O
ATOM   1318  N   THR A  96      74.910 117.150 147.790  1.00  0.00           N
ATOM   1319  HN  THR A  96      74.770 117.310 146.810  1.00  0.00           H
ATOM   1320  CA  THR A  96      74.880 118.280 148.710  1.00  0.00           C
ATOM   1321  HA  THR A  96      75.540 118.130 149.550  1.00  0.00           H
ATOM   1322  CB  THR A  96      75.340 119.590 148.140  1.00  0.00           C
ATOM   1323  HB  THR A  96      75.450 120.420 148.870  1.00  0.00           H
ATOM   1324  OG1 THR A  96      74.430 120.050 147.130  1.00  0.00           O
ATOM   1325  HG1 THR A  96      74.700 120.960 146.990  1.00  0.00           H
ATOM   1326  CG2 THR A  96      76.670 119.450 147.460  1.00  0.00           C
ATOM   1327 HG21 THR A  96      76.550 118.920 146.490  1.00  0.00           H
ATOM   1328 HG22 THR A  96      77.160 120.430 147.230  1.00  0.00           H
ATOM   1329 HG23 THR A  96      77.510 119.020 148.050  1.00  0.00           H
ATOM   1330  C   THR A  96      73.390 118.450 149.130  1.00  0.00           C
ATOM   1331  O   THR A  96      72.530 118.000 148.390  1.00  0.00           O
ATOM   1332  N   ASP A  97      73.100 119.190 150.220  1.00  0.00           N
ATOM   1333  HN  ASP A  97      73.770 119.430 150.910  1.00  0.00           H
ATOM   1334  CA  ASP A  97      71.760 119.520 150.590  1.00  0.00           C
ATOM   1335  HA  ASP A  97      71.230 118.580 150.680  1.00  0.00           H
ATOM   1336  CB  ASP A  97      71.780 120.070 152.030  1.00  0.00           C
ATOM   1337  HB1 ASP A  97      72.580 120.850 152.040  1.00  0.00           H
ATOM   1338  HB2 ASP A  97      70.860 120.570 152.400  1.00  0.00           H
ATOM   1339  CG  ASP A  97      72.170 119.030 153.080  1.00  0.00           C
ATOM   1340  OD1 ASP A  97      72.700 117.930 152.810  1.00  0.00           O
ATOM   1341  OD2 ASP A  97      71.990 119.310 154.280  1.00  0.00           O
ATOM   1342  C   ASP A  97      70.950 120.300 149.570  1.00  0.00           C
ATOM   1343  O   ASP A  97      69.720 120.430 149.700  1.00  0.00           O
ATOM   1344  N   ARG A  98      71.560 120.970 148.520  1.00  0.00           N
ATOM   1345  HN  ARG A  98      72.550 120.950 148.410  1.00  0.00           H
ATOM   1346  CA  ARG A  98      70.820 121.640 147.460  1.00  0.00           C
ATOM   1347  HA  ARG A  98      69.930 122.070 147.900  1.00  0.00           H
ATOM   1348  CB  ARG A  98      71.810 122.660 146.860  1.00  0.00           C
ATOM   1349  HB1 ARG A  98      72.670 122.060 146.500  1.00  0.00           H
ATOM   1350  HB2 ARG A  98      71.230 123.090 146.010  1.00  0.00           H
ATOM   1351  CG  ARG A  98      72.340 123.740 147.800  1.00  0.00           C
ATOM   1352  HG1 ARG A  98      73.130 123.400 148.500  1.00  0.00           H
ATOM   1353  HG2 ARG A  98      71.500 124.090 148.440  1.00  0.00           H
ATOM   1354  CD  ARG A  98      72.920 124.930 146.910  1.00  0.00           C
ATOM   1355  HD1 ARG A  98      72.120 125.320 146.250  1.00  0.00           H
ATOM   1356  HD2 ARG A  98      73.670 124.370 146.310  1.00  0.00           H
ATOM   1357  NE  ARG A  98      73.460 125.900 147.860  1.00  0.00           N
ATOM   1358  HE  ARG A  98      73.240 125.760 148.820  1.00  0.00           H
ATOM   1359  CZ  ARG A  98      74.440 126.780 147.550  1.00  0.00           C
ATOM   1360  NH1 ARG A  98      75.130 126.790 146.400  1.00  0.00           N
ATOM   1361 HH11 ARG A  98      75.670 127.600 146.170  1.00  0.00           H
ATOM   1362 HH12 ARG A  98      74.930 126.150 145.660  1.00  0.00           H
ATOM   1363  NH2 ARG A  98      74.690 127.800 148.360  1.00  0.00           N
ATOM   1364 HH21 ARG A  98      75.450 128.390 148.110  1.00  0.00           H
ATOM   1365 HH22 ARG A  98      73.970 128.170 148.950  1.00  0.00           H
ATOM   1366  C   ARG A  98      70.390 120.560 146.360  1.00  0.00           C
ATOM   1367  O   ARG A  98      69.210 120.440 145.920  1.00  0.00           O
ATOM   1368  N   ALA A  99      71.400 119.670 146.000  1.00  0.00           N
ATOM   1369  HN  ALA A  99      72.290 119.670 146.460  1.00  0.00           H
ATOM   1370  CA  ALA A  99      71.320 118.710 144.930  1.00  0.00           C
ATOM   1371  HA  ALA A  99      71.260 119.310 144.030  1.00  0.00           H
ATOM   1372  CB  ALA A  99      72.590 117.920 144.810  1.00  0.00           C
ATOM   1373  HB1 ALA A  99      72.750 117.470 145.810  1.00  0.00           H
ATOM   1374  HB2 ALA A  99      72.660 117.170 143.990  1.00  0.00           H
ATOM   1375  HB3 ALA A  99      73.360 118.710 144.650  1.00  0.00           H
ATOM   1376  C   ALA A  99      70.130 117.810 144.790  1.00  0.00           C
ATOM   1377  O   ALA A  99      69.560 117.330 145.790  1.00  0.00           O
ATOM   1378  N   ARG A 100      69.850 117.450 143.560  1.00  0.00           N
ATOM   1379  HN  ARG A 100      70.270 117.850 142.750  1.00  0.00           H
ATOM   1380  CA  ARG A 100      68.780 116.490 143.210  1.00  0.00           C
ATOM   1381  HA  ARG A 100      68.090 116.440 144.040  1.00  0.00           H
ATOM   1382  CB  ARG A 100      68.050 116.990 141.890  1.00  0.00           C
ATOM   1383  HB1 ARG A 100      68.820 117.390 141.200  1.00  0.00           H
ATOM   1384  HB2 ARG A 100      67.430 116.280 141.290  1.00  0.00           H
ATOM   1385  CG  ARG A 100      67.130 118.160 142.140  1.00  0.00           C
ATOM   1386  HG1 ARG A 100      66.760 118.570 141.170  1.00  0.00           H
ATOM   1387  HG2 ARG A 100      67.690 119.030 142.550  1.00  0.00           H
ATOM   1388  CD  ARG A 100      65.960 117.900 143.090  1.00  0.00           C
ATOM   1389  HD1 ARG A 100      66.300 117.830 144.140  1.00  0.00           H
ATOM   1390  HD2 ARG A 100      65.420 117.000 142.710  1.00  0.00           H
ATOM   1391  NE  ARG A 100      65.020 119.110 143.010  1.00  0.00           N
ATOM   1392  HE  ARG A 100      65.170 119.830 142.340  1.00  0.00           H
ATOM   1393  CZ  ARG A 100      64.020 119.380 143.790  1.00  0.00           C
ATOM   1394  NH1 ARG A 100      63.630 118.640 144.780  1.00  0.00           N
ATOM   1395 HH11 ARG A 100      62.830 118.930 145.300  1.00  0.00           H
ATOM   1396 HH12 ARG A 100      64.000 117.720 144.940  1.00  0.00           H
ATOM   1397  NH2 ARG A 100      63.290 120.450 143.580  1.00  0.00           N
ATOM   1398 HH21 ARG A 100      62.430 120.540 144.080  1.00  0.00           H
ATOM   1399 HH22 ARG A 100      63.580 121.070 142.850  1.00  0.00           H
ATOM   1400  C   ARG A 100      69.360 115.050 143.070  1.00  0.00           C
ATOM   1401  O   ARG A 100      68.760 113.980 143.180  1.00  0.00           O
ATOM   1402  N   GLN A 101      70.660 114.970 142.850  1.00  0.00           N
ATOM   1403  HN  GLN A 101      71.180 115.810 142.750  1.00  0.00           H
ATOM   1404  CA  GLN A 101      71.400 113.850 142.280  1.00  0.00           C
ATOM   1405  HA  GLN A 101      70.830 112.960 142.480  1.00  0.00           H
ATOM   1406  CB  GLN A 101      71.490 114.040 140.800  1.00  0.00           C
ATOM   1407  HB1 GLN A 101      72.070 113.220 140.330  1.00  0.00           H
ATOM   1408  HB2 GLN A 101      70.500 114.020 140.310  1.00  0.00           H
ATOM   1409  CG  GLN A 101      72.130 115.350 140.290  1.00  0.00           C
ATOM   1410  HG1 GLN A 101      71.420 116.180 140.500  1.00  0.00           H
ATOM   1411  HG2 GLN A 101      72.080 115.330 139.180  1.00  0.00           H
ATOM   1412  CD  GLN A 101      73.540 115.740 140.900  1.00  0.00           C
ATOM   1413  OE1 GLN A 101      73.700 116.790 141.470  1.00  0.00           O
ATOM   1414  NE2 GLN A 101      74.560 114.930 140.570  1.00  0.00           N
ATOM   1415 HE21 GLN A 101      74.400 114.370 139.760  1.00  0.00           H
ATOM   1416 HE22 GLN A 101      75.510 115.180 140.780  1.00  0.00           H
ATOM   1417  C   GLN A 101      72.700 113.670 143.110  1.00  0.00           C
ATOM   1418  O   GLN A 101      73.060 114.580 143.790  1.00  0.00           O
ATOM   1419  N   VAL A 102      73.310 112.460 143.000  1.00  0.00           N
ATOM   1420  HN  VAL A 102      72.950 111.730 142.410  1.00  0.00           H
ATOM   1421  CA  VAL A 102      74.520 112.080 143.720  1.00  0.00           C
ATOM   1422  HA  VAL A 102      74.710 112.940 144.350  1.00  0.00           H
ATOM   1423  CB  VAL A 102      74.310 110.880 144.690  1.00  0.00           C
ATOM   1424  HB  VAL A 102      73.630 111.320 145.450  1.00  0.00           H
ATOM   1425  CG1 VAL A 102      73.660 109.670 144.100  1.00  0.00           C
ATOM   1426 HG11 VAL A 102      73.660 108.910 144.910  1.00  0.00           H
ATOM   1427 HG12 VAL A 102      72.650 109.900 143.700  1.00  0.00           H
ATOM   1428 HG13 VAL A 102      74.350 109.440 143.260  1.00  0.00           H
ATOM   1429  CG2 VAL A 102      75.630 110.400 145.370  1.00  0.00           C
ATOM   1430 HG21 VAL A 102      75.490 109.400 145.840  1.00  0.00           H
ATOM   1431 HG22 VAL A 102      76.460 110.340 144.630  1.00  0.00           H
ATOM   1432 HG23 VAL A 102      75.800 111.060 146.250  1.00  0.00           H
ATOM   1433  C   VAL A 102      75.680 111.830 142.760  1.00  0.00           C
ATOM   1434  O   VAL A 102      75.550 111.110 141.790  1.00  0.00           O
ATOM   1435  N   THR A 103      76.720 112.580 142.990  1.00  0.00           N
ATOM   1436  HN  THR A 103      76.850 113.170 143.780  1.00  0.00           H
ATOM   1437  CA  THR A 103      77.830 112.570 142.000  1.00  0.00           C
ATOM   1438  HA  THR A 103      77.420 112.190 141.070  1.00  0.00           H
ATOM   1439  CB  THR A 103      78.480 113.820 141.670  1.00  0.00           C
ATOM   1440  HB  THR A 103      78.720 114.370 142.610  1.00  0.00           H
ATOM   1441  OG1 THR A 103      77.560 114.660 140.940  1.00  0.00           O
ATOM   1442  HG1 THR A 103      77.370 114.110 140.170  1.00  0.00           H
ATOM   1443  CG2 THR A 103      79.740 113.660 140.820  1.00  0.00           C
ATOM   1444 HG21 THR A 103      80.230 114.650 140.670  1.00  0.00           H
ATOM   1445 HG22 THR A 103      80.500 113.000 141.300  1.00  0.00           H
ATOM   1446 HG23 THR A 103      79.530 113.320 139.780  1.00  0.00           H
ATOM   1447  C   THR A 103      78.850 111.540 142.420  1.00  0.00           C
ATOM   1448  O   THR A 103      79.260 111.630 143.590  1.00  0.00           O
ATOM   1449  N   THR A 104      79.170 110.550 141.560  1.00  0.00           N
ATOM   1450  HN  THR A 104      78.900 110.630 140.600  1.00  0.00           H
ATOM   1451  CA  THR A 104      80.090 109.480 141.840  1.00  0.00           C
ATOM   1452  HA  THR A 104      80.500 109.740 142.800  1.00  0.00           H
ATOM   1453  CB  THR A 104      79.520 108.070 141.890  1.00  0.00           C
ATOM   1454  HB  THR A 104      79.490 107.630 140.870  1.00  0.00           H
ATOM   1455  OG1 THR A 104      78.240 108.030 142.510  1.00  0.00           O
ATOM   1456  HG1 THR A 104      77.740 108.630 141.950  1.00  0.00           H
ATOM   1457  CG2 THR A 104      80.410 107.130 142.700  1.00  0.00           C
ATOM   1458 HG21 THR A 104      81.360 106.970 142.150  1.00  0.00           H
ATOM   1459 HG22 THR A 104      80.500 107.440 143.770  1.00  0.00           H
ATOM   1460 HG23 THR A 104      79.890 106.150 142.690  1.00  0.00           H
ATOM   1461  C   THR A 104      81.330 109.470 140.940  1.00  0.00           C
ATOM   1462  O   THR A 104      81.140 109.480 139.750  1.00  0.00           O
ATOM   1463  N   ILE A 105      82.520 109.430 141.470  1.00  0.00           N
ATOM   1464  HN  ILE A 105      82.570 109.530 142.460  1.00  0.00           H
ATOM   1465  CA  ILE A 105      83.710 109.260 140.660  1.00  0.00           C
ATOM   1466  HA  ILE A 105      83.430 108.910 139.680  1.00  0.00           H
ATOM   1467  CB  ILE A 105      84.610 110.530 140.640  1.00  0.00           C
ATOM   1468  HB  ILE A 105      85.680 110.250 140.530  1.00  0.00           H
ATOM   1469  CG2 ILE A 105      84.200 111.400 139.350  1.00  0.00           C
ATOM   1470 HG21 ILE A 105      84.870 112.290 139.330  1.00  0.00           H
ATOM   1471 HG22 ILE A 105      84.320 110.800 138.420  1.00  0.00           H
ATOM   1472 HG23 ILE A 105      83.160 111.740 139.510  1.00  0.00           H
ATOM   1473  CG1 ILE A 105      84.510 111.340 141.920  1.00  0.00           C
ATOM   1474 HG11 ILE A 105      84.650 110.670 142.790  1.00  0.00           H
ATOM   1475 HG12 ILE A 105      83.500 111.790 142.030  1.00  0.00           H
ATOM   1476  CD  ILE A 105      85.660 112.400 142.020  1.00  0.00           C
ATOM   1477  HD1 ILE A 105      85.670 113.000 142.950  1.00  0.00           H
ATOM   1478  HD2 ILE A 105      86.670 111.960 141.860  1.00  0.00           H
ATOM   1479  HD3 ILE A 105      85.500 113.090 141.170  1.00  0.00           H
ATOM   1480  C   ILE A 105      84.450 108.030 141.170  1.00  0.00           C
ATOM   1481  O   ILE A 105      84.360 107.740 142.330  1.00  0.00           O
ATOM   1482  N   ASN A 106      85.010 107.220 140.250  1.00  0.00           N
ATOM   1483  HN  ASN A 106      84.830 107.520 139.310  1.00  0.00           H
ATOM   1484  CA  ASN A 106      85.690 105.940 140.610  1.00  0.00           C
ATOM   1485  HA  ASN A 106      85.720 105.770 141.680  1.00  0.00           H
ATOM   1486  CB  ASN A 106      84.930 104.630 140.150  1.00  0.00           C
ATOM   1487  HB1 ASN A 106      85.110 104.300 139.100  1.00  0.00           H
ATOM   1488  HB2 ASN A 106      85.240 103.760 140.760  1.00  0.00           H
ATOM   1489  CG  ASN A 106      83.400 104.730 140.130  1.00  0.00           C
ATOM   1490  OD1 ASN A 106      82.710 105.230 139.250  1.00  0.00           O
ATOM   1491  ND2 ASN A 106      82.830 104.350 141.260  1.00  0.00           N
ATOM   1492 HD21 ASN A 106      83.510 103.820 141.770  1.00  0.00           H
ATOM   1493 HD22 ASN A 106      81.860 104.500 141.440  1.00  0.00           H
ATOM   1494  C   ASN A 106      87.030 105.860 140.050  1.00  0.00           C
ATOM   1495  O   ASN A 106      87.310 106.510 139.050  1.00  0.00           O
ATOM   1496  N   ALA A 107      87.820 104.960 140.750  1.00  0.00           N
ATOM   1497  HN  ALA A 107      87.440 104.660 141.620  1.00  0.00           H
ATOM   1498  CA  ALA A 107      89.080 104.390 140.360  1.00  0.00           C
ATOM   1499  HA  ALA A 107      89.800 105.180 140.430  1.00  0.00           H
ATOM   1500  CB  ALA A 107      89.520 103.160 141.160  1.00  0.00           C
ATOM   1501  HB1 ALA A 107      89.230 103.380 142.210  1.00  0.00           H
ATOM   1502  HB2 ALA A 107      89.130 102.170 140.850  1.00  0.00           H
ATOM   1503  HB3 ALA A 107      90.630 103.060 141.170  1.00  0.00           H
ATOM   1504  C   ALA A 107      89.190 104.000 138.850  1.00  0.00           C
ATOM   1505  O   ALA A 107      88.220 103.680 138.210  1.00  0.00           O
ATOM   1506  N   HIS A 108      90.380 104.030 138.240  1.00  0.00           N
ATOM   1507  HN  HIS A 108      91.190 104.460 138.640  1.00  0.00           H
ATOM   1508  CA  HIS A 108      90.650 103.620 136.850  1.00  0.00           C
ATOM   1509  HA  HIS A 108      89.800 103.890 136.240  1.00  0.00           H
ATOM   1510  CB  HIS A 108      91.930 104.450 136.390  1.00  0.00           C
ATOM   1511  HB1 HIS A 108      92.130 104.280 135.320  1.00  0.00           H
ATOM   1512  HB2 HIS A 108      91.770 105.540 136.580  1.00  0.00           H
ATOM   1513  ND1 HIS A 108      93.250 104.320 138.600  1.00  0.00           N
ATOM   1514  CG  HIS A 108      93.180 104.110 137.220  1.00  0.00           C
ATOM   1515  CE1 HIS A 108      94.490 103.940 138.970  1.00  0.00           C
ATOM   1516  HE1 HIS A 108      94.810 103.900 140.010  1.00  0.00           H
ATOM   1517  NE2 HIS A 108      95.210 103.510 137.900  1.00  0.00           N
ATOM   1518  HE2 HIS A 108      96.180 103.270 137.940  1.00  0.00           H
ATOM   1519  CD2 HIS A 108      94.400 103.610 136.810  1.00  0.00           C
ATOM   1520  HD2 HIS A 108      94.700 103.310 135.820  1.00  0.00           H
ATOM   1521  C   HIS A 108      91.020 102.130 136.720  1.00  0.00           C
ATOM   1522  O   HIS A 108      91.020 101.600 135.640  1.00  0.00           O
ATOM   1523  N   ARG A 109      91.260 101.440 137.860  1.00  0.00           N
ATOM   1524  HN  ARG A 109      91.540 101.900 138.700  1.00  0.00           H
ATOM   1525  CA  ARG A 109      91.660 100.070 137.870  1.00  0.00           C
ATOM   1526  HA  ARG A 109      91.150  99.580 137.050  1.00  0.00           H
ATOM   1527  CB  ARG A 109      93.190  99.850 137.900  1.00  0.00           C
ATOM   1528  HB1 ARG A 109      93.280  98.760 137.750  1.00  0.00           H
ATOM   1529  HB2 ARG A 109      93.730 100.180 136.980  1.00  0.00           H
ATOM   1530  CG  ARG A 109      94.010 100.350 139.100  1.00  0.00           C
ATOM   1531  HG1 ARG A 109      93.900  99.750 140.020  1.00  0.00           H
ATOM   1532  HG2 ARG A 109      93.600 101.370 139.310  1.00  0.00           H
ATOM   1533  CD  ARG A 109      95.530 100.450 138.900  1.00  0.00           C
ATOM   1534  HD1 ARG A 109      96.080 101.090 139.620  1.00  0.00           H
ATOM   1535  HD2 ARG A 109      95.640 100.970 137.920  1.00  0.00           H
ATOM   1536  NE  ARG A 109      96.050  99.080 138.690  1.00  0.00           N
ATOM   1537  HE  ARG A 109      95.440  98.300 138.710  1.00  0.00           H
ATOM   1538  CZ  ARG A 109      97.350  98.760 138.630  1.00  0.00           C
ATOM   1539  NH1 ARG A 109      98.280  99.660 138.880  1.00  0.00           N
ATOM   1540 HH11 ARG A 109      99.250  99.410 138.870  1.00  0.00           H
ATOM   1541 HH12 ARG A 109      98.090 100.630 139.020  1.00  0.00           H
ATOM   1542  NH2 ARG A 109      97.840  97.520 138.500  1.00  0.00           N
ATOM   1543 HH21 ARG A 109      98.780  97.340 138.770  1.00  0.00           H
ATOM   1544 HH22 ARG A 109      97.160  96.810 138.340  1.00  0.00           H
ATOM   1545  C   ARG A 109      91.040  99.480 139.140  1.00  0.00           C
ATOM   1546  O   ARG A 109      90.800 100.280 140.110  1.00  0.00           O
ATOM   1547  N   SER A 110      90.820  98.180 139.230  1.00  0.00           N
ATOM   1548  HN  SER A 110      90.960  97.640 138.400  1.00  0.00           H
ATOM   1549  CA  SER A 110      90.430  97.530 140.410  1.00  0.00           C
ATOM   1550  HA  SER A 110      89.520  98.060 140.650  1.00  0.00           H
ATOM   1551  CB  SER A 110      90.100  95.990 140.160  1.00  0.00           C
ATOM   1552  HB1 SER A 110      89.310  95.840 139.400  1.00  0.00           H
ATOM   1553  HB2 SER A 110      89.710  95.450 141.050  1.00  0.00           H
ATOM   1554  OG  SER A 110      91.250  95.180 139.850  1.00  0.00           O
ATOM   1555  HG1 SER A 110      91.450  95.480 138.960  1.00  0.00           H
ATOM   1556  C   SER A 110      91.360  97.720 141.630  1.00  0.00           C
ATOM   1557  O   SER A 110      92.540  97.930 141.460  1.00  0.00           O
ATOM   1558  N   TYR A 111      90.840  97.610 142.880  1.00  0.00           N
ATOM   1559  HN  TYR A 111      89.880  97.360 142.940  1.00  0.00           H
ATOM   1560  CA  TYR A 111      91.630  97.840 144.120  1.00  0.00           C
ATOM   1561  HA  TYR A 111      92.140  98.770 143.930  1.00  0.00           H
ATOM   1562  CB  TYR A 111      90.750  98.140 145.390  1.00  0.00           C
ATOM   1563  HB1 TYR A 111      91.370  98.790 146.030  1.00  0.00           H
ATOM   1564  HB2 TYR A 111      89.800  98.690 145.240  1.00  0.00           H
ATOM   1565  CG  TYR A 111      90.330  96.960 146.180  1.00  0.00           C
ATOM   1566  CD1 TYR A 111      89.470  95.970 145.660  1.00  0.00           C
ATOM   1567  HD1 TYR A 111      89.110  96.210 144.670  1.00  0.00           H
ATOM   1568  CE1 TYR A 111      89.060  94.830 146.360  1.00  0.00           C
ATOM   1569  HE1 TYR A 111      88.260  94.200 146.010  1.00  0.00           H
ATOM   1570  CZ  TYR A 111      89.640  94.590 147.590  1.00  0.00           C
ATOM   1571  OH  TYR A 111      89.070  93.500 148.330  1.00  0.00           O
ATOM   1572  HH  TYR A 111      89.630  93.140 149.030  1.00  0.00           H
ATOM   1573  CD2 TYR A 111      90.950  96.600 147.420  1.00  0.00           C
ATOM   1574  HD2 TYR A 111      91.730  97.220 147.850  1.00  0.00           H
ATOM   1575  CE2 TYR A 111      90.560  95.450 148.120  1.00  0.00           C
ATOM   1576  HE2 TYR A 111      90.920  95.220 149.110  1.00  0.00           H
ATOM   1577  C   TYR A 111      92.600  96.680 144.350  1.00  0.00           C
ATOM   1578  O   TYR A 111      92.230  95.520 144.320  1.00  0.00           O
ATOM   1579  N   LEU A 112      93.870  97.020 144.590  1.00  0.00           N
ATOM   1580  HN  LEU A 112      94.120  97.990 144.640  1.00  0.00           H
ATOM   1581  CA  LEU A 112      94.840  96.000 144.870  1.00  0.00           C
ATOM   1582  HA  LEU A 112      94.660  95.280 144.090  1.00  0.00           H
ATOM   1583  CB  LEU A 112      96.310  96.350 144.730  1.00  0.00           C
ATOM   1584  HB1 LEU A 112      96.650  97.130 145.440  1.00  0.00           H
ATOM   1585  HB2 LEU A 112      96.820  95.370 144.830  1.00  0.00           H
ATOM   1586  CG  LEU A 112      96.710  96.990 143.320  1.00  0.00           C
ATOM   1587  HG  LEU A 112      96.140  97.940 143.170  1.00  0.00           H
ATOM   1588  CD1 LEU A 112      98.150  97.330 143.210  1.00  0.00           C
ATOM   1589 HD11 LEU A 112      98.570  98.140 143.840  1.00  0.00           H
ATOM   1590 HD12 LEU A 112      98.680  96.450 143.650  1.00  0.00           H
ATOM   1591 HD13 LEU A 112      98.500  97.610 142.200  1.00  0.00           H
ATOM   1592  CD2 LEU A 112      96.220  96.120 142.090  1.00  0.00           C
ATOM   1593 HD21 LEU A 112      96.710  96.460 141.150  1.00  0.00           H
ATOM   1594 HD22 LEU A 112      96.540  95.070 142.290  1.00  0.00           H
ATOM   1595 HD23 LEU A 112      95.110  96.120 142.030  1.00  0.00           H
ATOM   1596  C   LEU A 112      94.720  95.420 146.280  1.00  0.00           C
ATOM   1597  O   LEU A 112      94.600  96.130 147.260  1.00  0.00           O
ATOM   1598  N   PRO A 113      94.630  94.150 146.620  1.00  0.00           N
ATOM   1599  CD  PRO A 113      94.590  93.080 145.620  1.00  0.00           C
ATOM   1600  HD1 PRO A 113      95.510  93.020 145.000  1.00  0.00           H
ATOM   1601  HD2 PRO A 113      93.760  93.360 144.930  1.00  0.00           H
ATOM   1602  CA  PRO A 113      94.310  93.630 147.940  1.00  0.00           C
ATOM   1603  HA  PRO A 113      93.600  94.310 148.390  1.00  0.00           H
ATOM   1604  CB  PRO A 113      93.670  92.180 147.650  1.00  0.00           C
ATOM   1605  HB1 PRO A 113      93.760  91.340 148.370  1.00  0.00           H
ATOM   1606  HB2 PRO A 113      92.580  92.320 147.500  1.00  0.00           H
ATOM   1607  CG  PRO A 113      94.400  91.770 146.350  1.00  0.00           C
ATOM   1608  HG1 PRO A 113      93.750  91.030 145.840  1.00  0.00           H
ATOM   1609  HG2 PRO A 113      95.370  91.360 146.690  1.00  0.00           H
ATOM   1610  C   PRO A 113      95.530  93.470 148.790  1.00  0.00           C
ATOM   1611  O   PRO A 113      96.570  93.010 148.290  1.00  0.00           O
ATOM   1612  N   GLY A 114      95.530  93.900 150.060  1.00  0.00           N
ATOM   1613  HN  GLY A 114      94.730  94.260 150.530  1.00  0.00           H
ATOM   1614  CA  GLY A 114      96.590  93.640 150.980  1.00  0.00           C
ATOM   1615  HA1 GLY A 114      96.980  92.650 150.790  1.00  0.00           H
ATOM   1616  HA2 GLY A 114      96.370  93.820 152.020  1.00  0.00           H
ATOM   1617  C   GLY A 114      97.830  94.450 150.870  1.00  0.00           C
ATOM   1618  O   GLY A 114      98.920  94.000 151.160  1.00  0.00           O
ATOM   1619  N   GLN A 115      97.820  95.640 150.420  1.00  0.00           N
ATOM   1620  HN  GLN A 115      96.900  96.000 150.320  1.00  0.00           H
ATOM   1621  CA  GLN A 115      99.050  96.440 150.400  1.00  0.00           C
ATOM   1622  HA  GLN A 115      99.770  96.140 151.150  1.00  0.00           H
ATOM   1623  CB  GLN A 115      99.780  96.570 148.990  1.00  0.00           C
ATOM   1624  HB1 GLN A 115     100.430  97.440 148.770  1.00  0.00           H
ATOM   1625  HB2 GLN A 115     100.340  95.630 148.800  1.00  0.00           H
ATOM   1626  CG  GLN A 115      98.730  96.550 147.790  1.00  0.00           C
ATOM   1627  HG1 GLN A 115      98.050  97.430 147.840  1.00  0.00           H
ATOM   1628  HG2 GLN A 115      98.020  95.690 147.830  1.00  0.00           H
ATOM   1629  CD  GLN A 115      99.620  96.580 146.550  1.00  0.00           C
ATOM   1630  OE1 GLN A 115      99.870  97.610 145.950  1.00  0.00           O
ATOM   1631  NE2 GLN A 115     100.120  95.380 146.160  1.00  0.00           N
ATOM   1632 HE21 GLN A 115     100.000  94.600 146.770  1.00  0.00           H
ATOM   1633 HE22 GLN A 115     101.000  95.360 145.690  1.00  0.00           H
ATOM   1634  C   GLN A 115      98.620  97.890 150.630  1.00  0.00           C
ATOM   1635  O   GLN A 115      97.440  98.280 150.460  1.00  0.00           O
ATOM   1636  N   TRP A 116      99.510  98.730 151.220  1.00  0.00           N
ATOM   1637  HN  TRP A 116     100.480  98.510 151.270  1.00  0.00           H
ATOM   1638  CA  TRP A 116      99.200 100.050 151.500  1.00  0.00           C
ATOM   1639  HA  TRP A 116      98.330 100.000 152.130  1.00  0.00           H
ATOM   1640  CB  TRP A 116     100.150 100.770 152.460  1.00  0.00           C
ATOM   1641  HB1 TRP A 116     101.110 100.890 151.920  1.00  0.00           H
ATOM   1642  HB2 TRP A 116      99.730 101.790 152.590  1.00  0.00           H
ATOM   1643  CG  TRP A 116     100.280 100.110 153.770  1.00  0.00           C
ATOM   1644  CD1 TRP A 116     101.290  99.270 154.160  1.00  0.00           C
ATOM   1645  HD1 TRP A 116     102.130  99.000 153.550  1.00  0.00           H
ATOM   1646  NE1 TRP A 116     101.090  99.020 155.510  1.00  0.00           N
ATOM   1647  HE1 TRP A 116     101.740  98.820 156.210  1.00  0.00           H
ATOM   1648  CE2 TRP A 116     100.020  99.690 155.970  1.00  0.00           C
ATOM   1649  CD2 TRP A 116      99.550 100.420 154.880  1.00  0.00           C
ATOM   1650  CE3 TRP A 116      98.520 101.370 155.140  1.00  0.00           C
ATOM   1651  HE3 TRP A 116      98.150 101.950 154.310  1.00  0.00           H
ATOM   1652  CZ3 TRP A 116      97.930 101.420 156.440  1.00  0.00           C
ATOM   1653  HZ3 TRP A 116      97.180 102.160 156.650  1.00  0.00           H
ATOM   1654  CZ2 TRP A 116      99.470  99.800 157.240  1.00  0.00           C
ATOM   1655  HZ2 TRP A 116      99.800  99.120 158.010  1.00  0.00           H
ATOM   1656  CH2 TRP A 116      98.400 100.710 157.520  1.00  0.00           C
ATOM   1657  HH2 TRP A 116      98.000 100.750 158.530  1.00  0.00           H
ATOM   1658  C   TRP A 116      98.890 100.980 150.280  1.00  0.00           C
ATOM   1659  O   TRP A 116      99.650 101.080 149.260  1.00  0.00           O
ATOM   1660  N   VAL A 117      97.780 101.650 150.380  1.00  0.00           N
ATOM   1661  HN  VAL A 117      97.180 101.490 151.170  1.00  0.00           H
ATOM   1662  CA  VAL A 117      97.200 102.600 149.520  1.00  0.00           C
ATOM   1663  HA  VAL A 117      97.850 102.770 148.680  1.00  0.00           H
ATOM   1664  CB  VAL A 117      95.890 102.220 148.990  1.00  0.00           C
ATOM   1665  HB  VAL A 117      95.220 102.000 149.850  1.00  0.00           H
ATOM   1666  CG1 VAL A 117      95.340 103.260 148.080  1.00  0.00           C
ATOM   1667 HG11 VAL A 117      96.110 103.690 147.410  1.00  0.00           H
ATOM   1668 HG12 VAL A 117      94.470 102.910 147.490  1.00  0.00           H
ATOM   1669 HG13 VAL A 117      94.890 104.110 148.620  1.00  0.00           H
ATOM   1670  CG2 VAL A 117      96.030 100.940 148.050  1.00  0.00           C
ATOM   1671 HG21 VAL A 117      96.520 101.170 147.080  1.00  0.00           H
ATOM   1672 HG22 VAL A 117      96.570 100.050 148.430  1.00  0.00           H
ATOM   1673 HG23 VAL A 117      94.980 100.720 147.770  1.00  0.00           H
ATOM   1674  C   VAL A 117      97.120 103.890 150.300  1.00  0.00           C
ATOM   1675  O   VAL A 117      96.760 103.820 151.490  1.00  0.00           O
ATOM   1676  N   TYR A 118      97.410 105.090 149.750  1.00  0.00           N
ATOM   1677  HN  TYR A 118      97.760 105.080 148.820  1.00  0.00           H
ATOM   1678  CA  TYR A 118      97.120 106.400 150.270  1.00  0.00           C
ATOM   1679  HA  TYR A 118      96.860 106.300 151.320  1.00  0.00           H
ATOM   1680  CB  TYR A 118      98.360 107.360 150.190  1.00  0.00           C
ATOM   1681  HB1 TYR A 118      99.150 106.920 150.840  1.00  0.00           H
ATOM   1682  HB2 TYR A 118      98.730 107.180 149.150  1.00  0.00           H
ATOM   1683  CG  TYR A 118      98.120 108.850 150.400  1.00  0.00           C
ATOM   1684  CD1 TYR A 118      97.640 109.260 151.650  1.00  0.00           C
ATOM   1685  HD1 TYR A 118      97.490 108.520 152.430  1.00  0.00           H
ATOM   1686  CE1 TYR A 118      97.570 110.610 151.990  1.00  0.00           C
ATOM   1687  HE1 TYR A 118      97.350 110.830 153.020  1.00  0.00           H
ATOM   1688  CZ  TYR A 118      97.860 111.670 151.020  1.00  0.00           C
ATOM   1689  OH  TYR A 118      97.710 113.010 151.310  1.00  0.00           O
ATOM   1690  HH  TYR A 118      98.430 113.410 150.820  1.00  0.00           H
ATOM   1691  CD2 TYR A 118      98.500 109.880 149.490  1.00  0.00           C
ATOM   1692  HD2 TYR A 118      98.860 109.570 148.520  1.00  0.00           H
ATOM   1693  CE2 TYR A 118      98.360 111.250 149.780  1.00  0.00           C
ATOM   1694  HE2 TYR A 118      98.610 111.930 148.980  1.00  0.00           H
ATOM   1695  C   TYR A 118      96.000 106.930 149.490  1.00  0.00           C
ATOM   1696  O   TYR A 118      96.060 107.180 148.270  1.00  0.00           O
ATOM   1697  N   LEU A 119      94.830 107.100 150.050  1.00  0.00           N
ATOM   1698  HN  LEU A 119      94.800 107.110 151.050  1.00  0.00           H
ATOM   1699  CA  LEU A 119      93.570 107.460 149.360  1.00  0.00           C
ATOM   1700  HA  LEU A 119      93.710 107.560 148.290  1.00  0.00           H
ATOM   1701  CB  LEU A 119      92.420 106.380 149.630  1.00  0.00           C
ATOM   1702  HB1 LEU A 119      92.730 105.410 149.200  1.00  0.00           H
ATOM   1703  HB2 LEU A 119      92.370 106.170 150.720  1.00  0.00           H
ATOM   1704  CG  LEU A 119      91.010 106.570 149.020  1.00  0.00           C
ATOM   1705  HG  LEU A 119      90.570 107.450 149.560  1.00  0.00           H
ATOM   1706  CD1 LEU A 119      91.120 106.870 147.560  1.00  0.00           C
ATOM   1707 HD11 LEU A 119      91.780 106.150 147.030  1.00  0.00           H
ATOM   1708 HD12 LEU A 119      90.070 106.890 147.200  1.00  0.00           H
ATOM   1709 HD13 LEU A 119      91.620 107.850 147.400  1.00  0.00           H
ATOM   1710  CD2 LEU A 119      90.240 105.240 149.250  1.00  0.00           C
ATOM   1711 HD21 LEU A 119      89.200 105.370 148.890  1.00  0.00           H
ATOM   1712 HD22 LEU A 119      90.620 104.330 148.730  1.00  0.00           H
ATOM   1713 HD23 LEU A 119      90.290 104.980 150.330  1.00  0.00           H
ATOM   1714  C   LEU A 119      93.060 108.820 149.910  1.00  0.00           C
ATOM   1715  O   LEU A 119      93.100 109.140 151.100  1.00  0.00           O
ATOM   1716  N   ALA A 120      92.700 109.660 148.910  1.00  0.00           N
ATOM   1717  HN  ALA A 120      92.700 109.380 147.960  1.00  0.00           H
ATOM   1718  CA  ALA A 120      92.480 111.030 149.230  1.00  0.00           C
ATOM   1719  HA  ALA A 120      92.210 111.140 150.270  1.00  0.00           H
ATOM   1720  CB  ALA A 120      93.730 111.880 149.000  1.00  0.00           C
ATOM   1721  HB1 ALA A 120      94.130 111.900 147.970  1.00  0.00           H
ATOM   1722  HB2 ALA A 120      93.560 112.910 149.360  1.00  0.00           H
ATOM   1723  HB3 ALA A 120      94.540 111.450 149.640  1.00  0.00           H
ATOM   1724  C   ALA A 120      91.360 111.610 148.430  1.00  0.00           C
ATOM   1725  O   ALA A 120      91.180 111.280 147.280  1.00  0.00           O
ATOM   1726  N   ALA A 121      90.500 112.410 148.990  1.00  0.00           N
ATOM   1727  HN  ALA A 121      90.580 112.760 149.920  1.00  0.00           H
ATOM   1728  CA  ALA A 121      89.330 112.910 148.250  1.00  0.00           C
ATOM   1729  HA  ALA A 121      89.310 112.830 147.170  1.00  0.00           H
ATOM   1730  CB  ALA A 121      88.010 112.260 148.730  1.00  0.00           C
ATOM   1731  HB1 ALA A 121      87.990 111.200 148.410  1.00  0.00           H
ATOM   1732  HB2 ALA A 121      88.070 112.230 149.840  1.00  0.00           H
ATOM   1733  HB3 ALA A 121      87.160 112.930 148.480  1.00  0.00           H
ATOM   1734  C   ALA A 121      89.300 114.430 148.600  1.00  0.00           C
ATOM   1735  O   ALA A 121      89.480 114.810 149.780  1.00  0.00           O
ATOM   1736  N   THR A 122      89.140 115.330 147.600  1.00  0.00           N
ATOM   1737  HN  THR A 122      88.990 115.110 146.640  1.00  0.00           H
ATOM   1738  CA  THR A 122      88.980 116.780 147.890  1.00  0.00           C
ATOM   1739  HA  THR A 122      88.780 116.890 148.950  1.00  0.00           H
ATOM   1740  CB  THR A 122      90.170 117.660 147.500  1.00  0.00           C
ATOM   1741  HB  THR A 122      89.940 118.690 147.870  1.00  0.00           H
ATOM   1742  OG1 THR A 122      90.430 117.690 146.130  1.00  0.00           O
ATOM   1743  HG1 THR A 122      89.720 118.190 145.710  1.00  0.00           H
ATOM   1744  CG2 THR A 122      91.480 117.340 148.280  1.00  0.00           C
ATOM   1745 HG21 THR A 122      91.650 116.250 148.290  1.00  0.00           H
ATOM   1746 HG22 THR A 122      92.340 117.930 147.900  1.00  0.00           H
ATOM   1747 HG23 THR A 122      91.440 117.620 149.360  1.00  0.00           H
ATOM   1748  C   THR A 122      87.690 117.330 147.260  1.00  0.00           C
ATOM   1749  O   THR A 122      87.150 116.760 146.270  1.00  0.00           O
ATOM   1750  N   TYR A 123      87.140 118.410 147.780  1.00  0.00           N
ATOM   1751  HN  TYR A 123      87.690 118.820 148.500  1.00  0.00           H
ATOM   1752  CA  TYR A 123      86.090 119.170 147.190  1.00  0.00           C
ATOM   1753  HA  TYR A 123      86.080 119.090 146.120  1.00  0.00           H
ATOM   1754  CB  TYR A 123      84.740 118.770 147.830  1.00  0.00           C
ATOM   1755  HB1 TYR A 123      84.510 117.710 147.590  1.00  0.00           H
ATOM   1756  HB2 TYR A 123      84.640 118.880 148.930  1.00  0.00           H
ATOM   1757  CG  TYR A 123      83.530 119.490 147.190  1.00  0.00           C
ATOM   1758  CD1 TYR A 123      83.310 119.340 145.730  1.00  0.00           C
ATOM   1759  HD1 TYR A 123      83.980 118.810 145.070  1.00  0.00           H
ATOM   1760  CE1 TYR A 123      82.220 120.020 145.160  1.00  0.00           C
ATOM   1761  HE1 TYR A 123      82.130 120.120 144.090  1.00  0.00           H
ATOM   1762  CZ  TYR A 123      81.430 120.850 145.880  1.00  0.00           C
ATOM   1763  OH  TYR A 123      80.320 121.350 145.280  1.00  0.00           O
ATOM   1764  HH  TYR A 123      79.810 121.910 145.870  1.00  0.00           H
ATOM   1765  CD2 TYR A 123      82.610 120.240 147.950  1.00  0.00           C
ATOM   1766  HD2 TYR A 123      82.730 120.410 149.010  1.00  0.00           H
ATOM   1767  CE2 TYR A 123      81.600 120.960 147.290  1.00  0.00           C
ATOM   1768  HE2 TYR A 123      80.820 121.490 147.800  1.00  0.00           H
ATOM   1769  C   TYR A 123      86.450 120.580 147.500  1.00  0.00           C
ATOM   1770  O   TYR A 123      86.690 120.860 148.680  1.00  0.00           O
ATOM   1771  N   ASP A 124      86.470 121.450 146.460  1.00  0.00           N
ATOM   1772  HN  ASP A 124      86.180 121.250 145.520  1.00  0.00           H
ATOM   1773  CA  ASP A 124      86.860 122.810 146.680  1.00  0.00           C
ATOM   1774  HA  ASP A 124      87.330 122.840 147.660  1.00  0.00           H
ATOM   1775  CB  ASP A 124      87.790 123.050 145.510  1.00  0.00           C
ATOM   1776  HB1 ASP A 124      88.220 124.010 145.870  1.00  0.00           H
ATOM   1777  HB2 ASP A 124      88.650 122.370 145.360  1.00  0.00           H
ATOM   1778  CG  ASP A 124      87.220 123.260 144.160  1.00  0.00           C
ATOM   1779  OD1 ASP A 124      86.030 123.110 144.050  1.00  0.00           O
ATOM   1780  OD2 ASP A 124      87.970 123.520 143.180  1.00  0.00           O
ATOM   1781  C   ASP A 124      85.700 123.830 146.850  1.00  0.00           C
ATOM   1782  O   ASP A 124      85.880 124.850 147.430  1.00  0.00           O
ATOM   1783  N   GLY A 125      84.510 123.380 146.350  1.00  0.00           N
ATOM   1784  HN  GLY A 125      84.320 122.440 146.080  1.00  0.00           H
ATOM   1785  CA  GLY A 125      83.280 124.200 146.270  1.00  0.00           C
ATOM   1786  HA1 GLY A 125      83.610 125.220 146.260  1.00  0.00           H
ATOM   1787  HA2 GLY A 125      82.590 123.860 147.030  1.00  0.00           H
ATOM   1788  C   GLY A 125      82.650 124.020 144.870  1.00  0.00           C
ATOM   1789  O   GLY A 125      81.490 124.500 144.740  1.00  0.00           O
ATOM   1790  N   GLN A 126      83.330 123.380 143.920  1.00  0.00           N
ATOM   1791  HN  GLN A 126      84.320 123.260 143.940  1.00  0.00           H
ATOM   1792  CA  GLN A 126      82.770 123.150 142.560  1.00  0.00           C
ATOM   1793  HA  GLN A 126      81.760 122.850 142.800  1.00  0.00           H
ATOM   1794  CB  GLN A 126      82.670 124.440 141.730  1.00  0.00           C
ATOM   1795  HB1 GLN A 126      82.240 124.190 140.730  1.00  0.00           H
ATOM   1796  HB2 GLN A 126      82.030 125.100 142.340  1.00  0.00           H
ATOM   1797  CG  GLN A 126      84.040 125.080 141.300  1.00  0.00           C
ATOM   1798  HG1 GLN A 126      83.990 125.590 140.310  1.00  0.00           H
ATOM   1799  HG2 GLN A 126      84.940 124.430 141.370  1.00  0.00           H
ATOM   1800  CD  GLN A 126      84.260 126.310 142.170  1.00  0.00           C
ATOM   1801  OE1 GLN A 126      83.860 127.430 141.930  1.00  0.00           O
ATOM   1802  NE2 GLN A 126      85.010 126.080 143.290  1.00  0.00           N
ATOM   1803 HE21 GLN A 126      85.420 125.180 143.410  1.00  0.00           H
ATOM   1804 HE22 GLN A 126      84.940 126.710 144.060  1.00  0.00           H
ATOM   1805  C   GLN A 126      83.440 122.050 141.830  1.00  0.00           C
ATOM   1806  O   GLN A 126      82.800 121.650 140.860  1.00  0.00           O
ATOM   1807  N   PHE A 127      84.580 121.460 142.290  1.00  0.00           N
ATOM   1808  HN  PHE A 127      85.080 121.990 142.970  1.00  0.00           H
ATOM   1809  CA  PHE A 127      85.110 120.290 141.700  1.00  0.00           C
ATOM   1810  HA  PHE A 127      84.450 119.900 140.940  1.00  0.00           H
ATOM   1811  CB  PHE A 127      86.460 120.430 140.940  1.00  0.00           C
ATOM   1812  HB1 PHE A 127      87.150 121.090 141.510  1.00  0.00           H
ATOM   1813  HB2 PHE A 127      86.860 119.420 140.710  1.00  0.00           H
ATOM   1814  CG  PHE A 127      86.320 121.000 139.560  1.00  0.00           C
ATOM   1815  CD1 PHE A 127      86.060 120.120 138.520  1.00  0.00           C
ATOM   1816  HD1 PHE A 127      86.030 119.050 138.710  1.00  0.00           H
ATOM   1817  CE1 PHE A 127      85.740 120.650 137.220  1.00  0.00           C
ATOM   1818  HE1 PHE A 127      85.580 119.980 136.400  1.00  0.00           H
ATOM   1819  CZ  PHE A 127      85.830 122.060 137.080  1.00  0.00           C
ATOM   1820  HZ  PHE A 127      85.670 122.470 136.090  1.00  0.00           H
ATOM   1821  CD2 PHE A 127      86.280 122.360 139.340  1.00  0.00           C
ATOM   1822  HD2 PHE A 127      86.480 122.960 140.220  1.00  0.00           H
ATOM   1823  CE2 PHE A 127      86.130 122.930 138.080  1.00  0.00           C
ATOM   1824  HE2 PHE A 127      86.350 123.980 137.940  1.00  0.00           H
ATOM   1825  C   PHE A 127      85.430 119.290 142.800  1.00  0.00           C
ATOM   1826  O   PHE A 127      86.110 119.520 143.780  1.00  0.00           O
ATOM   1827  N   MET A 128      85.010 118.080 142.560  1.00  0.00           N
ATOM   1828  HN  MET A 128      84.520 118.010 141.690  1.00  0.00           H
ATOM   1829  CA  MET A 128      85.430 116.890 143.220  1.00  0.00           C
ATOM   1830  HA  MET A 128      85.480 117.150 144.270  1.00  0.00           H
ATOM   1831  CB  MET A 128      84.260 115.800 142.980  1.00  0.00           C
ATOM   1832  HB1 MET A 128      84.040 115.830 141.890  1.00  0.00           H
ATOM   1833  HB2 MET A 128      84.620 114.800 143.300  1.00  0.00           H
ATOM   1834  CG  MET A 128      82.970 116.120 143.740  1.00  0.00           C
ATOM   1835  HG1 MET A 128      82.730 117.130 143.360  1.00  0.00           H
ATOM   1836  HG2 MET A 128      83.100 116.100 144.840  1.00  0.00           H
ATOM   1837  SD  MET A 128      81.630 114.970 143.300  1.00  0.00           S
ATOM   1838  CE  MET A 128      82.270 113.400 143.940  1.00  0.00           C
ATOM   1839  HE1 MET A 128      83.220 113.250 143.380  1.00  0.00           H
ATOM   1840  HE2 MET A 128      82.540 113.430 145.020  1.00  0.00           H
ATOM   1841  HE3 MET A 128      81.730 112.440 143.780  1.00  0.00           H
ATOM   1842  C   MET A 128      86.610 116.260 142.640  1.00  0.00           C
ATOM   1843  O   MET A 128      86.690 116.340 141.410  1.00  0.00           O
ATOM   1844  N   LYS A 129      87.570 115.710 143.380  1.00  0.00           N
ATOM   1845  HN  LYS A 129      87.510 115.720 144.370  1.00  0.00           H
ATOM   1846  CA  LYS A 129      88.810 115.080 142.910  1.00  0.00           C
ATOM   1847  HA  LYS A 129      88.640 114.750 141.900  1.00  0.00           H
ATOM   1848  CB  LYS A 129      90.010 116.030 143.000  1.00  0.00           C
ATOM   1849  HB1 LYS A 129      90.130 116.360 144.060  1.00  0.00           H
ATOM   1850  HB2 LYS A 129      90.980 115.530 142.830  1.00  0.00           H
ATOM   1851  CG  LYS A 129      89.880 117.170 142.020  1.00  0.00           C
ATOM   1852  HG1 LYS A 129      88.820 117.500 142.000  1.00  0.00           H
ATOM   1853  HG2 LYS A 129      90.160 116.690 141.060  1.00  0.00           H
ATOM   1854  CD  LYS A 129      90.940 118.280 142.430  1.00  0.00           C
ATOM   1855  HD1 LYS A 129      91.980 117.940 142.590  1.00  0.00           H
ATOM   1856  HD2 LYS A 129      90.610 118.730 143.380  1.00  0.00           H
ATOM   1857  CE  LYS A 129      91.170 119.420 141.370  1.00  0.00           C
ATOM   1858  HE1 LYS A 129      92.020 120.030 141.730  1.00  0.00           H
ATOM   1859  HE2 LYS A 129      90.220 119.960 141.170  1.00  0.00           H
ATOM   1860  NZ  LYS A 129      91.540 118.870 140.000  1.00  0.00           N
ATOM   1861  HZ1 LYS A 129      92.360 119.420 139.650  1.00  0.00           H
ATOM   1862  HZ2 LYS A 129      91.860 117.890 140.140  1.00  0.00           H
ATOM   1863  HZ3 LYS A 129      90.840 118.940 139.240  1.00  0.00           H
ATOM   1864  C   LYS A 129      89.120 113.930 143.760  1.00  0.00           C
ATOM   1865  O   LYS A 129      88.860 114.000 144.980  1.00  0.00           O
ATOM   1866  N   LEU A 130      89.620 112.870 143.140  1.00  0.00           N
ATOM   1867  HN  LEU A 130      89.890 112.860 142.180  1.00  0.00           H
ATOM   1868  CA  LEU A 130      89.860 111.570 143.770  1.00  0.00           C
ATOM   1869  HA  LEU A 130      89.920 111.640 144.850  1.00  0.00           H
ATOM   1870  CB  LEU A 130      88.810 110.590 143.220  1.00  0.00           C
ATOM   1871  HB1 LEU A 130      87.960 110.650 143.920  1.00  0.00           H
ATOM   1872  HB2 LEU A 130      88.490 110.870 142.190  1.00  0.00           H
ATOM   1873  CG  LEU A 130      89.130 109.080 143.270  1.00  0.00           C
ATOM   1874  HG  LEU A 130      90.040 108.960 142.660  1.00  0.00           H
ATOM   1875  CD1 LEU A 130      89.380 108.530 144.650  1.00  0.00           C
ATOM   1876 HD11 LEU A 130      89.890 109.340 145.210  1.00  0.00           H
ATOM   1877 HD12 LEU A 130      88.470 108.220 145.220  1.00  0.00           H
ATOM   1878 HD13 LEU A 130      90.060 107.660 144.730  1.00  0.00           H
ATOM   1879  CD2 LEU A 130      87.910 108.170 142.760  1.00  0.00           C
ATOM   1880 HD21 LEU A 130      88.250 107.120 142.730  1.00  0.00           H
ATOM   1881 HD22 LEU A 130      86.910 108.260 143.240  1.00  0.00           H
ATOM   1882 HD23 LEU A 130      87.770 108.450 141.700  1.00  0.00           H
ATOM   1883  C   LEU A 130      91.320 111.160 143.410  1.00  0.00           C
ATOM   1884  O   LEU A 130      91.730 111.190 142.250  1.00  0.00           O
ATOM   1885  N   TYR A 131      92.120 110.850 144.420  1.00  0.00           N
ATOM   1886  HN  TYR A 131      91.830 111.090 145.350  1.00  0.00           H
ATOM   1887  CA  TYR A 131      93.540 110.550 144.300  1.00  0.00           C
ATOM   1888  HA  TYR A 131      93.760 110.520 143.240  1.00  0.00           H
ATOM   1889  CB  TYR A 131      94.470 111.550 145.010  1.00  0.00           C
ATOM   1890  HB1 TYR A 131      94.160 111.550 146.080  1.00  0.00           H
ATOM   1891  HB2 TYR A 131      95.520 111.270 145.230  1.00  0.00           H
ATOM   1892  CG  TYR A 131      94.410 112.940 144.510  1.00  0.00           C
ATOM   1893  CD1 TYR A 131      95.380 113.440 143.510  1.00  0.00           C
ATOM   1894  HD1 TYR A 131      96.110 112.760 143.110  1.00  0.00           H
ATOM   1895  CE1 TYR A 131      95.260 114.800 143.150  1.00  0.00           C
ATOM   1896  HE1 TYR A 131      95.950 115.240 142.440  1.00  0.00           H
ATOM   1897  CZ  TYR A 131      94.370 115.660 143.800  1.00  0.00           C
ATOM   1898  OH  TYR A 131      94.370 117.050 143.510  1.00  0.00           O
ATOM   1899  HH  TYR A 131      93.700 117.530 144.000  1.00  0.00           H
ATOM   1900  CD2 TYR A 131      93.560 113.850 145.080  1.00  0.00           C
ATOM   1901  HD2 TYR A 131      92.870 113.560 145.860  1.00  0.00           H
ATOM   1902  CE2 TYR A 131      93.540 115.160 144.720  1.00  0.00           C
ATOM   1903  HE2 TYR A 131      92.830 115.860 145.140  1.00  0.00           H
ATOM   1904  C   TYR A 131      93.810 109.240 144.980  1.00  0.00           C
ATOM   1905  O   TYR A 131      93.450 108.980 146.170  1.00  0.00           O
ATOM   1906  N   VAL A 132      94.510 108.350 144.280  1.00  0.00           N
ATOM   1907  HN  VAL A 132      94.740 108.650 143.360  1.00  0.00           H
ATOM   1908  CA  VAL A 132      95.110 107.080 144.770  1.00  0.00           C
ATOM   1909  HA  VAL A 132      94.810 106.930 145.800  1.00  0.00           H
ATOM   1910  CB  VAL A 132      94.780 105.870 143.850  1.00  0.00           C
ATOM   1911  HB  VAL A 132      95.220 105.900 142.830  1.00  0.00           H
ATOM   1912  CG1 VAL A 132      95.350 104.600 144.470  1.00  0.00           C
ATOM   1913 HG11 VAL A 132      94.920 104.280 145.450  1.00  0.00           H
ATOM   1914 HG12 VAL A 132      95.280 103.730 143.790  1.00  0.00           H
ATOM   1915 HG13 VAL A 132      96.460 104.690 144.500  1.00  0.00           H
ATOM   1916  CG2 VAL A 132      93.230 105.830 143.630  1.00  0.00           C
ATOM   1917 HG21 VAL A 132      93.040 105.050 142.860  1.00  0.00           H
ATOM   1918 HG22 VAL A 132      92.870 105.450 144.610  1.00  0.00           H
ATOM   1919 HG23 VAL A 132      92.740 106.810 143.410  1.00  0.00           H
ATOM   1920  C   VAL A 132      96.560 107.330 144.700  1.00  0.00           C
ATOM   1921  O   VAL A 132      97.070 107.700 143.620  1.00  0.00           O
ATOM   1922  N   ASN A 133      97.310 107.210 145.800  1.00  0.00           N
ATOM   1923  HN  ASN A 133      96.960 107.010 146.710  1.00  0.00           H
ATOM   1924  CA  ASN A 133      98.770 107.310 145.880  1.00  0.00           C
ATOM   1925  HA  ASN A 133      98.990 107.300 146.940  1.00  0.00           H
ATOM   1926  CB  ASN A 133      99.560 106.130 145.200  1.00  0.00           C
ATOM   1927  HB1 ASN A 133      99.330 106.070 144.120  1.00  0.00           H
ATOM   1928  HB2 ASN A 133     100.650 106.300 145.330  1.00  0.00           H
ATOM   1929  CG  ASN A 133      99.310 104.810 145.950  1.00  0.00           C
ATOM   1930  OD1 ASN A 133      98.670 104.770 147.000  1.00  0.00           O
ATOM   1931  ND2 ASN A 133      99.970 103.750 145.440  1.00  0.00           N
ATOM   1932 HD21 ASN A 133     100.670 103.810 144.720  1.00  0.00           H
ATOM   1933 HD22 ASN A 133      99.780 102.930 145.980  1.00  0.00           H
ATOM   1934  C   ASN A 133      99.300 108.650 145.410  1.00  0.00           C
ATOM   1935  O   ASN A 133     100.390 108.700 144.880  1.00  0.00           O
ATOM   1936  N   GLY A 134      98.540 109.780 145.600  1.00  0.00           N
ATOM   1937  HN  GLY A 134      97.690 109.640 146.100  1.00  0.00           H
ATOM   1938  CA  GLY A 134      98.950 111.050 145.190  1.00  0.00           C
ATOM   1939  HA1 GLY A 134     100.020 111.070 145.310  1.00  0.00           H
ATOM   1940  HA2 GLY A 134      98.360 111.820 145.680  1.00  0.00           H
ATOM   1941  C   GLY A 134      98.660 111.320 143.710  1.00  0.00           C
ATOM   1942  O   GLY A 134      98.780 112.500 143.310  1.00  0.00           O
ATOM   1943  N   ALA A 135      98.270 110.350 142.830  1.00  0.00           N
ATOM   1944  HN  ALA A 135      98.090 109.450 143.220  1.00  0.00           H
ATOM   1945  CA  ALA A 135      98.080 110.580 141.450  1.00  0.00           C
ATOM   1946  HA  ALA A 135      98.550 111.470 141.070  1.00  0.00           H
ATOM   1947  CB  ALA A 135      98.330 109.410 140.500  1.00  0.00           C
ATOM   1948  HB1 ALA A 135      97.780 108.530 140.910  1.00  0.00           H
ATOM   1949  HB2 ALA A 135      98.220 109.520 139.400  1.00  0.00           H
ATOM   1950  HB3 ALA A 135      99.410 109.240 140.710  1.00  0.00           H
ATOM   1951  C   ALA A 135      96.600 110.820 141.380  1.00  0.00           C
ATOM   1952  O   ALA A 135      95.770 110.210 142.000  1.00  0.00           O
ATOM   1953  N   GLN A 136      96.240 111.820 140.570  1.00  0.00           N
ATOM   1954  HN  GLN A 136      96.950 112.320 140.080  1.00  0.00           H
ATOM   1955  CA  GLN A 136      94.750 112.160 140.410  1.00  0.00           C
ATOM   1956  HA  GLN A 136      94.260 112.040 141.360  1.00  0.00           H
ATOM   1957  CB  GLN A 136      94.480 113.530 139.840  1.00  0.00           C
ATOM   1958  HB1 GLN A 136      95.210 114.260 140.250  1.00  0.00           H
ATOM   1959  HB2 GLN A 136      94.520 113.590 138.740  1.00  0.00           H
ATOM   1960  CG  GLN A 136      93.000 113.920 140.240  1.00  0.00           C
ATOM   1961  HG1 GLN A 136      93.010 114.110 141.330  1.00  0.00           H
ATOM   1962  HG2 GLN A 136      92.390 113.010 140.060  1.00  0.00           H
ATOM   1963  CD  GLN A 136      92.480 115.200 139.520  1.00  0.00           C
ATOM   1964  OE1 GLN A 136      92.460 116.300 140.130  1.00  0.00           O
ATOM   1965  NE2 GLN A 136      92.020 115.020 138.220  1.00  0.00           N
ATOM   1966 HE21 GLN A 136      92.040 114.040 138.060  1.00  0.00           H
ATOM   1967 HE22 GLN A 136      92.030 115.690 137.470  1.00  0.00           H
ATOM   1968  C   GLN A 136      94.160 111.070 139.510  1.00  0.00           C
ATOM   1969  O   GLN A 136      94.520 110.910 138.340  1.00  0.00           O
ATOM   1970  N   VAL A 137      93.300 110.240 140.110  1.00  0.00           N
ATOM   1971  HN  VAL A 137      93.070 110.320 141.080  1.00  0.00           H
ATOM   1972  CA  VAL A 137      92.690 109.210 139.290  1.00  0.00           C
ATOM   1973  HA  VAL A 137      93.480 108.980 138.580  1.00  0.00           H
ATOM   1974  CB  VAL A 137      92.350 108.070 140.240  1.00  0.00           C
ATOM   1975  HB  VAL A 137      91.660 108.400 141.040  1.00  0.00           H
ATOM   1976  CG1 VAL A 137      91.590 106.860 139.510  1.00  0.00           C
ATOM   1977 HG11 VAL A 137      91.450 105.980 140.180  1.00  0.00           H
ATOM   1978 HG12 VAL A 137      90.610 107.290 139.240  1.00  0.00           H
ATOM   1979 HG13 VAL A 137      92.130 106.470 138.620  1.00  0.00           H
ATOM   1980  CG2 VAL A 137      93.680 107.430 140.660  1.00  0.00           C
ATOM   1981 HG21 VAL A 137      93.440 106.420 141.050  1.00  0.00           H
ATOM   1982 HG22 VAL A 137      94.340 107.220 139.790  1.00  0.00           H
ATOM   1983 HG23 VAL A 137      94.200 107.830 141.550  1.00  0.00           H
ATOM   1984  C   VAL A 137      91.370 109.590 138.620  1.00  0.00           C
ATOM   1985  O   VAL A 137      91.010 109.130 137.540  1.00  0.00           O
ATOM   1986  N   ALA A 138      90.590 110.580 139.270  1.00  0.00           N
ATOM   1987  HN  ALA A 138      90.890 111.070 140.090  1.00  0.00           H
ATOM   1988  CA  ALA A 138      89.330 111.010 138.760  1.00  0.00           C
ATOM   1989  HA  ALA A 138      89.320 111.090 137.680  1.00  0.00           H
ATOM   1990  CB  ALA A 138      88.220 110.020 139.150  1.00  0.00           C
ATOM   1991  HB1 ALA A 138      87.260 110.500 138.870  1.00  0.00           H
ATOM   1992  HB2 ALA A 138      88.390 109.010 138.710  1.00  0.00           H
ATOM   1993  HB3 ALA A 138      88.170 109.850 140.240  1.00  0.00           H
ATOM   1994  C   ALA A 138      88.930 112.290 139.250  1.00  0.00           C
ATOM   1995  O   ALA A 138      89.360 112.780 140.320  1.00  0.00           O
ATOM   1996  N   THR A 139      88.120 113.050 138.450  1.00  0.00           N
ATOM   1997  HN  THR A 139      88.060 112.890 137.460  1.00  0.00           H
ATOM   1998  CA  THR A 139      87.540 114.260 138.940  1.00  0.00           C
ATOM   1999  HA  THR A 139      87.190 114.100 139.940  1.00  0.00           H
ATOM   2000  CB  THR A 139      88.380 115.560 138.740  1.00  0.00           C
ATOM   2001  HB  THR A 139      89.240 115.490 139.440  1.00  0.00           H
ATOM   2002  OG1 THR A 139      87.790 116.820 138.890  1.00  0.00           O
ATOM   2003  HG1 THR A 139      87.180 116.760 139.630  1.00  0.00           H
ATOM   2004  CG2 THR A 139      88.900 115.580 137.280  1.00  0.00           C
ATOM   2005 HG21 THR A 139      89.270 114.630 136.830  1.00  0.00           H
ATOM   2006 HG22 THR A 139      88.070 115.880 136.610  1.00  0.00           H
ATOM   2007 HG23 THR A 139      89.710 116.330 137.240  1.00  0.00           H
ATOM   2008  C   THR A 139      86.190 114.530 138.240  1.00  0.00           C
ATOM   2009  O   THR A 139      85.950 114.090 137.130  1.00  0.00           O
ATOM   2010  N   SER A 140      85.220 115.260 138.870  1.00  0.00           N
ATOM   2011  HN  SER A 140      85.450 115.660 139.760  1.00  0.00           H
ATOM   2012  CA  SER A 140      84.000 115.690 138.350  1.00  0.00           C
ATOM   2013  HA  SER A 140      84.080 115.570 137.280  1.00  0.00           H
ATOM   2014  CB  SER A 140      82.840 114.860 138.980  1.00  0.00           C
ATOM   2015  HB1 SER A 140      82.800 114.830 140.090  1.00  0.00           H
ATOM   2016  HB2 SER A 140      82.880 113.800 138.660  1.00  0.00           H
ATOM   2017  OG  SER A 140      81.550 115.360 138.510  1.00  0.00           O
ATOM   2018  HG1 SER A 140      81.460 115.090 137.590  1.00  0.00           H
ATOM   2019  C   SER A 140      83.760 117.110 138.800  1.00  0.00           C
ATOM   2020  O   SER A 140      84.030 117.560 139.940  1.00  0.00           O
ATOM   2021  N   GLY A 141      83.050 117.870 137.930  1.00  0.00           N
ATOM   2022  HN  GLY A 141      82.730 117.500 137.060  1.00  0.00           H
ATOM   2023  CA  GLY A 141      82.540 119.160 138.200  1.00  0.00           C
ATOM   2024  HA1 GLY A 141      82.990 119.810 137.470  1.00  0.00           H
ATOM   2025  HA2 GLY A 141      82.780 119.520 139.190  1.00  0.00           H
ATOM   2026  C   GLY A 141      81.070 119.210 138.220  1.00  0.00           C
ATOM   2027  O   GLY A 141      80.490 120.300 138.070  1.00  0.00           O
ATOM   2028  N   GLU A 142      80.300 118.080 138.350  1.00  0.00           N
ATOM   2029  HN  GLU A 142      80.660 117.150 138.410  1.00  0.00           H
ATOM   2030  CA  GLU A 142      78.870 118.030 138.130  1.00  0.00           C
ATOM   2031  HA  GLU A 142      78.510 118.850 137.520  1.00  0.00           H
ATOM   2032  CB  GLU A 142      78.500 116.730 137.430  1.00  0.00           C
ATOM   2033  HB1 GLU A 142      78.820 115.860 138.030  1.00  0.00           H
ATOM   2034  HB2 GLU A 142      77.390 116.720 137.320  1.00  0.00           H
ATOM   2035  CG  GLU A 142      79.050 116.710 135.980  1.00  0.00           C
ATOM   2036  HG1 GLU A 142      79.890 117.420 135.790  1.00  0.00           H
ATOM   2037  HG2 GLU A 142      78.240 117.040 135.300  1.00  0.00           H
ATOM   2038  CD  GLU A 142      79.430 115.340 135.370  1.00  0.00           C
ATOM   2039  OE1 GLU A 142      80.690 115.030 135.560  1.00  0.00           O
ATOM   2040  OE2 GLU A 142      78.640 114.690 134.690  1.00  0.00           O
ATOM   2041  C   GLU A 142      78.120 118.300 139.450  1.00  0.00           C
ATOM   2042  O   GLU A 142      76.900 118.500 139.400  1.00  0.00           O
ATOM   2043  N   GLN A 143      78.860 118.320 140.570  1.00  0.00           N
ATOM   2044  HN  GLN A 143      79.810 118.020 140.580  1.00  0.00           H
ATOM   2045  CA  GLN A 143      78.340 118.600 141.840  1.00  0.00           C
ATOM   2046  HA  GLN A 143      77.270 118.650 141.860  1.00  0.00           H
ATOM   2047  CB  GLN A 143      78.930 117.560 142.850  1.00  0.00           C
ATOM   2048  HB1 GLN A 143      79.020 116.620 142.260  1.00  0.00           H
ATOM   2049  HB2 GLN A 143      79.970 117.770 143.180  1.00  0.00           H
ATOM   2050  CG  GLN A 143      78.200 117.230 144.150  1.00  0.00           C
ATOM   2051  HG1 GLN A 143      78.280 118.120 144.810  1.00  0.00           H
ATOM   2052  HG2 GLN A 143      78.740 116.400 144.670  1.00  0.00           H
ATOM   2053  CD  GLN A 143      76.720 116.790 144.080  1.00  0.00           C
ATOM   2054  OE1 GLN A 143      75.950 117.340 144.880  1.00  0.00           O
ATOM   2055  NE2 GLN A 143      76.310 115.850 143.240  1.00  0.00           N
ATOM   2056 HE21 GLN A 143      76.900 115.610 142.460  1.00  0.00           H
ATOM   2057 HE22 GLN A 143      75.370 115.540 143.310  1.00  0.00           H
ATOM   2058  C   GLN A 143      78.790 120.030 142.150  1.00  0.00           C
ATOM   2059  O   GLN A 143      79.970 120.370 141.820  1.00  0.00           O
ATOM   2060  N   VAL A 144      77.920 120.850 142.730  1.00  0.00           N
ATOM   2061  HN  VAL A 144      76.990 120.600 142.970  1.00  0.00           H
ATOM   2062  CA  VAL A 144      78.190 122.210 142.890  1.00  0.00           C
ATOM   2063  HA  VAL A 144      79.260 122.320 142.980  1.00  0.00           H
ATOM   2064  CB  VAL A 144      77.630 123.050 141.770  1.00  0.00           C
ATOM   2065  HB  VAL A 144      77.900 124.110 141.960  1.00  0.00           H
ATOM   2066  CG1 VAL A 144      78.480 122.740 140.380  1.00  0.00           C
ATOM   2067 HG11 VAL A 144      79.550 123.030 140.510  1.00  0.00           H
ATOM   2068 HG12 VAL A 144      78.300 121.690 140.100  1.00  0.00           H
ATOM   2069 HG13 VAL A 144      78.050 123.500 139.700  1.00  0.00           H
ATOM   2070  CG2 VAL A 144      76.090 122.910 141.490  1.00  0.00           C
ATOM   2071 HG21 VAL A 144      75.400 123.080 142.340  1.00  0.00           H
ATOM   2072 HG22 VAL A 144      75.830 123.520 140.600  1.00  0.00           H
ATOM   2073 HG23 VAL A 144      75.880 121.920 141.040  1.00  0.00           H
ATOM   2074  C   VAL A 144      77.650 122.800 144.220  1.00  0.00           C
ATOM   2075  O   VAL A 144      76.740 122.240 144.860  1.00  0.00           O
ATOM   2076  N   GLY A 145      78.120 124.010 144.610  1.00  0.00           N
ATOM   2077  HN  GLY A 145      78.830 124.440 144.060  1.00  0.00           H
ATOM   2078  CA  GLY A 145      77.920 124.680 145.870  1.00  0.00           C
ATOM   2079  HA1 GLY A 145      76.840 124.720 145.960  1.00  0.00           H
ATOM   2080  HA2 GLY A 145      78.280 125.690 145.810  1.00  0.00           H
ATOM   2081  C   GLY A 145      78.470 123.970 147.050  1.00  0.00           C
ATOM   2082  O   GLY A 145      79.020 122.930 146.980  1.00  0.00           O
ATOM   2083  N   GLY A 146      78.410 124.600 148.260  1.00  0.00           N
ATOM   2084  HN  GLY A 146      78.230 125.580 148.240  1.00  0.00           H
ATOM   2085  CA  GLY A 146      78.620 124.030 149.510  1.00  0.00           C
ATOM   2086  HA1 GLY A 146      78.410 124.810 150.220  1.00  0.00           H
ATOM   2087  HA2 GLY A 146      79.630 123.630 149.540  1.00  0.00           H
ATOM   2088  C   GLY A 146      77.740 122.850 149.990  1.00  0.00           C
ATOM   2089  O   GLY A 146      76.790 122.440 149.330  1.00  0.00           O
ATOM   2090  N   ILE A 147      78.000 122.230 151.150  1.00  0.00           N
ATOM   2091  HN  ILE A 147      78.510 122.750 151.830  1.00  0.00           H
ATOM   2092  CA  ILE A 147      77.560 120.920 151.460  1.00  0.00           C
ATOM   2093  HA  ILE A 147      77.220 120.410 150.560  1.00  0.00           H
ATOM   2094  CB  ILE A 147      78.620 120.190 152.150  1.00  0.00           C
ATOM   2095  HB  ILE A 147      78.850 120.670 153.130  1.00  0.00           H
ATOM   2096  CG2 ILE A 147      78.110 118.760 152.240  1.00  0.00           C
ATOM   2097 HG21 ILE A 147      77.900 118.410 151.210  1.00  0.00           H
ATOM   2098 HG22 ILE A 147      78.910 118.130 152.680  1.00  0.00           H
ATOM   2099 HG23 ILE A 147      77.220 118.630 152.890  1.00  0.00           H
ATOM   2100  CG1 ILE A 147      79.870 120.170 151.280  1.00  0.00           C
ATOM   2101 HG11 ILE A 147      80.290 121.210 151.300  1.00  0.00           H
ATOM   2102 HG12 ILE A 147      79.610 119.940 150.220  1.00  0.00           H
ATOM   2103  CD  ILE A 147      81.090 119.330 151.810  1.00  0.00           C
ATOM   2104  HD1 ILE A 147      81.240 119.560 152.880  1.00  0.00           H
ATOM   2105  HD2 ILE A 147      81.020 118.220 151.720  1.00  0.00           H
ATOM   2106  HD3 ILE A 147      82.030 119.560 151.260  1.00  0.00           H
ATOM   2107  C   ILE A 147      76.220 121.020 152.250  1.00  0.00           C
ATOM   2108  O   ILE A 147      75.240 120.280 151.950  1.00  0.00           O
ATOM   2109  N   PHE A 148      76.170 121.920 153.300  1.00  0.00           N
ATOM   2110  HN  PHE A 148      76.880 122.610 153.460  1.00  0.00           H
ATOM   2111  CA  PHE A 148      75.010 121.940 154.200  1.00  0.00           C
ATOM   2112  HA  PHE A 148      74.180 122.080 153.530  1.00  0.00           H
ATOM   2113  CB  PHE A 148      74.850 120.800 155.190  1.00  0.00           C
ATOM   2114  HB1 PHE A 148      74.010 120.950 155.910  1.00  0.00           H
ATOM   2115  HB2 PHE A 148      74.700 119.850 154.650  1.00  0.00           H
ATOM   2116  CG  PHE A 148      76.160 120.550 155.870  1.00  0.00           C
ATOM   2117  CD1 PHE A 148      76.460 121.210 157.120  1.00  0.00           C
ATOM   2118  HD1 PHE A 148      75.810 121.900 157.630  1.00  0.00           H
ATOM   2119  CE1 PHE A 148      77.660 120.980 157.790  1.00  0.00           C
ATOM   2120  HE1 PHE A 148      77.820 121.550 158.700  1.00  0.00           H
ATOM   2121  CZ  PHE A 148      78.650 120.140 157.250  1.00  0.00           C
ATOM   2122  HZ  PHE A 148      79.570 120.000 157.790  1.00  0.00           H
ATOM   2123  CD2 PHE A 148      77.070 119.590 155.450  1.00  0.00           C
ATOM   2124  HD2 PHE A 148      76.930 118.830 154.700  1.00  0.00           H
ATOM   2125  CE2 PHE A 148      78.300 119.430 156.140  1.00  0.00           C
ATOM   2126  HE2 PHE A 148      79.040 118.710 155.830  1.00  0.00           H
ATOM   2127  C   PHE A 148      74.790 123.280 154.980  1.00  0.00           C
ATOM   2128  O   PHE A 148      75.720 124.040 155.250  1.00  0.00           O
ATOM   2129  N   SER A 149      73.530 123.610 155.350  1.00  0.00           N
ATOM   2130  HN  SER A 149      72.750 123.060 155.070  1.00  0.00           H
ATOM   2131  CA  SER A 149      73.100 124.620 156.300  1.00  0.00           C
ATOM   2132  HA  SER A 149      73.440 125.540 155.840  1.00  0.00           H
ATOM   2133  CB  SER A 149      71.560 124.530 156.360  1.00  0.00           C
ATOM   2134  HB1 SER A 149      71.280 123.500 156.670  1.00  0.00           H
ATOM   2135  HB2 SER A 149      71.210 124.700 155.320  1.00  0.00           H
ATOM   2136  OG  SER A 149      70.990 125.450 157.320  1.00  0.00           O
ATOM   2137  HG1 SER A 149      70.790 126.250 156.820  1.00  0.00           H
ATOM   2138  C   SER A 149      73.710 124.600 157.760  1.00  0.00           C
ATOM   2139  O   SER A 149      74.030 123.530 158.310  1.00  0.00           O
ATOM   2140  N   PRO A 150      73.840 125.700 158.470  1.00  0.00           N
ATOM   2141  CD  PRO A 150      73.650 127.070 157.880  1.00  0.00           C
ATOM   2142  HD1 PRO A 150      72.680 127.190 157.350  1.00  0.00           H
ATOM   2143  HD2 PRO A 150      74.450 127.360 157.170  1.00  0.00           H
ATOM   2144  CA  PRO A 150      74.100 125.720 159.900  1.00  0.00           C
ATOM   2145  HA  PRO A 150      74.960 125.120 160.150  1.00  0.00           H
ATOM   2146  CB  PRO A 150      74.310 127.170 160.230  1.00  0.00           C
ATOM   2147  HB1 PRO A 150      73.890 127.400 161.230  1.00  0.00           H
ATOM   2148  HB2 PRO A 150      75.400 127.340 160.300  1.00  0.00           H
ATOM   2149  CG  PRO A 150      73.630 127.980 159.120  1.00  0.00           C
ATOM   2150  HG1 PRO A 150      74.220 128.920 159.020  1.00  0.00           H
ATOM   2151  HG2 PRO A 150      72.610 128.290 159.440  1.00  0.00           H
ATOM   2152  C   PRO A 150      72.900 125.160 160.670  1.00  0.00           C
ATOM   2153  O   PRO A 150      73.090 124.810 161.850  1.00  0.00           O
ATOM   2154  N   LEU A 151      71.700 125.220 160.100  1.00  0.00           N
ATOM   2155  HN  LEU A 151      71.570 125.280 159.110  1.00  0.00           H
ATOM   2156  CA  LEU A 151      70.420 124.920 160.790  1.00  0.00           C
ATOM   2157  HA  LEU A 151      70.490 125.400 161.760  1.00  0.00           H
ATOM   2158  CB  LEU A 151      69.100 125.450 160.100  1.00  0.00           C
ATOM   2159  HB1 LEU A 151      68.980 125.090 159.050  1.00  0.00           H
ATOM   2160  HB2 LEU A 151      68.220 125.180 160.730  1.00  0.00           H
ATOM   2161  CG  LEU A 151      69.220 126.910 159.940  1.00  0.00           C
ATOM   2162  HG  LEU A 151      70.250 127.210 159.630  1.00  0.00           H
ATOM   2163  CD1 LEU A 151      68.230 127.400 158.880  1.00  0.00           C
ATOM   2164 HD11 LEU A 151      67.210 127.000 159.090  1.00  0.00           H
ATOM   2165 HD12 LEU A 151      68.290 128.450 158.530  1.00  0.00           H
ATOM   2166 HD13 LEU A 151      68.570 126.890 157.960  1.00  0.00           H
ATOM   2167  CD2 LEU A 151      68.970 127.670 161.270  1.00  0.00           C
ATOM   2168 HD21 LEU A 151      67.940 127.450 161.640  1.00  0.00           H
ATOM   2169 HD22 LEU A 151      69.620 127.400 162.120  1.00  0.00           H
ATOM   2170 HD23 LEU A 151      68.940 128.770 161.090  1.00  0.00           H
ATOM   2171  C   LEU A 151      70.200 123.400 161.140  1.00  0.00           C
ATOM   2172  O   LEU A 151      69.560 123.060 162.120  1.00  0.00           O
ATOM   2173  N   THR A 152      70.780 122.550 160.260  1.00  0.00           N
ATOM   2174  HN  THR A 152      71.230 123.000 159.490  1.00  0.00           H
ATOM   2175  CA  THR A 152      70.760 121.110 160.300  1.00  0.00           C
ATOM   2176  HA  THR A 152      69.960 120.820 160.960  1.00  0.00           H
ATOM   2177  CB  THR A 152      70.210 120.550 158.990  1.00  0.00           C
ATOM   2178  HB  THR A 152      69.980 119.480 159.160  1.00  0.00           H
ATOM   2179  OG1 THR A 152      71.150 120.770 157.920  1.00  0.00           O
ATOM   2180  HG1 THR A 152      70.850 120.310 157.130  1.00  0.00           H
ATOM   2181  CG2 THR A 152      68.900 121.340 158.580  1.00  0.00           C
ATOM   2182 HG21 THR A 152      68.160 121.180 159.390  1.00  0.00           H
ATOM   2183 HG22 THR A 152      69.120 122.420 158.450  1.00  0.00           H
ATOM   2184 HG23 THR A 152      68.500 121.010 157.600  1.00  0.00           H
ATOM   2185  C   THR A 152      72.140 120.380 160.650  1.00  0.00           C
ATOM   2186  O   THR A 152      72.280 119.240 160.790  1.00  0.00           O
ATOM   2187  N   GLN A 153      73.190 121.180 160.870  1.00  0.00           N
ATOM   2188  HN  GLN A 153      73.050 122.130 160.600  1.00  0.00           H
ATOM   2189  CA  GLN A 153      74.530 120.870 161.370  1.00  0.00           C
ATOM   2190  HA  GLN A 153      75.040 120.330 160.580  1.00  0.00           H
ATOM   2191  CB  GLN A 153      75.380 122.190 161.570  1.00  0.00           C
ATOM   2192  HB1 GLN A 153      75.410 122.670 160.570  1.00  0.00           H
ATOM   2193  HB2 GLN A 153      74.840 122.890 162.250  1.00  0.00           H
ATOM   2194  CG  GLN A 153      76.840 122.000 161.910  1.00  0.00           C
ATOM   2195  HG1 GLN A 153      77.380 121.400 161.140  1.00  0.00           H
ATOM   2196  HG2 GLN A 153      76.890 121.370 162.830  1.00  0.00           H
ATOM   2197  CD  GLN A 153      77.610 123.210 162.220  1.00  0.00           C
ATOM   2198  OE1 GLN A 153      78.520 123.550 161.490  1.00  0.00           O
ATOM   2199  NE2 GLN A 153      77.360 123.830 163.430  1.00  0.00           N
ATOM   2200 HE21 GLN A 153      76.620 123.520 164.030  1.00  0.00           H
ATOM   2201 HE22 GLN A 153      78.040 124.420 163.860  1.00  0.00           H
ATOM   2202  C   GLN A 153      74.650 119.980 162.570  1.00  0.00           C
ATOM   2203  O   GLN A 153      75.570 119.120 162.570  1.00  0.00           O
ATOM   2204  N   LYS A 154      73.780 120.090 163.580  1.00  0.00           N
ATOM   2205  HN  LYS A 154      73.190 120.890 163.660  1.00  0.00           H
ATOM   2206  CA  LYS A 154      73.840 119.140 164.720  1.00  0.00           C
ATOM   2207  HA  LYS A 154      74.830 119.040 165.140  1.00  0.00           H
ATOM   2208  CB  LYS A 154      72.780 119.610 165.710  1.00  0.00           C
ATOM   2209  HB1 LYS A 154      72.950 120.640 166.070  1.00  0.00           H
ATOM   2210  HB2 LYS A 154      71.780 119.770 165.250  1.00  0.00           H
ATOM   2211  CG  LYS A 154      72.510 118.770 166.970  1.00  0.00           C
ATOM   2212  HG1 LYS A 154      73.390 118.500 167.590  1.00  0.00           H
ATOM   2213  HG2 LYS A 154      72.050 117.800 166.670  1.00  0.00           H
ATOM   2214  CD  LYS A 154      71.470 119.510 167.870  1.00  0.00           C
ATOM   2215  HD1 LYS A 154      70.680 119.610 167.100  1.00  0.00           H
ATOM   2216  HD2 LYS A 154      71.680 120.540 168.240  1.00  0.00           H
ATOM   2217  CE  LYS A 154      70.630 118.740 168.920  1.00  0.00           C
ATOM   2218  HE1 LYS A 154      71.180 118.550 169.870  1.00  0.00           H
ATOM   2219  HE2 LYS A 154      70.450 117.710 168.560  1.00  0.00           H
ATOM   2220  NZ  LYS A 154      69.370 119.360 169.270  1.00  0.00           N
ATOM   2221  HZ1 LYS A 154      69.600 120.250 169.770  1.00  0.00           H
ATOM   2222  HZ2 LYS A 154      68.880 119.570 168.380  1.00  0.00           H
ATOM   2223  HZ3 LYS A 154      68.840 118.710 169.890  1.00  0.00           H
ATOM   2224  C   LYS A 154      73.600 117.690 164.320  1.00  0.00           C
ATOM   2225  O   LYS A 154      74.080 116.710 164.890  1.00  0.00           O
ATOM   2226  N   CYS A 155      72.770 117.500 163.270  1.00  0.00           N
ATOM   2227  HN  CYS A 155      72.470 118.250 162.680  1.00  0.00           H
ATOM   2228  CA  CYS A 155      72.340 116.160 162.830  1.00  0.00           C
ATOM   2229  HA  CYS A 155      72.320 115.500 163.680  1.00  0.00           H
ATOM   2230  CB  CYS A 155      70.880 115.970 162.270  1.00  0.00           C
ATOM   2231  HB1 CYS A 155      70.690 114.880 162.250  1.00  0.00           H
ATOM   2232  HB2 CYS A 155      70.840 116.450 161.270  1.00  0.00           H
ATOM   2233  SG  CYS A 155      69.510 116.630 163.220  1.00  0.00           S
ATOM   2234  C   CYS A 155      73.340 115.610 161.780  1.00  0.00           C
ATOM   2235  O   CYS A 155      72.960 114.610 161.190  1.00  0.00           O
ATOM   2236  N   LYS A 156      74.540 116.230 161.570  1.00  0.00           N
ATOM   2237  HN  LYS A 156      74.680 117.040 162.140  1.00  0.00           H
ATOM   2238  CA  LYS A 156      75.590 115.770 160.650  1.00  0.00           C
ATOM   2239  HA  LYS A 156      75.120 115.120 159.930  1.00  0.00           H
ATOM   2240  CB  LYS A 156      76.230 116.920 159.890  1.00  0.00           C
ATOM   2241  HB1 LYS A 156      76.710 117.610 160.610  1.00  0.00           H
ATOM   2242  HB2 LYS A 156      76.980 116.530 159.170  1.00  0.00           H
ATOM   2243  CG  LYS A 156      75.180 117.750 159.130  1.00  0.00           C
ATOM   2244  HG1 LYS A 156      75.680 118.610 158.630  1.00  0.00           H
ATOM   2245  HG2 LYS A 156      74.510 118.120 159.940  1.00  0.00           H
ATOM   2246  CD  LYS A 156      74.270 117.000 158.130  1.00  0.00           C
ATOM   2247  HD1 LYS A 156      73.690 116.240 158.690  1.00  0.00           H
ATOM   2248  HD2 LYS A 156      74.830 116.390 157.390  1.00  0.00           H
ATOM   2249  CE  LYS A 156      73.280 117.940 157.390  1.00  0.00           C
ATOM   2250  HE1 LYS A 156      73.870 118.850 157.120  1.00  0.00           H
ATOM   2251  HE2 LYS A 156      72.420 118.310 157.980  1.00  0.00           H
ATOM   2252  NZ  LYS A 156      72.720 117.290 156.210  1.00  0.00           N
ATOM   2253  HZ1 LYS A 156      73.330 116.700 155.620  1.00  0.00           H
ATOM   2254  HZ2 LYS A 156      71.910 116.750 156.580  1.00  0.00           H
ATOM   2255  HZ3 LYS A 156      72.260 117.960 155.560  1.00  0.00           H
ATOM   2256  C   LYS A 156      76.510 114.960 161.450  1.00  0.00           C
ATOM   2257  O   LYS A 156      77.230 115.480 162.320  1.00  0.00           O
ATOM   2258  N   VAL A 157      76.500 113.670 161.210  1.00  0.00           N
ATOM   2259  HN  VAL A 157      76.000 113.260 160.450  1.00  0.00           H
ATOM   2260  CA  VAL A 157      77.350 112.800 161.950  1.00  0.00           C
ATOM   2261  HA  VAL A 157      77.960 113.420 162.610  1.00  0.00           H
ATOM   2262  CB  VAL A 157      76.590 111.870 162.930  1.00  0.00           C
ATOM   2263  HB  VAL A 157      76.240 112.580 163.700  1.00  0.00           H
ATOM   2264  CG1 VAL A 157      75.480 111.110 162.230  1.00  0.00           C
ATOM   2265 HG11 VAL A 157      74.770 111.820 161.760  1.00  0.00           H
ATOM   2266 HG12 VAL A 157      75.900 110.550 161.370  1.00  0.00           H
ATOM   2267 HG13 VAL A 157      74.950 110.410 162.910  1.00  0.00           H
ATOM   2268  CG2 VAL A 157      77.630 111.020 163.660  1.00  0.00           C
ATOM   2269 HG21 VAL A 157      78.000 110.140 163.080  1.00  0.00           H
ATOM   2270 HG22 VAL A 157      78.540 111.610 163.890  1.00  0.00           H
ATOM   2271 HG23 VAL A 157      77.170 110.680 164.610  1.00  0.00           H
ATOM   2272  C   VAL A 157      78.390 112.120 161.030  1.00  0.00           C
ATOM   2273  O   VAL A 157      78.130 111.510 159.980  1.00  0.00           O
ATOM   2274  N   LEU A 158      79.660 112.180 161.440  1.00  0.00           N
ATOM   2275  HN  LEU A 158      79.920 112.620 162.300  1.00  0.00           H
ATOM   2276  CA  LEU A 158      80.710 111.440 160.790  1.00  0.00           C
ATOM   2277  HA  LEU A 158      80.480 111.280 159.740  1.00  0.00           H
ATOM   2278  CB  LEU A 158      81.970 112.290 160.750  1.00  0.00           C
ATOM   2279  HB1 LEU A 158      81.730 113.250 160.260  1.00  0.00           H
ATOM   2280  HB2 LEU A 158      82.240 112.470 161.820  1.00  0.00           H
ATOM   2281  CG  LEU A 158      83.250 111.660 160.050  1.00  0.00           C
ATOM   2282  HG  LEU A 158      83.450 110.740 160.640  1.00  0.00           H
ATOM   2283  CD1 LEU A 158      83.160 111.290 158.580  1.00  0.00           C
ATOM   2284 HD11 LEU A 158      82.650 110.310 158.480  1.00  0.00           H
ATOM   2285 HD12 LEU A 158      82.500 112.020 158.060  1.00  0.00           H
ATOM   2286 HD13 LEU A 158      84.160 111.130 158.120  1.00  0.00           H
ATOM   2287  CD2 LEU A 158      84.540 112.450 160.210  1.00  0.00           C
ATOM   2288 HD21 LEU A 158      84.890 112.460 161.260  1.00  0.00           H
ATOM   2289 HD22 LEU A 158      85.460 111.960 159.810  1.00  0.00           H
ATOM   2290 HD23 LEU A 158      84.450 113.460 159.750  1.00  0.00           H
ATOM   2291  C   LEU A 158      80.900 110.090 161.390  1.00  0.00           C
ATOM   2292  O   LEU A 158      81.010 109.910 162.630  1.00  0.00           O
ATOM   2293  N   MET A 159      81.010 108.960 160.600  1.00  0.00           N
ATOM   2294  HN  MET A 159      80.960 109.110 159.610  1.00  0.00           H
ATOM   2295  CA  MET A 159      81.270 107.610 161.080  1.00  0.00           C
ATOM   2296  HA  MET A 159      81.700 107.760 162.060  1.00  0.00           H
ATOM   2297  CB  MET A 159      79.930 106.750 161.180  1.00  0.00           C
ATOM   2298  HB1 MET A 159      80.230 105.770 161.600  1.00  0.00           H
ATOM   2299  HB2 MET A 159      79.340 107.340 161.910  1.00  0.00           H
ATOM   2300  CG  MET A 159      79.300 106.570 159.860  1.00  0.00           C
ATOM   2301  HG1 MET A 159      79.900 105.890 159.210  1.00  0.00           H
ATOM   2302  HG2 MET A 159      79.150 107.500 159.270  1.00  0.00           H
ATOM   2303  SD  MET A 159      77.790 105.710 159.910  1.00  0.00           S
ATOM   2304  CE  MET A 159      76.700 106.900 160.740  1.00  0.00           C
ATOM   2305  HE1 MET A 159      75.720 106.420 160.960  1.00  0.00           H
ATOM   2306  HE2 MET A 159      76.940 107.290 161.750  1.00  0.00           H
ATOM   2307  HE3 MET A 159      76.520 107.680 159.970  1.00  0.00           H
ATOM   2308  C   MET A 159      82.310 106.790 160.240  1.00  0.00           C
ATOM   2309  O   MET A 159      82.550 107.040 159.090  1.00  0.00           O
ATOM   2310  N   LEU A 160      83.030 105.950 160.910  1.00  0.00           N
ATOM   2311  HN  LEU A 160      82.770 105.770 161.860  1.00  0.00           H
ATOM   2312  CA  LEU A 160      84.270 105.270 160.530  1.00  0.00           C
ATOM   2313  HA  LEU A 160      84.550 105.410 159.490  1.00  0.00           H
ATOM   2314  CB  LEU A 160      85.470 105.760 161.460  1.00  0.00           C
ATOM   2315  HB1 LEU A 160      85.250 106.830 161.660  1.00  0.00           H
ATOM   2316  HB2 LEU A 160      85.270 105.260 162.430  1.00  0.00           H
ATOM   2317  CG  LEU A 160      86.890 105.340 161.060  1.00  0.00           C
ATOM   2318  HG  LEU A 160      86.910 104.240 160.960  1.00  0.00           H
ATOM   2319  CD1 LEU A 160      87.480 105.960 159.770  1.00  0.00           C
ATOM   2320 HD11 LEU A 160      88.530 105.600 159.660  1.00  0.00           H
ATOM   2321 HD12 LEU A 160      86.970 105.550 158.860  1.00  0.00           H
ATOM   2322 HD13 LEU A 160      87.440 107.070 159.720  1.00  0.00           H
ATOM   2323  CD2 LEU A 160      87.790 105.710 162.210  1.00  0.00           C
ATOM   2324 HD21 LEU A 160      88.650 105.020 162.190  1.00  0.00           H
ATOM   2325 HD22 LEU A 160      88.140 106.760 162.120  1.00  0.00           H
ATOM   2326 HD23 LEU A 160      87.280 105.710 163.200  1.00  0.00           H
ATOM   2327  C   LEU A 160      84.110 103.740 160.520  1.00  0.00           C
ATOM   2328  O   LEU A 160      83.680 103.120 161.490  1.00  0.00           O
ATOM   2329  N   GLY A 161      84.460 103.060 159.430  1.00  0.00           N
ATOM   2330  HN  GLY A 161      84.800 103.560 158.640  1.00  0.00           H
ATOM   2331  CA  GLY A 161      84.410 101.590 159.400  1.00  0.00           C
ATOM   2332  HA1 GLY A 161      84.450 101.220 160.410  1.00  0.00           H
ATOM   2333  HA2 GLY A 161      85.340 101.190 159.030  1.00  0.00           H
ATOM   2334  C   GLY A 161      83.200 100.930 158.780  1.00  0.00           C
ATOM   2335  O   GLY A 161      83.140  99.670 158.680  1.00  0.00           O
ATOM   2336  N   GLY A 162      82.290 101.730 158.170  1.00  0.00           N
ATOM   2337  HN  GLY A 162      82.450 102.710 158.200  1.00  0.00           H
ATOM   2338  CA  GLY A 162      81.050 101.230 157.630  1.00  0.00           C
ATOM   2339  HA1 GLY A 162      80.840 100.370 158.250  1.00  0.00           H
ATOM   2340  HA2 GLY A 162      81.270 101.040 156.590  1.00  0.00           H
ATOM   2341  C   GLY A 162      79.880 102.180 157.550  1.00  0.00           C
ATOM   2342  O   GLY A 162      79.870 103.350 158.010  1.00  0.00           O
ATOM   2343  N   SER A 163      78.750 101.660 157.010  1.00  0.00           N
ATOM   2344  HN  SER A 163      78.650 100.720 156.680  1.00  0.00           H
ATOM   2345  CA  SER A 163      77.530 102.400 156.970  1.00  0.00           C
ATOM   2346  HA  SER A 163      77.780 103.450 156.920  1.00  0.00           H
ATOM   2347  CB  SER A 163      76.790 102.060 155.620  1.00  0.00           C
ATOM   2348  HB1 SER A 163      77.350 102.290 154.690  1.00  0.00           H
ATOM   2349  HB2 SER A 163      75.880 102.690 155.500  1.00  0.00           H
ATOM   2350  OG  SER A 163      76.240 100.700 155.560  1.00  0.00           O
ATOM   2351  HG1 SER A 163      75.860 100.590 154.690  1.00  0.00           H
ATOM   2352  C   SER A 163      76.630 102.120 158.150  1.00  0.00           C
ATOM   2353  O   SER A 163      76.860 101.150 158.860  1.00  0.00           O
ATOM   2354  N   ALA A 164      75.520 102.900 158.330  1.00  0.00           N
ATOM   2355  HN  ALA A 164      75.510 103.780 157.870  1.00  0.00           H
ATOM   2356  CA  ALA A 164      74.460 102.600 159.300  1.00  0.00           C
ATOM   2357  HA  ALA A 164      75.050 102.370 160.180  1.00  0.00           H
ATOM   2358  CB  ALA A 164      73.500 103.680 159.540  1.00  0.00           C
ATOM   2359  HB1 ALA A 164      74.010 104.660 159.670  1.00  0.00           H
ATOM   2360  HB2 ALA A 164      72.760 103.840 158.720  1.00  0.00           H
ATOM   2361  HB3 ALA A 164      72.930 103.480 160.480  1.00  0.00           H
ATOM   2362  C   ALA A 164      73.710 101.280 159.100  1.00  0.00           C
ATOM   2363  O   ALA A 164      73.080 100.750 160.010  1.00  0.00           O
ATOM   2364  N   LEU A 165      73.720 100.670 157.890  1.00  0.00           N
ATOM   2365  HN  LEU A 165      74.270 101.010 157.130  1.00  0.00           H
ATOM   2366  CA  LEU A 165      73.080  99.460 157.480  1.00  0.00           C
ATOM   2367  HA  LEU A 165      72.260  99.220 158.140  1.00  0.00           H
ATOM   2368  CB  LEU A 165      72.750  99.430 155.990  1.00  0.00           C
ATOM   2369  HB1 LEU A 165      73.690  99.450 155.400  1.00  0.00           H
ATOM   2370  HB2 LEU A 165      72.080  98.590 155.710  1.00  0.00           H
ATOM   2371  CG  LEU A 165      71.990 100.730 155.510  1.00  0.00           C
ATOM   2372  HG  LEU A 165      72.640 101.620 155.640  1.00  0.00           H
ATOM   2373  CD1 LEU A 165      71.630 100.710 153.980  1.00  0.00           C
ATOM   2374 HD11 LEU A 165      70.790 100.000 153.840  1.00  0.00           H
ATOM   2375 HD12 LEU A 165      71.380 101.760 153.720  1.00  0.00           H
ATOM   2376 HD13 LEU A 165      72.560 100.470 153.420  1.00  0.00           H
ATOM   2377  CD2 LEU A 165      70.780 100.950 156.360  1.00  0.00           C
ATOM   2378 HD21 LEU A 165      70.250  99.970 156.360  1.00  0.00           H
ATOM   2379 HD22 LEU A 165      70.990 101.120 157.440  1.00  0.00           H
ATOM   2380 HD23 LEU A 165      70.180 101.800 155.960  1.00  0.00           H
ATOM   2381  C   LEU A 165      74.070  98.280 157.690  1.00  0.00           C
ATOM   2382  O   LEU A 165      73.790  97.110 157.600  1.00  0.00           O
ATOM   2383  N   ASN A 166      75.310  98.570 158.060  1.00  0.00           N
ATOM   2384  HN  ASN A 166      75.660  99.500 158.120  1.00  0.00           H
ATOM   2385  CA  ASN A 166      76.440  97.620 158.300  1.00  0.00           C
ATOM   2386  HA  ASN A 166      77.200  98.160 158.840  1.00  0.00           H
ATOM   2387  CB  ASN A 166      76.120  96.550 159.350  1.00  0.00           C
ATOM   2388  HB1 ASN A 166      75.400  95.860 158.870  1.00  0.00           H
ATOM   2389  HB2 ASN A 166      77.000  95.930 159.660  1.00  0.00           H
ATOM   2390  CG  ASN A 166      75.550  97.060 160.660  1.00  0.00           C
ATOM   2391  OD1 ASN A 166      74.450  96.600 161.000  1.00  0.00           O
ATOM   2392  ND2 ASN A 166      76.190  98.010 161.350  1.00  0.00           N
ATOM   2393 HD21 ASN A 166      77.080  98.380 161.090  1.00  0.00           H
ATOM   2394 HD22 ASN A 166      75.930  98.170 162.300  1.00  0.00           H
ATOM   2395  C   ASN A 166      77.190  97.130 157.060  1.00  0.00           C
ATOM   2396  O   ASN A 166      77.730  96.030 157.010  1.00  0.00           O
ATOM   2397  N   HIS A 167      77.440  98.010 156.090  1.00  0.00           N
ATOM   2398  HN  HIS A 167      76.860  98.820 156.020  1.00  0.00           H
ATOM   2399  CA  HIS A 167      78.370  97.770 155.000  1.00  0.00           C
ATOM   2400  HA  HIS A 167      78.140  96.770 154.670  1.00  0.00           H
ATOM   2401  CB  HIS A 167      78.080  98.580 153.720  1.00  0.00           C
ATOM   2402  HB1 HIS A 167      78.200  99.660 153.960  1.00  0.00           H
ATOM   2403  HB2 HIS A 167      78.840  98.450 152.930  1.00  0.00           H
ATOM   2404  ND1 HIS A 167      75.660  99.350 153.230  1.00  0.00           N
ATOM   2405  CG  HIS A 167      76.680  98.380 153.150  1.00  0.00           C
ATOM   2406  CE1 HIS A 167      74.740  99.000 152.360  1.00  0.00           C
ATOM   2407  HE1 HIS A 167      73.810  99.550 152.290  1.00  0.00           H
ATOM   2408  NE2 HIS A 167      75.140  97.850 151.730  1.00  0.00           N
ATOM   2409  HE2 HIS A 167      74.660  97.340 151.020  1.00  0.00           H
ATOM   2410  CD2 HIS A 167      76.370  97.500 152.190  1.00  0.00           C
ATOM   2411  HD2 HIS A 167      76.890  96.690 151.700  1.00  0.00           H
ATOM   2412  C   HIS A 167      79.810  97.930 155.430  1.00  0.00           C
ATOM   2413  O   HIS A 167      80.600  98.670 154.870  1.00  0.00           O
ATOM   2414  N   ASN A 168      80.280  97.070 156.330  1.00  0.00           N
ATOM   2415  HN  ASN A 168      79.730  96.300 156.640  1.00  0.00           H
ATOM   2416  CA  ASN A 168      81.580  97.340 156.920  1.00  0.00           C
ATOM   2417  HA  ASN A 168      81.590  98.340 157.330  1.00  0.00           H
ATOM   2418  CB  ASN A 168      81.910  96.430 158.170  1.00  0.00           C
ATOM   2419  HB1 ASN A 168      81.880  95.340 157.950  1.00  0.00           H
ATOM   2420  HB2 ASN A 168      82.930  96.710 158.520  1.00  0.00           H
ATOM   2421  CG  ASN A 168      81.010  96.570 159.420  1.00  0.00           C
ATOM   2422  OD1 ASN A 168      80.160  95.710 159.680  1.00  0.00           O
ATOM   2423  ND2 ASN A 168      81.230  97.740 160.060  1.00  0.00           N
ATOM   2424 HD21 ASN A 168      82.030  98.290 159.840  1.00  0.00           H
ATOM   2425 HD22 ASN A 168      80.690  97.970 160.870  1.00  0.00           H
ATOM   2426  C   ASN A 168      82.800  97.090 156.030  1.00  0.00           C
ATOM   2427  O   ASN A 168      82.780  96.300 155.080  1.00  0.00           O
ATOM   2428  N   TYR A 169      83.890  97.890 156.410  1.00  0.00           N
ATOM   2429  HN  TYR A 169      83.730  98.450 157.230  1.00  0.00           H
ATOM   2430  CA  TYR A 169      85.120  97.800 155.780  1.00  0.00           C
ATOM   2431  HA  TYR A 169      84.950  97.480 154.760  1.00  0.00           H
ATOM   2432  CB  TYR A 169      85.770  99.170 156.010  1.00  0.00           C
ATOM   2433  HB1 TYR A 169      85.170  99.930 155.480  1.00  0.00           H
ATOM   2434  HB2 TYR A 169      85.790  99.540 157.050  1.00  0.00           H
ATOM   2435  CG  TYR A 169      87.250  99.160 155.550  1.00  0.00           C
ATOM   2436  CD1 TYR A 169      87.650  98.860 154.240  1.00  0.00           C
ATOM   2437  HD1 TYR A 169      86.880  98.650 153.510  1.00  0.00           H
ATOM   2438  CE1 TYR A 169      88.980  98.840 153.860  1.00  0.00           C
ATOM   2439  HE1 TYR A 169      89.200  98.430 152.890  1.00  0.00           H
ATOM   2440  CZ  TYR A 169      89.970  99.170 154.790  1.00  0.00           C
ATOM   2441  OH  TYR A 169      91.230  99.140 154.390  1.00  0.00           O
ATOM   2442  HH  TYR A 169      91.840  99.200 155.120  1.00  0.00           H
ATOM   2443  CD2 TYR A 169      88.250  99.360 156.490  1.00  0.00           C
ATOM   2444  HD2 TYR A 169      88.110  99.560 157.540  1.00  0.00           H
ATOM   2445  CE2 TYR A 169      89.600  99.420 156.120  1.00  0.00           C
ATOM   2446  HE2 TYR A 169      90.300  99.700 156.890  1.00  0.00           H
ATOM   2447  C   TYR A 169      85.850  96.630 156.450  1.00  0.00           C
ATOM   2448  O   TYR A 169      85.690  96.310 157.660  1.00  0.00           O
ATOM   2449  N   ARG A 170      86.750  95.940 155.750  1.00  0.00           N
ATOM   2450  HN  ARG A 170      86.980  96.170 154.810  1.00  0.00           H
ATOM   2451  CA  ARG A 170      87.680  95.030 156.470  1.00  0.00           C
ATOM   2452  HA  ARG A 170      87.660  95.190 157.540  1.00  0.00           H
ATOM   2453  CB  ARG A 170      87.190  93.610 156.200  1.00  0.00           C
ATOM   2454  HB1 ARG A 170      86.170  93.740 156.630  1.00  0.00           H
ATOM   2455  HB2 ARG A 170      87.160  93.470 155.100  1.00  0.00           H
ATOM   2456  CG  ARG A 170      87.940  92.400 156.780  1.00  0.00           C
ATOM   2457  HG1 ARG A 170      87.970  92.600 157.870  1.00  0.00           H
ATOM   2458  HG2 ARG A 170      88.980  92.300 156.420  1.00  0.00           H
ATOM   2459  CD  ARG A 170      86.980  91.240 156.580  1.00  0.00           C
ATOM   2460  HD1 ARG A 170      85.970  91.530 156.930  1.00  0.00           H
ATOM   2461  HD2 ARG A 170      87.220  90.390 157.250  1.00  0.00           H
ATOM   2462  NE  ARG A 170      86.940  90.920 155.150  1.00  0.00           N
ATOM   2463  HE  ARG A 170      86.370  91.540 154.620  1.00  0.00           H
ATOM   2464  CZ  ARG A 170      87.910  90.250 154.590  1.00  0.00           C
ATOM   2465  NH1 ARG A 170      88.750  89.450 155.190  1.00  0.00           N
ATOM   2466 HH11 ARG A 170      89.380  88.840 154.710  1.00  0.00           H
ATOM   2467 HH12 ARG A 170      88.820  89.430 156.190  1.00  0.00           H
ATOM   2468  NH2 ARG A 170      87.970  90.270 153.290  1.00  0.00           N
ATOM   2469 HH21 ARG A 170      88.590  89.650 152.810  1.00  0.00           H
ATOM   2470 HH22 ARG A 170      87.600  91.040 152.770  1.00  0.00           H
ATOM   2471  C   ARG A 170      89.150  95.250 156.130  1.00  0.00           C
ATOM   2472  O   ARG A 170      89.430  95.300 154.920  1.00  0.00           O
ATOM   2473  N   GLY A 171      90.070  95.420 157.050  1.00  0.00           N
ATOM   2474  HN  GLY A 171      89.800  95.390 158.010  1.00  0.00           H
ATOM   2475  CA  GLY A 171      91.360  96.010 156.740  1.00  0.00           C
ATOM   2476  HA1 GLY A 171      91.260  96.630 155.860  1.00  0.00           H
ATOM   2477  HA2 GLY A 171      92.040  95.180 156.790  1.00  0.00           H
ATOM   2478  C   GLY A 171      91.780  97.070 157.670  1.00  0.00           C
ATOM   2479  O   GLY A 171      91.070  97.550 158.560  1.00  0.00           O
ATOM   2480  N   TYR A 172      93.030  97.480 157.590  1.00  0.00           N
ATOM   2481  HN  TYR A 172      93.580  97.180 156.810  1.00  0.00           H
ATOM   2482  CA  TYR A 172      93.620  98.540 158.420  1.00  0.00           C
ATOM   2483  HA  TYR A 172      93.080  98.430 159.350  1.00  0.00           H
ATOM   2484  CB  TYR A 172      95.130  98.460 158.650  1.00  0.00           C
ATOM   2485  HB1 TYR A 172      95.640  98.740 157.710  1.00  0.00           H
ATOM   2486  HB2 TYR A 172      95.430  99.280 159.330  1.00  0.00           H
ATOM   2487  CG  TYR A 172      95.580  97.210 159.260  1.00  0.00           C
ATOM   2488  CD1 TYR A 172      95.740  95.990 158.500  1.00  0.00           C
ATOM   2489  HD1 TYR A 172      95.280  96.060 157.520  1.00  0.00           H
ATOM   2490  CE1 TYR A 172      96.070  94.730 159.070  1.00  0.00           C
ATOM   2491  HE1 TYR A 172      96.080  93.890 158.390  1.00  0.00           H
ATOM   2492  CZ  TYR A 172      96.360  94.790 160.450  1.00  0.00           C
ATOM   2493  OH  TYR A 172      96.680  93.560 161.000  1.00  0.00           O
ATOM   2494  HH  TYR A 172      97.030  93.650 161.880  1.00  0.00           H
ATOM   2495  CD2 TYR A 172      95.730  97.120 160.620  1.00  0.00           C
ATOM   2496  HD2 TYR A 172      95.560  97.950 161.290  1.00  0.00           H
ATOM   2497  CE2 TYR A 172      96.250  95.930 161.280  1.00  0.00           C
ATOM   2498  HE2 TYR A 172      96.460  95.910 162.340  1.00  0.00           H
ATOM   2499  C   TYR A 172      93.260  99.930 157.860  1.00  0.00           C
ATOM   2500  O   TYR A 172      93.160 100.020 156.630  1.00  0.00           O
ATOM   2501  N   ILE A 173      93.140 100.970 158.630  1.00  0.00           N
ATOM   2502  HN  ILE A 173      93.220 100.960 159.630  1.00  0.00           H
ATOM   2503  CA  ILE A 173      93.230 102.420 158.310  1.00  0.00           C
ATOM   2504  HA  ILE A 173      93.570 102.580 157.300  1.00  0.00           H
ATOM   2505  CB  ILE A 173      91.830 103.000 158.600  1.00  0.00           C
ATOM   2506  HB  ILE A 173      91.740 102.980 159.710  1.00  0.00           H
ATOM   2507  CG2 ILE A 173      91.900 104.480 158.160  1.00  0.00           C
ATOM   2508 HG21 ILE A 173      90.910 104.970 158.260  1.00  0.00           H
ATOM   2509 HG22 ILE A 173      92.570 105.070 158.820  1.00  0.00           H
ATOM   2510 HG23 ILE A 173      92.160 104.620 157.090  1.00  0.00           H
ATOM   2511  CG1 ILE A 173      90.740 102.180 157.900  1.00  0.00           C
ATOM   2512 HG11 ILE A 173      90.750 101.130 158.270  1.00  0.00           H
ATOM   2513 HG12 ILE A 173      91.110 102.010 156.870  1.00  0.00           H
ATOM   2514  CD  ILE A 173      89.300 102.680 157.850  1.00  0.00           C
ATOM   2515  HD1 ILE A 173      88.670 101.940 157.300  1.00  0.00           H
ATOM   2516  HD2 ILE A 173      88.980 102.740 158.910  1.00  0.00           H
ATOM   2517  HD3 ILE A 173      89.170 103.650 157.320  1.00  0.00           H
ATOM   2518  C   ILE A 173      94.240 103.090 159.320  1.00  0.00           C
ATOM   2519  O   ILE A 173      94.250 102.750 160.510  1.00  0.00           O
ATOM   2520  N   GLU A 174      95.120 103.960 158.800  1.00  0.00           N
ATOM   2521  HN  GLU A 174      95.090 104.020 157.810  1.00  0.00           H
ATOM   2522  CA  GLU A 174      96.040 104.800 159.540  1.00  0.00           C
ATOM   2523  HA  GLU A 174      95.630 104.840 160.540  1.00  0.00           H
ATOM   2524  CB  GLU A 174      97.480 104.280 159.490  1.00  0.00           C
ATOM   2525  HB1 GLU A 174      97.450 103.240 159.120  1.00  0.00           H
ATOM   2526  HB2 GLU A 174      98.120 104.790 158.740  1.00  0.00           H
ATOM   2527  CG  GLU A 174      98.200 104.410 160.850  1.00  0.00           C
ATOM   2528  HG1 GLU A 174      97.810 103.800 161.690  1.00  0.00           H
ATOM   2529  HG2 GLU A 174      97.950 105.450 161.140  1.00  0.00           H
ATOM   2530  CD  GLU A 174      99.720 104.140 160.790  1.00  0.00           C
ATOM   2531  OE1 GLU A 174     100.120 103.260 160.100  1.00  0.00           O
ATOM   2532  OE2 GLU A 174     100.430 104.850 161.560  1.00  0.00           O
ATOM   2533  C   GLU A 174      96.020 106.260 158.980  1.00  0.00           C
ATOM   2534  O   GLU A 174      95.860 106.400 157.810  1.00  0.00           O
ATOM   2535  N   HIS A 175      96.170 107.360 159.830  1.00  0.00           N
ATOM   2536  HN  HIS A 175      96.510 107.170 160.750  1.00  0.00           H
ATOM   2537  CA  HIS A 175      96.280 108.740 159.320  1.00  0.00           C
ATOM   2538  HA  HIS A 175      96.580 109.320 160.180  1.00  0.00           H
ATOM   2539  CB  HIS A 175      97.530 109.180 158.490  1.00  0.00           C
ATOM   2540  HB1 HIS A 175      98.440 109.190 159.120  1.00  0.00           H
ATOM   2541  HB2 HIS A 175      97.690 108.400 157.720  1.00  0.00           H
ATOM   2542  ND1 HIS A 175      97.990 111.600 158.600  1.00  0.00           N
ATOM   2543  CG  HIS A 175      97.500 110.510 157.830  1.00  0.00           C
ATOM   2544  CE1 HIS A 175      97.980 112.580 157.830  1.00  0.00           C
ATOM   2545  HE1 HIS A 175      98.390 113.590 157.910  1.00  0.00           H
ATOM   2546  NE2 HIS A 175      97.410 112.340 156.610  1.00  0.00           N
ATOM   2547  HE2 HIS A 175      97.410 112.950 155.810  1.00  0.00           H
ATOM   2548  CD2 HIS A 175      97.160 110.960 156.570  1.00  0.00           C
ATOM   2549  HD2 HIS A 175      96.680 110.460 155.730  1.00  0.00           H
ATOM   2550  C   HIS A 175      94.950 109.230 158.860  1.00  0.00           C
ATOM   2551  O   HIS A 175      94.740 109.590 157.700  1.00  0.00           O
ATOM   2552  N   PHE A 176      93.910 109.180 159.780  1.00  0.00           N
ATOM   2553  HN  PHE A 176      94.160 109.020 160.730  1.00  0.00           H
ATOM   2554  CA  PHE A 176      92.580 109.680 159.450  1.00  0.00           C
ATOM   2555  HA  PHE A 176      92.230 109.420 158.470  1.00  0.00           H
ATOM   2556  CB  PHE A 176      91.390 109.190 160.410  1.00  0.00           C
ATOM   2557  HB1 PHE A 176      91.350 108.090 160.300  1.00  0.00           H
ATOM   2558  HB2 PHE A 176      91.550 109.420 161.480  1.00  0.00           H
ATOM   2559  CG  PHE A 176      90.060 109.820 159.840  1.00  0.00           C
ATOM   2560  CD1 PHE A 176      89.210 108.960 159.050  1.00  0.00           C
ATOM   2561  HD1 PHE A 176      89.470 107.930 158.860  1.00  0.00           H
ATOM   2562  CE1 PHE A 176      88.080 109.440 158.450  1.00  0.00           C
ATOM   2563  HE1 PHE A 176      87.640 108.760 157.740  1.00  0.00           H
ATOM   2564  CZ  PHE A 176      87.680 110.820 158.670  1.00  0.00           C
ATOM   2565  HZ  PHE A 176      86.790 111.210 158.210  1.00  0.00           H
ATOM   2566  CD2 PHE A 176      89.610 111.130 160.130  1.00  0.00           C
ATOM   2567  HD2 PHE A 176      90.190 111.780 160.760  1.00  0.00           H
ATOM   2568  CE2 PHE A 176      88.460 111.640 159.530  1.00  0.00           C
ATOM   2569  HE2 PHE A 176      88.090 112.640 159.670  1.00  0.00           H
ATOM   2570  C   PHE A 176      92.650 111.220 159.610  1.00  0.00           C
ATOM   2571  O   PHE A 176      92.700 111.740 160.740  1.00  0.00           O
ATOM   2572  N   SER A 177      92.630 111.940 158.500  1.00  0.00           N
ATOM   2573  HN  SER A 177      92.340 111.470 157.660  1.00  0.00           H
ATOM   2574  CA  SER A 177      92.980 113.320 158.400  1.00  0.00           C
ATOM   2575  HA  SER A 177      93.110 113.800 159.360  1.00  0.00           H
ATOM   2576  CB  SER A 177      94.390 113.510 157.830  1.00  0.00           C
ATOM   2577  HB1 SER A 177      94.160 113.090 156.820  1.00  0.00           H
ATOM   2578  HB2 SER A 177      95.220 112.890 158.230  1.00  0.00           H
ATOM   2579  OG  SER A 177      94.760 114.830 157.630  1.00  0.00           O
ATOM   2580  HG1 SER A 177      95.520 114.940 158.210  1.00  0.00           H
ATOM   2581  C   SER A 177      91.820 114.040 157.610  1.00  0.00           C
ATOM   2582  O   SER A 177      91.560 113.770 156.440  1.00  0.00           O
ATOM   2583  N   LEU A 178      91.040 114.960 158.240  1.00  0.00           N
ATOM   2584  HN  LEU A 178      91.300 115.170 159.180  1.00  0.00           H
ATOM   2585  CA  LEU A 178      89.970 115.720 157.670  1.00  0.00           C
ATOM   2586  HA  LEU A 178      90.100 115.630 156.600  1.00  0.00           H
ATOM   2587  CB  LEU A 178      88.560 115.310 158.240  1.00  0.00           C
ATOM   2588  HB1 LEU A 178      88.370 114.290 157.850  1.00  0.00           H
ATOM   2589  HB2 LEU A 178      88.700 115.170 159.340  1.00  0.00           H
ATOM   2590  CG  LEU A 178      87.370 116.230 157.870  1.00  0.00           C
ATOM   2591  HG  LEU A 178      87.510 117.300 158.160  1.00  0.00           H
ATOM   2592  CD1 LEU A 178      87.080 116.300 156.360  1.00  0.00           C
ATOM   2593 HD11 LEU A 178      87.770 117.060 155.940  1.00  0.00           H
ATOM   2594 HD12 LEU A 178      87.240 115.290 155.940  1.00  0.00           H
ATOM   2595 HD13 LEU A 178      86.040 116.420 155.970  1.00  0.00           H
ATOM   2596  CD2 LEU A 178      86.080 115.680 158.490  1.00  0.00           C
ATOM   2597 HD21 LEU A 178      85.220 116.220 158.050  1.00  0.00           H
ATOM   2598 HD22 LEU A 178      86.020 114.570 158.480  1.00  0.00           H
ATOM   2599 HD23 LEU A 178      86.180 116.010 159.550  1.00  0.00           H
ATOM   2600  C   LEU A 178      90.210 117.210 157.830  1.00  0.00           C
ATOM   2601  O   LEU A 178      90.480 117.590 158.950  1.00  0.00           O
ATOM   2602  N   TRP A 179      90.330 118.040 156.710  1.00  0.00           N
ATOM   2603  HN  TRP A 179      90.130 117.600 155.840  1.00  0.00           H
ATOM   2604  CA  TRP A 179      90.690 119.420 156.660  1.00  0.00           C
ATOM   2605  HA  TRP A 179      90.810 119.740 157.690  1.00  0.00           H
ATOM   2606  CB  TRP A 179      91.990 119.900 155.990  1.00  0.00           C
ATOM   2607  HB1 TRP A 179      91.940 119.770 154.890  1.00  0.00           H
ATOM   2608  HB2 TRP A 179      92.140 120.960 156.270  1.00  0.00           H
ATOM   2609  CG  TRP A 179      93.280 119.180 156.370  1.00  0.00           C
ATOM   2610  CD1 TRP A 179      93.450 117.900 156.190  1.00  0.00           C
ATOM   2611  HD1 TRP A 179      92.710 117.250 155.770  1.00  0.00           H
ATOM   2612  NE1 TRP A 179      94.670 117.500 156.560  1.00  0.00           N
ATOM   2613  HE1 TRP A 179      95.130 116.640 156.650  1.00  0.00           H
ATOM   2614  CE2 TRP A 179      95.390 118.500 157.070  1.00  0.00           C
ATOM   2615  CD2 TRP A 179      94.570 119.640 156.930  1.00  0.00           C
ATOM   2616  CE3 TRP A 179      95.100 120.900 157.240  1.00  0.00           C
ATOM   2617  HE3 TRP A 179      94.610 121.810 156.920  1.00  0.00           H
ATOM   2618  CZ3 TRP A 179      96.410 120.910 157.770  1.00  0.00           C
ATOM   2619  HZ3 TRP A 179      96.990 121.820 157.740  1.00  0.00           H
ATOM   2620  CZ2 TRP A 179      96.640 118.540 157.580  1.00  0.00           C
ATOM   2621  HZ2 TRP A 179      97.130 117.580 157.660  1.00  0.00           H
ATOM   2622  CH2 TRP A 179      97.230 119.760 157.890  1.00  0.00           C
ATOM   2623  HH2 TRP A 179      98.240 119.760 158.270  1.00  0.00           H
ATOM   2624  C   TRP A 179      89.510 120.110 156.100  1.00  0.00           C
ATOM   2625  O   TRP A 179      88.690 119.520 155.410  1.00  0.00           O
ATOM   2626  N   LYS A 180      89.290 121.340 156.520  1.00  0.00           N
ATOM   2627  HN  LYS A 180      89.830 121.640 157.290  1.00  0.00           H
ATOM   2628  CA  LYS A 180      88.130 122.090 156.210  1.00  0.00           C
ATOM   2629  HA  LYS A 180      87.370 121.380 155.920  1.00  0.00           H
ATOM   2630  CB  LYS A 180      87.650 123.060 157.320  1.00  0.00           C
ATOM   2631  HB1 LYS A 180      86.720 123.570 156.980  1.00  0.00           H
ATOM   2632  HB2 LYS A 180      87.400 122.320 158.110  1.00  0.00           H
ATOM   2633  CG  LYS A 180      88.550 124.200 157.720  1.00  0.00           C
ATOM   2634  HG1 LYS A 180      88.590 125.020 156.970  1.00  0.00           H
ATOM   2635  HG2 LYS A 180      89.570 123.760 157.650  1.00  0.00           H
ATOM   2636  CD  LYS A 180      88.190 124.840 159.120  1.00  0.00           C
ATOM   2637  HD1 LYS A 180      88.340 124.120 159.950  1.00  0.00           H
ATOM   2638  HD2 LYS A 180      87.080 124.850 159.100  1.00  0.00           H
ATOM   2639  CE  LYS A 180      88.760 126.140 159.440  1.00  0.00           C
ATOM   2640  HE1 LYS A 180      89.840 126.020 159.670  1.00  0.00           H
ATOM   2641  HE2 LYS A 180      88.250 126.530 160.350  1.00  0.00           H
ATOM   2642  NZ  LYS A 180      88.540 127.090 158.350  1.00  0.00           N
ATOM   2643  HZ1 LYS A 180      89.390 127.000 157.760  1.00  0.00           H
ATOM   2644  HZ2 LYS A 180      87.660 126.980 157.820  1.00  0.00           H
ATOM   2645  HZ3 LYS A 180      88.540 128.090 158.650  1.00  0.00           H
ATOM   2646  C   LYS A 180      88.270 122.960 154.900  1.00  0.00           C
ATOM   2647  O   LYS A 180      87.420 123.760 154.540  1.00  0.00           O
ATOM   2648  N   VAL A 181      89.400 122.800 154.170  1.00  0.00           N
ATOM   2649  HN  VAL A 181      89.920 122.010 154.490  1.00  0.00           H
ATOM   2650  CA  VAL A 181      89.770 123.570 152.990  1.00  0.00           C
ATOM   2651  HA  VAL A 181      88.900 124.020 152.520  1.00  0.00           H
ATOM   2652  CB  VAL A 181      90.950 124.590 153.260  1.00  0.00           C
ATOM   2653  HB  VAL A 181      91.130 125.090 152.290  1.00  0.00           H
ATOM   2654  CG1 VAL A 181      90.530 125.600 154.340  1.00  0.00           C
ATOM   2655 HG11 VAL A 181      91.280 126.390 154.570  1.00  0.00           H
ATOM   2656 HG12 VAL A 181      89.510 126.050 154.240  1.00  0.00           H
ATOM   2657 HG13 VAL A 181      90.410 125.060 155.300  1.00  0.00           H
ATOM   2658  CG2 VAL A 181      92.160 123.820 153.760  1.00  0.00           C
ATOM   2659 HG21 VAL A 181      92.730 123.430 152.890  1.00  0.00           H
ATOM   2660 HG22 VAL A 181      92.850 124.600 154.150  1.00  0.00           H
ATOM   2661 HG23 VAL A 181      91.890 123.180 154.620  1.00  0.00           H
ATOM   2662  C   VAL A 181      90.200 122.600 151.910  1.00  0.00           C
ATOM   2663  O   VAL A 181      90.530 121.430 152.200  1.00  0.00           O
ATOM   2664  N   ALA A 182      90.390 123.050 150.680  1.00  0.00           N
ATOM   2665  HN  ALA A 182      90.270 124.030 150.500  1.00  0.00           H
ATOM   2666  CA  ALA A 182      90.890 122.250 149.540  1.00  0.00           C
ATOM   2667  HA  ALA A 182      90.670 121.190 149.610  1.00  0.00           H
ATOM   2668  CB  ALA A 182      90.250 122.810 148.290  1.00  0.00           C
ATOM   2669  HB1 ALA A 182      89.140 122.880 148.380  1.00  0.00           H
ATOM   2670  HB2 ALA A 182      90.570 123.860 148.120  1.00  0.00           H
ATOM   2671  HB3 ALA A 182      90.650 122.280 147.400  1.00  0.00           H
ATOM   2672  C   ALA A 182      92.360 122.300 149.230  1.00  0.00           C
ATOM   2673  O   ALA A 182      92.940 123.280 148.740  1.00  0.00           O
ATOM   2674  N   ARG A 183      93.100 121.220 149.510  1.00  0.00           N
ATOM   2675  HN  ARG A 183      92.690 120.470 150.020  1.00  0.00           H
ATOM   2676  CA  ARG A 183      94.490 121.050 149.130  1.00  0.00           C
ATOM   2677  HA  ARG A 183      95.110 121.930 149.120  1.00  0.00           H
ATOM   2678  CB  ARG A 183      95.210 119.930 149.960  1.00  0.00           C
ATOM   2679  HB1 ARG A 183      94.720 119.010 149.580  1.00  0.00           H
ATOM   2680  HB2 ARG A 183      96.290 119.900 149.710  1.00  0.00           H
ATOM   2681  CG  ARG A 183      95.310 120.260 151.430  1.00  0.00           C
ATOM   2682  HG1 ARG A 183      96.010 119.510 151.870  1.00  0.00           H
ATOM   2683  HG2 ARG A 183      94.340 120.160 151.960  1.00  0.00           H
ATOM   2684  CD  ARG A 183      95.890 121.650 151.700  1.00  0.00           C
ATOM   2685  HD1 ARG A 183      95.120 122.350 151.310  1.00  0.00           H
ATOM   2686  HD2 ARG A 183      96.900 121.820 151.280  1.00  0.00           H
ATOM   2687  NE  ARG A 183      95.920 121.790 153.170  1.00  0.00           N
ATOM   2688  HE  ARG A 183      96.140 120.980 153.700  1.00  0.00           H
ATOM   2689  CZ  ARG A 183      95.960 122.940 153.790  1.00  0.00           C
ATOM   2690  NH1 ARG A 183      95.560 124.080 153.260  1.00  0.00           N
ATOM   2691 HH11 ARG A 183      95.590 124.940 153.770  1.00  0.00           H
ATOM   2692 HH12 ARG A 183      95.680 124.110 152.270  1.00  0.00           H
ATOM   2693  NH2 ARG A 183      96.330 122.940 155.030  1.00  0.00           N
ATOM   2694 HH21 ARG A 183      96.280 123.790 155.550  1.00  0.00           H
ATOM   2695 HH22 ARG A 183      96.780 122.170 155.480  1.00  0.00           H
ATOM   2696  C   ARG A 183      94.600 120.800 147.640  1.00  0.00           C
ATOM   2697  O   ARG A 183      93.680 120.290 147.000  1.00  0.00           O
ATOM   2698  N   THR A 184      95.780 121.160 147.080  1.00  0.00           N
ATOM   2699  HN  THR A 184      96.510 121.530 147.660  1.00  0.00           H
ATOM   2700  CA  THR A 184      96.090 120.840 145.680  1.00  0.00           C
ATOM   2701  HA  THR A 184      95.160 120.640 145.180  1.00  0.00           H
ATOM   2702  CB  THR A 184      96.950 121.920 144.970  1.00  0.00           C
ATOM   2703  HB  THR A 184      97.070 121.710 143.880  1.00  0.00           H
ATOM   2704  OG1 THR A 184      98.200 122.250 145.660  1.00  0.00           O
ATOM   2705  HG1 THR A 184      97.810 122.430 146.520  1.00  0.00           H
ATOM   2706  CG2 THR A 184      96.110 123.220 145.040  1.00  0.00           C
ATOM   2707 HG21 THR A 184      95.810 123.440 146.090  1.00  0.00           H
ATOM   2708 HG22 THR A 184      96.690 124.060 144.580  1.00  0.00           H
ATOM   2709 HG23 THR A 184      95.230 123.130 144.370  1.00  0.00           H
ATOM   2710  C   THR A 184      96.950 119.590 145.560  1.00  0.00           C
ATOM   2711  O   THR A 184      97.440 119.090 146.600  1.00  0.00           O
ATOM   2712  N   GLN A 185      97.140 119.030 144.310  1.00  0.00           N
ATOM   2713  HN  GLN A 185      96.700 119.480 143.540  1.00  0.00           H
ATOM   2714  CA  GLN A 185      97.830 117.730 144.130  1.00  0.00           C
ATOM   2715  HA  GLN A 185      97.270 116.950 144.630  1.00  0.00           H
ATOM   2716  CB  GLN A 185      97.900 117.290 142.580  1.00  0.00           C
ATOM   2717  HB1 GLN A 185      96.830 117.070 142.360  1.00  0.00           H
ATOM   2718  HB2 GLN A 185      98.270 118.110 141.940  1.00  0.00           H
ATOM   2719  CG  GLN A 185      98.690 115.990 142.250  1.00  0.00           C
ATOM   2720  HG1 GLN A 185      98.140 115.260 142.880  1.00  0.00           H
ATOM   2721  HG2 GLN A 185      99.760 115.880 142.520  1.00  0.00           H
ATOM   2722  CD  GLN A 185      98.580 115.440 140.800  1.00  0.00           C
ATOM   2723  OE1 GLN A 185      98.310 116.140 139.850  1.00  0.00           O
ATOM   2724  NE2 GLN A 185      98.800 114.080 140.730  1.00  0.00           N
ATOM   2725 HE21 GLN A 185      98.930 113.530 141.560  1.00  0.00           H
ATOM   2726 HE22 GLN A 185      98.710 113.620 139.840  1.00  0.00           H
ATOM   2727  C   GLN A 185      99.240 117.660 144.740  1.00  0.00           C
ATOM   2728  O   GLN A 185      99.610 116.700 145.420  1.00  0.00           O
ATOM   2729  N   ARG A 186     100.010 118.780 144.480  1.00  0.00           N
ATOM   2730  HN  ARG A 186      99.670 119.540 143.930  1.00  0.00           H
ATOM   2731  CA  ARG A 186     101.270 118.980 145.150  1.00  0.00           C
ATOM   2732  HA  ARG A 186     101.880 118.100 144.990  1.00  0.00           H
ATOM   2733  CB  ARG A 186     101.990 120.270 144.750  1.00  0.00           C
ATOM   2734  HB1 ARG A 186     101.830 120.410 143.660  1.00  0.00           H
ATOM   2735  HB2 ARG A 186     101.610 121.160 145.290  1.00  0.00           H
ATOM   2736  CG  ARG A 186     103.520 120.360 145.050  1.00  0.00           C
ATOM   2737  HG1 ARG A 186     103.670 120.120 146.120  1.00  0.00           H
ATOM   2738  HG2 ARG A 186     103.720 121.450 144.940  1.00  0.00           H
ATOM   2739  CD  ARG A 186     104.270 119.310 144.110  1.00  0.00           C
ATOM   2740  HD1 ARG A 186     104.830 119.890 143.340  1.00  0.00           H
ATOM   2741  HD2 ARG A 186     103.490 118.720 143.590  1.00  0.00           H
ATOM   2742  NE  ARG A 186     105.170 118.390 144.910  1.00  0.00           N
ATOM   2743  HE  ARG A 186     105.570 118.700 145.780  1.00  0.00           H
ATOM   2744  CZ  ARG A 186     105.580 117.220 144.510  1.00  0.00           C
ATOM   2745  NH1 ARG A 186     105.470 116.800 143.240  1.00  0.00           N
ATOM   2746 HH11 ARG A 186     105.920 115.970 142.910  1.00  0.00           H
ATOM   2747 HH12 ARG A 186     105.430 117.540 142.570  1.00  0.00           H
ATOM   2748  NH2 ARG A 186     106.200 116.380 145.340  1.00  0.00           N
ATOM   2749 HH21 ARG A 186     106.460 115.440 145.120  1.00  0.00           H
ATOM   2750 HH22 ARG A 186     106.530 116.650 146.250  1.00  0.00           H
ATOM   2751  C   ARG A 186     101.230 118.920 146.750  1.00  0.00           C
ATOM   2752  O   ARG A 186     102.090 118.300 147.440  1.00  0.00           O
ATOM   2753  N   GLU A 187     100.210 119.540 147.340  1.00  0.00           N
ATOM   2754  HN  GLU A 187      99.630 120.070 146.730  1.00  0.00           H
ATOM   2755  CA  GLU A 187      99.980 119.530 148.790  1.00  0.00           C
ATOM   2756  HA  GLU A 187     100.930 119.840 149.220  1.00  0.00           H
ATOM   2757  CB  GLU A 187      98.940 120.540 149.110  1.00  0.00           C
ATOM   2758  HB1 GLU A 187      98.030 120.360 148.490  1.00  0.00           H
ATOM   2759  HB2 GLU A 187      98.650 120.500 150.190  1.00  0.00           H
ATOM   2760  CG  GLU A 187      99.360 122.010 148.800  1.00  0.00           C
ATOM   2761  HG1 GLU A 187      99.640 122.090 147.720  1.00  0.00           H
ATOM   2762  HG2 GLU A 187     100.260 122.300 149.390  1.00  0.00           H
ATOM   2763  CD  GLU A 187      98.250 122.890 149.190  1.00  0.00           C
ATOM   2764  OE1 GLU A 187      98.280 123.540 150.280  1.00  0.00           O
ATOM   2765  OE2 GLU A 187      97.330 123.000 148.350  1.00  0.00           O
ATOM   2766  C   GLU A 187      99.620 118.110 149.280  1.00  0.00           C
ATOM   2767  O   GLU A 187     100.030 117.750 150.350  1.00  0.00           O
ATOM   2768  N   ILE A 188      98.850 117.320 148.550  1.00  0.00           N
ATOM   2769  HN  ILE A 188      98.430 117.680 147.720  1.00  0.00           H
ATOM   2770  CA  ILE A 188      98.500 115.960 148.850  1.00  0.00           C
ATOM   2771  HA  ILE A 188      97.990 116.010 149.800  1.00  0.00           H
ATOM   2772  CB  ILE A 188      97.510 115.600 147.720  1.00  0.00           C
ATOM   2773  HB  ILE A 188      97.880 115.960 146.740  1.00  0.00           H
ATOM   2774  CG2 ILE A 188      97.280 114.070 147.720  1.00  0.00           C
ATOM   2775 HG21 ILE A 188      96.510 113.700 147.010  1.00  0.00           H
ATOM   2776 HG22 ILE A 188      98.200 113.500 147.450  1.00  0.00           H
ATOM   2777 HG23 ILE A 188      96.900 113.720 148.710  1.00  0.00           H
ATOM   2778  CG1 ILE A 188      96.060 116.280 147.820  1.00  0.00           C
ATOM   2779 HG11 ILE A 188      95.450 115.920 146.970  1.00  0.00           H
ATOM   2780 HG12 ILE A 188      96.090 117.380 147.700  1.00  0.00           H
ATOM   2781  CD  ILE A 188      95.210 115.880 149.020  1.00  0.00           C
ATOM   2782  HD1 ILE A 188      94.400 116.630 149.120  1.00  0.00           H
ATOM   2783  HD2 ILE A 188      94.790 114.880 148.770  1.00  0.00           H
ATOM   2784  HD3 ILE A 188      95.860 115.820 149.920  1.00  0.00           H
ATOM   2785  C   ILE A 188      99.740 115.020 148.790  1.00  0.00           C
ATOM   2786  O   ILE A 188      99.970 114.050 149.560  1.00  0.00           O
ATOM   2787  N   LEU A 189     100.660 115.320 147.910  1.00  0.00           N
ATOM   2788  HN  LEU A 189     100.580 116.030 147.210  1.00  0.00           H
ATOM   2789  CA  LEU A 189     101.980 114.740 147.750  1.00  0.00           C
ATOM   2790  HA  LEU A 189     101.970 113.670 147.830  1.00  0.00           H
ATOM   2791  CB  LEU A 189     102.590 115.080 146.320  1.00  0.00           C
ATOM   2792  HB1 LEU A 189     102.710 116.160 146.120  1.00  0.00           H
ATOM   2793  HB2 LEU A 189     103.610 114.660 146.200  1.00  0.00           H
ATOM   2794  CG  LEU A 189     101.750 114.580 145.170  1.00  0.00           C
ATOM   2795  HG  LEU A 189     100.680 114.850 145.270  1.00  0.00           H
ATOM   2796  CD1 LEU A 189     102.370 114.980 143.770  1.00  0.00           C
ATOM   2797 HD11 LEU A 189     103.460 114.810 143.890  1.00  0.00           H
ATOM   2798 HD12 LEU A 189     102.000 114.300 142.970  1.00  0.00           H
ATOM   2799 HD13 LEU A 189     102.070 116.040 143.620  1.00  0.00           H
ATOM   2800  CD2 LEU A 189     101.690 113.060 145.040  1.00  0.00           C
ATOM   2801 HD21 LEU A 189     101.080 112.700 145.900  1.00  0.00           H
ATOM   2802 HD22 LEU A 189     101.290 112.760 144.060  1.00  0.00           H
ATOM   2803 HD23 LEU A 189     102.690 112.580 145.150  1.00  0.00           H
ATOM   2804  C   LEU A 189     102.920 115.020 148.930  1.00  0.00           C
ATOM   2805  O   LEU A 189     103.570 114.170 149.540  1.00  0.00           O
ATOM   2806  N   SER A 190     102.980 116.290 149.340  1.00  0.00           N
ATOM   2807  HN  SER A 190     102.400 116.930 148.830  1.00  0.00           H
ATOM   2808  CA  SER A 190     103.810 116.790 150.450  1.00  0.00           C
ATOM   2809  HA  SER A 190     104.870 116.610 150.340  1.00  0.00           H
ATOM   2810  CB  SER A 190     103.810 118.300 150.520  1.00  0.00           C
ATOM   2811  HB1 SER A 190     104.440 118.750 151.310  1.00  0.00           H
ATOM   2812  HB2 SER A 190     102.780 118.710 150.560  1.00  0.00           H
ATOM   2813  OG  SER A 190     104.210 118.740 149.210  1.00  0.00           O
ATOM   2814  HG1 SER A 190     103.480 118.520 148.630  1.00  0.00           H
ATOM   2815  C   SER A 190     103.320 116.280 151.780  1.00  0.00           C
ATOM   2816  O   SER A 190     104.100 115.950 152.700  1.00  0.00           O
ATOM   2817  N   ASP A 191     102.000 116.120 151.910  1.00  0.00           N
ATOM   2818  HN  ASP A 191     101.290 116.470 151.300  1.00  0.00           H
ATOM   2819  CA  ASP A 191     101.490 115.450 153.130  1.00  0.00           C
ATOM   2820  HA  ASP A 191     102.030 115.740 154.020  1.00  0.00           H
ATOM   2821  CB  ASP A 191     100.030 115.950 153.100  1.00  0.00           C
ATOM   2822  HB1 ASP A 191      99.760 116.220 152.050  1.00  0.00           H
ATOM   2823  HB2 ASP A 191      99.330 115.210 153.540  1.00  0.00           H
ATOM   2824  CG  ASP A 191      99.940 117.310 153.800  1.00  0.00           C
ATOM   2825  OD1 ASP A 191      98.810 117.910 153.960  1.00  0.00           O
ATOM   2826  OD2 ASP A 191     100.960 117.760 154.330  1.00  0.00           O
ATOM   2827  C   ASP A 191     101.620 113.940 153.150  1.00  0.00           C
ATOM   2828  O   ASP A 191     101.700 113.270 154.170  1.00  0.00           O
ATOM   2829  N   MET A 192     101.690 113.310 151.930  1.00  0.00           N
ATOM   2830  HN  MET A 192     101.470 113.870 151.130  1.00  0.00           H
ATOM   2831  CA  MET A 192     101.940 111.900 151.680  1.00  0.00           C
ATOM   2832  HA  MET A 192     101.080 111.460 152.170  1.00  0.00           H
ATOM   2833  CB  MET A 192     101.870 111.460 150.150  1.00  0.00           C
ATOM   2834  HB1 MET A 192     100.830 111.690 149.810  1.00  0.00           H
ATOM   2835  HB2 MET A 192     102.710 111.940 149.620  1.00  0.00           H
ATOM   2836  CG  MET A 192     102.010 109.980 149.770  1.00  0.00           C
ATOM   2837  HG1 MET A 192     101.240 109.460 150.390  1.00  0.00           H
ATOM   2838  HG2 MET A 192     103.020 109.600 150.030  1.00  0.00           H
ATOM   2839  SD  MET A 192     101.710 109.650 147.970  1.00  0.00           S
ATOM   2840  CE  MET A 192     101.790 107.840 148.120  1.00  0.00           C
ATOM   2841  HE1 MET A 192     101.000 107.420 148.780  1.00  0.00           H
ATOM   2842  HE2 MET A 192     101.620 107.280 147.170  1.00  0.00           H
ATOM   2843  HE3 MET A 192     102.790 107.490 148.430  1.00  0.00           H
ATOM   2844  C   MET A 192     103.220 111.390 152.290  1.00  0.00           C
ATOM   2845  O   MET A 192     103.180 110.440 153.030  1.00  0.00           O
ATOM   2846  N   GLU A 193     104.320 112.130 152.090  1.00  0.00           N
ATOM   2847  HN  GLU A 193     104.290 112.960 151.540  1.00  0.00           H
ATOM   2848  CA  GLU A 193     105.630 111.870 152.650  1.00  0.00           C
ATOM   2849  HA  GLU A 193     105.790 110.800 152.580  1.00  0.00           H
ATOM   2850  CB  GLU A 193     106.710 112.530 151.780  1.00  0.00           C
ATOM   2851  HB1 GLU A 193     107.730 112.210 152.120  1.00  0.00           H
ATOM   2852  HB2 GLU A 193     106.730 112.220 150.720  1.00  0.00           H
ATOM   2853  CG  GLU A 193     106.610 114.030 151.750  1.00  0.00           C
ATOM   2854  HG1 GLU A 193     106.640 114.410 152.790  1.00  0.00           H
ATOM   2855  HG2 GLU A 193     105.700 114.310 151.160  1.00  0.00           H
ATOM   2856  CD  GLU A 193     107.790 114.790 151.110  1.00  0.00           C
ATOM   2857  OE1 GLU A 193     108.480 115.630 151.700  1.00  0.00           O
ATOM   2858  OE2 GLU A 193     108.030 114.580 149.890  1.00  0.00           O
ATOM   2859  C   GLU A 193     105.740 112.040 154.210  1.00  0.00           C
ATOM   2860  O   GLU A 193     106.530 111.380 154.800  1.00  0.00           O
ATOM   2861  N   THR A 194     104.990 112.950 154.930  1.00  0.00           N
ATOM   2862  HN  THR A 194     104.420 113.640 154.480  1.00  0.00           H
ATOM   2863  CA  THR A 194     105.270 113.150 156.350  1.00  0.00           C
ATOM   2864  HA  THR A 194     106.330 113.080 156.580  1.00  0.00           H
ATOM   2865  CB  THR A 194     104.790 114.510 156.950  1.00  0.00           C
ATOM   2866  HB  THR A 194     104.710 114.530 158.060  1.00  0.00           H
ATOM   2867  OG1 THR A 194     103.520 114.810 156.430  1.00  0.00           O
ATOM   2868  HG1 THR A 194     103.590 115.700 156.080  1.00  0.00           H
ATOM   2869  CG2 THR A 194     105.790 115.630 156.440  1.00  0.00           C
ATOM   2870 HG21 THR A 194     105.530 116.630 156.840  1.00  0.00           H
ATOM   2871 HG22 THR A 194     106.850 115.320 156.550  1.00  0.00           H
ATOM   2872 HG23 THR A 194     105.580 115.670 155.350  1.00  0.00           H
ATOM   2873  C   THR A 194     104.590 112.110 157.290  1.00  0.00           C
ATOM   2874  O   THR A 194     104.950 111.920 158.470  1.00  0.00           O
ATOM   2875  N   HIS A 195     103.530 111.370 156.870  1.00  0.00           N
ATOM   2876  HN  HIS A 195     103.070 111.610 156.020  1.00  0.00           H
ATOM   2877  CA  HIS A 195     102.760 110.350 157.630  1.00  0.00           C
ATOM   2878  HA  HIS A 195     102.040 110.020 156.890  1.00  0.00           H
ATOM   2879  CB  HIS A 195     103.560 109.070 157.880  1.00  0.00           C
ATOM   2880  HB1 HIS A 195     104.220 108.830 157.020  1.00  0.00           H
ATOM   2881  HB2 HIS A 195     104.220 109.260 158.760  1.00  0.00           H
ATOM   2882  ND1 HIS A 195     102.660 107.270 159.390  1.00  0.00           N
ATOM   2883  CG  HIS A 195     102.570 107.980 158.220  1.00  0.00           C
ATOM   2884  CE1 HIS A 195     101.800 106.300 159.270  1.00  0.00           C
ATOM   2885  HE1 HIS A 195     101.700 105.540 160.050  1.00  0.00           H
ATOM   2886  NE2 HIS A 195     101.160 106.190 158.110  1.00  0.00           N
ATOM   2887  HE2 HIS A 195     100.700 105.390 157.720  1.00  0.00           H
ATOM   2888  CD2 HIS A 195     101.650 107.340 157.380  1.00  0.00           C
ATOM   2889  HD2 HIS A 195     101.230 107.510 156.400  1.00  0.00           H
ATOM   2890  C   HIS A 195     102.030 110.910 158.910  1.00  0.00           C
ATOM   2891  O   HIS A 195     101.750 110.190 159.910  1.00  0.00           O
ATOM   2892  N   GLY A 196     101.690 112.190 158.760  1.00  0.00           N
ATOM   2893  HN  GLY A 196     101.750 112.590 157.850  1.00  0.00           H
ATOM   2894  CA  GLY A 196     100.940 113.040 159.700  1.00  0.00           C
ATOM   2895  HA1 GLY A 196     100.260 112.400 160.250  1.00  0.00           H
ATOM   2896  HA2 GLY A 196     100.450 113.860 159.210  1.00  0.00           H
ATOM   2897  C   GLY A 196     101.870 113.630 160.740  1.00  0.00           C
ATOM   2898  O   GLY A 196     101.350 114.100 161.760  1.00  0.00           O
ATOM   2899  N   ALA A 197     103.200 113.640 160.530  1.00  0.00           N
ATOM   2900  HN  ALA A 197     103.550 113.120 159.750  1.00  0.00           H
ATOM   2901  CA  ALA A 197     104.130 114.290 161.450  1.00  0.00           C
ATOM   2902  HA  ALA A 197     103.840 114.160 162.490  1.00  0.00           H
ATOM   2903  CB  ALA A 197     105.520 113.600 161.290  1.00  0.00           C
ATOM   2904  HB1 ALA A 197     105.580 112.540 161.620  1.00  0.00           H
ATOM   2905  HB2 ALA A 197     106.000 113.840 160.320  1.00  0.00           H
ATOM   2906  HB3 ALA A 197     106.190 113.990 162.090  1.00  0.00           H
ATOM   2907  C   ALA A 197     104.210 115.850 161.260  1.00  0.00           C
ATOM   2908  O   ALA A 197     105.250 116.410 160.880  1.00  0.00           O
ATOM   2909  N   HIS A 198     103.080 116.600 161.560  1.00  0.00           N
ATOM   2910  HN  HIS A 198     102.240 116.090 161.700  1.00  0.00           H
ATOM   2911  CA  HIS A 198     102.940 118.020 161.560  1.00  0.00           C
ATOM   2912  HA  HIS A 198     103.930 118.430 161.690  1.00  0.00           H
ATOM   2913  CB  HIS A 198     102.420 118.610 160.180  1.00  0.00           C
ATOM   2914  HB1 HIS A 198     101.990 119.620 160.380  1.00  0.00           H
ATOM   2915  HB2 HIS A 198     103.280 118.710 159.470  1.00  0.00           H
ATOM   2916  ND1 HIS A 198     100.260 117.970 159.190  1.00  0.00           N
ATOM   2917  CG  HIS A 198     101.580 117.680 159.410  1.00  0.00           C
ATOM   2918  CE1 HIS A 198      99.760 117.080 158.320  1.00  0.00           C
ATOM   2919  HE1 HIS A 198      98.740 116.870 158.010  1.00  0.00           H
ATOM   2920  NE2 HIS A 198     100.750 116.260 157.950  1.00  0.00           N
ATOM   2921  HE2 HIS A 198     100.690 115.400 157.440  1.00  0.00           H
ATOM   2922  CD2 HIS A 198     101.840 116.560 158.680  1.00  0.00           C
ATOM   2923  HD2 HIS A 198     102.770 116.010 158.670  1.00  0.00           H
ATOM   2924  C   HIS A 198     102.060 118.480 162.710  1.00  0.00           C
ATOM   2925  O   HIS A 198     101.130 117.800 163.140  1.00  0.00           O
ATOM   2926  N   THR A 199     102.310 119.700 163.180  1.00  0.00           N
ATOM   2927  HN  THR A 199     103.110 120.210 162.860  1.00  0.00           H
ATOM   2928  CA  THR A 199     101.620 120.330 164.280  1.00  0.00           C
ATOM   2929  HA  THR A 199     101.640 119.570 165.050  1.00  0.00           H
ATOM   2930  CB  THR A 199     102.320 121.600 164.800  1.00  0.00           C
ATOM   2931  HB  THR A 199     103.410 121.360 164.780  1.00  0.00           H
ATOM   2932  OG1 THR A 199     101.900 121.840 166.210  1.00  0.00           O
ATOM   2933  HG1 THR A 199     102.260 121.070 166.660  1.00  0.00           H
ATOM   2934  CG2 THR A 199     102.150 122.820 163.930  1.00  0.00           C
ATOM   2935 HG21 THR A 199     101.320 123.450 164.310  1.00  0.00           H
ATOM   2936 HG22 THR A 199     103.000 123.540 163.880  1.00  0.00           H
ATOM   2937 HG23 THR A 199     102.030 122.490 162.880  1.00  0.00           H
ATOM   2938  C   THR A 199     100.220 120.680 163.840  1.00  0.00           C
ATOM   2939  O   THR A 199      99.920 120.850 162.680  1.00  0.00           O
ATOM   2940  N   ALA A 200      99.240 120.790 164.770  1.00  0.00           N
ATOM   2941  HN  ALA A 200      99.450 120.470 165.690  1.00  0.00           H
ATOM   2942  CA  ALA A 200      97.930 121.480 164.660  1.00  0.00           C
ATOM   2943  HA  ALA A 200      97.460 120.800 163.960  1.00  0.00           H
ATOM   2944  CB  ALA A 200      97.140 121.530 165.970  1.00  0.00           C
ATOM   2945  HB1 ALA A 200      96.060 121.770 165.870  1.00  0.00           H
ATOM   2946  HB2 ALA A 200      97.220 120.510 166.400  1.00  0.00           H
ATOM   2947  HB3 ALA A 200      97.460 122.360 166.630  1.00  0.00           H
ATOM   2948  C   ALA A 200      97.970 122.780 163.940  1.00  0.00           C
ATOM   2949  O   ALA A 200      98.670 123.710 164.270  1.00  0.00           O
ATOM   2950  N   LEU A 201      97.090 122.890 162.920  1.00  0.00           N
ATOM   2951  HN  LEU A 201      96.370 122.210 162.940  1.00  0.00           H
ATOM   2952  CA  LEU A 201      97.100 123.920 162.000  1.00  0.00           C
ATOM   2953  HA  LEU A 201      97.830 124.650 162.330  1.00  0.00           H
ATOM   2954  CB  LEU A 201      97.590 123.590 160.570  1.00  0.00           C
ATOM   2955  HB1 LEU A 201      97.000 122.790 160.070  1.00  0.00           H
ATOM   2956  HB2 LEU A 201      97.390 124.510 159.960  1.00  0.00           H
ATOM   2957  CG  LEU A 201      99.070 123.140 160.430  1.00  0.00           C
ATOM   2958  HG  LEU A 201      99.270 122.270 161.090  1.00  0.00           H
ATOM   2959  CD1 LEU A 201      99.390 122.780 159.010  1.00  0.00           C
ATOM   2960 HD11 LEU A 201      99.030 123.620 158.370  1.00  0.00           H
ATOM   2961 HD12 LEU A 201     100.450 122.470 158.910  1.00  0.00           H
ATOM   2962 HD13 LEU A 201      98.770 121.890 158.740  1.00  0.00           H
ATOM   2963  CD2 LEU A 201     100.080 124.220 160.830  1.00  0.00           C
ATOM   2964 HD21 LEU A 201      99.990 125.150 160.230  1.00  0.00           H
ATOM   2965 HD22 LEU A 201      99.970 124.720 161.820  1.00  0.00           H
ATOM   2966 HD23 LEU A 201     101.110 123.860 160.620  1.00  0.00           H
ATOM   2967  C   LEU A 201      95.730 124.630 162.090  1.00  0.00           C
ATOM   2968  O   LEU A 201      94.730 123.950 162.320  1.00  0.00           O
ATOM   2969  N   PRO A 202      95.580 125.930 161.880  1.00  0.00           N
ATOM   2970  CD  PRO A 202      96.600 126.930 162.150  1.00  0.00           C
ATOM   2971  HD1 PRO A 202      97.390 126.740 161.400  1.00  0.00           H
ATOM   2972  HD2 PRO A 202      97.100 126.760 163.120  1.00  0.00           H
ATOM   2973  CA  PRO A 202      94.310 126.620 161.620  1.00  0.00           C
ATOM   2974  HA  PRO A 202      93.830 126.610 162.590  1.00  0.00           H
ATOM   2975  CB  PRO A 202      94.660 128.010 161.270  1.00  0.00           C
ATOM   2976  HB1 PRO A 202      94.760 128.140 160.170  1.00  0.00           H
ATOM   2977  HB2 PRO A 202      93.810 128.620 161.650  1.00  0.00           H
ATOM   2978  CG  PRO A 202      96.000 128.320 161.970  1.00  0.00           C
ATOM   2979  HG1 PRO A 202      95.800 128.660 163.010  1.00  0.00           H
ATOM   2980  HG2 PRO A 202      96.520 129.180 161.510  1.00  0.00           H
ATOM   2981  C   PRO A 202      93.280 126.010 160.710  1.00  0.00           C
ATOM   2982  O   PRO A 202      92.050 126.110 161.080  1.00  0.00           O
ATOM   2983  N   GLN A 203      93.680 125.520 159.490  1.00  0.00           N
ATOM   2984  HN  GLN A 203      94.620 125.460 159.180  1.00  0.00           H
ATOM   2985  CA  GLN A 203      92.700 124.960 158.540  1.00  0.00           C
ATOM   2986  HA  GLN A 203      91.700 125.340 158.720  1.00  0.00           H
ATOM   2987  CB  GLN A 203      93.020 125.220 157.080  1.00  0.00           C
ATOM   2988  HB1 GLN A 203      94.020 124.760 156.910  1.00  0.00           H
ATOM   2989  HB2 GLN A 203      92.250 124.680 156.490  1.00  0.00           H
ATOM   2990  CG  GLN A 203      93.050 126.740 156.680  1.00  0.00           C
ATOM   2991  HG1 GLN A 203      93.050 126.690 155.570  1.00  0.00           H
ATOM   2992  HG2 GLN A 203      94.000 127.190 157.050  1.00  0.00           H
ATOM   2993  CD  GLN A 203      91.890 127.550 157.310  1.00  0.00           C
ATOM   2994  OE1 GLN A 203      90.760 127.330 156.930  1.00  0.00           O
ATOM   2995  NE2 GLN A 203      92.150 128.530 158.190  1.00  0.00           N
ATOM   2996 HE21 GLN A 203      93.050 128.940 158.100  1.00  0.00           H
ATOM   2997 HE22 GLN A 203      91.470 129.020 158.740  1.00  0.00           H
ATOM   2998  C   GLN A 203      92.470 123.400 158.800  1.00  0.00           C
ATOM   2999  O   GLN A 203      91.650 122.700 158.220  1.00  0.00           O
ATOM   3000  N   LEU A 204      93.280 122.780 159.740  1.00  0.00           N
ATOM   3001  HN  LEU A 204      93.840 123.360 160.320  1.00  0.00           H
ATOM   3002  CA  LEU A 204      93.120 121.410 160.270  1.00  0.00           C
ATOM   3003  HA  LEU A 204      93.020 120.670 159.480  1.00  0.00           H
ATOM   3004  CB  LEU A 204      94.360 120.870 161.110  1.00  0.00           C
ATOM   3005  HB1 LEU A 204      95.290 121.050 160.540  1.00  0.00           H
ATOM   3006  HB2 LEU A 204      94.380 121.450 162.060  1.00  0.00           H
ATOM   3007  CG  LEU A 204      94.160 119.320 161.570  1.00  0.00           C
ATOM   3008  HG  LEU A 204      93.190 119.190 162.100  1.00  0.00           H
ATOM   3009  CD1 LEU A 204      94.310 118.380 160.210  1.00  0.00           C
ATOM   3010 HD11 LEU A 204      94.000 117.390 160.590  1.00  0.00           H
ATOM   3011 HD12 LEU A 204      93.730 118.760 159.350  1.00  0.00           H
ATOM   3012 HD13 LEU A 204      95.380 118.330 159.920  1.00  0.00           H
ATOM   3013  CD2 LEU A 204      95.280 118.980 162.480  1.00  0.00           C
ATOM   3014 HD21 LEU A 204      95.170 117.900 162.720  1.00  0.00           H
ATOM   3015 HD22 LEU A 204      96.250 119.130 161.950  1.00  0.00           H
ATOM   3016 HD23 LEU A 204      95.440 119.520 163.440  1.00  0.00           H
ATOM   3017  C   LEU A 204      91.780 121.340 161.060  1.00  0.00           C
ATOM   3018  O   LEU A 204      91.490 122.190 161.960  1.00  0.00           O
ATOM   3019  N   LEU A 205      91.070 120.190 160.750  1.00  0.00           N
ATOM   3020  HN  LEU A 205      91.460 119.480 160.180  1.00  0.00           H
ATOM   3021  CA  LEU A 205      89.930 119.840 161.590  1.00  0.00           C
ATOM   3022  HA  LEU A 205      89.670 120.680 162.220  1.00  0.00           H
ATOM   3023  CB  LEU A 205      88.620 119.660 160.800  1.00  0.00           C
ATOM   3024  HB1 LEU A 205      88.260 120.550 160.250  1.00  0.00           H
ATOM   3025  HB2 LEU A 205      88.900 118.920 160.020  1.00  0.00           H
ATOM   3026  CG  LEU A 205      87.450 119.230 161.660  1.00  0.00           C
ATOM   3027  HG  LEU A 205      87.680 118.260 162.150  1.00  0.00           H
ATOM   3028  CD1 LEU A 205      87.060 120.210 162.860  1.00  0.00           C
ATOM   3029 HD11 LEU A 205      87.860 120.250 163.630  1.00  0.00           H
ATOM   3030 HD12 LEU A 205      86.830 121.190 162.390  1.00  0.00           H
ATOM   3031 HD13 LEU A 205      86.180 119.900 163.470  1.00  0.00           H
ATOM   3032  CD2 LEU A 205      86.160 119.020 160.850  1.00  0.00           C
ATOM   3033 HD21 LEU A 205      85.340 118.850 161.580  1.00  0.00           H
ATOM   3034 HD22 LEU A 205      85.880 119.890 160.210  1.00  0.00           H
ATOM   3035 HD23 LEU A 205      86.300 118.170 160.160  1.00  0.00           H
ATOM   3036  C   LEU A 205      90.240 118.740 162.470  1.00  0.00           C
ATOM   3037  O   LEU A 205      90.360 118.950 163.660  1.00  0.00           O
ATOM   3038  N   LEU A 206      90.570 117.500 161.960  1.00  0.00           N
ATOM   3039  HN  LEU A 206      90.600 117.370 160.970  1.00  0.00           H
ATOM   3040  CA  LEU A 206      91.090 116.440 162.800  1.00  0.00           C
ATOM   3041  HA  LEU A 206      91.580 116.860 163.670  1.00  0.00           H
ATOM   3042  CB  LEU A 206      89.900 115.540 163.340  1.00  0.00           C
ATOM   3043  HB1 LEU A 206      90.280 114.750 164.020  1.00  0.00           H
ATOM   3044  HB2 LEU A 206      89.190 116.210 163.880  1.00  0.00           H
ATOM   3045  CG  LEU A 206      88.870 114.840 162.300  1.00  0.00           C
ATOM   3046  HG  LEU A 206      89.460 114.430 161.450  1.00  0.00           H
ATOM   3047  CD1 LEU A 206      88.360 113.590 163.000  1.00  0.00           C
ATOM   3048 HD11 LEU A 206      89.260 113.050 163.350  1.00  0.00           H
ATOM   3049 HD12 LEU A 206      87.640 113.790 163.820  1.00  0.00           H
ATOM   3050 HD13 LEU A 206      87.850 112.970 162.230  1.00  0.00           H
ATOM   3051  CD2 LEU A 206      87.710 115.680 161.810  1.00  0.00           C
ATOM   3052 HD21 LEU A 206      86.980 114.970 161.370  1.00  0.00           H
ATOM   3053 HD22 LEU A 206      87.250 116.160 162.700  1.00  0.00           H
ATOM   3054 HD23 LEU A 206      87.980 116.420 161.020  1.00  0.00           H
ATOM   3055  C   LEU A 206      92.050 115.570 162.030  1.00  0.00           C
ATOM   3056  O   LEU A 206      91.810 115.170 160.940  1.00  0.00           O
ATOM   3057  N   GLN A 207      93.220 115.320 162.640  1.00  0.00           N
ATOM   3058  HN  GLN A 207      93.250 115.560 163.610  1.00  0.00           H
ATOM   3059  CA  GLN A 207      94.200 114.390 162.100  1.00  0.00           C
ATOM   3060  HA  GLN A 207      93.780 113.780 161.310  1.00  0.00           H
ATOM   3061  CB  GLN A 207      95.480 115.100 161.610  1.00  0.00           C
ATOM   3062  HB1 GLN A 207      95.210 115.800 160.790  1.00  0.00           H
ATOM   3063  HB2 GLN A 207      95.900 115.660 162.480  1.00  0.00           H
ATOM   3064  CG  GLN A 207      96.720 114.290 161.030  1.00  0.00           C
ATOM   3065  HG1 GLN A 207      96.440 113.460 160.350  1.00  0.00           H
ATOM   3066  HG2 GLN A 207      97.260 114.020 161.960  1.00  0.00           H
ATOM   3067  CD  GLN A 207      97.620 115.150 160.180  1.00  0.00           C
ATOM   3068  OE1 GLN A 207      97.460 115.210 159.000  1.00  0.00           O
ATOM   3069  NE2 GLN A 207      98.600 115.790 160.860  1.00  0.00           N
ATOM   3070 HE21 GLN A 207      98.820 115.390 161.740  1.00  0.00           H
ATOM   3071 HE22 GLN A 207      99.270 116.380 160.400  1.00  0.00           H
ATOM   3072  C   GLN A 207      94.550 113.430 163.170  1.00  0.00           C
ATOM   3073  O   GLN A 207      95.230 113.790 164.110  1.00  0.00           O
ATOM   3074  N   GLU A 208      94.100 112.160 163.010  1.00  0.00           N
ATOM   3075  HN  GLU A 208      93.670 111.820 162.180  1.00  0.00           H
ATOM   3076  CA  GLU A 208      94.250 111.100 164.050  1.00  0.00           C
ATOM   3077  HA  GLU A 208      94.590 111.550 164.970  1.00  0.00           H
ATOM   3078  CB  GLU A 208      92.890 110.310 164.370  1.00  0.00           C
ATOM   3079  HB1 GLU A 208      92.560 109.840 163.420  1.00  0.00           H
ATOM   3080  HB2 GLU A 208      92.960 109.490 165.120  1.00  0.00           H
ATOM   3081  CG  GLU A 208      91.820 111.340 164.830  1.00  0.00           C
ATOM   3082  HG1 GLU A 208      90.940 110.690 164.990  1.00  0.00           H
ATOM   3083  HG2 GLU A 208      91.530 112.080 164.050  1.00  0.00           H
ATOM   3084  CD  GLU A 208      92.110 112.010 166.170  1.00  0.00           C
ATOM   3085  OE1 GLU A 208      92.290 111.290 167.180  1.00  0.00           O
ATOM   3086  OE2 GLU A 208      92.200 113.260 166.150  1.00  0.00           O
ATOM   3087  C   GLU A 208      95.300 110.060 163.590  1.00  0.00           C
ATOM   3088  O   GLU A 208      95.290 109.560 162.460  1.00  0.00           O
ATOM   3089  N   ASN A 209      96.210 109.750 164.470  1.00  0.00           N
ATOM   3090  HN  ASN A 209      96.330 110.320 165.280  1.00  0.00           H
ATOM   3091  CA  ASN A 209      97.290 108.790 164.320  1.00  0.00           C
ATOM   3092  HA  ASN A 209      97.260 108.330 163.350  1.00  0.00           H
ATOM   3093  CB  ASN A 209      98.740 109.310 164.530  1.00  0.00           C
ATOM   3094  HB1 ASN A 209      98.860 109.830 165.510  1.00  0.00           H
ATOM   3095  HB2 ASN A 209      99.560 108.570 164.490  1.00  0.00           H
ATOM   3096  CG  ASN A 209      98.830 110.450 163.530  1.00  0.00           C
ATOM   3097  OD1 ASN A 209      98.650 111.570 163.990  1.00  0.00           O
ATOM   3098  ND2 ASN A 209      99.050 110.240 162.190  1.00  0.00           N
ATOM   3099 HD21 ASN A 209      99.300 109.320 161.870  1.00  0.00           H
ATOM   3100 HD22 ASN A 209      98.890 110.980 161.550  1.00  0.00           H
ATOM   3101  C   ASN A 209      97.140 107.560 165.150  1.00  0.00           C
ATOM   3102  O   ASN A 209      97.900 106.610 165.030  1.00  0.00           O
ATOM   3103  N   TRP A 210      96.130 107.570 166.030  1.00  0.00           N
ATOM   3104  HN  TRP A 210      95.580 108.390 166.180  1.00  0.00           H
ATOM   3105  CA  TRP A 210      95.760 106.520 166.860  1.00  0.00           C
ATOM   3106  HA  TRP A 210      94.740 106.680 167.160  1.00  0.00           H
ATOM   3107  CB  TRP A 210      95.590 105.210 166.150  1.00  0.00           C
ATOM   3108  HB1 TRP A 210      96.610 104.830 165.940  1.00  0.00           H
ATOM   3109  HB2 TRP A 210      95.140 104.390 166.750  1.00  0.00           H
ATOM   3110  CG  TRP A 210      94.760 105.270 164.820  1.00  0.00           C
ATOM   3111  CD1 TRP A 210      95.150 104.680 163.640  1.00  0.00           C
ATOM   3112  HD1 TRP A 210      96.090 104.190 163.480  1.00  0.00           H
ATOM   3113  NE1 TRP A 210      94.200 104.850 162.660  1.00  0.00           N
ATOM   3114  HE1 TRP A 210      94.090 104.300 161.870  1.00  0.00           H
ATOM   3115  CE2 TRP A 210      93.180 105.600 163.200  1.00  0.00           C
ATOM   3116  CD2 TRP A 210      93.500 105.960 164.520  1.00  0.00           C
ATOM   3117  CE3 TRP A 210      92.730 106.790 165.220  1.00  0.00           C
ATOM   3118  HE3 TRP A 210      93.020 107.160 166.200  1.00  0.00           H
ATOM   3119  CZ3 TRP A 210      91.590 107.330 164.630  1.00  0.00           C
ATOM   3120  HZ3 TRP A 210      90.980 108.140 165.000  1.00  0.00           H
ATOM   3121  CZ2 TRP A 210      92.040 106.050 162.590  1.00  0.00           C
ATOM   3122  HZ2 TRP A 210      91.820 105.830 161.560  1.00  0.00           H
ATOM   3123  CH2 TRP A 210      91.300 106.990 163.330  1.00  0.00           C
ATOM   3124  HH2 TRP A 210      90.420 107.470 162.930  1.00  0.00           H
ATOM   3125  C   TRP A 210      96.490 106.440 168.130  1.00  0.00           C
ATOM   3126  O   TRP A 210      96.690 105.360 168.730  1.00  0.00           O
ATOM   3127  N   ASP A 211      96.990 107.610 168.570  1.00  0.00           N
ATOM   3128  HN  ASP A 211      97.110 108.360 167.920  1.00  0.00           H
ATOM   3129  CA  ASP A 211      97.790 107.740 169.760  1.00  0.00           C
ATOM   3130  HA  ASP A 211      98.610 107.040 169.820  1.00  0.00           H
ATOM   3131  CB  ASP A 211      98.230 109.220 169.830  1.00  0.00           C
ATOM   3132  HB1 ASP A 211      97.350 109.890 169.920  1.00  0.00           H
ATOM   3133  HB2 ASP A 211      98.810 109.320 170.770  1.00  0.00           H
ATOM   3134  CG  ASP A 211      99.130 109.570 168.620  1.00  0.00           C
ATOM   3135  OD1 ASP A 211      99.210 110.800 168.430  1.00  0.00           O
ATOM   3136  OD2 ASP A 211      99.790 108.750 167.930  1.00  0.00           O
ATOM   3137  C   ASP A 211      96.900 107.380 170.980  1.00  0.00           C
ATOM   3138  O   ASP A 211      97.380 106.710 171.910  1.00  0.00           O
ATOM   3139  N   ASN A 212      95.610 107.860 170.970  1.00  0.00           N
ATOM   3140  HN  ASN A 212      95.280 108.510 170.290  1.00  0.00           H
ATOM   3141  CA  ASN A 212      94.530 107.230 171.780  1.00  0.00           C
ATOM   3142  HA  ASN A 212      94.700 106.210 172.080  1.00  0.00           H
ATOM   3143  CB  ASN A 212      94.300 107.990 173.110  1.00  0.00           C
ATOM   3144  HB1 ASN A 212      95.250 107.890 173.680  1.00  0.00           H
ATOM   3145  HB2 ASN A 212      94.100 109.060 172.920  1.00  0.00           H
ATOM   3146  CG  ASN A 212      93.170 107.350 173.950  1.00  0.00           C
ATOM   3147  OD1 ASN A 212      92.650 106.290 173.750  1.00  0.00           O
ATOM   3148  ND2 ASN A 212      92.940 107.980 175.130  1.00  0.00           N
ATOM   3149 HD21 ASN A 212      93.280 108.920 175.220  1.00  0.00           H
ATOM   3150 HD22 ASN A 212      92.200 107.660 175.710  1.00  0.00           H
ATOM   3151  C   ASN A 212      93.260 107.190 170.890  1.00  0.00           C
ATOM   3152  O   ASN A 212      92.760 108.210 170.360  1.00  0.00           O
ATOM   3153  N   VAL A 213      92.770 106.000 170.550  1.00  0.00           N
ATOM   3154  HN  VAL A 213      93.040 105.140 170.980  1.00  0.00           H
ATOM   3155  CA  VAL A 213      91.640 105.830 169.690  1.00  0.00           C
ATOM   3156  HA  VAL A 213      91.910 106.490 168.880  1.00  0.00           H
ATOM   3157  CB  VAL A 213      91.430 104.420 169.140  1.00  0.00           C
ATOM   3158  HB  VAL A 213      91.200 103.720 169.960  1.00  0.00           H
ATOM   3159  CG1 VAL A 213      90.260 104.460 168.120  1.00  0.00           C
ATOM   3160 HG11 VAL A 213      90.310 105.370 167.490  1.00  0.00           H
ATOM   3161 HG12 VAL A 213      90.220 103.500 167.580  1.00  0.00           H
ATOM   3162 HG13 VAL A 213      89.310 104.620 168.670  1.00  0.00           H
ATOM   3163  CG2 VAL A 213      92.770 104.020 168.460  1.00  0.00           C
ATOM   3164 HG21 VAL A 213      92.710 103.030 167.950  1.00  0.00           H
ATOM   3165 HG22 VAL A 213      93.010 104.740 167.640  1.00  0.00           H
ATOM   3166 HG23 VAL A 213      93.630 104.030 169.170  1.00  0.00           H
ATOM   3167  C   VAL A 213      90.310 106.440 170.230  1.00  0.00           C
ATOM   3168  O   VAL A 213      89.410 106.940 169.580  1.00  0.00           O
ATOM   3169  N   LYS A 214      90.180 106.380 171.600  1.00  0.00           N
ATOM   3170  HN  LYS A 214      91.030 106.180 172.080  1.00  0.00           H
ATOM   3171  CA  LYS A 214      89.030 106.570 172.430  1.00  0.00           C
ATOM   3172  HA  LYS A 214      88.210 106.130 171.900  1.00  0.00           H
ATOM   3173  CB  LYS A 214      89.300 105.970 173.810  1.00  0.00           C
ATOM   3174  HB1 LYS A 214      90.170 106.420 174.320  1.00  0.00           H
ATOM   3175  HB2 LYS A 214      88.440 106.170 174.480  1.00  0.00           H
ATOM   3176  CG  LYS A 214      89.540 104.500 173.740  1.00  0.00           C
ATOM   3177  HG1 LYS A 214      90.320 104.320 172.970  1.00  0.00           H
ATOM   3178  HG2 LYS A 214      88.630 103.970 173.390  1.00  0.00           H
ATOM   3179  CD  LYS A 214      89.690 103.790 175.060  1.00  0.00           C
ATOM   3180  HD1 LYS A 214      88.990 104.120 175.850  1.00  0.00           H
ATOM   3181  HD2 LYS A 214      90.700 104.000 175.480  1.00  0.00           H
ATOM   3182  CE  LYS A 214      89.530 102.210 174.990  1.00  0.00           C
ATOM   3183  HE1 LYS A 214      90.100 101.820 174.120  1.00  0.00           H
ATOM   3184  HE2 LYS A 214      88.450 101.940 174.880  1.00  0.00           H
ATOM   3185  NZ  LYS A 214      90.010 101.520 176.270  1.00  0.00           N
ATOM   3186  HZ1 LYS A 214      91.000 101.790 176.430  1.00  0.00           H
ATOM   3187  HZ2 LYS A 214      89.480 101.930 177.070  1.00  0.00           H
ATOM   3188  HZ3 LYS A 214      89.920 100.490 176.240  1.00  0.00           H
ATOM   3189  C   LYS A 214      88.790 108.100 172.500  1.00  0.00           C
ATOM   3190  O   LYS A 214      87.690 108.490 172.840  1.00  0.00           O
ATOM   3191  N   HIS A 215      89.810 108.950 172.280  1.00  0.00           N
ATOM   3192  HN  HIS A 215      90.690 108.590 171.980  1.00  0.00           H
ATOM   3193  CA  HIS A 215      89.680 110.400 172.620  1.00  0.00           C
ATOM   3194  HA  HIS A 215      89.400 110.550 173.660  1.00  0.00           H
ATOM   3195  CB  HIS A 215      91.050 111.060 172.310  1.00  0.00           C
ATOM   3196  HB1 HIS A 215      91.780 110.640 173.040  1.00  0.00           H
ATOM   3197  HB2 HIS A 215      91.390 110.860 171.270  1.00  0.00           H
ATOM   3198  ND1 HIS A 215      90.910 113.000 173.790  1.00  0.00           N
ATOM   3199  CG  HIS A 215      91.300 112.530 172.580  1.00  0.00           C
ATOM   3200  CE1 HIS A 215      91.080 114.270 173.860  1.00  0.00           C
ATOM   3201  HE1 HIS A 215      90.810 114.910 174.700  1.00  0.00           H
ATOM   3202  NE2 HIS A 215      91.540 114.690 172.660  1.00  0.00           N
ATOM   3203  HE2 HIS A 215      91.690 115.640 172.370  1.00  0.00           H
ATOM   3204  CD2 HIS A 215      91.740 113.590 171.900  1.00  0.00           C
ATOM   3205  HD2 HIS A 215      92.220 113.610 170.930  1.00  0.00           H
ATOM   3206  C   HIS A 215      88.580 111.060 171.840  1.00  0.00           C
ATOM   3207  O   HIS A 215      87.730 111.690 172.410  1.00  0.00           O
ATOM   3208  N   ALA A 216      88.560 110.940 170.520  1.00  0.00           N
ATOM   3209  HN  ALA A 216      89.230 110.300 170.130  1.00  0.00           H
ATOM   3210  CA  ALA A 216      87.710 111.700 169.660  1.00  0.00           C
ATOM   3211  HA  ALA A 216      87.280 112.520 170.210  1.00  0.00           H
ATOM   3212  CB  ALA A 216      88.430 112.320 168.410  1.00  0.00           C
ATOM   3213  HB1 ALA A 216      88.270 111.660 167.530  1.00  0.00           H
ATOM   3214  HB2 ALA A 216      87.800 113.230 168.300  1.00  0.00           H
ATOM   3215  HB3 ALA A 216      89.500 112.520 168.600  1.00  0.00           H
ATOM   3216  C   ALA A 216      86.560 110.870 169.100  1.00  0.00           C
ATOM   3217  O   ALA A 216      85.670 111.440 168.410  1.00  0.00           O
ATOM   3218  N   TRP A 217      86.520 109.610 169.430  1.00  0.00           N
ATOM   3219  HN  TRP A 217      87.270 109.260 169.980  1.00  0.00           H
ATOM   3220  CA  TRP A 217      85.600 108.660 168.850  1.00  0.00           C
ATOM   3221  HA  TRP A 217      84.880 109.250 168.310  1.00  0.00           H
ATOM   3222  CB  TRP A 217      86.460 107.680 167.920  1.00  0.00           C
ATOM   3223  HB1 TRP A 217      87.200 107.060 168.470  1.00  0.00           H
ATOM   3224  HB2 TRP A 217      85.710 107.040 167.400  1.00  0.00           H
ATOM   3225  CG  TRP A 217      87.090 108.510 166.830  1.00  0.00           C
ATOM   3226  CD1 TRP A 217      88.310 109.110 166.820  1.00  0.00           C
ATOM   3227  HD1 TRP A 217      88.860 109.270 167.740  1.00  0.00           H
ATOM   3228  NE1 TRP A 217      88.410 109.820 165.600  1.00  0.00           N
ATOM   3229  HE1 TRP A 217      89.200 110.250 165.210  1.00  0.00           H
ATOM   3230  CE2 TRP A 217      87.380 109.570 164.800  1.00  0.00           C
ATOM   3231  CD2 TRP A 217      86.530 108.710 165.510  1.00  0.00           C
ATOM   3232  CE3 TRP A 217      85.380 108.360 164.870  1.00  0.00           C
ATOM   3233  HE3 TRP A 217      84.710 107.940 165.600  1.00  0.00           H
ATOM   3234  CZ3 TRP A 217      85.000 108.880 163.580  1.00  0.00           C
ATOM   3235  HZ3 TRP A 217      83.990 108.700 163.260  1.00  0.00           H
ATOM   3236  CZ2 TRP A 217      87.140 109.980 163.410  1.00  0.00           C
ATOM   3237  HZ2 TRP A 217      87.800 110.640 162.870  1.00  0.00           H
ATOM   3238  CH2 TRP A 217      85.920 109.640 162.860  1.00  0.00           C
ATOM   3239  HH2 TRP A 217      85.640 110.070 161.900  1.00  0.00           H
ATOM   3240  C   TRP A 217      84.950 107.760 169.870  1.00  0.00           C
ATOM   3241  O   TRP A 217      85.520 107.340 170.910  1.00  0.00           O
ATOM   3242  N   SER A 218      83.660 107.450 169.640  1.00  0.00           N
ATOM   3243  HN  SER A 218      83.160 107.810 168.850  1.00  0.00           H
ATOM   3244  CA  SER A 218      82.850 106.510 170.420  1.00  0.00           C
ATOM   3245  HA  SER A 218      83.430 106.120 171.240  1.00  0.00           H
ATOM   3246  CB  SER A 218      81.740 107.150 171.160  1.00  0.00           C
ATOM   3247  HB1 SER A 218      82.070 108.070 171.690  1.00  0.00           H
ATOM   3248  HB2 SER A 218      81.350 106.410 171.890  1.00  0.00           H
ATOM   3249  OG  SER A 218      80.630 107.610 170.380  1.00  0.00           O
ATOM   3250  HG1 SER A 218      79.890 107.540 170.990  1.00  0.00           H
ATOM   3251  C   SER A 218      82.440 105.240 169.590  1.00  0.00           C
ATOM   3252  O   SER A 218      82.200 105.510 168.380  1.00  0.00           O
ATOM   3253  N   PRO A 219      82.280 103.980 170.080  1.00  0.00           N
ATOM   3254  CD  PRO A 219      82.670 103.530 171.430  1.00  0.00           C
ATOM   3255  HD1 PRO A 219      81.760 103.220 171.980  1.00  0.00           H
ATOM   3256  HD2 PRO A 219      83.280 104.310 171.930  1.00  0.00           H
ATOM   3257  CA  PRO A 219      82.090 102.810 169.240  1.00  0.00           C
ATOM   3258  HA  PRO A 219      82.670 102.890 168.330  1.00  0.00           H
ATOM   3259  CB  PRO A 219      82.650 101.600 170.150  1.00  0.00           C
ATOM   3260  HB1 PRO A 219      81.760 101.090 170.580  1.00  0.00           H
ATOM   3261  HB2 PRO A 219      83.240 100.950 169.470  1.00  0.00           H
ATOM   3262  CG  PRO A 219      83.470 102.330 171.150  1.00  0.00           C
ATOM   3263  HG1 PRO A 219      84.480 102.570 170.780  1.00  0.00           H
ATOM   3264  HG2 PRO A 219      83.590 101.900 172.170  1.00  0.00           H
ATOM   3265  C   PRO A 219      80.740 102.620 168.650  1.00  0.00           C
ATOM   3266  O   PRO A 219      80.370 101.460 168.360  1.00  0.00           O
ATOM   3267  N   MET A 220      79.980 103.710 168.350  1.00  0.00           N
ATOM   3268  HN  MET A 220      80.400 104.610 168.470  1.00  0.00           H
ATOM   3269  CA  MET A 220      78.790 103.660 167.530  1.00  0.00           C
ATOM   3270  HA  MET A 220      78.510 104.690 167.340  1.00  0.00           H
ATOM   3271  CB  MET A 220      78.980 102.950 166.140  1.00  0.00           C
ATOM   3272  HB1 MET A 220      79.890 103.330 165.630  1.00  0.00           H
ATOM   3273  HB2 MET A 220      79.280 101.890 166.260  1.00  0.00           H
ATOM   3274  CG  MET A 220      77.760 102.960 165.170  1.00  0.00           C
ATOM   3275  HG1 MET A 220      76.900 102.380 165.550  1.00  0.00           H
ATOM   3276  HG2 MET A 220      78.150 102.430 164.280  1.00  0.00           H
ATOM   3277  SD  MET A 220      77.250 104.530 164.520  1.00  0.00           S
ATOM   3278  CE  MET A 220      75.910 104.140 163.340  1.00  0.00           C
ATOM   3279  HE1 MET A 220      76.320 103.520 162.510  1.00  0.00           H
ATOM   3280  HE2 MET A 220      75.190 103.420 163.800  1.00  0.00           H
ATOM   3281  HE3 MET A 220      75.460 105.120 163.080  1.00  0.00           H
ATOM   3282  C   MET A 220      77.590 103.080 168.230  1.00  0.00           C
ATOM   3283  O   MET A 220      76.500 102.900 167.800  1.00  0.00           O
ATOM   3284  N   LYS A 221      77.780 102.750 169.540  1.00  0.00           N
ATOM   3285  HN  LYS A 221      78.650 102.990 169.960  1.00  0.00           H
ATOM   3286  CA  LYS A 221      76.880 102.150 170.600  1.00  0.00           C
ATOM   3287  HA  LYS A 221      77.570 102.200 171.430  1.00  0.00           H
ATOM   3288  CB  LYS A 221      75.530 102.910 170.850  1.00  0.00           C
ATOM   3289  HB1 LYS A 221      74.870 102.850 169.960  1.00  0.00           H
ATOM   3290  HB2 LYS A 221      75.030 102.270 171.620  1.00  0.00           H
ATOM   3291  CG  LYS A 221      75.620 104.380 171.430  1.00  0.00           C
ATOM   3292  HG1 LYS A 221      76.080 104.950 170.600  1.00  0.00           H
ATOM   3293  HG2 LYS A 221      76.370 104.430 172.240  1.00  0.00           H
ATOM   3294  CD  LYS A 221      74.310 104.980 171.970  1.00  0.00           C
ATOM   3295  HD1 LYS A 221      73.490 104.790 171.240  1.00  0.00           H
ATOM   3296  HD2 LYS A 221      74.440 106.080 171.890  1.00  0.00           H
ATOM   3297  CE  LYS A 221      74.010 104.430 173.350  1.00  0.00           C
ATOM   3298  HE1 LYS A 221      74.870 104.560 174.050  1.00  0.00           H
ATOM   3299  HE2 LYS A 221      73.770 103.340 173.370  1.00  0.00           H
ATOM   3300  NZ  LYS A 221      72.730 105.100 173.850  1.00  0.00           N
ATOM   3301  HZ1 LYS A 221      72.720 106.140 173.860  1.00  0.00           H
ATOM   3302  HZ2 LYS A 221      71.880 104.750 173.350  1.00  0.00           H
ATOM   3303  HZ3 LYS A 221      72.660 104.630 174.780  1.00  0.00           H
ATOM   3304  C   LYS A 221      76.670 100.660 170.310  1.00  0.00           C
ATOM   3305  O   LYS A 221      75.990  99.980 171.030  1.00  0.00           O
ATOM   3306  N   ASP A 222      77.460 100.110 169.360  1.00  0.00           N
ATOM   3307  HN  ASP A 222      78.140 100.700 168.930  1.00  0.00           H
ATOM   3308  CA  ASP A 222      77.460  98.730 168.990  1.00  0.00           C
ATOM   3309  HA  ASP A 222      76.510  98.270 169.210  1.00  0.00           H
ATOM   3310  CB  ASP A 222      77.760  98.570 167.430  1.00  0.00           C
ATOM   3311  HB1 ASP A 222      78.620  99.170 167.050  1.00  0.00           H
ATOM   3312  HB2 ASP A 222      77.900  97.530 167.090  1.00  0.00           H
ATOM   3313  CG  ASP A 222      76.590  99.020 166.640  1.00  0.00           C
ATOM   3314  OD1 ASP A 222      75.430  98.800 167.040  1.00  0.00           O
ATOM   3315  OD2 ASP A 222      76.740  99.540 165.500  1.00  0.00           O
ATOM   3316  C   ASP A 222      78.520  97.940 169.830  1.00  0.00           C
ATOM   3317  O   ASP A 222      78.600  96.680 169.700  1.00  0.00           O
ATOM   3318  N   GLY A 223      79.340  98.600 170.680  1.00  0.00           N
ATOM   3319  HN  GLY A 223      79.320  99.590 170.740  1.00  0.00           H
ATOM   3320  CA  GLY A 223      80.270  98.100 171.600  1.00  0.00           C
ATOM   3321  HA1 GLY A 223      79.800  97.440 172.310  1.00  0.00           H
ATOM   3322  HA2 GLY A 223      80.720  98.940 172.100  1.00  0.00           H
ATOM   3323  C   GLY A 223      81.530  97.370 171.150  1.00  0.00           C
ATOM   3324  O   GLY A 223      82.550  97.490 171.730  1.00  0.00           O
ATOM   3325  N   SER A 224      81.600  96.790 169.950  1.00  0.00           N
ATOM   3326  HN  SER A 224      80.730  96.720 169.460  1.00  0.00           H
ATOM   3327  CA  SER A 224      82.720  96.120 169.330  1.00  0.00           C
ATOM   3328  HA  SER A 224      83.260  95.480 170.000  1.00  0.00           H
ATOM   3329  CB  SER A 224      82.200  95.380 168.070  1.00  0.00           C
ATOM   3330  HB1 SER A 224      81.710  94.450 168.440  1.00  0.00           H
ATOM   3331  HB2 SER A 224      82.980  95.150 167.310  1.00  0.00           H
ATOM   3332  OG  SER A 224      81.240  96.170 167.420  1.00  0.00           O
ATOM   3333  HG1 SER A 224      81.640  97.040 167.330  1.00  0.00           H
ATOM   3334  C   SER A 224      83.840  97.040 168.920  1.00  0.00           C
ATOM   3335  O   SER A 224      83.710  97.850 167.990  1.00  0.00           O
ATOM   3336  N   SER A 225      85.000  96.950 169.650  1.00  0.00           N
ATOM   3337  HN  SER A 225      85.090  96.200 170.300  1.00  0.00           H
ATOM   3338  CA  SER A 225      85.990  97.930 169.470  1.00  0.00           C
ATOM   3339  HA  SER A 225      85.640  98.880 169.070  1.00  0.00           H
ATOM   3340  CB  SER A 225      86.460  98.490 170.840  1.00  0.00           C
ATOM   3341  HB1 SER A 225      87.040  97.680 171.320  1.00  0.00           H
ATOM   3342  HB2 SER A 225      85.520  98.750 171.370  1.00  0.00           H
ATOM   3343  OG  SER A 225      87.340  99.640 170.750  1.00  0.00           O
ATOM   3344  HG1 SER A 225      87.330  99.980 171.650  1.00  0.00           H
ATOM   3345  C   SER A 225      87.000  97.530 168.390  1.00  0.00           C
ATOM   3346  O   SER A 225      87.420  96.360 168.430  1.00  0.00           O
ATOM   3347  N   PRO A 226      87.360  98.290 167.380  1.00  0.00           N
ATOM   3348  CD  PRO A 226      86.930  99.670 167.090  1.00  0.00           C
ATOM   3349  HD1 PRO A 226      86.850 100.340 167.970  1.00  0.00           H
ATOM   3350  HD2 PRO A 226      85.960  99.690 166.540  1.00  0.00           H
ATOM   3351  CA  PRO A 226      88.480  97.910 166.450  1.00  0.00           C
ATOM   3352  HA  PRO A 226      88.210  96.940 166.050  1.00  0.00           H
ATOM   3353  CB  PRO A 226      88.620  99.000 165.460  1.00  0.00           C
ATOM   3354  HB1 PRO A 226      89.700  99.220 165.300  1.00  0.00           H
ATOM   3355  HB2 PRO A 226      88.050  98.860 164.520  1.00  0.00           H
ATOM   3356  CG  PRO A 226      87.910 100.260 166.090  1.00  0.00           C
ATOM   3357  HG1 PRO A 226      87.490 101.010 165.390  1.00  0.00           H
ATOM   3358  HG2 PRO A 226      88.760 100.760 166.600  1.00  0.00           H
ATOM   3359  C   PRO A 226      89.770  97.620 167.140  1.00  0.00           C
ATOM   3360  O   PRO A 226      90.120  98.080 168.230  1.00  0.00           O
ATOM   3361  N   LYS A 227      90.640  96.840 166.490  1.00  0.00           N
ATOM   3362  HN  LYS A 227      90.500  96.540 165.550  1.00  0.00           H
ATOM   3363  CA  LYS A 227      91.740  96.280 167.200  1.00  0.00           C
ATOM   3364  HA  LYS A 227      91.530  96.300 168.260  1.00  0.00           H
ATOM   3365  CB  LYS A 227      91.790  94.790 166.690  1.00  0.00           C
ATOM   3366  HB1 LYS A 227      90.850  94.280 166.980  1.00  0.00           H
ATOM   3367  HB2 LYS A 227      91.870  94.720 165.580  1.00  0.00           H
ATOM   3368  CG  LYS A 227      93.000  94.000 167.190  1.00  0.00           C
ATOM   3369  HG1 LYS A 227      92.800  93.530 168.180  1.00  0.00           H
ATOM   3370  HG2 LYS A 227      93.910  94.630 167.230  1.00  0.00           H
ATOM   3371  CD  LYS A 227      93.220  92.690 166.390  1.00  0.00           C
ATOM   3372  HD1 LYS A 227      93.520  92.990 165.360  1.00  0.00           H
ATOM   3373  HD2 LYS A 227      92.220  92.210 166.300  1.00  0.00           H
ATOM   3374  CE  LYS A 227      94.250  91.710 166.890  1.00  0.00           C
ATOM   3375  HE1 LYS A 227      94.340  90.790 166.280  1.00  0.00           H
ATOM   3376  HE2 LYS A 227      94.060  91.420 167.940  1.00  0.00           H
ATOM   3377  NZ  LYS A 227      95.590  92.330 166.930  1.00  0.00           N
ATOM   3378  HZ1 LYS A 227      95.880  92.910 166.120  1.00  0.00           H
ATOM   3379  HZ2 LYS A 227      95.560  92.840 167.840  1.00  0.00           H
ATOM   3380  HZ3 LYS A 227      96.290  91.560 167.030  1.00  0.00           H
ATOM   3381  C   LYS A 227      92.950  97.190 166.870  1.00  0.00           C
ATOM   3382  O   LYS A 227      93.150  97.490 165.670  1.00  0.00           O
ATOM   3383  N   VAL A 228      93.760  97.580 167.920  1.00  0.00           N
ATOM   3384  HN  VAL A 228      93.580  97.240 168.840  1.00  0.00           H
ATOM   3385  CA  VAL A 228      94.920  98.450 167.570  1.00  0.00           C
ATOM   3386  HA  VAL A 228      94.800  98.890 166.590  1.00  0.00           H
ATOM   3387  CB  VAL A 228      95.100  99.630 168.530  1.00  0.00           C
ATOM   3388  HB  VAL A 228      95.720  99.360 169.420  1.00  0.00           H
ATOM   3389  CG1 VAL A 228      95.770 100.750 167.720  1.00  0.00           C
ATOM   3390 HG11 VAL A 228      96.760 100.380 167.400  1.00  0.00           H
ATOM   3391 HG12 VAL A 228      95.150 100.960 166.820  1.00  0.00           H
ATOM   3392 HG13 VAL A 228      95.810 101.660 168.360  1.00  0.00           H
ATOM   3393  CG2 VAL A 228      93.670 100.020 168.860  1.00  0.00           C
ATOM   3394 HG21 VAL A 228      93.610 100.970 169.440  1.00  0.00           H
ATOM   3395 HG22 VAL A 228      93.150 100.260 167.910  1.00  0.00           H
ATOM   3396 HG23 VAL A 228      93.170  99.220 169.440  1.00  0.00           H
ATOM   3397  C   VAL A 228      96.110  97.600 167.530  1.00  0.00           C
ATOM   3398  O   VAL A 228      96.280  96.730 168.360  1.00  0.00           O
ATOM   3399  N   GLU A 229      96.980  97.790 166.600  1.00  0.00           N
ATOM   3400  HN  GLU A 229      96.770  98.560 166.010  1.00  0.00           H
ATOM   3401  CA  GLU A 229      98.160  96.950 166.380  1.00  0.00           C
ATOM   3402  HA  GLU A 229      98.340  96.380 167.280  1.00  0.00           H
ATOM   3403  CB  GLU A 229      98.050  96.060 165.170  1.00  0.00           C
ATOM   3404  HB1 GLU A 229      98.020  96.590 164.190  1.00  0.00           H
ATOM   3405  HB2 GLU A 229      99.010  95.490 165.110  1.00  0.00           H
ATOM   3406  CG  GLU A 229      96.940  95.020 165.090  1.00  0.00           C
ATOM   3407  HG1 GLU A 229      95.930  95.350 164.750  1.00  0.00           H
ATOM   3408  HG2 GLU A 229      96.930  94.480 166.060  1.00  0.00           H
ATOM   3409  CD  GLU A 229      97.150  93.820 164.150  1.00  0.00           C
ATOM   3410  OE1 GLU A 229      97.970  93.870 163.170  1.00  0.00           O
ATOM   3411  OE2 GLU A 229      96.580  92.770 164.450  1.00  0.00           O
ATOM   3412  C   GLU A 229      99.400  97.850 166.210  1.00  0.00           C
ATOM   3413  O   GLU A 229      99.330  99.080 166.180  1.00  0.00           O
ATOM   3414  N   PHE A 230     100.640  97.230 166.120  1.00  0.00           N
ATOM   3415  HN  PHE A 230     100.650  96.320 166.520  1.00  0.00           H
ATOM   3416  CA  PHE A 230     101.830  97.870 165.520  1.00  0.00           C
ATOM   3417  HA  PHE A 230     101.920  98.880 165.890  1.00  0.00           H
ATOM   3418  CB  PHE A 230     103.100  97.180 166.000  1.00  0.00           C
ATOM   3419  HB1 PHE A 230     103.270  97.260 167.100  1.00  0.00           H
ATOM   3420  HB2 PHE A 230     102.880  96.100 165.850  1.00  0.00           H
ATOM   3421  CG  PHE A 230     104.420  97.500 165.320  1.00  0.00           C
ATOM   3422  CD1 PHE A 230     105.330  96.430 165.090  1.00  0.00           C
ATOM   3423  HD1 PHE A 230     105.130  95.400 165.360  1.00  0.00           H
ATOM   3424  CE1 PHE A 230     106.620  96.590 164.580  1.00  0.00           C
ATOM   3425  HE1 PHE A 230     107.380  95.820 164.480  1.00  0.00           H
ATOM   3426  CZ  PHE A 230     106.940  97.870 164.160  1.00  0.00           C
ATOM   3427  HZ  PHE A 230     107.870  97.930 163.610  1.00  0.00           H
ATOM   3428  CD2 PHE A 230     104.840  98.740 164.920  1.00  0.00           C
ATOM   3429  HD2 PHE A 230     104.320  99.660 165.160  1.00  0.00           H
ATOM   3430  CE2 PHE A 230     106.090  98.960 164.280  1.00  0.00           C
ATOM   3431  HE2 PHE A 230     106.300  99.990 164.030  1.00  0.00           H
ATOM   3432  C   PHE A 230     101.610  97.870 164.030  1.00  0.00           C
ATOM   3433  O   PHE A 230     101.340  96.860 163.430  1.00  0.00           O
ATOM   3434  N   SER A 231     101.760  99.030 163.380  1.00  0.00           N
ATOM   3435  HN  SER A 231     101.840  99.850 163.950  1.00  0.00           H
ATOM   3436  CA  SER A 231     101.550  99.180 161.940  1.00  0.00           C
ATOM   3437  HA  SER A 231     100.560  98.770 161.790  1.00  0.00           H
ATOM   3438  CB  SER A 231     101.870 100.690 161.500  1.00  0.00           C
ATOM   3439  HB1 SER A 231     101.630 100.920 160.440  1.00  0.00           H
ATOM   3440  HB2 SER A 231     102.930 100.930 161.730  1.00  0.00           H
ATOM   3441  OG  SER A 231     101.090 101.600 162.290  1.00  0.00           O
ATOM   3442  HG1 SER A 231     100.890 102.270 161.630  1.00  0.00           H
ATOM   3443  C   SER A 231     102.580  98.460 161.000  1.00  0.00           C
ATOM   3444  O   SER A 231     103.800  98.680 161.130  1.00  0.00           O
ATOM   3445  N   ASN A 232     102.200  97.630 160.030  1.00  0.00           N
ATOM   3446  HN  ASN A 232     101.250  97.350 159.890  1.00  0.00           H
ATOM   3447  CA  ASN A 232     103.130  97.270 159.010  1.00  0.00           C
ATOM   3448  HA  ASN A 232     103.950  96.710 159.420  1.00  0.00           H
ATOM   3449  CB  ASN A 232     102.360  96.330 158.000  1.00  0.00           C
ATOM   3450  HB1 ASN A 232     101.700  95.590 158.510  1.00  0.00           H
ATOM   3451  HB2 ASN A 232     101.740  96.950 157.320  1.00  0.00           H
ATOM   3452  CG  ASN A 232     103.390  95.540 157.120  1.00  0.00           C
ATOM   3453  OD1 ASN A 232     103.830  96.000 156.080  1.00  0.00           O
ATOM   3454  ND2 ASN A 232     103.850  94.340 157.620  1.00  0.00           N
ATOM   3455 HD21 ASN A 232     103.670  94.120 158.570  1.00  0.00           H
ATOM   3456 HD22 ASN A 232     104.460  93.690 157.170  1.00  0.00           H
ATOM   3457  C   ASN A 232     103.610  98.500 158.270  1.00  0.00           C
ATOM   3458  O   ASN A 232     102.850  99.280 157.720  1.00  0.00           O
ATOM   3459  N   ALA A 233     104.950  98.650 158.180  1.00  0.00           N
ATOM   3460  HN  ALA A 233     105.570  98.200 158.810  1.00  0.00           H
ATOM   3461  CA  ALA A 233     105.670  99.780 157.570  1.00  0.00           C
ATOM   3462  HA  ALA A 233     105.320 100.650 158.100  1.00  0.00           H
ATOM   3463  CB  ALA A 233     107.140  99.760 157.840  1.00  0.00           C
ATOM   3464  HB1 ALA A 233     107.650 100.690 157.520  1.00  0.00           H
ATOM   3465  HB2 ALA A 233     107.270  99.610 158.930  1.00  0.00           H
ATOM   3466  HB3 ALA A 233     107.530  98.860 157.310  1.00  0.00           H
ATOM   3467  C   ALA A 233     105.410  99.950 156.070  1.00  0.00           C
ATOM   3468  O   ALA A 233     105.540  99.050 155.260  1.00  0.00           O
ATOM   3469  N   HIS A 234     105.000 101.130 155.730  1.00  0.00           N
ATOM   3470  HN  HIS A 234     104.900 101.870 156.380  1.00  0.00           H
ATOM   3471  CA  HIS A 234     104.790 101.690 154.350  1.00  0.00           C
ATOM   3472  HA  HIS A 234     104.680 100.820 153.720  1.00  0.00           H
ATOM   3473  CB  HIS A 234     103.420 102.440 154.380  1.00  0.00           C
ATOM   3474  HB1 HIS A 234     103.140 102.710 153.340  1.00  0.00           H
ATOM   3475  HB2 HIS A 234     102.580 101.780 154.690  1.00  0.00           H
ATOM   3476  ND1 HIS A 234     103.560 103.890 156.310  1.00  0.00           N
ATOM   3477  CG  HIS A 234     103.460 103.800 154.980  1.00  0.00           C
ATOM   3478  CE1 HIS A 234     103.680 105.190 156.560  1.00  0.00           C
ATOM   3479  HE1 HIS A 234     103.740 105.620 157.560  1.00  0.00           H
ATOM   3480  NE2 HIS A 234     103.690 105.930 155.450  1.00  0.00           N
ATOM   3481  HE2 HIS A 234     103.730 106.930 155.400  1.00  0.00           H
ATOM   3482  CD2 HIS A 234     103.560 105.040 154.410  1.00  0.00           C
ATOM   3483  HD2 HIS A 234     103.600 105.260 153.350  1.00  0.00           H
ATOM   3484  C   HIS A 234     106.050 102.550 153.950  1.00  0.00           C
ATOM   3485  O   HIS A 234     106.070 103.200 152.920  1.00  0.00           O
ATOM   3486  N   GLY A 235     107.090 102.430 154.770  1.00  0.00           N
ATOM   3487  HN  GLY A 235     106.930 102.010 155.660  1.00  0.00           H
ATOM   3488  CA  GLY A 235     108.400 103.100 154.660  1.00  0.00           C
ATOM   3489  HA1 GLY A 235     108.900 102.900 155.600  1.00  0.00           H
ATOM   3490  HA2 GLY A 235     108.240 104.140 154.410  1.00  0.00           H
ATOM   3491  C   GLY A 235     109.340 102.540 153.610  1.00  0.00           C
ATOM   3492  O   GLY A 235     110.450 103.060 153.410  1.00  0.00           O
ATOM   3493  N   PHE A 236     108.970 101.510 152.820  1.00  0.00           N
ATOM   3494  HN  PHE A 236     108.030 101.200 152.950  1.00  0.00           H
ATOM   3495  CA  PHE A 236     109.760 100.900 151.760  1.00  0.00           C
ATOM   3496  HA  PHE A 236     110.750 100.770 152.180  1.00  0.00           H
ATOM   3497  CB  PHE A 236     109.350  99.440 151.340  1.00  0.00           C
ATOM   3498  HB1 PHE A 236     109.970  98.920 150.590  1.00  0.00           H
ATOM   3499  HB2 PHE A 236     109.260  98.850 152.280  1.00  0.00           H
ATOM   3500  CG  PHE A 236     107.940  99.350 150.800  1.00  0.00           C
ATOM   3501  CD1 PHE A 236     106.840  98.980 151.630  1.00  0.00           C
ATOM   3502  HD1 PHE A 236     107.030  98.600 152.620  1.00  0.00           H
ATOM   3503  CE1 PHE A 236     105.550  99.050 151.160  1.00  0.00           C
ATOM   3504  HE1 PHE A 236     104.710  98.730 151.770  1.00  0.00           H
ATOM   3505  CZ  PHE A 236     105.320  99.410 149.810  1.00  0.00           C
ATOM   3506  HZ  PHE A 236     104.340  99.360 149.360  1.00  0.00           H
ATOM   3507  CD2 PHE A 236     107.700  99.590 149.410  1.00  0.00           C
ATOM   3508  HD2 PHE A 236     108.540  99.840 148.780  1.00  0.00           H
ATOM   3509  CE2 PHE A 236     106.390  99.590 148.910  1.00  0.00           C
ATOM   3510  HE2 PHE A 236     106.230  99.740 147.850  1.00  0.00           H
ATOM   3511  C   PHE A 236     109.830 101.860 150.550  1.00  0.00           C
ATOM   3512  O   PHE A 236     108.820 102.340 150.020  1.00  0.00           O
ATOM   3513  N   LEU A 237     111.020 102.090 150.030  1.00  0.00           N
ATOM   3514  HN  LEU A 237     111.870 101.680 150.370  1.00  0.00           H
ATOM   3515  CA  LEU A 237     111.180 103.280 149.110  1.00  0.00           C
ATOM   3516  HA  LEU A 237     110.260 103.820 148.990  1.00  0.00           H
ATOM   3517  CB  LEU A 237     112.410 104.230 149.360  1.00  0.00           C
ATOM   3518  HB1 LEU A 237     113.380 103.680 149.370  1.00  0.00           H
ATOM   3519  HB2 LEU A 237     112.570 104.980 148.560  1.00  0.00           H
ATOM   3520  CG  LEU A 237     112.210 105.020 150.630  1.00  0.00           C
ATOM   3521  HG  LEU A 237     111.930 104.260 151.400  1.00  0.00           H
ATOM   3522  CD1 LEU A 237     113.480 105.810 151.020  1.00  0.00           C
ATOM   3523 HD11 LEU A 237     113.510 106.200 152.060  1.00  0.00           H
ATOM   3524 HD12 LEU A 237     114.410 105.210 150.940  1.00  0.00           H
ATOM   3525 HD13 LEU A 237     113.620 106.650 150.310  1.00  0.00           H
ATOM   3526  CD2 LEU A 237     111.000 106.010 150.500  1.00  0.00           C
ATOM   3527 HD21 LEU A 237     111.030 106.670 149.610  1.00  0.00           H
ATOM   3528 HD22 LEU A 237     110.100 105.360 150.510  1.00  0.00           H
ATOM   3529 HD23 LEU A 237     110.860 106.640 151.400  1.00  0.00           H
ATOM   3530  C   LEU A 237     111.300 102.680 147.740  1.00  0.00           C
ATOM   3531  O   LEU A 237     111.340 103.380 146.730  1.00  0.00           O
ATOM   3532  N   LEU A 238     111.410 101.370 147.620  1.00  0.00           N
ATOM   3533  HN  LEU A 238     111.390 100.940 148.520  1.00  0.00           H
ATOM   3534  CA  LEU A 238     111.560 100.710 146.300  1.00  0.00           C
ATOM   3535  HA  LEU A 238     111.270 101.450 145.570  1.00  0.00           H
ATOM   3536  CB  LEU A 238     113.030 100.070 146.070  1.00  0.00           C
ATOM   3537  HB1 LEU A 238     113.700 100.920 145.840  1.00  0.00           H
ATOM   3538  HB2 LEU A 238     113.430  99.480 146.920  1.00  0.00           H
ATOM   3539  CG  LEU A 238     113.270  99.140 144.860  1.00  0.00           C
ATOM   3540  HG  LEU A 238     112.600  98.250 144.880  1.00  0.00           H
ATOM   3541  CD1 LEU A 238     113.070  99.840 143.530  1.00  0.00           C
ATOM   3542 HD11 LEU A 238     112.040 100.200 143.330  1.00  0.00           H
ATOM   3543 HD12 LEU A 238     113.630 100.800 143.590  1.00  0.00           H
ATOM   3544 HD13 LEU A 238     113.460  99.200 142.700  1.00  0.00           H
ATOM   3545  CD2 LEU A 238     114.710  98.580 144.980  1.00  0.00           C
ATOM   3546 HD21 LEU A 238     115.510  99.350 145.070  1.00  0.00           H
ATOM   3547 HD22 LEU A 238     114.900  97.990 145.910  1.00  0.00           H
ATOM   3548 HD23 LEU A 238     115.020  97.950 144.130  1.00  0.00           H
ATOM   3549  C   LEU A 238     110.530  99.580 146.160  1.00  0.00           C
ATOM   3550  O   LEU A 238     110.610  98.570 146.810  1.00  0.00           O
ATOM   3551  N   ASP A 239     109.660  99.630 145.080  1.00  0.00           N
ATOM   3552  HN  ASP A 239     109.800 100.410 144.480  1.00  0.00           H
ATOM   3553  CA  ASP A 239     108.830  98.620 144.740  1.00  0.00           C
ATOM   3554  HA  ASP A 239     108.390  98.340 145.680  1.00  0.00           H
ATOM   3555  CB  ASP A 239     107.720  99.000 143.780  1.00  0.00           C
ATOM   3556  HB1 ASP A 239     107.300  99.960 144.150  1.00  0.00           H
ATOM   3557  HB2 ASP A 239     108.200  99.300 142.830  1.00  0.00           H
ATOM   3558  CG  ASP A 239     106.700  98.010 143.400  1.00  0.00           C
ATOM   3559  OD1 ASP A 239     106.790  96.860 143.850  1.00  0.00           O
ATOM   3560  OD2 ASP A 239     105.750  98.410 142.660  1.00  0.00           O
ATOM   3561  C   ASP A 239     109.670  97.370 144.170  1.00  0.00           C
ATOM   3562  O   ASP A 239     110.510  97.550 143.290  1.00  0.00           O
ATOM   3563  N   THR A 240     109.480  96.200 144.690  1.00  0.00           N
ATOM   3564  HN  THR A 240     108.590  96.060 145.110  1.00  0.00           H
ATOM   3565  CA  THR A 240     110.310  95.030 144.350  1.00  0.00           C
ATOM   3566  HA  THR A 240     110.930  95.370 143.540  1.00  0.00           H
ATOM   3567  CB  THR A 240     111.080  94.480 145.610  1.00  0.00           C
ATOM   3568  HB  THR A 240     111.610  93.530 145.380  1.00  0.00           H
ATOM   3569  OG1 THR A 240     110.280  94.250 146.690  1.00  0.00           O
ATOM   3570  HG1 THR A 240     109.650  93.540 146.560  1.00  0.00           H
ATOM   3571  CG2 THR A 240     112.150  95.560 146.010  1.00  0.00           C
ATOM   3572 HG21 THR A 240     112.910  95.200 146.730  1.00  0.00           H
ATOM   3573 HG22 THR A 240     112.700  95.810 145.080  1.00  0.00           H
ATOM   3574 HG23 THR A 240     111.630  96.450 146.440  1.00  0.00           H
ATOM   3575  C   THR A 240     109.420  93.960 143.760  1.00  0.00           C
ATOM   3576  O   THR A 240     109.860  92.860 143.470  1.00  0.00           O
ATOM   3577  N   SER A 241     108.180  94.310 143.480  1.00  0.00           N
ATOM   3578  HN  SER A 241     107.750  95.170 143.740  1.00  0.00           H
ATOM   3579  CA  SER A 241     107.270  93.460 142.810  1.00  0.00           C
ATOM   3580  HA  SER A 241     107.650  92.470 142.600  1.00  0.00           H
ATOM   3581  CB  SER A 241     105.860  93.460 143.430  1.00  0.00           C
ATOM   3582  HB1 SER A 241     105.290  92.650 142.930  1.00  0.00           H
ATOM   3583  HB2 SER A 241     105.320  94.430 143.390  1.00  0.00           H
ATOM   3584  OG  SER A 241     105.920  93.140 144.800  1.00  0.00           O
ATOM   3585  HG1 SER A 241     106.160  93.950 145.260  1.00  0.00           H
ATOM   3586  C   SER A 241     107.050  93.950 141.380  1.00  0.00           C
ATOM   3587  O   SER A 241     106.560  95.070 141.220  1.00  0.00           O
ATOM   3588  N   LEU A 242     107.370  93.150 140.380  1.00  0.00           N
ATOM   3589  HN  LEU A 242     107.710  92.210 140.500  1.00  0.00           H
ATOM   3590  CA  LEU A 242     107.150  93.560 139.000  1.00  0.00           C
ATOM   3591  HA  LEU A 242     106.900  94.610 139.040  1.00  0.00           H
ATOM   3592  CB  LEU A 242     108.380  93.430 138.040  1.00  0.00           C
ATOM   3593  HB1 LEU A 242     108.670  92.370 137.900  1.00  0.00           H
ATOM   3594  HB2 LEU A 242     108.100  93.870 137.060  1.00  0.00           H
ATOM   3595  CG  LEU A 242     109.700  94.120 138.560  1.00  0.00           C
ATOM   3596  HG  LEU A 242     109.770  93.840 139.640  1.00  0.00           H
ATOM   3597  CD1 LEU A 242     110.940  93.750 137.800  1.00  0.00           C
ATOM   3598 HD11 LEU A 242     111.790  94.360 138.180  1.00  0.00           H
ATOM   3599 HD12 LEU A 242     111.030  92.640 137.810  1.00  0.00           H
ATOM   3600 HD13 LEU A 242     110.660  94.030 136.760  1.00  0.00           H
ATOM   3601  CD2 LEU A 242     109.440  95.650 138.620  1.00  0.00           C
ATOM   3602 HD21 LEU A 242     109.430  96.040 137.580  1.00  0.00           H
ATOM   3603 HD22 LEU A 242     108.530  95.900 139.210  1.00  0.00           H
ATOM   3604 HD23 LEU A 242     110.280  96.170 139.130  1.00  0.00           H
ATOM   3605  C   LEU A 242     105.910  92.850 138.440  1.00  0.00           C
ATOM   3606  O   LEU A 242     105.540  91.750 138.840  1.00  0.00           O
ATOM   3607  N   GLU A 243     105.130  93.530 137.530  1.00  0.00           N
ATOM   3608  HN  GLU A 243     105.550  94.360 137.180  1.00  0.00           H
ATOM   3609  CA  GLU A 243     103.930  93.100 136.870  1.00  0.00           C
ATOM   3610  HA  GLU A 243     103.380  92.330 137.390  1.00  0.00           H
ATOM   3611  CB  GLU A 243     102.940  94.290 136.710  1.00  0.00           C
ATOM   3612  HB1 GLU A 243     103.440  95.250 136.440  1.00  0.00           H
ATOM   3613  HB2 GLU A 243     102.290  94.030 135.840  1.00  0.00           H
ATOM   3614  CG  GLU A 243     102.100  94.740 137.880  1.00  0.00           C
ATOM   3615  HG1 GLU A 243     102.720  94.680 138.790  1.00  0.00           H
ATOM   3616  HG2 GLU A 243     101.350  93.940 138.070  1.00  0.00           H
ATOM   3617  CD  GLU A 243     101.390  96.100 137.880  1.00  0.00           C
ATOM   3618  OE1 GLU A 243     100.190  96.090 138.060  1.00  0.00           O
ATOM   3619  OE2 GLU A 243     102.150  97.090 137.740  1.00  0.00           O
ATOM   3620  C   GLU A 243     104.280  92.560 135.530  1.00  0.00           C
ATOM   3621  O   GLU A 243     104.990  93.190 134.750  1.00  0.00           O
ATOM   3622  N   PRO A 244     104.110  91.220 135.240  1.00  0.00           N
ATOM   3623  CD  PRO A 244     103.770  90.140 136.210  1.00  0.00           C
ATOM   3624  HD1 PRO A 244     102.760  90.340 136.640  1.00  0.00           H
ATOM   3625  HD2 PRO A 244     104.410  90.130 137.120  1.00  0.00           H
ATOM   3626  CA  PRO A 244     104.120  90.730 133.910  1.00  0.00           C
ATOM   3627  HA  PRO A 244     105.150  90.550 133.660  1.00  0.00           H
ATOM   3628  CB  PRO A 244     103.310  89.370 134.060  1.00  0.00           C
ATOM   3629  HB1 PRO A 244     102.230  89.560 134.200  1.00  0.00           H
ATOM   3630  HB2 PRO A 244     103.470  88.730 133.160  1.00  0.00           H
ATOM   3631  CG  PRO A 244     103.810  88.840 135.400  1.00  0.00           C
ATOM   3632  HG1 PRO A 244     104.810  88.370 135.330  1.00  0.00           H
ATOM   3633  HG2 PRO A 244     103.150  88.040 135.810  1.00  0.00           H
ATOM   3634  C   PRO A 244     103.400  91.590 132.840  1.00  0.00           C
ATOM   3635  O   PRO A 244     102.440  92.250 133.270  1.00  0.00           O
ATOM   3636  N   PRO A 245     103.760  91.670 131.580  1.00  0.00           N
ATOM   3637  CD  PRO A 245     104.810  90.870 130.980  1.00  0.00           C
ATOM   3638  HD1 PRO A 245     104.720  89.810 131.270  1.00  0.00           H
ATOM   3639  HD2 PRO A 245     105.740  91.420 131.230  1.00  0.00           H
ATOM   3640  CA  PRO A 245     102.880  92.190 130.590  1.00  0.00           C
ATOM   3641  HA  PRO A 245     102.560  93.190 130.850  1.00  0.00           H
ATOM   3642  CB  PRO A 245     103.640  92.140 129.300  1.00  0.00           C
ATOM   3643  HB1 PRO A 245     103.020  92.190 128.380  1.00  0.00           H
ATOM   3644  HB2 PRO A 245     104.320  93.020 129.240  1.00  0.00           H
ATOM   3645  CG  PRO A 245     104.510  90.950 129.450  1.00  0.00           C
ATOM   3646  HG1 PRO A 245     105.380  91.090 128.770  1.00  0.00           H
ATOM   3647  HG2 PRO A 245     103.940  90.080 129.080  1.00  0.00           H
ATOM   3648  C   PRO A 245     101.560  91.350 130.400  1.00  0.00           C
ATOM   3649  O   PRO A 245     101.510  90.180 130.840  1.00  0.00           O
ATOM   3650  N   LEU A 246     100.510  91.870 129.690  1.00  0.00           N
ATOM   3651  HN  LEU A 246     100.430  92.860 129.550  1.00  0.00           H
ATOM   3652  CA  LEU A 246      99.250  91.140 129.580  1.00  0.00           C
ATOM   3653  HA  LEU A 246      99.060  90.840 130.600  1.00  0.00           H
ATOM   3654  CB  LEU A 246      98.190  92.120 129.000  1.00  0.00           C
ATOM   3655  HB1 LEU A 246      98.290  93.110 129.490  1.00  0.00           H
ATOM   3656  HB2 LEU A 246      98.370  92.290 127.920  1.00  0.00           H
ATOM   3657  CG  LEU A 246      96.860  91.500 129.260  1.00  0.00           C
ATOM   3658  HG  LEU A 246      96.800  90.580 128.630  1.00  0.00           H
ATOM   3659  CD1 LEU A 246      96.450  91.290 130.730  1.00  0.00           C
ATOM   3660 HD11 LEU A 246      96.640  90.240 131.040  1.00  0.00           H
ATOM   3661 HD12 LEU A 246      96.920  92.080 131.370  1.00  0.00           H
ATOM   3662 HD13 LEU A 246      95.370  91.540 130.800  1.00  0.00           H
ATOM   3663  CD2 LEU A 246      95.780  92.460 128.650  1.00  0.00           C
ATOM   3664 HD21 LEU A 246      96.100  92.890 127.670  1.00  0.00           H
ATOM   3665 HD22 LEU A 246      94.810  91.950 128.510  1.00  0.00           H
ATOM   3666 HD23 LEU A 246      95.530  93.290 129.350  1.00  0.00           H
ATOM   3667  C   LEU A 246      99.370  89.910 128.640  1.00  0.00           C
ATOM   3668  O   LEU A 246      98.520  88.990 128.690  1.00  0.00           O
ATOM   3669  N   CYS A 247     100.430  89.790 127.830  1.00  0.00           N
ATOM   3670  HN  CYS A 247     101.040  90.560 127.680  1.00  0.00           H
ATOM   3671  CA  CYS A 247     100.780  88.690 126.950  1.00  0.00           C
ATOM   3672  HA  CYS A 247      99.930  88.050 126.710  1.00  0.00           H
ATOM   3673  CB  CYS A 247     101.200  89.370 125.620  1.00  0.00           C
ATOM   3674  HB1 CYS A 247     101.190  88.550 124.860  1.00  0.00           H
ATOM   3675  HB2 CYS A 247     102.160  89.900 125.500  1.00  0.00           H
ATOM   3676  SG  CYS A 247      99.960  90.650 125.170  1.00  0.00           S
ATOM   3677  C   CYS A 247     101.850  87.820 127.440  1.00  0.00           C
ATOM   3678  O   CYS A 247     102.290  86.890 126.760  1.00  0.00           O
ATOM   3679  N   GLY A 248     102.310  87.930 128.720  1.00  0.00           N
ATOM   3680  HN  GLY A 248     101.770  88.610 129.210  1.00  0.00           H
ATOM   3681  CA  GLY A 248     103.290  87.120 129.370  1.00  0.00           C
ATOM   3682  HA1 GLY A 248     104.000  87.820 129.790  1.00  0.00           H
ATOM   3683  HA2 GLY A 248     103.820  86.510 128.650  1.00  0.00           H
ATOM   3684  C   GLY A 248     102.680  86.410 130.560  1.00  0.00           C
ATOM   3685  O   GLY A 248     101.460  86.440 130.720  1.00  0.00           O
ATOM   3686  N   GLN A 249     103.450  85.790 131.440  1.00  0.00           N
ATOM   3687  HN  GLN A 249     104.450  85.830 131.420  1.00  0.00           H
ATOM   3688  CA  GLN A 249     102.960  85.000 132.580  1.00  0.00           C
ATOM   3689  HA  GLN A 249     102.110  85.530 132.980  1.00  0.00           H
ATOM   3690  CB  GLN A 249     102.550  83.490 132.250  1.00  0.00           C
ATOM   3691  HB1 GLN A 249     103.450  83.100 131.730  1.00  0.00           H
ATOM   3692  HB2 GLN A 249     102.450  82.890 133.180  1.00  0.00           H
ATOM   3693  CG  GLN A 249     101.190  83.330 131.490  1.00  0.00           C
ATOM   3694  HG1 GLN A 249     101.030  82.270 131.220  1.00  0.00           H
ATOM   3695  HG2 GLN A 249     101.240  83.820 130.490  1.00  0.00           H
ATOM   3696  CD  GLN A 249      99.980  83.840 132.290  1.00  0.00           C
ATOM   3697  OE1 GLN A 249      99.240  84.720 131.870  1.00  0.00           O
ATOM   3698  NE2 GLN A 249      99.730  83.380 133.530  1.00  0.00           N
ATOM   3699 HE21 GLN A 249     100.310  82.660 133.920  1.00  0.00           H
ATOM   3700 HE22 GLN A 249      98.840  83.610 133.920  1.00  0.00           H
ATOM   3701  C   GLN A 249     104.050  84.960 133.670  1.00  0.00           C
ATOM   3702  O   GLN A 249     103.800  84.670 134.860  1.00  0.00           O
ATOM   3703  N   THR A 250     105.370  85.250 133.400  1.00  0.00           N
ATOM   3704  HN  THR A 250     105.600  85.330 132.430  1.00  0.00           H
ATOM   3705  CA  THR A 250     106.400  85.260 134.370  1.00  0.00           C
ATOM   3706  HA  THR A 250     105.940  85.210 135.340  1.00  0.00           H
ATOM   3707  CB  THR A 250     107.400  84.040 134.370  1.00  0.00           C
ATOM   3708  HB  THR A 250     107.860  84.080 135.390  1.00  0.00           H
ATOM   3709  OG1 THR A 250     108.500  84.100 133.450  1.00  0.00           O
ATOM   3710  HG1 THR A 250     108.210  83.790 132.590  1.00  0.00           H
ATOM   3711  CG2 THR A 250     106.630  82.730 134.290  1.00  0.00           C
ATOM   3712 HG21 THR A 250     106.080  82.630 133.330  1.00  0.00           H
ATOM   3713 HG22 THR A 250     107.320  81.880 134.480  1.00  0.00           H
ATOM   3714 HG23 THR A 250     105.870  82.520 135.080  1.00  0.00           H
ATOM   3715  C   THR A 250     107.210  86.570 134.270  1.00  0.00           C
ATOM   3716  O   THR A 250     107.190  87.360 133.370  1.00  0.00           O
ATOM   3717  N   LEU A 251     108.050  86.690 135.320  1.00  0.00           N
ATOM   3718  HN  LEU A 251     107.940  86.180 136.170  1.00  0.00           H
ATOM   3719  CA  LEU A 251     109.080  87.720 135.460  1.00  0.00           C
ATOM   3720  HA  LEU A 251     108.600  88.680 135.590  1.00  0.00           H
ATOM   3721  CB  LEU A 251     109.890  87.360 136.680  1.00  0.00           C
ATOM   3722  HB1 LEU A 251     109.170  87.370 137.530  1.00  0.00           H
ATOM   3723  HB2 LEU A 251     110.220  86.310 136.550  1.00  0.00           H
ATOM   3724  CG  LEU A 251     111.090  88.190 137.120  1.00  0.00           C
ATOM   3725  HG  LEU A 251     111.910  88.090 136.370  1.00  0.00           H
ATOM   3726  CD1 LEU A 251     110.760  89.690 137.240  1.00  0.00           C
ATOM   3727 HD11 LEU A 251     109.970  89.860 138.010  1.00  0.00           H
ATOM   3728 HD12 LEU A 251     111.610  90.220 137.720  1.00  0.00           H
ATOM   3729 HD13 LEU A 251     110.420  90.160 136.290  1.00  0.00           H
ATOM   3730  CD2 LEU A 251     111.570  87.650 138.430  1.00  0.00           C
ATOM   3731 HD21 LEU A 251     110.870  87.970 139.230  1.00  0.00           H
ATOM   3732 HD22 LEU A 251     111.660  86.540 138.420  1.00  0.00           H
ATOM   3733 HD23 LEU A 251     112.620  87.970 138.640  1.00  0.00           H
ATOM   3734  C   LEU A 251     110.030  87.980 134.290  1.00  0.00           C
ATOM   3735  O   LEU A 251     110.290  89.120 133.860  1.00  0.00           O
ATOM   3736  N   CYS A 252     110.520  86.930 133.620  1.00  0.00           N
ATOM   3737  HN  CYS A 252     110.150  86.060 133.940  1.00  0.00           H
ATOM   3738  CA  CYS A 252     111.210  86.940 132.310  1.00  0.00           C
ATOM   3739  HA  CYS A 252     112.220  87.320 132.410  1.00  0.00           H
ATOM   3740  CB  CYS A 252     111.380  85.530 131.690  1.00  0.00           C
ATOM   3741  HB1 CYS A 252     111.710  85.590 130.630  1.00  0.00           H
ATOM   3742  HB2 CYS A 252     110.410  84.990 131.810  1.00  0.00           H
ATOM   3743  SG  CYS A 252     112.670  84.440 132.510  1.00  0.00           S
ATOM   3744  C   CYS A 252     110.510  87.840 131.280  1.00  0.00           C
ATOM   3745  O   CYS A 252     111.140  88.530 130.460  1.00  0.00           O
ATOM   3746  N   ASP A 253     109.180  87.720 131.180  1.00  0.00           N
ATOM   3747  HN  ASP A 253     108.690  87.230 131.900  1.00  0.00           H
ATOM   3748  CA  ASP A 253     108.360  88.300 130.190  1.00  0.00           C
ATOM   3749  HA  ASP A 253     108.870  88.120 129.260  1.00  0.00           H
ATOM   3750  CB  ASP A 253     106.930  87.700 130.160  1.00  0.00           C
ATOM   3751  HB1 ASP A 253     106.350  87.960 131.070  1.00  0.00           H
ATOM   3752  HB2 ASP A 253     106.450  88.090 129.240  1.00  0.00           H
ATOM   3753  CG  ASP A 253     106.980  86.190 130.100  1.00  0.00           C
ATOM   3754  OD1 ASP A 253     107.790  85.510 129.480  1.00  0.00           O
ATOM   3755  OD2 ASP A 253     105.970  85.700 130.650  1.00  0.00           O
ATOM   3756  C   ASP A 253     108.210  89.810 130.300  1.00  0.00           C
ATOM   3757  O   ASP A 253     107.920  90.560 129.370  1.00  0.00           O
ATOM   3758  N   ASN A 254     108.660  90.310 131.430  1.00  0.00           N
ATOM   3759  HN  ASN A 254     109.060  89.760 132.160  1.00  0.00           H
ATOM   3760  CA  ASN A 254     108.790  91.730 131.740  1.00  0.00           C
ATOM   3761  HA  ASN A 254     107.880  92.240 131.450  1.00  0.00           H
ATOM   3762  CB  ASN A 254     108.960  91.840 133.260  1.00  0.00           C
ATOM   3763  HB1 ASN A 254     108.230  91.330 133.930  1.00  0.00           H
ATOM   3764  HB2 ASN A 254     109.970  91.470 133.550  1.00  0.00           H
ATOM   3765  CG  ASN A 254     108.840  93.320 133.510  1.00  0.00           C
ATOM   3766  OD1 ASN A 254     109.780  94.050 133.150  1.00  0.00           O
ATOM   3767  ND2 ASN A 254     107.720  93.820 134.160  1.00  0.00           N
ATOM   3768 HD21 ASN A 254     107.160  93.160 134.660  1.00  0.00           H
ATOM   3769 HD22 ASN A 254     107.480  94.770 133.960  1.00  0.00           H
ATOM   3770  C   ASN A 254     109.920  92.410 130.830  1.00  0.00           C
ATOM   3771  O   ASN A 254     111.060  92.030 130.910  1.00  0.00           O
ATOM   3772  N   THR A 255     109.540  93.450 130.050  1.00  0.00           N
ATOM   3773  HN  THR A 255     108.600  93.780 130.150  1.00  0.00           H
ATOM   3774  CA  THR A 255     110.430  94.250 129.060  1.00  0.00           C
ATOM   3775  HA  THR A 255     110.570  93.650 128.180  1.00  0.00           H
ATOM   3776  CB  THR A 255     109.830  95.590 128.610  1.00  0.00           C
ATOM   3777  HB  THR A 255     109.990  96.360 129.400  1.00  0.00           H
ATOM   3778  OG1 THR A 255     108.410  95.480 128.390  1.00  0.00           O
ATOM   3779  HG1 THR A 255     108.180  94.580 128.150  1.00  0.00           H
ATOM   3780  CG2 THR A 255     110.550  96.120 127.390  1.00  0.00           C
ATOM   3781 HG21 THR A 255     110.380  95.360 126.610  1.00  0.00           H
ATOM   3782 HG22 THR A 255     110.110  97.130 127.240  1.00  0.00           H
ATOM   3783 HG23 THR A 255     111.640  96.240 127.540  1.00  0.00           H
ATOM   3784  C   THR A 255     111.770  94.550 129.720  1.00  0.00           C
ATOM   3785  O   THR A 255     112.730  94.400 129.030  1.00  0.00           O
ATOM   3786  N   GLU A 256     111.920  95.040 130.990  1.00  0.00           N
ATOM   3787  HN  GLU A 256     111.060  95.200 131.490  1.00  0.00           H
ATOM   3788  CA  GLU A 256     113.200  95.420 131.520  1.00  0.00           C
ATOM   3789  HA  GLU A 256     113.760  96.000 130.790  1.00  0.00           H
ATOM   3790  CB  GLU A 256     113.070  96.310 132.680  1.00  0.00           C
ATOM   3791  HB1 GLU A 256     112.360  95.920 133.440  1.00  0.00           H
ATOM   3792  HB2 GLU A 256     114.020  96.300 133.250  1.00  0.00           H
ATOM   3793  CG  GLU A 256     112.740  97.820 132.400  1.00  0.00           C
ATOM   3794  HG1 GLU A 256     112.590  98.310 133.380  1.00  0.00           H
ATOM   3795  HG2 GLU A 256     111.800  98.000 131.830  1.00  0.00           H
ATOM   3796  CD  GLU A 256     113.840  98.500 131.680  1.00  0.00           C
ATOM   3797  OE1 GLU A 256     113.560  99.210 130.700  1.00  0.00           O
ATOM   3798  OE2 GLU A 256     115.040  98.350 132.090  1.00  0.00           O
ATOM   3799  C   GLU A 256     114.090  94.260 131.900  1.00  0.00           C
ATOM   3800  O   GLU A 256     115.340  94.300 131.740  1.00  0.00           O
ATOM   3801  N   VAL A 257     113.490  93.110 132.270  1.00  0.00           N
ATOM   3802  HN  VAL A 257     112.500  92.960 132.280  1.00  0.00           H
ATOM   3803  CA  VAL A 257     114.190  91.870 132.530  1.00  0.00           C
ATOM   3804  HA  VAL A 257     115.090  92.160 133.050  1.00  0.00           H
ATOM   3805  CB  VAL A 257     113.470  90.920 133.390  1.00  0.00           C
ATOM   3806  HB  VAL A 257     112.680  90.340 132.870  1.00  0.00           H
ATOM   3807  CG1 VAL A 257     114.480  89.910 133.940  1.00  0.00           C
ATOM   3808 HG11 VAL A 257     114.000  89.180 134.620  1.00  0.00           H
ATOM   3809 HG12 VAL A 257     114.910  89.300 133.110  1.00  0.00           H
ATOM   3810 HG13 VAL A 257     115.390  90.150 134.530  1.00  0.00           H
ATOM   3811  CG2 VAL A 257     112.790  91.630 134.610  1.00  0.00           C
ATOM   3812 HG21 VAL A 257     112.260  90.890 135.250  1.00  0.00           H
ATOM   3813 HG22 VAL A 257     113.590  92.070 135.240  1.00  0.00           H
ATOM   3814 HG23 VAL A 257     111.990  92.360 134.330  1.00  0.00           H
ATOM   3815  C   VAL A 257     114.700  91.170 131.270  1.00  0.00           C
ATOM   3816  O   VAL A 257     115.860  90.780 131.170  1.00  0.00           O
ATOM   3817  N   ILE A 258     113.900  91.000 130.220  1.00  0.00           N
ATOM   3818  HN  ILE A 258     112.920  91.160 130.300  1.00  0.00           H
ATOM   3819  CA  ILE A 258     114.390  90.390 129.000  1.00  0.00           C
ATOM   3820  HA  ILE A 258     114.990  89.570 129.360  1.00  0.00           H
ATOM   3821  CB  ILE A 258     113.230  89.780 128.220  1.00  0.00           C
ATOM   3822  HB  ILE A 258     112.620  89.020 128.750  1.00  0.00           H
ATOM   3823  CG2 ILE A 258     112.240  90.840 127.870  1.00  0.00           C
ATOM   3824 HG21 ILE A 258     112.710  91.670 127.290  1.00  0.00           H
ATOM   3825 HG22 ILE A 258     111.410  90.420 127.250  1.00  0.00           H
ATOM   3826 HG23 ILE A 258     111.840  91.400 128.740  1.00  0.00           H
ATOM   3827  CG1 ILE A 258     113.660  89.070 126.850  1.00  0.00           C
ATOM   3828 HG11 ILE A 258     114.050  89.830 126.140  1.00  0.00           H
ATOM   3829 HG12 ILE A 258     112.780  88.680 126.300  1.00  0.00           H
ATOM   3830  CD  ILE A 258     114.710  87.940 127.110  1.00  0.00           C
ATOM   3831  HD1 ILE A 258     114.210  87.180 127.750  1.00  0.00           H
ATOM   3832  HD2 ILE A 258     115.090  87.560 126.140  1.00  0.00           H
ATOM   3833  HD3 ILE A 258     115.580  88.310 127.700  1.00  0.00           H
ATOM   3834  C   ILE A 258     115.300  91.300 128.200  1.00  0.00           C
ATOM   3835  O   ILE A 258     116.300  90.800 127.630  1.00  0.00           O
ATOM   3836  N   ALA A 259     115.130  92.670 128.300  1.00  0.00           N
ATOM   3837  HN  ALA A 259     114.260  93.040 128.610  1.00  0.00           H
ATOM   3838  CA  ALA A 259     116.160  93.600 127.900  1.00  0.00           C
ATOM   3839  HA  ALA A 259     116.230  93.470 126.830  1.00  0.00           H
ATOM   3840  CB  ALA A 259     115.850  95.090 128.100  1.00  0.00           C
ATOM   3841  HB1 ALA A 259     114.870  95.330 127.640  1.00  0.00           H
ATOM   3842  HB2 ALA A 259     115.810  95.270 129.200  1.00  0.00           H
ATOM   3843  HB3 ALA A 259     116.670  95.680 127.630  1.00  0.00           H
ATOM   3844  C   ALA A 259     117.520  93.500 128.620  1.00  0.00           C
ATOM   3845  O   ALA A 259     118.600  93.550 128.020  1.00  0.00           O
ATOM   3846  N   SER A 260     117.470  93.250 129.930  1.00  0.00           N
ATOM   3847  HN  SER A 260     116.590  93.270 130.400  1.00  0.00           H
ATOM   3848  CA  SER A 260     118.700  93.010 130.640  1.00  0.00           C
ATOM   3849  HA  SER A 260     119.310  93.890 130.510  1.00  0.00           H
ATOM   3850  CB  SER A 260     118.420  92.920 132.140  1.00  0.00           C
ATOM   3851  HB1 SER A 260     117.770  92.080 132.490  1.00  0.00           H
ATOM   3852  HB2 SER A 260     117.850  93.790 132.540  1.00  0.00           H
ATOM   3853  OG  SER A 260     119.660  92.940 132.860  1.00  0.00           O
ATOM   3854  HG1 SER A 260     119.470  92.810 133.790  1.00  0.00           H
ATOM   3855  C   SER A 260     119.470  91.820 130.180  1.00  0.00           C
ATOM   3856  O   SER A 260     120.690  91.900 129.830  1.00  0.00           O
ATOM   3857  N   TYR A 261     118.760  90.660 130.010  1.00  0.00           N
ATOM   3858  HN  TYR A 261     117.810  90.620 130.300  1.00  0.00           H
ATOM   3859  CA  TYR A 261     119.340  89.450 129.380  1.00  0.00           C
ATOM   3860  HA  TYR A 261     120.280  89.300 129.890  1.00  0.00           H
ATOM   3861  CB  TYR A 261     118.370  88.270 129.460  1.00  0.00           C
ATOM   3862  HB1 TYR A 261     117.290  88.510 129.320  1.00  0.00           H
ATOM   3863  HB2 TYR A 261     118.710  87.520 128.710  1.00  0.00           H
ATOM   3864  CG  TYR A 261     118.460  87.580 130.790  1.00  0.00           C
ATOM   3865  CD1 TYR A 261     118.080  88.160 131.990  1.00  0.00           C
ATOM   3866  HD1 TYR A 261     117.500  89.080 131.980  1.00  0.00           H
ATOM   3867  CE1 TYR A 261     118.310  87.540 133.220  1.00  0.00           C
ATOM   3868  HE1 TYR A 261     118.070  87.990 134.170  1.00  0.00           H
ATOM   3869  CZ  TYR A 261     118.880  86.220 133.220  1.00  0.00           C
ATOM   3870  OH  TYR A 261     119.350  85.580 134.380  1.00  0.00           O
ATOM   3871  HH  TYR A 261     119.520  84.650 134.180  1.00  0.00           H
ATOM   3872  CD2 TYR A 261     118.990  86.310 130.760  1.00  0.00           C
ATOM   3873  HD2 TYR A 261     119.240  85.890 129.790  1.00  0.00           H
ATOM   3874  CE2 TYR A 261     119.200  85.650 131.970  1.00  0.00           C
ATOM   3875  HE2 TYR A 261     119.740  84.720 132.050  1.00  0.00           H
ATOM   3876  C   TYR A 261     119.790  89.590 127.920  1.00  0.00           C
ATOM   3877  O   TYR A 261     120.810  89.020 127.530  1.00  0.00           O
ATOM   3878  N   ASN A 262     119.080  90.360 127.070  1.00  0.00           N
ATOM   3879  HN  ASN A 262     118.140  90.470 127.390  1.00  0.00           H
ATOM   3880  CA  ASN A 262     119.490  90.740 125.720  1.00  0.00           C
ATOM   3881  HA  ASN A 262     119.620  89.840 125.130  1.00  0.00           H
ATOM   3882  CB  ASN A 262     118.340  91.540 125.040  1.00  0.00           C
ATOM   3883  HB1 ASN A 262     117.980  92.420 125.600  1.00  0.00           H
ATOM   3884  HB2 ASN A 262     118.690  92.010 124.090  1.00  0.00           H
ATOM   3885  CG  ASN A 262     117.150  90.650 124.680  1.00  0.00           C
ATOM   3886  OD1 ASN A 262     117.230  89.420 124.470  1.00  0.00           O
ATOM   3887  ND2 ASN A 262     115.990  91.320 124.630  1.00  0.00           N
ATOM   3888 HD21 ASN A 262     116.120  92.310 124.710  1.00  0.00           H
ATOM   3889 HD22 ASN A 262     115.120  90.840 124.760  1.00  0.00           H
ATOM   3890  C   ASN A 262     120.810  91.550 125.610  1.00  0.00           C
ATOM   3891  O   ASN A 262     121.740  91.290 124.860  1.00  0.00           O
ATOM   3892  N   GLN A 263     121.020  92.560 126.450  1.00  0.00           N
ATOM   3893  HN  GLN A 263     120.340  92.670 127.170  1.00  0.00           H
ATOM   3894  CA  GLN A 263     122.180  93.350 126.560  1.00  0.00           C
ATOM   3895  HA  GLN A 263     122.320  93.580 125.510  1.00  0.00           H
ATOM   3896  CB  GLN A 263     121.930  94.780 127.180  1.00  0.00           C
ATOM   3897  HB1 GLN A 263     121.180  94.770 127.990  1.00  0.00           H
ATOM   3898  HB2 GLN A 263     122.940  95.160 127.440  1.00  0.00           H
ATOM   3899  CG  GLN A 263     121.390  95.810 126.170  1.00  0.00           C
ATOM   3900  HG1 GLN A 263     122.020  95.880 125.250  1.00  0.00           H
ATOM   3901  HG2 GLN A 263     121.580  96.820 126.590  1.00  0.00           H
ATOM   3902  CD  GLN A 263     119.950  95.590 125.810  1.00  0.00           C
ATOM   3903  OE1 GLN A 263     119.650  94.910 124.840  1.00  0.00           O
ATOM   3904  NE2 GLN A 263     118.970  96.340 126.420  1.00  0.00           N
ATOM   3905 HE21 GLN A 263     119.240  96.900 127.200  1.00  0.00           H
ATOM   3906 HE22 GLN A 263     118.050  96.310 126.030  1.00  0.00           H
ATOM   3907  C   GLN A 263     123.510  92.640 127.050  1.00  0.00           C
ATOM   3908  O   GLN A 263     124.560  92.830 126.440  1.00  0.00           O
ATOM   3909  N   LEU A 264     123.440  91.780 128.070  1.00  0.00           N
ATOM   3910  HN  LEU A 264     122.540  91.740 128.500  1.00  0.00           H
ATOM   3911  CA  LEU A 264     124.550  91.190 128.760  1.00  0.00           C
ATOM   3912  HA  LEU A 264     125.460  91.710 128.490  1.00  0.00           H
ATOM   3913  CB  LEU A 264     124.370  91.370 130.290  1.00  0.00           C
ATOM   3914  HB1 LEU A 264     123.400  91.000 130.680  1.00  0.00           H
ATOM   3915  HB2 LEU A 264     125.230  90.810 130.730  1.00  0.00           H
ATOM   3916  CG  LEU A 264     124.410  92.830 130.720  1.00  0.00           C
ATOM   3917  HG  LEU A 264     124.980  93.330 129.910  1.00  0.00           H
ATOM   3918  CD1 LEU A 264     123.020  93.470 130.780  1.00  0.00           C
ATOM   3919 HD11 LEU A 264     122.530  93.410 129.790  1.00  0.00           H
ATOM   3920 HD12 LEU A 264     122.280  93.020 131.470  1.00  0.00           H
ATOM   3921 HD13 LEU A 264     123.090  94.530 131.100  1.00  0.00           H
ATOM   3922  CD2 LEU A 264     125.110  93.100 132.000  1.00  0.00           C
ATOM   3923 HD21 LEU A 264     124.620  92.550 132.840  1.00  0.00           H
ATOM   3924 HD22 LEU A 264     126.180  92.820 131.990  1.00  0.00           H
ATOM   3925 HD23 LEU A 264     124.980  94.200 132.130  1.00  0.00           H
ATOM   3926  C   LEU A 264     124.800  89.780 128.340  1.00  0.00           C
ATOM   3927  O   LEU A 264     123.980  88.830 128.530  1.00  0.00           O
ATOM   3928  N   SER A 265     125.930  89.540 127.660  1.00  0.00           N
ATOM   3929  HN  SER A 265     126.610  90.250 127.480  1.00  0.00           H
ATOM   3930  CA  SER A 265     126.260  88.190 127.170  1.00  0.00           C
ATOM   3931  HA  SER A 265     125.460  87.830 126.540  1.00  0.00           H
ATOM   3932  CB  SER A 265     127.630  88.080 126.280  1.00  0.00           C
ATOM   3933  HB1 SER A 265     127.920  87.030 126.070  1.00  0.00           H
ATOM   3934  HB2 SER A 265     128.480  88.600 126.770  1.00  0.00           H
ATOM   3935  OG  SER A 265     127.440  88.720 125.020  1.00  0.00           O
ATOM   3936  HG1 SER A 265     127.290  89.660 125.110  1.00  0.00           H
ATOM   3937  C   SER A 265     126.550  87.240 128.320  1.00  0.00           C
ATOM   3938  O   SER A 265     126.300  86.030 128.200  1.00  0.00           O
ATOM   3939  N   SER A 266     126.950  87.740 129.470  1.00  0.00           N
ATOM   3940  HN  SER A 266     126.870  88.700 129.700  1.00  0.00           H
ATOM   3941  CA  SER A 266     127.280  87.030 130.700  1.00  0.00           C
ATOM   3942  HA  SER A 266     128.010  86.310 130.380  1.00  0.00           H
ATOM   3943  CB  SER A 266     128.050  87.970 131.660  1.00  0.00           C
ATOM   3944  HB1 SER A 266     129.040  88.170 131.210  1.00  0.00           H
ATOM   3945  HB2 SER A 266     128.220  87.340 132.560  1.00  0.00           H
ATOM   3946  OG  SER A 266     127.550  89.260 131.820  1.00  0.00           O
ATOM   3947  HG1 SER A 266     126.860  89.250 132.480  1.00  0.00           H
ATOM   3948  C   SER A 266     126.130  86.310 131.430  1.00  0.00           C
ATOM   3949  O   SER A 266     126.430  85.360 132.110  1.00  0.00           O
ATOM   3950  N   PHE A 267     124.880  86.720 131.350  1.00  0.00           N
ATOM   3951  HN  PHE A 267     124.670  87.610 130.950  1.00  0.00           H
ATOM   3952  CA  PHE A 267     123.780  85.830 131.880  1.00  0.00           C
ATOM   3953  HA  PHE A 267     124.010  85.500 132.880  1.00  0.00           H
ATOM   3954  CB  PHE A 267     122.480  86.660 131.950  1.00  0.00           C
ATOM   3955  HB1 PHE A 267     122.210  87.090 130.960  1.00  0.00           H
ATOM   3956  HB2 PHE A 267     121.720  86.020 132.440  1.00  0.00           H
ATOM   3957  CG  PHE A 267     122.640  87.850 132.890  1.00  0.00           C
ATOM   3958  CD1 PHE A 267     123.040  87.630 134.200  1.00  0.00           C
ATOM   3959  HD1 PHE A 267     123.270  86.640 134.580  1.00  0.00           H
ATOM   3960  CE1 PHE A 267     123.180  88.690 135.110  1.00  0.00           C
ATOM   3961  HE1 PHE A 267     123.490  88.580 136.140  1.00  0.00           H
ATOM   3962  CZ  PHE A 267     122.820  89.970 134.630  1.00  0.00           C
ATOM   3963  HZ  PHE A 267     122.870  90.790 135.330  1.00  0.00           H
ATOM   3964  CD2 PHE A 267     122.270  89.140 132.450  1.00  0.00           C
ATOM   3965  HD2 PHE A 267     122.000  89.370 131.430  1.00  0.00           H
ATOM   3966  CE2 PHE A 267     122.270  90.190 133.380  1.00  0.00           C
ATOM   3967  HE2 PHE A 267     122.110  91.170 132.970  1.00  0.00           H
ATOM   3968  C   PHE A 267     123.490  84.580 130.980  1.00  0.00           C
ATOM   3969  O   PHE A 267     122.870  83.690 131.430  1.00  0.00           O
ATOM   3970  N   ARG A 268     124.030  84.520 129.790  1.00  0.00           N
ATOM   3971  HN  ARG A 268     124.590  85.310 129.540  1.00  0.00           H
ATOM   3972  CA  ARG A 268     123.840  83.460 128.810  1.00  0.00           C
ATOM   3973  HA  ARG A 268     123.110  82.710 129.060  1.00  0.00           H
ATOM   3974  CB  ARG A 268     123.460  84.030 127.420  1.00  0.00           C
ATOM   3975  HB1 ARG A 268     124.160  84.760 126.970  1.00  0.00           H
ATOM   3976  HB2 ARG A 268     123.360  83.170 126.720  1.00  0.00           H
ATOM   3977  CG  ARG A 268     122.050  84.720 127.420  1.00  0.00           C
ATOM   3978  HG1 ARG A 268     121.580  84.600 128.420  1.00  0.00           H
ATOM   3979  HG2 ARG A 268     121.460  84.190 126.650  1.00  0.00           H
ATOM   3980  CD  ARG A 268     122.040  86.190 126.990  1.00  0.00           C
ATOM   3981  HD1 ARG A 268     122.710  86.790 127.640  1.00  0.00           H
ATOM   3982  HD2 ARG A 268     121.010  86.580 127.070  1.00  0.00           H
ATOM   3983  NE  ARG A 268     122.610  86.400 125.640  1.00  0.00           N
ATOM   3984  HE  ARG A 268     122.920  85.580 125.170  1.00  0.00           H
ATOM   3985  CZ  ARG A 268     122.860  87.600 125.090  1.00  0.00           C
ATOM   3986  NH1 ARG A 268     122.600  88.780 125.550  1.00  0.00           N
ATOM   3987 HH11 ARG A 268     122.980  89.540 125.020  1.00  0.00           H
ATOM   3988 HH12 ARG A 268     121.940  88.930 126.280  1.00  0.00           H
ATOM   3989  NH2 ARG A 268     123.610  87.500 123.980  1.00  0.00           N
ATOM   3990 HH21 ARG A 268     123.860  88.370 123.550  1.00  0.00           H
ATOM   3991 HH22 ARG A 268     124.040  86.650 123.690  1.00  0.00           H
ATOM   3992  C   ARG A 268     125.110  82.660 128.700  1.00  0.00           C
ATOM   3993  O   ARG A 268     125.350  82.100 127.590  1.00  0.00           O
ATOM   3994  N   GLN A 269     125.930  82.670 129.770  1.00  0.00           N
ATOM   3995  HN  GLN A 269     125.640  83.330 130.470  1.00  0.00           H
ATOM   3996  CA  GLN A 269     127.190  81.890 129.870  1.00  0.00           C
ATOM   3997  HA  GLN A 269     127.710  82.010 128.940  1.00  0.00           H
ATOM   3998  CB  GLN A 269     128.140  82.410 131.010  1.00  0.00           C
ATOM   3999  HB1 GLN A 269     129.110  81.870 130.970  1.00  0.00           H
ATOM   4000  HB2 GLN A 269     128.380  83.420 130.640  1.00  0.00           H
ATOM   4001  CG  GLN A 269     127.540  82.480 132.410  1.00  0.00           C
ATOM   4002  HG1 GLN A 269     126.490  82.790 132.240  1.00  0.00           H
ATOM   4003  HG2 GLN A 269     128.010  83.230 133.080  1.00  0.00           H
ATOM   4004  CD  GLN A 269     127.680  81.080 133.060  1.00  0.00           C
ATOM   4005  OE1 GLN A 269     128.630  80.350 132.750  1.00  0.00           O
ATOM   4006  NE2 GLN A 269     126.680  80.720 133.920  1.00  0.00           N
ATOM   4007 HE21 GLN A 269     126.020  81.380 134.270  1.00  0.00           H
ATOM   4008 HE22 GLN A 269     126.620  79.770 134.200  1.00  0.00           H
ATOM   4009  C   GLN A 269     126.930  80.410 129.940  1.00  0.00           C
ATOM   4010  O   GLN A 269     125.800  80.010 130.230  1.00  0.00           O
ATOM   4011  N   PRO A 270     127.800  79.480 129.560  1.00  0.00           N
ATOM   4012  CD  PRO A 270     128.970  79.820 128.770  1.00  0.00           C
ATOM   4013  HD1 PRO A 270     129.620  80.460 129.400  1.00  0.00           H
ATOM   4014  HD2 PRO A 270     128.840  80.380 127.830  1.00  0.00           H
ATOM   4015  CA  PRO A 270     127.570  78.030 129.660  1.00  0.00           C
ATOM   4016  HA  PRO A 270     126.920  77.770 128.840  1.00  0.00           H
ATOM   4017  CB  PRO A 270     128.900  77.430 129.270  1.00  0.00           C
ATOM   4018  HB1 PRO A 270     129.480  77.250 130.200  1.00  0.00           H
ATOM   4019  HB2 PRO A 270     128.830  76.490 128.680  1.00  0.00           H
ATOM   4020  CG  PRO A 270     129.630  78.470 128.400  1.00  0.00           C
ATOM   4021  HG1 PRO A 270     129.620  78.220 127.320  1.00  0.00           H
ATOM   4022  HG2 PRO A 270     130.720  78.460 128.630  1.00  0.00           H
ATOM   4023  C   PRO A 270     126.840  77.390 130.860  1.00  0.00           C
ATOM   4024  O   PRO A 270     127.430  77.300 131.950  1.00  0.00           O
ATOM   4025  N   LYS A 271     125.680  76.810 130.620  1.00  0.00           N
ATOM   4026  HN  LYS A 271     125.210  76.880 129.740  1.00  0.00           H
ATOM   4027  CA  LYS A 271     124.920  76.070 131.590  1.00  0.00           C
ATOM   4028  HA  LYS A 271     125.430  76.030 132.540  1.00  0.00           H
ATOM   4029  CB  LYS A 271     123.550  76.820 131.750  1.00  0.00           C
ATOM   4030  HB1 LYS A 271     123.190  77.070 130.730  1.00  0.00           H
ATOM   4031  HB2 LYS A 271     122.800  76.230 132.330  1.00  0.00           H
ATOM   4032  CG  LYS A 271     123.830  78.110 132.540  1.00  0.00           C
ATOM   4033  HG1 LYS A 271     124.640  78.650 132.000  1.00  0.00           H
ATOM   4034  HG2 LYS A 271     124.090  77.860 133.590  1.00  0.00           H
ATOM   4035  CD  LYS A 271     122.540  78.970 132.530  1.00  0.00           C
ATOM   4036  HD1 LYS A 271     121.780  78.630 133.260  1.00  0.00           H
ATOM   4037  HD2 LYS A 271     122.110  78.880 131.510  1.00  0.00           H
ATOM   4038  CE  LYS A 271     122.840  80.490 132.670  1.00  0.00           C
ATOM   4039  HE1 LYS A 271     123.690  80.770 132.020  1.00  0.00           H
ATOM   4040  HE2 LYS A 271     123.050  80.740 133.730  1.00  0.00           H
ATOM   4041  NZ  LYS A 271     121.680  81.380 132.440  1.00  0.00           N
ATOM   4042  HZ1 LYS A 271     121.230  81.060 131.560  1.00  0.00           H
ATOM   4043  HZ2 LYS A 271     120.970  81.370 133.200  1.00  0.00           H
ATOM   4044  HZ3 LYS A 271     121.870  82.410 132.460  1.00  0.00           H
ATOM   4045  C   LYS A 271     124.680  74.640 131.140  1.00  0.00           C
ATOM   4046  O   LYS A 271     124.460  74.310 129.990  1.00  0.00           O
ATOM   4047  N   VAL A 272     124.920  73.670 132.070  1.00  0.00           N
ATOM   4048  HN  VAL A 272     125.180  73.960 132.990  1.00  0.00           H
ATOM   4049  CA  VAL A 272     124.680  72.250 131.840  1.00  0.00           C
ATOM   4050  HA  VAL A 272     124.670  72.080 130.780  1.00  0.00           H
ATOM   4051  CB  VAL A 272     125.730  71.360 132.540  1.00  0.00           C
ATOM   4052  HB  VAL A 272     125.700  71.360 133.650  1.00  0.00           H
ATOM   4053  CG1 VAL A 272     125.550  69.860 132.210  1.00  0.00           C
ATOM   4054 HG11 VAL A 272     126.300  69.170 132.660  1.00  0.00           H
ATOM   4055 HG12 VAL A 272     124.530  69.570 132.530  1.00  0.00           H
ATOM   4056 HG13 VAL A 272     125.710  69.780 131.110  1.00  0.00           H
ATOM   4057  CG2 VAL A 272     127.120  71.770 132.160  1.00  0.00           C
ATOM   4058 HG21 VAL A 272     127.350  72.660 132.790  1.00  0.00           H
ATOM   4059 HG22 VAL A 272     127.940  71.040 132.320  1.00  0.00           H
ATOM   4060 HG23 VAL A 272     127.170  72.110 131.100  1.00  0.00           H
ATOM   4061  C   VAL A 272     123.330  71.930 132.420  1.00  0.00           C
ATOM   4062  O   VAL A 272     122.970  72.230 133.570  1.00  0.00           O
ATOM   4063  N   VAL A 273     122.470  71.250 131.650  1.00  0.00           N
ATOM   4064  HN  VAL A 273     122.770  71.050 130.720  1.00  0.00           H
ATOM   4065  CA  VAL A 273     121.050  70.980 131.950  1.00  0.00           C
ATOM   4066  HA  VAL A 273     120.950  71.240 132.990  1.00  0.00           H
ATOM   4067  CB  VAL A 273     120.080  71.740 131.040  1.00  0.00           C
ATOM   4068  HB  VAL A 273     120.290  71.380 130.010  1.00  0.00           H
ATOM   4069  CG1 VAL A 273     118.660  71.420 131.580  1.00  0.00           C
ATOM   4070 HG11 VAL A 273     117.890  72.120 131.180  1.00  0.00           H
ATOM   4071 HG12 VAL A 273     118.440  70.360 131.350  1.00  0.00           H
ATOM   4072 HG13 VAL A 273     118.580  71.400 132.690  1.00  0.00           H
ATOM   4073  CG2 VAL A 273     120.440  73.260 131.200  1.00  0.00           C
ATOM   4074 HG21 VAL A 273     121.470  73.480 130.830  1.00  0.00           H
ATOM   4075 HG22 VAL A 273     119.790  73.900 130.560  1.00  0.00           H
ATOM   4076 HG23 VAL A 273     120.410  73.740 132.200  1.00  0.00           H
ATOM   4077  C   VAL A 273     120.820  69.510 131.990  1.00  0.00           C
ATOM   4078  O   VAL A 273     120.970  68.770 131.020  1.00  0.00           O
ATOM   4079  N   ARG A 274     120.520  68.950 133.190  1.00  0.00           N
ATOM   4080  HN  ARG A 274     120.670  69.530 133.990  1.00  0.00           H
ATOM   4081  CA  ARG A 274     120.110  67.550 133.330  1.00  0.00           C
ATOM   4082  HA  ARG A 274     120.900  66.950 132.890  1.00  0.00           H
ATOM   4083  CB  ARG A 274     120.060  67.280 134.800  1.00  0.00           C
ATOM   4084  HB1 ARG A 274     119.530  68.150 135.230  1.00  0.00           H
ATOM   4085  HB2 ARG A 274     119.450  66.360 134.940  1.00  0.00           H
ATOM   4086  CG  ARG A 274     121.410  66.930 135.410  1.00  0.00           C
ATOM   4087  HG1 ARG A 274     122.160  67.740 135.300  1.00  0.00           H
ATOM   4088  HG2 ARG A 274     121.800  66.030 134.890  1.00  0.00           H
ATOM   4089  CD  ARG A 274     121.410  66.620 136.970  1.00  0.00           C
ATOM   4090  HD1 ARG A 274     122.410  66.280 137.340  1.00  0.00           H
ATOM   4091  HD2 ARG A 274     120.710  65.780 137.160  1.00  0.00           H
ATOM   4092  NE  ARG A 274     120.990  67.800 137.760  1.00  0.00           N
ATOM   4093  HE  ARG A 274     120.710  68.610 137.240  1.00  0.00           H
ATOM   4094  CZ  ARG A 274     120.930  67.680 139.100  1.00  0.00           C
ATOM   4095  NH1 ARG A 274     121.270  66.640 139.790  1.00  0.00           N
ATOM   4096 HH11 ARG A 274     121.310  66.540 140.780  1.00  0.00           H
ATOM   4097 HH12 ARG A 274     121.560  65.840 139.270  1.00  0.00           H
ATOM   4098  NH2 ARG A 274     120.550  68.790 139.790  1.00  0.00           N
ATOM   4099 HH21 ARG A 274     120.350  68.650 140.760  1.00  0.00           H
ATOM   4100 HH22 ARG A 274     120.210  69.600 139.320  1.00  0.00           H
ATOM   4101  C   ARG A 274     118.770  67.180 132.680  1.00  0.00           C
ATOM   4102  O   ARG A 274     117.820  67.930 132.880  1.00  0.00           O
ATOM   4103  N   TYR A 275     118.690  66.080 131.880  1.00  0.00           N
ATOM   4104  HN  TYR A 275     119.480  65.500 131.710  1.00  0.00           H
ATOM   4105  CA  TYR A 275     117.460  65.540 131.290  1.00  0.00           C
ATOM   4106  HA  TYR A 275     116.640  65.880 131.910  1.00  0.00           H
ATOM   4107  CB  TYR A 275     117.300  66.030 129.880  1.00  0.00           C
ATOM   4108  HB1 TYR A 275     116.210  66.180 129.700  1.00  0.00           H
ATOM   4109  HB2 TYR A 275     117.690  67.060 129.930  1.00  0.00           H
ATOM   4110  CG  TYR A 275     118.020  65.280 128.740  1.00  0.00           C
ATOM   4111  CD1 TYR A 275     119.390  65.410 128.510  1.00  0.00           C
ATOM   4112  HD1 TYR A 275     120.110  66.000 129.050  1.00  0.00           H
ATOM   4113  CE1 TYR A 275     119.920  64.810 127.380  1.00  0.00           C
ATOM   4114  HE1 TYR A 275     120.970  64.960 127.190  1.00  0.00           H
ATOM   4115  CZ  TYR A 275     119.080  64.060 126.530  1.00  0.00           C
ATOM   4116  OH  TYR A 275     119.530  63.400 125.380  1.00  0.00           O
ATOM   4117  HH  TYR A 275     120.470  63.580 125.300  1.00  0.00           H
ATOM   4118  CD2 TYR A 275     117.130  64.520 127.890  1.00  0.00           C
ATOM   4119  HD2 TYR A 275     116.080  64.400 128.090  1.00  0.00           H
ATOM   4120  CE2 TYR A 275     117.700  64.000 126.770  1.00  0.00           C
ATOM   4121  HE2 TYR A 275     117.060  63.420 126.120  1.00  0.00           H
ATOM   4122  C   TYR A 275     117.560  63.980 131.390  1.00  0.00           C
ATOM   4123  O   TYR A 275     118.580  63.310 131.360  1.00  0.00           O
ATOM   4124  N   ARG A 276     116.380  63.400 131.690  1.00  0.00           N
ATOM   4125  HN  ARG A 276     115.510  63.900 131.640  1.00  0.00           H
ATOM   4126  CA  ARG A 276     116.180  61.960 131.900  1.00  0.00           C
ATOM   4127  HA  ARG A 276     117.080  61.480 131.520  1.00  0.00           H
ATOM   4128  CB  ARG A 276     116.160  61.620 133.420  1.00  0.00           C
ATOM   4129  HB1 ARG A 276     117.130  61.980 133.840  1.00  0.00           H
ATOM   4130  HB2 ARG A 276     115.330  62.180 133.900  1.00  0.00           H
ATOM   4131  CG  ARG A 276     115.860  60.120 133.630  1.00  0.00           C
ATOM   4132  HG1 ARG A 276     116.480  59.560 132.910  1.00  0.00           H
ATOM   4133  HG2 ARG A 276     114.810  59.790 133.440  1.00  0.00           H
ATOM   4134  CD  ARG A 276     116.100  59.640 135.030  1.00  0.00           C
ATOM   4135  HD1 ARG A 276     117.190  59.760 135.220  1.00  0.00           H
ATOM   4136  HD2 ARG A 276     115.770  58.590 135.160  1.00  0.00           H
ATOM   4137  NE  ARG A 276     115.550  60.480 136.080  1.00  0.00           N
ATOM   4138  HE  ARG A 276     114.860  61.200 135.950  1.00  0.00           H
ATOM   4139  CZ  ARG A 276     115.770  60.250 137.390  1.00  0.00           C
ATOM   4140  NH1 ARG A 276     116.530  59.290 137.860  1.00  0.00           N
ATOM   4141 HH11 ARG A 276     116.540  58.970 138.800  1.00  0.00           H
ATOM   4142 HH12 ARG A 276     117.150  58.960 137.150  1.00  0.00           H
ATOM   4143  NH2 ARG A 276     115.080  61.000 138.290  1.00  0.00           N
ATOM   4144 HH21 ARG A 276     115.180  60.650 139.230  1.00  0.00           H
ATOM   4145 HH22 ARG A 276     114.470  61.750 138.060  1.00  0.00           H
ATOM   4146  C   ARG A 276     115.110  61.350 131.000  1.00  0.00           C
ATOM   4147  O   ARG A 276     113.990  61.950 130.930  1.00  0.00           O
ATOM   4148  N   VAL A 277     115.430  60.170 130.300  1.00  0.00           N
ATOM   4149  HN  VAL A 277     116.330  59.750 130.450  1.00  0.00           H
ATOM   4150  CA  VAL A 277     114.560  59.530 129.320  1.00  0.00           C
ATOM   4151  HA  VAL A 277     113.690  60.140 129.120  1.00  0.00           H
ATOM   4152  CB  VAL A 277     115.270  59.190 127.950  1.00  0.00           C
ATOM   4153  HB  VAL A 277     116.130  58.520 128.160  1.00  0.00           H
ATOM   4154  CG1 VAL A 277     114.170  58.520 127.090  1.00  0.00           C
ATOM   4155 HG11 VAL A 277     113.260  59.150 127.080  1.00  0.00           H
ATOM   4156 HG12 VAL A 277     114.530  58.390 126.040  1.00  0.00           H
ATOM   4157 HG13 VAL A 277     114.000  57.480 127.440  1.00  0.00           H
ATOM   4158  CG2 VAL A 277     115.820  60.440 127.490  1.00  0.00           C
ATOM   4159 HG21 VAL A 277     115.030  61.180 127.230  1.00  0.00           H
ATOM   4160 HG22 VAL A 277     116.570  60.860 128.190  1.00  0.00           H
ATOM   4161 HG23 VAL A 277     116.320  60.170 126.530  1.00  0.00           H
ATOM   4162  C   VAL A 277     113.980  58.220 129.990  1.00  0.00           C
ATOM   4163  O   VAL A 277     114.740  57.450 130.550  1.00  0.00           O
ATOM   4164  N   VAL A 278     112.630  57.970 129.930  1.00  0.00           N
ATOM   4165  HN  VAL A 278     112.070  58.640 129.450  1.00  0.00           H
ATOM   4166  CA  VAL A 278     112.030  56.900 130.610  1.00  0.00           C
ATOM   4167  HA  VAL A 278     112.720  56.490 131.330  1.00  0.00           H
ATOM   4168  CB  VAL A 278     110.720  57.310 131.340  1.00  0.00           C
ATOM   4169  HB  VAL A 278     109.970  57.590 130.570  1.00  0.00           H
ATOM   4170  CG1 VAL A 278     110.330  56.140 132.290  1.00  0.00           C
ATOM   4171 HG11 VAL A 278     110.200  55.130 131.840  1.00  0.00           H
ATOM   4172 HG12 VAL A 278     111.230  56.120 132.940  1.00  0.00           H
ATOM   4173 HG13 VAL A 278     109.450  56.330 132.940  1.00  0.00           H
ATOM   4174  CG2 VAL A 278     111.020  58.530 132.220  1.00  0.00           C
ATOM   4175 HG21 VAL A 278     110.090  58.890 132.710  1.00  0.00           H
ATOM   4176 HG22 VAL A 278     111.790  58.250 132.980  1.00  0.00           H
ATOM   4177 HG23 VAL A 278     111.500  59.400 131.710  1.00  0.00           H
ATOM   4178  C   VAL A 278     111.700  55.770 129.610  1.00  0.00           C
ATOM   4179  O   VAL A 278     110.920  55.990 128.680  1.00  0.00           O
ATOM   4180  N   ASN A 279     112.310  54.630 129.760  1.00  0.00           N
ATOM   4181  HN  ASN A 279     113.010  54.480 130.450  1.00  0.00           H
ATOM   4182  CA  ASN A 279     112.060  53.420 128.900  1.00  0.00           C
ATOM   4183  HA  ASN A 279     111.150  53.650 128.360  1.00  0.00           H
ATOM   4184  CB  ASN A 279     113.240  53.070 127.960  1.00  0.00           C
ATOM   4185  HB1 ASN A 279     113.560  53.890 127.280  1.00  0.00           H
ATOM   4186  HB2 ASN A 279     114.060  53.000 128.710  1.00  0.00           H
ATOM   4187  CG  ASN A 279     113.150  51.810 127.090  1.00  0.00           C
ATOM   4188  OD1 ASN A 279     113.060  51.860 125.850  1.00  0.00           O
ATOM   4189  ND2 ASN A 279     113.200  50.620 127.660  1.00  0.00           N
ATOM   4190 HD21 ASN A 279     113.010  50.460 128.630  1.00  0.00           H
ATOM   4191 HD22 ASN A 279     113.120  49.880 127.000  1.00  0.00           H
ATOM   4192  C   ASN A 279     111.570  52.180 129.780  1.00  0.00           C
ATOM   4193  O   ASN A 279     112.210  51.780 130.730  1.00  0.00           O
ATOM   4194  N   LEU A 280     110.440  51.580 129.360  1.00  0.00           N
ATOM   4195  HN  LEU A 280     109.970  52.060 128.620  1.00  0.00           H
ATOM   4196  CA  LEU A 280     109.670  50.470 129.940  1.00  0.00           C
ATOM   4197  HA  LEU A 280     109.970  50.500 130.970  1.00  0.00           H
ATOM   4198  CB  LEU A 280     108.170  50.760 129.740  1.00  0.00           C
ATOM   4199  HB1 LEU A 280     107.910  51.820 129.950  1.00  0.00           H
ATOM   4200  HB2 LEU A 280     108.040  50.650 128.640  1.00  0.00           H
ATOM   4201  CG  LEU A 280     107.230  49.720 130.460  1.00  0.00           C
ATOM   4202  HG  LEU A 280     107.540  48.710 130.120  1.00  0.00           H
ATOM   4203  CD1 LEU A 280     107.410  49.740 132.020  1.00  0.00           C
ATOM   4204 HD11 LEU A 280     107.160  50.760 132.380  1.00  0.00           H
ATOM   4205 HD12 LEU A 280     106.730  48.940 132.380  1.00  0.00           H
ATOM   4206 HD13 LEU A 280     108.470  49.480 132.250  1.00  0.00           H
ATOM   4207  CD2 LEU A 280     105.730  49.910 130.180  1.00  0.00           C
ATOM   4208 HD21 LEU A 280     105.260  49.190 130.890  1.00  0.00           H
ATOM   4209 HD22 LEU A 280     105.350  50.900 130.500  1.00  0.00           H
ATOM   4210 HD23 LEU A 280     105.530  49.700 129.100  1.00  0.00           H
ATOM   4211  C   LEU A 280     110.130  49.150 129.250  1.00  0.00           C
ATOM   4212  O   LEU A 280     110.290  49.170 128.050  1.00  0.00           O
ATOM   4213  N   TYR A 281     110.460  48.200 130.060  1.00  0.00           N
ATOM   4214  HN  TYR A 281     110.240  48.310 131.030  1.00  0.00           H
ATOM   4215  CA  TYR A 281     110.880  46.890 129.630  1.00  0.00           C
ATOM   4216  HA  TYR A 281     110.940  46.800 128.560  1.00  0.00           H
ATOM   4217  CB  TYR A 281     112.230  46.430 130.250  1.00  0.00           C
ATOM   4218  HB1 TYR A 281     112.140  46.580 131.350  1.00  0.00           H
ATOM   4219  HB2 TYR A 281     112.490  45.350 130.170  1.00  0.00           H
ATOM   4220  CG  TYR A 281     113.350  47.230 129.670  1.00  0.00           C
ATOM   4221  CD1 TYR A 281     113.810  46.770 128.470  1.00  0.00           C
ATOM   4222  HD1 TYR A 281     113.370  45.940 127.950  1.00  0.00           H
ATOM   4223  CE1 TYR A 281     114.930  47.410 127.930  1.00  0.00           C
ATOM   4224  HE1 TYR A 281     115.400  47.020 127.040  1.00  0.00           H
ATOM   4225  CZ  TYR A 281     115.580  48.410 128.630  1.00  0.00           C
ATOM   4226  OH  TYR A 281     116.700  48.970 128.010  1.00  0.00           O
ATOM   4227  HH  TYR A 281     116.920  48.430 127.250  1.00  0.00           H
ATOM   4228  CD2 TYR A 281     114.070  48.140 130.420  1.00  0.00           C
ATOM   4229  HD2 TYR A 281     113.630  48.410 131.370  1.00  0.00           H
ATOM   4230  CE2 TYR A 281     115.140  48.800 129.860  1.00  0.00           C
ATOM   4231  HE2 TYR A 281     115.650  49.600 130.380  1.00  0.00           H
ATOM   4232  C   TYR A 281     109.850  45.860 130.090  1.00  0.00           C
ATOM   4233  O   TYR A 281     109.290  46.050 131.170  1.00  0.00           O
ATOM   4234  N   GLU A 282     109.690  44.760 129.400  1.00  0.00           N
ATOM   4235  HN  GLU A 282     110.200  44.590 128.560  1.00  0.00           H
ATOM   4236  CA  GLU A 282     109.040  43.580 129.960  1.00  0.00           C
ATOM   4237  HA  GLU A 282     108.180  43.880 130.550  1.00  0.00           H
ATOM   4238  CB  GLU A 282     108.580  42.600 128.900  1.00  0.00           C
ATOM   4239  HB1 GLU A 282     109.500  42.310 128.340  1.00  0.00           H
ATOM   4240  HB2 GLU A 282     108.190  41.700 129.420  1.00  0.00           H
ATOM   4241  CG  GLU A 282     107.430  43.110 128.010  1.00  0.00           C
ATOM   4242  HG1 GLU A 282     107.600  44.090 127.510  1.00  0.00           H
ATOM   4243  HG2 GLU A 282     106.530  43.230 128.650  1.00  0.00           H
ATOM   4244  CD  GLU A 282     106.850  42.100 127.040  1.00  0.00           C
ATOM   4245  OE1 GLU A 282     106.860  42.360 125.820  1.00  0.00           O
ATOM   4246  OE2 GLU A 282     106.440  40.980 127.480  1.00  0.00           O
ATOM   4247  C   GLU A 282     109.980  42.850 130.930  1.00  0.00           C
ATOM   4248  O   GLU A 282     111.170  42.860 130.830  1.00  0.00           O
ATOM   4249  N   ASP A 283     109.410  41.990 131.850  1.00  0.00           N
ATOM   4250  HN  ASP A 283     108.420  41.880 131.830  1.00  0.00           H
ATOM   4251  CA  ASP A 283     110.090  41.460 132.990  1.00  0.00           C
ATOM   4252  HA  ASP A 283     110.750  42.170 133.470  1.00  0.00           H
ATOM   4253  CB  ASP A 283     109.050  41.000 134.100  1.00  0.00           C
ATOM   4254  HB1 ASP A 283     108.410  40.160 133.760  1.00  0.00           H
ATOM   4255  HB2 ASP A 283     109.620  40.640 134.980  1.00  0.00           H
ATOM   4256  CG  ASP A 283     108.340  42.180 134.420  1.00  0.00           C
ATOM   4257  OD1 ASP A 283     108.970  43.180 134.830  1.00  0.00           O
ATOM   4258  OD2 ASP A 283     107.090  42.240 134.280  1.00  0.00           O
ATOM   4259  C   ASP A 283     111.090  40.300 132.750  1.00  0.00           C
ATOM   4260  O   ASP A 283     111.980  40.040 133.540  1.00  0.00           O
ATOM   4261  N   ASP A 284     111.080  39.710 131.560  1.00  0.00           N
ATOM   4262  HN  ASP A 284     110.250  39.740 131.000  1.00  0.00           H
ATOM   4263  CA  ASP A 284     112.090  38.810 131.020  1.00  0.00           C
ATOM   4264  HA  ASP A 284     112.500  38.050 131.670  1.00  0.00           H
ATOM   4265  CB  ASP A 284     111.270  37.930 130.060  1.00  0.00           C
ATOM   4266  HB1 ASP A 284     110.350  37.520 130.530  1.00  0.00           H
ATOM   4267  HB2 ASP A 284     111.000  38.540 129.170  1.00  0.00           H
ATOM   4268  CG  ASP A 284     112.030  36.820 129.470  1.00  0.00           C
ATOM   4269  OD1 ASP A 284     112.920  36.230 130.160  1.00  0.00           O
ATOM   4270  OD2 ASP A 284     111.720  36.380 128.310  1.00  0.00           O
ATOM   4271  C   ASP A 284     113.250  39.520 130.380  1.00  0.00           C
ATOM   4272  O   ASP A 284     114.130  38.910 129.750  1.00  0.00           O
ATOM   4273  N   HIS A 285     113.260  40.880 130.530  1.00  0.00           N
ATOM   4274  HN  HIS A 285     112.460  41.260 130.980  1.00  0.00           H
ATOM   4275  CA  HIS A 285     114.350  41.720 129.970  1.00  0.00           C
ATOM   4276  HA  HIS A 285     114.220  42.670 130.460  1.00  0.00           H
ATOM   4277  CB  HIS A 285     115.730  41.270 130.360  1.00  0.00           C
ATOM   4278  HB1 HIS A 285     116.220  40.480 129.740  1.00  0.00           H
ATOM   4279  HB2 HIS A 285     116.530  42.040 130.360  1.00  0.00           H
ATOM   4280  ND1 HIS A 285     116.840  39.950 132.240  1.00  0.00           N
ATOM   4281  CG  HIS A 285     115.860  40.860 131.820  1.00  0.00           C
ATOM   4282  CE1 HIS A 285     116.640  39.850 133.540  1.00  0.00           C
ATOM   4283  HE1 HIS A 285     117.100  39.060 134.140  1.00  0.00           H
ATOM   4284  NE2 HIS A 285     115.620  40.700 133.970  1.00  0.00           N
ATOM   4285  HE2 HIS A 285     115.330  40.670 134.930  1.00  0.00           H
ATOM   4286  CD2 HIS A 285     115.140  41.270 132.880  1.00  0.00           C
ATOM   4287  HD2 HIS A 285     114.220  41.840 132.820  1.00  0.00           H
ATOM   4288  C   HIS A 285     114.270  42.080 128.590  1.00  0.00           C
ATOM   4289  O   HIS A 285     115.310  42.260 127.850  1.00  0.00           O
ATOM   4290  N   LYS A 286     113.030  42.160 128.110  1.00  0.00           N
ATOM   4291  HN  LYS A 286     112.330  42.410 128.770  1.00  0.00           H
ATOM   4292  CA  LYS A 286     112.670  42.230 126.720  1.00  0.00           C
ATOM   4293  HA  LYS A 286     113.560  42.150 126.110  1.00  0.00           H
ATOM   4294  CB  LYS A 286     111.710  41.060 126.260  1.00  0.00           C
ATOM   4295  HB1 LYS A 286     110.720  41.080 126.760  1.00  0.00           H
ATOM   4296  HB2 LYS A 286     111.500  41.130 125.180  1.00  0.00           H
ATOM   4297  CG  LYS A 286     112.200  39.600 126.540  1.00  0.00           C
ATOM   4298  HG1 LYS A 286     111.360  38.880 126.450  1.00  0.00           H
ATOM   4299  HG2 LYS A 286     112.430  39.490 127.620  1.00  0.00           H
ATOM   4300  CD  LYS A 286     113.450  39.200 125.750  1.00  0.00           C
ATOM   4301  HD1 LYS A 286     114.170  40.050 125.710  1.00  0.00           H
ATOM   4302  HD2 LYS A 286     113.030  38.870 124.770  1.00  0.00           H
ATOM   4303  CE  LYS A 286     114.320  38.080 126.330  1.00  0.00           C
ATOM   4304  HE1 LYS A 286     114.700  38.220 127.370  1.00  0.00           H
ATOM   4305  HE2 LYS A 286     115.090  37.930 125.540  1.00  0.00           H
ATOM   4306  NZ  LYS A 286     113.590  36.740 126.300  1.00  0.00           N
ATOM   4307  HZ1 LYS A 286     114.200  35.900 126.330  1.00  0.00           H
ATOM   4308  HZ2 LYS A 286     112.860  36.730 127.040  1.00  0.00           H
ATOM   4309  HZ3 LYS A 286     113.190  36.520 125.370  1.00  0.00           H
ATOM   4310  C   LYS A 286     111.920  43.500 126.380  1.00  0.00           C
ATOM   4311  O   LYS A 286     111.410  44.270 127.170  1.00  0.00           O
ATOM   4312  N   ASN A 287     111.730  43.750 125.020  1.00  0.00           N
ATOM   4313  HN  ASN A 287     112.280  43.270 124.340  1.00  0.00           H
ATOM   4314  CA  ASN A 287     110.950  44.840 124.490  1.00  0.00           C
ATOM   4315  HA  ASN A 287     110.910  44.690 123.430  1.00  0.00           H
ATOM   4316  CB  ASN A 287     109.450  44.560 124.860  1.00  0.00           C
ATOM   4317  HB1 ASN A 287     109.120  43.510 124.770  1.00  0.00           H
ATOM   4318  HB2 ASN A 287     109.160  44.840 125.890  1.00  0.00           H
ATOM   4319  CG  ASN A 287     108.510  45.330 123.930  1.00  0.00           C
ATOM   4320  OD1 ASN A 287     108.880  46.200 123.130  1.00  0.00           O
ATOM   4321  ND2 ASN A 287     107.190  45.070 124.040  1.00  0.00           N
ATOM   4322 HD21 ASN A 287     106.920  44.470 124.800  1.00  0.00           H
ATOM   4323 HD22 ASN A 287     106.620  45.520 123.350  1.00  0.00           H
ATOM   4324  C   ASN A 287     111.480  46.280 124.790  1.00  0.00           C
ATOM   4325  O   ASN A 287     111.050  46.950 125.670  1.00  0.00           O
ATOM   4326  N   PRO A 288     112.440  46.720 123.980  1.00  0.00           N
ATOM   4327  CD  PRO A 288     113.290  45.950 123.050  1.00  0.00           C
ATOM   4328  HD1 PRO A 288     112.700  45.270 122.410  1.00  0.00           H
ATOM   4329  HD2 PRO A 288     114.000  45.290 123.590  1.00  0.00           H
ATOM   4330  CA  PRO A 288     112.840  48.160 123.920  1.00  0.00           C
ATOM   4331  HA  PRO A 288     112.880  48.610 124.900  1.00  0.00           H
ATOM   4332  CB  PRO A 288     114.220  48.160 123.290  1.00  0.00           C
ATOM   4333  HB1 PRO A 288     114.480  49.170 122.920  1.00  0.00           H
ATOM   4334  HB2 PRO A 288     114.910  47.960 124.140  1.00  0.00           H
ATOM   4335  CG  PRO A 288     114.210  47.000 122.350  1.00  0.00           C
ATOM   4336  HG1 PRO A 288     115.180  46.520 122.110  1.00  0.00           H
ATOM   4337  HG2 PRO A 288     113.740  47.280 121.380  1.00  0.00           H
ATOM   4338  C   PRO A 288     111.810  49.000 123.110  1.00  0.00           C
ATOM   4339  O   PRO A 288     111.570  48.700 121.950  1.00  0.00           O
ATOM   4340  N   THR A 289     111.330  50.110 123.620  1.00  0.00           N
ATOM   4341  HN  THR A 289     111.580  50.440 124.530  1.00  0.00           H
ATOM   4342  CA  THR A 289     110.520  51.000 122.820  1.00  0.00           C
ATOM   4343  HA  THR A 289     109.780  50.490 122.220  1.00  0.00           H
ATOM   4344  CB  THR A 289     109.910  52.020 123.830  1.00  0.00           C
ATOM   4345  HB  THR A 289     110.610  52.840 124.120  1.00  0.00           H
ATOM   4346  OG1 THR A 289     109.530  51.480 125.090  1.00  0.00           O
ATOM   4347  HG1 THR A 289     109.360  50.570 124.870  1.00  0.00           H
ATOM   4348  CG2 THR A 289     108.680  52.630 123.220  1.00  0.00           C
ATOM   4349 HG21 THR A 289     107.860  51.880 123.250  1.00  0.00           H
ATOM   4350 HG22 THR A 289     108.430  53.440 123.940  1.00  0.00           H
ATOM   4351 HG23 THR A 289     108.960  53.050 122.230  1.00  0.00           H
ATOM   4352  C   THR A 289     111.370  51.760 121.840  1.00  0.00           C
ATOM   4353  O   THR A 289     111.000  51.780 120.700  1.00  0.00           O
ATOM   4354  N   VAL A 290     112.510  52.440 122.170  1.00  0.00           N
ATOM   4355  HN  VAL A 290     112.680  52.540 123.150  1.00  0.00           H
ATOM   4356  CA  VAL A 290     113.410  53.240 121.300  1.00  0.00           C
ATOM   4357  HA  VAL A 290     113.510  52.790 120.330  1.00  0.00           H
ATOM   4358  CB  VAL A 290     113.030  54.740 121.120  1.00  0.00           C
ATOM   4359  HB  VAL A 290     114.010  55.260 121.070  1.00  0.00           H
ATOM   4360  CG1 VAL A 290     112.220  54.740 119.840  1.00  0.00           C
ATOM   4361 HG11 VAL A 290     111.230  54.270 120.000  1.00  0.00           H
ATOM   4362 HG12 VAL A 290     112.120  55.790 119.470  1.00  0.00           H
ATOM   4363 HG13 VAL A 290     112.820  54.220 119.060  1.00  0.00           H
ATOM   4364  CG2 VAL A 290     112.300  55.210 122.400  1.00  0.00           C
ATOM   4365 HG21 VAL A 290     113.110  55.340 123.140  1.00  0.00           H
ATOM   4366 HG22 VAL A 290     111.940  56.230 122.130  1.00  0.00           H
ATOM   4367 HG23 VAL A 290     111.420  54.600 122.720  1.00  0.00           H
ATOM   4368  C   VAL A 290     114.840  53.210 121.930  1.00  0.00           C
ATOM   4369  O   VAL A 290     115.710  53.760 121.290  1.00  0.00           O
ATOM   4370  N   THR A 291     115.100  52.660 123.130  1.00  0.00           N
ATOM   4371  HN  THR A 291     114.380  52.350 123.750  1.00  0.00           H
ATOM   4372  CA  THR A 291     116.430  52.560 123.770  1.00  0.00           C
ATOM   4373  HA  THR A 291     116.830  53.560 123.740  1.00  0.00           H
ATOM   4374  CB  THR A 291     116.320  52.170 125.240  1.00  0.00           C
ATOM   4375  HB  THR A 291     115.730  52.930 125.800  1.00  0.00           H
ATOM   4376  OG1 THR A 291     117.610  51.990 125.850  1.00  0.00           O
ATOM   4377  HG1 THR A 291     117.450  51.850 126.790  1.00  0.00           H
ATOM   4378  CG2 THR A 291     115.690  50.790 125.360  1.00  0.00           C
ATOM   4379 HG21 THR A 291     115.270  50.610 126.370  1.00  0.00           H
ATOM   4380 HG22 THR A 291     114.820  50.780 124.670  1.00  0.00           H
ATOM   4381 HG23 THR A 291     116.350  49.970 125.000  1.00  0.00           H
ATOM   4382  C   THR A 291     117.380  51.710 122.960  1.00  0.00           C
ATOM   4383  O   THR A 291     116.900  50.840 122.250  1.00  0.00           O
ATOM   4384  N   ARG A 292     118.700  52.050 122.930  1.00  0.00           N
ATOM   4385  HN  ARG A 292     119.010  52.790 123.520  1.00  0.00           H
ATOM   4386  CA  ARG A 292     119.860  51.310 122.390  1.00  0.00           C
ATOM   4387  HA  ARG A 292     120.790  51.620 122.830  1.00  0.00           H
ATOM   4388  CB  ARG A 292     119.770  49.700 122.540  1.00  0.00           C
ATOM   4389  HB1 ARG A 292     118.790  49.480 122.060  1.00  0.00           H
ATOM   4390  HB2 ARG A 292     120.590  49.200 121.990  1.00  0.00           H
ATOM   4391  CG  ARG A 292     119.840  49.110 123.980  1.00  0.00           C
ATOM   4392  HG1 ARG A 292     119.890  48.000 123.930  1.00  0.00           H
ATOM   4393  HG2 ARG A 292     118.830  49.290 124.400  1.00  0.00           H
ATOM   4394  CD  ARG A 292     121.040  49.590 124.880  1.00  0.00           C
ATOM   4395  HD1 ARG A 292     120.950  50.670 125.100  1.00  0.00           H
ATOM   4396  HD2 ARG A 292     122.060  49.370 124.500  1.00  0.00           H
ATOM   4397  NE  ARG A 292     121.120  48.900 126.240  1.00  0.00           N
ATOM   4398  HE  ARG A 292     121.220  47.910 126.170  1.00  0.00           H
ATOM   4399  CZ  ARG A 292     120.790  49.460 127.420  1.00  0.00           C
ATOM   4400  NH1 ARG A 292     120.350  50.730 127.540  1.00  0.00           N
ATOM   4401 HH11 ARG A 292     120.250  51.180 128.430  1.00  0.00           H
ATOM   4402 HH12 ARG A 292     119.830  51.210 126.830  1.00  0.00           H
ATOM   4403  NH2 ARG A 292     121.130  48.830 128.490  1.00  0.00           N
ATOM   4404 HH21 ARG A 292     120.890  49.170 129.400  1.00  0.00           H
ATOM   4405 HH22 ARG A 292     121.390  47.870 128.420  1.00  0.00           H
ATOM   4406  C   ARG A 292     120.070  51.620 120.860  1.00  0.00           C
ATOM   4407  O   ARG A 292     120.860  51.040 120.120  1.00  0.00           O
ATOM   4408  N   GLU A 293     119.190  52.450 120.370  1.00  0.00           N
ATOM   4409  HN  GLU A 293     118.460  52.810 120.950  1.00  0.00           H
ATOM   4410  CA  GLU A 293     119.080  52.840 118.980  1.00  0.00           C
ATOM   4411  HA  GLU A 293     120.090  52.790 118.600  1.00  0.00           H
ATOM   4412  CB  GLU A 293     118.120  51.910 118.170  1.00  0.00           C
ATOM   4413  HB1 GLU A 293     117.110  51.980 118.630  1.00  0.00           H
ATOM   4414  HB2 GLU A 293     118.090  52.280 117.120  1.00  0.00           H
ATOM   4415  CG  GLU A 293     118.460  50.390 118.240  1.00  0.00           C
ATOM   4416  HG1 GLU A 293     118.620  50.060 119.290  1.00  0.00           H
ATOM   4417  HG2 GLU A 293     119.390  50.220 117.660  1.00  0.00           H
ATOM   4418  CD  GLU A 293     117.300  49.460 117.710  1.00  0.00           C
ATOM   4419  OE1 GLU A 293     116.110  49.880 117.620  1.00  0.00           O
ATOM   4420  OE2 GLU A 293     117.570  48.250 117.470  1.00  0.00           O
ATOM   4421  C   GLU A 293     118.850  54.330 118.830  1.00  0.00           C
ATOM   4422  O   GLU A 293     119.770  55.100 118.880  1.00  0.00           O
ATOM   4423  N   GLN A 294     117.590  54.740 118.790  1.00  0.00           N
ATOM   4424  HN  GLN A 294     116.920  54.000 118.730  1.00  0.00           H
ATOM   4425  CA  GLN A 294     117.010  56.110 118.630  1.00  0.00           C
ATOM   4426  HA  GLN A 294     117.400  56.550 117.730  1.00  0.00           H
ATOM   4427  CB  GLN A 294     115.520  55.960 118.460  1.00  0.00           C
ATOM   4428  HB1 GLN A 294     115.140  55.140 119.090  1.00  0.00           H
ATOM   4429  HB2 GLN A 294     114.920  56.840 118.770  1.00  0.00           H
ATOM   4430  CG  GLN A 294     115.040  55.740 117.040  1.00  0.00           C
ATOM   4431  HG1 GLN A 294     115.230  56.640 116.420  1.00  0.00           H
ATOM   4432  HG2 GLN A 294     113.940  55.590 117.120  1.00  0.00           H
ATOM   4433  CD  GLN A 294     115.630  54.500 116.310  1.00  0.00           C
ATOM   4434  OE1 GLN A 294     115.400  53.340 116.650  1.00  0.00           O
ATOM   4435  NE2 GLN A 294     116.450  54.760 115.340  1.00  0.00           N
ATOM   4436 HE21 GLN A 294     116.800  55.680 115.170  1.00  0.00           H
ATOM   4437 HE22 GLN A 294     116.870  54.140 114.680  1.00  0.00           H
ATOM   4438  C   GLN A 294     117.520  57.160 119.650  1.00  0.00           C
ATOM   4439  O   GLN A 294     117.710  58.320 119.290  1.00  0.00           O
ATOM   4440  N   VAL A 295     117.680  56.750 120.940  1.00  0.00           N
ATOM   4441  HN  VAL A 295     117.430  55.810 121.150  1.00  0.00           H
ATOM   4442  CA  VAL A 295     117.950  57.700 122.060  1.00  0.00           C
ATOM   4443  HA  VAL A 295     117.230  58.490 121.920  1.00  0.00           H
ATOM   4444  CB  VAL A 295     117.740  57.090 123.430  1.00  0.00           C
ATOM   4445  HB  VAL A 295     118.540  56.340 123.610  1.00  0.00           H
ATOM   4446  CG1 VAL A 295     117.940  58.170 124.440  1.00  0.00           C
ATOM   4447 HG11 VAL A 295     117.520  59.150 124.110  1.00  0.00           H
ATOM   4448 HG12 VAL A 295     117.420  57.920 125.390  1.00  0.00           H
ATOM   4449 HG13 VAL A 295     119.030  58.320 124.570  1.00  0.00           H
ATOM   4450  CG2 VAL A 295     116.360  56.560 123.670  1.00  0.00           C
ATOM   4451 HG21 VAL A 295     116.160  56.210 124.710  1.00  0.00           H
ATOM   4452 HG22 VAL A 295     115.620  57.390 123.600  1.00  0.00           H
ATOM   4453 HG23 VAL A 295     116.170  55.730 122.960  1.00  0.00           H
ATOM   4454  C   VAL A 295     119.360  58.330 121.970  1.00  0.00           C
ATOM   4455  O   VAL A 295     119.490  59.570 122.020  1.00  0.00           O
ATOM   4456  N   ASP A 296     120.460  57.550 121.810  1.00  0.00           N
ATOM   4457  HN  ASP A 296     120.310  56.560 121.780  1.00  0.00           H
ATOM   4458  CA  ASP A 296     121.780  58.090 121.520  1.00  0.00           C
ATOM   4459  HA  ASP A 296     122.120  58.700 122.340  1.00  0.00           H
ATOM   4460  CB  ASP A 296     122.600  56.790 121.370  1.00  0.00           C
ATOM   4461  HB1 ASP A 296     122.030  55.990 120.850  1.00  0.00           H
ATOM   4462  HB2 ASP A 296     123.510  56.960 120.750  1.00  0.00           H
ATOM   4463  CG  ASP A 296     123.050  56.340 122.700  1.00  0.00           C
ATOM   4464  OD1 ASP A 296     123.800  57.130 123.290  1.00  0.00           O
ATOM   4465  OD2 ASP A 296     122.760  55.230 123.140  1.00  0.00           O
ATOM   4466  C   ASP A 296     121.850  59.000 120.270  1.00  0.00           C
ATOM   4467  O   ASP A 296     122.390  60.090 120.290  1.00  0.00           O
ATOM   4468  N   PHE A 297     121.270  58.650 119.080  1.00  0.00           N
ATOM   4469  HN  PHE A 297     120.970  57.700 118.940  1.00  0.00           H
ATOM   4470  CA  PHE A 297     121.200  59.490 117.880  1.00  0.00           C
ATOM   4471  HA  PHE A 297     122.200  59.750 117.570  1.00  0.00           H
ATOM   4472  CB  PHE A 297     120.620  58.700 116.700  1.00  0.00           C
ATOM   4473  HB1 PHE A 297     121.290  57.830 116.530  1.00  0.00           H
ATOM   4474  HB2 PHE A 297     119.590  58.340 116.910  1.00  0.00           H
ATOM   4475  CG  PHE A 297     120.560  59.510 115.440  1.00  0.00           C
ATOM   4476  CD1 PHE A 297     121.690  59.570 114.630  1.00  0.00           C
ATOM   4477  HD1 PHE A 297     122.630  59.210 115.030  1.00  0.00           H
ATOM   4478  CE1 PHE A 297     121.660  60.110 113.350  1.00  0.00           C
ATOM   4479  HE1 PHE A 297     122.550  60.240 112.750  1.00  0.00           H
ATOM   4480  CZ  PHE A 297     120.470  60.720 112.900  1.00  0.00           C
ATOM   4481  HZ  PHE A 297     120.400  60.970 111.850  1.00  0.00           H
ATOM   4482  CD2 PHE A 297     119.350  60.030 114.940  1.00  0.00           C
ATOM   4483  HD2 PHE A 297     118.440  59.930 115.510  1.00  0.00           H
ATOM   4484  CE2 PHE A 297     119.330  60.690 113.710  1.00  0.00           C
ATOM   4485  HE2 PHE A 297     118.420  60.980 113.190  1.00  0.00           H
ATOM   4486  C   PHE A 297     120.470  60.870 118.170  1.00  0.00           C
ATOM   4487  O   PHE A 297     120.940  61.910 117.860  1.00  0.00           O
ATOM   4488  N   GLN A 298     119.300  60.840 118.850  1.00  0.00           N
ATOM   4489  HN  GLN A 298     118.870  59.980 119.120  1.00  0.00           H
ATOM   4490  CA  GLN A 298     118.580  61.960 119.330  1.00  0.00           C
ATOM   4491  HA  GLN A 298     118.190  62.600 118.550  1.00  0.00           H
ATOM   4492  CB  GLN A 298     117.320  61.510 120.070  1.00  0.00           C
ATOM   4493  HB1 GLN A 298     116.710  60.760 119.520  1.00  0.00           H
ATOM   4494  HB2 GLN A 298     117.590  60.860 120.930  1.00  0.00           H
ATOM   4495  CG  GLN A 298     116.440  62.690 120.520  1.00  0.00           C
ATOM   4496  HG1 GLN A 298     116.970  63.600 120.890  1.00  0.00           H
ATOM   4497  HG2 GLN A 298     115.740  62.390 121.330  1.00  0.00           H
ATOM   4498  CD  GLN A 298     115.530  63.210 119.340  1.00  0.00           C
ATOM   4499  OE1 GLN A 298     115.820  64.210 118.660  1.00  0.00           O
ATOM   4500  NE2 GLN A 298     114.350  62.520 119.220  1.00  0.00           N
ATOM   4501 HE21 GLN A 298     114.160  61.920 120.000  1.00  0.00           H
ATOM   4502 HE22 GLN A 298     113.610  62.920 118.680  1.00  0.00           H
ATOM   4503  C   GLN A 298     119.510  62.810 120.280  1.00  0.00           C
ATOM   4504  O   GLN A 298     119.540  64.040 120.150  1.00  0.00           O
ATOM   4505  N   HIS A 299     120.210  62.280 121.260  1.00  0.00           N
ATOM   4506  HN  HIS A 299     120.090  61.300 121.360  1.00  0.00           H
ATOM   4507  CA  HIS A 299     121.090  62.980 122.220  1.00  0.00           C
ATOM   4508  HA  HIS A 299     120.500  63.720 122.730  1.00  0.00           H
ATOM   4509  CB  HIS A 299     121.520  61.980 123.320  1.00  0.00           C
ATOM   4510  HB1 HIS A 299     120.560  61.640 123.760  1.00  0.00           H
ATOM   4511  HB2 HIS A 299     121.900  61.010 122.930  1.00  0.00           H
ATOM   4512  ND1 HIS A 299     122.260  63.760 125.030  1.00  0.00           N
ATOM   4513  CG  HIS A 299     122.470  62.560 124.350  1.00  0.00           C
ATOM   4514  CE1 HIS A 299     123.240  63.820 125.960  1.00  0.00           C
ATOM   4515  HE1 HIS A 299     123.480  64.700 126.550  1.00  0.00           H
ATOM   4516  NE2 HIS A 299     123.980  62.730 125.970  1.00  0.00           N
ATOM   4517  HE2 HIS A 299     124.780  62.560 126.540  1.00  0.00           H
ATOM   4518  CD2 HIS A 299     123.440  61.890 125.000  1.00  0.00           C
ATOM   4519  HD2 HIS A 299     123.620  60.820 124.970  1.00  0.00           H
ATOM   4520  C   HIS A 299     122.270  63.700 121.470  1.00  0.00           C
ATOM   4521  O   HIS A 299     122.530  64.900 121.640  1.00  0.00           O
ATOM   4522  N   HIS A 300     122.880  63.050 120.430  1.00  0.00           N
ATOM   4523  HN  HIS A 300     122.570  62.110 120.280  1.00  0.00           H
ATOM   4524  CA  HIS A 300     123.900  63.590 119.530  1.00  0.00           C
ATOM   4525  HA  HIS A 300     124.680  63.950 120.190  1.00  0.00           H
ATOM   4526  CB  HIS A 300     124.650  62.480 118.760  1.00  0.00           C
ATOM   4527  HB1 HIS A 300     123.940  61.890 118.130  1.00  0.00           H
ATOM   4528  HB2 HIS A 300     125.310  62.990 118.020  1.00  0.00           H
ATOM   4529  ND1 HIS A 300     126.570  61.800 120.050  1.00  0.00           N
ATOM   4530  CG  HIS A 300     125.390  61.430 119.480  1.00  0.00           C
ATOM   4531  CE1 HIS A 300     127.130  60.640 120.360  1.00  0.00           C
ATOM   4532  HE1 HIS A 300     128.100  60.560 120.830  1.00  0.00           H
ATOM   4533  NE2 HIS A 300     126.350  59.610 120.090  1.00  0.00           N
ATOM   4534  HE2 HIS A 300     126.650  58.670 120.290  1.00  0.00           H
ATOM   4535  CD2 HIS A 300     125.310  60.110 119.450  1.00  0.00           C
ATOM   4536  HD2 HIS A 300     124.570  59.640 118.810  1.00  0.00           H
ATOM   4537  C   HIS A 300     123.360  64.700 118.650  1.00  0.00           C
ATOM   4538  O   HIS A 300     124.010  65.700 118.400  1.00  0.00           O
ATOM   4539  N   GLN A 301     122.150  64.580 118.020  1.00  0.00           N
ATOM   4540  HN  GLN A 301     121.510  63.820 118.110  1.00  0.00           H
ATOM   4541  CA  GLN A 301     121.470  65.720 117.410  1.00  0.00           C
ATOM   4542  HA  GLN A 301     121.970  65.960 116.490  1.00  0.00           H
ATOM   4543  CB  GLN A 301     120.140  65.400 116.710  1.00  0.00           C
ATOM   4544  HB1 GLN A 301     119.450  65.010 117.490  1.00  0.00           H
ATOM   4545  HB2 GLN A 301     119.710  66.350 116.330  1.00  0.00           H
ATOM   4546  CG  GLN A 301     120.270  64.460 115.530  1.00  0.00           C
ATOM   4547  HG1 GLN A 301     119.310  64.030 115.140  1.00  0.00           H
ATOM   4548  HG2 GLN A 301     120.820  63.600 115.970  1.00  0.00           H
ATOM   4549  CD  GLN A 301     120.940  65.010 114.330  1.00  0.00           C
ATOM   4550  OE1 GLN A 301     122.130  64.830 114.050  1.00  0.00           O
ATOM   4551  NE2 GLN A 301     120.210  65.780 113.540  1.00  0.00           N
ATOM   4552 HE21 GLN A 301     119.240  65.970 113.690  1.00  0.00           H
ATOM   4553 HE22 GLN A 301     120.610  66.110 112.680  1.00  0.00           H
ATOM   4554  C   GLN A 301     121.350  67.030 118.220  1.00  0.00           C
ATOM   4555  O   GLN A 301     121.460  68.140 117.720  1.00  0.00           O
ATOM   4556  N   LEU A 302     120.970  66.920 119.500  1.00  0.00           N
ATOM   4557  HN  LEU A 302     120.770  66.050 119.930  1.00  0.00           H
ATOM   4558  CA  LEU A 302     120.890  68.180 120.280  1.00  0.00           C
ATOM   4559  HA  LEU A 302     120.260  68.930 119.830  1.00  0.00           H
ATOM   4560  CB  LEU A 302     120.380  67.850 121.720  1.00  0.00           C
ATOM   4561  HB1 LEU A 302     120.940  66.930 121.980  1.00  0.00           H
ATOM   4562  HB2 LEU A 302     120.760  68.730 122.280  1.00  0.00           H
ATOM   4563  CG  LEU A 302     118.800  67.780 121.930  1.00  0.00           C
ATOM   4564  HG  LEU A 302     118.410  68.750 121.560  1.00  0.00           H
ATOM   4565  CD1 LEU A 302     118.060  66.730 121.070  1.00  0.00           C
ATOM   4566 HD11 LEU A 302     118.360  65.710 121.390  1.00  0.00           H
ATOM   4567 HD12 LEU A 302     116.970  66.680 121.280  1.00  0.00           H
ATOM   4568 HD13 LEU A 302     118.240  66.800 119.980  1.00  0.00           H
ATOM   4569  CD2 LEU A 302     118.350  67.620 123.370  1.00  0.00           C
ATOM   4570 HD21 LEU A 302     119.240  67.560 124.020  1.00  0.00           H
ATOM   4571 HD22 LEU A 302     117.690  68.390 123.830  1.00  0.00           H
ATOM   4572 HD23 LEU A 302     117.720  66.710 123.490  1.00  0.00           H
ATOM   4573  C   LEU A 302     122.250  68.980 120.330  1.00  0.00           C
ATOM   4574  O   LEU A 302     122.280  70.180 120.350  1.00  0.00           O
ATOM   4575  N   ALA A 303     123.380  68.280 120.430  1.00  0.00           N
ATOM   4576  HN  ALA A 303     123.280  67.300 120.260  1.00  0.00           H
ATOM   4577  CA  ALA A 303     124.670  68.980 120.550  1.00  0.00           C
ATOM   4578  HA  ALA A 303     124.650  69.530 121.470  1.00  0.00           H
ATOM   4579  CB  ALA A 303     125.760  67.910 120.680  1.00  0.00           C
ATOM   4580  HB1 ALA A 303     126.620  68.500 121.080  1.00  0.00           H
ATOM   4581  HB2 ALA A 303     125.600  67.040 121.340  1.00  0.00           H
ATOM   4582  HB3 ALA A 303     126.020  67.480 119.680  1.00  0.00           H
ATOM   4583  C   ALA A 303     125.020  69.980 119.400  1.00  0.00           C
ATOM   4584  O   ALA A 303     125.640  71.100 119.570  1.00  0.00           O
ATOM   4585  N   GLU A 304     124.730  69.630 118.140  1.00  0.00           N
ATOM   4586  HN  GLU A 304     124.340  68.720 118.000  1.00  0.00           H
ATOM   4587  CA  GLU A 304     124.840  70.360 116.830  1.00  0.00           C
ATOM   4588  HA  GLU A 304     125.860  70.700 116.730  1.00  0.00           H
ATOM   4589  CB  GLU A 304     124.310  69.550 115.670  1.00  0.00           C
ATOM   4590  HB1 GLU A 304     123.230  69.290 115.730  1.00  0.00           H
ATOM   4591  HB2 GLU A 304     124.380  70.200 114.770  1.00  0.00           H
ATOM   4592  CG  GLU A 304     124.990  68.180 115.390  1.00  0.00           C
ATOM   4593  HG1 GLU A 304     124.460  67.770 114.510  1.00  0.00           H
ATOM   4594  HG2 GLU A 304     124.760  67.550 116.280  1.00  0.00           H
ATOM   4595  CD  GLU A 304     126.500  68.320 115.100  1.00  0.00           C
ATOM   4596  OE1 GLU A 304     126.940  68.970 114.160  1.00  0.00           O
ATOM   4597  OE2 GLU A 304     127.250  67.650 115.910  1.00  0.00           O
ATOM   4598  C   GLU A 304     124.090  71.680 116.840  1.00  0.00           C
ATOM   4599  O   GLU A 304     124.540  72.650 116.250  1.00  0.00           O
ATOM   4600  N   ALA A 305     122.890  71.740 117.530  1.00  0.00           N
ATOM   4601  HN  ALA A 305     122.620  70.950 118.080  1.00  0.00           H
ATOM   4602  CA  ALA A 305     122.020  72.870 117.560  1.00  0.00           C
ATOM   4603  HA  ALA A 305     122.170  73.510 116.700  1.00  0.00           H
ATOM   4604  CB  ALA A 305     120.600  72.390 117.550  1.00  0.00           C
ATOM   4605  HB1 ALA A 305     119.890  73.250 117.610  1.00  0.00           H
ATOM   4606  HB2 ALA A 305     120.490  71.820 116.610  1.00  0.00           H
ATOM   4607  HB3 ALA A 305     120.430  71.610 118.330  1.00  0.00           H
ATOM   4608  C   ALA A 305     122.180  73.690 118.790  1.00  0.00           C
ATOM   4609  O   ALA A 305     121.980  74.910 118.830  1.00  0.00           O
ATOM   4610  N   PHE A 306     122.560  73.170 119.960  1.00  0.00           N
ATOM   4611  HN  PHE A 306     122.770  72.200 119.980  1.00  0.00           H
ATOM   4612  CA  PHE A 306     122.600  73.930 121.180  1.00  0.00           C
ATOM   4613  HA  PHE A 306     122.000  74.830 121.180  1.00  0.00           H
ATOM   4614  CB  PHE A 306     122.110  73.060 122.370  1.00  0.00           C
ATOM   4615  HB1 PHE A 306     122.540  72.040 122.290  1.00  0.00           H
ATOM   4616  HB2 PHE A 306     122.480  73.410 123.350  1.00  0.00           H
ATOM   4617  CG  PHE A 306     120.540  73.120 122.400  1.00  0.00           C
ATOM   4618  CD1 PHE A 306     119.850  71.980 121.900  1.00  0.00           C
ATOM   4619  HD1 PHE A 306     120.360  71.220 121.330  1.00  0.00           H
ATOM   4620  CE1 PHE A 306     118.470  71.950 121.910  1.00  0.00           C
ATOM   4621  HE1 PHE A 306     118.050  71.130 121.340  1.00  0.00           H
ATOM   4622  CZ  PHE A 306     117.760  72.900 122.670  1.00  0.00           C
ATOM   4623  HZ  PHE A 306     116.680  72.870 122.590  1.00  0.00           H
ATOM   4624  CD2 PHE A 306     119.760  73.990 123.190  1.00  0.00           C
ATOM   4625  HD2 PHE A 306     120.270  74.800 123.690  1.00  0.00           H
ATOM   4626  CE2 PHE A 306     118.380  73.910 123.390  1.00  0.00           C
ATOM   4627  HE2 PHE A 306     117.910  74.610 124.060  1.00  0.00           H
ATOM   4628  C   PHE A 306     123.980  74.500 121.640  1.00  0.00           C
ATOM   4629  O   PHE A 306     123.990  75.540 122.270  1.00  0.00           O
ATOM   4630  N   LYS A 307     125.170  73.960 121.210  1.00  0.00           N
ATOM   4631  HN  LYS A 307     125.260  73.210 120.560  1.00  0.00           H
ATOM   4632  CA  LYS A 307     126.450  74.360 121.700  1.00  0.00           C
ATOM   4633  HA  LYS A 307     126.430  74.280 122.780  1.00  0.00           H
ATOM   4634  CB  LYS A 307     127.510  73.240 121.330  1.00  0.00           C
ATOM   4635  HB1 LYS A 307     127.240  72.410 122.020  1.00  0.00           H
ATOM   4636  HB2 LYS A 307     127.280  73.000 120.270  1.00  0.00           H
ATOM   4637  CG  LYS A 307     128.910  73.700 121.550  1.00  0.00           C
ATOM   4638  HG1 LYS A 307     129.060  74.070 122.580  1.00  0.00           H
ATOM   4639  HG2 LYS A 307     129.150  74.500 120.820  1.00  0.00           H
ATOM   4640  CD  LYS A 307     129.900  72.500 121.260  1.00  0.00           C
ATOM   4641  HD1 LYS A 307     129.690  72.150 120.230  1.00  0.00           H
ATOM   4642  HD2 LYS A 307     129.590  71.680 121.940  1.00  0.00           H
ATOM   4643  CE  LYS A 307     131.370  72.610 121.570  1.00  0.00           C
ATOM   4644  HE1 LYS A 307     131.850  71.620 121.410  1.00  0.00           H
ATOM   4645  HE2 LYS A 307     131.670  72.890 122.610  1.00  0.00           H
ATOM   4646  NZ  LYS A 307     132.100  73.510 120.680  1.00  0.00           N
ATOM   4647  HZ1 LYS A 307     131.670  73.460 119.730  1.00  0.00           H
ATOM   4648  HZ2 LYS A 307     131.950  74.450 121.090  1.00  0.00           H
ATOM   4649  HZ3 LYS A 307     133.100  73.300 120.460  1.00  0.00           H
ATOM   4650  C   LYS A 307     126.750  75.810 121.310  1.00  0.00           C
ATOM   4651  O   LYS A 307     127.430  76.430 122.160  1.00  0.00           O
ATOM   4652  N   GLN A 308     126.290  76.260 120.120  1.00  0.00           N
ATOM   4653  HN  GLN A 308     125.870  75.650 119.450  1.00  0.00           H
ATOM   4654  CA  GLN A 308     126.470  77.670 119.840  1.00  0.00           C
ATOM   4655  HA  GLN A 308     127.500  77.980 119.980  1.00  0.00           H
ATOM   4656  CB  GLN A 308     126.020  77.970 118.320  1.00  0.00           C
ATOM   4657  HB1 GLN A 308     124.980  77.590 118.290  1.00  0.00           H
ATOM   4658  HB2 GLN A 308     125.910  79.070 118.140  1.00  0.00           H
ATOM   4659  CG  GLN A 308     126.980  77.330 117.240  1.00  0.00           C
ATOM   4660  HG1 GLN A 308     126.650  77.610 116.210  1.00  0.00           H
ATOM   4661  HG2 GLN A 308     126.940  76.220 117.280  1.00  0.00           H
ATOM   4662  CD  GLN A 308     128.450  77.810 117.400  1.00  0.00           C
ATOM   4663  OE1 GLN A 308     129.320  76.970 117.230  1.00  0.00           O
ATOM   4664  NE2 GLN A 308     128.710  79.100 117.730  1.00  0.00           N
ATOM   4665 HE21 GLN A 308     127.930  79.690 117.900  1.00  0.00           H
ATOM   4666 HE22 GLN A 308     129.600  79.330 118.130  1.00  0.00           H
ATOM   4667  C   GLN A 308     125.760  78.700 120.770  1.00  0.00           C
ATOM   4668  O   GLN A 308     126.220  79.850 121.000  1.00  0.00           O
ATOM   4669  N   TYR A 309     124.680  78.300 121.470  1.00  0.00           N
ATOM   4670  HN  TYR A 309     124.330  77.370 121.400  1.00  0.00           H
ATOM   4671  CA  TYR A 309     123.810  79.140 122.330  1.00  0.00           C
ATOM   4672  HA  TYR A 309     123.970  80.170 122.040  1.00  0.00           H
ATOM   4673  CB  TYR A 309     122.340  78.900 122.000  1.00  0.00           C
ATOM   4674  HB1 TYR A 309     122.040  77.870 122.260  1.00  0.00           H
ATOM   4675  HB2 TYR A 309     121.720  79.650 122.540  1.00  0.00           H
ATOM   4676  CG  TYR A 309     122.100  79.240 120.500  1.00  0.00           C
ATOM   4677  CD1 TYR A 309     122.290  80.550 119.960  1.00  0.00           C
ATOM   4678  HD1 TYR A 309     122.680  81.330 120.600  1.00  0.00           H
ATOM   4679  CE1 TYR A 309     122.240  80.800 118.600  1.00  0.00           C
ATOM   4680  HE1 TYR A 309     122.460  81.740 118.130  1.00  0.00           H
ATOM   4681  CZ  TYR A 309     121.980  79.700 117.760  1.00  0.00           C
ATOM   4682  OH  TYR A 309     121.950  80.000 116.360  1.00  0.00           O
ATOM   4683  HH  TYR A 309     121.880  80.950 116.310  1.00  0.00           H
ATOM   4684  CD2 TYR A 309     121.790  78.200 119.650  1.00  0.00           C
ATOM   4685  HD2 TYR A 309     121.550  77.210 120.020  1.00  0.00           H
ATOM   4686  CE2 TYR A 309     121.780  78.420 118.190  1.00  0.00           C
ATOM   4687  HE2 TYR A 309     121.550  77.670 117.440  1.00  0.00           H
ATOM   4688  C   TYR A 309     124.090  78.940 123.820  1.00  0.00           C
ATOM   4689  O   TYR A 309     123.440  79.460 124.700  1.00  0.00           O
ATOM   4690  N   ASN A 310     125.140  78.100 124.040  1.00  0.00           N
ATOM   4691  HN  ASN A 310     125.480  77.460 123.350  1.00  0.00           H
ATOM   4692  CA  ASN A 310     125.810  77.920 125.380  1.00  0.00           C
ATOM   4693  HA  ASN A 310     126.700  77.380 125.130  1.00  0.00           H
ATOM   4694  CB  ASN A 310     126.300  79.300 125.960  1.00  0.00           C
ATOM   4695  HB1 ASN A 310     125.450  79.970 126.190  1.00  0.00           H
ATOM   4696  HB2 ASN A 310     126.710  79.050 126.960  1.00  0.00           H
ATOM   4697  CG  ASN A 310     127.400  80.110 125.160  1.00  0.00           C
ATOM   4698  OD1 ASN A 310     127.570  81.300 125.310  1.00  0.00           O
ATOM   4699  ND2 ASN A 310     128.000  79.390 124.170  1.00  0.00           N
ATOM   4700 HD21 ASN A 310     128.280  78.430 124.190  1.00  0.00           H
ATOM   4701 HD22 ASN A 310     128.510  79.850 123.440  1.00  0.00           H
ATOM   4702  C   ASN A 310     125.050  77.020 126.340  1.00  0.00           C
ATOM   4703  O   ASN A 310     125.080  77.200 127.570  1.00  0.00           O
ATOM   4704  N   ILE A 311     124.420  75.980 125.710  1.00  0.00           N
ATOM   4705  HN  ILE A 311     124.550  75.810 124.730  1.00  0.00           H
ATOM   4706  CA  ILE A 311     123.540  75.080 126.370  1.00  0.00           C
ATOM   4707  HA  ILE A 311     123.500  75.340 127.420  1.00  0.00           H
ATOM   4708  CB  ILE A 311     122.070  75.240 126.040  1.00  0.00           C
ATOM   4709  HB  ILE A 311     121.880  75.020 124.970  1.00  0.00           H
ATOM   4710  CG2 ILE A 311     121.270  74.140 126.790  1.00  0.00           C
ATOM   4711 HG21 ILE A 311     121.580  74.090 127.860  1.00  0.00           H
ATOM   4712 HG22 ILE A 311     120.190  74.200 126.570  1.00  0.00           H
ATOM   4713 HG23 ILE A 311     121.590  73.170 126.350  1.00  0.00           H
ATOM   4714  CG1 ILE A 311     121.600  76.660 126.340  1.00  0.00           C
ATOM   4715 HG11 ILE A 311     122.300  77.350 125.820  1.00  0.00           H
ATOM   4716 HG12 ILE A 311     121.600  76.990 127.410  1.00  0.00           H
ATOM   4717  CD  ILE A 311     120.180  76.860 125.860  1.00  0.00           C
ATOM   4718  HD1 ILE A 311     119.440  76.210 126.370  1.00  0.00           H
ATOM   4719  HD2 ILE A 311     119.790  77.890 126.040  1.00  0.00           H
ATOM   4720  HD3 ILE A 311     120.020  76.590 124.800  1.00  0.00           H
ATOM   4721  C   ILE A 311     124.020  73.670 126.110  1.00  0.00           C
ATOM   4722  O   ILE A 311     124.350  73.100 125.010  1.00  0.00           O
ATOM   4723  N   SER A 312     124.180  72.900 127.200  1.00  0.00           N
ATOM   4724  HN  SER A 312     123.820  73.340 128.020  1.00  0.00           H
ATOM   4725  CA  SER A 312     124.830  71.560 127.290  1.00  0.00           C
ATOM   4726  HA  SER A 312     124.910  71.240 126.260  1.00  0.00           H
ATOM   4727  CB  SER A 312     126.230  71.510 128.020  1.00  0.00           C
ATOM   4728  HB1 SER A 312     126.610  70.480 128.140  1.00  0.00           H
ATOM   4729  HB2 SER A 312     126.130  71.960 129.030  1.00  0.00           H
ATOM   4730  OG  SER A 312     127.280  72.210 127.300  1.00  0.00           O
ATOM   4731  HG1 SER A 312     127.520  71.550 126.640  1.00  0.00           H
ATOM   4732  C   SER A 312     123.860  70.690 128.040  1.00  0.00           C
ATOM   4733  O   SER A 312     123.330  71.080 129.070  1.00  0.00           O
ATOM   4734  N   TRP A 313     123.650  69.460 127.560  1.00  0.00           N
ATOM   4735  HN  TRP A 313     124.100  69.170 126.710  1.00  0.00           H
ATOM   4736  CA  TRP A 313     122.690  68.430 127.960  1.00  0.00           C
ATOM   4737  HA  TRP A 313     122.090  68.890 128.730  1.00  0.00           H
ATOM   4738  CB  TRP A 313     121.750  68.070 126.860  1.00  0.00           C
ATOM   4739  HB1 TRP A 313     122.340  67.640 126.020  1.00  0.00           H
ATOM   4740  HB2 TRP A 313     121.130  67.180 127.070  1.00  0.00           H
ATOM   4741  CG  TRP A 313     120.900  69.160 126.420  1.00  0.00           C
ATOM   4742  CD1 TRP A 313     121.110  69.970 125.300  1.00  0.00           C
ATOM   4743  HD1 TRP A 313     121.770  69.670 124.500  1.00  0.00           H
ATOM   4744  NE1 TRP A 313     120.170  70.940 125.160  1.00  0.00           N
ATOM   4745  HE1 TRP A 313     119.920  71.550 124.440  1.00  0.00           H
ATOM   4746  CE2 TRP A 313     119.240  70.770 126.240  1.00  0.00           C
ATOM   4747  CD2 TRP A 313     119.740  69.710 127.070  1.00  0.00           C
ATOM   4748  CE3 TRP A 313     119.010  69.300 128.160  1.00  0.00           C
ATOM   4749  HE3 TRP A 313     119.360  68.460 128.750  1.00  0.00           H
ATOM   4750  CZ3 TRP A 313     117.790  69.920 128.370  1.00  0.00           C
ATOM   4751  HZ3 TRP A 313     117.130  69.590 129.160  1.00  0.00           H
ATOM   4752  CZ2 TRP A 313     118.070  71.440 126.560  1.00  0.00           C
ATOM   4753  HZ2 TRP A 313     117.650  72.220 125.940  1.00  0.00           H
ATOM   4754  CH2 TRP A 313     117.390  70.990 127.640  1.00  0.00           C
ATOM   4755  HH2 TRP A 313     116.430  71.400 127.930  1.00  0.00           H
ATOM   4756  C   TRP A 313     123.250  67.150 128.540  1.00  0.00           C
ATOM   4757  O   TRP A 313     123.970  66.390 127.910  1.00  0.00           O
ATOM   4758  N   GLU A 314     122.870  66.900 129.840  1.00  0.00           N
ATOM   4759  HN  GLU A 314     122.180  67.420 130.340  1.00  0.00           H
ATOM   4760  CA  GLU A 314     123.210  65.710 130.570  1.00  0.00           C
ATOM   4761  HA  GLU A 314     124.040  65.270 130.040  1.00  0.00           H
ATOM   4762  CB  GLU A 314     123.490  65.910 132.050  1.00  0.00           C
ATOM   4763  HB1 GLU A 314     122.820  66.660 132.510  1.00  0.00           H
ATOM   4764  HB2 GLU A 314     123.460  65.000 132.700  1.00  0.00           H
ATOM   4765  CG  GLU A 314     124.980  66.370 132.070  1.00  0.00           C
ATOM   4766  HG1 GLU A 314     125.230  66.900 133.010  1.00  0.00           H
ATOM   4767  HG2 GLU A 314     125.060  67.200 131.330  1.00  0.00           H
ATOM   4768  CD  GLU A 314     125.900  65.280 131.670  1.00  0.00           C
ATOM   4769  OE1 GLU A 314     126.500  64.740 132.650  1.00  0.00           O
ATOM   4770  OE2 GLU A 314     126.190  64.940 130.500  1.00  0.00           O
ATOM   4771  C   GLU A 314     122.000  64.710 130.560  1.00  0.00           C
ATOM   4772  O   GLU A 314     120.990  64.930 131.180  1.00  0.00           O
ATOM   4773  N   LEU A 315     122.240  63.580 129.890  1.00  0.00           N
ATOM   4774  HN  LEU A 315     123.160  63.370 129.550  1.00  0.00           H
ATOM   4775  CA  LEU A 315     121.290  62.530 129.730  1.00  0.00           C
ATOM   4776  HA  LEU A 315     120.280  62.870 129.850  1.00  0.00           H
ATOM   4777  CB  LEU A 315     121.510  61.820 128.420  1.00  0.00           C
ATOM   4778  HB1 LEU A 315     121.260  62.510 127.580  1.00  0.00           H
ATOM   4779  HB2 LEU A 315     122.580  61.560 128.290  1.00  0.00           H
ATOM   4780  CG  LEU A 315     120.730  60.490 128.070  1.00  0.00           C
ATOM   4781  HG  LEU A 315     120.920  59.730 128.860  1.00  0.00           H
ATOM   4782  CD1 LEU A 315     119.260  60.690 127.930  1.00  0.00           C
ATOM   4783 HD11 LEU A 315     118.770  60.910 128.910  1.00  0.00           H
ATOM   4784 HD12 LEU A 315     119.050  61.560 127.270  1.00  0.00           H
ATOM   4785 HD13 LEU A 315     118.810  59.810 127.430  1.00  0.00           H
ATOM   4786  CD2 LEU A 315     121.270  59.800 126.840  1.00  0.00           C
ATOM   4787 HD21 LEU A 315     120.710  58.890 126.550  1.00  0.00           H
ATOM   4788 HD22 LEU A 315     121.120  60.550 126.040  1.00  0.00           H
ATOM   4789 HD23 LEU A 315     122.350  59.540 126.870  1.00  0.00           H
ATOM   4790  C   LEU A 315     121.460  61.530 130.820  1.00  0.00           C
ATOM   4791  O   LEU A 315     122.520  60.930 130.970  1.00  0.00           O
ATOM   4792  N   ASP A 316     120.380  61.180 131.500  1.00  0.00           N
ATOM   4793  HN  ASP A 316     119.610  61.780 131.300  1.00  0.00           H
ATOM   4794  CA  ASP A 316     120.250  59.980 132.400  1.00  0.00           C
ATOM   4795  HA  ASP A 316     121.050  59.300 132.160  1.00  0.00           H
ATOM   4796  CB  ASP A 316     120.170  60.600 133.790  1.00  0.00           C
ATOM   4797  HB1 ASP A 316     121.070  61.230 133.940  1.00  0.00           H
ATOM   4798  HB2 ASP A 316     119.240  61.180 133.900  1.00  0.00           H
ATOM   4799  CG  ASP A 316     120.220  59.590 134.940  1.00  0.00           C
ATOM   4800  OD1 ASP A 316     120.210  59.950 136.130  1.00  0.00           O
ATOM   4801  OD2 ASP A 316     120.390  58.380 134.730  1.00  0.00           O
ATOM   4802  C   ASP A 316     119.030  59.170 131.870  1.00  0.00           C
ATOM   4803  O   ASP A 316     118.180  59.680 131.070  1.00  0.00           O
ATOM   4804  N   VAL A 317     118.910  57.910 132.280  1.00  0.00           N
ATOM   4805  HN  VAL A 317     119.510  57.650 133.030  1.00  0.00           H
ATOM   4806  CA  VAL A 317     118.000  56.940 131.720  1.00  0.00           C
ATOM   4807  HA  VAL A 317     117.410  57.470 130.980  1.00  0.00           H
ATOM   4808  CB  VAL A 317     118.660  55.860 130.870  1.00  0.00           C
ATOM   4809  HB  VAL A 317     119.490  55.450 131.480  1.00  0.00           H
ATOM   4810  CG1 VAL A 317     117.640  54.720 130.350  1.00  0.00           C
ATOM   4811 HG11 VAL A 317     116.800  55.250 129.850  1.00  0.00           H
ATOM   4812 HG12 VAL A 317     118.140  54.070 129.600  1.00  0.00           H
ATOM   4813 HG13 VAL A 317     117.320  54.050 131.180  1.00  0.00           H
ATOM   4814  CG2 VAL A 317     119.310  56.620 129.620  1.00  0.00           C
ATOM   4815 HG21 VAL A 317     118.650  57.440 129.260  1.00  0.00           H
ATOM   4816 HG22 VAL A 317     120.340  56.980 129.790  1.00  0.00           H
ATOM   4817 HG23 VAL A 317     119.300  55.970 128.720  1.00  0.00           H
ATOM   4818  C   VAL A 317     117.210  56.380 132.930  1.00  0.00           C
ATOM   4819  O   VAL A 317     117.870  56.030 133.900  1.00  0.00           O
ATOM   4820  N   LEU A 318     115.850  56.340 132.970  1.00  0.00           N
ATOM   4821  HN  LEU A 318     115.200  56.610 132.260  1.00  0.00           H
ATOM   4822  CA  LEU A 318     115.170  55.620 134.000  1.00  0.00           C
ATOM   4823  HA  LEU A 318     115.820  55.290 134.800  1.00  0.00           H
ATOM   4824  CB  LEU A 318     113.950  56.380 134.580  1.00  0.00           C
ATOM   4825  HB1 LEU A 318     114.200  57.440 134.790  1.00  0.00           H
ATOM   4826  HB2 LEU A 318     113.080  56.420 133.900  1.00  0.00           H
ATOM   4827  CG  LEU A 318     113.490  55.790 135.910  1.00  0.00           C
ATOM   4828  HG  LEU A 318     113.390  54.680 135.900  1.00  0.00           H
ATOM   4829  CD1 LEU A 318     114.380  56.220 137.010  1.00  0.00           C
ATOM   4830 HD11 LEU A 318     114.120  57.280 137.260  1.00  0.00           H
ATOM   4831 HD12 LEU A 318     114.280  55.750 138.010  1.00  0.00           H
ATOM   4832 HD13 LEU A 318     115.450  56.080 136.760  1.00  0.00           H
ATOM   4833  CD2 LEU A 318     112.150  56.500 136.160  1.00  0.00           C
ATOM   4834 HD21 LEU A 318     111.480  56.370 135.280  1.00  0.00           H
ATOM   4835 HD22 LEU A 318     111.590  56.050 137.010  1.00  0.00           H
ATOM   4836 HD23 LEU A 318     112.210  57.610 136.230  1.00  0.00           H
ATOM   4837  C   LEU A 318     114.760  54.210 133.380  1.00  0.00           C
ATOM   4838  O   LEU A 318     114.160  54.180 132.290  1.00  0.00           O
ATOM   4839  N   GLU A 319     115.070  53.080 134.040  1.00  0.00           N
ATOM   4840  HN  GLU A 319     115.600  53.140 134.880  1.00  0.00           H
ATOM   4841  CA  GLU A 319     114.750  51.730 133.530  1.00  0.00           C
ATOM   4842  HA  GLU A 319     114.550  51.820 132.470  1.00  0.00           H
ATOM   4843  CB  GLU A 319     116.060  50.850 133.470  1.00  0.00           C
ATOM   4844  HB1 GLU A 319     116.280  50.610 134.530  1.00  0.00           H
ATOM   4845  HB2 GLU A 319     115.810  49.950 132.870  1.00  0.00           H
ATOM   4846  CG  GLU A 319     117.420  51.350 132.810  1.00  0.00           C
ATOM   4847  HG1 GLU A 319     117.650  52.380 133.150  1.00  0.00           H
ATOM   4848  HG2 GLU A 319     117.240  51.360 131.710  1.00  0.00           H
ATOM   4849  CD  GLU A 319     118.620  50.570 133.210  1.00  0.00           C
ATOM   4850  OE1 GLU A 319     119.790  51.010 132.960  1.00  0.00           O
ATOM   4851  OE2 GLU A 319     118.520  49.460 133.710  1.00  0.00           O
ATOM   4852  C   GLU A 319     113.670  51.180 134.320  1.00  0.00           C
ATOM   4853  O   GLU A 319     113.800  51.130 135.530  1.00  0.00           O
ATOM   4854  N   VAL A 320     112.580  50.780 133.700  1.00  0.00           N
ATOM   4855  HN  VAL A 320     112.330  50.960 132.760  1.00  0.00           H
ATOM   4856  CA  VAL A 320     111.410  50.530 134.490  1.00  0.00           C
ATOM   4857  HA  VAL A 320     111.470  50.460 135.560  1.00  0.00           H
ATOM   4858  CB  VAL A 320     110.280  51.550 134.210  1.00  0.00           C
ATOM   4859  HB  VAL A 320     109.910  51.590 133.160  1.00  0.00           H
ATOM   4860  CG1 VAL A 320     109.080  51.400 135.140  1.00  0.00           C
ATOM   4861 HG11 VAL A 320     108.250  51.980 134.670  1.00  0.00           H
ATOM   4862 HG12 VAL A 320     108.710  50.360 135.240  1.00  0.00           H
ATOM   4863 HG13 VAL A 320     109.340  51.850 136.120  1.00  0.00           H
ATOM   4864  CG2 VAL A 320     110.830  53.050 134.550  1.00  0.00           C
ATOM   4865 HG21 VAL A 320     111.720  53.230 135.200  1.00  0.00           H
ATOM   4866 HG22 VAL A 320     111.130  53.660 133.680  1.00  0.00           H
ATOM   4867 HG23 VAL A 320     109.960  53.620 134.950  1.00  0.00           H
ATOM   4868  C   VAL A 320     111.030  49.140 133.970  1.00  0.00           C
ATOM   4869  O   VAL A 320     111.030  48.910 132.740  1.00  0.00           O
ATOM   4870  N   SER A 321     110.540  48.180 134.880  1.00  0.00           N
ATOM   4871  HN  SER A 321     110.620  48.320 135.860  1.00  0.00           H
ATOM   4872  CA  SER A 321     110.160  46.840 134.460  1.00  0.00           C
ATOM   4873  HA  SER A 321     110.030  46.850 133.390  1.00  0.00           H
ATOM   4874  CB  SER A 321     111.310  45.920 134.840  1.00  0.00           C
ATOM   4875  HB1 SER A 321     111.500  45.790 135.930  1.00  0.00           H
ATOM   4876  HB2 SER A 321     112.240  46.390 134.440  1.00  0.00           H
ATOM   4877  OG  SER A 321     111.160  44.660 134.260  1.00  0.00           O
ATOM   4878  HG1 SER A 321     110.290  44.330 134.510  1.00  0.00           H
ATOM   4879  C   SER A 321     108.830  46.420 134.930  1.00  0.00           C
ATOM   4880  O   SER A 321     108.510  46.300 136.110  1.00  0.00           O
ATOM   4881  N   ASN A 322     107.900  46.170 134.030  1.00  0.00           N
ATOM   4882  HN  ASN A 322     108.230  45.960 133.110  1.00  0.00           H
ATOM   4883  CA  ASN A 322     106.480  45.970 134.270  1.00  0.00           C
ATOM   4884  HA  ASN A 322     106.530  45.160 134.980  1.00  0.00           H
ATOM   4885  CB  ASN A 322     105.830  47.250 134.830  1.00  0.00           C
ATOM   4886  HB1 ASN A 322     106.570  47.790 135.450  1.00  0.00           H
ATOM   4887  HB2 ASN A 322     105.480  47.920 134.020  1.00  0.00           H
ATOM   4888  CG  ASN A 322     104.470  46.940 135.450  1.00  0.00           C
ATOM   4889  OD1 ASN A 322     103.510  46.390 134.850  1.00  0.00           O
ATOM   4890  ND2 ASN A 322     104.350  47.270 136.710  1.00  0.00           N
ATOM   4891 HD21 ASN A 322     104.770  48.010 137.240  1.00  0.00           H
ATOM   4892 HD22 ASN A 322     103.480  46.900 137.050  1.00  0.00           H
ATOM   4893  C   ASN A 322     105.750  45.440 132.980  1.00  0.00           C
ATOM   4894  O   ASN A 322     105.310  46.210 132.100  1.00  0.00           O
ATOM   4895  N   SER A 323     105.680  44.110 132.840  1.00  0.00           N
ATOM   4896  HN  SER A 323     106.130  43.520 133.500  1.00  0.00           H
ATOM   4897  CA  SER A 323     105.110  43.440 131.660  1.00  0.00           C
ATOM   4898  HA  SER A 323     105.610  43.800 130.770  1.00  0.00           H
ATOM   4899  CB  SER A 323     105.220  41.870 131.710  1.00  0.00           C
ATOM   4900  HB1 SER A 323     105.020  41.500 130.680  1.00  0.00           H
ATOM   4901  HB2 SER A 323     104.620  41.420 132.530  1.00  0.00           H
ATOM   4902  OG  SER A 323     106.600  41.510 131.910  1.00  0.00           O
ATOM   4903  HG1 SER A 323     106.700  41.640 132.860  1.00  0.00           H
ATOM   4904  C   SER A 323     103.600  43.750 131.380  1.00  0.00           C
ATOM   4905  O   SER A 323     103.210  44.070 130.240  1.00  0.00           O
ATOM   4906  N   SER A 324     102.780  43.790 132.440  1.00  0.00           N
ATOM   4907  HN  SER A 324     103.300  43.820 133.290  1.00  0.00           H
ATOM   4908  CA  SER A 324     101.330  44.110 132.390  1.00  0.00           C
ATOM   4909  HA  SER A 324     100.890  43.390 131.710  1.00  0.00           H
ATOM   4910  CB  SER A 324     100.690  43.900 133.800  1.00  0.00           C
ATOM   4911  HB1 SER A 324     101.210  44.610 134.480  1.00  0.00           H
ATOM   4912  HB2 SER A 324     100.880  42.850 134.110  1.00  0.00           H
ATOM   4913  OG  SER A 324      99.240  44.070 133.830  1.00  0.00           O
ATOM   4914  HG1 SER A 324      98.910  43.600 134.590  1.00  0.00           H
ATOM   4915  C   SER A 324     101.120  45.500 131.860  1.00  0.00           C
ATOM   4916  O   SER A 324     100.300  45.710 130.950  1.00  0.00           O
ATOM   4917  N   LEU A 325     101.880  46.530 132.280  1.00  0.00           N
ATOM   4918  HN  LEU A 325     102.480  46.340 133.050  1.00  0.00           H
ATOM   4919  CA  LEU A 325     101.800  47.870 131.890  1.00  0.00           C
ATOM   4920  HA  LEU A 325     100.780  48.230 132.020  1.00  0.00           H
ATOM   4921  CB  LEU A 325     102.690  48.640 132.870  1.00  0.00           C
ATOM   4922  HB1 LEU A 325     102.480  48.380 133.930  1.00  0.00           H
ATOM   4923  HB2 LEU A 325     103.650  48.170 132.600  1.00  0.00           H
ATOM   4924  CG  LEU A 325     102.900  50.160 132.660  1.00  0.00           C
ATOM   4925  HG  LEU A 325     103.120  50.370 131.590  1.00  0.00           H
ATOM   4926  CD1 LEU A 325     101.580  50.910 132.950  1.00  0.00           C
ATOM   4927 HD11 LEU A 325     101.480  50.900 134.060  1.00  0.00           H
ATOM   4928 HD12 LEU A 325     101.760  51.980 132.720  1.00  0.00           H
ATOM   4929 HD13 LEU A 325     100.660  50.620 132.380  1.00  0.00           H
ATOM   4930  CD2 LEU A 325     103.970  50.620 133.650  1.00  0.00           C
ATOM   4931 HD21 LEU A 325     103.650  50.640 134.710  1.00  0.00           H
ATOM   4932 HD22 LEU A 325     104.740  49.830 133.590  1.00  0.00           H
ATOM   4933 HD23 LEU A 325     104.420  51.600 133.360  1.00  0.00           H
ATOM   4934  C   LEU A 325     102.250  48.070 130.390  1.00  0.00           C
ATOM   4935  O   LEU A 325     101.800  48.950 129.680  1.00  0.00           O
ATOM   4936  N   ARG A 326     103.280  47.300 129.950  1.00  0.00           N
ATOM   4937  HN  ARG A 326     103.600  46.590 130.570  1.00  0.00           H
ATOM   4938  CA  ARG A 326     103.720  47.310 128.560  1.00  0.00           C
ATOM   4939  HA  ARG A 326     104.110  48.300 128.390  1.00  0.00           H
ATOM   4940  CB  ARG A 326     104.960  46.450 128.370  1.00  0.00           C
ATOM   4941  HB1 ARG A 326     105.690  46.750 129.150  1.00  0.00           H
ATOM   4942  HB2 ARG A 326     104.670  45.380 128.430  1.00  0.00           H
ATOM   4943  CG  ARG A 326     105.500  46.570 126.930  1.00  0.00           C
ATOM   4944  HG1 ARG A 326     104.760  46.070 126.280  1.00  0.00           H
ATOM   4945  HG2 ARG A 326     106.410  45.940 126.900  1.00  0.00           H
ATOM   4946  CD  ARG A 326     105.880  48.120 126.590  1.00  0.00           C
ATOM   4947  HD1 ARG A 326     106.750  48.440 127.200  1.00  0.00           H
ATOM   4948  HD2 ARG A 326     105.020  48.810 126.670  1.00  0.00           H
ATOM   4949  NE  ARG A 326     106.260  48.100 125.130  1.00  0.00           N
ATOM   4950  HE  ARG A 326     107.220  48.240 124.900  1.00  0.00           H
ATOM   4951  CZ  ARG A 326     105.430  47.820 124.130  1.00  0.00           C
ATOM   4952  NH1 ARG A 326     104.130  47.870 124.220  1.00  0.00           N
ATOM   4953 HH11 ARG A 326     103.600  47.590 123.420  1.00  0.00           H
ATOM   4954 HH12 ARG A 326     103.710  47.750 125.120  1.00  0.00           H
ATOM   4955  NH2 ARG A 326     105.900  47.800 122.880  1.00  0.00           N
ATOM   4956 HH21 ARG A 326     105.260  48.020 122.140  1.00  0.00           H
ATOM   4957 HH22 ARG A 326     106.830  48.040 122.620  1.00  0.00           H
ATOM   4958  C   ARG A 326     102.700  47.010 127.490  1.00  0.00           C
ATOM   4959  O   ARG A 326     102.520  47.630 126.480  1.00  0.00           O
ATOM   4960  N   ARG A 327     101.800  46.030 127.830  1.00  0.00           N
ATOM   4961  HN  ARG A 327     101.800  45.470 128.650  1.00  0.00           H
ATOM   4962  CA  ARG A 327     100.680  45.570 127.070  1.00  0.00           C
ATOM   4963  HA  ARG A 327     101.030  45.190 126.120  1.00  0.00           H
ATOM   4964  CB  ARG A 327      99.950  44.390 127.770  1.00  0.00           C
ATOM   4965  HB1 ARG A 327      99.810  44.570 128.850  1.00  0.00           H
ATOM   4966  HB2 ARG A 327      98.890  44.220 127.490  1.00  0.00           H
ATOM   4967  CG  ARG A 327     100.660  43.020 127.690  1.00  0.00           C
ATOM   4968  HG1 ARG A 327     101.710  42.970 128.040  1.00  0.00           H
ATOM   4969  HG2 ARG A 327     100.790  42.740 126.620  1.00  0.00           H
ATOM   4970  CD  ARG A 327      99.940  41.900 128.480  1.00  0.00           C
ATOM   4971  HD1 ARG A 327      99.940  42.070 129.570  1.00  0.00           H
ATOM   4972  HD2 ARG A 327     100.440  40.920 128.310  1.00  0.00           H
ATOM   4973  NE  ARG A 327      98.520  41.810 127.920  1.00  0.00           N
ATOM   4974  HE  ARG A 327      98.160  42.500 127.290  1.00  0.00           H
ATOM   4975  CZ  ARG A 327      97.560  41.130 128.520  1.00  0.00           C
ATOM   4976  NH1 ARG A 327      97.810  40.420 129.580  1.00  0.00           N
ATOM   4977 HH11 ARG A 327      97.050  40.010 130.090  1.00  0.00           H
ATOM   4978 HH12 ARG A 327      98.780  40.410 129.780  1.00  0.00           H
ATOM   4979  NH2 ARG A 327      96.320  41.100 128.160  1.00  0.00           N
ATOM   4980 HH21 ARG A 327      95.620  40.550 128.600  1.00  0.00           H
ATOM   4981 HH22 ARG A 327      96.250  41.070 127.160  1.00  0.00           H
ATOM   4982  C   ARG A 327      99.610  46.700 126.850  1.00  0.00           C
ATOM   4983  O   ARG A 327      98.980  46.720 125.770  1.00  0.00           O
ATOM   4984  N   ARG A 328      99.430  47.630 127.820  1.00  0.00           N
ATOM   4985  HN  ARG A 328      99.920  47.630 128.690  1.00  0.00           H
ATOM   4986  CA  ARG A 328      98.680  48.840 127.660  1.00  0.00           C
ATOM   4987  HA  ARG A 328      97.740  48.370 127.440  1.00  0.00           H
ATOM   4988  CB  ARG A 328      98.740  49.650 128.950  1.00  0.00           C
ATOM   4989  HB1 ARG A 328      99.820  49.880 129.080  1.00  0.00           H
ATOM   4990  HB2 ARG A 328      98.230  50.620 128.760  1.00  0.00           H
ATOM   4991  CG  ARG A 328      98.210  48.960 130.200  1.00  0.00           C
ATOM   4992  HG1 ARG A 328      98.640  49.440 131.110  1.00  0.00           H
ATOM   4993  HG2 ARG A 328      98.630  47.930 130.220  1.00  0.00           H
ATOM   4994  CD  ARG A 328      96.750  48.690 130.320  1.00  0.00           C
ATOM   4995  HD1 ARG A 328      96.320  47.960 129.600  1.00  0.00           H
ATOM   4996  HD2 ARG A 328      96.200  49.650 130.230  1.00  0.00           H
ATOM   4997  NE  ARG A 328      96.600  48.200 131.770  1.00  0.00           N
ATOM   4998  HE  ARG A 328      97.360  47.850 132.320  1.00  0.00           H
ATOM   4999  CZ  ARG A 328      95.650  48.610 132.620  1.00  0.00           C
ATOM   5000  NH1 ARG A 328      94.580  49.190 132.170  1.00  0.00           N
ATOM   5001 HH11 ARG A 328      94.070  49.720 132.840  1.00  0.00           H
ATOM   5002 HH12 ARG A 328      94.390  48.930 131.220  1.00  0.00           H
ATOM   5003  NH2 ARG A 328      95.820  48.530 133.940  1.00  0.00           N
ATOM   5004 HH21 ARG A 328      95.050  48.670 134.560  1.00  0.00           H
ATOM   5005 HH22 ARG A 328      96.710  48.210 134.260  1.00  0.00           H
ATOM   5006  C   ARG A 328      99.010  49.770 126.530  1.00  0.00           C
ATOM   5007  O   ARG A 328     100.130  49.970 126.110  1.00  0.00           O
ATOM   5008  N   LEU A 329      97.980  50.410 125.950  1.00  0.00           N
ATOM   5009  HN  LEU A 329      97.010  50.270 126.110  1.00  0.00           H
ATOM   5010  CA  LEU A 329      98.240  51.490 125.090  1.00  0.00           C
ATOM   5011  HA  LEU A 329      99.190  51.440 124.580  1.00  0.00           H
ATOM   5012  CB  LEU A 329      97.180  51.380 123.950  1.00  0.00           C
ATOM   5013  HB1 LEU A 329      97.160  50.340 123.570  1.00  0.00           H
ATOM   5014  HB2 LEU A 329      96.180  51.650 124.360  1.00  0.00           H
ATOM   5015  CG  LEU A 329      97.410  52.270 122.730  1.00  0.00           C
ATOM   5016  HG  LEU A 329      98.050  53.120 123.050  1.00  0.00           H
ATOM   5017  CD1 LEU A 329      98.190  51.650 121.550  1.00  0.00           C
ATOM   5018 HD11 LEU A 329      99.180  51.230 121.830  1.00  0.00           H
ATOM   5019 HD12 LEU A 329      97.680  50.770 121.100  1.00  0.00           H
ATOM   5020 HD13 LEU A 329      98.410  52.360 120.730  1.00  0.00           H
ATOM   5021  CD2 LEU A 329      96.060  52.870 122.210  1.00  0.00           C
ATOM   5022 HD21 LEU A 329      95.780  53.620 122.990  1.00  0.00           H
ATOM   5023 HD22 LEU A 329      96.160  53.370 121.220  1.00  0.00           H
ATOM   5024 HD23 LEU A 329      95.330  52.040 122.100  1.00  0.00           H
ATOM   5025  C   LEU A 329      97.950  52.770 125.860  1.00  0.00           C
ATOM   5026  O   LEU A 329      97.210  52.800 126.860  1.00  0.00           O
ATOM   5027  N   ILE A 330      98.600  53.870 125.570  1.00  0.00           N
ATOM   5028  HN  ILE A 330      99.350  53.810 124.910  1.00  0.00           H
ATOM   5029  CA  ILE A 330      98.530  55.130 126.180  1.00  0.00           C
ATOM   5030  HA  ILE A 330      97.910  55.000 127.040  1.00  0.00           H
ATOM   5031  CB  ILE A 330      99.870  55.630 126.710  1.00  0.00           C
ATOM   5032  HB  ILE A 330     100.470  55.970 125.830  1.00  0.00           H
ATOM   5033  CG2 ILE A 330      99.630  56.740 127.700  1.00  0.00           C
ATOM   5034 HG21 ILE A 330      99.060  56.300 128.540  1.00  0.00           H
ATOM   5035 HG22 ILE A 330     100.560  57.170 128.130  1.00  0.00           H
ATOM   5036 HG23 ILE A 330      99.010  57.580 127.310  1.00  0.00           H
ATOM   5037  CG1 ILE A 330     100.800  54.520 127.310  1.00  0.00           C
ATOM   5038 HG11 ILE A 330     101.660  55.100 127.710  1.00  0.00           H
ATOM   5039 HG12 ILE A 330     101.140  53.780 126.550  1.00  0.00           H
ATOM   5040  CD  ILE A 330     100.320  53.740 128.570  1.00  0.00           C
ATOM   5041  HD1 ILE A 330      99.320  53.310 128.340  1.00  0.00           H
ATOM   5042  HD2 ILE A 330     101.110  52.980 128.780  1.00  0.00           H
ATOM   5043  HD3 ILE A 330     100.190  54.410 129.440  1.00  0.00           H
ATOM   5044  C   ILE A 330      97.850  56.100 125.260  1.00  0.00           C
ATOM   5045  O   ILE A 330      98.190  56.170 124.090  1.00  0.00           O
ATOM   5046  N   LEU A 331      96.870  56.870 125.760  1.00  0.00           N
ATOM   5047  HN  LEU A 331      96.560  56.850 126.710  1.00  0.00           H
ATOM   5048  CA  LEU A 331      96.160  57.870 125.010  1.00  0.00           C
ATOM   5049  HA  LEU A 331      96.510  57.830 123.990  1.00  0.00           H
ATOM   5050  CB  LEU A 331      94.600  57.860 125.050  1.00  0.00           C
ATOM   5051  HB1 LEU A 331      94.300  57.850 126.120  1.00  0.00           H
ATOM   5052  HB2 LEU A 331      94.090  58.660 124.470  1.00  0.00           H
ATOM   5053  CG  LEU A 331      93.960  56.560 124.560  1.00  0.00           C
ATOM   5054  HG  LEU A 331      94.390  55.700 125.120  1.00  0.00           H
ATOM   5055  CD1 LEU A 331      92.380  56.530 124.810  1.00  0.00           C
ATOM   5056 HD11 LEU A 331      91.980  57.360 124.190  1.00  0.00           H
ATOM   5057 HD12 LEU A 331      91.890  55.620 124.410  1.00  0.00           H
ATOM   5058 HD13 LEU A 331      92.150  56.680 125.890  1.00  0.00           H
ATOM   5059  CD2 LEU A 331      94.310  56.340 123.090  1.00  0.00           C
ATOM   5060 HD21 LEU A 331      93.930  55.390 122.670  1.00  0.00           H
[truncated: 3,341,080 more chars]
