# Supplementary material for: Structure of the PAPP-ABP5 complex reveals mechanism of substrate recognition
Source: Nat Commun. 2022 Sep 20;13:5500. doi: 10.1038/s41467-022-33175-2 (PMC9489782; doi:10.1038/s41467-022-33175-2)
Supplement: Supplementary file 5 — Supplementary Data 2 [file 41467_2022_33175_MOESM5_ESM.zip › simulation Finals/Final_10.pdb]

REMARK    GENERATED BY TRJCONV
TITLE     active-agonist+G_alpha in water
REMARK    THIS IS A SIMULATION BOX
CRYST1  187.662  187.662  187.662  90.00  90.00  90.00 P 1           1
MODEL        1
ATOM      1  N   ARG A  15     100.700 102.920 164.550  1.00  0.00           N
ATOM      2  HT1 ARG A  15     100.660 102.540 163.620  1.00  0.00           H
ATOM      3  HT2 ARG A  15     100.650 103.910 164.440  1.00  0.00           H
ATOM      4  CA  ARG A  15      99.500 102.560 165.380  1.00  0.00           C
ATOM      5  HA  ARG A  15      99.690 101.640 165.920  1.00  0.00           H
ATOM      6  CB  ARG A  15      99.460 103.710 166.460  1.00  0.00           C
ATOM      7  HB1 ARG A  15      99.500 104.670 165.900  1.00  0.00           H
ATOM      8  HB2 ARG A  15      98.480 103.630 166.960  1.00  0.00           H
ATOM      9  CG  ARG A  15     100.530 103.760 167.580  1.00  0.00           C
ATOM     10  HG1 ARG A  15     100.260 104.620 168.240  1.00  0.00           H
ATOM     11  HG2 ARG A  15     101.420 104.070 166.980  1.00  0.00           H
ATOM     12  CD  ARG A  15     100.850 102.420 168.250  1.00  0.00           C
ATOM     13  HD1 ARG A  15     101.660 102.470 169.010  1.00  0.00           H
ATOM     14  HD2 ARG A  15     101.070 101.590 167.550  1.00  0.00           H
ATOM     15  NE  ARG A  15      99.620 102.100 169.050  1.00  0.00           N
ATOM     16  HE  ARG A  15      98.860 102.740 169.210  1.00  0.00           H
ATOM     17  CZ  ARG A  15      99.360 100.960 169.730  1.00  0.00           C
ATOM     18  NH1 ARG A  15     100.190  99.930 169.640  1.00  0.00           N
ATOM     19 HH11 ARG A  15      99.860  99.030 169.930  1.00  0.00           H
ATOM     20 HH12 ARG A  15     101.070 100.130 169.210  1.00  0.00           H
ATOM     21  NH2 ARG A  15      98.190 100.870 170.370  1.00  0.00           N
ATOM     22 HH21 ARG A  15      97.970 100.120 170.990  1.00  0.00           H
ATOM     23 HH22 ARG A  15      97.690 101.730 170.350  1.00  0.00           H
ATOM     24  C   ARG A  15      98.220 102.210 164.690  1.00  0.00           C
ATOM     25  O   ARG A  15      97.110 102.600 165.090  1.00  0.00           O
ATOM     26  N   ALA A  16      98.430 101.480 163.560  1.00  0.00           N
ATOM     27  HN  ALA A  16      99.310 101.110 163.290  1.00  0.00           H
ATOM     28  CA  ALA A  16      97.290 101.170 162.690  1.00  0.00           C
ATOM     29  HA  ALA A  16      96.750 102.070 162.420  1.00  0.00           H
ATOM     30  CB  ALA A  16      97.780 100.540 161.390  1.00  0.00           C
ATOM     31  HB1 ALA A  16      96.870 100.390 160.760  1.00  0.00           H
ATOM     32  HB2 ALA A  16      98.520 101.190 160.890  1.00  0.00           H
ATOM     33  HB3 ALA A  16      98.350  99.600 161.550  1.00  0.00           H
ATOM     34  C   ALA A  16      96.140 100.340 163.330  1.00  0.00           C
ATOM     35  O   ALA A  16      96.180  99.510 164.180  1.00  0.00           O
ATOM     36  N   LEU A  17      94.940 100.780 162.900  1.00  0.00           N
ATOM     37  HN  LEU A  17      94.860 101.450 162.170  1.00  0.00           H
ATOM     38  CA  LEU A  17      93.640 100.280 163.430  1.00  0.00           C
ATOM     39  HA  LEU A  17      93.880  99.920 164.420  1.00  0.00           H
ATOM     40  CB  LEU A  17      92.710 101.490 163.450  1.00  0.00           C
ATOM     41  HB1 LEU A  17      93.180 102.460 163.730  1.00  0.00           H
ATOM     42  HB2 LEU A  17      92.370 101.730 162.420  1.00  0.00           H
ATOM     43  CG  LEU A  17      91.560 101.390 164.390  1.00  0.00           C
ATOM     44  HG  LEU A  17      91.160 100.360 164.230  1.00  0.00           H
ATOM     45  CD1 LEU A  17      91.980 101.490 165.910  1.00  0.00           C
ATOM     46 HD11 LEU A  17      91.160 101.170 166.580  1.00  0.00           H
ATOM     47 HD12 LEU A  17      92.880 100.890 166.170  1.00  0.00           H
ATOM     48 HD13 LEU A  17      92.280 102.510 166.210  1.00  0.00           H
ATOM     49  CD2 LEU A  17      90.440 102.370 164.160  1.00  0.00           C
ATOM     50 HD21 LEU A  17      90.850 103.390 164.310  1.00  0.00           H
ATOM     51 HD22 LEU A  17      89.910 102.340 163.180  1.00  0.00           H
ATOM     52 HD23 LEU A  17      89.650 102.230 164.930  1.00  0.00           H
ATOM     53  C   LEU A  17      93.010  99.220 162.540  1.00  0.00           C
ATOM     54  O   LEU A  17      92.750  99.390 161.330  1.00  0.00           O
ATOM     55  N   TYR A  18      92.770  97.960 162.990  1.00  0.00           N
ATOM     56  HN  TYR A  18      92.800  97.730 163.960  1.00  0.00           H
ATOM     57  CA  TYR A  18      92.230  96.940 162.080  1.00  0.00           C
ATOM     58  HA  TYR A  18      92.490  97.190 161.060  1.00  0.00           H
ATOM     59  CB  TYR A  18      92.860  95.570 162.420  1.00  0.00           C
ATOM     60  HB1 TYR A  18      93.960  95.650 162.550  1.00  0.00           H
ATOM     61  HB2 TYR A  18      92.610  95.310 163.470  1.00  0.00           H
ATOM     62  CG  TYR A  18      92.460  94.580 161.410  1.00  0.00           C
ATOM     63  CD1 TYR A  18      91.460  93.590 161.660  1.00  0.00           C
ATOM     64  HD1 TYR A  18      91.030  93.590 162.650  1.00  0.00           H
ATOM     65  CE1 TYR A  18      91.160  92.670 160.660  1.00  0.00           C
ATOM     66  HE1 TYR A  18      90.330  91.970 160.720  1.00  0.00           H
ATOM     67  CZ  TYR A  18      91.940  92.630 159.470  1.00  0.00           C
ATOM     68  OH  TYR A  18      91.820  91.630 158.510  1.00  0.00           O
ATOM     69  HH  TYR A  18      92.500  91.830 157.860  1.00  0.00           H
ATOM     70  CD2 TYR A  18      93.220  94.530 160.270  1.00  0.00           C
ATOM     71  HD2 TYR A  18      93.960  95.290 160.080  1.00  0.00           H
ATOM     72  CE2 TYR A  18      92.970  93.650 159.290  1.00  0.00           C
ATOM     73  HE2 TYR A  18      93.580  93.620 158.400  1.00  0.00           H
ATOM     74  C   TYR A  18      90.720  96.910 162.240  1.00  0.00           C
ATOM     75  O   TYR A  18      90.200  96.650 163.340  1.00  0.00           O
ATOM     76  N   PHE A  19      89.940  97.010 161.130  1.00  0.00           N
ATOM     77  HN  PHE A  19      90.440  97.150 160.270  1.00  0.00           H
ATOM     78  CA  PHE A  19      88.510  96.630 161.100  1.00  0.00           C
ATOM     79  HA  PHE A  19      88.190  96.700 162.130  1.00  0.00           H
ATOM     80  CB  PHE A  19      87.600  97.590 160.250  1.00  0.00           C
ATOM     81  HB1 PHE A  19      88.050  97.750 159.240  1.00  0.00           H
ATOM     82  HB2 PHE A  19      86.560  97.210 160.130  1.00  0.00           H
ATOM     83  CG  PHE A  19      87.570  98.880 160.960  1.00  0.00           C
ATOM     84  CD1 PHE A  19      86.460  99.290 161.760  1.00  0.00           C
ATOM     85  HD1 PHE A  19      85.710  98.540 161.940  1.00  0.00           H
ATOM     86  CE1 PHE A  19      86.310 100.560 162.230  1.00  0.00           C
ATOM     87  HE1 PHE A  19      85.370 100.730 162.730  1.00  0.00           H
ATOM     88  CZ  PHE A  19      87.270 101.510 161.900  1.00  0.00           C
ATOM     89  HZ  PHE A  19      87.090 102.470 162.370  1.00  0.00           H
ATOM     90  CD2 PHE A  19      88.530  99.870 160.640  1.00  0.00           C
ATOM     91  HD2 PHE A  19      89.280  99.570 159.920  1.00  0.00           H
ATOM     92  CE2 PHE A  19      88.350 101.160 161.100  1.00  0.00           C
ATOM     93  HE2 PHE A  19      88.980 102.000 160.850  1.00  0.00           H
ATOM     94  C   PHE A  19      88.310  95.180 160.540  1.00  0.00           C
ATOM     95  O   PHE A  19      88.920  94.820 159.580  1.00  0.00           O
ATOM     96  N   SER A  20      87.450  94.370 161.150  1.00  0.00           N
ATOM     97  HN  SER A  20      86.960  94.640 161.970  1.00  0.00           H
ATOM     98  CA  SER A  20      87.270  92.950 160.900  1.00  0.00           C
ATOM     99  HA  SER A  20      88.130  92.660 160.310  1.00  0.00           H
ATOM    100  CB  SER A  20      87.490  92.030 162.140  1.00  0.00           C
ATOM    101  HB1 SER A  20      88.290  92.590 162.660  1.00  0.00           H
ATOM    102  HB2 SER A  20      87.830  91.070 161.690  1.00  0.00           H
ATOM    103  OG  SER A  20      86.360  91.900 162.980  1.00  0.00           O
ATOM    104  HG1 SER A  20      86.240  92.740 163.430  1.00  0.00           H
ATOM    105  C   SER A  20      86.110  92.610 160.090  1.00  0.00           C
ATOM    106  O   SER A  20      85.910  91.450 159.650  1.00  0.00           O
ATOM    107  N   GLY A  21      85.240  93.570 159.900  1.00  0.00           N
ATOM    108  HN  GLY A  21      85.370  94.440 160.370  1.00  0.00           H
ATOM    109  CA  GLY A  21      84.040  93.520 159.040  1.00  0.00           C
ATOM    110  HA1 GLY A  21      84.200  92.850 158.210  1.00  0.00           H
ATOM    111  HA2 GLY A  21      83.930  94.570 158.850  1.00  0.00           H
ATOM    112  C   GLY A  21      82.780  93.020 159.630  1.00  0.00           C
ATOM    113  O   GLY A  21      81.700  93.030 159.080  1.00  0.00           O
ATOM    114  N   ARG A  22      82.940  92.470 160.820  1.00  0.00           N
ATOM    115  HN  ARG A  22      83.890  92.310 161.060  1.00  0.00           H
ATOM    116  CA  ARG A  22      81.900  91.770 161.590  1.00  0.00           C
ATOM    117  HA  ARG A  22      81.220  91.180 161.010  1.00  0.00           H
ATOM    118  CB  ARG A  22      82.590  91.010 162.790  1.00  0.00           C
ATOM    119  HB1 ARG A  22      83.140  90.130 162.390  1.00  0.00           H
ATOM    120  HB2 ARG A  22      83.270  91.740 163.280  1.00  0.00           H
ATOM    121  CG  ARG A  22      81.700  90.550 163.940  1.00  0.00           C
ATOM    122  HG1 ARG A  22      81.010  89.800 163.500  1.00  0.00           H
ATOM    123  HG2 ARG A  22      81.200  91.440 164.390  1.00  0.00           H
ATOM    124  CD  ARG A  22      82.440  89.830 165.060  1.00  0.00           C
ATOM    125  HD1 ARG A  22      83.290  90.430 165.450  1.00  0.00           H
ATOM    126  HD2 ARG A  22      82.790  88.830 164.740  1.00  0.00           H
ATOM    127  NE  ARG A  22      81.450  89.590 166.210  1.00  0.00           N
ATOM    128  HE  ARG A  22      81.150  90.440 166.630  1.00  0.00           H
ATOM    129  CZ  ARG A  22      80.570  88.610 166.370  1.00  0.00           C
ATOM    130  NH1 ARG A  22      80.790  87.470 165.790  1.00  0.00           N
ATOM    131 HH11 ARG A  22      80.070  86.780 165.750  1.00  0.00           H
ATOM    132 HH12 ARG A  22      81.530  87.480 165.120  1.00  0.00           H
ATOM    133  NH2 ARG A  22      79.620  88.730 167.220  1.00  0.00           N
ATOM    134 HH21 ARG A  22      79.060  87.920 167.400  1.00  0.00           H
ATOM    135 HH22 ARG A  22      79.590  89.390 167.980  1.00  0.00           H
ATOM    136  C   ARG A  22      80.990  92.800 162.230  1.00  0.00           C
ATOM    137  O   ARG A  22      79.840  92.460 162.480  1.00  0.00           O
ATOM    138  N   GLY A  23      81.400  94.040 162.610  1.00  0.00           N
ATOM    139  HN  GLY A  23      82.360  94.240 162.420  1.00  0.00           H
ATOM    140  CA  GLY A  23      80.420  95.010 163.260  1.00  0.00           C
ATOM    141  HA1 GLY A  23      79.920  94.550 164.100  1.00  0.00           H
ATOM    142  HA2 GLY A  23      79.800  95.370 162.440  1.00  0.00           H
ATOM    143  C   GLY A  23      81.100  96.240 163.720  1.00  0.00           C
ATOM    144  O   GLY A  23      80.450  97.270 163.900  1.00  0.00           O
ATOM    145  N   GLU A  24      82.390  96.280 164.110  1.00  0.00           N
ATOM    146  HN  GLU A  24      83.050  95.530 164.120  1.00  0.00           H
ATOM    147  CA  GLU A  24      83.120  97.380 164.730  1.00  0.00           C
ATOM    148  HA  GLU A  24      82.650  97.390 165.700  1.00  0.00           H
ATOM    149  CB  GLU A  24      84.590  97.130 164.780  1.00  0.00           C
ATOM    150  HB1 GLU A  24      85.070  97.370 163.810  1.00  0.00           H
ATOM    151  HB2 GLU A  24      84.880  97.870 165.550  1.00  0.00           H
ATOM    152  CG  GLU A  24      85.070  95.800 165.360  1.00  0.00           C
ATOM    153  HG1 GLU A  24      84.470  95.320 166.160  1.00  0.00           H
ATOM    154  HG2 GLU A  24      86.080  95.990 165.790  1.00  0.00           H
ATOM    155  CD  GLU A  24      85.260  94.780 164.200  1.00  0.00           C
ATOM    156  OE1 GLU A  24      84.140  94.490 163.660  1.00  0.00           O
ATOM    157  OE2 GLU A  24      86.360  94.230 163.940  1.00  0.00           O
ATOM    158  C   GLU A  24      82.950  98.680 163.890  1.00  0.00           C
ATOM    159  O   GLU A  24      83.240  98.590 162.670  1.00  0.00           O
ATOM    160  N   GLN A  25      82.550  99.820 164.500  1.00  0.00           N
ATOM    161  HN  GLN A  25      82.260  99.810 165.450  1.00  0.00           H
ATOM    162  CA  GLN A  25      82.370 101.110 163.920  1.00  0.00           C
ATOM    163  HA  GLN A  25      83.070 101.130 163.100  1.00  0.00           H
ATOM    164  CB  GLN A  25      80.980 101.390 163.290  1.00  0.00           C
ATOM    165  HB1 GLN A  25      80.210 100.900 163.930  1.00  0.00           H
ATOM    166  HB2 GLN A  25      80.850 102.490 163.160  1.00  0.00           H
ATOM    167  CG  GLN A  25      80.830 100.840 161.850  1.00  0.00           C
ATOM    168  HG1 GLN A  25      81.080  99.760 161.900  1.00  0.00           H
ATOM    169  HG2 GLN A  25      81.550 101.380 161.210  1.00  0.00           H
ATOM    170  CD  GLN A  25      79.360 100.880 161.370  1.00  0.00           C
ATOM    171  OE1 GLN A  25      78.740  99.830 161.170  1.00  0.00           O
ATOM    172  NE2 GLN A  25      78.840 102.090 161.240  1.00  0.00           N
ATOM    173 HE21 GLN A  25      79.460 102.880 161.260  1.00  0.00           H
ATOM    174 HE22 GLN A  25      78.010 101.990 160.690  1.00  0.00           H
ATOM    175  C   GLN A  25      82.830 102.220 164.920  1.00  0.00           C
ATOM    176  O   GLN A  25      82.740 102.140 166.110  1.00  0.00           O
ATOM    177  N   LEU A  26      83.280 103.390 164.370  1.00  0.00           N
ATOM    178  HN  LEU A  26      83.290 103.520 163.380  1.00  0.00           H
ATOM    179  CA  LEU A  26      83.630 104.590 165.200  1.00  0.00           C
ATOM    180  HA  LEU A  26      83.270 104.400 166.200  1.00  0.00           H
ATOM    181  CB  LEU A  26      85.080 104.960 165.260  1.00  0.00           C
ATOM    182  HB1 LEU A  26      85.320 105.210 164.210  1.00  0.00           H
ATOM    183  HB2 LEU A  26      85.130 105.970 165.730  1.00  0.00           H
ATOM    184  CG  LEU A  26      86.220 104.010 165.680  1.00  0.00           C
ATOM    185  HG  LEU A  26      86.030 103.100 165.070  1.00  0.00           H
ATOM    186  CD1 LEU A  26      87.650 104.600 165.590  1.00  0.00           C
ATOM    187 HD11 LEU A  26      88.440 103.870 165.840  1.00  0.00           H
ATOM    188 HD12 LEU A  26      87.890 104.870 164.540  1.00  0.00           H
ATOM    189 HD13 LEU A  26      87.810 105.410 166.330  1.00  0.00           H
ATOM    190  CD2 LEU A  26      85.850 103.550 167.130  1.00  0.00           C
ATOM    191 HD21 LEU A  26      84.830 103.100 167.210  1.00  0.00           H
ATOM    192 HD22 LEU A  26      86.620 102.890 167.580  1.00  0.00           H
ATOM    193 HD23 LEU A  26      85.760 104.470 167.750  1.00  0.00           H
ATOM    194  C   LEU A  26      82.780 105.800 164.770  1.00  0.00           C
ATOM    195  O   LEU A  26      82.740 106.210 163.600  1.00  0.00           O
ATOM    196  N   ARG A  27      82.020 106.420 165.710  1.00  0.00           N
ATOM    197  HN  ARG A  27      82.190 106.120 166.640  1.00  0.00           H
ATOM    198  CA  ARG A  27      81.220 107.590 165.440  1.00  0.00           C
ATOM    199  HA  ARG A  27      81.090 107.830 164.390  1.00  0.00           H
ATOM    200  CB  ARG A  27      79.760 107.260 165.890  1.00  0.00           C
ATOM    201  HB1 ARG A  27      79.360 106.600 165.090  1.00  0.00           H
ATOM    202  HB2 ARG A  27      79.740 106.710 166.850  1.00  0.00           H
ATOM    203  CG  ARG A  27      78.870 108.490 166.120  1.00  0.00           C
ATOM    204  HG1 ARG A  27      78.930 109.210 165.280  1.00  0.00           H
ATOM    205  HG2 ARG A  27      79.250 109.080 166.980  1.00  0.00           H
ATOM    206  CD  ARG A  27      77.410 108.080 166.320  1.00  0.00           C
ATOM    207  HD1 ARG A  27      77.260 107.200 166.990  1.00  0.00           H
ATOM    208  HD2 ARG A  27      76.950 107.860 165.340  1.00  0.00           H
ATOM    209  NE  ARG A  27      76.740 109.300 166.880  1.00  0.00           N
ATOM    210  HE  ARG A  27      77.310 110.030 167.240  1.00  0.00           H
ATOM    211  CZ  ARG A  27      75.480 109.430 167.120  1.00  0.00           C
ATOM    212  NH1 ARG A  27      74.580 108.620 166.650  1.00  0.00           N
ATOM    213 HH11 ARG A  27      73.650 108.980 166.760  1.00  0.00           H
ATOM    214 HH12 ARG A  27      74.890 107.780 166.230  1.00  0.00           H
ATOM    215  NH2 ARG A  27      75.030 110.350 167.980  1.00  0.00           N
ATOM    216 HH21 ARG A  27      74.070 110.300 168.240  1.00  0.00           H
ATOM    217 HH22 ARG A  27      75.730 110.620 168.640  1.00  0.00           H
ATOM    218  C   ARG A  27      81.860 108.810 166.080  1.00  0.00           C
ATOM    219  O   ARG A  27      82.150 108.750 167.230  1.00  0.00           O
ATOM    220  N   LEU A  28      82.200 109.870 165.300  1.00  0.00           N
ATOM    221  HN  LEU A  28      81.880 109.960 164.360  1.00  0.00           H
ATOM    222  CA  LEU A  28      82.900 111.020 165.910  1.00  0.00           C
ATOM    223  HA  LEU A  28      83.650 110.580 166.550  1.00  0.00           H
ATOM    224  CB  LEU A  28      83.470 111.920 164.770  1.00  0.00           C
ATOM    225  HB1 LEU A  28      83.960 111.270 164.020  1.00  0.00           H
ATOM    226  HB2 LEU A  28      82.650 112.390 164.200  1.00  0.00           H
ATOM    227  CG  LEU A  28      84.430 113.070 165.150  1.00  0.00           C
ATOM    228  HG  LEU A  28      84.050 113.670 166.000  1.00  0.00           H
ATOM    229  CD1 LEU A  28      85.790 112.390 165.590  1.00  0.00           C
ATOM    230 HD11 LEU A  28      85.660 111.670 166.420  1.00  0.00           H
ATOM    231 HD12 LEU A  28      86.190 111.930 164.660  1.00  0.00           H
ATOM    232 HD13 LEU A  28      86.520 113.150 165.930  1.00  0.00           H
ATOM    233  CD2 LEU A  28      84.750 114.050 164.040  1.00  0.00           C
ATOM    234 HD21 LEU A  28      85.160 113.490 163.170  1.00  0.00           H
ATOM    235 HD22 LEU A  28      83.770 114.500 163.770  1.00  0.00           H
ATOM    236 HD23 LEU A  28      85.490 114.820 164.370  1.00  0.00           H
ATOM    237  C   LEU A  28      81.970 111.830 166.820  1.00  0.00           C
ATOM    238  O   LEU A  28      80.800 112.060 166.580  1.00  0.00           O
ATOM    239  N   ARG A  29      82.620 112.380 167.890  1.00  0.00           N
ATOM    240  HN  ARG A  29      83.590 112.190 168.030  1.00  0.00           H
ATOM    241  CA  ARG A  29      82.050 113.340 168.800  1.00  0.00           C
ATOM    242  HA  ARG A  29      81.210 112.840 169.260  1.00  0.00           H
ATOM    243  CB  ARG A  29      83.140 113.660 169.890  1.00  0.00           C
ATOM    244  HB1 ARG A  29      84.180 113.600 169.520  1.00  0.00           H
ATOM    245  HB2 ARG A  29      82.950 114.690 170.240  1.00  0.00           H
ATOM    246  CG  ARG A  29      83.100 112.580 171.090  1.00  0.00           C
ATOM    247  HG1 ARG A  29      83.550 111.680 170.620  1.00  0.00           H
ATOM    248  HG2 ARG A  29      82.050 112.310 171.320  1.00  0.00           H
ATOM    249  CD  ARG A  29      83.950 112.940 172.320  1.00  0.00           C
ATOM    250  HD1 ARG A  29      85.040 113.030 172.100  1.00  0.00           H
ATOM    251  HD2 ARG A  29      83.710 112.120 173.030  1.00  0.00           H
ATOM    252  NE  ARG A  29      83.450 114.240 172.850  1.00  0.00           N
ATOM    253  HE  ARG A  29      83.080 114.970 172.260  1.00  0.00           H
ATOM    254  CZ  ARG A  29      83.240 114.550 174.140  1.00  0.00           C
ATOM    255  NH1 ARG A  29      83.120 113.650 175.110  1.00  0.00           N
ATOM    256 HH11 ARG A  29      82.970 113.910 176.060  1.00  0.00           H
ATOM    257 HH12 ARG A  29      82.910 112.700 174.860  1.00  0.00           H
ATOM    258  NH2 ARG A  29      83.110 115.850 174.510  1.00  0.00           N
ATOM    259 HH21 ARG A  29      83.360 115.950 175.470  1.00  0.00           H
ATOM    260 HH22 ARG A  29      83.370 116.500 173.800  1.00  0.00           H
ATOM    261  C   ARG A  29      81.670 114.660 168.140  1.00  0.00           C
ATOM    262  O   ARG A  29      82.300 115.120 167.230  1.00  0.00           O
ATOM    263  N   ALA A  30      80.640 115.390 168.660  1.00  0.00           N
ATOM    264  HN  ALA A  30      80.330 115.100 169.570  1.00  0.00           H
ATOM    265  CA  ALA A  30      80.060 116.510 167.930  1.00  0.00           C
ATOM    266  HA  ALA A  30      80.170 116.360 166.860  1.00  0.00           H
ATOM    267  CB  ALA A  30      78.590 116.490 168.240  1.00  0.00           C
ATOM    268  HB1 ALA A  30      78.130 115.530 167.920  1.00  0.00           H
ATOM    269  HB2 ALA A  30      78.500 116.460 169.350  1.00  0.00           H
ATOM    270  HB3 ALA A  30      77.990 117.360 167.910  1.00  0.00           H
ATOM    271  C   ALA A  30      80.690 117.860 168.280  1.00  0.00           C
ATOM    272  O   ALA A  30      80.350 118.910 167.830  1.00  0.00           O
ATOM    273  N   ASP A  31      81.740 117.800 169.060  1.00  0.00           N
ATOM    274  HN  ASP A  31      82.020 116.870 169.270  1.00  0.00           H
ATOM    275  CA  ASP A  31      82.690 118.840 169.370  1.00  0.00           C
ATOM    276  HA  ASP A  31      82.130 119.650 169.810  1.00  0.00           H
ATOM    277  CB  ASP A  31      83.720 118.330 170.460  1.00  0.00           C
ATOM    278  HB1 ASP A  31      84.550 117.760 169.990  1.00  0.00           H
ATOM    279  HB2 ASP A  31      84.080 119.260 170.950  1.00  0.00           H
ATOM    280  CG  ASP A  31      83.290 117.370 171.580  1.00  0.00           C
ATOM    281  OD1 ASP A  31      83.940 117.470 172.660  1.00  0.00           O
ATOM    282  OD2 ASP A  31      82.350 116.520 171.440  1.00  0.00           O
ATOM    283  C   ASP A  31      83.490 119.400 168.210  1.00  0.00           C
ATOM    284  O   ASP A  31      83.710 120.600 168.070  1.00  0.00           O
ATOM    285  N   LEU A  32      83.840 118.420 167.280  1.00  0.00           N
ATOM    286  HN  LEU A  32      83.620 117.460 167.440  1.00  0.00           H
ATOM    287  CA  LEU A  32      84.450 118.750 166.030  1.00  0.00           C
ATOM    288  HA  LEU A  32      85.130 119.560 166.210  1.00  0.00           H
ATOM    289  CB  LEU A  32      85.290 117.510 165.460  1.00  0.00           C
ATOM    290  HB1 LEU A  32      84.580 116.660 165.560  1.00  0.00           H
ATOM    291  HB2 LEU A  32      85.620 117.640 164.410  1.00  0.00           H
ATOM    292  CG  LEU A  32      86.630 117.250 166.280  1.00  0.00           C
ATOM    293  HG  LEU A  32      86.360 117.440 167.340  1.00  0.00           H
ATOM    294  CD1 LEU A  32      87.140 115.860 166.330  1.00  0.00           C
ATOM    295 HD11 LEU A  32      86.350 115.210 166.750  1.00  0.00           H
ATOM    296 HD12 LEU A  32      87.400 115.520 165.310  1.00  0.00           H
ATOM    297 HD13 LEU A  32      88.060 115.760 166.940  1.00  0.00           H
ATOM    298  CD2 LEU A  32      87.750 118.170 165.810  1.00  0.00           C
ATOM    299 HD21 LEU A  32      88.640 117.830 166.380  1.00  0.00           H
ATOM    300 HD22 LEU A  32      88.020 118.170 164.730  1.00  0.00           H
ATOM    301 HD23 LEU A  32      87.530 119.230 166.060  1.00  0.00           H
ATOM    302  C   LEU A  32      83.490 119.320 165.020  1.00  0.00           C
ATOM    303  O   LEU A  32      82.530 118.610 164.620  1.00  0.00           O
ATOM    304  N   GLU A  33      83.630 120.500 164.530  1.00  0.00           N
ATOM    305  HN  GLU A  33      84.420 120.990 164.900  1.00  0.00           H
ATOM    306  CA  GLU A  33      82.830 121.130 163.520  1.00  0.00           C
ATOM    307  HA  GLU A  33      81.810 120.800 163.610  1.00  0.00           H
ATOM    308  CB  GLU A  33      82.820 122.610 163.890  1.00  0.00           C
ATOM    309  HB1 GLU A  33      83.900 122.870 163.850  1.00  0.00           H
ATOM    310  HB2 GLU A  33      82.310 123.160 163.060  1.00  0.00           H
ATOM    311  CG  GLU A  33      82.150 122.890 165.250  1.00  0.00           C
ATOM    312  HG1 GLU A  33      82.830 122.480 166.030  1.00  0.00           H
ATOM    313  HG2 GLU A  33      81.210 122.310 165.390  1.00  0.00           H
ATOM    314  CD  GLU A  33      81.960 124.320 165.610  1.00  0.00           C
ATOM    315  OE1 GLU A  33      81.950 125.190 164.680  1.00  0.00           O
ATOM    316  OE2 GLU A  33      81.700 124.650 166.780  1.00  0.00           O
ATOM    317  C   GLU A  33      83.180 120.820 162.100  1.00  0.00           C
ATOM    318  O   GLU A  33      84.210 121.160 161.560  1.00  0.00           O
ATOM    319  N   LEU A  34      82.200 120.180 161.440  1.00  0.00           N
ATOM    320  HN  LEU A  34      81.370 119.950 161.950  1.00  0.00           H
ATOM    321  CA  LEU A  34      82.320 119.730 160.070  1.00  0.00           C
ATOM    322  HA  LEU A  34      83.240 119.160 160.050  1.00  0.00           H
ATOM    323  CB  LEU A  34      81.170 118.710 159.710  1.00  0.00           C
ATOM    324  HB1 LEU A  34      80.240 119.120 160.160  1.00  0.00           H
ATOM    325  HB2 LEU A  34      81.010 118.740 158.610  1.00  0.00           H
ATOM    326  CG  LEU A  34      81.480 117.280 160.180  1.00  0.00           C
ATOM    327  HG  LEU A  34      80.540 116.720 160.000  1.00  0.00           H
ATOM    328  CD1 LEU A  34      82.410 116.510 159.240  1.00  0.00           C
ATOM    329 HD11 LEU A  34      83.370 117.070 159.220  1.00  0.00           H
ATOM    330 HD12 LEU A  34      82.610 115.450 159.480  1.00  0.00           H
ATOM    331 HD13 LEU A  34      81.960 116.570 158.220  1.00  0.00           H
ATOM    332  CD2 LEU A  34      82.010 117.140 161.600  1.00  0.00           C
ATOM    333 HD21 LEU A  34      81.190 117.340 162.320  1.00  0.00           H
ATOM    334 HD22 LEU A  34      82.380 116.100 161.730  1.00  0.00           H
ATOM    335 HD23 LEU A  34      82.790 117.860 161.930  1.00  0.00           H
ATOM    336  C   LEU A  34      82.470 120.760 159.000  1.00  0.00           C
ATOM    337  O   LEU A  34      81.780 121.810 159.030  1.00  0.00           O
ATOM    338  N   PRO A  35      83.260 120.600 157.910  1.00  0.00           N
ATOM    339  CD  PRO A  35      83.790 119.340 157.440  1.00  0.00           C
ATOM    340  HD1 PRO A  35      83.090 118.820 156.770  1.00  0.00           H
ATOM    341  HD2 PRO A  35      84.200 118.630 158.200  1.00  0.00           H
ATOM    342  CA  PRO A  35      83.330 121.440 156.700  1.00  0.00           C
ATOM    343  HA  PRO A  35      83.650 122.390 157.100  1.00  0.00           H
ATOM    344  CB  PRO A  35      84.400 120.830 155.760  1.00  0.00           C
ATOM    345  HB1 PRO A  35      83.900 120.410 154.870  1.00  0.00           H
ATOM    346  HB2 PRO A  35      85.130 121.560 155.350  1.00  0.00           H
ATOM    347  CG  PRO A  35      85.040 119.790 156.580  1.00  0.00           C
ATOM    348  HG1 PRO A  35      85.880 120.070 157.250  1.00  0.00           H
ATOM    349  HG2 PRO A  35      85.380 118.990 155.890  1.00  0.00           H
ATOM    350  C   PRO A  35      82.010 121.730 155.950  1.00  0.00           C
ATOM    351  O   PRO A  35      81.370 120.820 155.410  1.00  0.00           O
ATOM    352  N   ARG A  36      81.580 122.960 155.760  1.00  0.00           N
ATOM    353  HN  ARG A  36      82.090 123.730 156.130  1.00  0.00           H
ATOM    354  CA  ARG A  36      80.310 123.320 155.200  1.00  0.00           C
ATOM    355  HA  ARG A  36      79.550 122.550 155.270  1.00  0.00           H
ATOM    356  CB  ARG A  36      79.720 124.550 155.960  1.00  0.00           C
ATOM    357  HB1 ARG A  36      80.570 125.250 156.140  1.00  0.00           H
ATOM    358  HB2 ARG A  36      79.020 125.080 155.280  1.00  0.00           H
ATOM    359  CG  ARG A  36      79.030 124.250 157.300  1.00  0.00           C
ATOM    360  HG1 ARG A  36      79.640 123.660 158.010  1.00  0.00           H
ATOM    361  HG2 ARG A  36      78.110 123.660 157.080  1.00  0.00           H
ATOM    362  CD  ARG A  36      78.650 125.450 158.120  1.00  0.00           C
ATOM    363  HD1 ARG A  36      79.530 125.940 158.590  1.00  0.00           H
ATOM    364  HD2 ARG A  36      77.880 125.260 158.900  1.00  0.00           H
ATOM    365  NE  ARG A  36      78.000 126.450 157.180  1.00  0.00           N
ATOM    366  HE  ARG A  36      77.960 126.280 156.200  1.00  0.00           H
ATOM    367  CZ  ARG A  36      77.890 127.760 157.480  1.00  0.00           C
ATOM    368  NH1 ARG A  36      78.050 128.100 158.790  1.00  0.00           N
ATOM    369 HH11 ARG A  36      77.750 129.020 159.060  1.00  0.00           H
ATOM    370 HH12 ARG A  36      78.040 127.310 159.390  1.00  0.00           H
ATOM    371  NH2 ARG A  36      77.490 128.670 156.590  1.00  0.00           N
ATOM    372 HH21 ARG A  36      77.500 129.640 156.850  1.00  0.00           H
ATOM    373 HH22 ARG A  36      77.000 128.360 155.770  1.00  0.00           H
ATOM    374  C   ARG A  36      80.410 123.730 153.690  1.00  0.00           C
ATOM    375  O   ARG A  36      79.440 123.830 152.930  1.00  0.00           O
ATOM    376  N   ASP A  37      81.650 123.750 153.120  1.00  0.00           N
ATOM    377  HN  ASP A  37      82.400 123.650 153.760  1.00  0.00           H
ATOM    378  CA  ASP A  37      81.720 124.170 151.730  1.00  0.00           C
ATOM    379  HA  ASP A  37      80.910 123.760 151.160  1.00  0.00           H
ATOM    380  CB  ASP A  37      81.820 125.720 151.550  1.00  0.00           C
ATOM    381  HB1 ASP A  37      81.940 125.950 150.470  1.00  0.00           H
ATOM    382  HB2 ASP A  37      80.900 126.270 151.850  1.00  0.00           H
ATOM    383  CG  ASP A  37      82.910 126.400 152.350  1.00  0.00           C
ATOM    384  OD1 ASP A  37      83.650 125.780 153.130  1.00  0.00           O
ATOM    385  OD2 ASP A  37      83.010 127.620 152.180  1.00  0.00           O
ATOM    386  C   ASP A  37      82.950 123.560 150.970  1.00  0.00           C
ATOM    387  O   ASP A  37      82.980 123.540 149.780  1.00  0.00           O
ATOM    388  N   ALA A  38      84.000 122.980 151.600  1.00  0.00           N
ATOM    389  HN  ALA A  38      84.040 123.040 152.590  1.00  0.00           H
ATOM    390  CA  ALA A  38      85.030 122.400 150.910  1.00  0.00           C
ATOM    391  HA  ALA A  38      84.660 121.920 150.020  1.00  0.00           H
ATOM    392  CB  ALA A  38      85.970 123.500 150.470  1.00  0.00           C
ATOM    393  HB1 ALA A  38      86.020 124.360 151.170  1.00  0.00           H
ATOM    394  HB2 ALA A  38      87.060 123.300 150.330  1.00  0.00           H
ATOM    395  HB3 ALA A  38      85.510 123.910 149.550  1.00  0.00           H
ATOM    396  C   ALA A  38      85.740 121.520 151.880  1.00  0.00           C
ATOM    397  O   ALA A  38      85.550 121.750 153.070  1.00  0.00           O
ATOM    398  N   PHE A  39      86.520 120.560 151.390  1.00  0.00           N
ATOM    399  HN  PHE A  39      86.630 120.560 150.400  1.00  0.00           H
ATOM    400  CA  PHE A  39      87.220 119.590 152.270  1.00  0.00           C
ATOM    401  HA  PHE A  39      87.680 120.270 152.970  1.00  0.00           H
ATOM    402  CB  PHE A  39      86.260 118.590 153.070  1.00  0.00           C
ATOM    403  HB1 PHE A  39      86.830 117.860 153.670  1.00  0.00           H
ATOM    404  HB2 PHE A  39      85.560 119.230 153.640  1.00  0.00           H
ATOM    405  CG  PHE A  39      85.390 117.820 152.180  1.00  0.00           C
ATOM    406  CD1 PHE A  39      84.260 118.350 151.610  1.00  0.00           C
ATOM    407  HD1 PHE A  39      83.940 119.380 151.720  1.00  0.00           H
ATOM    408  CE1 PHE A  39      83.390 117.600 150.740  1.00  0.00           C
ATOM    409  HE1 PHE A  39      82.530 118.050 150.280  1.00  0.00           H
ATOM    410  CZ  PHE A  39      83.630 116.230 150.600  1.00  0.00           C
ATOM    411  HZ  PHE A  39      83.030 115.570 150.000  1.00  0.00           H
ATOM    412  CD2 PHE A  39      85.570 116.420 152.060  1.00  0.00           C
ATOM    413  HD2 PHE A  39      86.320 115.960 152.680  1.00  0.00           H
ATOM    414  CE2 PHE A  39      84.710 115.690 151.280  1.00  0.00           C
ATOM    415  HE2 PHE A  39      84.920 114.640 151.140  1.00  0.00           H
ATOM    416  C   PHE A  39      88.400 118.980 151.630  1.00  0.00           C
ATOM    417  O   PHE A  39      88.500 118.870 150.410  1.00  0.00           O
ATOM    418  N   THR A  40      89.250 118.500 152.500  1.00  0.00           N
ATOM    419  HN  THR A  40      89.110 118.790 153.440  1.00  0.00           H
ATOM    420  CA  THR A  40      90.310 117.590 152.090  1.00  0.00           C
ATOM    421  HA  THR A  40      90.080 117.130 151.140  1.00  0.00           H
ATOM    422  CB  THR A  40      91.750 118.200 152.080  1.00  0.00           C
ATOM    423  HB  THR A  40      91.910 118.290 153.180  1.00  0.00           H
ATOM    424  OG1 THR A  40      91.780 119.380 151.280  1.00  0.00           O
ATOM    425  HG1 THR A  40      91.170 120.050 151.610  1.00  0.00           H
ATOM    426  CG2 THR A  40      92.880 117.270 151.520  1.00  0.00           C
ATOM    427 HG21 THR A  40      92.820 117.340 150.420  1.00  0.00           H
ATOM    428 HG22 THR A  40      93.870 117.670 151.830  1.00  0.00           H
ATOM    429 HG23 THR A  40      92.820 116.190 151.790  1.00  0.00           H
ATOM    430  C   THR A  40      90.350 116.470 153.150  1.00  0.00           C
ATOM    431  O   THR A  40      90.420 116.610 154.360  1.00  0.00           O
ATOM    432  N   LEU A  41      90.070 115.260 152.610  1.00  0.00           N
ATOM    433  HN  LEU A  41      89.890 115.130 151.640  1.00  0.00           H
ATOM    434  CA  LEU A  41      90.000 114.020 153.350  1.00  0.00           C
ATOM    435  HA  LEU A  41      90.030 114.090 154.430  1.00  0.00           H
ATOM    436  CB  LEU A  41      88.510 113.450 153.100  1.00  0.00           C
ATOM    437  HB1 LEU A  41      87.770 114.090 153.630  1.00  0.00           H
ATOM    438  HB2 LEU A  41      88.460 113.600 152.000  1.00  0.00           H
ATOM    439  CG  LEU A  41      88.250 111.960 153.420  1.00  0.00           C
ATOM    440  HG  LEU A  41      88.900 111.450 152.680  1.00  0.00           H
ATOM    441  CD1 LEU A  41      88.600 111.480 154.890  1.00  0.00           C
ATOM    442 HD11 LEU A  41      89.680 111.560 155.150  1.00  0.00           H
ATOM    443 HD12 LEU A  41      87.960 112.030 155.610  1.00  0.00           H
ATOM    444 HD13 LEU A  41      88.290 110.430 155.080  1.00  0.00           H
ATOM    445  CD2 LEU A  41      86.830 111.600 153.070  1.00  0.00           C
ATOM    446 HD21 LEU A  41      86.570 111.990 152.060  1.00  0.00           H
ATOM    447 HD22 LEU A  41      86.690 110.500 153.130  1.00  0.00           H
ATOM    448 HD23 LEU A  41      86.100 112.080 153.770  1.00  0.00           H
ATOM    449  C   LEU A  41      91.020 113.000 152.830  1.00  0.00           C
ATOM    450  O   LEU A  41      90.980 112.550 151.700  1.00  0.00           O
ATOM    451  N   GLN A  42      92.000 112.620 153.630  1.00  0.00           N
ATOM    452  HN  GLN A  42      92.070 112.920 154.570  1.00  0.00           H
ATOM    453  CA  GLN A  42      93.010 111.610 153.270  1.00  0.00           C
ATOM    454  HA  GLN A  42      92.790 110.990 152.410  1.00  0.00           H
ATOM    455  CB  GLN A  42      94.360 112.230 152.960  1.00  0.00           C
ATOM    456  HB1 GLN A  42      95.070 111.450 152.590  1.00  0.00           H
ATOM    457  HB2 GLN A  42      94.190 112.930 152.120  1.00  0.00           H
ATOM    458  CG  GLN A  42      94.900 113.000 154.150  1.00  0.00           C
ATOM    459  HG1 GLN A  42      95.220 112.380 155.010  1.00  0.00           H
ATOM    460  HG2 GLN A  42      94.090 113.610 154.590  1.00  0.00           H
ATOM    461  CD  GLN A  42      96.080 113.790 153.800  1.00  0.00           C
ATOM    462  OE1 GLN A  42      97.190 113.410 154.160  1.00  0.00           O
ATOM    463  NE2 GLN A  42      95.910 114.950 153.160  1.00  0.00           N
ATOM    464 HE21 GLN A  42      95.050 115.200 152.720  1.00  0.00           H
ATOM    465 HE22 GLN A  42      96.740 115.490 153.000  1.00  0.00           H
ATOM    466  C   GLN A  42      93.170 110.490 154.340  1.00  0.00           C
ATOM    467  O   GLN A  42      93.040 110.780 155.520  1.00  0.00           O
ATOM    468  N   VAL A  43      93.510 109.230 153.930  1.00  0.00           N
ATOM    469  HN  VAL A  43      93.770 109.090 152.970  1.00  0.00           H
ATOM    470  CA  VAL A  43      93.780 108.090 154.800  1.00  0.00           C
ATOM    471  HA  VAL A  43      94.210 108.540 155.690  1.00  0.00           H
ATOM    472  CB  VAL A  43      92.590 107.220 155.210  1.00  0.00           C
ATOM    473  HB  VAL A  43      92.980 106.230 155.540  1.00  0.00           H
ATOM    474  CG1 VAL A  43      91.910 107.830 156.480  1.00  0.00           C
ATOM    475 HG11 VAL A  43      92.620 107.790 157.330  1.00  0.00           H
ATOM    476 HG12 VAL A  43      91.550 108.840 156.210  1.00  0.00           H
ATOM    477 HG13 VAL A  43      91.100 107.100 156.700  1.00  0.00           H
ATOM    478  CG2 VAL A  43      91.550 107.110 154.110  1.00  0.00           C
ATOM    479 HG21 VAL A  43      91.210 108.130 153.830  1.00  0.00           H
ATOM    480 HG22 VAL A  43      92.110 106.640 153.280  1.00  0.00           H
ATOM    481 HG23 VAL A  43      90.650 106.520 154.390  1.00  0.00           H
ATOM    482  C   VAL A  43      94.920 107.220 154.250  1.00  0.00           C
ATOM    483  O   VAL A  43      95.150 107.280 153.040  1.00  0.00           O
ATOM    484  N   TRP A  44      95.660 106.400 155.120  1.00  0.00           N
ATOM    485  HN  TRP A  44      95.600 106.460 156.110  1.00  0.00           H
ATOM    486  CA  TRP A  44      96.510 105.360 154.590  1.00  0.00           C
ATOM    487  HA  TRP A  44      96.550 105.390 153.510  1.00  0.00           H
ATOM    488  CB  TRP A  44      98.000 105.250 155.170  1.00  0.00           C
ATOM    489  HB1 TRP A  44      98.040 105.400 156.270  1.00  0.00           H
ATOM    490  HB2 TRP A  44      98.350 104.240 154.880  1.00  0.00           H
ATOM    491  CG  TRP A  44      98.850 106.320 154.620  1.00  0.00           C
ATOM    492  CD1 TRP A  44      98.990 107.630 155.050  1.00  0.00           C
ATOM    493  HD1 TRP A  44      98.520 108.060 155.920  1.00  0.00           H
ATOM    494  NE1 TRP A  44      99.960 108.230 154.240  1.00  0.00           N
ATOM    495  HE1 TRP A  44     100.100 109.200 154.270  1.00  0.00           H
ATOM    496  CE2 TRP A  44     100.380 107.400 153.310  1.00  0.00           C
ATOM    497  CD2 TRP A  44      99.820 106.140 153.590  1.00  0.00           C
ATOM    498  CE3 TRP A  44     100.240 105.060 152.900  1.00  0.00           C
ATOM    499  HE3 TRP A  44      99.740 104.110 153.010  1.00  0.00           H
ATOM    500  CZ3 TRP A  44     101.160 105.170 151.870  1.00  0.00           C
ATOM    501  HZ3 TRP A  44     101.660 104.310 151.440  1.00  0.00           H
ATOM    502  CZ2 TRP A  44     101.390 107.530 152.430  1.00  0.00           C
ATOM    503  HZ2 TRP A  44     101.790 108.510 152.190  1.00  0.00           H
ATOM    504  CH2 TRP A  44     101.710 106.410 151.620  1.00  0.00           C
ATOM    505  HH2 TRP A  44     102.380 106.520 150.780  1.00  0.00           H
ATOM    506  C   TRP A  44      95.900 104.090 154.930  1.00  0.00           C
ATOM    507  O   TRP A  44      95.550 103.980 156.090  1.00  0.00           O
ATOM    508  N   LEU A  45      95.640 103.220 154.000  1.00  0.00           N
ATOM    509  HN  LEU A  45      95.970 103.670 153.170  1.00  0.00           H
ATOM    510  CA  LEU A  45      94.830 102.020 154.080  1.00  0.00           C
ATOM    511  HA  LEU A  45      94.400 101.860 155.050  1.00  0.00           H
ATOM    512  CB  LEU A  45      93.630 102.140 153.110  1.00  0.00           C
ATOM    513  HB1 LEU A  45      94.120 102.420 152.160  1.00  0.00           H
ATOM    514  HB2 LEU A  45      93.030 101.210 153.020  1.00  0.00           H
ATOM    515  CG  LEU A  45      92.660 103.270 153.480  1.00  0.00           C
ATOM    516  HG  LEU A  45      93.030 104.320 153.550  1.00  0.00           H
ATOM    517  CD1 LEU A  45      91.590 103.280 152.390  1.00  0.00           C
ATOM    518 HD11 LEU A  45      91.120 102.280 152.420  1.00  0.00           H
ATOM    519 HD12 LEU A  45      90.790 104.040 152.550  1.00  0.00           H
ATOM    520 HD13 LEU A  45      92.080 103.490 151.420  1.00  0.00           H
ATOM    521  CD2 LEU A  45      91.950 103.150 154.850  1.00  0.00           C
ATOM    522 HD21 LEU A  45      91.100 103.840 155.060  1.00  0.00           H
ATOM    523 HD22 LEU A  45      91.730 102.090 155.110  1.00  0.00           H
ATOM    524 HD23 LEU A  45      92.760 103.370 155.570  1.00  0.00           H
ATOM    525  C   LEU A  45      95.500 100.860 153.610  1.00  0.00           C
ATOM    526  O   LEU A  45      96.410 100.930 152.820  1.00  0.00           O
ATOM    527  N   ARG A  46      95.020  99.710 154.030  1.00  0.00           N
ATOM    528  HN  ARG A  46      94.360  99.660 154.780  1.00  0.00           H
ATOM    529  CA  ARG A  46      95.420  98.410 153.480  1.00  0.00           C
ATOM    530  HA  ARG A  46      95.740  98.560 152.460  1.00  0.00           H
ATOM    531  CB  ARG A  46      96.650  97.780 154.170  1.00  0.00           C
ATOM    532  HB1 ARG A  46      97.570  98.330 153.860  1.00  0.00           H
ATOM    533  HB2 ARG A  46      96.570  98.000 155.250  1.00  0.00           H
ATOM    534  CG  ARG A  46      96.790  96.230 154.010  1.00  0.00           C
ATOM    535  HG1 ARG A  46      96.640  96.030 152.930  1.00  0.00           H
ATOM    536  HG2 ARG A  46      96.000  95.710 154.600  1.00  0.00           H
ATOM    537  CD  ARG A  46      98.150  95.730 154.410  1.00  0.00           C
ATOM    538  HD1 ARG A  46      98.300  96.050 155.460  1.00  0.00           H
ATOM    539  HD2 ARG A  46      98.840  96.190 153.670  1.00  0.00           H
ATOM    540  NE  ARG A  46      98.110  94.280 154.290  1.00  0.00           N
ATOM    541  HE  ARG A  46      97.250  93.800 154.470  1.00  0.00           H
ATOM    542  CZ  ARG A  46      99.190  93.460 154.230  1.00  0.00           C
ATOM    543  NH1 ARG A  46     100.420  93.750 154.330  1.00  0.00           N
ATOM    544 HH11 ARG A  46     100.990  93.060 154.780  1.00  0.00           H
ATOM    545 HH12 ARG A  46     100.670  94.720 154.310  1.00  0.00           H
ATOM    546  NH2 ARG A  46      98.700  92.240 154.460  1.00  0.00           N
ATOM    547 HH21 ARG A  46      99.310  91.580 154.890  1.00  0.00           H
ATOM    548 HH22 ARG A  46      97.760  92.140 154.790  1.00  0.00           H
ATOM    549  C   ARG A  46      94.180  97.540 153.450  1.00  0.00           C
ATOM    550  O   ARG A  46      93.680  97.170 154.510  1.00  0.00           O
ATOM    551  N   ALA A  47      93.640  97.080 152.330  1.00  0.00           N
ATOM    552  HN  ALA A  47      94.110  97.060 151.450  1.00  0.00           H
ATOM    553  CA  ALA A  47      92.350  96.450 152.280  1.00  0.00           C
ATOM    554  HA  ALA A  47      91.790  96.660 153.180  1.00  0.00           H
ATOM    555  CB  ALA A  47      91.500  97.150 151.290  1.00  0.00           C
ATOM    556  HB1 ALA A  47      90.580  96.540 151.190  1.00  0.00           H
ATOM    557  HB2 ALA A  47      91.190  98.110 151.750  1.00  0.00           H
ATOM    558  HB3 ALA A  47      91.950  97.340 150.290  1.00  0.00           H
ATOM    559  C   ALA A  47      92.390  94.940 152.040  1.00  0.00           C
ATOM    560  O   ALA A  47      93.140  94.480 151.180  1.00  0.00           O
ATOM    561  N   GLU A  48      91.620  94.170 152.820  1.00  0.00           N
ATOM    562  HN  GLU A  48      91.100  94.570 153.570  1.00  0.00           H
ATOM    563  CA  GLU A  48      91.560  92.780 152.550  1.00  0.00           C
ATOM    564  HA  GLU A  48      92.570  92.420 152.430  1.00  0.00           H
ATOM    565  CB  GLU A  48      90.780  92.050 153.740  1.00  0.00           C
ATOM    566  HB1 GLU A  48      89.760  92.480 153.830  1.00  0.00           H
ATOM    567  HB2 GLU A  48      90.560  91.040 153.350  1.00  0.00           H
ATOM    568  CG  GLU A  48      91.430  92.060 155.170  1.00  0.00           C
ATOM    569  HG1 GLU A  48      90.740  91.550 155.870  1.00  0.00           H
ATOM    570  HG2 GLU A  48      91.540  93.130 155.470  1.00  0.00           H
ATOM    571  CD  GLU A  48      92.800  91.450 155.260  1.00  0.00           C
ATOM    572  OE1 GLU A  48      93.110  90.420 154.500  1.00  0.00           O
ATOM    573  OE2 GLU A  48      93.510  91.770 156.260  1.00  0.00           O
ATOM    574  C   GLU A  48      90.790  92.510 151.230  1.00  0.00           C
ATOM    575  O   GLU A  48      89.960  93.330 150.820  1.00  0.00           O
ATOM    576  N   GLY A  49      91.210  91.450 150.480  1.00  0.00           N
ATOM    577  HN  GLY A  49      91.990  90.900 150.740  1.00  0.00           H
ATOM    578  CA  GLY A  49      90.420  90.890 149.390  1.00  0.00           C
ATOM    579  HA1 GLY A  49      90.910  90.010 149.010  1.00  0.00           H
ATOM    580  HA2 GLY A  49      90.320  91.690 148.670  1.00  0.00           H
ATOM    581  C   GLY A  49      89.010  90.460 149.860  1.00  0.00           C
ATOM    582  O   GLY A  49      88.790  89.840 150.910  1.00  0.00           O
ATOM    583  N   GLY A  50      87.990  90.770 149.030  1.00  0.00           N
ATOM    584  HN  GLY A  50      88.190  91.120 148.120  1.00  0.00           H
ATOM    585  CA  GLY A  50      86.580  90.450 149.360  1.00  0.00           C
ATOM    586  HA1 GLY A  50      86.620  89.420 149.690  1.00  0.00           H
ATOM    587  HA2 GLY A  50      86.040  90.460 148.420  1.00  0.00           H
ATOM    588  C   GLY A  50      86.050  91.400 150.370  1.00  0.00           C
ATOM    589  O   GLY A  50      86.720  91.620 151.430  1.00  0.00           O
ATOM    590  N   GLN A  51      84.910  92.040 149.990  1.00  0.00           N
ATOM    591  HN  GLN A  51      84.450  91.950 149.110  1.00  0.00           H
ATOM    592  CA  GLN A  51      84.340  93.140 150.800  1.00  0.00           C
ATOM    593  HA  GLN A  51      84.610  92.980 151.830  1.00  0.00           H
ATOM    594  CB  GLN A  51      84.980  94.530 150.450  1.00  0.00           C
ATOM    595  HB1 GLN A  51      84.820  94.710 149.370  1.00  0.00           H
ATOM    596  HB2 GLN A  51      84.390  95.340 150.920  1.00  0.00           H
ATOM    597  CG  GLN A  51      86.450  94.710 150.750  1.00  0.00           C
ATOM    598  HG1 GLN A  51      86.850  95.370 149.950  1.00  0.00           H
ATOM    599  HG2 GLN A  51      86.950  93.740 150.550  1.00  0.00           H
ATOM    600  CD  GLN A  51      86.910  95.110 152.160  1.00  0.00           C
ATOM    601  OE1 GLN A  51      86.070  95.480 153.040  1.00  0.00           O
ATOM    602  NE2 GLN A  51      88.230  95.070 152.400  1.00  0.00           N
ATOM    603 HE21 GLN A  51      88.870  94.760 151.700  1.00  0.00           H
ATOM    604 HE22 GLN A  51      88.530  95.440 153.280  1.00  0.00           H
ATOM    605  C   GLN A  51      82.840  93.260 150.750  1.00  0.00           C
ATOM    606  O   GLN A  51      82.250  92.970 149.670  1.00  0.00           O
ATOM    607  N   ARG A  52      82.160  93.640 151.860  1.00  0.00           N
ATOM    608  HN  ARG A  52      82.650  93.830 152.710  1.00  0.00           H
ATOM    609  CA  ARG A  52      80.790  94.010 151.980  1.00  0.00           C
ATOM    610  HA  ARG A  52      80.170  93.240 151.560  1.00  0.00           H
ATOM    611  CB  ARG A  52      80.520  94.220 153.520  1.00  0.00           C
ATOM    612  HB1 ARG A  52      81.260  94.950 153.900  1.00  0.00           H
ATOM    613  HB2 ARG A  52      79.540  94.700 153.740  1.00  0.00           H
ATOM    614  CG  ARG A  52      80.640  92.960 154.400  1.00  0.00           C
ATOM    615  HG1 ARG A  52      81.650  92.570 154.170  1.00  0.00           H
ATOM    616  HG2 ARG A  52      80.010  92.130 154.010  1.00  0.00           H
ATOM    617  CD  ARG A  52      80.570  93.190 155.870  1.00  0.00           C
ATOM    618  HD1 ARG A  52      80.970  94.180 156.170  1.00  0.00           H
ATOM    619  HD2 ARG A  52      81.080  92.360 156.410  1.00  0.00           H
ATOM    620  NE  ARG A  52      79.150  93.360 156.210  1.00  0.00           N
ATOM    621  HE  ARG A  52      78.610  93.940 155.600  1.00  0.00           H
ATOM    622  CZ  ARG A  52      78.550  92.810 157.280  1.00  0.00           C
ATOM    623  NH1 ARG A  52      79.170  92.140 158.240  1.00  0.00           N
ATOM    624 HH11 ARG A  52      78.640  91.710 158.970  1.00  0.00           H
ATOM    625 HH12 ARG A  52      80.160  92.270 158.310  1.00  0.00           H
ATOM    626  NH2 ARG A  52      77.270  93.030 157.350  1.00  0.00           N
ATOM    627 HH21 ARG A  52      76.670  92.720 158.090  1.00  0.00           H
ATOM    628 HH22 ARG A  52      76.900  93.800 156.830  1.00  0.00           H
ATOM    629  C   ARG A  52      80.360  95.190 151.200  1.00  0.00           C
ATOM    630  O   ARG A  52      79.790  96.140 151.690  1.00  0.00           O
ATOM    631  N   SER A  53      80.690  95.230 149.880  1.00  0.00           N
ATOM    632  HN  SER A  53      81.110  94.410 149.520  1.00  0.00           H
ATOM    633  CA  SER A  53      80.380  96.250 148.870  1.00  0.00           C
ATOM    634  HA  SER A  53      80.980  97.120 149.090  1.00  0.00           H
ATOM    635  CB  SER A  53      80.560  95.670 147.450  1.00  0.00           C
ATOM    636  HB1 SER A  53      79.970  94.730 147.370  1.00  0.00           H
ATOM    637  HB2 SER A  53      81.610  95.300 147.430  1.00  0.00           H
ATOM    638  OG  SER A  53      80.130  96.540 146.380  1.00  0.00           O
ATOM    639  HG1 SER A  53      79.290  96.240 146.030  1.00  0.00           H
ATOM    640  C   SER A  53      78.910  96.740 148.960  1.00  0.00           C
ATOM    641  O   SER A  53      77.950  96.000 149.090  1.00  0.00           O
ATOM    642  N   PRO A  54      78.620  98.030 148.760  1.00  0.00           N
ATOM    643  CD  PRO A  54      77.210  98.550 148.610  1.00  0.00           C
ATOM    644  HD1 PRO A  54      76.420  98.210 149.310  1.00  0.00           H
ATOM    645  HD2 PRO A  54      76.840  98.240 147.610  1.00  0.00           H
ATOM    646  CA  PRO A  54      79.540  99.130 148.860  1.00  0.00           C
ATOM    647  HA  PRO A  54      80.420  99.000 148.240  1.00  0.00           H
ATOM    648  CB  PRO A  54      78.730 100.400 148.490  1.00  0.00           C
ATOM    649  HB1 PRO A  54      79.080 101.350 148.950  1.00  0.00           H
ATOM    650  HB2 PRO A  54      78.650 100.420 147.380  1.00  0.00           H
ATOM    651  CG  PRO A  54      77.300 100.060 148.880  1.00  0.00           C
ATOM    652  HG1 PRO A  54      76.640 100.660 148.220  1.00  0.00           H
ATOM    653  HG2 PRO A  54      77.160 100.290 149.960  1.00  0.00           H
ATOM    654  C   PRO A  54      80.090  99.220 150.280  1.00  0.00           C
ATOM    655  O   PRO A  54      79.420  99.590 151.230  1.00  0.00           O
ATOM    656  N   ALA A  55      81.340  99.000 150.480  1.00  0.00           N
ATOM    657  HN  ALA A  55      81.940  98.840 149.700  1.00  0.00           H
ATOM    658  CA  ALA A  55      82.000  98.930 151.760  1.00  0.00           C
ATOM    659  HA  ALA A  55      81.350  98.580 152.540  1.00  0.00           H
ATOM    660  CB  ALA A  55      83.120  97.850 151.560  1.00  0.00           C
ATOM    661  HB1 ALA A  55      83.340  97.560 152.610  1.00  0.00           H
ATOM    662  HB2 ALA A  55      82.740  97.030 150.910  1.00  0.00           H
ATOM    663  HB3 ALA A  55      84.020  98.380 151.170  1.00  0.00           H
ATOM    664  C   ALA A  55      82.510 100.310 152.210  1.00  0.00           C
ATOM    665  O   ALA A  55      83.210 100.870 151.400  1.00  0.00           O
ATOM    666  N   VAL A  56      82.080 100.820 153.380  1.00  0.00           N
ATOM    667  HN  VAL A  56      81.480 100.300 153.980  1.00  0.00           H
ATOM    668  CA  VAL A  56      82.320 102.200 153.800  1.00  0.00           C
ATOM    669  HA  VAL A  56      82.510 102.790 152.910  1.00  0.00           H
ATOM    670  CB  VAL A  56      81.080 102.930 154.400  1.00  0.00           C
ATOM    671  HB  VAL A  56      80.770 102.290 155.260  1.00  0.00           H
ATOM    672  CG1 VAL A  56      81.260 104.390 154.850  1.00  0.00           C
ATOM    673 HG11 VAL A  56      81.650 105.070 154.060  1.00  0.00           H
ATOM    674 HG12 VAL A  56      80.320 104.780 155.300  1.00  0.00           H
ATOM    675 HG13 VAL A  56      82.060 104.400 155.620  1.00  0.00           H
ATOM    676  CG2 VAL A  56      80.010 102.850 153.340  1.00  0.00           C
ATOM    677 HG21 VAL A  56      79.030 103.120 153.790  1.00  0.00           H
ATOM    678 HG22 VAL A  56      80.250 103.530 152.490  1.00  0.00           H
ATOM    679 HG23 VAL A  56      79.940 101.820 152.930  1.00  0.00           H
ATOM    680  C   VAL A  56      83.560 102.300 154.630  1.00  0.00           C
ATOM    681  O   VAL A  56      83.620 101.900 155.760  1.00  0.00           O
ATOM    682  N   ILE A  57      84.600 102.950 154.090  1.00  0.00           N
ATOM    683  HN  ILE A  57      84.570 103.360 153.180  1.00  0.00           H
ATOM    684  CA  ILE A  57      85.730 103.410 154.910  1.00  0.00           C
ATOM    685  HA  ILE A  57      86.070 102.650 155.610  1.00  0.00           H
ATOM    686  CB  ILE A  57      86.820 103.860 153.890  1.00  0.00           C
ATOM    687  HB  ILE A  57      86.300 104.390 153.060  1.00  0.00           H
ATOM    688  CG2 ILE A  57      87.930 104.780 154.490  1.00  0.00           C
ATOM    689 HG21 ILE A  57      87.540 105.680 155.000  1.00  0.00           H
ATOM    690 HG22 ILE A  57      88.500 104.280 155.300  1.00  0.00           H
ATOM    691 HG23 ILE A  57      88.570 105.300 153.750  1.00  0.00           H
ATOM    692  CG1 ILE A  57      87.540 102.520 153.420  1.00  0.00           C
ATOM    693 HG11 ILE A  57      86.790 101.710 153.550  1.00  0.00           H
ATOM    694 HG12 ILE A  57      88.370 102.280 154.120  1.00  0.00           H
ATOM    695  CD  ILE A  57      88.150 102.610 152.030  1.00  0.00           C
ATOM    696  HD1 ILE A  57      88.980 101.870 151.970  1.00  0.00           H
ATOM    697  HD2 ILE A  57      87.360 102.490 151.260  1.00  0.00           H
ATOM    698  HD3 ILE A  57      88.690 103.580 151.980  1.00  0.00           H
ATOM    699  C   ILE A  57      85.350 104.580 155.770  1.00  0.00           C
ATOM    700  O   ILE A  57      85.690 104.670 156.970  1.00  0.00           O
ATOM    701  N   THR A  58      84.600 105.540 155.300  1.00  0.00           N
ATOM    702  HN  THR A  58      84.380 105.450 154.340  1.00  0.00           H
ATOM    703  CA  THR A  58      84.120 106.760 155.950  1.00  0.00           C
ATOM    704  HA  THR A  58      83.880 106.550 156.980  1.00  0.00           H
ATOM    705  CB  THR A  58      85.270 107.740 156.180  1.00  0.00           C
ATOM    706  HB  THR A  58      86.160 107.180 156.510  1.00  0.00           H
ATOM    707  OG1 THR A  58      84.930 108.730 157.120  1.00  0.00           O
ATOM    708  HG1 THR A  58      84.740 108.260 157.930  1.00  0.00           H
ATOM    709  CG2 THR A  58      85.670 108.370 154.860  1.00  0.00           C
ATOM    710 HG21 THR A  58      85.910 107.570 154.130  1.00  0.00           H
ATOM    711 HG22 THR A  58      84.820 108.960 154.440  1.00  0.00           H
ATOM    712 HG23 THR A  58      86.530 109.040 155.100  1.00  0.00           H
ATOM    713  C   THR A  58      83.000 107.480 155.300  1.00  0.00           C
ATOM    714  O   THR A  58      82.730 107.490 154.050  1.00  0.00           O
ATOM    715  N   GLY A  59      82.190 108.250 156.120  1.00  0.00           N
ATOM    716  HN  GLY A  59      82.220 108.360 157.110  1.00  0.00           H
ATOM    717  CA  GLY A  59      81.210 109.100 155.470  1.00  0.00           C
ATOM    718  HA1 GLY A  59      80.410 108.520 155.010  1.00  0.00           H
ATOM    719  HA2 GLY A  59      81.820 109.760 154.870  1.00  0.00           H
ATOM    720  C   GLY A  59      80.600 109.960 156.490  1.00  0.00           C
ATOM    721  O   GLY A  59      80.590 109.660 157.690  1.00  0.00           O
ATOM    722  N   LEU A  60      79.950 111.050 155.980  1.00  0.00           N
ATOM    723  HN  LEU A  60      79.900 111.300 155.010  1.00  0.00           H
ATOM    724  CA  LEU A  60      79.180 111.970 156.830  1.00  0.00           C
ATOM    725  HA  LEU A  60      79.400 111.740 157.870  1.00  0.00           H
ATOM    726  CB  LEU A  60      79.510 113.390 156.580  1.00  0.00           C
ATOM    727  HB1 LEU A  60      80.580 113.470 156.840  1.00  0.00           H
ATOM    728  HB2 LEU A  60      79.330 113.660 155.520  1.00  0.00           H
ATOM    729  CG  LEU A  60      78.820 114.540 157.350  1.00  0.00           C
ATOM    730  HG  LEU A  60      77.740 114.290 157.360  1.00  0.00           H
ATOM    731  CD1 LEU A  60      79.300 114.730 158.840  1.00  0.00           C
ATOM    732 HD11 LEU A  60      80.410 114.760 158.870  1.00  0.00           H
ATOM    733 HD12 LEU A  60      78.890 115.690 159.240  1.00  0.00           H
ATOM    734 HD13 LEU A  60      78.860 113.950 159.490  1.00  0.00           H
ATOM    735  CD2 LEU A  60      79.070 115.850 156.570  1.00  0.00           C
ATOM    736 HD21 LEU A  60      78.640 116.600 157.260  1.00  0.00           H
ATOM    737 HD22 LEU A  60      80.140 116.140 156.500  1.00  0.00           H
ATOM    738 HD23 LEU A  60      78.670 115.910 155.530  1.00  0.00           H
ATOM    739  C   LEU A  60      77.750 111.760 156.560  1.00  0.00           C
ATOM    740  O   LEU A  60      77.240 112.140 155.500  1.00  0.00           O
ATOM    741  N   TYR A  61      76.990 111.230 157.530  1.00  0.00           N
ATOM    742  HN  TYR A  61      77.290 111.250 158.480  1.00  0.00           H
ATOM    743  CA  TYR A  61      75.580 110.960 157.290  1.00  0.00           C
ATOM    744  HA  TYR A  61      75.340 111.030 156.240  1.00  0.00           H
ATOM    745  CB  TYR A  61      75.310 109.570 157.890  1.00  0.00           C
ATOM    746  HB1 TYR A  61      75.660 109.670 158.940  1.00  0.00           H
ATOM    747  HB2 TYR A  61      74.260 109.210 157.880  1.00  0.00           H
ATOM    748  CG  TYR A  61      76.070 108.570 157.030  1.00  0.00           C
ATOM    749  CD1 TYR A  61      75.450 108.000 155.890  1.00  0.00           C
ATOM    750  HD1 TYR A  61      74.550 108.510 155.560  1.00  0.00           H
ATOM    751  CE1 TYR A  61      76.050 106.990 155.100  1.00  0.00           C
ATOM    752  HE1 TYR A  61      75.440 106.710 154.250  1.00  0.00           H
ATOM    753  CZ  TYR A  61      77.220 106.410 155.570  1.00  0.00           C
ATOM    754  OH  TYR A  61      77.800 105.400 154.840  1.00  0.00           O
ATOM    755  HH  TYR A  61      77.390 105.400 153.970  1.00  0.00           H
ATOM    756  CD2 TYR A  61      77.280 107.990 157.430  1.00  0.00           C
ATOM    757  HD2 TYR A  61      77.730 108.410 158.320  1.00  0.00           H
ATOM    758  CE2 TYR A  61      77.830 106.950 156.700  1.00  0.00           C
ATOM    759  HE2 TYR A  61      78.700 106.460 157.120  1.00  0.00           H
ATOM    760  C   TYR A  61      74.660 111.900 158.010  1.00  0.00           C
ATOM    761  O   TYR A  61      75.080 112.570 159.000  1.00  0.00           O
ATOM    762  N   ASP A  62      73.370 112.070 157.630  1.00  0.00           N
ATOM    763  HN  ASP A  62      73.090 111.600 156.800  1.00  0.00           H
ATOM    764  CA  ASP A  62      72.390 112.940 158.220  1.00  0.00           C
ATOM    765  HA  ASP A  62      72.690 113.670 158.950  1.00  0.00           H
ATOM    766  CB  ASP A  62      71.870 113.840 157.050  1.00  0.00           C
ATOM    767  HB1 ASP A  62      72.820 114.180 156.590  1.00  0.00           H
ATOM    768  HB2 ASP A  62      71.380 113.170 156.310  1.00  0.00           H
ATOM    769  CG  ASP A  62      70.870 114.930 157.500  1.00  0.00           C
ATOM    770  OD1 ASP A  62      70.300 114.890 158.590  1.00  0.00           O
ATOM    771  OD2 ASP A  62      70.620 115.770 156.600  1.00  0.00           O
ATOM    772  C   ASP A  62      71.300 112.080 158.880  1.00  0.00           C
ATOM    773  O   ASP A  62      70.560 111.340 158.250  1.00  0.00           O
ATOM    774  N   LYS A  63      71.290 112.130 160.270  1.00  0.00           N
ATOM    775  HN  LYS A  63      71.970 112.640 160.790  1.00  0.00           H
ATOM    776  CA  LYS A  63      70.380 111.330 161.050  1.00  0.00           C
ATOM    777  HA  LYS A  63      70.160 110.400 160.530  1.00  0.00           H
ATOM    778  CB  LYS A  63      71.150 110.940 162.380  1.00  0.00           C
ATOM    779  HB1 LYS A  63      70.580 110.150 162.910  1.00  0.00           H
ATOM    780  HB2 LYS A  63      72.110 110.410 162.180  1.00  0.00           H
ATOM    781  CG  LYS A  63      71.450 112.110 163.240  1.00  0.00           C
ATOM    782  HG1 LYS A  63      71.330 113.090 162.730  1.00  0.00           H
ATOM    783  HG2 LYS A  63      72.480 111.970 163.640  1.00  0.00           H
ATOM    784  CD  LYS A  63      70.700 112.110 164.550  1.00  0.00           C
ATOM    785  HD1 LYS A  63      71.150 111.420 165.290  1.00  0.00           H
ATOM    786  HD2 LYS A  63      69.670 111.780 164.290  1.00  0.00           H
ATOM    787  CE  LYS A  63      70.580 113.470 165.200  1.00  0.00           C
ATOM    788  HE1 LYS A  63      70.560 114.350 164.520  1.00  0.00           H
ATOM    789  HE2 LYS A  63      71.390 113.760 165.900  1.00  0.00           H
ATOM    790  NZ  LYS A  63      69.320 113.510 165.980  1.00  0.00           N
ATOM    791  HZ1 LYS A  63      69.350 112.860 166.790  1.00  0.00           H
ATOM    792  HZ2 LYS A  63      69.050 114.450 166.320  1.00  0.00           H
ATOM    793  HZ3 LYS A  63      68.570 113.090 165.390  1.00  0.00           H
ATOM    794  C   LYS A  63      69.020 111.990 161.320  1.00  0.00           C
ATOM    795  O   LYS A  63      68.240 111.580 162.140  1.00  0.00           O
ATOM    796  N   CYS A  64      68.680 113.110 160.660  1.00  0.00           N
ATOM    797  HN  CYS A  64      69.380 113.630 160.180  1.00  0.00           H
ATOM    798  CA  CYS A  64      67.330 113.730 160.690  1.00  0.00           C
ATOM    799  HA  CYS A  64      66.680 113.090 161.280  1.00  0.00           H
ATOM    800  CB  CYS A  64      67.290 115.200 161.310  1.00  0.00           C
ATOM    801  HB1 CYS A  64      66.290 115.670 161.450  1.00  0.00           H
ATOM    802  HB2 CYS A  64      67.830 115.820 160.560  1.00  0.00           H
ATOM    803  SG  CYS A  64      67.950 115.310 162.960  1.00  0.00           S
ATOM    804  C   CYS A  64      66.800 113.860 159.280  1.00  0.00           C
ATOM    805  O   CYS A  64      65.720 114.430 159.090  1.00  0.00           O
ATOM    806  N   SER A  65      67.480 113.260 158.300  1.00  0.00           N
ATOM    807  HN  SER A  65      68.270 112.740 158.630  1.00  0.00           H
ATOM    808  CA  SER A  65      67.010 113.080 157.000  1.00  0.00           C
ATOM    809  HA  SER A  65      66.640 114.020 156.610  1.00  0.00           H
ATOM    810  CB  SER A  65      68.120 112.720 156.050  1.00  0.00           C
ATOM    811  HB1 SER A  65      67.750 112.260 155.100  1.00  0.00           H
ATOM    812  HB2 SER A  65      68.950 112.040 156.340  1.00  0.00           H
ATOM    813  OG  SER A  65      68.840 113.920 155.610  1.00  0.00           O
ATOM    814  HG1 SER A  65      69.230 114.320 156.380  1.00  0.00           H
ATOM    815  C   SER A  65      65.970 112.000 156.970  1.00  0.00           C
ATOM    816  O   SER A  65      66.150 110.790 157.140  1.00  0.00           O
ATOM    817  N   TYR A  66      64.700 112.450 156.610  1.00  0.00           N
ATOM    818  HN  TYR A  66      64.590 113.430 156.450  1.00  0.00           H
ATOM    819  CA  TYR A  66      63.540 111.540 156.410  1.00  0.00           C
ATOM    820  HA  TYR A  66      63.840 110.540 156.690  1.00  0.00           H
ATOM    821  CB  TYR A  66      62.470 112.000 157.410  1.00  0.00           C
ATOM    822  HB1 TYR A  66      62.140 113.060 157.320  1.00  0.00           H
ATOM    823  HB2 TYR A  66      61.550 111.400 157.220  1.00  0.00           H
ATOM    824  CG  TYR A  66      62.930 111.800 158.830  1.00  0.00           C
ATOM    825  CD1 TYR A  66      63.070 110.530 159.360  1.00  0.00           C
ATOM    826  HD1 TYR A  66      62.840 109.750 158.640  1.00  0.00           H
ATOM    827  CE1 TYR A  66      63.480 110.350 160.730  1.00  0.00           C
ATOM    828  HE1 TYR A  66      63.440 109.380 161.200  1.00  0.00           H
ATOM    829  CZ  TYR A  66      63.720 111.470 161.530  1.00  0.00           C
ATOM    830  OH  TYR A  66      64.140 111.370 162.920  1.00  0.00           O
ATOM    831  HH  TYR A  66      63.970 110.460 163.160  1.00  0.00           H
ATOM    832  CD2 TYR A  66      63.090 112.940 159.640  1.00  0.00           C
ATOM    833  HD2 TYR A  66      62.850 113.940 159.340  1.00  0.00           H
ATOM    834  CE2 TYR A  66      63.610 112.800 160.980  1.00  0.00           C
ATOM    835  HE2 TYR A  66      63.840 113.700 161.540  1.00  0.00           H
ATOM    836  C   TYR A  66      62.920 111.400 155.000  1.00  0.00           C
ATOM    837  O   TYR A  66      62.110 110.470 154.760  1.00  0.00           O
ATOM    838  N   ILE A  67      63.350 112.240 154.070  1.00  0.00           N
ATOM    839  HN  ILE A  67      64.030 112.960 154.170  1.00  0.00           H
ATOM    840  CA  ILE A  67      62.800 112.240 152.780  1.00  0.00           C
ATOM    841  HA  ILE A  67      61.980 111.530 152.780  1.00  0.00           H
ATOM    842  CB  ILE A  67      62.310 113.630 152.370  1.00  0.00           C
ATOM    843  HB  ILE A  67      63.140 114.370 152.410  1.00  0.00           H
ATOM    844  CG2 ILE A  67      61.900 113.680 150.820  1.00  0.00           C
ATOM    845 HG21 ILE A  67      62.800 113.500 150.200  1.00  0.00           H
ATOM    846 HG22 ILE A  67      61.060 113.020 150.520  1.00  0.00           H
ATOM    847 HG23 ILE A  67      61.650 114.760 150.770  1.00  0.00           H
ATOM    848  CG1 ILE A  67      61.190 114.080 153.370  1.00  0.00           C
ATOM    849 HG11 ILE A  67      61.120 115.190 153.270  1.00  0.00           H
ATOM    850 HG12 ILE A  67      61.500 113.910 154.420  1.00  0.00           H
ATOM    851  CD  ILE A  67      59.910 113.410 153.180  1.00  0.00           C
ATOM    852  HD1 ILE A  67      59.240 113.910 153.910  1.00  0.00           H
ATOM    853  HD2 ILE A  67      59.400 113.500 152.190  1.00  0.00           H
ATOM    854  HD3 ILE A  67      59.810 112.350 153.490  1.00  0.00           H
ATOM    855  C   ILE A  67      63.690 111.660 151.720  1.00  0.00           C
ATOM    856  O   ILE A  67      63.250 110.900 150.790  1.00  0.00           O
ATOM    857  N   SER A  68      64.990 111.840 151.730  1.00  0.00           N
ATOM    858  HN  SER A  68      65.390 112.460 152.400  1.00  0.00           H
ATOM    859  CA  SER A  68      65.990 111.090 151.000  1.00  0.00           C
ATOM    860  HA  SER A  68      65.670 110.050 150.980  1.00  0.00           H
ATOM    861  CB  SER A  68      66.380 111.710 149.580  1.00  0.00           C
ATOM    862  HB1 SER A  68      65.580 112.350 149.160  1.00  0.00           H
ATOM    863  HB2 SER A  68      66.420 110.790 148.950  1.00  0.00           H
ATOM    864  OG  SER A  68      67.560 112.480 149.490  1.00  0.00           O
ATOM    865  HG1 SER A  68      68.320 111.910 149.340  1.00  0.00           H
ATOM    866  C   SER A  68      67.280 111.050 151.920  1.00  0.00           C
ATOM    867  O   SER A  68      67.690 112.010 152.610  1.00  0.00           O
ATOM    868  N   ARG A  69      67.960 109.860 151.960  1.00  0.00           N
ATOM    869  HN  ARG A  69      67.780 109.060 151.390  1.00  0.00           H
ATOM    870  CA  ARG A  69      68.920 109.650 153.010  1.00  0.00           C
ATOM    871  HA  ARG A  69      68.740 110.280 153.870  1.00  0.00           H
ATOM    872  CB  ARG A  69      68.620 108.180 153.460  1.00  0.00           C
ATOM    873  HB1 ARG A  69      69.180 107.440 152.850  1.00  0.00           H
ATOM    874  HB2 ARG A  69      69.100 108.060 154.450  1.00  0.00           H
ATOM    875  CG  ARG A  69      67.120 107.640 153.530  1.00  0.00           C
ATOM    876  HG1 ARG A  69      67.050 106.580 153.840  1.00  0.00           H
ATOM    877  HG2 ARG A  69      66.760 107.460 152.490  1.00  0.00           H
ATOM    878  CD  ARG A  69      66.090 108.380 154.410  1.00  0.00           C
ATOM    879  HD1 ARG A  69      65.130 108.030 153.960  1.00  0.00           H
ATOM    880  HD2 ARG A  69      66.080 109.480 154.270  1.00  0.00           H
ATOM    881  NE  ARG A  69      66.300 107.960 155.790  1.00  0.00           N
ATOM    882  HE  ARG A  69      67.180 107.560 156.050  1.00  0.00           H
ATOM    883  CZ  ARG A  69      65.320 107.740 156.660  1.00  0.00           C
ATOM    884  NH1 ARG A  69      64.020 107.810 156.440  1.00  0.00           N
ATOM    885 HH11 ARG A  69      63.440 107.330 157.100  1.00  0.00           H
ATOM    886 HH12 ARG A  69      63.770 107.780 155.470  1.00  0.00           H
ATOM    887  NH2 ARG A  69      65.640 107.200 157.800  1.00  0.00           N
ATOM    888 HH21 ARG A  69      64.910 106.960 158.440  1.00  0.00           H
ATOM    889 HH22 ARG A  69      66.630 107.130 157.900  1.00  0.00           H
ATOM    890  C   ARG A  69      70.300 109.850 152.400  1.00  0.00           C
ATOM    891  O   ARG A  69      71.340 109.860 153.080  1.00  0.00           O
ATOM    892  N   ASP A  70      70.400 110.030 151.120  1.00  0.00           N
ATOM    893  HN  ASP A  70      69.500 110.170 150.720  1.00  0.00           H
ATOM    894  CA  ASP A  70      71.590 109.830 150.240  1.00  0.00           C
ATOM    895  HA  ASP A  70      72.270 109.120 150.670  1.00  0.00           H
ATOM    896  CB  ASP A  70      71.110 109.210 148.830  1.00  0.00           C
ATOM    897  HB1 ASP A  70      71.970 108.990 148.160  1.00  0.00           H
ATOM    898  HB2 ASP A  70      70.820 108.140 148.890  1.00  0.00           H
ATOM    899  CG  ASP A  70      70.070 109.990 148.040  1.00  0.00           C
ATOM    900  OD1 ASP A  70      69.560 111.040 148.590  1.00  0.00           O
ATOM    901  OD2 ASP A  70      69.750 109.730 146.880  1.00  0.00           O
ATOM    902  C   ASP A  70      72.370 111.200 150.060  1.00  0.00           C
ATOM    903  O   ASP A  70      73.410 111.370 149.460  1.00  0.00           O
ATOM    904  N   ARG A  71      71.850 112.200 150.850  1.00  0.00           N
ATOM    905  HN  ARG A  71      71.050 112.020 151.420  1.00  0.00           H
ATOM    906  CA  ARG A  71      72.580 113.450 151.120  1.00  0.00           C
ATOM    907  HA  ARG A  71      72.890 113.820 150.160  1.00  0.00           H
ATOM    908  CB  ARG A  71      71.650 114.410 151.820  1.00  0.00           C
ATOM    909  HB1 ARG A  71      71.170 113.890 152.680  1.00  0.00           H
ATOM    910  HB2 ARG A  71      72.240 115.310 152.080  1.00  0.00           H
ATOM    911  CG  ARG A  71      70.540 115.010 150.900  1.00  0.00           C
ATOM    912  HG1 ARG A  71      69.890 114.280 150.370  1.00  0.00           H
ATOM    913  HG2 ARG A  71      71.040 115.550 150.070  1.00  0.00           H
ATOM    914  CD  ARG A  71      69.520 115.870 151.650  1.00  0.00           C
ATOM    915  HD1 ARG A  71      70.080 116.600 152.280  1.00  0.00           H
ATOM    916  HD2 ARG A  71      68.910 115.260 152.350  1.00  0.00           H
ATOM    917  NE  ARG A  71      68.700 116.730 150.730  1.00  0.00           N
ATOM    918  HE  ARG A  71      68.810 116.560 149.750  1.00  0.00           H
ATOM    919  CZ  ARG A  71      67.780 117.600 151.150  1.00  0.00           C
ATOM    920  NH1 ARG A  71      67.410 117.710 152.390  1.00  0.00           N
ATOM    921 HH11 ARG A  71      66.600 118.260 152.610  1.00  0.00           H
ATOM    922 HH12 ARG A  71      67.940 117.200 153.060  1.00  0.00           H
ATOM    923  NH2 ARG A  71      67.270 118.420 150.190  1.00  0.00           N
ATOM    924 HH21 ARG A  71      66.430 118.890 150.450  1.00  0.00           H
ATOM    925 HH22 ARG A  71      67.560 118.440 149.230  1.00  0.00           H
ATOM    926  C   ARG A  71      73.840 113.160 151.980  1.00  0.00           C
ATOM    927  O   ARG A  71      73.830 112.550 153.020  1.00  0.00           O
ATOM    928  N   GLY A  72      74.970 113.690 151.490  1.00  0.00           N
ATOM    929  HN  GLY A  72      74.940 114.180 150.620  1.00  0.00           H
ATOM    930  CA  GLY A  72      76.190 113.640 152.240  1.00  0.00           C
ATOM    931  HA1 GLY A  72      76.170 112.920 153.040  1.00  0.00           H
ATOM    932  HA2 GLY A  72      76.370 114.630 152.630  1.00  0.00           H
ATOM    933  C   GLY A  72      77.240 113.200 151.370  1.00  0.00           C
ATOM    934  O   GLY A  72      77.190 113.300 150.110  1.00  0.00           O
ATOM    935  N   TRP A  73      78.340 112.750 151.940  1.00  0.00           N
ATOM    936  HN  TRP A  73      78.410 112.770 152.940  1.00  0.00           H
ATOM    937  CA  TRP A  73      79.510 112.310 151.210  1.00  0.00           C
ATOM    938  HA  TRP A  73      79.310 112.150 150.160  1.00  0.00           H
ATOM    939  CB  TRP A  73      80.650 113.470 151.110  1.00  0.00           C
ATOM    940  HB1 TRP A  73      81.640 113.170 150.700  1.00  0.00           H
ATOM    941  HB2 TRP A  73      80.200 114.180 150.380  1.00  0.00           H
ATOM    942  CG  TRP A  73      80.980 114.270 152.350  1.00  0.00           C
ATOM    943  CD1 TRP A  73      80.480 115.430 152.760  1.00  0.00           C
ATOM    944  HD1 TRP A  73      79.800 116.120 152.280  1.00  0.00           H
ATOM    945  NE1 TRP A  73      81.210 115.830 153.900  1.00  0.00           N
ATOM    946  HE1 TRP A  73      81.300 116.770 154.160  1.00  0.00           H
ATOM    947  CE2 TRP A  73      82.100 114.900 154.290  1.00  0.00           C
ATOM    948  CD2 TRP A  73      81.900 113.820 153.390  1.00  0.00           C
ATOM    949  CE3 TRP A  73      82.620 112.630 153.630  1.00  0.00           C
ATOM    950  HE3 TRP A  73      82.410 111.770 153.020  1.00  0.00           H
ATOM    951  CZ3 TRP A  73      83.480 112.610 154.720  1.00  0.00           C
ATOM    952  HZ3 TRP A  73      84.130 111.760 154.850  1.00  0.00           H
ATOM    953  CZ2 TRP A  73      83.020 114.950 155.340  1.00  0.00           C
ATOM    954  HZ2 TRP A  73      83.070 115.790 156.010  1.00  0.00           H
ATOM    955  CH2 TRP A  73      83.680 113.740 155.480  1.00  0.00           C
ATOM    956  HH2 TRP A  73      84.450 113.620 156.240  1.00  0.00           H
ATOM    957  C   TRP A  73      80.050 111.070 151.740  1.00  0.00           C
ATOM    958  O   TRP A  73      79.980 110.940 152.960  1.00  0.00           O
ATOM    959  N   VAL A  74      80.560 110.070 150.950  1.00  0.00           N
ATOM    960  HN  VAL A  74      80.730 110.410 150.020  1.00  0.00           H
ATOM    961  CA  VAL A  74      80.960 108.710 151.330  1.00  0.00           C
ATOM    962  HA  VAL A  74      81.280 108.770 152.360  1.00  0.00           H
ATOM    963  CB  VAL A  74      79.800 107.700 151.150  1.00  0.00           C
ATOM    964  HB  VAL A  74      79.260 108.050 150.250  1.00  0.00           H
ATOM    965  CG1 VAL A  74      80.320 106.290 151.200  1.00  0.00           C
ATOM    966 HG11 VAL A  74      79.530 105.510 151.240  1.00  0.00           H
ATOM    967 HG12 VAL A  74      80.840 106.020 150.260  1.00  0.00           H
ATOM    968 HG13 VAL A  74      81.030 106.110 152.040  1.00  0.00           H
ATOM    969  CG2 VAL A  74      78.850 107.850 152.330  1.00  0.00           C
ATOM    970 HG21 VAL A  74      78.150 106.990 152.440  1.00  0.00           H
ATOM    971 HG22 VAL A  74      79.470 107.910 153.240  1.00  0.00           H
ATOM    972 HG23 VAL A  74      78.160 108.710 152.170  1.00  0.00           H
ATOM    973  C   VAL A  74      82.150 108.280 150.470  1.00  0.00           C
ATOM    974  O   VAL A  74      82.130 108.450 149.220  1.00  0.00           O
ATOM    975  N   VAL A  75      83.160 107.750 151.090  1.00  0.00           N
ATOM    976  HN  VAL A  75      83.200 107.780 152.090  1.00  0.00           H
ATOM    977  CA  VAL A  75      84.290 107.090 150.460  1.00  0.00           C
ATOM    978  HA  VAL A  75      84.060 107.040 149.410  1.00  0.00           H
ATOM    979  CB  VAL A  75      85.600 107.670 150.670  1.00  0.00           C
ATOM    980  HB  VAL A  75      86.110 107.450 151.630  1.00  0.00           H
ATOM    981  CG1 VAL A  75      86.620 107.160 149.630  1.00  0.00           C
ATOM    982 HG11 VAL A  75      87.680 107.420 149.870  1.00  0.00           H
ATOM    983 HG12 VAL A  75      86.730 106.060 149.550  1.00  0.00           H
ATOM    984 HG13 VAL A  75      86.380 107.560 148.620  1.00  0.00           H
ATOM    985  CG2 VAL A  75      85.480 109.210 150.490  1.00  0.00           C
ATOM    986 HG21 VAL A  75      84.820 109.610 151.290  1.00  0.00           H
ATOM    987 HG22 VAL A  75      86.490 109.660 150.630  1.00  0.00           H
ATOM    988 HG23 VAL A  75      85.280 109.380 149.420  1.00  0.00           H
ATOM    989  C   VAL A  75      84.310 105.620 150.760  1.00  0.00           C
ATOM    990  O   VAL A  75      84.120 105.240 151.920  1.00  0.00           O
ATOM    991  N   GLY A  76      84.410 104.780 149.710  1.00  0.00           N
ATOM    992  HN  GLY A  76      84.380 105.050 148.750  1.00  0.00           H
ATOM    993  CA  GLY A  76      84.350 103.360 149.990  1.00  0.00           C
ATOM    994  HA1 GLY A  76      83.290 103.170 149.960  1.00  0.00           H
ATOM    995  HA2 GLY A  76      84.860 103.040 150.880  1.00  0.00           H
ATOM    996  C   GLY A  76      84.960 102.560 148.870  1.00  0.00           C
ATOM    997  O   GLY A  76      85.580 103.070 147.940  1.00  0.00           O
ATOM    998  N   ILE A  77      84.670 101.180 148.890  1.00  0.00           N
ATOM    999  HN  ILE A  77      84.160 100.750 149.630  1.00  0.00           H
ATOM   1000  CA  ILE A  77      85.110 100.300 147.820  1.00  0.00           C
ATOM   1001  HA  ILE A  77      85.460 100.930 147.010  1.00  0.00           H
ATOM   1002  CB  ILE A  77      86.030  99.110 148.240  1.00  0.00           C
ATOM   1003  HB  ILE A  77      85.450  98.320 148.760  1.00  0.00           H
ATOM   1004  CG2 ILE A  77      86.660  98.600 146.970  1.00  0.00           C
ATOM   1005 HG21 ILE A  77      85.980  98.280 146.160  1.00  0.00           H
ATOM   1006 HG22 ILE A  77      87.370  99.330 146.530  1.00  0.00           H
ATOM   1007 HG23 ILE A  77      87.180  97.620 147.070  1.00  0.00           H
ATOM   1008  CG1 ILE A  77      87.090  99.570 149.240  1.00  0.00           C
ATOM   1009 HG11 ILE A  77      86.710 100.150 150.100  1.00  0.00           H
ATOM   1010 HG12 ILE A  77      87.670 100.290 148.620  1.00  0.00           H
ATOM   1011  CD  ILE A  77      88.080  98.470 149.740  1.00  0.00           C
ATOM   1012  HD1 ILE A  77      87.450  97.590 150.020  1.00  0.00           H
ATOM   1013  HD2 ILE A  77      88.850  98.140 149.010  1.00  0.00           H
ATOM   1014  HD3 ILE A  77      88.730  98.720 150.610  1.00  0.00           H
ATOM   1015  C   ILE A  77      83.780  99.720 147.370  1.00  0.00           C
ATOM   1016  O   ILE A  77      82.940  99.320 148.220  1.00  0.00           O
ATOM   1017  N   HIS A  78      83.470  99.640 146.090  1.00  0.00           N
ATOM   1018  HN  HIS A  78      84.080 100.110 145.460  1.00  0.00           H
ATOM   1019  CA  HIS A  78      82.200  99.130 145.550  1.00  0.00           C
ATOM   1020  HA  HIS A  78      81.880  98.380 146.270  1.00  0.00           H
ATOM   1021  CB  HIS A  78      81.210 100.270 145.440  1.00  0.00           C
ATOM   1022  HB1 HIS A  78      80.920 100.570 146.460  1.00  0.00           H
ATOM   1023  HB2 HIS A  78      81.580 101.230 145.020  1.00  0.00           H
ATOM   1024  ND1 HIS A  78      79.780 100.870 143.550  1.00  0.00           N
ATOM   1025  CG  HIS A  78      79.950 100.010 144.560  1.00  0.00           C
ATOM   1026  CE1 HIS A  78      78.590 100.630 143.040  1.00  0.00           C
ATOM   1027  HE1 HIS A  78      78.070 101.270 142.330  1.00  0.00           H
ATOM   1028  NE2 HIS A  78      77.980  99.630 143.740  1.00  0.00           N
ATOM   1029  HE2 HIS A  78      77.120  99.170 143.520  1.00  0.00           H
ATOM   1030  CD2 HIS A  78      78.840  99.210 144.680  1.00  0.00           C
ATOM   1031  HD2 HIS A  78      78.720  98.350 145.330  1.00  0.00           H
ATOM   1032  C   HIS A  78      82.430  98.560 144.190  1.00  0.00           C
ATOM   1033  O   HIS A  78      83.290  98.990 143.390  1.00  0.00           O
ATOM   1034  N   THR A  79      81.730  97.430 143.950  1.00  0.00           N
ATOM   1035  HN  THR A  79      80.940  97.100 144.470  1.00  0.00           H
ATOM   1036  CA  THR A  79      81.760  96.760 142.640  1.00  0.00           C
ATOM   1037  HA  THR A  79      82.780  96.740 142.280  1.00  0.00           H
ATOM   1038  CB  THR A  79      81.360  95.270 142.710  1.00  0.00           C
ATOM   1039  HB  THR A  79      81.240  94.800 141.720  1.00  0.00           H
ATOM   1040  OG1 THR A  79      80.180  95.110 143.550  1.00  0.00           O
ATOM   1041  HG1 THR A  79      79.380  95.280 143.060  1.00  0.00           H
ATOM   1042  CG2 THR A  79      82.480  94.540 143.340  1.00  0.00           C
ATOM   1043 HG21 THR A  79      82.590  94.830 144.410  1.00  0.00           H
ATOM   1044 HG22 THR A  79      82.320  93.440 143.320  1.00  0.00           H
ATOM   1045 HG23 THR A  79      83.410  94.900 142.840  1.00  0.00           H
ATOM   1046  C   THR A  79      80.990  97.450 141.510  1.00  0.00           C
ATOM   1047  O   THR A  79      79.760  97.580 141.570  1.00  0.00           O
ATOM   1048  N   ILE A  80      81.760  97.810 140.520  1.00  0.00           N
ATOM   1049  HN  ILE A  80      82.740  97.640 140.460  1.00  0.00           H
ATOM   1050  CA  ILE A  80      81.180  98.260 139.260  1.00  0.00           C
ATOM   1051  HA  ILE A  80      80.280  98.840 139.410  1.00  0.00           H
ATOM   1052  CB  ILE A  80      82.170  99.100 138.460  1.00  0.00           C
ATOM   1053  HB  ILE A  80      83.120  98.550 138.300  1.00  0.00           H
ATOM   1054  CG2 ILE A  80      81.710  99.440 137.030  1.00  0.00           C
ATOM   1055 HG21 ILE A  80      82.410 100.070 136.450  1.00  0.00           H
ATOM   1056 HG22 ILE A  80      81.550  98.600 136.320  1.00  0.00           H
ATOM   1057 HG23 ILE A  80      80.820 100.100 137.020  1.00  0.00           H
ATOM   1058  CG1 ILE A  80      82.540 100.390 139.300  1.00  0.00           C
ATOM   1059 HG11 ILE A  80      83.090 101.110 138.670  1.00  0.00           H
ATOM   1060 HG12 ILE A  80      83.090 100.020 140.190  1.00  0.00           H
ATOM   1061  CD  ILE A  80      81.340 101.130 139.900  1.00  0.00           C
ATOM   1062  HD1 ILE A  80      81.680 102.000 140.500  1.00  0.00           H
ATOM   1063  HD2 ILE A  80      80.690 101.600 139.130  1.00  0.00           H
ATOM   1064  HD3 ILE A  80      80.680 100.500 140.520  1.00  0.00           H
ATOM   1065  C   ILE A  80      80.720  97.090 138.440  1.00  0.00           C
ATOM   1066  O   ILE A  80      81.510  96.140 138.210  1.00  0.00           O
ATOM   1067  N   SER A  81      79.390  97.000 138.030  1.00  0.00           N
ATOM   1068  HN  SER A  81      78.770  97.740 138.270  1.00  0.00           H
ATOM   1069  CA  SER A  81      78.780  95.890 137.480  1.00  0.00           C
ATOM   1070  HA  SER A  81      79.500  95.100 137.310  1.00  0.00           H
ATOM   1071  CB  SER A  81      77.670  95.200 138.300  1.00  0.00           C
ATOM   1072  HB1 SER A  81      76.720  95.760 138.200  1.00  0.00           H
ATOM   1073  HB2 SER A  81      78.110  95.320 139.310  1.00  0.00           H
ATOM   1074  OG  SER A  81      77.470  93.820 137.960  1.00  0.00           O
ATOM   1075  HG1 SER A  81      76.790  93.790 137.280  1.00  0.00           H
ATOM   1076  C   SER A  81      78.240  96.240 136.160  1.00  0.00           C
ATOM   1077  O   SER A  81      77.140  96.770 135.960  1.00  0.00           O
ATOM   1078  N   ASP A  82      78.950  95.880 135.020  1.00  0.00           N
ATOM   1079  HN  ASP A  82      79.870  95.560 135.230  1.00  0.00           H
ATOM   1080  CA  ASP A  82      78.410  95.830 133.700  1.00  0.00           C
ATOM   1081  HA  ASP A  82      77.410  96.240 133.690  1.00  0.00           H
ATOM   1082  CB  ASP A  82      79.410  96.530 132.720  1.00  0.00           C
ATOM   1083  HB1 ASP A  82      80.450  96.180 132.900  1.00  0.00           H
ATOM   1084  HB2 ASP A  82      79.150  96.240 131.670  1.00  0.00           H
ATOM   1085  CG  ASP A  82      79.530  98.060 132.860  1.00  0.00           C
ATOM   1086  OD1 ASP A  82      80.580  98.570 132.440  1.00  0.00           O
ATOM   1087  OD2 ASP A  82      78.480  98.660 133.180  1.00  0.00           O
ATOM   1088  C   ASP A  82      78.400  94.370 133.290  1.00  0.00           C
ATOM   1089  O   ASP A  82      79.420  93.730 133.450  1.00  0.00           O
ATOM   1090  N   GLN A  83      77.210  93.850 132.830  1.00  0.00           N
ATOM   1091  HN  GLN A  83      76.440  94.460 132.700  1.00  0.00           H
ATOM   1092  CA  GLN A  83      76.910  92.390 132.550  1.00  0.00           C
ATOM   1093  HA  GLN A  83      75.840  92.280 132.460  1.00  0.00           H
ATOM   1094  CB  GLN A  83      77.160  92.000 131.080  1.00  0.00           C
ATOM   1095  HB1 GLN A  83      76.830  90.950 130.910  1.00  0.00           H
ATOM   1096  HB2 GLN A  83      76.580  92.670 130.410  1.00  0.00           H
ATOM   1097  CG  GLN A  83      78.580  92.110 130.620  1.00  0.00           C
ATOM   1098  HG1 GLN A  83      79.280  91.650 131.360  1.00  0.00           H
ATOM   1099  HG2 GLN A  83      78.910  93.170 130.690  1.00  0.00           H
ATOM   1100  CD  GLN A  83      78.950  91.550 129.240  1.00  0.00           C
ATOM   1101  OE1 GLN A  83      78.180  90.910 128.560  1.00  0.00           O
ATOM   1102  NE2 GLN A  83      80.310  91.570 129.010  1.00  0.00           N
ATOM   1103 HE21 GLN A  83      80.900  91.810 129.790  1.00  0.00           H
ATOM   1104 HE22 GLN A  83      80.740  91.140 128.210  1.00  0.00           H
ATOM   1105  C   GLN A  83      77.430  91.410 133.470  1.00  0.00           C
ATOM   1106  O   GLN A  83      78.030  90.420 133.100  1.00  0.00           O
ATOM   1107  N   ASP A  84      77.260  91.750 134.760  1.00  0.00           N
ATOM   1108  HN  ASP A  84      76.760  92.600 134.960  1.00  0.00           H
ATOM   1109  CA  ASP A  84      77.360  90.940 135.970  1.00  0.00           C
ATOM   1110  HA  ASP A  84      76.920  91.530 136.750  1.00  0.00           H
ATOM   1111  CB  ASP A  84      76.500  89.630 135.930  1.00  0.00           C
ATOM   1112  HB1 ASP A  84      77.050  88.930 135.260  1.00  0.00           H
ATOM   1113  HB2 ASP A  84      76.580  89.220 136.960  1.00  0.00           H
ATOM   1114  CG  ASP A  84      75.090  90.020 135.650  1.00  0.00           C
ATOM   1115  OD1 ASP A  84      74.570  91.080 136.100  1.00  0.00           O
ATOM   1116  OD2 ASP A  84      74.340  89.210 135.030  1.00  0.00           O
ATOM   1117  C   ASP A  84      78.820  90.610 136.300  1.00  0.00           C
ATOM   1118  O   ASP A  84      79.090  89.940 137.320  1.00  0.00           O
ATOM   1119  N   ASN A  85      79.770  91.340 135.650  1.00  0.00           N
ATOM   1120  HN  ASN A  85      79.440  91.970 134.960  1.00  0.00           H
ATOM   1121  CA  ASN A  85      81.190  91.100 135.860  1.00  0.00           C
ATOM   1122  HA  ASN A  85      81.400  90.140 136.310  1.00  0.00           H
ATOM   1123  CB  ASN A  85      82.010  91.160 134.540  1.00  0.00           C
ATOM   1124  HB1 ASN A  85      81.410  90.740 133.710  1.00  0.00           H
ATOM   1125  HB2 ASN A  85      82.030  92.230 134.250  1.00  0.00           H
ATOM   1126  CG  ASN A  85      83.440  90.560 134.620  1.00  0.00           C
ATOM   1127  OD1 ASN A  85      83.860  90.110 135.690  1.00  0.00           O
ATOM   1128  ND2 ASN A  85      84.160  90.450 133.440  1.00  0.00           N
ATOM   1129 HD21 ASN A  85      83.790  90.840 132.600  1.00  0.00           H
ATOM   1130 HD22 ASN A  85      85.080  90.060 133.480  1.00  0.00           H
ATOM   1131  C   ASN A  85      81.590  92.260 136.820  1.00  0.00           C
ATOM   1132  O   ASN A  85      81.680  93.410 136.390  1.00  0.00           O
ATOM   1133  N   LYS A  86      81.770  92.000 138.120  1.00  0.00           N
ATOM   1134  HN  LYS A  86      81.550  91.060 138.370  1.00  0.00           H
ATOM   1135  CA  LYS A  86      82.030  92.920 139.130  1.00  0.00           C
ATOM   1136  HA  LYS A  86      81.520  93.870 139.060  1.00  0.00           H
ATOM   1137  CB  LYS A  86      81.560  92.400 140.490  1.00  0.00           C
ATOM   1138  HB1 LYS A  86      81.640  91.290 140.440  1.00  0.00           H
ATOM   1139  HB2 LYS A  86      82.150  92.650 141.390  1.00  0.00           H
ATOM   1140  CG  LYS A  86      80.110  92.770 140.890  1.00  0.00           C
ATOM   1141  HG1 LYS A  86      79.810  93.760 140.480  1.00  0.00           H
ATOM   1142  HG2 LYS A  86      80.000  92.810 141.990  1.00  0.00           H
ATOM   1143  CD  LYS A  86      79.030  91.750 140.350  1.00  0.00           C
ATOM   1144  HD1 LYS A  86      79.280  90.750 140.750  1.00  0.00           H
ATOM   1145  HD2 LYS A  86      79.140  91.640 139.250  1.00  0.00           H
ATOM   1146  CE  LYS A  86      77.690  92.230 140.730  1.00  0.00           C
ATOM   1147  HE1 LYS A  86      77.260  93.150 140.270  1.00  0.00           H
ATOM   1148  HE2 LYS A  86      77.530  92.310 141.820  1.00  0.00           H
ATOM   1149  NZ  LYS A  86      76.740  91.140 140.420  1.00  0.00           N
ATOM   1150  HZ1 LYS A  86      75.980  91.560 139.850  1.00  0.00           H
ATOM   1151  HZ2 LYS A  86      77.160  90.350 139.890  1.00  0.00           H
ATOM   1152  HZ3 LYS A  86      76.340  90.730 141.280  1.00  0.00           H
ATOM   1153  C   LYS A  86      83.460  93.310 139.290  1.00  0.00           C
ATOM   1154  O   LYS A  86      84.300  92.540 139.700  1.00  0.00           O
ATOM   1155  N   ASP A  87      83.780  94.550 138.900  1.00  0.00           N
ATOM   1156  HN  ASP A  87      83.110  95.180 138.510  1.00  0.00           H
ATOM   1157  CA  ASP A  87      85.140  95.160 139.010  1.00  0.00           C
ATOM   1158  HA  ASP A  87      85.770  94.280 139.020  1.00  0.00           H
ATOM   1159  CB  ASP A  87      85.460  95.990 137.730  1.00  0.00           C
ATOM   1160  HB1 ASP A  87      85.060  95.430 136.860  1.00  0.00           H
ATOM   1161  HB2 ASP A  87      84.930  96.970 137.700  1.00  0.00           H
ATOM   1162  CG  ASP A  87      86.940  96.270 137.470  1.00  0.00           C
ATOM   1163  OD1 ASP A  87      87.650  96.710 138.420  1.00  0.00           O
ATOM   1164  OD2 ASP A  87      87.330  96.260 136.270  1.00  0.00           O
ATOM   1165  C   ASP A  87      85.200  95.940 140.260  1.00  0.00           C
ATOM   1166  O   ASP A  87      84.470  96.940 140.430  1.00  0.00           O
ATOM   1167  N   PRO A  88      85.980  95.550 141.250  1.00  0.00           N
ATOM   1168  CD  PRO A  88      86.690  94.280 141.290  1.00  0.00           C
ATOM   1169  HD1 PRO A  88      87.460  94.440 140.510  1.00  0.00           H
ATOM   1170  HD2 PRO A  88      86.010  93.430 141.090  1.00  0.00           H
ATOM   1171  CA  PRO A  88      85.890  96.200 142.560  1.00  0.00           C
ATOM   1172  HA  PRO A  88      84.850  96.490 142.660  1.00  0.00           H
ATOM   1173  CB  PRO A  88      86.290  94.970 143.480  1.00  0.00           C
ATOM   1174  HB1 PRO A  88      86.450  95.250 144.550  1.00  0.00           H
ATOM   1175  HB2 PRO A  88      85.400  94.320 143.410  1.00  0.00           H
ATOM   1176  CG  PRO A  88      87.240  94.120 142.770  1.00  0.00           C
ATOM   1177  HG1 PRO A  88      87.410  93.080 143.110  1.00  0.00           H
ATOM   1178  HG2 PRO A  88      88.260  94.560 142.820  1.00  0.00           H
ATOM   1179  C   PRO A  88      86.800  97.380 142.730  1.00  0.00           C
ATOM   1180  O   PRO A  88      88.020  97.290 142.960  1.00  0.00           O
ATOM   1181  N   ARG A  89      86.200  98.620 142.790  1.00  0.00           N
ATOM   1182  HN  ARG A  89      85.220  98.700 142.910  1.00  0.00           H
ATOM   1183  CA  ARG A  89      86.940  99.850 142.680  1.00  0.00           C
ATOM   1184  HA  ARG A  89      88.000  99.640 142.720  1.00  0.00           H
ATOM   1185  CB  ARG A  89      86.590 100.600 141.370  1.00  0.00           C
ATOM   1186  HB1 ARG A  89      85.500 100.760 141.390  1.00  0.00           H
ATOM   1187  HB2 ARG A  89      87.050 101.610 141.280  1.00  0.00           H
ATOM   1188  CG  ARG A  89      87.040  99.770 140.120  1.00  0.00           C
ATOM   1189  HG1 ARG A  89      86.330  98.930 139.960  1.00  0.00           H
ATOM   1190  HG2 ARG A  89      88.040  99.320 140.290  1.00  0.00           H
ATOM   1191  CD  ARG A  89      87.100 100.580 138.800  1.00  0.00           C
ATOM   1192  HD1 ARG A  89      88.110 101.040 138.830  1.00  0.00           H
ATOM   1193  HD2 ARG A  89      86.300 101.310 138.540  1.00  0.00           H
ATOM   1194  NE  ARG A  89      87.180  99.600 137.700  1.00  0.00           N
ATOM   1195  HE  ARG A  89      87.270  98.630 137.950  1.00  0.00           H
ATOM   1196  CZ  ARG A  89      87.090  99.850 136.450  1.00  0.00           C
ATOM   1197  NH1 ARG A  89      87.080 101.050 136.010  1.00  0.00           N
ATOM   1198 HH11 ARG A  89      87.240 101.110 135.020  1.00  0.00           H
ATOM   1199 HH12 ARG A  89      86.740 101.810 136.550  1.00  0.00           H
ATOM   1200  NH2 ARG A  89      87.230  98.920 135.510  1.00  0.00           N
ATOM   1201 HH21 ARG A  89      87.290  99.140 134.540  1.00  0.00           H
ATOM   1202 HH22 ARG A  89      87.260  97.960 135.780  1.00  0.00           H
ATOM   1203  C   ARG A  89      86.670 100.830 143.900  1.00  0.00           C
ATOM   1204  O   ARG A  89      85.620 100.830 144.530  1.00  0.00           O
ATOM   1205  N   TYR A  90      87.650 101.660 144.270  1.00  0.00           N
ATOM   1206  HN  TYR A  90      88.570 101.640 143.910  1.00  0.00           H
ATOM   1207  CA  TYR A  90      87.370 102.820 145.150  1.00  0.00           C
ATOM   1208  HA  TYR A  90      86.890 102.400 146.030  1.00  0.00           H
ATOM   1209  CB  TYR A  90      88.670 103.640 145.550  1.00  0.00           C
ATOM   1210  HB1 TYR A  90      89.200 103.880 144.600  1.00  0.00           H
ATOM   1211  HB2 TYR A  90      88.290 104.490 146.160  1.00  0.00           H
ATOM   1212  CG  TYR A  90      89.540 102.880 146.470  1.00  0.00           C
ATOM   1213  CD1 TYR A  90      89.110 102.410 147.670  1.00  0.00           C
ATOM   1214  HD1 TYR A  90      88.060 102.490 147.920  1.00  0.00           H
ATOM   1215  CE1 TYR A  90      90.030 101.690 148.540  1.00  0.00           C
ATOM   1216  HE1 TYR A  90      89.760 101.310 149.510  1.00  0.00           H
ATOM   1217  CZ  TYR A  90      91.310 101.400 148.130  1.00  0.00           C
ATOM   1218  OH  TYR A  90      92.130 100.610 148.940  1.00  0.00           O
ATOM   1219  HH  TYR A  90      92.920 100.410 148.440  1.00  0.00           H
ATOM   1220  CD2 TYR A  90      90.900 102.670 146.090  1.00  0.00           C
ATOM   1221  HD2 TYR A  90      91.270 103.090 145.160  1.00  0.00           H
ATOM   1222  CE2 TYR A  90      91.770 101.990 146.950  1.00  0.00           C
ATOM   1223  HE2 TYR A  90      92.770 101.750 146.620  1.00  0.00           H
ATOM   1224  C   TYR A  90      86.420 103.840 144.550  1.00  0.00           C
ATOM   1225  O   TYR A  90      86.360 104.130 143.350  1.00  0.00           O
ATOM   1226  N   PHE A  91      85.530 104.410 145.420  1.00  0.00           N
ATOM   1227  HN  PHE A  91      85.300 103.850 146.220  1.00  0.00           H
ATOM   1228  CA  PHE A  91      84.590 105.450 145.000  1.00  0.00           C
ATOM   1229  HA  PHE A  91      84.980 105.860 144.080  1.00  0.00           H
ATOM   1230  CB  PHE A  91      83.180 104.890 144.740  1.00  0.00           C
ATOM   1231  HB1 PHE A  91      82.540 105.710 144.350  1.00  0.00           H
ATOM   1232  HB2 PHE A  91      83.300 104.110 143.960  1.00  0.00           H
ATOM   1233  CG  PHE A  91      82.470 104.350 145.980  1.00  0.00           C
ATOM   1234  CD1 PHE A  91      82.640 103.120 146.560  1.00  0.00           C
ATOM   1235  HD1 PHE A  91      83.390 102.420 146.210  1.00  0.00           H
ATOM   1236  CE1 PHE A  91      81.860 102.700 147.620  1.00  0.00           C
ATOM   1237  HE1 PHE A  91      81.970 101.720 148.050  1.00  0.00           H
ATOM   1238  CZ  PHE A  91      80.990 103.600 148.230  1.00  0.00           C
ATOM   1239  HZ  PHE A  91      80.470 103.320 149.130  1.00  0.00           H
ATOM   1240  CD2 PHE A  91      81.490 105.210 146.540  1.00  0.00           C
ATOM   1241  HD2 PHE A  91      81.440 106.220 146.150  1.00  0.00           H
ATOM   1242  CE2 PHE A  91      80.780 104.840 147.640  1.00  0.00           C
ATOM   1243  HE2 PHE A  91      80.100 105.570 148.050  1.00  0.00           H
ATOM   1244  C   PHE A  91      84.500 106.640 146.010  1.00  0.00           C
ATOM   1245  O   PHE A  91      84.640 106.510 147.230  1.00  0.00           O
ATOM   1246  N   PHE A  92      84.260 107.830 145.480  1.00  0.00           N
ATOM   1247  HN  PHE A  92      84.210 107.980 144.500  1.00  0.00           H
ATOM   1248  CA  PHE A  92      83.940 109.020 146.240  1.00  0.00           C
ATOM   1249  HA  PHE A  92      83.690 108.710 147.250  1.00  0.00           H
ATOM   1250  CB  PHE A  92      85.020 110.130 146.040  1.00  0.00           C
ATOM   1251  HB1 PHE A  92      85.880 109.710 146.610  1.00  0.00           H
ATOM   1252  HB2 PHE A  92      85.240 110.290 144.960  1.00  0.00           H
ATOM   1253  CG  PHE A  92      84.860 111.440 146.770  1.00  0.00           C
ATOM   1254  CD1 PHE A  92      84.050 111.550 147.970  1.00  0.00           C
ATOM   1255  HD1 PHE A  92      83.530 110.660 148.280  1.00  0.00           H
ATOM   1256  CE1 PHE A  92      84.060 112.740 148.730  1.00  0.00           C
ATOM   1257  HE1 PHE A  92      83.440 112.710 149.610  1.00  0.00           H
ATOM   1258  CZ  PHE A  92      84.710 113.890 148.220  1.00  0.00           C
ATOM   1259  HZ  PHE A  92      84.800 114.800 148.810  1.00  0.00           H
ATOM   1260  CD2 PHE A  92      85.540 112.590 146.330  1.00  0.00           C
ATOM   1261  HD2 PHE A  92      86.220 112.450 145.500  1.00  0.00           H
ATOM   1262  CE2 PHE A  92      85.470 113.790 147.010  1.00  0.00           C
ATOM   1263  HE2 PHE A  92      85.960 114.710 146.730  1.00  0.00           H
ATOM   1264  C   PHE A  92      82.700 109.580 145.640  1.00  0.00           C
ATOM   1265  O   PHE A  92      82.700 110.010 144.510  1.00  0.00           O
ATOM   1266  N   SER A  93      81.620 109.630 146.500  1.00  0.00           N
ATOM   1267  HN  SER A  93      81.760 109.440 147.470  1.00  0.00           H
ATOM   1268  CA  SER A  93      80.280 109.940 146.090  1.00  0.00           C
ATOM   1269  HA  SER A  93      80.340 110.270 145.060  1.00  0.00           H
ATOM   1270  CB  SER A  93      79.550 108.710 146.440  1.00  0.00           C
ATOM   1271  HB1 SER A  93      79.580 108.410 147.510  1.00  0.00           H
ATOM   1272  HB2 SER A  93      79.800 107.820 145.820  1.00  0.00           H
ATOM   1273  OG  SER A  93      78.170 108.930 146.060  1.00  0.00           O
ATOM   1274  HG1 SER A  93      78.080 108.930 145.110  1.00  0.00           H
ATOM   1275  C   SER A  93      79.840 111.170 146.940  1.00  0.00           C
ATOM   1276  O   SER A  93      80.200 111.240 148.110  1.00  0.00           O
ATOM   1277  N   LEU A  94      79.280 112.230 146.340  1.00  0.00           N
ATOM   1278  HN  LEU A  94      79.100 112.080 145.370  1.00  0.00           H
ATOM   1279  CA  LEU A  94      78.820 113.410 147.040  1.00  0.00           C
ATOM   1280  HA  LEU A  94      78.620 113.140 148.060  1.00  0.00           H
ATOM   1281  CB  LEU A  94      79.860 114.530 146.950  1.00  0.00           C
ATOM   1282  HB1 LEU A  94      80.810 114.150 147.380  1.00  0.00           H
ATOM   1283  HB2 LEU A  94      80.220 114.480 145.900  1.00  0.00           H
ATOM   1284  CG  LEU A  94      79.570 115.920 147.380  1.00  0.00           C
ATOM   1285  HG  LEU A  94      78.560 116.180 147.000  1.00  0.00           H
ATOM   1286  CD1 LEU A  94      79.290 116.290 148.890  1.00  0.00           C
ATOM   1287 HD11 LEU A  94      79.010 117.350 149.090  1.00  0.00           H
ATOM   1288 HD12 LEU A  94      78.600 115.530 149.320  1.00  0.00           H
ATOM   1289 HD13 LEU A  94      80.230 116.130 149.470  1.00  0.00           H
ATOM   1290  CD2 LEU A  94      80.590 116.940 146.850  1.00  0.00           C
ATOM   1291 HD21 LEU A  94      81.590 116.720 147.290  1.00  0.00           H
ATOM   1292 HD22 LEU A  94      80.560 117.110 145.750  1.00  0.00           H
ATOM   1293 HD23 LEU A  94      80.390 117.930 147.310  1.00  0.00           H
ATOM   1294  C   LEU A  94      77.470 113.910 146.430  1.00  0.00           C
ATOM   1295  O   LEU A  94      77.290 113.960 145.180  1.00  0.00           O
ATOM   1296  N   LYS A  95      76.470 114.120 147.290  1.00  0.00           N
ATOM   1297  HN  LYS A  95      76.730 113.990 148.250  1.00  0.00           H
ATOM   1298  CA  LYS A  95      75.190 114.730 147.020  1.00  0.00           C
ATOM   1299  HA  LYS A  95      75.350 115.110 146.020  1.00  0.00           H
ATOM   1300  CB  LYS A  95      74.010 113.800 147.200  1.00  0.00           C
ATOM   1301  HB1 LYS A  95      74.180 112.950 146.510  1.00  0.00           H
ATOM   1302  HB2 LYS A  95      74.000 113.420 148.250  1.00  0.00           H
ATOM   1303  CG  LYS A  95      72.630 114.410 146.920  1.00  0.00           C
ATOM   1304  HG1 LYS A  95      72.720 115.050 146.020  1.00  0.00           H
ATOM   1305  HG2 LYS A  95      72.370 115.080 147.770  1.00  0.00           H
ATOM   1306  CD  LYS A  95      71.610 113.240 146.790  1.00  0.00           C
ATOM   1307  HD1 LYS A  95      71.910 112.540 147.610  1.00  0.00           H
ATOM   1308  HD2 LYS A  95      71.700 112.640 145.860  1.00  0.00           H
ATOM   1309  CE  LYS A  95      70.180 113.820 146.890  1.00  0.00           C
ATOM   1310  HE1 LYS A  95      70.000 114.690 146.210  1.00  0.00           H
ATOM   1311  HE2 LYS A  95      70.190 114.070 147.970  1.00  0.00           H
ATOM   1312  NZ  LYS A  95      69.190 112.790 146.690  1.00  0.00           N
ATOM   1313  HZ1 LYS A  95      69.340 112.000 147.350  1.00  0.00           H
ATOM   1314  HZ2 LYS A  95      68.240 113.210 146.660  1.00  0.00           H
ATOM   1315  HZ3 LYS A  95      69.340 112.410 145.730  1.00  0.00           H
ATOM   1316  C   LYS A  95      74.990 115.900 147.970  1.00  0.00           C
ATOM   1317  O   LYS A  95      75.000 115.640 149.170  1.00  0.00           O
ATOM   1318  N   THR A  96      75.000 117.200 147.570  1.00  0.00           N
ATOM   1319  HN  THR A  96      75.140 117.420 146.610  1.00  0.00           H
ATOM   1320  CA  THR A  96      74.780 118.280 148.510  1.00  0.00           C
ATOM   1321  HA  THR A  96      75.410 118.230 149.390  1.00  0.00           H
ATOM   1322  CB  THR A  96      75.260 119.630 147.960  1.00  0.00           C
ATOM   1323  HB  THR A  96      75.330 120.400 148.750  1.00  0.00           H
ATOM   1324  OG1 THR A  96      74.350 120.190 146.990  1.00  0.00           O
ATOM   1325  HG1 THR A  96      74.670 121.080 146.780  1.00  0.00           H
ATOM   1326  CG2 THR A  96      76.650 119.550 147.450  1.00  0.00           C
ATOM   1327 HG21 THR A  96      77.110 120.550 147.300  1.00  0.00           H
ATOM   1328 HG22 THR A  96      77.330 118.850 147.980  1.00  0.00           H
ATOM   1329 HG23 THR A  96      76.600 119.080 146.450  1.00  0.00           H
ATOM   1330  C   THR A  96      73.350 118.350 148.940  1.00  0.00           C
ATOM   1331  O   THR A  96      72.520 117.760 148.240  1.00  0.00           O
ATOM   1332  N   ASP A  97      73.010 119.180 149.940  1.00  0.00           N
ATOM   1333  HN  ASP A  97      73.630 119.810 150.390  1.00  0.00           H
ATOM   1334  CA  ASP A  97      71.670 119.290 150.510  1.00  0.00           C
ATOM   1335  HA  ASP A  97      71.120 118.360 150.440  1.00  0.00           H
ATOM   1336  CB  ASP A  97      71.450 119.750 151.950  1.00  0.00           C
ATOM   1337  HB1 ASP A  97      71.990 120.700 152.100  1.00  0.00           H
ATOM   1338  HB2 ASP A  97      70.360 119.890 152.070  1.00  0.00           H
ATOM   1339  CG  ASP A  97      71.960 118.690 152.950  1.00  0.00           C
ATOM   1340  OD1 ASP A  97      72.500 117.740 152.500  1.00  0.00           O
ATOM   1341  OD2 ASP A  97      71.880 118.950 154.180  1.00  0.00           O
ATOM   1342  C   ASP A  97      70.930 120.270 149.600  1.00  0.00           C
ATOM   1343  O   ASP A  97      69.780 120.660 149.910  1.00  0.00           O
ATOM   1344  N   ARG A  98      71.520 120.780 148.480  1.00  0.00           N
ATOM   1345  HN  ARG A  98      72.410 120.390 148.260  1.00  0.00           H
ATOM   1346  CA  ARG A  98      70.820 121.440 147.410  1.00  0.00           C
ATOM   1347  HA  ARG A  98      69.910 121.920 147.740  1.00  0.00           H
ATOM   1348  CB  ARG A  98      71.660 122.670 146.880  1.00  0.00           C
ATOM   1349  HB1 ARG A  98      72.720 122.350 146.760  1.00  0.00           H
ATOM   1350  HB2 ARG A  98      71.160 123.050 145.970  1.00  0.00           H
ATOM   1351  CG  ARG A  98      71.840 123.900 147.790  1.00  0.00           C
ATOM   1352  HG1 ARG A  98      72.210 123.510 148.760  1.00  0.00           H
ATOM   1353  HG2 ARG A  98      70.830 124.310 147.970  1.00  0.00           H
ATOM   1354  CD  ARG A  98      72.630 125.050 147.150  1.00  0.00           C
ATOM   1355  HD1 ARG A  98      72.020 125.690 146.470  1.00  0.00           H
ATOM   1356  HD2 ARG A  98      73.570 124.650 146.710  1.00  0.00           H
ATOM   1357  NE  ARG A  98      73.060 125.930 148.290  1.00  0.00           N
ATOM   1358  HE  ARG A  98      72.630 125.800 149.190  1.00  0.00           H
ATOM   1359  CZ  ARG A  98      74.090 126.820 148.140  1.00  0.00           C
ATOM   1360  NH1 ARG A  98      74.770 127.010 147.050  1.00  0.00           N
ATOM   1361 HH11 ARG A  98      75.280 127.860 147.010  1.00  0.00           H
ATOM   1362 HH12 ARG A  98      74.600 126.550 146.170  1.00  0.00           H
ATOM   1363  NH2 ARG A  98      74.380 127.580 149.190  1.00  0.00           N
ATOM   1364 HH21 ARG A  98      75.200 128.160 149.110  1.00  0.00           H
ATOM   1365 HH22 ARG A  98      73.650 128.070 149.670  1.00  0.00           H
ATOM   1366  C   ARG A  98      70.420 120.550 146.250  1.00  0.00           C
ATOM   1367  O   ARG A  98      69.370 120.790 145.620  1.00  0.00           O
ATOM   1368  N   ALA A  99      71.360 119.570 145.980  1.00  0.00           N
ATOM   1369  HN  ALA A  99      72.150 119.430 146.580  1.00  0.00           H
ATOM   1370  CA  ALA A  99      71.290 118.820 144.840  1.00  0.00           C
ATOM   1371  HA  ALA A  99      71.170 119.520 144.020  1.00  0.00           H
ATOM   1372  CB  ALA A  99      72.680 118.060 144.720  1.00  0.00           C
ATOM   1373  HB1 ALA A  99      72.770 117.270 145.490  1.00  0.00           H
ATOM   1374  HB2 ALA A  99      72.720 117.560 143.720  1.00  0.00           H
ATOM   1375  HB3 ALA A  99      73.510 118.770 144.890  1.00  0.00           H
ATOM   1376  C   ALA A  99      70.180 117.800 144.660  1.00  0.00           C
ATOM   1377  O   ALA A  99      69.690 117.290 145.640  1.00  0.00           O
ATOM   1378  N   ARG A 100      69.770 117.340 143.430  1.00  0.00           N
ATOM   1379  HN  ARG A 100      70.310 117.550 142.620  1.00  0.00           H
ATOM   1380  CA  ARG A 100      68.710 116.360 143.290  1.00  0.00           C
ATOM   1381  HA  ARG A 100      68.180 116.280 144.230  1.00  0.00           H
ATOM   1382  CB  ARG A 100      67.700 116.700 142.190  1.00  0.00           C
ATOM   1383  HB1 ARG A 100      68.270 116.830 141.240  1.00  0.00           H
ATOM   1384  HB2 ARG A 100      67.030 115.830 142.000  1.00  0.00           H
ATOM   1385  CG  ARG A 100      66.790 117.960 142.440  1.00  0.00           C
ATOM   1386  HG1 ARG A 100      66.360 118.100 141.430  1.00  0.00           H
ATOM   1387  HG2 ARG A 100      67.340 118.910 142.610  1.00  0.00           H
ATOM   1388  CD  ARG A 100      65.700 117.740 143.520  1.00  0.00           C
ATOM   1389  HD1 ARG A 100      66.150 117.590 144.530  1.00  0.00           H
ATOM   1390  HD2 ARG A 100      65.040 116.890 143.260  1.00  0.00           H
ATOM   1391  NE  ARG A 100      64.790 118.920 143.420  1.00  0.00           N
ATOM   1392  HE  ARG A 100      64.910 119.630 142.720  1.00  0.00           H
ATOM   1393  CZ  ARG A 100      63.670 119.060 144.180  1.00  0.00           C
ATOM   1394  NH1 ARG A 100      63.240 118.050 144.970  1.00  0.00           N
ATOM   1395 HH11 ARG A 100      62.370 118.160 145.450  1.00  0.00           H
ATOM   1396 HH12 ARG A 100      63.320 117.100 144.680  1.00  0.00           H
ATOM   1397  NH2 ARG A 100      62.910 120.150 144.120  1.00  0.00           N
ATOM   1398 HH21 ARG A 100      62.270 120.360 144.860  1.00  0.00           H
ATOM   1399 HH22 ARG A 100      63.250 120.920 143.580  1.00  0.00           H
ATOM   1400  C   ARG A 100      69.310 114.960 142.990  1.00  0.00           C
ATOM   1401  O   ARG A 100      68.710 113.870 142.930  1.00  0.00           O
ATOM   1402  N   GLN A 101      70.650 114.870 142.860  1.00  0.00           N
ATOM   1403  HN  GLN A 101      71.230 115.680 142.930  1.00  0.00           H
ATOM   1404  CA  GLN A 101      71.340 113.740 142.280  1.00  0.00           C
ATOM   1405  HA  GLN A 101      70.750 112.840 142.430  1.00  0.00           H
ATOM   1406  CB  GLN A 101      71.670 113.950 140.800  1.00  0.00           C
ATOM   1407  HB1 GLN A 101      72.320 114.850 140.800  1.00  0.00           H
ATOM   1408  HB2 GLN A 101      72.300 113.130 140.420  1.00  0.00           H
ATOM   1409  CG  GLN A 101      70.390 114.020 139.920  1.00  0.00           C
ATOM   1410  HG1 GLN A 101      70.660 114.360 138.900  1.00  0.00           H
ATOM   1411  HG2 GLN A 101      69.630 114.660 140.430  1.00  0.00           H
ATOM   1412  CD  GLN A 101      69.660 112.620 139.840  1.00  0.00           C
ATOM   1413  OE1 GLN A 101      70.220 111.540 140.200  1.00  0.00           O
ATOM   1414  NE2 GLN A 101      68.540 112.590 139.150  1.00  0.00           N
ATOM   1415 HE21 GLN A 101      68.210 113.470 138.800  1.00  0.00           H
ATOM   1416 HE22 GLN A 101      68.010 111.740 139.190  1.00  0.00           H
ATOM   1417  C   GLN A 101      72.660 113.520 143.060  1.00  0.00           C
ATOM   1418  O   GLN A 101      73.400 114.470 143.380  1.00  0.00           O
ATOM   1419  N   VAL A 102      72.990 112.270 143.420  1.00  0.00           N
ATOM   1420  HN  VAL A 102      72.480 111.420 143.260  1.00  0.00           H
ATOM   1421  CA  VAL A 102      74.410 112.040 143.840  1.00  0.00           C
ATOM   1422  HA  VAL A 102      74.770 112.860 144.440  1.00  0.00           H
ATOM   1423  CB  VAL A 102      74.390 110.620 144.530  1.00  0.00           C
ATOM   1424  HB  VAL A 102      74.160 109.790 143.820  1.00  0.00           H
ATOM   1425  CG1 VAL A 102      75.720 110.430 145.190  1.00  0.00           C
ATOM   1426 HG11 VAL A 102      75.700 109.490 145.770  1.00  0.00           H
ATOM   1427 HG12 VAL A 102      76.460 110.310 144.360  1.00  0.00           H
ATOM   1428 HG13 VAL A 102      76.050 111.300 145.790  1.00  0.00           H
ATOM   1429  CG2 VAL A 102      73.250 110.510 145.580  1.00  0.00           C
ATOM   1430 HG21 VAL A 102      72.280 110.810 145.140  1.00  0.00           H
ATOM   1431 HG22 VAL A 102      73.230 109.510 146.080  1.00  0.00           H
ATOM   1432 HG23 VAL A 102      73.410 111.160 146.470  1.00  0.00           H
ATOM   1433  C   VAL A 102      75.320 112.050 142.590  1.00  0.00           C
ATOM   1434  O   VAL A 102      74.860 111.630 141.510  1.00  0.00           O
ATOM   1435  N   THR A 103      76.610 112.490 142.720  1.00  0.00           N
ATOM   1436  HN  THR A 103      76.960 112.930 143.540  1.00  0.00           H
ATOM   1437  CA  THR A 103      77.640 112.390 141.660  1.00  0.00           C
ATOM   1438  HA  THR A 103      77.240 111.800 140.840  1.00  0.00           H
ATOM   1439  CB  THR A 103      78.100 113.710 141.070  1.00  0.00           C
ATOM   1440  HB  THR A 103      78.520 114.300 141.910  1.00  0.00           H
ATOM   1441  OG1 THR A 103      76.980 114.500 140.630  1.00  0.00           O
ATOM   1442  HG1 THR A 103      76.610 113.960 139.930  1.00  0.00           H
ATOM   1443  CG2 THR A 103      78.980 113.640 139.820  1.00  0.00           C
ATOM   1444 HG21 THR A 103      79.830 112.980 140.120  1.00  0.00           H
ATOM   1445 HG22 THR A 103      78.410 113.190 138.980  1.00  0.00           H
ATOM   1446 HG23 THR A 103      79.330 114.670 139.610  1.00  0.00           H
ATOM   1447  C   THR A 103      78.720 111.600 142.330  1.00  0.00           C
ATOM   1448  O   THR A 103      79.040 111.850 143.500  1.00  0.00           O
ATOM   1449  N   THR A 104      79.140 110.570 141.610  1.00  0.00           N
ATOM   1450  HN  THR A 104      78.860 110.530 140.660  1.00  0.00           H
ATOM   1451  CA  THR A 104      80.090 109.570 142.090  1.00  0.00           C
ATOM   1452  HA  THR A 104      80.520 109.890 143.030  1.00  0.00           H
ATOM   1453  CB  THR A 104      79.320 108.270 142.330  1.00  0.00           C
ATOM   1454  HB  THR A 104      78.880 108.020 141.350  1.00  0.00           H
ATOM   1455  OG1 THR A 104      78.320 108.270 143.350  1.00  0.00           O
ATOM   1456  HG1 THR A 104      77.510 108.480 142.880  1.00  0.00           H
ATOM   1457  CG2 THR A 104      80.220 107.050 142.590  1.00  0.00           C
ATOM   1458 HG21 THR A 104      80.880 106.820 141.730  1.00  0.00           H
ATOM   1459 HG22 THR A 104      80.820 107.230 143.510  1.00  0.00           H
ATOM   1460 HG23 THR A 104      79.530 106.190 142.720  1.00  0.00           H
ATOM   1461  C   THR A 104      81.190 109.400 141.140  1.00  0.00           C
ATOM   1462  O   THR A 104      80.940 109.280 139.950  1.00  0.00           O
ATOM   1463  N   ILE A 105      82.450 109.370 141.600  1.00  0.00           N
ATOM   1464  HN  ILE A 105      82.550 109.570 142.570  1.00  0.00           H
ATOM   1465  CA  ILE A 105      83.620 109.050 140.760  1.00  0.00           C
ATOM   1466  HA  ILE A 105      83.380 108.690 139.770  1.00  0.00           H
ATOM   1467  CB  ILE A 105      84.540 110.310 140.610  1.00  0.00           C
ATOM   1468  HB  ILE A 105      85.410 110.010 139.990  1.00  0.00           H
ATOM   1469  CG2 ILE A 105      83.680 111.310 139.720  1.00  0.00           C
ATOM   1470 HG21 ILE A 105      82.800 111.650 140.300  1.00  0.00           H
ATOM   1471 HG22 ILE A 105      84.340 112.200 139.620  1.00  0.00           H
ATOM   1472 HG23 ILE A 105      83.310 110.900 138.760  1.00  0.00           H
ATOM   1473  CG1 ILE A 105      84.960 110.910 142.020  1.00  0.00           C
ATOM   1474 HG11 ILE A 105      85.450 110.090 142.600  1.00  0.00           H
ATOM   1475 HG12 ILE A 105      84.030 111.160 142.580  1.00  0.00           H
ATOM   1476  CD  ILE A 105      85.790 112.180 141.780  1.00  0.00           C
ATOM   1477  HD1 ILE A 105      86.300 112.000 140.810  1.00  0.00           H
ATOM   1478  HD2 ILE A 105      85.180 113.100 141.680  1.00  0.00           H
ATOM   1479  HD3 ILE A 105      86.550 112.270 142.590  1.00  0.00           H
ATOM   1480  C   ILE A 105      84.450 107.850 141.240  1.00  0.00           C
ATOM   1481  O   ILE A 105      84.570 107.620 142.460  1.00  0.00           O
ATOM   1482  N   ASN A 106      85.000 107.150 140.340  1.00  0.00           N
ATOM   1483  HN  ASN A 106      84.980 107.530 139.410  1.00  0.00           H
ATOM   1484  CA  ASN A 106      85.630 105.820 140.480  1.00  0.00           C
ATOM   1485  HA  ASN A 106      85.520 105.420 141.470  1.00  0.00           H
ATOM   1486  CB  ASN A 106      84.960 104.690 139.620  1.00  0.00           C
ATOM   1487  HB1 ASN A 106      84.860 104.990 138.560  1.00  0.00           H
ATOM   1488  HB2 ASN A 106      85.530 103.740 139.550  1.00  0.00           H
ATOM   1489  CG  ASN A 106      83.470 104.450 140.000  1.00  0.00           C
ATOM   1490  OD1 ASN A 106      82.510 104.560 139.220  1.00  0.00           O
ATOM   1491  ND2 ASN A 106      83.330 104.080 141.290  1.00  0.00           N
ATOM   1492 HD21 ASN A 106      84.180 103.900 141.770  1.00  0.00           H
ATOM   1493 HD22 ASN A 106      82.410 103.870 141.610  1.00  0.00           H
ATOM   1494  C   ASN A 106      87.110 105.760 140.160  1.00  0.00           C
ATOM   1495  O   ASN A 106      87.490 106.440 139.230  1.00  0.00           O
ATOM   1496  N   ALA A 107      87.910 104.820 140.740  1.00  0.00           N
ATOM   1497  HN  ALA A 107      87.550 104.180 141.420  1.00  0.00           H
ATOM   1498  CA  ALA A 107      89.200 104.490 140.210  1.00  0.00           C
ATOM   1499  HA  ALA A 107      89.920 105.300 140.270  1.00  0.00           H
ATOM   1500  CB  ALA A 107      89.750 103.550 141.260  1.00  0.00           C
ATOM   1501  HB1 ALA A 107      90.860 103.480 141.260  1.00  0.00           H
ATOM   1502  HB2 ALA A 107      89.350 103.870 142.250  1.00  0.00           H
ATOM   1503  HB3 ALA A 107      89.400 102.510 141.080  1.00  0.00           H
ATOM   1504  C   ALA A 107      89.240 103.810 138.810  1.00  0.00           C
ATOM   1505  O   ALA A 107      88.210 103.300 138.420  1.00  0.00           O
ATOM   1506  N   HIS A 108      90.390 103.880 138.130  1.00  0.00           N
ATOM   1507  HN  HIS A 108      91.200 104.270 138.560  1.00  0.00           H
ATOM   1508  CA  HIS A 108      90.510 103.510 136.740  1.00  0.00           C
ATOM   1509  HA  HIS A 108      89.580 103.650 136.220  1.00  0.00           H
ATOM   1510  CB  HIS A 108      91.700 104.320 136.110  1.00  0.00           C
ATOM   1511  HB1 HIS A 108      91.550 104.240 135.010  1.00  0.00           H
ATOM   1512  HB2 HIS A 108      91.660 105.390 136.420  1.00  0.00           H
ATOM   1513  ND1 HIS A 108      93.780 103.900 137.530  1.00  0.00           N
ATOM   1514  CG  HIS A 108      93.070 103.750 136.310  1.00  0.00           C
ATOM   1515  CE1 HIS A 108      94.920 103.200 137.300  1.00  0.00           C
ATOM   1516  HE1 HIS A 108      95.770 103.090 137.970  1.00  0.00           H
ATOM   1517  NE2 HIS A 108      94.910 102.640 136.040  1.00  0.00           N
ATOM   1518  HE2 HIS A 108      95.600 102.190 135.480  1.00  0.00           H
ATOM   1519  CD2 HIS A 108      93.690 102.970 135.420  1.00  0.00           C
ATOM   1520  HD2 HIS A 108      93.370 102.760 134.410  1.00  0.00           H
ATOM   1521  C   HIS A 108      90.800 102.100 136.660  1.00  0.00           C
ATOM   1522  O   HIS A 108      90.630 101.470 135.620  1.00  0.00           O
ATOM   1523  N   ARG A 109      91.340 101.490 137.740  1.00  0.00           N
ATOM   1524  HN  ARG A 109      91.590 102.060 138.520  1.00  0.00           H
ATOM   1525  CA  ARG A 109      91.500 100.030 137.820  1.00  0.00           C
ATOM   1526  HA  ARG A 109      90.820  99.640 137.080  1.00  0.00           H
ATOM   1527  CB  ARG A 109      92.900  99.420 137.430  1.00  0.00           C
ATOM   1528  HB1 ARG A 109      92.830  98.310 137.450  1.00  0.00           H
ATOM   1529  HB2 ARG A 109      93.270  99.800 136.460  1.00  0.00           H
ATOM   1530  CG  ARG A 109      94.110 100.000 138.340  1.00  0.00           C
ATOM   1531  HG1 ARG A 109      94.090  99.670 139.400  1.00  0.00           H
ATOM   1532  HG2 ARG A 109      94.010 101.110 138.430  1.00  0.00           H
ATOM   1533  CD  ARG A 109      95.520  99.650 137.700  1.00  0.00           C
ATOM   1534  HD1 ARG A 109      96.350 100.240 138.140  1.00  0.00           H
ATOM   1535  HD2 ARG A 109      95.590  99.790 136.600  1.00  0.00           H
ATOM   1536  NE  ARG A 109      95.750  98.200 138.040  1.00  0.00           N
ATOM   1537  HE  ARG A 109      95.050  97.610 138.450  1.00  0.00           H
ATOM   1538  CZ  ARG A 109      96.970  97.630 138.050  1.00  0.00           C
ATOM   1539  NH1 ARG A 109      98.050  98.250 137.650  1.00  0.00           N
ATOM   1540 HH11 ARG A 109      98.920  97.760 137.670  1.00  0.00           H
ATOM   1541 HH12 ARG A 109      97.940  99.020 137.030  1.00  0.00           H
ATOM   1542  NH2 ARG A 109      97.040  96.390 138.550  1.00  0.00           N
ATOM   1543 HH21 ARG A 109      97.920  95.930 138.600  1.00  0.00           H
ATOM   1544 HH22 ARG A 109      96.250  95.850 138.850  1.00  0.00           H
ATOM   1545  C   ARG A 109      90.890  99.540 139.120  1.00  0.00           C
ATOM   1546  O   ARG A 109      90.450 100.280 140.010  1.00  0.00           O
ATOM   1547  N   SER A 110      90.820  98.190 139.260  1.00  0.00           N
ATOM   1548  HN  SER A 110      91.150  97.560 138.560  1.00  0.00           H
ATOM   1549  CA  SER A 110      90.390  97.560 140.540  1.00  0.00           C
ATOM   1550  HA  SER A 110      89.420  97.910 140.860  1.00  0.00           H
ATOM   1551  CB  SER A 110      90.320  96.020 140.520  1.00  0.00           C
ATOM   1552  HB1 SER A 110      89.760  95.540 141.350  1.00  0.00           H
ATOM   1553  HB2 SER A 110      91.330  95.550 140.480  1.00  0.00           H
ATOM   1554  OG  SER A 110      89.720  95.440 139.300  1.00  0.00           O
ATOM   1555  HG1 SER A 110      88.880  95.890 139.150  1.00  0.00           H
ATOM   1556  C   SER A 110      91.380  97.870 141.670  1.00  0.00           C
ATOM   1557  O   SER A 110      92.590  98.090 141.540  1.00  0.00           O
ATOM   1558  N   TYR A 111      90.850  97.770 142.900  1.00  0.00           N
ATOM   1559  HN  TYR A 111      89.880  97.530 142.980  1.00  0.00           H
ATOM   1560  CA  TYR A 111      91.660  97.920 144.120  1.00  0.00           C
ATOM   1561  HA  TYR A 111      92.260  98.790 143.930  1.00  0.00           H
ATOM   1562  CB  TYR A 111      90.670  98.200 145.350  1.00  0.00           C
ATOM   1563  HB1 TYR A 111      91.260  98.850 146.030  1.00  0.00           H
ATOM   1564  HB2 TYR A 111      89.700  98.660 145.060  1.00  0.00           H
ATOM   1565  CG  TYR A 111      90.360  96.950 146.170  1.00  0.00           C
ATOM   1566  CD1 TYR A 111      89.320  96.070 145.740  1.00  0.00           C
ATOM   1567  HD1 TYR A 111      88.850  96.290 144.790  1.00  0.00           H
ATOM   1568  CE1 TYR A 111      88.860  95.010 146.510  1.00  0.00           C
ATOM   1569  HE1 TYR A 111      88.090  94.390 146.070  1.00  0.00           H
ATOM   1570  CZ  TYR A 111      89.470  94.760 147.670  1.00  0.00           C
ATOM   1571  OH  TYR A 111      88.960  93.750 148.500  1.00  0.00           O
ATOM   1572  HH  TYR A 111      89.560  93.700 149.250  1.00  0.00           H
ATOM   1573  CD2 TYR A 111      90.960  96.620 147.410  1.00  0.00           C
ATOM   1574  HD2 TYR A 111      91.790  97.230 147.740  1.00  0.00           H
ATOM   1575  CE2 TYR A 111      90.510  95.540 148.140  1.00  0.00           C
ATOM   1576  HE2 TYR A 111      91.060  95.250 149.020  1.00  0.00           H
ATOM   1577  C   TYR A 111      92.610  96.720 144.220  1.00  0.00           C
ATOM   1578  O   TYR A 111      92.290  95.590 143.940  1.00  0.00           O
ATOM   1579  N   LEU A 112      93.790  97.080 144.820  1.00  0.00           N
ATOM   1580  HN  LEU A 112      94.080  98.030 144.950  1.00  0.00           H
ATOM   1581  CA  LEU A 112      94.860  96.150 145.030  1.00  0.00           C
ATOM   1582  HA  LEU A 112      94.720  95.340 144.340  1.00  0.00           H
ATOM   1583  CB  LEU A 112      96.200  96.740 144.670  1.00  0.00           C
ATOM   1584  HB1 LEU A 112      96.570  97.600 145.260  1.00  0.00           H
ATOM   1585  HB2 LEU A 112      96.900  95.900 144.880  1.00  0.00           H
ATOM   1586  CG  LEU A 112      96.350  97.030 143.120  1.00  0.00           C
ATOM   1587  HG  LEU A 112      95.690  96.250 142.670  1.00  0.00           H
ATOM   1588  CD1 LEU A 112      95.890  98.420 142.620  1.00  0.00           C
ATOM   1589 HD11 LEU A 112      96.260  98.680 141.610  1.00  0.00           H
ATOM   1590 HD12 LEU A 112      94.780  98.410 142.670  1.00  0.00           H
ATOM   1591 HD13 LEU A 112      96.290  99.250 143.230  1.00  0.00           H
ATOM   1592  CD2 LEU A 112      97.820  96.830 142.760  1.00  0.00           C
ATOM   1593 HD21 LEU A 112      97.930  97.030 141.670  1.00  0.00           H
ATOM   1594 HD22 LEU A 112      98.600  97.470 143.220  1.00  0.00           H
ATOM   1595 HD23 LEU A 112      98.060  95.800 143.090  1.00  0.00           H
ATOM   1596  C   LEU A 112      94.710  95.560 146.490  1.00  0.00           C
ATOM   1597  O   LEU A 112      94.690  96.370 147.400  1.00  0.00           O
ATOM   1598  N   PRO A 113      94.450  94.240 146.680  1.00  0.00           N
ATOM   1599  CD  PRO A 113      94.370  93.220 145.640  1.00  0.00           C
ATOM   1600  HD1 PRO A 113      95.300  93.340 145.030  1.00  0.00           H
ATOM   1601  HD2 PRO A 113      93.430  93.310 145.060  1.00  0.00           H
ATOM   1602  CA  PRO A 113      94.390  93.560 147.950  1.00  0.00           C
ATOM   1603  HA  PRO A 113      93.650  94.110 148.520  1.00  0.00           H
ATOM   1604  CB  PRO A 113      93.830  92.140 147.700  1.00  0.00           C
ATOM   1605  HB1 PRO A 113      94.130  91.430 148.500  1.00  0.00           H
ATOM   1606  HB2 PRO A 113      92.740  92.330 147.610  1.00  0.00           H
ATOM   1607  CG  PRO A 113      94.430  91.880 146.350  1.00  0.00           C
ATOM   1608  HG1 PRO A 113      93.910  91.090 145.770  1.00  0.00           H
ATOM   1609  HG2 PRO A 113      95.430  91.420 146.530  1.00  0.00           H
ATOM   1610  C   PRO A 113      95.740  93.630 148.750  1.00  0.00           C
ATOM   1611  O   PRO A 113      96.790  93.390 148.160  1.00  0.00           O
ATOM   1612  N   GLY A 114      95.620  93.740 150.110  1.00  0.00           N
ATOM   1613  HN  GLY A 114      94.750  93.870 150.580  1.00  0.00           H
ATOM   1614  CA  GLY A 114      96.770  93.470 150.980  1.00  0.00           C
ATOM   1615  HA1 GLY A 114      97.170  92.470 150.870  1.00  0.00           H
ATOM   1616  HA2 GLY A 114      96.500  93.650 152.010  1.00  0.00           H
ATOM   1617  C   GLY A 114      97.970  94.300 150.730  1.00  0.00           C
ATOM   1618  O   GLY A 114      99.070  93.780 150.920  1.00  0.00           O
ATOM   1619  N   GLN A 115      97.800  95.620 150.440  1.00  0.00           N
ATOM   1620  HN  GLN A 115      96.910  96.030 150.290  1.00  0.00           H
ATOM   1621  CA  GLN A 115      98.990  96.480 150.340  1.00  0.00           C
ATOM   1622  HA  GLN A 115      99.780  96.110 150.980  1.00  0.00           H
ATOM   1623  CB  GLN A 115      99.620  96.500 148.930  1.00  0.00           C
ATOM   1624  HB1 GLN A 115     100.580  97.050 149.020  1.00  0.00           H
ATOM   1625  HB2 GLN A 115      99.940  95.470 148.670  1.00  0.00           H
ATOM   1626  CG  GLN A 115      98.700  96.850 147.770  1.00  0.00           C
ATOM   1627  HG1 GLN A 115      98.070  97.740 148.000  1.00  0.00           H
ATOM   1628  HG2 GLN A 115      97.970  96.030 147.550  1.00  0.00           H
ATOM   1629  CD  GLN A 115      99.600  97.180 146.540  1.00  0.00           C
ATOM   1630  OE1 GLN A 115     100.020  98.330 146.430  1.00  0.00           O
ATOM   1631  NE2 GLN A 115     100.030  96.180 145.790  1.00  0.00           N
ATOM   1632 HE21 GLN A 115      99.640  95.270 145.860  1.00  0.00           H
ATOM   1633 HE22 GLN A 115     100.750  96.310 145.120  1.00  0.00           H
ATOM   1634  C   GLN A 115      98.720  97.830 150.780  1.00  0.00           C
ATOM   1635  O   GLN A 115      97.630  98.310 150.640  1.00  0.00           O
ATOM   1636  N   TRP A 116      99.790  98.520 151.250  1.00  0.00           N
ATOM   1637  HN  TRP A 116     100.710  98.170 151.380  1.00  0.00           H
ATOM   1638  CA  TRP A 116      99.660  99.960 151.580  1.00  0.00           C
ATOM   1639  HA  TRP A 116      98.810 100.160 152.210  1.00  0.00           H
ATOM   1640  CB  TRP A 116     100.900 100.590 152.350  1.00  0.00           C
ATOM   1641  HB1 TRP A 116     101.780 100.310 151.730  1.00  0.00           H
ATOM   1642  HB2 TRP A 116     100.600 101.650 152.440  1.00  0.00           H
ATOM   1643  CG  TRP A 116     100.970  99.940 153.700  1.00  0.00           C
ATOM   1644  CD1 TRP A 116     101.970  99.220 154.260  1.00  0.00           C
ATOM   1645  HD1 TRP A 116     102.840  98.880 153.730  1.00  0.00           H
ATOM   1646  NE1 TRP A 116     101.680  98.930 155.540  1.00  0.00           N
ATOM   1647  HE1 TRP A 116     102.280  98.910 156.300  1.00  0.00           H
ATOM   1648  CE2 TRP A 116     100.510  99.500 155.880  1.00  0.00           C
ATOM   1649  CD2 TRP A 116     100.010 100.120 154.710  1.00  0.00           C
ATOM   1650  CE3 TRP A 116      98.810 100.760 154.810  1.00  0.00           C
ATOM   1651  HE3 TRP A 116      98.280 101.310 154.050  1.00  0.00           H
ATOM   1652  CZ3 TRP A 116      98.190 100.810 156.080  1.00  0.00           C
ATOM   1653  HZ3 TRP A 116      97.350 101.450 156.310  1.00  0.00           H
ATOM   1654  CZ2 TRP A 116      99.860  99.420 157.070  1.00  0.00           C
ATOM   1655  HZ2 TRP A 116     100.430  99.040 157.900  1.00  0.00           H
ATOM   1656  CH2 TRP A 116      98.680 100.150 157.220  1.00  0.00           C
ATOM   1657  HH2 TRP A 116      98.320 100.200 158.230  1.00  0.00           H
ATOM   1658  C   TRP A 116      99.240 100.880 150.450  1.00  0.00           C
ATOM   1659  O   TRP A 116      99.950 101.030 149.510  1.00  0.00           O
ATOM   1660  N   VAL A 117      98.080 101.600 150.680  1.00  0.00           N
ATOM   1661  HN  VAL A 117      97.570 101.660 151.540  1.00  0.00           H
ATOM   1662  CA  VAL A 117      97.410 102.400 149.670  1.00  0.00           C
ATOM   1663  HA  VAL A 117      98.140 102.790 148.970  1.00  0.00           H
ATOM   1664  CB  VAL A 117      96.450 101.560 148.780  1.00  0.00           C
ATOM   1665  HB  VAL A 117      96.040 100.760 149.420  1.00  0.00           H
ATOM   1666  CG1 VAL A 117      95.220 102.380 148.360  1.00  0.00           C
ATOM   1667 HG11 VAL A 117      94.370 102.410 149.080  1.00  0.00           H
ATOM   1668 HG12 VAL A 117      95.420 103.430 148.070  1.00  0.00           H
ATOM   1669 HG13 VAL A 117      94.870 101.830 147.460  1.00  0.00           H
ATOM   1670  CG2 VAL A 117      97.260 101.080 147.600  1.00  0.00           C
ATOM   1671 HG21 VAL A 117      98.280 100.700 147.840  1.00  0.00           H
ATOM   1672 HG22 VAL A 117      96.690 100.220 147.180  1.00  0.00           H
ATOM   1673 HG23 VAL A 117      97.370 101.870 146.830  1.00  0.00           H
ATOM   1674  C   VAL A 117      96.810 103.690 150.270  1.00  0.00           C
ATOM   1675  O   VAL A 117      96.000 103.720 151.190  1.00  0.00           O
ATOM   1676  N   TYR A 118      97.280 104.770 149.730  1.00  0.00           N
ATOM   1677  HN  TYR A 118      97.990 104.740 149.040  1.00  0.00           H
ATOM   1678  CA  TYR A 118      96.850 106.120 150.210  1.00  0.00           C
ATOM   1679  HA  TYR A 118      96.540 106.160 151.240  1.00  0.00           H
ATOM   1680  CB  TYR A 118      98.070 107.050 150.200  1.00  0.00           C
ATOM   1681  HB1 TYR A 118      98.830 106.680 150.910  1.00  0.00           H
ATOM   1682  HB2 TYR A 118      98.620 106.950 149.240  1.00  0.00           H
ATOM   1683  CG  TYR A 118      97.830 108.530 150.550  1.00  0.00           C
ATOM   1684  CD1 TYR A 118      97.520 108.930 151.850  1.00  0.00           C
ATOM   1685  HD1 TYR A 118      97.300 108.140 152.560  1.00  0.00           H
ATOM   1686  CE1 TYR A 118      97.590 110.330 152.240  1.00  0.00           C
ATOM   1687  HE1 TYR A 118      97.540 110.560 153.300  1.00  0.00           H
ATOM   1688  CZ  TYR A 118      97.990 111.190 151.310  1.00  0.00           C
ATOM   1689  OH  TYR A 118      98.090 112.600 151.580  1.00  0.00           O
ATOM   1690  HH  TYR A 118      97.840 112.820 152.480  1.00  0.00           H
ATOM   1691  CD2 TYR A 118      98.270 109.420 149.620  1.00  0.00           C
ATOM   1692  HD2 TYR A 118      98.650 109.160 148.640  1.00  0.00           H
ATOM   1693  CE2 TYR A 118      98.250 110.800 149.960  1.00  0.00           C
ATOM   1694  HE2 TYR A 118      98.570 111.600 149.310  1.00  0.00           H
ATOM   1695  C   TYR A 118      95.690 106.650 149.450  1.00  0.00           C
ATOM   1696  O   TYR A 118      95.690 106.750 148.260  1.00  0.00           O
ATOM   1697  N   LEU A 119      94.520 106.890 150.020  1.00  0.00           N
ATOM   1698  HN  LEU A 119      94.460 106.780 151.010  1.00  0.00           H
ATOM   1699  CA  LEU A 119      93.310 107.300 149.270  1.00  0.00           C
ATOM   1700  HA  LEU A 119      93.430 107.350 148.190  1.00  0.00           H
ATOM   1701  CB  LEU A 119      92.160 106.260 149.600  1.00  0.00           C
ATOM   1702  HB1 LEU A 119      92.550 105.300 149.190  1.00  0.00           H
ATOM   1703  HB2 LEU A 119      92.130 106.210 150.700  1.00  0.00           H
ATOM   1704  CG  LEU A 119      90.780 106.290 148.850  1.00  0.00           C
ATOM   1705  HG  LEU A 119      90.460 107.360 148.850  1.00  0.00           H
ATOM   1706  CD1 LEU A 119      90.920 106.040 147.410  1.00  0.00           C
ATOM   1707 HD11 LEU A 119      91.720 106.650 146.950  1.00  0.00           H
ATOM   1708 HD12 LEU A 119      91.140 104.950 147.350  1.00  0.00           H
ATOM   1709 HD13 LEU A 119      89.970 106.220 146.850  1.00  0.00           H
ATOM   1710  CD2 LEU A 119      89.730 105.360 149.360  1.00  0.00           C
ATOM   1711 HD21 LEU A 119      89.340 105.620 150.360  1.00  0.00           H
ATOM   1712 HD22 LEU A 119      88.870 105.520 148.670  1.00  0.00           H
ATOM   1713 HD23 LEU A 119      89.910 104.260 149.320  1.00  0.00           H
ATOM   1714  C   LEU A 119      93.040 108.700 149.780  1.00  0.00           C
ATOM   1715  O   LEU A 119      93.140 108.990 150.970  1.00  0.00           O
ATOM   1716  N   ALA A 120      92.840 109.690 148.910  1.00  0.00           N
ATOM   1717  HN  ALA A 120      92.800 109.510 147.930  1.00  0.00           H
ATOM   1718  CA  ALA A 120      92.680 111.070 149.220  1.00  0.00           C
ATOM   1719  HA  ALA A 120      92.380 111.240 150.240  1.00  0.00           H
ATOM   1720  CB  ALA A 120      93.970 111.830 148.980  1.00  0.00           C
ATOM   1721  HB1 ALA A 120      94.700 111.330 149.650  1.00  0.00           H
ATOM   1722  HB2 ALA A 120      94.270 111.680 147.920  1.00  0.00           H
ATOM   1723  HB3 ALA A 120      93.930 112.930 149.140  1.00  0.00           H
ATOM   1724  C   ALA A 120      91.460 111.580 148.350  1.00  0.00           C
ATOM   1725  O   ALA A 120      91.260 111.140 147.210  1.00  0.00           O
ATOM   1726  N   ALA A 121      90.510 112.370 148.920  1.00  0.00           N
ATOM   1727  HN  ALA A 121      90.670 112.600 149.880  1.00  0.00           H
ATOM   1728  CA  ALA A 121      89.260 112.870 148.340  1.00  0.00           C
ATOM   1729  HA  ALA A 121      89.300 112.680 147.280  1.00  0.00           H
ATOM   1730  CB  ALA A 121      88.120 112.140 149.070  1.00  0.00           C
ATOM   1731  HB1 ALA A 121      87.230 111.940 148.440  1.00  0.00           H
ATOM   1732  HB2 ALA A 121      88.490 111.120 149.320  1.00  0.00           H
ATOM   1733  HB3 ALA A 121      87.890 112.460 150.110  1.00  0.00           H
ATOM   1734  C   ALA A 121      89.400 114.450 148.490  1.00  0.00           C
ATOM   1735  O   ALA A 121      89.700 114.890 149.590  1.00  0.00           O
ATOM   1736  N   THR A 122      89.120 115.240 147.420  1.00  0.00           N
ATOM   1737  HN  THR A 122      88.900 114.850 146.530  1.00  0.00           H
ATOM   1738  CA  THR A 122      89.050 116.710 147.570  1.00  0.00           C
ATOM   1739  HA  THR A 122      89.250 117.030 148.580  1.00  0.00           H
ATOM   1740  CB  THR A 122      90.280 117.430 146.880  1.00  0.00           C
ATOM   1741  HB  THR A 122      90.060 117.620 145.800  1.00  0.00           H
ATOM   1742  OG1 THR A 122      91.460 116.600 146.750  1.00  0.00           O
ATOM   1743  HG1 THR A 122      92.080 117.050 146.180  1.00  0.00           H
ATOM   1744  CG2 THR A 122      90.610 118.790 147.490  1.00  0.00           C
ATOM   1745 HG21 THR A 122      90.670 118.940 148.580  1.00  0.00           H
ATOM   1746 HG22 THR A 122      91.560 119.130 147.030  1.00  0.00           H
ATOM   1747 HG23 THR A 122      89.820 119.530 147.230  1.00  0.00           H
ATOM   1748  C   THR A 122      87.730 117.200 147.030  1.00  0.00           C
ATOM   1749  O   THR A 122      87.300 116.770 145.950  1.00  0.00           O
ATOM   1750  N   TYR A 123      87.220 118.230 147.680  1.00  0.00           N
ATOM   1751  HN  TYR A 123      87.500 118.320 148.630  1.00  0.00           H
ATOM   1752  CA  TYR A 123      86.230 119.110 147.190  1.00  0.00           C
ATOM   1753  HA  TYR A 123      86.200 119.030 146.120  1.00  0.00           H
ATOM   1754  CB  TYR A 123      84.920 118.800 147.900  1.00  0.00           C
ATOM   1755  HB1 TYR A 123      84.810 117.690 147.820  1.00  0.00           H
ATOM   1756  HB2 TYR A 123      85.020 119.120 148.960  1.00  0.00           H
ATOM   1757  CG  TYR A 123      83.810 119.470 147.170  1.00  0.00           C
ATOM   1758  CD1 TYR A 123      83.540 119.090 145.800  1.00  0.00           C
ATOM   1759  HD1 TYR A 123      84.190 118.450 145.230  1.00  0.00           H
ATOM   1760  CE1 TYR A 123      82.420 119.700 145.200  1.00  0.00           C
ATOM   1761  HE1 TYR A 123      82.300 119.610 144.130  1.00  0.00           H
ATOM   1762  CZ  TYR A 123      81.630 120.680 145.830  1.00  0.00           C
ATOM   1763  OH  TYR A 123      80.660 121.240 145.050  1.00  0.00           O
ATOM   1764  HH  TYR A 123      80.370 122.020 145.530  1.00  0.00           H
ATOM   1765  CD2 TYR A 123      83.040 120.400 147.780  1.00  0.00           C
ATOM   1766  HD2 TYR A 123      83.370 120.720 148.760  1.00  0.00           H
ATOM   1767  CE2 TYR A 123      81.980 121.030 147.100  1.00  0.00           C
ATOM   1768  HE2 TYR A 123      81.350 121.740 147.600  1.00  0.00           H
ATOM   1769  C   TYR A 123      86.510 120.560 147.460  1.00  0.00           C
ATOM   1770  O   TYR A 123      86.860 120.900 148.580  1.00  0.00           O
ATOM   1771  N   ASP A 124      86.360 121.430 146.530  1.00  0.00           N
ATOM   1772  HN  ASP A 124      86.010 121.080 145.660  1.00  0.00           H
ATOM   1773  CA  ASP A 124      86.840 122.780 146.650  1.00  0.00           C
ATOM   1774  HA  ASP A 124      87.320 122.920 147.610  1.00  0.00           H
ATOM   1775  CB  ASP A 124      87.940 123.020 145.640  1.00  0.00           C
ATOM   1776  HB1 ASP A 124      88.410 124.020 145.740  1.00  0.00           H
ATOM   1777  HB2 ASP A 124      88.720 122.300 145.950  1.00  0.00           H
ATOM   1778  CG  ASP A 124      87.620 122.920 144.180  1.00  0.00           C
ATOM   1779  OD1 ASP A 124      86.400 122.850 143.870  1.00  0.00           O
ATOM   1780  OD2 ASP A 124      88.580 122.810 143.320  1.00  0.00           O
ATOM   1781  C   ASP A 124      85.780 123.820 146.590  1.00  0.00           C
ATOM   1782  O   ASP A 124      86.040 125.010 146.800  1.00  0.00           O
ATOM   1783  N   GLY A 125      84.580 123.340 146.260  1.00  0.00           N
ATOM   1784  HN  GLY A 125      84.410 122.360 146.200  1.00  0.00           H
ATOM   1785  CA  GLY A 125      83.400 124.110 146.070  1.00  0.00           C
ATOM   1786  HA1 GLY A 125      83.620 125.160 146.180  1.00  0.00           H
ATOM   1787  HA2 GLY A 125      82.660 123.700 146.750  1.00  0.00           H
ATOM   1788  C   GLY A 125      82.750 124.000 144.750  1.00  0.00           C
ATOM   1789  O   GLY A 125      81.630 124.430 144.560  1.00  0.00           O
ATOM   1790  N   GLN A 126      83.350 123.250 143.800  1.00  0.00           N
ATOM   1791  HN  GLN A 126      84.310 122.990 143.770  1.00  0.00           H
ATOM   1792  CA  GLN A 126      82.750 123.030 142.510  1.00  0.00           C
ATOM   1793  HA  GLN A 126      81.730 122.730 142.670  1.00  0.00           H
ATOM   1794  CB  GLN A 126      82.670 124.380 141.650  1.00  0.00           C
ATOM   1795  HB1 GLN A 126      82.180 124.090 140.700  1.00  0.00           H
ATOM   1796  HB2 GLN A 126      81.910 125.040 142.120  1.00  0.00           H
ATOM   1797  CG  GLN A 126      84.050 124.920 141.280  1.00  0.00           C
ATOM   1798  HG1 GLN A 126      83.990 125.690 140.480  1.00  0.00           H
ATOM   1799  HG2 GLN A 126      84.830 124.170 141.010  1.00  0.00           H
ATOM   1800  CD  GLN A 126      84.490 125.800 142.430  1.00  0.00           C
ATOM   1801  OE1 GLN A 126      83.960 126.900 142.560  1.00  0.00           O
ATOM   1802  NE2 GLN A 126      85.530 125.340 143.210  1.00  0.00           N
ATOM   1803 HE21 GLN A 126      85.970 124.450 143.160  1.00  0.00           H
ATOM   1804 HE22 GLN A 126      86.150 125.940 143.720  1.00  0.00           H
ATOM   1805  C   GLN A 126      83.460 121.950 141.740  1.00  0.00           C
ATOM   1806  O   GLN A 126      83.030 121.620 140.640  1.00  0.00           O
ATOM   1807  N   PHE A 127      84.490 121.360 142.340  1.00  0.00           N
ATOM   1808  HN  PHE A 127      84.840 121.690 143.220  1.00  0.00           H
ATOM   1809  CA  PHE A 127      85.090 120.280 141.640  1.00  0.00           C
ATOM   1810  HA  PHE A 127      84.310 119.850 141.030  1.00  0.00           H
ATOM   1811  CB  PHE A 127      86.350 120.680 140.860  1.00  0.00           C
ATOM   1812  HB1 PHE A 127      86.810 121.540 141.400  1.00  0.00           H
ATOM   1813  HB2 PHE A 127      87.040 119.810 140.900  1.00  0.00           H
ATOM   1814  CG  PHE A 127      86.170 120.900 139.400  1.00  0.00           C
ATOM   1815  CD1 PHE A 127      86.000 119.780 138.480  1.00  0.00           C
ATOM   1816  HD1 PHE A 127      86.100 118.790 138.900  1.00  0.00           H
ATOM   1817  CE1 PHE A 127      85.790 120.020 137.090  1.00  0.00           C
ATOM   1818  HE1 PHE A 127      85.730 119.150 136.460  1.00  0.00           H
ATOM   1819  CZ  PHE A 127      85.850 121.370 136.620  1.00  0.00           C
ATOM   1820  HZ  PHE A 127      85.830 121.630 135.570  1.00  0.00           H
ATOM   1821  CD2 PHE A 127      86.160 122.160 138.870  1.00  0.00           C
ATOM   1822  HD2 PHE A 127      86.310 122.940 139.600  1.00  0.00           H
ATOM   1823  CE2 PHE A 127      85.970 122.430 137.520  1.00  0.00           C
ATOM   1824  HE2 PHE A 127      85.910 123.460 137.190  1.00  0.00           H
ATOM   1825  C   PHE A 127      85.470 119.250 142.680  1.00  0.00           C
ATOM   1826  O   PHE A 127      85.960 119.540 143.730  1.00  0.00           O
ATOM   1827  N   MET A 128      84.970 118.010 142.380  1.00  0.00           N
ATOM   1828  HN  MET A 128      84.420 117.860 141.570  1.00  0.00           H
ATOM   1829  CA  MET A 128      85.310 116.890 143.220  1.00  0.00           C
ATOM   1830  HA  MET A 128      85.710 117.280 144.140  1.00  0.00           H
ATOM   1831  CB  MET A 128      84.160 115.990 143.480  1.00  0.00           C
ATOM   1832  HB1 MET A 128      84.530 115.080 143.990  1.00  0.00           H
ATOM   1833  HB2 MET A 128      83.590 116.560 144.240  1.00  0.00           H
ATOM   1834  CG  MET A 128      83.200 115.640 142.300  1.00  0.00           C
ATOM   1835  HG1 MET A 128      83.790 114.990 141.620  1.00  0.00           H
ATOM   1836  HG2 MET A 128      82.990 116.490 141.620  1.00  0.00           H
ATOM   1837  SD  MET A 128      81.570 114.980 142.690  1.00  0.00           S
ATOM   1838  CE  MET A 128      81.970 113.550 143.750  1.00  0.00           C
ATOM   1839  HE1 MET A 128      82.100 113.760 144.840  1.00  0.00           H
ATOM   1840  HE2 MET A 128      81.130 112.820 143.720  1.00  0.00           H
ATOM   1841  HE3 MET A 128      82.770 112.990 143.220  1.00  0.00           H
ATOM   1842  C   MET A 128      86.460 116.170 142.610  1.00  0.00           C
ATOM   1843  O   MET A 128      86.480 115.800 141.450  1.00  0.00           O
ATOM   1844  N   LYS A 129      87.510 115.790 143.370  1.00  0.00           N
ATOM   1845  HN  LYS A 129      87.380 116.010 144.330  1.00  0.00           H
ATOM   1846  CA  LYS A 129      88.650 115.080 142.810  1.00  0.00           C
ATOM   1847  HA  LYS A 129      88.520 114.820 141.770  1.00  0.00           H
ATOM   1848  CB  LYS A 129      89.870 115.990 143.070  1.00  0.00           C
ATOM   1849  HB1 LYS A 129      89.960 116.330 144.130  1.00  0.00           H
ATOM   1850  HB2 LYS A 129      90.780 115.470 142.700  1.00  0.00           H
ATOM   1851  CG  LYS A 129      89.770 117.200 142.240  1.00  0.00           C
ATOM   1852  HG1 LYS A 129      89.000 117.830 142.740  1.00  0.00           H
ATOM   1853  HG2 LYS A 129      89.550 117.000 141.170  1.00  0.00           H
ATOM   1854  CD  LYS A 129      91.170 117.900 142.370  1.00  0.00           C
ATOM   1855  HD1 LYS A 129      91.950 117.180 142.050  1.00  0.00           H
ATOM   1856  HD2 LYS A 129      91.210 118.160 143.450  1.00  0.00           H
ATOM   1857  CE  LYS A 129      91.430 119.290 141.630  1.00  0.00           C
ATOM   1858  HE1 LYS A 129      92.460 119.570 141.930  1.00  0.00           H
ATOM   1859  HE2 LYS A 129      90.670 120.010 142.010  1.00  0.00           H
ATOM   1860  NZ  LYS A 129      91.420 119.180 140.200  1.00  0.00           N
ATOM   1861  HZ1 LYS A 129      90.460 119.010 139.840  1.00  0.00           H
ATOM   1862  HZ2 LYS A 129      91.800 120.130 140.010  1.00  0.00           H
ATOM   1863  HZ3 LYS A 129      92.020 118.450 139.780  1.00  0.00           H
ATOM   1864  C   LYS A 129      88.920 113.820 143.680  1.00  0.00           C
ATOM   1865  O   LYS A 129      88.830 113.860 144.900  1.00  0.00           O
ATOM   1866  N   LEU A 130      89.360 112.770 143.110  1.00  0.00           N
ATOM   1867  HN  LEU A 130      89.600 112.730 142.140  1.00  0.00           H
ATOM   1868  CA  LEU A 130      89.780 111.600 143.920  1.00  0.00           C
ATOM   1869  HA  LEU A 130      89.770 111.820 144.980  1.00  0.00           H
ATOM   1870  CB  LEU A 130      88.780 110.510 143.590  1.00  0.00           C
ATOM   1871  HB1 LEU A 130      87.810 110.900 143.960  1.00  0.00           H
ATOM   1872  HB2 LEU A 130      88.750 110.380 142.490  1.00  0.00           H
ATOM   1873  CG  LEU A 130      89.030 109.110 144.210  1.00  0.00           C
ATOM   1874  HG  LEU A 130      89.980 108.680 143.830  1.00  0.00           H
ATOM   1875  CD1 LEU A 130      89.200 109.220 145.700  1.00  0.00           C
ATOM   1876 HD11 LEU A 130      90.130 109.660 146.100  1.00  0.00           H
ATOM   1877 HD12 LEU A 130      88.410 109.900 146.070  1.00  0.00           H
ATOM   1878 HD13 LEU A 130      88.990 108.300 146.290  1.00  0.00           H
ATOM   1879  CD2 LEU A 130      87.870 108.060 144.000  1.00  0.00           C
ATOM   1880 HD21 LEU A 130      86.990 108.570 144.440  1.00  0.00           H
ATOM   1881 HD22 LEU A 130      87.740 107.800 142.930  1.00  0.00           H
ATOM   1882 HD23 LEU A 130      88.170 107.110 144.490  1.00  0.00           H
ATOM   1883  C   LEU A 130      91.190 111.160 143.500  1.00  0.00           C
ATOM   1884  O   LEU A 130      91.530 111.160 142.330  1.00  0.00           O
ATOM   1885  N   TYR A 131      92.070 110.900 144.530  1.00  0.00           N
ATOM   1886  HN  TYR A 131      91.870 111.010 145.500  1.00  0.00           H
ATOM   1887  CA  TYR A 131      93.430 110.610 144.340  1.00  0.00           C
ATOM   1888  HA  TYR A 131      93.710 110.690 143.300  1.00  0.00           H
ATOM   1889  CB  TYR A 131      94.350 111.600 144.990  1.00  0.00           C
ATOM   1890  HB1 TYR A 131      94.090 111.700 146.070  1.00  0.00           H
ATOM   1891  HB2 TYR A 131      95.410 111.290 144.910  1.00  0.00           H
ATOM   1892  CG  TYR A 131      94.270 112.970 144.380  1.00  0.00           C
ATOM   1893  CD1 TYR A 131      95.320 113.340 143.540  1.00  0.00           C
ATOM   1894  HD1 TYR A 131      96.220 112.790 143.290  1.00  0.00           H
ATOM   1895  CE1 TYR A 131      95.330 114.640 143.010  1.00  0.00           C
ATOM   1896  HE1 TYR A 131      96.160 114.980 142.410  1.00  0.00           H
ATOM   1897  CZ  TYR A 131      94.290 115.550 143.300  1.00  0.00           C
ATOM   1898  OH  TYR A 131      94.380 116.900 142.740  1.00  0.00           O
ATOM   1899  HH  TYR A 131      94.830 116.870 141.890  1.00  0.00           H
ATOM   1900  CD2 TYR A 131      93.280 113.860 144.700  1.00  0.00           C
ATOM   1901  HD2 TYR A 131      92.410 113.580 145.270  1.00  0.00           H
ATOM   1902  CE2 TYR A 131      93.300 115.200 144.140  1.00  0.00           C
ATOM   1903  HE2 TYR A 131      92.500 115.870 144.420  1.00  0.00           H
ATOM   1904  C   TYR A 131      93.730 109.260 144.960  1.00  0.00           C
ATOM   1905  O   TYR A 131      93.500 109.070 146.200  1.00  0.00           O
ATOM   1906  N   VAL A 132      94.380 108.350 144.230  1.00  0.00           N
ATOM   1907  HN  VAL A 132      94.610 108.530 143.270  1.00  0.00           H
ATOM   1908  CA  VAL A 132      94.940 107.120 144.780  1.00  0.00           C
ATOM   1909  HA  VAL A 132      94.690 107.090 145.840  1.00  0.00           H
ATOM   1910  CB  VAL A 132      94.530 105.850 144.100  1.00  0.00           C
ATOM   1911  HB  VAL A 132      94.870 105.740 143.060  1.00  0.00           H
ATOM   1912  CG1 VAL A 132      94.910 104.730 145.150  1.00  0.00           C
ATOM   1913 HG11 VAL A 132      94.410 104.910 146.120  1.00  0.00           H
ATOM   1914 HG12 VAL A 132      94.500 103.760 144.800  1.00  0.00           H
ATOM   1915 HG13 VAL A 132      95.990 104.570 145.370  1.00  0.00           H
ATOM   1916  CG2 VAL A 132      92.960 105.930 144.020  1.00  0.00           C
ATOM   1917 HG21 VAL A 132      92.380 106.100 144.950  1.00  0.00           H
ATOM   1918 HG22 VAL A 132      92.700 106.770 143.350  1.00  0.00           H
ATOM   1919 HG23 VAL A 132      92.610 104.990 143.530  1.00  0.00           H
ATOM   1920  C   VAL A 132      96.480 107.280 144.690  1.00  0.00           C
ATOM   1921  O   VAL A 132      97.060 107.410 143.600  1.00  0.00           O
ATOM   1922  N   ASN A 133      97.200 107.150 145.830  1.00  0.00           N
ATOM   1923  HN  ASN A 133      96.740 106.970 146.690  1.00  0.00           H
ATOM   1924  CA  ASN A 133      98.640 107.260 146.020  1.00  0.00           C
ATOM   1925  HA  ASN A 133      98.750 107.230 147.090  1.00  0.00           H
ATOM   1926  CB  ASN A 133      99.440 106.140 145.380  1.00  0.00           C
ATOM   1927  HB1 ASN A 133      99.080 105.990 144.340  1.00  0.00           H
ATOM   1928  HB2 ASN A 133     100.540 106.230 145.350  1.00  0.00           H
ATOM   1929  CG  ASN A 133      99.130 104.880 146.240  1.00  0.00           C
ATOM   1930  OD1 ASN A 133      98.900 104.900 147.470  1.00  0.00           O
ATOM   1931  ND2 ASN A 133      99.310 103.660 145.640  1.00  0.00           N
ATOM   1932 HD21 ASN A 133      99.730 103.590 144.730  1.00  0.00           H
ATOM   1933 HD22 ASN A 133      99.580 102.980 146.320  1.00  0.00           H
ATOM   1934  C   ASN A 133      99.250 108.640 145.650  1.00  0.00           C
ATOM   1935  O   ASN A 133     100.440 108.710 145.240  1.00  0.00           O
ATOM   1936  N   GLY A 134      98.450 109.740 145.850  1.00  0.00           N
ATOM   1937  HN  GLY A 134      97.540 109.540 146.200  1.00  0.00           H
ATOM   1938  CA  GLY A 134      98.830 111.110 145.570  1.00  0.00           C
ATOM   1939  HA1 GLY A 134      99.900 111.110 145.700  1.00  0.00           H
ATOM   1940  HA2 GLY A 134      98.270 111.880 146.090  1.00  0.00           H
ATOM   1941  C   GLY A 134      98.620 111.400 144.050  1.00  0.00           C
ATOM   1942  O   GLY A 134      98.780 112.530 143.560  1.00  0.00           O
ATOM   1943  N   ALA A 135      98.120 110.470 143.190  1.00  0.00           N
ATOM   1944  HN  ALA A 135      97.790 109.590 143.520  1.00  0.00           H
ATOM   1945  CA  ALA A 135      97.890 110.630 141.720  1.00  0.00           C
ATOM   1946  HA  ALA A 135      98.490 111.480 141.440  1.00  0.00           H
ATOM   1947  CB  ALA A 135      98.420 109.460 140.850  1.00  0.00           C
ATOM   1948  HB1 ALA A 135      98.080 108.500 141.300  1.00  0.00           H
ATOM   1949  HB2 ALA A 135      98.070 109.420 139.800  1.00  0.00           H
ATOM   1950  HB3 ALA A 135      99.530 109.490 140.890  1.00  0.00           H
ATOM   1951  C   ALA A 135      96.400 110.730 141.470  1.00  0.00           C
ATOM   1952  O   ALA A 135      95.620 109.890 141.860  1.00  0.00           O
ATOM   1953  N   GLN A 136      96.020 111.810 140.730  1.00  0.00           N
ATOM   1954  HN  GLN A 136      96.610 112.540 140.370  1.00  0.00           H
ATOM   1955  CA  GLN A 136      94.630 112.070 140.460  1.00  0.00           C
ATOM   1956  HA  GLN A 136      94.210 111.970 141.450  1.00  0.00           H
ATOM   1957  CB  GLN A 136      94.300 113.500 139.910  1.00  0.00           C
ATOM   1958  HB1 GLN A 136      95.030 114.220 140.360  1.00  0.00           H
ATOM   1959  HB2 GLN A 136      94.510 113.500 138.820  1.00  0.00           H
ATOM   1960  CG  GLN A 136      92.840 113.880 140.090  1.00  0.00           C
ATOM   1961  HG1 GLN A 136      92.550 114.040 141.150  1.00  0.00           H
ATOM   1962  HG2 GLN A 136      92.210 113.060 139.680  1.00  0.00           H
ATOM   1963  CD  GLN A 136      92.510 115.160 139.350  1.00  0.00           C
ATOM   1964  OE1 GLN A 136      92.500 116.250 139.910  1.00  0.00           O
ATOM   1965  NE2 GLN A 136      92.340 115.060 138.050  1.00  0.00           N
ATOM   1966 HE21 GLN A 136      92.490 114.170 137.630  1.00  0.00           H
ATOM   1967 HE22 GLN A 136      92.040 115.880 137.570  1.00  0.00           H
ATOM   1968  C   GLN A 136      94.040 110.970 139.570  1.00  0.00           C
ATOM   1969  O   GLN A 136      94.270 110.840 138.380  1.00  0.00           O
ATOM   1970  N   VAL A 137      93.170 110.130 140.160  1.00  0.00           N
ATOM   1971  HN  VAL A 137      92.830 110.350 141.070  1.00  0.00           H
ATOM   1972  CA  VAL A 137      92.570 109.020 139.510  1.00  0.00           C
ATOM   1973  HA  VAL A 137      93.120 108.640 138.660  1.00  0.00           H
ATOM   1974  CB  VAL A 137      92.350 107.800 140.400  1.00  0.00           C
ATOM   1975  HB  VAL A 137      93.280 107.550 140.960  1.00  0.00           H
ATOM   1976  CG1 VAL A 137      91.230 107.950 141.520  1.00  0.00           C
ATOM   1977 HG11 VAL A 137      90.400 108.560 141.100  1.00  0.00           H
ATOM   1978 HG12 VAL A 137      90.800 107.050 142.010  1.00  0.00           H
ATOM   1979 HG13 VAL A 137      91.540 108.560 142.390  1.00  0.00           H
ATOM   1980  CG2 VAL A 137      92.160 106.550 139.530  1.00  0.00           C
ATOM   1981 HG21 VAL A 137      91.180 106.480 139.020  1.00  0.00           H
ATOM   1982 HG22 VAL A 137      92.990 106.490 138.780  1.00  0.00           H
ATOM   1983 HG23 VAL A 137      92.460 105.670 140.140  1.00  0.00           H
ATOM   1984  C   VAL A 137      91.230 109.410 138.850  1.00  0.00           C
ATOM   1985  O   VAL A 137      90.820 108.750 137.880  1.00  0.00           O
ATOM   1986  N   ALA A 138      90.590 110.530 139.270  1.00  0.00           N
ATOM   1987  HN  ALA A 138      90.890 110.970 140.110  1.00  0.00           H
ATOM   1988  CA  ALA A 138      89.320 111.020 138.710  1.00  0.00           C
ATOM   1989  HA  ALA A 138      89.540 111.160 137.660  1.00  0.00           H
ATOM   1990  CB  ALA A 138      88.220 109.990 139.030  1.00  0.00           C
ATOM   1991  HB1 ALA A 138      88.030 109.990 140.130  1.00  0.00           H
ATOM   1992  HB2 ALA A 138      87.300 110.310 138.500  1.00  0.00           H
ATOM   1993  HB3 ALA A 138      88.510 108.980 138.680  1.00  0.00           H
ATOM   1994  C   ALA A 138      88.990 112.390 139.210  1.00  0.00           C
ATOM   1995  O   ALA A 138      89.590 112.830 140.230  1.00  0.00           O
ATOM   1996  N   THR A 139      88.070 113.050 138.460  1.00  0.00           N
ATOM   1997  HN  THR A 139      87.710 112.760 137.580  1.00  0.00           H
ATOM   1998  CA  THR A 139      87.500 114.320 138.950  1.00  0.00           C
ATOM   1999  HA  THR A 139      87.460 114.190 140.020  1.00  0.00           H
ATOM   2000  CB  THR A 139      88.340 115.570 138.780  1.00  0.00           C
ATOM   2001  HB  THR A 139      89.280 115.390 139.340  1.00  0.00           H
ATOM   2002  OG1 THR A 139      87.710 116.740 139.220  1.00  0.00           O
ATOM   2003  HG1 THR A 139      87.390 116.570 140.100  1.00  0.00           H
ATOM   2004  CG2 THR A 139      88.660 115.840 137.330  1.00  0.00           C
ATOM   2005 HG21 THR A 139      87.750 115.930 136.710  1.00  0.00           H
ATOM   2006 HG22 THR A 139      89.270 116.760 137.180  1.00  0.00           H
ATOM   2007 HG23 THR A 139      89.250 115.010 136.880  1.00  0.00           H
ATOM   2008  C   THR A 139      86.150 114.440 138.280  1.00  0.00           C
ATOM   2009  O   THR A 139      85.860 113.900 137.260  1.00  0.00           O
ATOM   2010  N   SER A 140      85.260 115.320 138.890  1.00  0.00           N
ATOM   2011  HN  SER A 140      85.630 115.830 139.660  1.00  0.00           H
ATOM   2012  CA  SER A 140      83.980 115.670 138.240  1.00  0.00           C
ATOM   2013  HA  SER A 140      84.210 115.790 137.190  1.00  0.00           H
ATOM   2014  CB  SER A 140      82.810 114.650 138.310  1.00  0.00           C
ATOM   2015  HB1 SER A 140      82.650 114.470 139.390  1.00  0.00           H
ATOM   2016  HB2 SER A 140      82.970 113.710 137.740  1.00  0.00           H
ATOM   2017  OG  SER A 140      81.630 115.090 137.650  1.00  0.00           O
ATOM   2018  HG1 SER A 140      81.310 114.350 137.130  1.00  0.00           H
ATOM   2019  C   SER A 140      83.690 117.050 138.730  1.00  0.00           C
ATOM   2020  O   SER A 140      84.080 117.610 139.780  1.00  0.00           O
ATOM   2021  N   GLY A 141      83.040 117.790 137.810  1.00  0.00           N
ATOM   2022  HN  GLY A 141      82.790 117.360 136.950  1.00  0.00           H
ATOM   2023  CA  GLY A 141      82.630 119.170 138.120  1.00  0.00           C
ATOM   2024  HA1 GLY A 141      82.980 119.730 137.260  1.00  0.00           H
ATOM   2025  HA2 GLY A 141      83.000 119.570 139.050  1.00  0.00           H
ATOM   2026  C   GLY A 141      81.090 119.270 138.160  1.00  0.00           C
ATOM   2027  O   GLY A 141      80.580 120.350 138.010  1.00  0.00           O
ATOM   2028  N   GLU A 142      80.360 118.070 138.280  1.00  0.00           N
ATOM   2029  HN  GLU A 142      80.900 117.230 138.300  1.00  0.00           H
ATOM   2030  CA  GLU A 142      78.910 117.910 138.100  1.00  0.00           C
ATOM   2031  HA  GLU A 142      78.490 118.720 137.510  1.00  0.00           H
ATOM   2032  CB  GLU A 142      78.690 116.540 137.270  1.00  0.00           C
ATOM   2033  HB1 GLU A 142      79.070 115.590 137.720  1.00  0.00           H
ATOM   2034  HB2 GLU A 142      77.590 116.550 137.080  1.00  0.00           H
ATOM   2035  CG  GLU A 142      79.330 116.680 135.830  1.00  0.00           C
ATOM   2036  HG1 GLU A 142      80.400 116.380 135.940  1.00  0.00           H
ATOM   2037  HG2 GLU A 142      79.330 117.720 135.430  1.00  0.00           H
ATOM   2038  CD  GLU A 142      78.570 115.850 134.810  1.00  0.00           C
ATOM   2039  OE1 GLU A 142      77.350 116.190 134.600  1.00  0.00           O
ATOM   2040  OE2 GLU A 142      79.090 114.830 134.290  1.00  0.00           O
ATOM   2041  C   GLU A 142      78.060 118.000 139.380  1.00  0.00           C
ATOM   2042  O   GLU A 142      76.890 117.650 139.500  1.00  0.00           O
ATOM   2043  N   GLN A 143      78.750 118.370 140.470  1.00  0.00           N
ATOM   2044  HN  GLN A 143      79.710 118.590 140.310  1.00  0.00           H
ATOM   2045  CA  GLN A 143      78.120 118.540 141.780  1.00  0.00           C
ATOM   2046  HA  GLN A 143      77.050 118.540 141.680  1.00  0.00           H
ATOM   2047  CB  GLN A 143      78.710 117.370 142.690  1.00  0.00           C
ATOM   2048  HB1 GLN A 143      78.690 116.490 142.020  1.00  0.00           H
ATOM   2049  HB2 GLN A 143      79.760 117.520 143.020  1.00  0.00           H
ATOM   2050  CG  GLN A 143      77.910 117.170 144.070  1.00  0.00           C
ATOM   2051  HG1 GLN A 143      78.130 118.030 144.730  1.00  0.00           H
ATOM   2052  HG2 GLN A 143      78.310 116.310 144.650  1.00  0.00           H
ATOM   2053  CD  GLN A 143      76.430 116.850 144.140  1.00  0.00           C
ATOM   2054  OE1 GLN A 143      75.620 117.410 144.870  1.00  0.00           O
ATOM   2055  NE2 GLN A 143      76.010 115.860 143.260  1.00  0.00           N
ATOM   2056 HE21 GLN A 143      76.660 115.550 142.570  1.00  0.00           H
ATOM   2057 HE22 GLN A 143      75.050 115.570 143.240  1.00  0.00           H
ATOM   2058  C   GLN A 143      78.630 119.890 142.260  1.00  0.00           C
ATOM   2059  O   GLN A 143      79.840 120.120 142.230  1.00  0.00           O
ATOM   2060  N   VAL A 144      77.730 120.900 142.500  1.00  0.00           N
ATOM   2061  HN  VAL A 144      76.760 120.710 142.670  1.00  0.00           H
ATOM   2062  CA  VAL A 144      78.210 122.280 142.700  1.00  0.00           C
ATOM   2063  HA  VAL A 144      79.290 122.340 142.790  1.00  0.00           H
ATOM   2064  CB  VAL A 144      77.890 123.180 141.460  1.00  0.00           C
ATOM   2065  HB  VAL A 144      78.090 124.230 141.760  1.00  0.00           H
ATOM   2066  CG1 VAL A 144      78.850 122.880 140.380  1.00  0.00           C
ATOM   2067 HG11 VAL A 144      78.520 123.500 139.510  1.00  0.00           H
ATOM   2068 HG12 VAL A 144      79.880 123.230 140.600  1.00  0.00           H
ATOM   2069 HG13 VAL A 144      78.800 121.840 139.970  1.00  0.00           H
ATOM   2070  CG2 VAL A 144      76.400 123.020 141.060  1.00  0.00           C
ATOM   2071 HG21 VAL A 144      76.250 123.570 140.110  1.00  0.00           H
ATOM   2072 HG22 VAL A 144      76.160 121.980 140.770  1.00  0.00           H
ATOM   2073 HG23 VAL A 144      75.690 123.280 141.880  1.00  0.00           H
ATOM   2074  C   VAL A 144      77.740 122.820 143.980  1.00  0.00           C
ATOM   2075  O   VAL A 144      76.840 122.360 144.660  1.00  0.00           O
ATOM   2076  N   GLY A 145      78.350 123.940 144.460  1.00  0.00           N
ATOM   2077  HN  GLY A 145      79.010 124.360 143.850  1.00  0.00           H
ATOM   2078  CA  GLY A 145      78.150 124.640 145.690  1.00  0.00           C
ATOM   2079  HA1 GLY A 145      77.100 124.620 145.950  1.00  0.00           H
ATOM   2080  HA2 GLY A 145      78.580 125.630 145.650  1.00  0.00           H
ATOM   2081  C   GLY A 145      78.800 124.010 146.840  1.00  0.00           C
ATOM   2082  O   GLY A 145      79.600 123.050 146.740  1.00  0.00           O
ATOM   2083  N   GLY A 146      78.580 124.580 148.060  1.00  0.00           N
ATOM   2084  HN  GLY A 146      78.120 125.470 148.000  1.00  0.00           H
ATOM   2085  CA  GLY A 146      78.790 124.100 149.410  1.00  0.00           C
ATOM   2086  HA1 GLY A 146      78.620 124.880 150.140  1.00  0.00           H
ATOM   2087  HA2 GLY A 146      79.820 123.780 149.400  1.00  0.00           H
ATOM   2088  C   GLY A 146      77.880 122.970 149.820  1.00  0.00           C
ATOM   2089  O   GLY A 146      76.930 122.640 149.070  1.00  0.00           O
ATOM   2090  N   ILE A 147      78.060 122.420 151.030  1.00  0.00           N
ATOM   2091  HN  ILE A 147      78.650 122.910 151.670  1.00  0.00           H
ATOM   2092  CA  ILE A 147      77.480 121.170 151.410  1.00  0.00           C
ATOM   2093  HA  ILE A 147      77.250 120.590 150.520  1.00  0.00           H
ATOM   2094  CB  ILE A 147      78.530 120.290 152.200  1.00  0.00           C
ATOM   2095  HB  ILE A 147      78.410 120.580 153.270  1.00  0.00           H
ATOM   2096  CG2 ILE A 147      78.200 118.820 152.040  1.00  0.00           C
ATOM   2097 HG21 ILE A 147      78.960 118.160 152.500  1.00  0.00           H
ATOM   2098 HG22 ILE A 147      77.250 118.540 152.550  1.00  0.00           H
ATOM   2099 HG23 ILE A 147      78.050 118.550 150.970  1.00  0.00           H
ATOM   2100  CG1 ILE A 147      80.030 120.590 151.860  1.00  0.00           C
ATOM   2101 HG11 ILE A 147      80.700 119.980 152.490  1.00  0.00           H
ATOM   2102 HG12 ILE A 147      80.280 121.630 152.170  1.00  0.00           H
ATOM   2103  CD  ILE A 147      80.400 120.340 150.420  1.00  0.00           C
ATOM   2104  HD1 ILE A 147      81.290 120.960 150.170  1.00  0.00           H
ATOM   2105  HD2 ILE A 147      80.600 119.260 150.220  1.00  0.00           H
ATOM   2106  HD3 ILE A 147      79.640 120.750 149.730  1.00  0.00           H
ATOM   2107  C   ILE A 147      76.100 121.230 152.050  1.00  0.00           C
ATOM   2108  O   ILE A 147      75.260 120.460 151.590  1.00  0.00           O
ATOM   2109  N   PHE A 148      75.940 122.060 153.100  1.00  0.00           N
ATOM   2110  HN  PHE A 148      76.680 122.670 153.370  1.00  0.00           H
ATOM   2111  CA  PHE A 148      74.840 121.950 153.980  1.00  0.00           C
ATOM   2112  HA  PHE A 148      73.930 121.870 153.400  1.00  0.00           H
ATOM   2113  CB  PHE A 148      74.980 120.740 155.030  1.00  0.00           C
ATOM   2114  HB1 PHE A 148      74.110 120.760 155.710  1.00  0.00           H
ATOM   2115  HB2 PHE A 148      74.970 119.780 154.470  1.00  0.00           H
ATOM   2116  CG  PHE A 148      76.180 120.730 155.920  1.00  0.00           C
ATOM   2117  CD1 PHE A 148      76.220 121.480 157.080  1.00  0.00           C
ATOM   2118  HD1 PHE A 148      75.450 122.200 157.310  1.00  0.00           H
ATOM   2119  CE1 PHE A 148      77.350 121.350 157.940  1.00  0.00           C
ATOM   2120  HE1 PHE A 148      77.460 122.060 158.740  1.00  0.00           H
ATOM   2121  CZ  PHE A 148      78.470 120.500 157.680  1.00  0.00           C
ATOM   2122  HZ  PHE A 148      79.190 120.430 158.480  1.00  0.00           H
ATOM   2123  CD2 PHE A 148      77.200 119.850 155.690  1.00  0.00           C
ATOM   2124  HD2 PHE A 148      77.150 119.170 154.850  1.00  0.00           H
ATOM   2125  CE2 PHE A 148      78.300 119.710 156.530  1.00  0.00           C
ATOM   2126  HE2 PHE A 148      79.120 119.030 156.360  1.00  0.00           H
ATOM   2127  C   PHE A 148      74.630 123.320 154.740  1.00  0.00           C
ATOM   2128  O   PHE A 148      75.620 124.060 154.860  1.00  0.00           O
ATOM   2129  N   SER A 149      73.380 123.580 155.280  1.00  0.00           N
ATOM   2130  HN  SER A 149      72.630 122.930 155.190  1.00  0.00           H
ATOM   2131  CA  SER A 149      73.000 124.670 156.170  1.00  0.00           C
ATOM   2132  HA  SER A 149      73.470 125.580 155.830  1.00  0.00           H
ATOM   2133  CB  SER A 149      71.490 124.660 156.280  1.00  0.00           C
ATOM   2134  HB1 SER A 149      71.140 123.870 156.980  1.00  0.00           H
ATOM   2135  HB2 SER A 149      71.110 124.410 155.260  1.00  0.00           H
ATOM   2136  OG  SER A 149      70.870 125.880 156.730  1.00  0.00           O
ATOM   2137  HG1 SER A 149      71.180 126.580 156.150  1.00  0.00           H
ATOM   2138  C   SER A 149      73.600 124.500 157.600  1.00  0.00           C
ATOM   2139  O   SER A 149      73.690 123.380 158.090  1.00  0.00           O
ATOM   2140  N   PRO A 150      73.990 125.620 158.350  1.00  0.00           N
ATOM   2141  CD  PRO A 150      74.130 126.970 157.830  1.00  0.00           C
ATOM   2142  HD1 PRO A 150      73.410 127.180 157.020  1.00  0.00           H
ATOM   2143  HD2 PRO A 150      75.140 127.060 157.380  1.00  0.00           H
ATOM   2144  CA  PRO A 150      74.080 125.560 159.820  1.00  0.00           C
ATOM   2145  HA  PRO A 150      74.910 124.900 160.040  1.00  0.00           H
ATOM   2146  CB  PRO A 150      74.470 127.000 160.200  1.00  0.00           C
ATOM   2147  HB1 PRO A 150      74.100 127.390 161.180  1.00  0.00           H
ATOM   2148  HB2 PRO A 150      75.570 127.020 160.280  1.00  0.00           H
ATOM   2149  CG  PRO A 150      73.910 127.860 159.090  1.00  0.00           C
ATOM   2150  HG1 PRO A 150      74.240 128.900 158.850  1.00  0.00           H
ATOM   2151  HG2 PRO A 150      72.830 127.910 159.350  1.00  0.00           H
ATOM   2152  C   PRO A 150      72.900 125.000 160.600  1.00  0.00           C
ATOM   2153  O   PRO A 150      73.050 124.380 161.660  1.00  0.00           O
ATOM   2154  N   LEU A 151      71.700 125.140 160.070  1.00  0.00           N
ATOM   2155  HN  LEU A 151      71.530 125.480 159.150  1.00  0.00           H
ATOM   2156  CA  LEU A 151      70.460 124.720 160.710  1.00  0.00           C
ATOM   2157  HA  LEU A 151      70.480 124.900 161.770  1.00  0.00           H
ATOM   2158  CB  LEU A 151      69.250 125.440 160.100  1.00  0.00           C
ATOM   2159  HB1 LEU A 151      68.920 124.990 159.130  1.00  0.00           H
ATOM   2160  HB2 LEU A 151      68.350 125.420 160.750  1.00  0.00           H
ATOM   2161  CG  LEU A 151      69.340 126.980 159.920  1.00  0.00           C
ATOM   2162  HG  LEU A 151      70.210 127.130 159.230  1.00  0.00           H
ATOM   2163  CD1 LEU A 151      68.050 127.550 159.230  1.00  0.00           C
ATOM   2164 HD11 LEU A 151      68.080 128.650 159.360  1.00  0.00           H
ATOM   2165 HD12 LEU A 151      67.920 127.380 158.140  1.00  0.00           H
ATOM   2166 HD13 LEU A 151      67.170 127.120 159.770  1.00  0.00           H
ATOM   2167  CD2 LEU A 151      69.580 127.890 161.140  1.00  0.00           C
ATOM   2168 HD21 LEU A 151      68.850 127.730 161.960  1.00  0.00           H
ATOM   2169 HD22 LEU A 151      70.610 127.690 161.510  1.00  0.00           H
ATOM   2170 HD23 LEU A 151      69.460 128.950 160.820  1.00  0.00           H
ATOM   2171  C   LEU A 151      70.310 123.190 160.780  1.00  0.00           C
ATOM   2172  O   LEU A 151      69.720 122.670 161.760  1.00  0.00           O
ATOM   2173  N   THR A 152      70.950 122.360 159.990  1.00  0.00           N
ATOM   2174  HN  THR A 152      71.420 122.580 159.140  1.00  0.00           H
ATOM   2175  CA  THR A 152      70.890 120.950 160.140  1.00  0.00           C
ATOM   2176  HA  THR A 152      70.360 120.710 161.060  1.00  0.00           H
ATOM   2177  CB  THR A 152      70.220 120.130 159.060  1.00  0.00           C
ATOM   2178  HB  THR A 152      70.200 119.050 159.300  1.00  0.00           H
ATOM   2179  OG1 THR A 152      70.980 120.410 157.850  1.00  0.00           O
ATOM   2180  HG1 THR A 152      70.660 119.800 157.180  1.00  0.00           H
ATOM   2181  CG2 THR A 152      68.830 120.630 158.740  1.00  0.00           C
ATOM   2182 HG21 THR A 152      68.930 121.680 158.390  1.00  0.00           H
ATOM   2183 HG22 THR A 152      68.410 119.960 157.970  1.00  0.00           H
ATOM   2184 HG23 THR A 152      68.210 120.660 159.660  1.00  0.00           H
ATOM   2185  C   THR A 152      72.210 120.290 160.520  1.00  0.00           C
ATOM   2186  O   THR A 152      72.400 119.050 160.610  1.00  0.00           O
ATOM   2187  N   GLN A 153      73.120 121.180 160.830  1.00  0.00           N
ATOM   2188  HN  GLN A 153      73.100 122.160 160.640  1.00  0.00           H
ATOM   2189  CA  GLN A 153      74.440 120.740 161.290  1.00  0.00           C
ATOM   2190  HA  GLN A 153      74.830 120.000 160.610  1.00  0.00           H
ATOM   2191  CB  GLN A 153      75.480 121.920 161.250  1.00  0.00           C
ATOM   2192  HB1 GLN A 153      75.370 122.410 160.260  1.00  0.00           H
ATOM   2193  HB2 GLN A 153      75.050 122.640 161.960  1.00  0.00           H
ATOM   2194  CG  GLN A 153      76.830 121.570 161.950  1.00  0.00           C
ATOM   2195  HG1 GLN A 153      77.140 120.600 161.510  1.00  0.00           H
ATOM   2196  HG2 GLN A 153      76.680 121.410 163.040  1.00  0.00           H
ATOM   2197  CD  GLN A 153      77.940 122.640 161.800  1.00  0.00           C
ATOM   2198  OE1 GLN A 153      77.750 123.770 162.160  1.00  0.00           O
ATOM   2199  NE2 GLN A 153      79.120 122.240 161.330  1.00  0.00           N
ATOM   2200 HE21 GLN A 153      79.290 121.280 161.090  1.00  0.00           H
ATOM   2201 HE22 GLN A 153      79.930 122.830 161.300  1.00  0.00           H
ATOM   2202  C   GLN A 153      74.620 119.730 162.490  1.00  0.00           C
ATOM   2203  O   GLN A 153      75.410 118.810 162.480  1.00  0.00           O
ATOM   2204  N   LYS A 154      73.750 119.870 163.560  1.00  0.00           N
ATOM   2205  HN  LYS A 154      73.210 120.690 163.660  1.00  0.00           H
ATOM   2206  CA  LYS A 154      73.690 118.990 164.650  1.00  0.00           C
ATOM   2207  HA  LYS A 154      74.710 118.880 164.970  1.00  0.00           H
ATOM   2208  CB  LYS A 154      72.910 119.660 165.780  1.00  0.00           C
ATOM   2209  HB1 LYS A 154      71.870 119.950 165.490  1.00  0.00           H
ATOM   2210  HB2 LYS A 154      72.810 118.900 166.580  1.00  0.00           H
ATOM   2211  CG  LYS A 154      73.570 120.940 166.360  1.00  0.00           C
ATOM   2212  HG1 LYS A 154      73.060 121.180 167.320  1.00  0.00           H
ATOM   2213  HG2 LYS A 154      73.330 121.770 165.650  1.00  0.00           H
ATOM   2214  CD  LYS A 154      75.080 120.970 166.600  1.00  0.00           C
ATOM   2215  HD1 LYS A 154      75.650 120.860 165.650  1.00  0.00           H
ATOM   2216  HD2 LYS A 154      75.220 120.020 167.140  1.00  0.00           H
ATOM   2217  CE  LYS A 154      75.660 122.150 167.400  1.00  0.00           C
ATOM   2218  HE1 LYS A 154      75.160 122.180 168.400  1.00  0.00           H
ATOM   2219  HE2 LYS A 154      75.430 123.040 166.780  1.00  0.00           H
ATOM   2220  NZ  LYS A 154      77.110 121.920 167.700  1.00  0.00           N
ATOM   2221  HZ1 LYS A 154      77.190 121.110 168.350  1.00  0.00           H
ATOM   2222  HZ2 LYS A 154      77.640 121.650 166.850  1.00  0.00           H
ATOM   2223  HZ3 LYS A 154      77.480 122.710 168.260  1.00  0.00           H
ATOM   2224  C   LYS A 154      73.150 117.620 164.290  1.00  0.00           C
ATOM   2225  O   LYS A 154      73.440 116.720 165.000  1.00  0.00           O
ATOM   2226  N   CYS A 155      72.450 117.470 163.150  1.00  0.00           N
ATOM   2227  HN  CYS A 155      72.380 118.240 162.520  1.00  0.00           H
ATOM   2228  CA  CYS A 155      72.080 116.120 162.730  1.00  0.00           C
ATOM   2229  HA  CYS A 155      71.920 115.520 163.610  1.00  0.00           H
ATOM   2230  CB  CYS A 155      70.730 116.120 161.920  1.00  0.00           C
ATOM   2231  HB1 CYS A 155      70.420 115.060 161.760  1.00  0.00           H
ATOM   2232  HB2 CYS A 155      70.870 116.550 160.900  1.00  0.00           H
ATOM   2233  SG  CYS A 155      69.260 116.820 162.740  1.00  0.00           S
ATOM   2234  C   CYS A 155      73.110 115.470 161.750  1.00  0.00           C
ATOM   2235  O   CYS A 155      72.960 114.300 161.370  1.00  0.00           O
ATOM   2236  N   LYS A 156      74.160 116.190 161.310  1.00  0.00           N
ATOM   2237  HN  LYS A 156      74.360 117.100 161.670  1.00  0.00           H
ATOM   2238  CA  LYS A 156      75.210 115.630 160.460  1.00  0.00           C
ATOM   2239  HA  LYS A 156      74.790 114.890 159.810  1.00  0.00           H
ATOM   2240  CB  LYS A 156      75.920 116.690 159.590  1.00  0.00           C
ATOM   2241  HB1 LYS A 156      76.230 117.410 160.380  1.00  0.00           H
ATOM   2242  HB2 LYS A 156      76.860 116.240 159.220  1.00  0.00           H
ATOM   2243  CG  LYS A 156      75.050 117.480 158.600  1.00  0.00           C
ATOM   2244  HG1 LYS A 156      75.630 118.300 158.120  1.00  0.00           H
ATOM   2245  HG2 LYS A 156      74.280 117.960 159.240  1.00  0.00           H
ATOM   2246  CD  LYS A 156      74.270 116.640 157.490  1.00  0.00           C
ATOM   2247  HD1 LYS A 156      73.510 116.080 158.070  1.00  0.00           H
ATOM   2248  HD2 LYS A 156      74.800 115.820 156.960  1.00  0.00           H
ATOM   2249  CE  LYS A 156      73.540 117.560 156.450  1.00  0.00           C
ATOM   2250  HE1 LYS A 156      74.320 118.200 155.980  1.00  0.00           H
ATOM   2251  HE2 LYS A 156      72.860 118.190 157.060  1.00  0.00           H
ATOM   2252  NZ  LYS A 156      72.810 116.800 155.450  1.00  0.00           N
ATOM   2253  HZ1 LYS A 156      73.380 116.080 154.970  1.00  0.00           H
ATOM   2254  HZ2 LYS A 156      71.970 116.310 155.800  1.00  0.00           H
ATOM   2255  HZ3 LYS A 156      72.620 117.480 154.690  1.00  0.00           H
ATOM   2256  C   LYS A 156      76.250 114.960 161.390  1.00  0.00           C
ATOM   2257  O   LYS A 156      77.030 115.630 162.100  1.00  0.00           O
ATOM   2258  N   VAL A 157      76.350 113.610 161.230  1.00  0.00           N
ATOM   2259  HN  VAL A 157      75.760 113.190 160.540  1.00  0.00           H
ATOM   2260  CA  VAL A 157      77.160 112.790 162.050  1.00  0.00           C
ATOM   2261  HA  VAL A 157      77.670 113.280 162.870  1.00  0.00           H
ATOM   2262  CB  VAL A 157      76.240 111.830 162.720  1.00  0.00           C
ATOM   2263  HB  VAL A 157      75.670 111.180 162.020  1.00  0.00           H
ATOM   2264  CG1 VAL A 157      76.970 110.890 163.670  1.00  0.00           C
ATOM   2265 HG11 VAL A 157      77.350 111.330 164.620  1.00  0.00           H
ATOM   2266 HG12 VAL A 157      76.550 109.880 163.870  1.00  0.00           H
ATOM   2267 HG13 VAL A 157      77.860 110.540 163.120  1.00  0.00           H
ATOM   2268  CG2 VAL A 157      75.190 112.590 163.530  1.00  0.00           C
ATOM   2269 HG21 VAL A 157      74.570 113.320 162.970  1.00  0.00           H
ATOM   2270 HG22 VAL A 157      74.550 111.870 164.070  1.00  0.00           H
ATOM   2271 HG23 VAL A 157      75.700 113.220 164.290  1.00  0.00           H
ATOM   2272  C   VAL A 157      78.180 112.080 161.220  1.00  0.00           C
ATOM   2273  O   VAL A 157      77.850 111.540 160.150  1.00  0.00           O
ATOM   2274  N   LEU A 158      79.420 112.000 161.630  1.00  0.00           N
ATOM   2275  HN  LEU A 158      79.710 112.420 162.480  1.00  0.00           H
ATOM   2276  CA  LEU A 158      80.550 111.440 160.890  1.00  0.00           C
ATOM   2277  HA  LEU A 158      80.330 111.240 159.850  1.00  0.00           H
ATOM   2278  CB  LEU A 158      81.740 112.370 160.980  1.00  0.00           C
ATOM   2279  HB1 LEU A 158      81.320 113.370 160.720  1.00  0.00           H
ATOM   2280  HB2 LEU A 158      82.000 112.490 162.050  1.00  0.00           H
ATOM   2281  CG  LEU A 158      83.050 111.950 160.230  1.00  0.00           C
ATOM   2282  HG  LEU A 158      83.080 110.850 160.360  1.00  0.00           H
ATOM   2283  CD1 LEU A 158      83.020 112.310 158.760  1.00  0.00           C
ATOM   2284 HD11 LEU A 158      83.940 111.970 158.240  1.00  0.00           H
ATOM   2285 HD12 LEU A 158      82.200 111.840 158.190  1.00  0.00           H
ATOM   2286 HD13 LEU A 158      82.970 113.410 158.650  1.00  0.00           H
ATOM   2287  CD2 LEU A 158      84.320 112.340 160.990  1.00  0.00           C
ATOM   2288 HD21 LEU A 158      85.210 111.940 160.450  1.00  0.00           H
ATOM   2289 HD22 LEU A 158      84.390 113.430 161.210  1.00  0.00           H
ATOM   2290 HD23 LEU A 158      84.260 111.950 162.020  1.00  0.00           H
ATOM   2291  C   LEU A 158      80.840 110.100 161.490  1.00  0.00           C
ATOM   2292  O   LEU A 158      80.840 109.950 162.700  1.00  0.00           O
ATOM   2293  N   MET A 159      81.100 109.050 160.700  1.00  0.00           N
ATOM   2294  HN  MET A 159      80.960 109.100 159.710  1.00  0.00           H
ATOM   2295  CA  MET A 159      81.370 107.740 161.280  1.00  0.00           C
ATOM   2296  HA  MET A 159      81.830 107.880 162.250  1.00  0.00           H
ATOM   2297  CB  MET A 159      80.040 107.100 161.610  1.00  0.00           C
ATOM   2298  HB1 MET A 159      80.210 106.370 162.430  1.00  0.00           H
ATOM   2299  HB2 MET A 159      79.230 107.730 162.030  1.00  0.00           H
ATOM   2300  CG  MET A 159      79.360 106.440 160.360  1.00  0.00           C
ATOM   2301  HG1 MET A 159      80.130 105.990 159.700  1.00  0.00           H
ATOM   2302  HG2 MET A 159      78.900 107.250 159.760  1.00  0.00           H
ATOM   2303  SD  MET A 159      77.990 105.250 160.800  1.00  0.00           S
ATOM   2304  CE  MET A 159      76.810 106.580 161.210  1.00  0.00           C
ATOM   2305  HE1 MET A 159      77.050 107.500 160.620  1.00  0.00           H
ATOM   2306  HE2 MET A 159      75.770 106.230 161.030  1.00  0.00           H
ATOM   2307  HE3 MET A 159      76.860 106.930 162.260  1.00  0.00           H
ATOM   2308  C   MET A 159      82.390 107.000 160.380  1.00  0.00           C
ATOM   2309  O   MET A 159      82.470 107.230 159.190  1.00  0.00           O
ATOM   2310  N   LEU A 160      83.120 106.010 160.920  1.00  0.00           N
ATOM   2311  HN  LEU A 160      83.120 105.880 161.910  1.00  0.00           H
ATOM   2312  CA  LEU A 160      84.280 105.330 160.260  1.00  0.00           C
ATOM   2313  HA  LEU A 160      84.260 105.630 159.220  1.00  0.00           H
ATOM   2314  CB  LEU A 160      85.640 105.890 160.930  1.00  0.00           C
ATOM   2315  HB1 LEU A 160      85.710 107.000 160.920  1.00  0.00           H
ATOM   2316  HB2 LEU A 160      85.650 105.420 161.940  1.00  0.00           H
ATOM   2317  CG  LEU A 160      86.900 105.230 160.310  1.00  0.00           C
ATOM   2318  HG  LEU A 160      86.810 104.220 159.870  1.00  0.00           H
ATOM   2319  CD1 LEU A 160      87.410 106.110 159.240  1.00  0.00           C
ATOM   2320 HD11 LEU A 160      87.740 107.120 159.550  1.00  0.00           H
ATOM   2321 HD12 LEU A 160      88.290 105.520 158.890  1.00  0.00           H
ATOM   2322 HD13 LEU A 160      86.690 106.330 158.420  1.00  0.00           H
ATOM   2323  CD2 LEU A 160      88.070 105.320 161.270  1.00  0.00           C
ATOM   2324 HD21 LEU A 160      87.970 104.680 162.170  1.00  0.00           H
ATOM   2325 HD22 LEU A 160      89.060 105.030 160.850  1.00  0.00           H
ATOM   2326 HD23 LEU A 160      88.070 106.340 161.720  1.00  0.00           H
ATOM   2327  C   LEU A 160      84.040 103.820 160.450  1.00  0.00           C
ATOM   2328  O   LEU A 160      83.580 103.250 161.440  1.00  0.00           O
ATOM   2329  N   GLY A 161      84.290 103.120 159.280  1.00  0.00           N
ATOM   2330  HN  GLY A 161      84.560 103.580 158.430  1.00  0.00           H
ATOM   2331  CA  GLY A 161      84.360 101.690 159.160  1.00  0.00           C
ATOM   2332  HA1 GLY A 161      84.570 101.190 160.090  1.00  0.00           H
ATOM   2333  HA2 GLY A 161      85.130 101.420 158.450  1.00  0.00           H
ATOM   2334  C   GLY A 161      83.110 100.970 158.770  1.00  0.00           C
ATOM   2335  O   GLY A 161      83.020  99.760 158.790  1.00  0.00           O
ATOM   2336  N   GLY A 162      82.080 101.770 158.450  1.00  0.00           N
ATOM   2337  HN  GLY A 162      82.310 102.710 158.220  1.00  0.00           H
ATOM   2338  CA  GLY A 162      80.740 101.190 158.080  1.00  0.00           C
ATOM   2339  HA1 GLY A 162      80.440 100.450 158.810  1.00  0.00           H
ATOM   2340  HA2 GLY A 162      80.960 100.690 157.150  1.00  0.00           H
ATOM   2341  C   GLY A 162      79.730 102.140 157.890  1.00  0.00           C
ATOM   2342  O   GLY A 162      79.780 103.250 158.350  1.00  0.00           O
ATOM   2343  N   SER A 163      78.730 101.710 157.170  1.00  0.00           N
ATOM   2344  HN  SER A 163      78.900 100.890 156.620  1.00  0.00           H
ATOM   2345  CA  SER A 163      77.510 102.560 157.090  1.00  0.00           C
ATOM   2346  HA  SER A 163      77.750 103.610 157.090  1.00  0.00           H
ATOM   2347  CB  SER A 163      76.670 102.290 155.810  1.00  0.00           C
ATOM   2348  HB1 SER A 163      77.240 102.440 154.880  1.00  0.00           H
ATOM   2349  HB2 SER A 163      75.840 103.020 155.690  1.00  0.00           H
ATOM   2350  OG  SER A 163      76.210 100.950 155.890  1.00  0.00           O
ATOM   2351  HG1 SER A 163      75.690 100.700 155.120  1.00  0.00           H
ATOM   2352  C   SER A 163      76.630 102.250 158.350  1.00  0.00           C
ATOM   2353  O   SER A 163      77.010 101.480 159.250  1.00  0.00           O
ATOM   2354  N   ALA A 164      75.390 102.870 158.370  1.00  0.00           N
ATOM   2355  HN  ALA A 164      75.110 103.560 157.700  1.00  0.00           H
ATOM   2356  CA  ALA A 164      74.340 102.680 159.400  1.00  0.00           C
ATOM   2357  HA  ALA A 164      74.970 102.360 160.220  1.00  0.00           H
ATOM   2358  CB  ALA A 164      73.680 104.030 159.560  1.00  0.00           C
ATOM   2359  HB1 ALA A 164      72.910 103.970 160.360  1.00  0.00           H
ATOM   2360  HB2 ALA A 164      74.460 104.800 159.740  1.00  0.00           H
ATOM   2361  HB3 ALA A 164      73.100 104.280 158.650  1.00  0.00           H
ATOM   2362  C   ALA A 164      73.370 101.540 159.060  1.00  0.00           C
ATOM   2363  O   ALA A 164      72.460 101.280 159.840  1.00  0.00           O
ATOM   2364  N   LEU A 165      73.700 100.900 157.890  1.00  0.00           N
ATOM   2365  HN  LEU A 165      74.450 101.260 157.360  1.00  0.00           H
ATOM   2366  CA  LEU A 165      73.140  99.560 157.450  1.00  0.00           C
ATOM   2367  HA  LEU A 165      72.290  99.210 158.030  1.00  0.00           H
ATOM   2368  CB  LEU A 165      72.540  99.650 156.010  1.00  0.00           C
ATOM   2369  HB1 LEU A 165      73.250 100.020 155.240  1.00  0.00           H
ATOM   2370  HB2 LEU A 165      72.070  98.710 155.650  1.00  0.00           H
ATOM   2371  CG  LEU A 165      71.400 100.560 155.640  1.00  0.00           C
ATOM   2372  HG  LEU A 165      71.750 101.610 155.670  1.00  0.00           H
ATOM   2373  CD1 LEU A 165      70.940 100.260 154.230  1.00  0.00           C
ATOM   2374 HD11 LEU A 165      71.780 100.500 153.540  1.00  0.00           H
ATOM   2375 HD12 LEU A 165      70.590  99.210 154.140  1.00  0.00           H
ATOM   2376 HD13 LEU A 165      70.110 100.930 153.950  1.00  0.00           H
ATOM   2377  CD2 LEU A 165      70.180 100.630 156.610  1.00  0.00           C
ATOM   2378 HD21 LEU A 165      70.390 101.110 157.590  1.00  0.00           H
ATOM   2379 HD22 LEU A 165      69.300 101.130 156.130  1.00  0.00           H
ATOM   2380 HD23 LEU A 165      69.930  99.550 156.710  1.00  0.00           H
ATOM   2381  C   LEU A 165      74.150  98.470 157.400  1.00  0.00           C
ATOM   2382  O   LEU A 165      73.960  97.340 157.040  1.00  0.00           O
ATOM   2383  N   ASN A 166      75.310  98.750 157.970  1.00  0.00           N
ATOM   2384  HN  ASN A 166      75.430  99.710 158.220  1.00  0.00           H
ATOM   2385  CA  ASN A 166      76.370  97.820 158.290  1.00  0.00           C
ATOM   2386  HA  ASN A 166      77.050  98.550 158.710  1.00  0.00           H
ATOM   2387  CB  ASN A 166      76.080  96.610 159.310  1.00  0.00           C
ATOM   2388  HB1 ASN A 166      75.160  96.160 158.870  1.00  0.00           H
ATOM   2389  HB2 ASN A 166      76.970  95.950 159.360  1.00  0.00           H
ATOM   2390  CG  ASN A 166      75.770  97.220 160.630  1.00  0.00           C
ATOM   2391  OD1 ASN A 166      75.050  98.200 160.810  1.00  0.00           O
ATOM   2392  ND2 ASN A 166      76.560  96.780 161.690  1.00  0.00           N
ATOM   2393 HD21 ASN A 166      77.130  95.970 161.540  1.00  0.00           H
ATOM   2394 HD22 ASN A 166      76.270  97.040 162.610  1.00  0.00           H
ATOM   2395  C   ASN A 166      77.090  97.240 157.110  1.00  0.00           C
ATOM   2396  O   ASN A 166      77.490  96.040 157.020  1.00  0.00           O
ATOM   2397  N   HIS A 167      77.460  98.040 156.090  1.00  0.00           N
ATOM   2398  HN  HIS A 167      77.100  98.970 156.110  1.00  0.00           H
ATOM   2399  CA  HIS A 167      78.400  97.690 155.020  1.00  0.00           C
ATOM   2400  HA  HIS A 167      78.290  96.640 154.800  1.00  0.00           H
ATOM   2401  CB  HIS A 167      78.080  98.480 153.650  1.00  0.00           C
ATOM   2402  HB1 HIS A 167      78.190  99.570 153.840  1.00  0.00           H
ATOM   2403  HB2 HIS A 167      78.820  98.140 152.890  1.00  0.00           H
ATOM   2404  ND1 HIS A 167      75.620  98.890 153.630  1.00  0.00           N
ATOM   2405  CG  HIS A 167      76.700  98.260 153.050  1.00  0.00           C
ATOM   2406  CE1 HIS A 167      74.590  98.620 152.860  1.00  0.00           C
ATOM   2407  HE1 HIS A 167      73.600  99.030 153.040  1.00  0.00           H
ATOM   2408  NE2 HIS A 167      74.920  97.920 151.780  1.00  0.00           N
ATOM   2409  HE2 HIS A 167      74.330  97.610 151.030  1.00  0.00           H
ATOM   2410  CD2 HIS A 167      76.290  97.720 151.930  1.00  0.00           C
ATOM   2411  HD2 HIS A 167      76.900  97.130 151.250  1.00  0.00           H
ATOM   2412  C   HIS A 167      79.840  98.100 155.550  1.00  0.00           C
ATOM   2413  O   HIS A 167      80.230  99.250 155.260  1.00  0.00           O
ATOM   2414  N   ASN A 168      80.630  97.290 156.310  1.00  0.00           N
ATOM   2415  HN  ASN A 168      80.250  96.450 156.710  1.00  0.00           H
ATOM   2416  CA  ASN A 168      81.810  97.580 156.890  1.00  0.00           C
ATOM   2417  HA  ASN A 168      81.780  98.630 157.150  1.00  0.00           H
ATOM   2418  CB  ASN A 168      82.070  96.760 158.190  1.00  0.00           C
ATOM   2419  HB1 ASN A 168      82.200  95.670 158.020  1.00  0.00           H
ATOM   2420  HB2 ASN A 168      83.020  97.080 158.670  1.00  0.00           H
ATOM   2421  CG  ASN A 168      80.910  96.890 159.200  1.00  0.00           C
ATOM   2422  OD1 ASN A 168      80.190  95.910 159.490  1.00  0.00           O
ATOM   2423  ND2 ASN A 168      80.850  98.100 159.810  1.00  0.00           N
ATOM   2424 HD21 ASN A 168      81.630  98.700 159.600  1.00  0.00           H
ATOM   2425 HD22 ASN A 168      80.220  98.280 160.560  1.00  0.00           H
ATOM   2426  C   ASN A 168      82.980  97.400 155.970  1.00  0.00           C
ATOM   2427  O   ASN A 168      83.140  96.380 155.320  1.00  0.00           O
ATOM   2428  N   TYR A 169      83.950  98.360 156.090  1.00  0.00           N
ATOM   2429  HN  TYR A 169      83.830  99.200 156.610  1.00  0.00           H
ATOM   2430  CA  TYR A 169      85.310  98.010 155.680  1.00  0.00           C
ATOM   2431  HA  TYR A 169      85.270  97.620 154.680  1.00  0.00           H
ATOM   2432  CB  TYR A 169      85.990  99.390 155.570  1.00  0.00           C
ATOM   2433  HB1 TYR A 169      85.460 100.070 154.860  1.00  0.00           H
ATOM   2434  HB2 TYR A 169      85.860  99.740 156.620  1.00  0.00           H
ATOM   2435  CG  TYR A 169      87.470  99.290 155.250  1.00  0.00           C
ATOM   2436  CD1 TYR A 169      87.920  99.350 153.920  1.00  0.00           C
ATOM   2437  HD1 TYR A 169      87.270  99.420 153.060  1.00  0.00           H
ATOM   2438  CE1 TYR A 169      89.300  99.440 153.680  1.00  0.00           C
ATOM   2439  HE1 TYR A 169      89.650  99.560 152.660  1.00  0.00           H
ATOM   2440  CZ  TYR A 169      90.210  99.250 154.700  1.00  0.00           C
ATOM   2441  OH  TYR A 169      91.610  99.320 154.380  1.00  0.00           O
ATOM   2442  HH  TYR A 169      91.900  99.540 155.270  1.00  0.00           H
ATOM   2443  CD2 TYR A 169      88.410  99.310 156.350  1.00  0.00           C
ATOM   2444  HD2 TYR A 169      88.130  99.310 157.390  1.00  0.00           H
ATOM   2445  CE2 TYR A 169      89.770  99.260 156.040  1.00  0.00           C
ATOM   2446  HE2 TYR A 169      90.490  99.360 156.840  1.00  0.00           H
ATOM   2447  C   TYR A 169      86.040  96.870 156.450  1.00  0.00           C
ATOM   2448  O   TYR A 169      85.860  96.670 157.660  1.00  0.00           O
ATOM   2449  N   ARG A 170      86.830  96.060 155.690  1.00  0.00           N
ATOM   2450  HN  ARG A 170      86.810  96.040 154.690  1.00  0.00           H
ATOM   2451  CA  ARG A 170      87.570  94.910 156.290  1.00  0.00           C
ATOM   2452  HA  ARG A 170      87.460  95.010 157.360  1.00  0.00           H
ATOM   2453  CB  ARG A 170      87.170  93.600 155.760  1.00  0.00           C
ATOM   2454  HB1 ARG A 170      86.060  93.480 155.760  1.00  0.00           H
ATOM   2455  HB2 ARG A 170      87.500  93.460 154.700  1.00  0.00           H
ATOM   2456  CG  ARG A 170      87.610  92.510 156.770  1.00  0.00           C
ATOM   2457  HG1 ARG A 170      87.590  92.970 157.790  1.00  0.00           H
ATOM   2458  HG2 ARG A 170      88.670  92.360 156.500  1.00  0.00           H
ATOM   2459  CD  ARG A 170      86.820  91.190 156.680  1.00  0.00           C
ATOM   2460  HD1 ARG A 170      85.770  91.400 156.950  1.00  0.00           H
ATOM   2461  HD2 ARG A 170      87.210  90.380 157.330  1.00  0.00           H
ATOM   2462  NE  ARG A 170      86.810  90.760 155.200  1.00  0.00           N
ATOM   2463  HE  ARG A 170      85.960  90.960 154.710  1.00  0.00           H
ATOM   2464  CZ  ARG A 170      87.860  90.090 154.650  1.00  0.00           C
ATOM   2465  NH1 ARG A 170      88.820  89.530 155.240  1.00  0.00           N
ATOM   2466 HH11 ARG A 170      89.620  89.120 154.800  1.00  0.00           H
ATOM   2467 HH12 ARG A 170      88.750  89.440 156.230  1.00  0.00           H
ATOM   2468  NH2 ARG A 170      87.620  89.970 153.350  1.00  0.00           N
ATOM   2469 HH21 ARG A 170      88.320  89.590 152.750  1.00  0.00           H
ATOM   2470 HH22 ARG A 170      86.990  90.620 152.930  1.00  0.00           H
ATOM   2471  C   ARG A 170      89.030  95.230 155.990  1.00  0.00           C
ATOM   2472  O   ARG A 170      89.360  95.270 154.840  1.00  0.00           O
ATOM   2473  N   GLY A 171      89.940  95.410 156.970  1.00  0.00           N
ATOM   2474  HN  GLY A 171      89.790  95.110 157.910  1.00  0.00           H
ATOM   2475  CA  GLY A 171      91.360  95.770 156.740  1.00  0.00           C
ATOM   2476  HA1 GLY A 171      91.580  96.140 155.740  1.00  0.00           H
ATOM   2477  HA2 GLY A 171      91.990  94.920 156.910  1.00  0.00           H
ATOM   2478  C   GLY A 171      91.870  96.860 157.690  1.00  0.00           C
ATOM   2479  O   GLY A 171      91.200  97.090 158.680  1.00  0.00           O
ATOM   2480  N   TYR A 172      92.970  97.550 157.380  1.00  0.00           N
ATOM   2481  HN  TYR A 172      93.400  97.540 156.480  1.00  0.00           H
ATOM   2482  CA  TYR A 172      93.570  98.580 158.280  1.00  0.00           C
ATOM   2483  HA  TYR A 172      93.280  98.370 159.300  1.00  0.00           H
ATOM   2484  CB  TYR A 172      95.170  98.420 158.370  1.00  0.00           C
ATOM   2485  HB1 TYR A 172      95.690  98.620 157.410  1.00  0.00           H
ATOM   2486  HB2 TYR A 172      95.490  99.220 159.070  1.00  0.00           H
ATOM   2487  CG  TYR A 172      95.630  97.030 158.850  1.00  0.00           C
ATOM   2488  CD1 TYR A 172      96.030  96.100 157.910  1.00  0.00           C
ATOM   2489  HD1 TYR A 172      95.950  96.400 156.870  1.00  0.00           H
ATOM   2490  CE1 TYR A 172      96.620  94.930 158.160  1.00  0.00           C
ATOM   2491  HE1 TYR A 172      97.040  94.240 157.440  1.00  0.00           H
ATOM   2492  CZ  TYR A 172      96.870  94.650 159.550  1.00  0.00           C
ATOM   2493  OH  TYR A 172      97.660  93.490 159.920  1.00  0.00           O
ATOM   2494  HH  TYR A 172      97.720  93.520 160.880  1.00  0.00           H
ATOM   2495  CD2 TYR A 172      95.950  96.800 160.200  1.00  0.00           C
ATOM   2496  HD2 TYR A 172      95.800  97.610 160.900  1.00  0.00           H
ATOM   2497  CE2 TYR A 172      96.560  95.600 160.540  1.00  0.00           C
ATOM   2498  HE2 TYR A 172      96.910  95.480 161.550  1.00  0.00           H
ATOM   2499  C   TYR A 172      93.250  99.940 157.790  1.00  0.00           C
ATOM   2500  O   TYR A 172      93.340 100.170 156.640  1.00  0.00           O
ATOM   2501  N   ILE A 173      92.980 100.850 158.700  1.00  0.00           N
ATOM   2502  HN  ILE A 173      92.740 100.570 159.630  1.00  0.00           H
ATOM   2503  CA  ILE A 173      92.930 102.340 158.550  1.00  0.00           C
ATOM   2504  HA  ILE A 173      93.200 102.520 157.520  1.00  0.00           H
ATOM   2505  CB  ILE A 173      91.570 103.010 158.980  1.00  0.00           C
ATOM   2506  HB  ILE A 173      91.450 102.980 160.080  1.00  0.00           H
ATOM   2507  CG2 ILE A 173      91.570 104.490 158.630  1.00  0.00           C
ATOM   2508 HG21 ILE A 173      92.340 105.000 159.250  1.00  0.00           H
ATOM   2509 HG22 ILE A 173      91.870 104.530 157.560  1.00  0.00           H
ATOM   2510 HG23 ILE A 173      90.630 105.020 158.880  1.00  0.00           H
ATOM   2511  CG1 ILE A 173      90.420 102.210 158.270  1.00  0.00           C
ATOM   2512 HG11 ILE A 173      90.350 101.280 158.880  1.00  0.00           H
ATOM   2513 HG12 ILE A 173      90.700 101.780 157.280  1.00  0.00           H
ATOM   2514  CD  ILE A 173      89.070 102.910 157.990  1.00  0.00           C
ATOM   2515  HD1 ILE A 173      88.540 103.070 158.950  1.00  0.00           H
ATOM   2516  HD2 ILE A 173      89.120 103.920 157.550  1.00  0.00           H
ATOM   2517  HD3 ILE A 173      88.400 102.380 157.280  1.00  0.00           H
ATOM   2518  C   ILE A 173      94.070 102.970 159.340  1.00  0.00           C
ATOM   2519  O   ILE A 173      94.160 102.680 160.550  1.00  0.00           O
ATOM   2520  N   GLU A 174      94.870 103.870 158.780  1.00  0.00           N
ATOM   2521  HN  GLU A 174      94.710 104.100 157.820  1.00  0.00           H
ATOM   2522  CA  GLU A 174      95.920 104.580 159.460  1.00  0.00           C
ATOM   2523  HA  GLU A 174      95.840 104.500 160.530  1.00  0.00           H
ATOM   2524  CB  GLU A 174      97.170 103.750 159.090  1.00  0.00           C
ATOM   2525  HB1 GLU A 174      97.210 102.850 159.730  1.00  0.00           H
ATOM   2526  HB2 GLU A 174      97.080 103.420 158.030  1.00  0.00           H
ATOM   2527  CG  GLU A 174      98.600 104.430 159.290  1.00  0.00           C
ATOM   2528  HG1 GLU A 174      98.550 105.520 159.120  1.00  0.00           H
ATOM   2529  HG2 GLU A 174      99.220 103.970 158.490  1.00  0.00           H
ATOM   2530  CD  GLU A 174      99.330 103.980 160.570  1.00  0.00           C
ATOM   2531  OE1 GLU A 174     100.500 103.490 160.450  1.00  0.00           O
ATOM   2532  OE2 GLU A 174      98.860 104.270 161.720  1.00  0.00           O
ATOM   2533  C   GLU A 174      95.810 106.120 158.970  1.00  0.00           C
ATOM   2534  O   GLU A 174      95.250 106.440 157.920  1.00  0.00           O
ATOM   2535  N   HIS A 175      96.230 107.050 159.780  1.00  0.00           N
ATOM   2536  HN  HIS A 175      96.630 106.670 160.610  1.00  0.00           H
ATOM   2537  CA  HIS A 175      96.280 108.500 159.430  1.00  0.00           C
ATOM   2538  HA  HIS A 175      96.420 109.060 160.350  1.00  0.00           H
ATOM   2539  CB  HIS A 175      97.510 108.780 158.480  1.00  0.00           C
ATOM   2540  HB1 HIS A 175      98.450 108.570 159.030  1.00  0.00           H
ATOM   2541  HB2 HIS A 175      97.320 108.070 157.640  1.00  0.00           H
ATOM   2542  ND1 HIS A 175      98.190 111.150 158.730  1.00  0.00           N
ATOM   2543  CG  HIS A 175      97.540 110.170 157.980  1.00  0.00           C
ATOM   2544  CE1 HIS A 175      98.210 112.260 158.030  1.00  0.00           C
ATOM   2545  HE1 HIS A 175      98.550 113.240 158.350  1.00  0.00           H
ATOM   2546  NE2 HIS A 175      97.660 112.040 156.810  1.00  0.00           N
ATOM   2547  HE2 HIS A 175      97.430 112.670 156.070  1.00  0.00           H
ATOM   2548  CD2 HIS A 175      97.210 110.720 156.790  1.00  0.00           C
ATOM   2549  HD2 HIS A 175      96.800 110.270 155.900  1.00  0.00           H
ATOM   2550  C   HIS A 175      94.920 109.040 158.880  1.00  0.00           C
ATOM   2551  O   HIS A 175      94.850 109.520 157.750  1.00  0.00           O
ATOM   2552  N   PHE A 176      93.850 109.030 159.700  1.00  0.00           N
ATOM   2553  HN  PHE A 176      93.760 108.500 160.530  1.00  0.00           H
ATOM   2554  CA  PHE A 176      92.660 109.710 159.350  1.00  0.00           C
ATOM   2555  HA  PHE A 176      92.490 109.460 158.320  1.00  0.00           H
ATOM   2556  CB  PHE A 176      91.410 109.190 160.100  1.00  0.00           C
ATOM   2557  HB1 PHE A 176      91.140 108.130 159.930  1.00  0.00           H
ATOM   2558  HB2 PHE A 176      91.500 109.340 161.200  1.00  0.00           H
ATOM   2559  CG  PHE A 176      90.110 109.830 159.750  1.00  0.00           C
ATOM   2560  CD1 PHE A 176      89.320 109.230 158.730  1.00  0.00           C
ATOM   2561  HD1 PHE A 176      89.690 108.280 158.360  1.00  0.00           H
ATOM   2562  CE1 PHE A 176      88.200 109.780 158.270  1.00  0.00           C
ATOM   2563  HE1 PHE A 176      87.740 109.350 157.400  1.00  0.00           H
ATOM   2564  CZ  PHE A 176      87.720 110.960 158.830  1.00  0.00           C
ATOM   2565  HZ  PHE A 176      86.920 111.520 158.370  1.00  0.00           H
ATOM   2566  CD2 PHE A 176      89.620 110.940 160.370  1.00  0.00           C
ATOM   2567  HD2 PHE A 176      90.210 111.480 161.090  1.00  0.00           H
ATOM   2568  CE2 PHE A 176      88.400 111.540 159.930  1.00  0.00           C
ATOM   2569  HE2 PHE A 176      88.020 112.450 160.360  1.00  0.00           H
ATOM   2570  C   PHE A 176      92.750 111.220 159.390  1.00  0.00           C
ATOM   2571  O   PHE A 176      92.910 111.860 160.440  1.00  0.00           O
ATOM   2572  N   SER A 177      92.680 111.910 158.250  1.00  0.00           N
ATOM   2573  HN  SER A 177      92.970 111.410 157.430  1.00  0.00           H
ATOM   2574  CA  SER A 177      92.860 113.390 158.230  1.00  0.00           C
ATOM   2575  HA  SER A 177      92.820 113.770 159.240  1.00  0.00           H
ATOM   2576  CB  SER A 177      94.160 113.820 157.580  1.00  0.00           C
ATOM   2577  HB1 SER A 177      94.180 114.750 156.970  1.00  0.00           H
ATOM   2578  HB2 SER A 177      94.140 113.050 156.770  1.00  0.00           H
ATOM   2579  OG  SER A 177      95.320 113.690 158.410  1.00  0.00           O
ATOM   2580  HG1 SER A 177      95.600 112.790 158.580  1.00  0.00           H
ATOM   2581  C   SER A 177      91.740 114.070 157.380  1.00  0.00           C
ATOM   2582  O   SER A 177      91.560 113.770 156.240  1.00  0.00           O
ATOM   2583  N   LEU A 178      90.990 114.920 158.060  1.00  0.00           N
ATOM   2584  HN  LEU A 178      91.130 114.980 159.050  1.00  0.00           H
ATOM   2585  CA  LEU A 178      89.940 115.650 157.510  1.00  0.00           C
ATOM   2586  HA  LEU A 178      89.870 115.440 156.450  1.00  0.00           H
ATOM   2587  CB  LEU A 178      88.600 115.170 158.090  1.00  0.00           C
ATOM   2588  HB1 LEU A 178      88.460 114.130 157.730  1.00  0.00           H
ATOM   2589  HB2 LEU A 178      88.560 115.190 159.200  1.00  0.00           H
ATOM   2590  CG  LEU A 178      87.300 115.850 157.560  1.00  0.00           C
ATOM   2591  HG  LEU A 178      87.360 116.950 157.620  1.00  0.00           H
ATOM   2592  CD1 LEU A 178      87.190 115.400 156.140  1.00  0.00           C
ATOM   2593 HD11 LEU A 178      86.950 114.320 156.200  1.00  0.00           H
ATOM   2594 HD12 LEU A 178      86.450 115.950 155.510  1.00  0.00           H
ATOM   2595 HD13 LEU A 178      88.170 115.430 155.620  1.00  0.00           H
ATOM   2596  CD2 LEU A 178      86.080 115.410 158.410  1.00  0.00           C
ATOM   2597 HD21 LEU A 178      86.000 114.300 158.380  1.00  0.00           H
ATOM   2598 HD22 LEU A 178      86.120 115.680 159.480  1.00  0.00           H
ATOM   2599 HD23 LEU A 178      85.070 115.780 158.120  1.00  0.00           H
ATOM   2600  C   LEU A 178      90.110 117.140 157.840  1.00  0.00           C
ATOM   2601  O   LEU A 178      90.160 117.480 159.030  1.00  0.00           O
ATOM   2602  N   TRP A 179      89.970 118.040 156.880  1.00  0.00           N
ATOM   2603  HN  TRP A 179      89.790 117.700 155.960  1.00  0.00           H
ATOM   2604  CA  TRP A 179      90.340 119.430 157.040  1.00  0.00           C
ATOM   2605  HA  TRP A 179      90.100 119.840 158.010  1.00  0.00           H
ATOM   2606  CB  TRP A 179      91.790 119.620 156.490  1.00  0.00           C
ATOM   2607  HB1 TRP A 179      91.690 119.380 155.410  1.00  0.00           H
ATOM   2608  HB2 TRP A 179      92.110 120.680 156.530  1.00  0.00           H
ATOM   2609  CG  TRP A 179      92.910 118.720 156.980  1.00  0.00           C
ATOM   2610  CD1 TRP A 179      93.100 118.020 158.120  1.00  0.00           C
ATOM   2611  HD1 TRP A 179      92.420 117.900 158.950  1.00  0.00           H
ATOM   2612  NE1 TRP A 179      94.140 117.170 157.970  1.00  0.00           N
ATOM   2613  HE1 TRP A 179      94.350 116.320 158.410  1.00  0.00           H
ATOM   2614  CE2 TRP A 179      94.690 117.400 156.800  1.00  0.00           C
ATOM   2615  CD2 TRP A 179      93.970 118.400 156.130  1.00  0.00           C
ATOM   2616  CE3 TRP A 179      94.440 118.820 154.940  1.00  0.00           C
ATOM   2617  HE3 TRP A 179      94.020 119.670 154.410  1.00  0.00           H
ATOM   2618  CZ3 TRP A 179      95.700 118.300 154.460  1.00  0.00           C
ATOM   2619  HZ3 TRP A 179      96.120 118.780 153.590  1.00  0.00           H
ATOM   2620  CZ2 TRP A 179      95.820 116.790 156.280  1.00  0.00           C
ATOM   2621  HZ2 TRP A 179      96.360 116.070 156.880  1.00  0.00           H
ATOM   2622  CH2 TRP A 179      96.450 117.330 155.160  1.00  0.00           C
ATOM   2623  HH2 TRP A 179      97.420 117.010 154.810  1.00  0.00           H
ATOM   2624  C   TRP A 179      89.420 120.230 156.160  1.00  0.00           C
ATOM   2625  O   TRP A 179      88.710 119.700 155.260  1.00  0.00           O
ATOM   2626  N   LYS A 180      89.280 121.530 156.490  1.00  0.00           N
ATOM   2627  HN  LYS A 180      90.010 121.970 157.020  1.00  0.00           H
ATOM   2628  CA  LYS A 180      88.080 122.290 156.100  1.00  0.00           C
ATOM   2629  HA  LYS A 180      87.240 121.670 155.830  1.00  0.00           H
ATOM   2630  CB  LYS A 180      87.680 123.180 157.330  1.00  0.00           C
ATOM   2631  HB1 LYS A 180      88.400 124.020 157.430  1.00  0.00           H
ATOM   2632  HB2 LYS A 180      86.710 123.590 156.970  1.00  0.00           H
ATOM   2633  CG  LYS A 180      87.370 122.520 158.670  1.00  0.00           C
ATOM   2634  HG1 LYS A 180      88.330 122.490 159.220  1.00  0.00           H
ATOM   2635  HG2 LYS A 180      87.250 121.420 158.550  1.00  0.00           H
ATOM   2636  CD  LYS A 180      86.220 123.070 159.540  1.00  0.00           C
ATOM   2637  HD1 LYS A 180      86.330 122.480 160.480  1.00  0.00           H
ATOM   2638  HD2 LYS A 180      85.270 122.790 159.040  1.00  0.00           H
ATOM   2639  CE  LYS A 180      86.350 124.600 159.790  1.00  0.00           C
ATOM   2640  HE1 LYS A 180      85.940 125.240 158.980  1.00  0.00           H
ATOM   2641  HE2 LYS A 180      87.420 124.870 159.890  1.00  0.00           H
ATOM   2642  NZ  LYS A 180      85.570 124.950 161.030  1.00  0.00           N
ATOM   2643  HZ1 LYS A 180      86.020 124.460 161.830  1.00  0.00           H
ATOM   2644  HZ2 LYS A 180      85.570 125.990 161.100  1.00  0.00           H
ATOM   2645  HZ3 LYS A 180      84.620 124.530 160.990  1.00  0.00           H
ATOM   2646  C   LYS A 180      88.180 123.110 154.820  1.00  0.00           C
ATOM   2647  O   LYS A 180      87.230 123.820 154.450  1.00  0.00           O
ATOM   2648  N   VAL A 181      89.320 122.990 154.110  1.00  0.00           N
ATOM   2649  HN  VAL A 181      90.010 122.310 154.320  1.00  0.00           H
ATOM   2650  CA  VAL A 181      89.630 123.730 152.880  1.00  0.00           C
ATOM   2651  HA  VAL A 181      88.720 124.160 152.490  1.00  0.00           H
ATOM   2652  CB  VAL A 181      90.610 124.930 153.140  1.00  0.00           C
ATOM   2653  HB  VAL A 181      90.610 125.420 152.140  1.00  0.00           H
ATOM   2654  CG1 VAL A 181      90.000 125.820 154.190  1.00  0.00           C
ATOM   2655 HG11 VAL A 181      88.890 125.840 154.100  1.00  0.00           H
ATOM   2656 HG12 VAL A 181      90.320 125.430 155.180  1.00  0.00           H
ATOM   2657 HG13 VAL A 181      90.410 126.850 154.200  1.00  0.00           H
ATOM   2658  CG2 VAL A 181      92.030 124.460 153.570  1.00  0.00           C
ATOM   2659 HG21 VAL A 181      91.900 123.740 154.400  1.00  0.00           H
ATOM   2660 HG22 VAL A 181      92.520 123.870 152.770  1.00  0.00           H
ATOM   2661 HG23 VAL A 181      92.630 125.370 153.790  1.00  0.00           H
ATOM   2662  C   VAL A 181      90.170 122.670 151.890  1.00  0.00           C
ATOM   2663  O   VAL A 181      90.610 121.610 152.260  1.00  0.00           O
ATOM   2664  N   ALA A 182      90.240 123.000 150.590  1.00  0.00           N
ATOM   2665  HN  ALA A 182      89.920 123.830 150.140  1.00  0.00           H
ATOM   2666  CA  ALA A 182      91.030 122.290 149.530  1.00  0.00           C
ATOM   2667  HA  ALA A 182      90.940 121.230 149.700  1.00  0.00           H
ATOM   2668  CB  ALA A 182      90.600 122.620 148.080  1.00  0.00           C
ATOM   2669  HB1 ALA A 182      89.520 122.390 147.960  1.00  0.00           H
ATOM   2670  HB2 ALA A 182      90.880 123.630 147.710  1.00  0.00           H
ATOM   2671  HB3 ALA A 182      91.110 121.930 147.370  1.00  0.00           H
ATOM   2672  C   ALA A 182      92.480 122.480 149.590  1.00  0.00           C
ATOM   2673  O   ALA A 182      92.960 123.590 149.960  1.00  0.00           O
ATOM   2674  N   ARG A 183      93.200 121.450 149.190  1.00  0.00           N
ATOM   2675  HN  ARG A 183      92.750 120.620 148.870  1.00  0.00           H
ATOM   2676  CA  ARG A 183      94.620 121.300 149.170  1.00  0.00           C
ATOM   2677  HA  ARG A 183      95.230 122.180 149.040  1.00  0.00           H
ATOM   2678  CB  ARG A 183      95.010 120.580 150.450  1.00  0.00           C
ATOM   2679  HB1 ARG A 183      94.400 119.680 150.680  1.00  0.00           H
ATOM   2680  HB2 ARG A 183      96.030 120.140 150.350  1.00  0.00           H
ATOM   2681  CG  ARG A 183      95.100 121.530 151.660  1.00  0.00           C
ATOM   2682  HG1 ARG A 183      95.360 120.890 152.540  1.00  0.00           H
ATOM   2683  HG2 ARG A 183      94.120 122.030 151.790  1.00  0.00           H
ATOM   2684  CD  ARG A 183      96.240 122.520 151.600  1.00  0.00           C
ATOM   2685  HD1 ARG A 183      96.140 123.090 150.650  1.00  0.00           H
ATOM   2686  HD2 ARG A 183      97.210 121.990 151.530  1.00  0.00           H
ATOM   2687  NE  ARG A 183      96.240 123.370 152.880  1.00  0.00           N
ATOM   2688  HE  ARG A 183      96.420 122.830 153.690  1.00  0.00           H
ATOM   2689  CZ  ARG A 183      95.620 124.560 152.930  1.00  0.00           C
ATOM   2690  NH1 ARG A 183      95.190 125.210 151.840  1.00  0.00           N
ATOM   2691 HH11 ARG A 183      94.440 125.860 151.910  1.00  0.00           H
ATOM   2692 HH12 ARG A 183      95.470 124.790 150.980  1.00  0.00           H
ATOM   2693  NH2 ARG A 183      95.510 125.090 154.130  1.00  0.00           N
ATOM   2694 HH21 ARG A 183      95.320 126.070 154.180  1.00  0.00           H
ATOM   2695 HH22 ARG A 183      96.090 124.680 154.840  1.00  0.00           H
ATOM   2696  C   ARG A 183      95.050 120.630 147.900  1.00  0.00           C
ATOM   2697  O   ARG A 183      94.650 119.530 147.550  1.00  0.00           O
ATOM   2698  N   THR A 184      95.870 121.390 147.060  1.00  0.00           N
ATOM   2699  HN  THR A 184      96.370 122.160 147.430  1.00  0.00           H
ATOM   2700  CA  THR A 184      96.330 120.960 145.810  1.00  0.00           C
ATOM   2701  HA  THR A 184      95.510 120.950 145.100  1.00  0.00           H
ATOM   2702  CB  THR A 184      97.370 121.960 145.300  1.00  0.00           C
ATOM   2703  HB  THR A 184      97.720 121.760 144.260  1.00  0.00           H
ATOM   2704  OG1 THR A 184      98.500 121.930 146.160  1.00  0.00           O
ATOM   2705  HG1 THR A 184      98.220 122.370 146.960  1.00  0.00           H
ATOM   2706  CG2 THR A 184      96.820 123.320 145.230  1.00  0.00           C
ATOM   2707 HG21 THR A 184      95.930 123.430 144.580  1.00  0.00           H
ATOM   2708 HG22 THR A 184      96.560 123.800 146.190  1.00  0.00           H
ATOM   2709 HG23 THR A 184      97.370 123.990 144.530  1.00  0.00           H
ATOM   2710  C   THR A 184      96.970 119.580 145.670  1.00  0.00           C
ATOM   2711  O   THR A 184      97.330 119.010 146.620  1.00  0.00           O
ATOM   2712  N   GLN A 185      97.130 119.030 144.450  1.00  0.00           N
ATOM   2713  HN  GLN A 185      96.670 119.470 143.680  1.00  0.00           H
ATOM   2714  CA  GLN A 185      97.920 117.820 144.220  1.00  0.00           C
ATOM   2715  HA  GLN A 185      97.540 117.030 144.850  1.00  0.00           H
ATOM   2716  CB  GLN A 185      97.840 117.210 142.800  1.00  0.00           C
ATOM   2717  HB1 GLN A 185      96.790 116.920 142.610  1.00  0.00           H
ATOM   2718  HB2 GLN A 185      97.940 118.030 142.050  1.00  0.00           H
ATOM   2719  CG  GLN A 185      98.540 115.880 142.520  1.00  0.00           C
ATOM   2720  HG1 GLN A 185      98.260 115.020 143.170  1.00  0.00           H
ATOM   2721  HG2 GLN A 185      99.630 116.020 142.710  1.00  0.00           H
ATOM   2722  CD  GLN A 185      98.380 115.440 141.080  1.00  0.00           C
ATOM   2723  OE1 GLN A 185      97.900 116.160 140.200  1.00  0.00           O
ATOM   2724  NE2 GLN A 185      98.670 114.160 140.810  1.00  0.00           N
ATOM   2725 HE21 GLN A 185      98.940 113.640 141.620  1.00  0.00           H
ATOM   2726 HE22 GLN A 185      98.560 113.690 139.940  1.00  0.00           H
ATOM   2727  C   GLN A 185      99.330 117.780 144.770  1.00  0.00           C
ATOM   2728  O   GLN A 185      99.830 116.850 145.450  1.00  0.00           O
ATOM   2729  N   ARG A 186     100.060 118.860 144.560  1.00  0.00           N
ATOM   2730  HN  ARG A 186      99.670 119.620 144.040  1.00  0.00           H
ATOM   2731  CA  ARG A 186     101.390 119.040 145.190  1.00  0.00           C
ATOM   2732  HA  ARG A 186     102.060 118.230 144.940  1.00  0.00           H
ATOM   2733  CB  ARG A 186     101.920 120.400 144.780  1.00  0.00           C
ATOM   2734  HB1 ARG A 186     101.800 120.490 143.680  1.00  0.00           H
ATOM   2735  HB2 ARG A 186     101.310 121.130 145.350  1.00  0.00           H
ATOM   2736  CG  ARG A 186     103.430 120.730 145.110  1.00  0.00           C
ATOM   2737  HG1 ARG A 186     103.750 120.720 146.180  1.00  0.00           H
ATOM   2738  HG2 ARG A 186     103.590 121.750 144.710  1.00  0.00           H
ATOM   2739  CD  ARG A 186     104.450 119.830 144.310  1.00  0.00           C
ATOM   2740  HD1 ARG A 186     105.290 120.540 144.140  1.00  0.00           H
ATOM   2741  HD2 ARG A 186     104.060 119.430 143.350  1.00  0.00           H
ATOM   2742  NE  ARG A 186     104.970 118.770 145.280  1.00  0.00           N
ATOM   2743  HE  ARG A 186     105.340 119.110 146.150  1.00  0.00           H
ATOM   2744  CZ  ARG A 186     105.200 117.490 145.030  1.00  0.00           C
ATOM   2745  NH1 ARG A 186     105.130 116.990 143.820  1.00  0.00           N
ATOM   2746 HH11 ARG A 186     105.340 116.020 143.680  1.00  0.00           H
ATOM   2747 HH12 ARG A 186     104.980 117.530 142.990  1.00  0.00           H
ATOM   2748  NH2 ARG A 186     105.510 116.700 146.060  1.00  0.00           N
ATOM   2749 HH21 ARG A 186     105.700 115.760 145.800  1.00  0.00           H
ATOM   2750 HH22 ARG A 186     105.920 117.170 146.840  1.00  0.00           H
ATOM   2751  C   ARG A 186     101.330 119.030 146.760  1.00  0.00           C
ATOM   2752  O   ARG A 186     102.140 118.350 147.420  1.00  0.00           O
ATOM   2753  N   GLU A 187     100.300 119.630 147.330  1.00  0.00           N
ATOM   2754  HN  GLU A 187      99.720 120.240 146.790  1.00  0.00           H
ATOM   2755  CA  GLU A 187     100.040 119.560 148.770  1.00  0.00           C
ATOM   2756  HA  GLU A 187     100.950 119.880 149.260  1.00  0.00           H
ATOM   2757  CB  GLU A 187      99.040 120.600 149.270  1.00  0.00           C
ATOM   2758  HB1 GLU A 187      98.090 120.610 148.700  1.00  0.00           H
ATOM   2759  HB2 GLU A 187      98.820 120.270 150.310  1.00  0.00           H
ATOM   2760  CG  GLU A 187      99.650 122.010 149.320  1.00  0.00           C
ATOM   2761  HG1 GLU A 187     100.220 122.240 148.390  1.00  0.00           H
ATOM   2762  HG2 GLU A 187     100.360 122.070 150.170  1.00  0.00           H
ATOM   2763  CD  GLU A 187      98.710 123.170 149.380  1.00  0.00           C
ATOM   2764  OE1 GLU A 187      98.750 123.980 150.340  1.00  0.00           O
ATOM   2765  OE2 GLU A 187      97.950 123.350 148.400  1.00  0.00           O
ATOM   2766  C   GLU A 187      99.600 118.240 149.250  1.00  0.00           C
ATOM   2767  O   GLU A 187     100.130 117.880 150.220  1.00  0.00           O
ATOM   2768  N   ILE A 188      98.820 117.460 148.540  1.00  0.00           N
ATOM   2769  HN  ILE A 188      98.280 117.940 147.850  1.00  0.00           H
ATOM   2770  CA  ILE A 188      98.580 116.060 148.770  1.00  0.00           C
ATOM   2771  HA  ILE A 188      98.120 115.920 149.730  1.00  0.00           H
ATOM   2772  CB  ILE A 188      97.490 115.530 147.910  1.00  0.00           C
ATOM   2773  HB  ILE A 188      97.650 115.850 146.860  1.00  0.00           H
ATOM   2774  CG2 ILE A 188      97.440 113.960 148.050  1.00  0.00           C
ATOM   2775 HG21 ILE A 188      97.260 113.850 149.140  1.00  0.00           H
ATOM   2776 HG22 ILE A 188      96.620 113.590 147.400  1.00  0.00           H
ATOM   2777 HG23 ILE A 188      98.380 113.600 147.570  1.00  0.00           H
ATOM   2778  CG1 ILE A 188      96.150 116.110 148.290  1.00  0.00           C
ATOM   2779 HG11 ILE A 188      96.240 117.170 148.610  1.00  0.00           H
ATOM   2780 HG12 ILE A 188      95.710 115.640 149.200  1.00  0.00           H
ATOM   2781  CD  ILE A 188      95.090 115.880 147.190  1.00  0.00           C
ATOM   2782  HD1 ILE A 188      94.060 116.180 147.480  1.00  0.00           H
ATOM   2783  HD2 ILE A 188      95.470 116.370 146.260  1.00  0.00           H
ATOM   2784  HD3 ILE A 188      95.010 114.790 146.970  1.00  0.00           H
ATOM   2785  C   ILE A 188      99.830 115.270 148.830  1.00  0.00           C
ATOM   2786  O   ILE A 188     100.070 114.610 149.850  1.00  0.00           O
ATOM   2787  N   LEU A 189     100.730 115.340 147.810  1.00  0.00           N
ATOM   2788  HN  LEU A 189     100.600 115.930 147.020  1.00  0.00           H
ATOM   2789  CA  LEU A 189     102.040 114.660 147.800  1.00  0.00           C
ATOM   2790  HA  LEU A 189     101.920 113.590 147.890  1.00  0.00           H
ATOM   2791  CB  LEU A 189     102.770 114.920 146.480  1.00  0.00           C
ATOM   2792  HB1 LEU A 189     102.880 116.000 146.210  1.00  0.00           H
ATOM   2793  HB2 LEU A 189     103.790 114.490 146.510  1.00  0.00           H
ATOM   2794  CG  LEU A 189     102.110 114.400 145.180  1.00  0.00           C
ATOM   2795  HG  LEU A 189     101.010 114.480 145.320  1.00  0.00           H
ATOM   2796  CD1 LEU A 189     102.510 115.100 143.940  1.00  0.00           C
ATOM   2797 HD11 LEU A 189     102.540 116.200 144.090  1.00  0.00           H
ATOM   2798 HD12 LEU A 189     103.520 114.780 143.610  1.00  0.00           H
ATOM   2799 HD13 LEU A 189     101.880 114.790 143.080  1.00  0.00           H
ATOM   2800  CD2 LEU A 189     102.200 112.830 145.130  1.00  0.00           C
ATOM   2801 HD21 LEU A 189     103.140 112.490 144.640  1.00  0.00           H
ATOM   2802 HD22 LEU A 189     102.180 112.270 146.090  1.00  0.00           H
ATOM   2803 HD23 LEU A 189     101.310 112.560 144.530  1.00  0.00           H
ATOM   2804  C   LEU A 189     103.000 115.010 148.920  1.00  0.00           C
ATOM   2805  O   LEU A 189     103.700 114.150 149.480  1.00  0.00           O
ATOM   2806  N   SER A 190     103.110 116.290 149.300  1.00  0.00           N
ATOM   2807  HN  SER A 190     102.560 116.940 148.790  1.00  0.00           H
ATOM   2808  CA  SER A 190     103.890 116.850 150.420  1.00  0.00           C
ATOM   2809  HA  SER A 190     104.910 116.520 150.300  1.00  0.00           H
ATOM   2810  CB  SER A 190     103.630 118.390 150.370  1.00  0.00           C
ATOM   2811  HB1 SER A 190     102.570 118.740 150.440  1.00  0.00           H
ATOM   2812  HB2 SER A 190     103.960 118.740 149.370  1.00  0.00           H
ATOM   2813  OG  SER A 190     104.390 119.220 151.320  1.00  0.00           O
ATOM   2814  HG1 SER A 190     104.000 119.170 152.200  1.00  0.00           H
ATOM   2815  C   SER A 190     103.440 116.240 151.700  1.00  0.00           C
ATOM   2816  O   SER A 190     104.220 115.980 152.630  1.00  0.00           O
ATOM   2817  N   ASP A 191     102.140 115.950 151.900  1.00  0.00           N
ATOM   2818  HN  ASP A 191     101.390 116.150 151.270  1.00  0.00           H
ATOM   2819  CA  ASP A 191     101.520 115.480 153.210  1.00  0.00           C
ATOM   2820  HA  ASP A 191     102.210 115.660 154.010  1.00  0.00           H
ATOM   2821  CB  ASP A 191     100.140 116.080 153.530  1.00  0.00           C
ATOM   2822  HB1 ASP A 191      99.590 116.060 152.570  1.00  0.00           H
ATOM   2823  HB2 ASP A 191      99.660 115.500 154.350  1.00  0.00           H
ATOM   2824  CG  ASP A 191     100.290 117.560 153.890  1.00  0.00           C
ATOM   2825  OD1 ASP A 191      99.320 118.310 153.720  1.00  0.00           O
ATOM   2826  OD2 ASP A 191     101.300 117.890 154.510  1.00  0.00           O
ATOM   2827  C   ASP A 191     101.460 113.910 153.120  1.00  0.00           C
ATOM   2828  O   ASP A 191     101.520 113.270 154.190  1.00  0.00           O
ATOM   2829  N   MET A 192     101.500 113.370 151.920  1.00  0.00           N
ATOM   2830  HN  MET A 192     101.390 113.960 151.120  1.00  0.00           H
ATOM   2831  CA  MET A 192     101.790 112.010 151.650  1.00  0.00           C
ATOM   2832  HA  MET A 192     101.010 111.490 152.180  1.00  0.00           H
ATOM   2833  CB  MET A 192     101.590 111.680 150.180  1.00  0.00           C
ATOM   2834  HB1 MET A 192     100.630 112.080 149.760  1.00  0.00           H
ATOM   2835  HB2 MET A 192     102.430 112.050 149.560  1.00  0.00           H
ATOM   2836  CG  MET A 192     101.740 110.200 149.830  1.00  0.00           C
ATOM   2837  HG1 MET A 192     100.930 109.540 150.230  1.00  0.00           H
ATOM   2838  HG2 MET A 192     102.730 109.860 150.200  1.00  0.00           H
ATOM   2839  SD  MET A 192     101.810 110.030 148.050  1.00  0.00           S
ATOM   2840  CE  MET A 192     101.890 108.260 148.260  1.00  0.00           C
ATOM   2841  HE1 MET A 192     102.610 107.970 149.050  1.00  0.00           H
ATOM   2842  HE2 MET A 192     100.930 107.900 148.690  1.00  0.00           H
ATOM   2843  HE3 MET A 192     102.150 107.650 147.370  1.00  0.00           H
ATOM   2844  C   MET A 192     103.080 111.480 152.230  1.00  0.00           C
ATOM   2845  O   MET A 192     103.080 110.460 152.930  1.00  0.00           O
ATOM   2846  N   GLU A 193     104.160 112.260 152.050  1.00  0.00           N
ATOM   2847  HN  GLU A 193     104.030 113.120 151.560  1.00  0.00           H
ATOM   2848  CA  GLU A 193     105.480 111.860 152.490  1.00  0.00           C
ATOM   2849  HA  GLU A 193     105.780 110.860 152.210  1.00  0.00           H
ATOM   2850  CB  GLU A 193     106.510 112.800 151.850  1.00  0.00           C
ATOM   2851  HB1 GLU A 193     106.360 112.670 150.760  1.00  0.00           H
ATOM   2852  HB2 GLU A 193     106.350 113.860 152.130  1.00  0.00           H
ATOM   2853  CG  GLU A 193     107.970 112.490 152.200  1.00  0.00           C
ATOM   2854  HG1 GLU A 193     108.340 111.500 151.860  1.00  0.00           H
ATOM   2855  HG2 GLU A 193     108.200 112.410 153.280  1.00  0.00           H
ATOM   2856  CD  GLU A 193     108.840 113.630 151.590  1.00  0.00           C
ATOM   2857  OE1 GLU A 193     108.980 113.560 150.360  1.00  0.00           O
ATOM   2858  OE2 GLU A 193     109.410 114.420 152.380  1.00  0.00           O
ATOM   2859  C   GLU A 193     105.680 111.810 153.980  1.00  0.00           C
ATOM   2860  O   GLU A 193     106.420 111.020 154.560  1.00  0.00           O
ATOM   2861  N   THR A 194     105.110 112.830 154.680  1.00  0.00           N
ATOM   2862  HN  THR A 194     104.470 113.490 154.280  1.00  0.00           H
ATOM   2863  CA  THR A 194     105.270 113.030 156.110  1.00  0.00           C
ATOM   2864  HA  THR A 194     106.300 112.830 156.390  1.00  0.00           H
ATOM   2865  CB  THR A 194     104.920 114.420 156.530  1.00  0.00           C
ATOM   2866  HB  THR A 194     104.960 114.600 157.630  1.00  0.00           H
ATOM   2867  OG1 THR A 194     103.690 114.780 155.910  1.00  0.00           O
ATOM   2868  HG1 THR A 194     103.400 115.620 156.270  1.00  0.00           H
ATOM   2869  CG2 THR A 194     106.070 115.250 155.870  1.00  0.00           C
ATOM   2870 HG21 THR A 194     107.040 114.930 156.330  1.00  0.00           H
ATOM   2871 HG22 THR A 194     106.110 115.250 154.760  1.00  0.00           H
ATOM   2872 HG23 THR A 194     105.840 116.300 156.160  1.00  0.00           H
ATOM   2873  C   THR A 194     104.600 112.130 157.030  1.00  0.00           C
ATOM   2874  O   THR A 194     104.930 112.090 158.190  1.00  0.00           O
ATOM   2875  N   HIS A 195     103.590 111.430 156.550  1.00  0.00           N
ATOM   2876  HN  HIS A 195     103.420 111.550 155.570  1.00  0.00           H
ATOM   2877  CA  HIS A 195     102.710 110.530 157.290  1.00  0.00           C
ATOM   2878  HA  HIS A 195     101.880 110.380 156.630  1.00  0.00           H
ATOM   2879  CB  HIS A 195     103.330 109.110 157.410  1.00  0.00           C
ATOM   2880  HB1 HIS A 195     103.630 108.830 156.380  1.00  0.00           H
ATOM   2881  HB2 HIS A 195     104.260 109.010 158.010  1.00  0.00           H
ATOM   2882  ND1 HIS A 195     102.660 107.390 159.070  1.00  0.00           N
ATOM   2883  CG  HIS A 195     102.390 108.000 157.880  1.00  0.00           C
ATOM   2884  CE1 HIS A 195     102.060 106.250 159.020  1.00  0.00           C
ATOM   2885  HE1 HIS A 195     101.940 105.490 159.790  1.00  0.00           H
ATOM   2886  NE2 HIS A 195     101.460 106.050 157.820  1.00  0.00           N
ATOM   2887  HE2 HIS A 195     100.970 105.210 157.590  1.00  0.00           H
ATOM   2888  CD2 HIS A 195     101.650 107.210 157.130  1.00  0.00           C
ATOM   2889  HD2 HIS A 195     101.580 107.220 156.050  1.00  0.00           H
ATOM   2890  C   HIS A 195     102.070 111.040 158.570  1.00  0.00           C
ATOM   2891  O   HIS A 195     101.850 110.390 159.580  1.00  0.00           O
ATOM   2892  N   GLY A 196     101.680 112.330 158.610  1.00  0.00           N
ATOM   2893  HN  GLY A 196     101.710 112.970 157.840  1.00  0.00           H
ATOM   2894  CA  GLY A 196     100.900 112.980 159.690  1.00  0.00           C
ATOM   2895  HA1 GLY A 196     100.230 112.250 160.100  1.00  0.00           H
ATOM   2896  HA2 GLY A 196     100.450 113.890 159.320  1.00  0.00           H
ATOM   2897  C   GLY A 196     101.670 113.450 160.790  1.00  0.00           C
ATOM   2898  O   GLY A 196     101.140 113.630 161.880  1.00  0.00           O
ATOM   2899  N   ALA A 197     103.020 113.670 160.540  1.00  0.00           N
ATOM   2900  HN  ALA A 197     103.440 113.410 159.680  1.00  0.00           H
ATOM   2901  CA  ALA A 197     104.000 114.130 161.430  1.00  0.00           C
ATOM   2902  HA  ALA A 197     103.890 113.820 162.450  1.00  0.00           H
ATOM   2903  CB  ALA A 197     105.380 113.690 161.060  1.00  0.00           C
ATOM   2904  HB1 ALA A 197     105.480 112.590 160.950  1.00  0.00           H
ATOM   2905  HB2 ALA A 197     105.740 113.960 160.050  1.00  0.00           H
ATOM   2906  HB3 ALA A 197     106.250 113.920 161.710  1.00  0.00           H
ATOM   2907  C   ALA A 197     104.120 115.650 161.220  1.00  0.00           C
ATOM   2908  O   ALA A 197     104.900 116.220 160.520  1.00  0.00           O
ATOM   2909  N   HIS A 198     103.170 116.390 161.790  1.00  0.00           N
ATOM   2910  HN  HIS A 198     102.480 116.020 162.410  1.00  0.00           H
ATOM   2911  CA  HIS A 198     103.150 117.850 161.600  1.00  0.00           C
ATOM   2912  HA  HIS A 198     104.130 118.280 161.750  1.00  0.00           H
ATOM   2913  CB  HIS A 198     102.610 118.390 160.180  1.00  0.00           C
ATOM   2914  HB1 HIS A 198     102.400 119.480 160.290  1.00  0.00           H
ATOM   2915  HB2 HIS A 198     103.420 118.210 159.440  1.00  0.00           H
ATOM   2916  ND1 HIS A 198     100.680 118.460 158.570  1.00  0.00           N
ATOM   2917  CG  HIS A 198     101.310 117.880 159.660  1.00  0.00           C
ATOM   2918  CE1 HIS A 198      99.500 117.950 158.510  1.00  0.00           C
ATOM   2919  HE1 HIS A 198      98.700 118.310 157.860  1.00  0.00           H
ATOM   2920  NE2 HIS A 198      99.330 116.960 159.420  1.00  0.00           N
ATOM   2921  HE2 HIS A 198      98.640 116.230 159.370  1.00  0.00           H
ATOM   2922  CD2 HIS A 198     100.490 116.920 160.200  1.00  0.00           C
ATOM   2923  HD2 HIS A 198     100.550 116.080 160.880  1.00  0.00           H
ATOM   2924  C   HIS A 198     102.320 118.360 162.740  1.00  0.00           C
ATOM   2925  O   HIS A 198     101.570 117.600 163.360  1.00  0.00           O
ATOM   2926  N   THR A 199     102.600 119.610 163.200  1.00  0.00           N
ATOM   2927  HN  THR A 199     103.400 120.130 162.910  1.00  0.00           H
ATOM   2928  CA  THR A 199     101.830 120.340 164.180  1.00  0.00           C
ATOM   2929  HA  THR A 199     101.860 119.600 164.970  1.00  0.00           H
ATOM   2930  CB  THR A 199     102.540 121.640 164.570  1.00  0.00           C
ATOM   2931  HB  THR A 199     103.630 121.470 164.680  1.00  0.00           H
ATOM   2932  OG1 THR A 199     102.010 122.150 165.790  1.00  0.00           O
ATOM   2933  HG1 THR A 199     102.770 122.490 166.250  1.00  0.00           H
ATOM   2934  CG2 THR A 199     102.530 122.790 163.550  1.00  0.00           C
ATOM   2935 HG21 THR A 199     101.560 123.290 163.770  1.00  0.00           H
ATOM   2936 HG22 THR A 199     103.330 123.540 163.770  1.00  0.00           H
ATOM   2937 HG23 THR A 199     102.560 122.390 162.520  1.00  0.00           H
ATOM   2938  C   THR A 199     100.370 120.460 163.790  1.00  0.00           C
ATOM   2939  O   THR A 199      99.920 120.190 162.620  1.00  0.00           O
ATOM   2940  N   ALA A 200      99.530 120.860 164.790  1.00  0.00           N
ATOM   2941  HN  ALA A 200      99.860 120.980 165.720  1.00  0.00           H
ATOM   2942  CA  ALA A 200      98.140 120.960 164.640  1.00  0.00           C
ATOM   2943  HA  ALA A 200      97.850 120.270 163.860  1.00  0.00           H
ATOM   2944  CB  ALA A 200      97.430 120.600 165.940  1.00  0.00           C
ATOM   2945  HB1 ALA A 200      97.800 119.590 166.230  1.00  0.00           H
ATOM   2946  HB2 ALA A 200      97.590 121.300 166.790  1.00  0.00           H
ATOM   2947  HB3 ALA A 200      96.320 120.600 165.840  1.00  0.00           H
ATOM   2948  C   ALA A 200      97.880 122.430 164.090  1.00  0.00           C
ATOM   2949  O   ALA A 200      98.270 123.430 164.750  1.00  0.00           O
ATOM   2950  N   LEU A 201      97.280 122.620 162.900  1.00  0.00           N
ATOM   2951  HN  LEU A 201      97.010 121.880 162.300  1.00  0.00           H
ATOM   2952  CA  LEU A 201      97.230 123.890 162.180  1.00  0.00           C
ATOM   2953  HA  LEU A 201      97.730 124.640 162.780  1.00  0.00           H
ATOM   2954  CB  LEU A 201      98.120 123.760 160.950  1.00  0.00           C
ATOM   2955  HB1 LEU A 201      97.630 123.090 160.220  1.00  0.00           H
ATOM   2956  HB2 LEU A 201      98.230 124.680 160.340  1.00  0.00           H
ATOM   2957  CG  LEU A 201      99.560 123.350 161.210  1.00  0.00           C
ATOM   2958  HG  LEU A 201      99.660 122.720 162.120  1.00  0.00           H
ATOM   2959  CD1 LEU A 201     100.130 122.530 160.080  1.00  0.00           C
ATOM   2960 HD11 LEU A 201     101.150 122.100 160.220  1.00  0.00           H
ATOM   2961 HD12 LEU A 201      99.470 121.630 160.120  1.00  0.00           H
ATOM   2962 HD13 LEU A 201      99.900 122.990 159.090  1.00  0.00           H
ATOM   2963  CD2 LEU A 201     100.420 124.530 161.530  1.00  0.00           C
ATOM   2964 HD21 LEU A 201     100.310 125.030 162.510  1.00  0.00           H
ATOM   2965 HD22 LEU A 201     101.470 124.180 161.630  1.00  0.00           H
ATOM   2966 HD23 LEU A 201     100.330 125.260 160.690  1.00  0.00           H
ATOM   2967  C   LEU A 201      95.850 124.530 162.040  1.00  0.00           C
ATOM   2968  O   LEU A 201      94.970 123.720 162.200  1.00  0.00           O
ATOM   2969  N   PRO A 202      95.660 125.760 161.680  1.00  0.00           N
ATOM   2970  CD  PRO A 202      96.700 126.770 161.650  1.00  0.00           C
ATOM   2971  HD1 PRO A 202      97.180 126.690 160.650  1.00  0.00           H
ATOM   2972  HD2 PRO A 202      97.450 126.730 162.470  1.00  0.00           H
ATOM   2973  CA  PRO A 202      94.390 126.350 161.730  1.00  0.00           C
ATOM   2974  HA  PRO A 202      94.050 126.280 162.760  1.00  0.00           H
ATOM   2975  CB  PRO A 202      94.590 127.790 161.370  1.00  0.00           C
ATOM   2976  HB1 PRO A 202      94.670 127.880 160.270  1.00  0.00           H
ATOM   2977  HB2 PRO A 202      93.760 128.440 161.720  1.00  0.00           H
ATOM   2978  CG  PRO A 202      95.940 128.080 161.930  1.00  0.00           C
ATOM   2979  HG1 PRO A 202      95.740 128.350 162.990  1.00  0.00           H
ATOM   2980  HG2 PRO A 202      96.570 128.870 161.450  1.00  0.00           H
ATOM   2981  C   PRO A 202      93.360 125.700 160.790  1.00  0.00           C
ATOM   2982  O   PRO A 202      92.210 125.500 161.290  1.00  0.00           O
ATOM   2983  N   GLN A 203      93.760 125.280 159.560  1.00  0.00           N
ATOM   2984  HN  GLN A 203      94.710 125.400 159.260  1.00  0.00           H
ATOM   2985  CA  GLN A 203      92.750 124.750 158.670  1.00  0.00           C
ATOM   2986  HA  GLN A 203      91.780 125.170 158.880  1.00  0.00           H
ATOM   2987  CB  GLN A 203      93.070 124.950 157.140  1.00  0.00           C
ATOM   2988  HB1 GLN A 203      94.170 124.820 157.020  1.00  0.00           H
ATOM   2989  HB2 GLN A 203      92.460 124.300 156.480  1.00  0.00           H
ATOM   2990  CG  GLN A 203      92.830 126.400 156.710  1.00  0.00           C
ATOM   2991  HG1 GLN A 203      92.840 126.590 155.620  1.00  0.00           H
ATOM   2992  HG2 GLN A 203      93.670 126.940 157.190  1.00  0.00           H
ATOM   2993  CD  GLN A 203      91.560 127.060 157.250  1.00  0.00           C
ATOM   2994  OE1 GLN A 203      90.460 126.430 157.320  1.00  0.00           O
ATOM   2995  NE2 GLN A 203      91.750 128.270 157.750  1.00  0.00           N
ATOM   2996 HE21 GLN A 203      92.670 128.650 157.630  1.00  0.00           H
ATOM   2997 HE22 GLN A 203      90.920 128.820 157.870  1.00  0.00           H
ATOM   2998  C   GLN A 203      92.620 123.240 158.810  1.00  0.00           C
ATOM   2999  O   GLN A 203      91.900 122.640 158.020  1.00  0.00           O
ATOM   3000  N   LEU A 204      93.280 122.650 159.800  1.00  0.00           N
ATOM   3001  HN  LEU A 204      93.720 123.290 160.420  1.00  0.00           H
ATOM   3002  CA  LEU A 204      93.260 121.180 159.980  1.00  0.00           C
ATOM   3003  HA  LEU A 204      92.980 120.780 159.020  1.00  0.00           H
ATOM   3004  CB  LEU A 204      94.620 120.570 160.380  1.00  0.00           C
ATOM   3005  HB1 LEU A 204      95.030 121.090 161.280  1.00  0.00           H
ATOM   3006  HB2 LEU A 204      94.370 119.540 160.700  1.00  0.00           H
ATOM   3007  CG  LEU A 204      95.770 120.440 159.320  1.00  0.00           C
ATOM   3008  HG  LEU A 204      95.540 119.650 158.570  1.00  0.00           H
ATOM   3009  CD1 LEU A 204      95.900 121.700 158.430  1.00  0.00           C
ATOM   3010 HD11 LEU A 204      96.510 121.470 157.530  1.00  0.00           H
ATOM   3011 HD12 LEU A 204      94.920 121.830 157.910  1.00  0.00           H
ATOM   3012 HD13 LEU A 204      96.160 122.640 158.960  1.00  0.00           H
ATOM   3013  CD2 LEU A 204      97.110 120.200 159.920  1.00  0.00           C
ATOM   3014 HD21 LEU A 204      97.830 120.290 159.080  1.00  0.00           H
ATOM   3015 HD22 LEU A 204      97.300 121.010 160.660  1.00  0.00           H
ATOM   3016 HD23 LEU A 204      97.220 119.230 160.450  1.00  0.00           H
ATOM   3017  C   LEU A 204      92.210 120.900 161.060  1.00  0.00           C
ATOM   3018  O   LEU A 204      92.240 121.480 162.170  1.00  0.00           O
ATOM   3019  N   LEU A 205      91.180 120.130 160.780  1.00  0.00           N
ATOM   3020  HN  LEU A 205      91.180 119.580 159.940  1.00  0.00           H
ATOM   3021  CA  LEU A 205      90.100 119.890 161.660  1.00  0.00           C
ATOM   3022  HA  LEU A 205      90.080 120.790 162.250  1.00  0.00           H
ATOM   3023  CB  LEU A 205      88.760 119.680 160.970  1.00  0.00           C
ATOM   3024  HB1 LEU A 205      88.530 120.650 160.480  1.00  0.00           H
ATOM   3025  HB2 LEU A 205      88.920 118.950 160.140  1.00  0.00           H
ATOM   3026  CG  LEU A 205      87.540 119.210 161.790  1.00  0.00           C
ATOM   3027  HG  LEU A 205      87.660 118.160 162.130  1.00  0.00           H
ATOM   3028  CD1 LEU A 205      87.290 120.200 162.950  1.00  0.00           C
ATOM   3029 HD11 LEU A 205      86.440 119.910 163.610  1.00  0.00           H
ATOM   3030 HD12 LEU A 205      88.120 120.080 163.690  1.00  0.00           H
ATOM   3031 HD13 LEU A 205      87.290 121.260 162.630  1.00  0.00           H
ATOM   3032  CD2 LEU A 205      86.260 119.180 160.870  1.00  0.00           C
ATOM   3033 HD21 LEU A 205      86.130 120.180 160.400  1.00  0.00           H
ATOM   3034 HD22 LEU A 205      86.370 118.520 159.990  1.00  0.00           H
ATOM   3035 HD23 LEU A 205      85.380 118.820 161.440  1.00  0.00           H
ATOM   3036  C   LEU A 205      90.430 118.650 162.510  1.00  0.00           C
ATOM   3037  O   LEU A 205      90.500 118.760 163.730  1.00  0.00           O
ATOM   3038  N   LEU A 206      90.570 117.430 161.850  1.00  0.00           N
ATOM   3039  HN  LEU A 206      90.500 117.390 160.860  1.00  0.00           H
ATOM   3040  CA  LEU A 206      90.930 116.240 162.540  1.00  0.00           C
ATOM   3041  HA  LEU A 206      91.270 116.540 163.520  1.00  0.00           H
ATOM   3042  CB  LEU A 206      89.720 115.370 162.580  1.00  0.00           C
ATOM   3043  HB1 LEU A 206      88.840 115.890 163.040  1.00  0.00           H
ATOM   3044  HB2 LEU A 206      89.370 115.200 161.540  1.00  0.00           H
ATOM   3045  CG  LEU A 206      89.860 113.950 163.230  1.00  0.00           C
ATOM   3046  HG  LEU A 206      90.530 113.350 162.580  1.00  0.00           H
ATOM   3047  CD1 LEU A 206      90.400 113.930 164.670  1.00  0.00           C
ATOM   3048 HD11 LEU A 206      90.440 112.940 165.190  1.00  0.00           H
ATOM   3049 HD12 LEU A 206      91.420 114.370 164.690  1.00  0.00           H
ATOM   3050 HD13 LEU A 206      89.760 114.490 165.390  1.00  0.00           H
ATOM   3051  CD2 LEU A 206      88.510 113.330 163.220  1.00  0.00           C
ATOM   3052 HD21 LEU A 206      88.670 112.350 163.710  1.00  0.00           H
ATOM   3053 HD22 LEU A 206      87.720 113.910 163.740  1.00  0.00           H
ATOM   3054 HD23 LEU A 206      88.160 113.130 162.180  1.00  0.00           H
ATOM   3055  C   LEU A 206      92.180 115.750 161.850  1.00  0.00           C
ATOM   3056  O   LEU A 206      92.290 115.580 160.640  1.00  0.00           O
ATOM   3057  N   GLN A 207      93.190 115.320 162.670  1.00  0.00           N
ATOM   3058  HN  GLN A 207      93.170 115.490 163.650  1.00  0.00           H
ATOM   3059  CA  GLN A 207      94.430 114.690 162.250  1.00  0.00           C
ATOM   3060  HA  GLN A 207      94.280 114.130 161.340  1.00  0.00           H
ATOM   3061  CB  GLN A 207      95.540 115.790 162.100  1.00  0.00           C
ATOM   3062  HB1 GLN A 207      96.550 115.360 161.910  1.00  0.00           H
ATOM   3063  HB2 GLN A 207      95.150 116.430 161.280  1.00  0.00           H
ATOM   3064  CG  GLN A 207      95.680 116.730 163.360  1.00  0.00           C
ATOM   3065  HG1 GLN A 207      96.200 116.160 164.160  1.00  0.00           H
ATOM   3066  HG2 GLN A 207      94.680 117.080 163.690  1.00  0.00           H
ATOM   3067  CD  GLN A 207      96.450 117.960 163.050  1.00  0.00           C
ATOM   3068  OE1 GLN A 207      95.960 119.080 163.150  1.00  0.00           O
ATOM   3069  NE2 GLN A 207      97.700 117.820 162.810  1.00  0.00           N
ATOM   3070 HE21 GLN A 207      98.050 116.910 162.560  1.00  0.00           H
ATOM   3071 HE22 GLN A 207      98.140 118.690 162.620  1.00  0.00           H
ATOM   3072  C   GLN A 207      94.650 113.560 163.240  1.00  0.00           C
ATOM   3073  O   GLN A 207      95.240 113.840 164.290  1.00  0.00           O
ATOM   3074  N   GLU A 208      94.190 112.300 162.890  1.00  0.00           N
ATOM   3075  HN  GLU A 208      93.630 112.240 162.070  1.00  0.00           H
ATOM   3076  CA  GLU A 208      94.120 111.260 163.880  1.00  0.00           C
ATOM   3077  HA  GLU A 208      94.500 111.710 164.780  1.00  0.00           H
ATOM   3078  CB  GLU A 208      92.650 110.620 163.960  1.00  0.00           C
ATOM   3079  HB1 GLU A 208      92.030 111.510 164.200  1.00  0.00           H
ATOM   3080  HB2 GLU A 208      92.480 110.290 162.920  1.00  0.00           H
ATOM   3081  CG  GLU A 208      92.500 109.490 164.900  1.00  0.00           C
ATOM   3082  HG1 GLU A 208      93.140 108.690 164.480  1.00  0.00           H
ATOM   3083  HG2 GLU A 208      91.460 109.110 164.960  1.00  0.00           H
ATOM   3084  CD  GLU A 208      92.910 109.820 166.320  1.00  0.00           C
ATOM   3085  OE1 GLU A 208      94.060 109.630 166.770  1.00  0.00           O
ATOM   3086  OE2 GLU A 208      91.940 110.270 167.040  1.00  0.00           O
ATOM   3087  C   GLU A 208      95.020 110.120 163.510  1.00  0.00           C
ATOM   3088  O   GLU A 208      94.820 109.410 162.470  1.00  0.00           O
ATOM   3089  N   ASN A 209      96.060 109.860 164.290  1.00  0.00           N
ATOM   3090  HN  ASN A 209      96.260 110.420 165.090  1.00  0.00           H
ATOM   3091  CA  ASN A 209      97.040 108.830 163.930  1.00  0.00           C
ATOM   3092  HA  ASN A 209      96.710 108.340 163.020  1.00  0.00           H
ATOM   3093  CB  ASN A 209      98.460 109.490 163.780  1.00  0.00           C
ATOM   3094  HB1 ASN A 209      98.580 110.110 164.700  1.00  0.00           H
ATOM   3095  HB2 ASN A 209      99.280 108.750 163.840  1.00  0.00           H
ATOM   3096  CG  ASN A 209      98.600 110.490 162.670  1.00  0.00           C
ATOM   3097  OD1 ASN A 209      98.520 111.670 162.900  1.00  0.00           O
ATOM   3098  ND2 ASN A 209      98.670 109.960 161.440  1.00  0.00           N
ATOM   3099 HD21 ASN A 209      98.600 108.960 161.400  1.00  0.00           H
ATOM   3100 HD22 ASN A 209      98.710 110.500 160.600  1.00  0.00           H
ATOM   3101  C   ASN A 209      97.020 107.760 164.970  1.00  0.00           C
ATOM   3102  O   ASN A 209      98.020 107.010 165.120  1.00  0.00           O
ATOM   3103  N   TRP A 210      95.970 107.730 165.830  1.00  0.00           N
ATOM   3104  HN  TRP A 210      95.380 108.530 165.720  1.00  0.00           H
ATOM   3105  CA  TRP A 210      95.500 106.640 166.750  1.00  0.00           C
ATOM   3106  HA  TRP A 210      94.500 106.880 167.060  1.00  0.00           H
ATOM   3107  CB  TRP A 210      95.410 105.150 166.050  1.00  0.00           C
ATOM   3108  HB1 TRP A 210      96.450 104.880 165.780  1.00  0.00           H
ATOM   3109  HB2 TRP A 210      94.990 104.420 166.780  1.00  0.00           H
ATOM   3110  CG  TRP A 210      94.590 105.210 164.790  1.00  0.00           C
ATOM   3111  CD1 TRP A 210      95.120 104.960 163.510  1.00  0.00           C
ATOM   3112  HD1 TRP A 210      96.030 104.400 163.340  1.00  0.00           H
ATOM   3113  NE1 TRP A 210      94.180 105.200 162.550  1.00  0.00           N
ATOM   3114  HE1 TRP A 210      94.320 104.980 161.610  1.00  0.00           H
ATOM   3115  CE2 TRP A 210      93.010 105.690 163.150  1.00  0.00           C
ATOM   3116  CD2 TRP A 210      93.210 105.710 164.560  1.00  0.00           C
ATOM   3117  CE3 TRP A 210      92.180 106.150 165.420  1.00  0.00           C
ATOM   3118  HE3 TRP A 210      92.500 106.170 166.450  1.00  0.00           H
ATOM   3119  CZ3 TRP A 210      91.020 106.590 164.850  1.00  0.00           C
ATOM   3120  HZ3 TRP A 210      90.330 107.200 165.420  1.00  0.00           H
ATOM   3121  CZ2 TRP A 210      91.750 106.070 162.600  1.00  0.00           C
ATOM   3122  HZ2 TRP A 210      91.790 106.160 161.530  1.00  0.00           H
ATOM   3123  CH2 TRP A 210      90.850 106.590 163.440  1.00  0.00           C
ATOM   3124  HH2 TRP A 210      89.960 107.080 163.070  1.00  0.00           H
ATOM   3125  C   TRP A 210      96.250 106.540 168.050  1.00  0.00           C
ATOM   3126  O   TRP A 210      96.320 105.450 168.640  1.00  0.00           O
ATOM   3127  N   ASP A 211      96.840 107.610 168.570  1.00  0.00           N
ATOM   3128  HN  ASP A 211      96.820 108.450 168.030  1.00  0.00           H
ATOM   3129  CA  ASP A 211      97.530 107.730 169.870  1.00  0.00           C
ATOM   3130  HA  ASP A 211      98.340 107.010 169.880  1.00  0.00           H
ATOM   3131  CB  ASP A 211      98.070 109.160 170.070  1.00  0.00           C
ATOM   3132  HB1 ASP A 211      97.290 109.940 170.210  1.00  0.00           H
ATOM   3133  HB2 ASP A 211      98.720 109.200 170.960  1.00  0.00           H
ATOM   3134  CG  ASP A 211      98.940 109.580 168.880  1.00  0.00           C
ATOM   3135  OD1 ASP A 211     100.090 109.100 168.760  1.00  0.00           O
ATOM   3136  OD2 ASP A 211      98.430 110.490 168.210  1.00  0.00           O
ATOM   3137  C   ASP A 211      96.630 107.400 171.090  1.00  0.00           C
ATOM   3138  O   ASP A 211      97.110 106.830 172.080  1.00  0.00           O
ATOM   3139  N   ASN A 212      95.390 107.820 171.100  1.00  0.00           N
ATOM   3140  HN  ASN A 212      95.120 108.550 170.480  1.00  0.00           H
ATOM   3141  CA  ASN A 212      94.310 107.380 172.000  1.00  0.00           C
ATOM   3142  HA  ASN A 212      94.600 106.400 172.360  1.00  0.00           H
ATOM   3143  CB  ASN A 212      93.980 108.320 173.130  1.00  0.00           C
ATOM   3144  HB1 ASN A 212      94.890 108.270 173.750  1.00  0.00           H
ATOM   3145  HB2 ASN A 212      93.800 109.290 172.620  1.00  0.00           H
ATOM   3146  CG  ASN A 212      92.760 108.100 174.050  1.00  0.00           C
ATOM   3147  OD1 ASN A 212      91.830 107.390 173.620  1.00  0.00           O
ATOM   3148  ND2 ASN A 212      92.870 108.720 175.280  1.00  0.00           N
ATOM   3149 HD21 ASN A 212      93.520 109.450 175.520  1.00  0.00           H
ATOM   3150 HD22 ASN A 212      92.240 108.490 176.020  1.00  0.00           H
ATOM   3151  C   ASN A 212      93.160 107.270 170.970  1.00  0.00           C
ATOM   3152  O   ASN A 212      92.710 108.230 170.370  1.00  0.00           O
ATOM   3153  N   VAL A 213      92.650 106.030 170.700  1.00  0.00           N
ATOM   3154  HN  VAL A 213      93.200 105.230 170.910  1.00  0.00           H
ATOM   3155  CA  VAL A 213      91.560 105.700 169.810  1.00  0.00           C
ATOM   3156  HA  VAL A 213      91.690 106.170 168.850  1.00  0.00           H
ATOM   3157  CB  VAL A 213      91.490 104.160 169.460  1.00  0.00           C
ATOM   3158  HB  VAL A 213      91.700 103.580 170.390  1.00  0.00           H
ATOM   3159  CG1 VAL A 213      90.140 103.730 168.850  1.00  0.00           C
ATOM   3160 HG11 VAL A 213      89.340 103.680 169.620  1.00  0.00           H
ATOM   3161 HG12 VAL A 213      89.770 104.380 168.030  1.00  0.00           H
ATOM   3162 HG13 VAL A 213      90.150 102.680 168.480  1.00  0.00           H
ATOM   3163  CG2 VAL A 213      92.720 103.840 168.560  1.00  0.00           C
ATOM   3164 HG21 VAL A 213      92.770 102.750 168.360  1.00  0.00           H
ATOM   3165 HG22 VAL A 213      92.620 104.450 167.640  1.00  0.00           H
ATOM   3166 HG23 VAL A 213      93.580 104.150 169.180  1.00  0.00           H
ATOM   3167  C   VAL A 213      90.220 106.250 170.330  1.00  0.00           C
ATOM   3168  O   VAL A 213      89.420 106.780 169.530  1.00  0.00           O
ATOM   3169  N   LYS A 214      90.020 106.170 171.610  1.00  0.00           N
ATOM   3170  HN  LYS A 214      90.720 105.810 172.230  1.00  0.00           H
ATOM   3171  CA  LYS A 214      88.810 106.610 172.250  1.00  0.00           C
ATOM   3172  HA  LYS A 214      87.990 106.170 171.710  1.00  0.00           H
ATOM   3173  CB  LYS A 214      88.690 105.850 173.650  1.00  0.00           C
ATOM   3174  HB1 LYS A 214      89.390 106.200 174.450  1.00  0.00           H
ATOM   3175  HB2 LYS A 214      87.640 106.080 173.920  1.00  0.00           H
ATOM   3176  CG  LYS A 214      88.830 104.320 173.550  1.00  0.00           C
ATOM   3177  HG1 LYS A 214      89.900 104.090 173.350  1.00  0.00           H
ATOM   3178  HG2 LYS A 214      88.350 104.050 172.590  1.00  0.00           H
ATOM   3179  CD  LYS A 214      88.070 103.630 174.690  1.00  0.00           C
ATOM   3180  HD1 LYS A 214      87.020 103.960 174.560  1.00  0.00           H
ATOM   3181  HD2 LYS A 214      88.490 104.020 175.640  1.00  0.00           H
ATOM   3182  CE  LYS A 214      88.170 102.070 174.820  1.00  0.00           C
ATOM   3183  HE1 LYS A 214      87.520 101.660 175.610  1.00  0.00           H
ATOM   3184  HE2 LYS A 214      89.240 101.860 175.050  1.00  0.00           H
ATOM   3185  NZ  LYS A 214      87.690 101.500 173.520  1.00  0.00           N
ATOM   3186  HZ1 LYS A 214      86.970 102.020 172.990  1.00  0.00           H
ATOM   3187  HZ2 LYS A 214      88.600 101.390 173.020  1.00  0.00           H
ATOM   3188  HZ3 LYS A 214      87.270 100.570 173.740  1.00  0.00           H
ATOM   3189  C   LYS A 214      88.650 108.150 172.430  1.00  0.00           C
ATOM   3190  O   LYS A 214      87.590 108.590 172.850  1.00  0.00           O
ATOM   3191  N   HIS A 215      89.640 108.980 172.140  1.00  0.00           N
ATOM   3192  HN  HIS A 215      90.440 108.630 171.670  1.00  0.00           H
ATOM   3193  CA  HIS A 215      89.670 110.310 172.700  1.00  0.00           C
ATOM   3194  HA  HIS A 215      89.600 110.300 173.780  1.00  0.00           H
ATOM   3195  CB  HIS A 215      91.050 111.120 172.370  1.00  0.00           C
ATOM   3196  HB1 HIS A 215      91.900 110.730 172.970  1.00  0.00           H
ATOM   3197  HB2 HIS A 215      91.180 111.160 171.270  1.00  0.00           H
ATOM   3198  ND1 HIS A 215      90.960 112.750 174.260  1.00  0.00           N
ATOM   3199  CG  HIS A 215      91.080 112.490 172.910  1.00  0.00           C
ATOM   3200  CE1 HIS A 215      90.920 114.030 174.400  1.00  0.00           C
ATOM   3201  HE1 HIS A 215      90.980 114.540 175.360  1.00  0.00           H
ATOM   3202  NE2 HIS A 215      91.010 114.640 173.140  1.00  0.00           N
ATOM   3203  HE2 HIS A 215      91.060 115.610 172.900  1.00  0.00           H
ATOM   3204  CD2 HIS A 215      91.110 113.630 172.230  1.00  0.00           C
ATOM   3205  HD2 HIS A 215      91.260 113.670 171.150  1.00  0.00           H
ATOM   3206  C   HIS A 215      88.530 111.110 172.120  1.00  0.00           C
ATOM   3207  O   HIS A 215      87.850 111.830 172.810  1.00  0.00           O
ATOM   3208  N   ALA A 216      88.380 110.980 170.790  1.00  0.00           N
ATOM   3209  HN  ALA A 216      89.170 110.600 170.330  1.00  0.00           H
ATOM   3210  CA  ALA A 216      87.380 111.770 170.000  1.00  0.00           C
ATOM   3211  HA  ALA A 216      86.860 112.490 170.620  1.00  0.00           H
ATOM   3212  CB  ALA A 216      88.100 112.660 169.040  1.00  0.00           C
ATOM   3213  HB1 ALA A 216      87.330 113.100 168.370  1.00  0.00           H
ATOM   3214  HB2 ALA A 216      88.620 113.400 169.690  1.00  0.00           H
ATOM   3215  HB3 ALA A 216      88.800 112.070 168.420  1.00  0.00           H
ATOM   3216  C   ALA A 216      86.330 110.910 169.270  1.00  0.00           C
ATOM   3217  O   ALA A 216      85.430 111.410 168.670  1.00  0.00           O
ATOM   3218  N   TRP A 217      86.440 109.610 169.450  1.00  0.00           N
ATOM   3219  HN  TRP A 217      87.150 109.240 170.050  1.00  0.00           H
ATOM   3220  CA  TRP A 217      85.670 108.670 168.760  1.00  0.00           C
ATOM   3221  HA  TRP A 217      84.880 109.130 168.190  1.00  0.00           H
ATOM   3222  CB  TRP A 217      86.470 107.740 167.900  1.00  0.00           C
ATOM   3223  HB1 TRP A 217      87.120 107.220 168.630  1.00  0.00           H
ATOM   3224  HB2 TRP A 217      85.800 107.020 167.370  1.00  0.00           H
ATOM   3225  CG  TRP A 217      87.280 108.520 166.890  1.00  0.00           C
ATOM   3226  CD1 TRP A 217      88.570 109.040 166.930  1.00  0.00           C
ATOM   3227  HD1 TRP A 217      89.240 108.690 167.700  1.00  0.00           H
ATOM   3228  NE1 TRP A 217      88.890 109.540 165.730  1.00  0.00           N
ATOM   3229  HE1 TRP A 217      89.730 109.960 165.440  1.00  0.00           H
ATOM   3230  CE2 TRP A 217      87.860 109.380 164.830  1.00  0.00           C
ATOM   3231  CD2 TRP A 217      86.790 108.810 165.580  1.00  0.00           C
ATOM   3232  CE3 TRP A 217      85.570 108.600 164.950  1.00  0.00           C
ATOM   3233  HE3 TRP A 217      84.700 108.450 165.580  1.00  0.00           H
ATOM   3234  CZ3 TRP A 217      85.450 108.710 163.550  1.00  0.00           C
ATOM   3235  HZ3 TRP A 217      84.460 108.740 163.110  1.00  0.00           H
ATOM   3236  CZ2 TRP A 217      87.770 109.510 163.480  1.00  0.00           C
ATOM   3237  HZ2 TRP A 217      88.680 109.790 162.970  1.00  0.00           H
ATOM   3238  CH2 TRP A 217      86.600 109.170 162.830  1.00  0.00           C
ATOM   3239  HH2 TRP A 217      86.580 109.070 161.760  1.00  0.00           H
ATOM   3240  C   TRP A 217      84.900 107.770 169.730  1.00  0.00           C
ATOM   3241  O   TRP A 217      85.370 107.440 170.820  1.00  0.00           O
ATOM   3242  N   SER A 218      83.630 107.490 169.420  1.00  0.00           N
ATOM   3243  HN  SER A 218      83.190 107.670 168.550  1.00  0.00           H
ATOM   3244  CA  SER A 218      82.740 106.670 170.250  1.00  0.00           C
ATOM   3245  HA  SER A 218      83.330 106.270 171.060  1.00  0.00           H
ATOM   3246  CB  SER A 218      81.520 107.420 170.800  1.00  0.00           C
ATOM   3247  HB1 SER A 218      81.930 108.250 171.410  1.00  0.00           H
ATOM   3248  HB2 SER A 218      80.790 106.760 171.310  1.00  0.00           H
ATOM   3249  OG  SER A 218      80.870 108.130 169.730  1.00  0.00           O
ATOM   3250  HG1 SER A 218      81.550 108.700 169.380  1.00  0.00           H
ATOM   3251  C   SER A 218      82.370 105.350 169.550  1.00  0.00           C
ATOM   3252  O   SER A 218      82.250 105.390 168.310  1.00  0.00           O
ATOM   3253  N   PRO A 219      82.260 104.140 170.170  1.00  0.00           N
ATOM   3254  CD  PRO A 219      81.980 104.070 171.560  1.00  0.00           C
ATOM   3255  HD1 PRO A 219      81.100 104.660 171.880  1.00  0.00           H
ATOM   3256  HD2 PRO A 219      82.840 104.340 172.210  1.00  0.00           H
ATOM   3257  CA  PRO A 219      82.090 102.790 169.540  1.00  0.00           C
ATOM   3258  HA  PRO A 219      82.870 102.700 168.810  1.00  0.00           H
ATOM   3259  CB  PRO A 219      82.330 101.870 170.760  1.00  0.00           C
ATOM   3260  HB1 PRO A 219      81.920 100.860 170.540  1.00  0.00           H
ATOM   3261  HB2 PRO A 219      83.410 101.790 171.000  1.00  0.00           H
ATOM   3262  CG  PRO A 219      81.550 102.600 171.910  1.00  0.00           C
ATOM   3263  HG1 PRO A 219      82.050 102.200 172.820  1.00  0.00           H
ATOM   3264  HG2 PRO A 219      80.440 102.640 171.830  1.00  0.00           H
ATOM   3265  C   PRO A 219      80.710 102.620 168.970  1.00  0.00           C
ATOM   3266  O   PRO A 219      80.130 101.550 169.080  1.00  0.00           O
ATOM   3267  N   MET A 220      80.190 103.650 168.210  1.00  0.00           N
ATOM   3268  HN  MET A 220      80.770 104.470 168.170  1.00  0.00           H
ATOM   3269  CA  MET A 220      78.920 103.670 167.430  1.00  0.00           C
ATOM   3270  HA  MET A 220      78.700 104.710 167.220  1.00  0.00           H
ATOM   3271  CB  MET A 220      79.270 103.070 165.980  1.00  0.00           C
ATOM   3272  HB1 MET A 220      80.200 103.490 165.530  1.00  0.00           H
ATOM   3273  HB2 MET A 220      79.490 101.990 166.120  1.00  0.00           H
ATOM   3274  CG  MET A 220      78.080 102.940 164.980  1.00  0.00           C
ATOM   3275  HG1 MET A 220      77.180 102.350 165.230  1.00  0.00           H
ATOM   3276  HG2 MET A 220      78.530 102.460 164.080  1.00  0.00           H
ATOM   3277  SD  MET A 220      77.410 104.540 164.550  1.00  0.00           S
ATOM   3278  CE  MET A 220      76.070 103.750 163.520  1.00  0.00           C
ATOM   3279  HE1 MET A 220      75.270 104.450 163.170  1.00  0.00           H
ATOM   3280  HE2 MET A 220      76.440 103.280 162.590  1.00  0.00           H
ATOM   3281  HE3 MET A 220      75.350 103.060 164.020  1.00  0.00           H
ATOM   3282  C   MET A 220      77.660 103.090 168.140  1.00  0.00           C
ATOM   3283  O   MET A 220      76.670 102.670 167.550  1.00  0.00           O
ATOM   3284  N   LYS A 221      77.630 103.090 169.500  1.00  0.00           N
ATOM   3285  HN  LYS A 221      78.350 103.630 169.940  1.00  0.00           H
ATOM   3286  CA  LYS A 221      76.620 102.430 170.330  1.00  0.00           C
ATOM   3287  HA  LYS A 221      76.790 102.670 171.370  1.00  0.00           H
ATOM   3288  CB  LYS A 221      75.180 103.020 170.130  1.00  0.00           C
ATOM   3289  HB1 LYS A 221      74.830 102.690 169.130  1.00  0.00           H
ATOM   3290  HB2 LYS A 221      74.460 102.830 170.960  1.00  0.00           H
ATOM   3291  CG  LYS A 221      75.210 104.590 170.100  1.00  0.00           C
ATOM   3292  HG1 LYS A 221      76.030 104.880 169.410  1.00  0.00           H
ATOM   3293  HG2 LYS A 221      75.410 104.960 171.130  1.00  0.00           H
ATOM   3294  CD  LYS A 221      73.920 105.220 169.530  1.00  0.00           C
ATOM   3295  HD1 LYS A 221      73.140 104.650 170.070  1.00  0.00           H
ATOM   3296  HD2 LYS A 221      73.760 105.000 168.450  1.00  0.00           H
ATOM   3297  CE  LYS A 221      73.740 106.720 169.890  1.00  0.00           C
ATOM   3298  HE1 LYS A 221      74.430 107.340 169.260  1.00  0.00           H
ATOM   3299  HE2 LYS A 221      74.090 106.880 170.930  1.00  0.00           H
ATOM   3300  NZ  LYS A 221      72.260 107.190 169.720  1.00  0.00           N
ATOM   3301  HZ1 LYS A 221      72.230 108.210 169.890  1.00  0.00           H
ATOM   3302  HZ2 LYS A 221      72.010 107.070 168.710  1.00  0.00           H
ATOM   3303  HZ3 LYS A 221      71.660 106.730 170.430  1.00  0.00           H
ATOM   3304  C   LYS A 221      76.690 100.910 170.300  1.00  0.00           C
ATOM   3305  O   LYS A 221      76.230 100.240 171.240  1.00  0.00           O
ATOM   3306  N   ASP A 222      77.360 100.280 169.240  1.00  0.00           N
ATOM   3307  HN  ASP A 222      77.680 100.890 168.510  1.00  0.00           H
ATOM   3308  CA  ASP A 222      77.480  98.850 169.120  1.00  0.00           C
ATOM   3309  HA  ASP A 222      76.490  98.420 169.060  1.00  0.00           H
ATOM   3310  CB  ASP A 222      77.980  98.530 167.620  1.00  0.00           C
ATOM   3311  HB1 ASP A 222      77.170  98.770 166.900  1.00  0.00           H
ATOM   3312  HB2 ASP A 222      78.810  99.260 167.510  1.00  0.00           H
ATOM   3313  CG  ASP A 222      78.330  97.070 167.440  1.00  0.00           C
ATOM   3314  OD1 ASP A 222      79.460  96.750 167.830  1.00  0.00           O
ATOM   3315  OD2 ASP A 222      77.530  96.270 167.040  1.00  0.00           O
ATOM   3316  C   ASP A 222      78.300  98.080 170.210  1.00  0.00           C
ATOM   3317  O   ASP A 222      77.840  97.070 170.720  1.00  0.00           O
ATOM   3318  N   GLY A 223      79.390  98.710 170.680  1.00  0.00           N
ATOM   3319  HN  GLY A 223      79.680  99.570 170.280  1.00  0.00           H
ATOM   3320  CA  GLY A 223      80.150  98.130 171.720  1.00  0.00           C
ATOM   3321  HA1 GLY A 223      79.490  97.500 172.310  1.00  0.00           H
ATOM   3322  HA2 GLY A 223      80.560  98.920 172.320  1.00  0.00           H
ATOM   3323  C   GLY A 223      81.360  97.290 171.390  1.00  0.00           C
ATOM   3324  O   GLY A 223      82.080  96.720 172.210  1.00  0.00           O
ATOM   3325  N   SER A 224      81.620  97.030 170.100  1.00  0.00           N
ATOM   3326  HN  SER A 224      80.990  97.420 169.420  1.00  0.00           H
ATOM   3327  CA  SER A 224      82.740  96.180 169.710  1.00  0.00           C
ATOM   3328  HA  SER A 224      83.210  95.840 170.620  1.00  0.00           H
ATOM   3329  CB  SER A 224      82.290  95.020 168.700  1.00  0.00           C
ATOM   3330  HB1 SER A 224      81.470  94.390 169.130  1.00  0.00           H
ATOM   3331  HB2 SER A 224      83.190  94.400 168.520  1.00  0.00           H
ATOM   3332  OG  SER A 224      81.780  95.380 167.400  1.00  0.00           O
ATOM   3333  HG1 SER A 224      81.000  95.920 167.570  1.00  0.00           H
ATOM   3334  C   SER A 224      83.850  97.010 169.090  1.00  0.00           C
ATOM   3335  O   SER A 224      83.630  97.700 168.140  1.00  0.00           O
ATOM   3336  N   SER A 225      85.130  97.030 169.700  1.00  0.00           N
ATOM   3337  HN  SER A 225      85.320  96.500 170.520  1.00  0.00           H
ATOM   3338  CA  SER A 225      86.140  97.950 169.270  1.00  0.00           C
ATOM   3339  HA  SER A 225      85.620  98.860 168.990  1.00  0.00           H
ATOM   3340  CB  SER A 225      87.000  98.510 170.450  1.00  0.00           C
ATOM   3341  HB1 SER A 225      87.720  97.730 170.760  1.00  0.00           H
ATOM   3342  HB2 SER A 225      86.190  98.720 171.180  1.00  0.00           H
ATOM   3343  OG  SER A 225      87.720  99.750 170.110  1.00  0.00           O
ATOM   3344  HG1 SER A 225      87.060 100.440 170.120  1.00  0.00           H
ATOM   3345  C   SER A 225      87.010  97.430 168.150  1.00  0.00           C
ATOM   3346  O   SER A 225      87.280  96.220 168.190  1.00  0.00           O
ATOM   3347  N   PRO A 226      87.410  98.130 167.080  1.00  0.00           N
ATOM   3348  CD  PRO A 226      87.080  99.500 166.730  1.00  0.00           C
ATOM   3349  HD1 PRO A 226      86.930 100.120 167.650  1.00  0.00           H
ATOM   3350  HD2 PRO A 226      86.130  99.520 166.160  1.00  0.00           H
ATOM   3351  CA  PRO A 226      88.460  97.620 166.190  1.00  0.00           C
ATOM   3352  HA  PRO A 226      88.110  96.660 165.840  1.00  0.00           H
ATOM   3353  CB  PRO A 226      88.560  98.730 165.150  1.00  0.00           C
ATOM   3354  HB1 PRO A 226      89.560  98.650 164.660  1.00  0.00           H
ATOM   3355  HB2 PRO A 226      87.760  98.470 164.420  1.00  0.00           H
ATOM   3356  CG  PRO A 226      88.130 100.030 165.820  1.00  0.00           C
ATOM   3357  HG1 PRO A 226      87.750 100.800 165.120  1.00  0.00           H
ATOM   3358  HG2 PRO A 226      89.060 100.380 166.320  1.00  0.00           H
ATOM   3359  C   PRO A 226      89.790  97.340 166.910  1.00  0.00           C
ATOM   3360  O   PRO A 226      90.220  98.080 167.750  1.00  0.00           O
ATOM   3361  N   LYS A 227      90.490  96.250 166.650  1.00  0.00           N
ATOM   3362  HN  LYS A 227      90.280  95.690 165.850  1.00  0.00           H
ATOM   3363  CA  LYS A 227      91.800  95.990 167.240  1.00  0.00           C
ATOM   3364  HA  LYS A 227      91.780  95.970 168.320  1.00  0.00           H
ATOM   3365  CB  LYS A 227      92.260  94.530 166.980  1.00  0.00           C
ATOM   3366  HB1 LYS A 227      91.500  93.860 167.430  1.00  0.00           H
ATOM   3367  HB2 LYS A 227      92.070  94.430 165.890  1.00  0.00           H
ATOM   3368  CG  LYS A 227      93.710  94.050 167.390  1.00  0.00           C
ATOM   3369  HG1 LYS A 227      94.450  94.730 166.910  1.00  0.00           H
ATOM   3370  HG2 LYS A 227      93.840  93.020 166.980  1.00  0.00           H
ATOM   3371  CD  LYS A 227      93.960  94.120 168.910  1.00  0.00           C
ATOM   3372  HD1 LYS A 227      93.030  94.170 169.510  1.00  0.00           H
ATOM   3373  HD2 LYS A 227      94.280  95.180 169.010  1.00  0.00           H
ATOM   3374  CE  LYS A 227      95.020  93.150 169.450  1.00  0.00           C
ATOM   3375  HE1 LYS A 227      95.170  93.350 170.530  1.00  0.00           H
ATOM   3376  HE2 LYS A 227      96.020  93.170 168.960  1.00  0.00           H
ATOM   3377  NZ  LYS A 227      94.570  91.750 169.500  1.00  0.00           N
ATOM   3378  HZ1 LYS A 227      93.670  91.520 169.960  1.00  0.00           H
ATOM   3379  HZ2 LYS A 227      94.490  91.480 168.500  1.00  0.00           H
ATOM   3380  HZ3 LYS A 227      95.310  91.110 169.860  1.00  0.00           H
ATOM   3381  C   LYS A 227      92.910  96.990 166.880  1.00  0.00           C
ATOM   3382  O   LYS A 227      93.140  97.200 165.710  1.00  0.00           O
ATOM   3383  N   VAL A 228      93.700  97.530 167.850  1.00  0.00           N
ATOM   3384  HN  VAL A 228      93.520  97.200 168.770  1.00  0.00           H
ATOM   3385  CA  VAL A 228      94.810  98.440 167.580  1.00  0.00           C
ATOM   3386  HA  VAL A 228      94.780  99.000 166.660  1.00  0.00           H
ATOM   3387  CB  VAL A 228      94.710  99.600 168.500  1.00  0.00           C
ATOM   3388  HB  VAL A 228      93.640  99.830 168.670  1.00  0.00           H
ATOM   3389  CG1 VAL A 228      95.240  99.320 169.880  1.00  0.00           C
ATOM   3390 HG11 VAL A 228      96.330  99.130 169.860  1.00  0.00           H
ATOM   3391 HG12 VAL A 228      94.970 100.230 170.460  1.00  0.00           H
ATOM   3392 HG13 VAL A 228      94.780  98.420 170.350  1.00  0.00           H
ATOM   3393  CG2 VAL A 228      95.520 100.760 168.030  1.00  0.00           C
ATOM   3394 HG21 VAL A 228      95.320 101.700 168.590  1.00  0.00           H
ATOM   3395 HG22 VAL A 228      96.600 100.540 167.940  1.00  0.00           H
ATOM   3396 HG23 VAL A 228      95.150 101.010 167.010  1.00  0.00           H
ATOM   3397  C   VAL A 228      96.170  97.640 167.700  1.00  0.00           C
ATOM   3398  O   VAL A 228      96.470  96.910 168.640  1.00  0.00           O
ATOM   3399  N   GLU A 229      96.930  97.780 166.590  1.00  0.00           N
ATOM   3400  HN  GLU A 229      96.740  98.480 165.910  1.00  0.00           H
ATOM   3401  CA  GLU A 229      98.250  97.110 166.540  1.00  0.00           C
ATOM   3402  HA  GLU A 229      98.510  96.860 167.560  1.00  0.00           H
ATOM   3403  CB  GLU A 229      98.180  95.810 165.660  1.00  0.00           C
ATOM   3404  HB1 GLU A 229      97.610  96.050 164.740  1.00  0.00           H
ATOM   3405  HB2 GLU A 229      99.210  95.490 165.360  1.00  0.00           H
ATOM   3406  CG  GLU A 229      97.440  94.640 166.340  1.00  0.00           C
ATOM   3407  HG1 GLU A 229      96.360  94.810 166.510  1.00  0.00           H
ATOM   3408  HG2 GLU A 229      97.780  94.530 167.390  1.00  0.00           H
ATOM   3409  CD  GLU A 229      97.620  93.250 165.710  1.00  0.00           C
ATOM   3410  OE1 GLU A 229      98.770  92.870 165.590  1.00  0.00           O
ATOM   3411  OE2 GLU A 229      96.630  92.600 165.290  1.00  0.00           O
ATOM   3412  C   GLU A 229      99.370  98.010 166.020  1.00  0.00           C
ATOM   3413  O   GLU A 229      99.230  99.100 165.480  1.00  0.00           O
ATOM   3414  N   PHE A 230     100.610  97.470 166.120  1.00  0.00           N
ATOM   3415  HN  PHE A 230     100.770  96.540 166.440  1.00  0.00           H
ATOM   3416  CA  PHE A 230     101.760  98.220 165.620  1.00  0.00           C
ATOM   3417  HA  PHE A 230     101.640  99.290 165.670  1.00  0.00           H
ATOM   3418  CB  PHE A 230     103.030  97.740 166.390  1.00  0.00           C
ATOM   3419  HB1 PHE A 230     103.370  96.690 166.280  1.00  0.00           H
ATOM   3420  HB2 PHE A 230     103.870  98.320 165.950  1.00  0.00           H
ATOM   3421  CG  PHE A 230     102.850  98.180 167.830  1.00  0.00           C
ATOM   3422  CD1 PHE A 230     103.470  99.320 168.270  1.00  0.00           C
ATOM   3423  HD1 PHE A 230     103.950  99.950 167.530  1.00  0.00           H
ATOM   3424  CE1 PHE A 230     103.500  99.610 169.670  1.00  0.00           C
ATOM   3425  HE1 PHE A 230     103.890 100.540 170.040  1.00  0.00           H
ATOM   3426  CZ  PHE A 230     103.000  98.660 170.580  1.00  0.00           C
ATOM   3427  HZ  PHE A 230     103.060  98.960 171.610  1.00  0.00           H
ATOM   3428  CD2 PHE A 230     102.460  97.210 168.760  1.00  0.00           C
ATOM   3429  HD2 PHE A 230     102.020  96.320 168.330  1.00  0.00           H
ATOM   3430  CE2 PHE A 230     102.450  97.450 170.140  1.00  0.00           C
ATOM   3431  HE2 PHE A 230     102.030  96.730 170.830  1.00  0.00           H
ATOM   3432  C   PHE A 230     101.910  98.040 164.100  1.00  0.00           C
ATOM   3433  O   PHE A 230     102.100  96.880 163.610  1.00  0.00           O
ATOM   3434  N   SER A 231     101.740  99.130 163.340  1.00  0.00           N
ATOM   3435  HN  SER A 231     101.440  99.940 163.850  1.00  0.00           H
ATOM   3436  CA  SER A 231     101.610  99.140 161.860  1.00  0.00           C
ATOM   3437  HA  SER A 231     100.640  98.720 161.680  1.00  0.00           H
ATOM   3438  CB  SER A 231     101.620 100.540 161.220  1.00  0.00           C
ATOM   3439  HB1 SER A 231     101.050 100.590 160.270  1.00  0.00           H
ATOM   3440  HB2 SER A 231     102.640 100.960 161.100  1.00  0.00           H
ATOM   3441  OG  SER A 231     100.910 101.390 161.990  1.00  0.00           O
ATOM   3442  HG1 SER A 231     100.640 102.100 161.400  1.00  0.00           H
ATOM   3443  C   SER A 231     102.660  98.330 161.140  1.00  0.00           C
ATOM   3444  O   SER A 231     103.850  98.360 161.440  1.00  0.00           O
ATOM   3445  N   ASN A 232     102.310  97.530 160.110  1.00  0.00           N
ATOM   3446  HN  ASN A 232     101.350  97.360 159.880  1.00  0.00           H
ATOM   3447  CA  ASN A 232     103.280  97.150 159.090  1.00  0.00           C
ATOM   3448  HA  ASN A 232     104.080  96.700 159.650  1.00  0.00           H
ATOM   3449  CB  ASN A 232     102.520  96.220 158.160  1.00  0.00           C
ATOM   3450  HB1 ASN A 232     102.090  95.420 158.810  1.00  0.00           H
ATOM   3451  HB2 ASN A 232     101.760  96.750 157.550  1.00  0.00           H
ATOM   3452  CG  ASN A 232     103.420  95.440 157.130  1.00  0.00           C
ATOM   3453  OD1 ASN A 232     103.160  95.660 155.970  1.00  0.00           O
ATOM   3454  ND2 ASN A 232     104.390  94.630 157.620  1.00  0.00           N
ATOM   3455 HD21 ASN A 232     104.430  94.430 158.600  1.00  0.00           H
ATOM   3456 HD22 ASN A 232     104.920  94.070 156.990  1.00  0.00           H
ATOM   3457  C   ASN A 232     103.810  98.300 158.310  1.00  0.00           C
ATOM   3458  O   ASN A 232     103.110  99.230 157.880  1.00  0.00           O
ATOM   3459  N   ALA A 233     105.120  98.310 158.090  1.00  0.00           N
ATOM   3460  HN  ALA A 233     105.520  97.440 158.350  1.00  0.00           H
ATOM   3461  CA  ALA A 233     105.790  99.480 157.460  1.00  0.00           C
ATOM   3462  HA  ALA A 233     105.520 100.310 158.090  1.00  0.00           H
ATOM   3463  CB  ALA A 233     107.410  99.360 157.370  1.00  0.00           C
ATOM   3464  HB1 ALA A 233     107.970 100.120 156.790  1.00  0.00           H
ATOM   3465  HB2 ALA A 233     107.860  99.340 158.380  1.00  0.00           H
ATOM   3466  HB3 ALA A 233     107.610  98.420 156.820  1.00  0.00           H
ATOM   3467  C   ALA A 233     105.440  99.870 156.050  1.00  0.00           C
ATOM   3468  O   ALA A 233     105.490  99.090 155.160  1.00  0.00           O
ATOM   3469  N   HIS A 234     105.070 101.140 155.960  1.00  0.00           N
ATOM   3470  HN  HIS A 234     104.710 101.710 156.700  1.00  0.00           H
ATOM   3471  CA  HIS A 234     104.660 101.610 154.660  1.00  0.00           C
ATOM   3472  HA  HIS A 234     104.300 100.770 154.090  1.00  0.00           H
ATOM   3473  CB  HIS A 234     103.490 102.660 154.850  1.00  0.00           C
ATOM   3474  HB1 HIS A 234     103.100 103.000 153.860  1.00  0.00           H
ATOM   3475  HB2 HIS A 234     102.670 102.100 155.350  1.00  0.00           H
ATOM   3476  ND1 HIS A 234     104.420 103.920 156.740  1.00  0.00           N
ATOM   3477  CG  HIS A 234     103.840 103.940 155.520  1.00  0.00           C
ATOM   3478  CE1 HIS A 234     104.790 105.190 157.010  1.00  0.00           C
ATOM   3479  HE1 HIS A 234     105.420 105.420 157.870  1.00  0.00           H
ATOM   3480  NE2 HIS A 234     104.490 105.990 156.010  1.00  0.00           N
ATOM   3481  HE2 HIS A 234     104.590 106.980 155.940  1.00  0.00           H
ATOM   3482  CD2 HIS A 234     103.840 105.230 155.060  1.00  0.00           C
ATOM   3483  HD2 HIS A 234     103.370 105.600 154.150  1.00  0.00           H
ATOM   3484  C   HIS A 234     105.800 102.290 153.960  1.00  0.00           C
ATOM   3485  O   HIS A 234     105.560 102.830 152.890  1.00  0.00           O
ATOM   3486  N   GLY A 235     106.970 102.390 154.710  1.00  0.00           N
ATOM   3487  HN  GLY A 235     106.940 101.920 155.590  1.00  0.00           H
ATOM   3488  CA  GLY A 235     108.170 103.160 154.460  1.00  0.00           C
ATOM   3489  HA1 GLY A 235     108.520 103.310 155.470  1.00  0.00           H
ATOM   3490  HA2 GLY A 235     107.940 104.120 154.010  1.00  0.00           H
ATOM   3491  C   GLY A 235     109.180 102.510 153.640  1.00  0.00           C
ATOM   3492  O   GLY A 235     110.390 102.840 153.690  1.00  0.00           O
ATOM   3493  N   PHE A 236     108.840 101.490 152.910  1.00  0.00           N
ATOM   3494  HN  PHE A 236     107.920 101.140 153.060  1.00  0.00           H
ATOM   3495  CA  PHE A 236     109.610 100.940 151.770  1.00  0.00           C
ATOM   3496  HA  PHE A 236     110.610 100.760 152.140  1.00  0.00           H
ATOM   3497  CB  PHE A 236     108.910  99.600 151.240  1.00  0.00           C
ATOM   3498  HB1 PHE A 236     109.500  99.150 150.420  1.00  0.00           H
ATOM   3499  HB2 PHE A 236     108.940  98.840 152.050  1.00  0.00           H
ATOM   3500  CG  PHE A 236     107.500  99.740 150.860  1.00  0.00           C
ATOM   3501  CD1 PHE A 236     106.500  99.380 151.780  1.00  0.00           C
ATOM   3502  HD1 PHE A 236     106.830  99.190 152.790  1.00  0.00           H
ATOM   3503  CE1 PHE A 236     105.170  99.540 151.420  1.00  0.00           C
ATOM   3504  HE1 PHE A 236     104.400  99.450 152.180  1.00  0.00           H
ATOM   3505  CZ  PHE A 236     104.860  99.940 150.110  1.00  0.00           C
ATOM   3506  HZ  PHE A 236     103.830 100.040 149.810  1.00  0.00           H
ATOM   3507  CD2 PHE A 236     107.200 100.080 149.570  1.00  0.00           C
ATOM   3508  HD2 PHE A 236     107.950 100.290 148.820  1.00  0.00           H
ATOM   3509  CE2 PHE A 236     105.880 100.150 149.190  1.00  0.00           C
ATOM   3510  HE2 PHE A 236     105.550 100.320 148.170  1.00  0.00           H
ATOM   3511  C   PHE A 236     109.730 101.960 150.520  1.00  0.00           C
ATOM   3512  O   PHE A 236     108.850 102.760 150.260  1.00  0.00           O
ATOM   3513  N   LEU A 237     110.890 101.990 149.860  1.00  0.00           N
ATOM   3514  HN  LEU A 237     111.570 101.280 150.020  1.00  0.00           H
ATOM   3515  CA  LEU A 237     111.220 103.060 148.970  1.00  0.00           C
ATOM   3516  HA  LEU A 237     110.440 103.800 148.840  1.00  0.00           H
ATOM   3517  CB  LEU A 237     112.570 103.680 149.410  1.00  0.00           C
ATOM   3518  HB1 LEU A 237     113.350 102.890 149.360  1.00  0.00           H
ATOM   3519  HB2 LEU A 237     112.750 104.610 148.830  1.00  0.00           H
ATOM   3520  CG  LEU A 237     112.590 104.110 150.880  1.00  0.00           C
ATOM   3521  HG  LEU A 237     112.450 103.180 151.480  1.00  0.00           H
ATOM   3522  CD1 LEU A 237     114.030 104.640 151.120  1.00  0.00           C
ATOM   3523 HD11 LEU A 237     114.210 104.700 152.220  1.00  0.00           H
ATOM   3524 HD12 LEU A 237     114.750 103.980 150.600  1.00  0.00           H
ATOM   3525 HD13 LEU A 237     114.200 105.580 150.560  1.00  0.00           H
ATOM   3526  CD2 LEU A 237     111.590 105.190 151.310  1.00  0.00           C
ATOM   3527 HD21 LEU A 237     111.690 105.380 152.400  1.00  0.00           H
ATOM   3528 HD22 LEU A 237     111.770 106.120 150.750  1.00  0.00           H
ATOM   3529 HD23 LEU A 237     110.570 104.750 151.210  1.00  0.00           H
ATOM   3530  C   LEU A 237     111.470 102.610 147.590  1.00  0.00           C
ATOM   3531  O   LEU A 237     111.680 103.430 146.680  1.00  0.00           O
ATOM   3532  N   LEU A 238     111.380 101.280 147.460  1.00  0.00           N
ATOM   3533  HN  LEU A 238     111.250 100.730 148.280  1.00  0.00           H
ATOM   3534  CA  LEU A 238     111.560 100.620 146.220  1.00  0.00           C
ATOM   3535  HA  LEU A 238     111.550 101.250 145.340  1.00  0.00           H
ATOM   3536  CB  LEU A 238     112.860  99.810 146.200  1.00  0.00           C
ATOM   3537  HB1 LEU A 238     113.730 100.510 146.270  1.00  0.00           H
ATOM   3538  HB2 LEU A 238     112.950  99.040 146.990  1.00  0.00           H
ATOM   3539  CG  LEU A 238     113.250  99.150 144.890  1.00  0.00           C
ATOM   3540  HG  LEU A 238     112.410  98.490 144.570  1.00  0.00           H
ATOM   3541  CD1 LEU A 238     113.380 100.090 143.680  1.00  0.00           C
ATOM   3542 HD11 LEU A 238     113.950 100.990 144.000  1.00  0.00           H
ATOM   3543 HD12 LEU A 238     113.760  99.540 142.790  1.00  0.00           H
ATOM   3544 HD13 LEU A 238     112.400 100.560 143.470  1.00  0.00           H
ATOM   3545  CD2 LEU A 238     114.480  98.210 144.830  1.00  0.00           C
ATOM   3546 HD21 LEU A 238     115.480  98.680 144.950  1.00  0.00           H
ATOM   3547 HD22 LEU A 238     114.460  97.490 145.680  1.00  0.00           H
ATOM   3548 HD23 LEU A 238     114.460  97.650 143.880  1.00  0.00           H
ATOM   3549  C   LEU A 238     110.500  99.640 146.170  1.00  0.00           C
ATOM   3550  O   LEU A 238     110.330  98.840 147.120  1.00  0.00           O
ATOM   3551  N   ASP A 239     109.740  99.630 145.080  1.00  0.00           N
ATOM   3552  HN  ASP A 239     109.800 100.300 144.340  1.00  0.00           H
ATOM   3553  CA  ASP A 239     108.840  98.630 144.810  1.00  0.00           C
ATOM   3554  HA  ASP A 239     108.390  98.310 145.740  1.00  0.00           H
ATOM   3555  CB  ASP A 239     107.640  99.150 144.010  1.00  0.00           C
ATOM   3556  HB1 ASP A 239     107.010  99.940 144.460  1.00  0.00           H
ATOM   3557  HB2 ASP A 239     108.180  99.550 143.130  1.00  0.00           H
ATOM   3558  CG  ASP A 239     106.540  98.290 143.390  1.00  0.00           C
ATOM   3559  OD1 ASP A 239     106.600  97.000 143.470  1.00  0.00           O
ATOM   3560  OD2 ASP A 239     105.580  98.920 142.890  1.00  0.00           O
ATOM   3561  C   ASP A 239     109.520  97.540 144.070  1.00  0.00           C
ATOM   3562  O   ASP A 239     110.140  97.650 143.000  1.00  0.00           O
ATOM   3563  N   THR A 240     109.480  96.330 144.770  1.00  0.00           N
ATOM   3564  HN  THR A 240     108.990  96.280 145.640  1.00  0.00           H
ATOM   3565  CA  THR A 240     110.200  95.180 144.380  1.00  0.00           C
ATOM   3566  HA  THR A 240     110.980  95.320 143.640  1.00  0.00           H
ATOM   3567  CB  THR A 240     110.870  94.610 145.620  1.00  0.00           C
ATOM   3568  HB  THR A 240     111.330  93.620 145.390  1.00  0.00           H
ATOM   3569  OG1 THR A 240     110.010  94.530 146.780  1.00  0.00           O
ATOM   3570  HG1 THR A 240     109.520  93.710 146.670  1.00  0.00           H
ATOM   3571  CG2 THR A 240     112.030  95.520 146.070  1.00  0.00           C
ATOM   3572 HG21 THR A 240     111.710  96.540 146.370  1.00  0.00           H
ATOM   3573 HG22 THR A 240     112.650  95.150 146.920  1.00  0.00           H
ATOM   3574 HG23 THR A 240     112.690  95.560 145.180  1.00  0.00           H
ATOM   3575  C   THR A 240     109.230  94.090 143.790  1.00  0.00           C
ATOM   3576  O   THR A 240     109.600  92.980 143.600  1.00  0.00           O
ATOM   3577  N   SER A 241     107.950  94.480 143.500  1.00  0.00           N
ATOM   3578  HN  SER A 241     107.650  95.430 143.560  1.00  0.00           H
ATOM   3579  CA  SER A 241     107.030  93.480 142.920  1.00  0.00           C
ATOM   3580  HA  SER A 241     107.400  92.470 142.910  1.00  0.00           H
ATOM   3581  CB  SER A 241     105.620  93.350 143.590  1.00  0.00           C
ATOM   3582  HB1 SER A 241     105.020  92.510 143.180  1.00  0.00           H
ATOM   3583  HB2 SER A 241     105.030  94.290 143.500  1.00  0.00           H
ATOM   3584  OG  SER A 241     105.810  93.070 144.980  1.00  0.00           O
ATOM   3585  HG1 SER A 241     105.860  92.110 145.010  1.00  0.00           H
ATOM   3586  C   SER A 241     106.640  93.840 141.460  1.00  0.00           C
ATOM   3587  O   SER A 241     105.790  94.660 141.170  1.00  0.00           O
ATOM   3588  N   LEU A 242     107.330  93.230 140.480  1.00  0.00           N
ATOM   3589  HN  LEU A 242     107.970  92.500 140.690  1.00  0.00           H
ATOM   3590  CA  LEU A 242     107.050  93.660 139.100  1.00  0.00           C
ATOM   3591  HA  LEU A 242     106.830  94.720 139.080  1.00  0.00           H
ATOM   3592  CB  LEU A 242     108.190  93.320 138.180  1.00  0.00           C
ATOM   3593  HB1 LEU A 242     108.390  92.240 138.390  1.00  0.00           H
ATOM   3594  HB2 LEU A 242     107.960  93.510 137.110  1.00  0.00           H
ATOM   3595  CG  LEU A 242     109.570  93.910 138.460  1.00  0.00           C
ATOM   3596  HG  LEU A 242     109.840  93.730 139.530  1.00  0.00           H
ATOM   3597  CD1 LEU A 242     110.610  93.420 137.480  1.00  0.00           C
ATOM   3598 HD11 LEU A 242     110.180  93.380 136.460  1.00  0.00           H
ATOM   3599 HD12 LEU A 242     111.540  94.030 137.460  1.00  0.00           H
ATOM   3600 HD13 LEU A 242     110.950  92.420 137.850  1.00  0.00           H
ATOM   3601  CD2 LEU A 242     109.460  95.450 138.370  1.00  0.00           C
ATOM   3602 HD21 LEU A 242     109.030  95.940 137.470  1.00  0.00           H
ATOM   3603 HD22 LEU A 242     108.760  95.740 139.180  1.00  0.00           H
ATOM   3604 HD23 LEU A 242     110.460  95.860 138.630  1.00  0.00           H
ATOM   3605  C   LEU A 242     105.820  92.960 138.520  1.00  0.00           C
ATOM   3606  O   LEU A 242     105.470  91.860 138.900  1.00  0.00           O
ATOM   3607  N   GLU A 243     105.140  93.560 137.600  1.00  0.00           N
ATOM   3608  HN  GLU A 243     105.510  94.390 137.170  1.00  0.00           H
ATOM   3609  CA  GLU A 243     104.050  92.990 136.900  1.00  0.00           C
ATOM   3610  HA  GLU A 243     103.640  92.220 137.520  1.00  0.00           H
ATOM   3611  CB  GLU A 243     102.960  94.080 136.670  1.00  0.00           C
ATOM   3612  HB1 GLU A 243     103.400  94.880 136.040  1.00  0.00           H
ATOM   3613  HB2 GLU A 243     102.090  93.600 136.170  1.00  0.00           H
ATOM   3614  CG  GLU A 243     102.500  94.880 137.930  1.00  0.00           C
ATOM   3615  HG1 GLU A 243     103.320  95.260 138.560  1.00  0.00           H
ATOM   3616  HG2 GLU A 243     101.920  94.200 138.600  1.00  0.00           H
ATOM   3617  CD  GLU A 243     101.590  96.050 137.470  1.00  0.00           C
ATOM   3618  OE1 GLU A 243     102.090  97.150 137.170  1.00  0.00           O
ATOM   3619  OE2 GLU A 243     100.440  95.730 137.140  1.00  0.00           O
ATOM   3620  C   GLU A 243     104.520  92.340 135.570  1.00  0.00           C
ATOM   3621  O   GLU A 243     105.180  92.950 134.760  1.00  0.00           O
ATOM   3622  N   PRO A 244     104.090  91.030 135.330  1.00  0.00           N
ATOM   3623  CD  PRO A 244     103.040  90.320 136.050  1.00  0.00           C
ATOM   3624  HD1 PRO A 244     102.210  91.040 136.220  1.00  0.00           H
ATOM   3625  HD2 PRO A 244     103.420  89.900 137.010  1.00  0.00           H
ATOM   3626  CA  PRO A 244     104.130  90.550 133.940  1.00  0.00           C
ATOM   3627  HA  PRO A 244     105.170  90.550 133.650  1.00  0.00           H
ATOM   3628  CB  PRO A 244     103.550  89.150 134.130  1.00  0.00           C
ATOM   3629  HB1 PRO A 244     103.140  88.540 133.300  1.00  0.00           H
ATOM   3630  HB2 PRO A 244     104.370  88.550 134.590  1.00  0.00           H
ATOM   3631  CG  PRO A 244     102.450  89.170 135.170  1.00  0.00           C
ATOM   3632  HG1 PRO A 244     102.290  88.190 135.660  1.00  0.00           H
ATOM   3633  HG2 PRO A 244     101.490  89.560 134.760  1.00  0.00           H
ATOM   3634  C   PRO A 244     103.270  91.440 132.990  1.00  0.00           C
ATOM   3635  O   PRO A 244     102.330  92.130 133.460  1.00  0.00           O
ATOM   3636  N   PRO A 245     103.620  91.630 131.750  1.00  0.00           N
ATOM   3637  CD  PRO A 245     104.700  90.910 131.270  1.00  0.00           C
ATOM   3638  HD1 PRO A 245     104.780  89.830 131.520  1.00  0.00           H
ATOM   3639  HD2 PRO A 245     105.640  91.420 131.570  1.00  0.00           H
ATOM   3640  CA  PRO A 245     102.740  92.090 130.710  1.00  0.00           C
ATOM   3641  HA  PRO A 245     102.360  93.050 131.020  1.00  0.00           H
ATOM   3642  CB  PRO A 245     103.630  92.120 129.460  1.00  0.00           C
ATOM   3643  HB1 PRO A 245     103.040  91.940 128.530  1.00  0.00           H
ATOM   3644  HB2 PRO A 245     104.150  93.100 129.450  1.00  0.00           H
ATOM   3645  CG  PRO A 245     104.590  90.940 129.700  1.00  0.00           C
ATOM   3646  HG1 PRO A 245     105.500  91.110 129.090  1.00  0.00           H
ATOM   3647  HG2 PRO A 245     104.100  89.990 129.380  1.00  0.00           H
ATOM   3648  C   PRO A 245     101.530  91.180 130.530  1.00  0.00           C
ATOM   3649  O   PRO A 245     101.520  89.990 130.900  1.00  0.00           O
ATOM   3650  N   LEU A 246     100.410  91.680 129.950  1.00  0.00           N
ATOM   3651  HN  LEU A 246     100.520  92.600 129.580  1.00  0.00           H
ATOM   3652  CA  LEU A 246      99.190  91.000 129.580  1.00  0.00           C
ATOM   3653  HA  LEU A 246      98.640  90.780 130.490  1.00  0.00           H
ATOM   3654  CB  LEU A 246      98.330  91.980 128.680  1.00  0.00           C
ATOM   3655  HB1 LEU A 246      98.680  92.050 127.630  1.00  0.00           H
ATOM   3656  HB2 LEU A 246      97.290  91.600 128.530  1.00  0.00           H
ATOM   3657  CG  LEU A 246      98.070  93.390 129.240  1.00  0.00           C
ATOM   3658  HG  LEU A 246      99.060  93.840 129.450  1.00  0.00           H
ATOM   3659  CD1 LEU A 246      97.430  94.230 128.100  1.00  0.00           C
ATOM   3660 HD11 LEU A 246      97.280  95.260 128.490  1.00  0.00           H
ATOM   3661 HD12 LEU A 246      98.040  94.310 127.170  1.00  0.00           H
ATOM   3662 HD13 LEU A 246      96.510  93.730 127.730  1.00  0.00           H
ATOM   3663  CD2 LEU A 246      97.170  93.330 130.470  1.00  0.00           C
ATOM   3664 HD21 LEU A 246      96.270  92.720 130.220  1.00  0.00           H
ATOM   3665 HD22 LEU A 246      97.580  92.780 131.340  1.00  0.00           H
ATOM   3666 HD23 LEU A 246      96.740  94.290 130.820  1.00  0.00           H
ATOM   3667  C   LEU A 246      99.440  89.710 128.780  1.00  0.00           C
ATOM   3668  O   LEU A 246      98.820  88.690 128.990  1.00  0.00           O
ATOM   3669  N   CYS A 247     100.410  89.750 127.880  1.00  0.00           N
ATOM   3670  HN  CYS A 247     100.960  90.580 127.790  1.00  0.00           H
ATOM   3671  CA  CYS A 247     100.500  88.630 126.960  1.00  0.00           C
ATOM   3672  HA  CYS A 247      99.590  88.040 126.900  1.00  0.00           H
ATOM   3673  CB  CYS A 247     100.900  89.180 125.620  1.00  0.00           C
ATOM   3674  HB1 CYS A 247     101.110  88.340 124.930  1.00  0.00           H
ATOM   3675  HB2 CYS A 247     101.800  89.820 125.610  1.00  0.00           H
ATOM   3676  SG  CYS A 247      99.640  90.260 125.040  1.00  0.00           S
ATOM   3677  C   CYS A 247     101.660  87.750 127.440  1.00  0.00           C
ATOM   3678  O   CYS A 247     102.130  86.900 126.750  1.00  0.00           O
ATOM   3679  N   GLY A 248     102.170  87.860 128.660  1.00  0.00           N
ATOM   3680  HN  GLY A 248     101.740  88.500 129.290  1.00  0.00           H
ATOM   3681  CA  GLY A 248     103.200  87.030 129.280  1.00  0.00           C
ATOM   3682  HA1 GLY A 248     104.140  87.510 129.460  1.00  0.00           H
ATOM   3683  HA2 GLY A 248     103.290  86.130 128.690  1.00  0.00           H
ATOM   3684  C   GLY A 248     102.650  86.480 130.540  1.00  0.00           C
ATOM   3685  O   GLY A 248     101.510  86.700 130.850  1.00  0.00           O
ATOM   3686  N   GLN A 249     103.460  85.720 131.320  1.00  0.00           N
ATOM   3687  HN  GLN A 249     104.290  85.320 130.940  1.00  0.00           H
ATOM   3688  CA  GLN A 249     102.920  85.140 132.630  1.00  0.00           C
ATOM   3689  HA  GLN A 249     101.970  85.570 132.900  1.00  0.00           H
ATOM   3690  CB  GLN A 249     102.790  83.560 132.450  1.00  0.00           C
ATOM   3691  HB1 GLN A 249     103.790  83.200 132.140  1.00  0.00           H
ATOM   3692  HB2 GLN A 249     102.500  83.040 133.390  1.00  0.00           H
ATOM   3693  CG  GLN A 249     101.860  83.080 131.450  1.00  0.00           C
ATOM   3694  HG1 GLN A 249     101.870  81.970 131.450  1.00  0.00           H
ATOM   3695  HG2 GLN A 249     102.060  83.410 130.410  1.00  0.00           H
ATOM   3696  CD  GLN A 249     100.450  83.460 131.940  1.00  0.00           C
ATOM   3697  OE1 GLN A 249      99.930  84.470 131.530  1.00  0.00           O
ATOM   3698  NE2 GLN A 249      99.850  82.620 132.800  1.00  0.00           N
ATOM   3699 HE21 GLN A 249     100.310  81.780 133.080  1.00  0.00           H
ATOM   3700 HE22 GLN A 249      99.020  82.850 133.310  1.00  0.00           H
ATOM   3701  C   GLN A 249     103.860  85.310 133.690  1.00  0.00           C
ATOM   3702  O   GLN A 249     103.400  85.320 134.820  1.00  0.00           O
ATOM   3703  N   THR A 250     105.130  85.510 133.420  1.00  0.00           N
ATOM   3704  HN  THR A 250     105.490  85.720 132.510  1.00  0.00           H
ATOM   3705  CA  THR A 250     106.080  85.350 134.460  1.00  0.00           C
ATOM   3706  HA  THR A 250     105.610  85.630 135.390  1.00  0.00           H
ATOM   3707  CB  THR A 250     106.650  83.930 134.710  1.00  0.00           C
ATOM   3708  HB  THR A 250     107.700  83.940 135.090  1.00  0.00           H
ATOM   3709  OG1 THR A 250     106.650  83.190 133.490  1.00  0.00           O
ATOM   3710  HG1 THR A 250     107.270  83.590 132.870  1.00  0.00           H
ATOM   3711  CG2 THR A 250     105.680  83.210 135.720  1.00  0.00           C
ATOM   3712 HG21 THR A 250     106.020  82.170 135.920  1.00  0.00           H
ATOM   3713 HG22 THR A 250     105.620  83.780 136.670  1.00  0.00           H
ATOM   3714 HG23 THR A 250     104.630  83.210 135.360  1.00  0.00           H
ATOM   3715  C   THR A 250     107.190  86.440 134.260  1.00  0.00           C
ATOM   3716  O   THR A 250     107.360  87.100 133.220  1.00  0.00           O
ATOM   3717  N   LEU A 251     108.070  86.510 135.270  1.00  0.00           N
ATOM   3718  HN  LEU A 251     107.990  85.950 136.090  1.00  0.00           H
ATOM   3719  CA  LEU A 251     108.960  87.630 135.470  1.00  0.00           C
ATOM   3720  HA  LEU A 251     108.280  88.470 135.520  1.00  0.00           H
ATOM   3721  CB  LEU A 251     109.650  87.440 136.790  1.00  0.00           C
ATOM   3722  HB1 LEU A 251     108.880  87.440 137.600  1.00  0.00           H
ATOM   3723  HB2 LEU A 251     110.120  86.440 136.880  1.00  0.00           H
ATOM   3724  CG  LEU A 251     110.660  88.510 137.210  1.00  0.00           C
ATOM   3725  HG  LEU A 251     111.490  88.490 136.470  1.00  0.00           H
ATOM   3726  CD1 LEU A 251     109.960  89.830 137.140  1.00  0.00           C
ATOM   3727 HD11 LEU A 251     109.820  90.080 136.070  1.00  0.00           H
ATOM   3728 HD12 LEU A 251     108.990  89.860 137.680  1.00  0.00           H
ATOM   3729 HD13 LEU A 251     110.640  90.510 137.690  1.00  0.00           H
ATOM   3730  CD2 LEU A 251     111.220  88.350 138.610  1.00  0.00           C
ATOM   3731 HD21 LEU A 251     110.420  88.250 139.370  1.00  0.00           H
ATOM   3732 HD22 LEU A 251     111.760  87.390 138.740  1.00  0.00           H
ATOM   3733 HD23 LEU A 251     111.850  89.210 138.930  1.00  0.00           H
ATOM   3734  C   LEU A 251     109.920  87.900 134.270  1.00  0.00           C
ATOM   3735  O   LEU A 251     110.160  89.070 133.900  1.00  0.00           O
ATOM   3736  N   CYS A 252     110.380  86.920 133.620  1.00  0.00           N
ATOM   3737  HN  CYS A 252     110.040  86.020 133.840  1.00  0.00           H
ATOM   3738  CA  CYS A 252     111.290  86.930 132.390  1.00  0.00           C
ATOM   3739  HA  CYS A 252     112.150  87.570 132.500  1.00  0.00           H
ATOM   3740  CB  CYS A 252     111.810  85.510 131.980  1.00  0.00           C
ATOM   3741  HB1 CYS A 252     112.250  85.520 130.960  1.00  0.00           H
ATOM   3742  HB2 CYS A 252     110.980  84.780 132.010  1.00  0.00           H
ATOM   3743  SG  CYS A 252     113.040  85.050 133.230  1.00  0.00           S
ATOM   3744  C   CYS A 252     110.670  87.510 131.180  1.00  0.00           C
ATOM   3745  O   CYS A 252     111.370  87.780 130.200  1.00  0.00           O
ATOM   3746  N   ASP A 253     109.390  87.750 131.190  1.00  0.00           N
ATOM   3747  HN  ASP A 253     109.020  87.380 132.040  1.00  0.00           H
ATOM   3748  CA  ASP A 253     108.570  88.340 130.210  1.00  0.00           C
ATOM   3749  HA  ASP A 253     109.000  87.970 129.290  1.00  0.00           H
ATOM   3750  CB  ASP A 253     107.100  87.890 130.150  1.00  0.00           C
ATOM   3751  HB1 ASP A 253     106.630  88.110 131.130  1.00  0.00           H
ATOM   3752  HB2 ASP A 253     106.520  88.400 129.350  1.00  0.00           H
ATOM   3753  CG  ASP A 253     107.040  86.430 129.920  1.00  0.00           C
ATOM   3754  OD1 ASP A 253     108.040  85.850 129.320  1.00  0.00           O
ATOM   3755  OD2 ASP A 253     106.030  85.820 130.280  1.00  0.00           O
ATOM   3756  C   ASP A 253     108.480  89.830 130.270  1.00  0.00           C
ATOM   3757  O   ASP A 253     108.150  90.550 129.300  1.00  0.00           O
ATOM   3758  N   ASN A 254     108.780  90.420 131.480  1.00  0.00           N
ATOM   3759  HN  ASN A 254     109.100  89.800 132.200  1.00  0.00           H
ATOM   3760  CA  ASN A 254     108.740  91.820 131.740  1.00  0.00           C
ATOM   3761  HA  ASN A 254     107.820  92.140 131.280  1.00  0.00           H
ATOM   3762  CB  ASN A 254     108.710  92.160 133.270  1.00  0.00           C
ATOM   3763  HB1 ASN A 254     107.710  91.830 133.610  1.00  0.00           H
ATOM   3764  HB2 ASN A 254     109.460  91.620 133.900  1.00  0.00           H
ATOM   3765  CG  ASN A 254     108.820  93.610 133.680  1.00  0.00           C
ATOM   3766  OD1 ASN A 254     109.680  94.350 133.190  1.00  0.00           O
ATOM   3767  ND2 ASN A 254     107.910  94.030 134.540  1.00  0.00           N
ATOM   3768 HD21 ASN A 254     107.200  93.360 134.760  1.00  0.00           H
ATOM   3769 HD22 ASN A 254     107.890  94.960 134.900  1.00  0.00           H
ATOM   3770  C   ASN A 254     109.910  92.490 130.850  1.00  0.00           C
ATOM   3771  O   ASN A 254     110.990  91.940 130.750  1.00  0.00           O
ATOM   3772  N   THR A 255     109.550  93.640 130.200  1.00  0.00           N
ATOM   3773  HN  THR A 255     108.660  94.070 130.300  1.00  0.00           H
ATOM   3774  CA  THR A 255     110.380  94.220 129.130  1.00  0.00           C
ATOM   3775  HA  THR A 255     110.430  93.450 128.370  1.00  0.00           H
ATOM   3776  CB  THR A 255     109.880  95.510 128.440  1.00  0.00           C
ATOM   3777  HB  THR A 255     110.190  96.350 129.100  1.00  0.00           H
ATOM   3778  OG1 THR A 255     108.490  95.410 128.350  1.00  0.00           O
ATOM   3779  HG1 THR A 255     108.310  94.510 128.060  1.00  0.00           H
ATOM   3780  CG2 THR A 255     110.450  95.690 127.020  1.00  0.00           C
ATOM   3781 HG21 THR A 255     110.060  96.540 126.430  1.00  0.00           H
ATOM   3782 HG22 THR A 255     111.550  95.730 127.130  1.00  0.00           H
ATOM   3783 HG23 THR A 255     110.140  94.760 126.490  1.00  0.00           H
ATOM   3784  C   THR A 255     111.820  94.530 129.600  1.00  0.00           C
ATOM   3785  O   THR A 255     112.830  94.260 128.940  1.00  0.00           O
ATOM   3786  N   GLU A 256     112.020  95.110 130.790  1.00  0.00           N
ATOM   3787  HN  GLU A 256     111.210  95.260 131.350  1.00  0.00           H
ATOM   3788  CA  GLU A 256     113.300  95.370 131.430  1.00  0.00           C
ATOM   3789  HA  GLU A 256     113.770  95.870 130.590  1.00  0.00           H
ATOM   3790  CB  GLU A 256     113.160  96.260 132.710  1.00  0.00           C
ATOM   3791  HB1 GLU A 256     112.300  95.930 133.330  1.00  0.00           H
ATOM   3792  HB2 GLU A 256     114.090  96.090 133.300  1.00  0.00           H
ATOM   3793  CG  GLU A 256     113.020  97.740 132.420  1.00  0.00           C
ATOM   3794  HG1 GLU A 256     113.030  98.270 133.390  1.00  0.00           H
ATOM   3795  HG2 GLU A 256     112.030  97.790 131.930  1.00  0.00           H
ATOM   3796  CD  GLU A 256     113.940  98.460 131.450  1.00  0.00           C
ATOM   3797  OE1 GLU A 256     115.160  98.210 131.420  1.00  0.00           O
ATOM   3798  OE2 GLU A 256     113.390  99.290 130.610  1.00  0.00           O
ATOM   3799  C   GLU A 256     114.160  94.110 131.660  1.00  0.00           C
ATOM   3800  O   GLU A 256     115.340  94.090 131.320  1.00  0.00           O
ATOM   3801  N   VAL A 257     113.580  93.060 132.210  1.00  0.00           N
ATOM   3802  HN  VAL A 257     112.590  93.080 132.350  1.00  0.00           H
ATOM   3803  CA  VAL A 257     114.240  91.780 132.490  1.00  0.00           C
ATOM   3804  HA  VAL A 257     115.130  91.970 133.070  1.00  0.00           H
ATOM   3805  CB  VAL A 257     113.250  90.830 133.210  1.00  0.00           C
ATOM   3806  HB  VAL A 257     112.310  90.580 132.660  1.00  0.00           H
ATOM   3807  CG1 VAL A 257     113.840  89.430 133.440  1.00  0.00           C
ATOM   3808 HG11 VAL A 257     114.850  89.510 133.890  1.00  0.00           H
ATOM   3809 HG12 VAL A 257     113.230  88.730 134.050  1.00  0.00           H
ATOM   3810 HG13 VAL A 257     114.030  88.940 132.460  1.00  0.00           H
ATOM   3811  CG2 VAL A 257     112.830  91.360 134.600  1.00  0.00           C
ATOM   3812 HG21 VAL A 257     113.670  91.760 135.210  1.00  0.00           H
ATOM   3813 HG22 VAL A 257     112.170  92.240 134.450  1.00  0.00           H
ATOM   3814 HG23 VAL A 257     112.360  90.550 135.190  1.00  0.00           H
ATOM   3815  C   VAL A 257     114.790  91.140 131.280  1.00  0.00           C
ATOM   3816  O   VAL A 257     115.940  90.770 131.230  1.00  0.00           O
ATOM   3817  N   ILE A 258     113.990  90.970 130.160  1.00  0.00           N
ATOM   3818  HN  ILE A 258     113.030  91.230 130.240  1.00  0.00           H
ATOM   3819  CA  ILE A 258     114.370  90.450 128.830  1.00  0.00           C
ATOM   3820  HA  ILE A 258     114.940  89.580 129.130  1.00  0.00           H
ATOM   3821  CB  ILE A 258     113.100  90.140 128.010  1.00  0.00           C
ATOM   3822  HB  ILE A 258     112.410  89.510 128.610  1.00  0.00           H
ATOM   3823  CG2 ILE A 258     112.330  91.410 127.520  1.00  0.00           C
ATOM   3824 HG21 ILE A 258     111.430  91.140 126.920  1.00  0.00           H
ATOM   3825 HG22 ILE A 258     111.890  91.940 128.390  1.00  0.00           H
ATOM   3826 HG23 ILE A 258     113.030  92.030 126.920  1.00  0.00           H
ATOM   3827  CG1 ILE A 258     113.550  89.230 126.810  1.00  0.00           C
ATOM   3828 HG11 ILE A 258     114.240  89.900 126.260  1.00  0.00           H
ATOM   3829 HG12 ILE A 258     112.720  89.080 126.100  1.00  0.00           H
ATOM   3830  CD  ILE A 258     114.240  87.850 127.210  1.00  0.00           C
ATOM   3831  HD1 ILE A 258     114.250  87.350 126.220  1.00  0.00           H
ATOM   3832  HD2 ILE A 258     115.280  88.040 127.560  1.00  0.00           H
ATOM   3833  HD3 ILE A 258     113.690  87.310 128.010  1.00  0.00           H
ATOM   3834  C   ILE A 258     115.430  91.340 128.200  1.00  0.00           C
ATOM   3835  O   ILE A 258     116.520  90.880 127.750  1.00  0.00           O
ATOM   3836  N   ALA A 259     115.240  92.670 128.170  1.00  0.00           N
ATOM   3837  HN  ALA A 259     114.340  93.040 128.370  1.00  0.00           H
ATOM   3838  CA  ALA A 259     116.310  93.480 127.830  1.00  0.00           C
ATOM   3839  HA  ALA A 259     116.490  93.190 126.800  1.00  0.00           H
ATOM   3840  CB  ALA A 259     115.660  94.920 127.910  1.00  0.00           C
ATOM   3841  HB1 ALA A 259     115.430  95.120 128.980  1.00  0.00           H
ATOM   3842  HB2 ALA A 259     116.380  95.710 127.620  1.00  0.00           H
ATOM   3843  HB3 ALA A 259     114.690  95.020 127.370  1.00  0.00           H
ATOM   3844  C   ALA A 259     117.640  93.570 128.570  1.00  0.00           C
ATOM   3845  O   ALA A 259     118.680  93.900 127.980  1.00  0.00           O
ATOM   3846  N   SER A 260     117.610  93.340 129.890  1.00  0.00           N
ATOM   3847  HN  SER A 260     116.760  93.410 130.400  1.00  0.00           H
ATOM   3848  CA  SER A 260     118.820  93.060 130.630  1.00  0.00           C
ATOM   3849  HA  SER A 260     119.390  93.950 130.400  1.00  0.00           H
ATOM   3850  CB  SER A 260     118.540  93.050 132.140  1.00  0.00           C
ATOM   3851  HB1 SER A 260     117.580  92.560 132.400  1.00  0.00           H
ATOM   3852  HB2 SER A 260     118.280  94.120 132.290  1.00  0.00           H
ATOM   3853  OG  SER A 260     119.670  92.660 132.980  1.00  0.00           O
ATOM   3854  HG1 SER A 260     119.450  92.920 133.880  1.00  0.00           H
ATOM   3855  C   SER A 260     119.580  91.800 130.170  1.00  0.00           C
ATOM   3856  O   SER A 260     120.790  91.860 129.890  1.00  0.00           O
ATOM   3857  N   TYR A 261     118.810  90.760 129.920  1.00  0.00           N
ATOM   3858  HN  TYR A 261     117.900  90.790 130.320  1.00  0.00           H
ATOM   3859  CA  TYR A 261     119.340  89.530 129.390  1.00  0.00           C
ATOM   3860  HA  TYR A 261     120.210  89.170 129.920  1.00  0.00           H
ATOM   3861  CB  TYR A 261     118.380  88.370 129.540  1.00  0.00           C
ATOM   3862  HB1 TYR A 261     117.360  88.810 129.580  1.00  0.00           H
ATOM   3863  HB2 TYR A 261     118.350  87.640 128.710  1.00  0.00           H
ATOM   3864  CG  TYR A 261     118.460  87.570 130.820  1.00  0.00           C
ATOM   3865  CD1 TYR A 261     118.510  88.170 132.020  1.00  0.00           C
ATOM   3866  HD1 TYR A 261     118.380  89.240 132.170  1.00  0.00           H
ATOM   3867  CE1 TYR A 261     118.800  87.380 133.170  1.00  0.00           C
ATOM   3868  HE1 TYR A 261     118.750  87.910 134.110  1.00  0.00           H
ATOM   3869  CZ  TYR A 261     119.080  86.050 133.050  1.00  0.00           C
ATOM   3870  OH  TYR A 261     119.210  85.280 134.260  1.00  0.00           O
ATOM   3871  HH  TYR A 261     119.580  84.420 134.050  1.00  0.00           H
ATOM   3872  CD2 TYR A 261     118.660  86.170 130.660  1.00  0.00           C
ATOM   3873  HD2 TYR A 261     118.690  85.750 129.670  1.00  0.00           H
ATOM   3874  CE2 TYR A 261     119.110  85.460 131.790  1.00  0.00           C
ATOM   3875  HE2 TYR A 261     119.300  84.390 131.780  1.00  0.00           H
ATOM   3876  C   TYR A 261     119.870  89.710 127.970  1.00  0.00           C
ATOM   3877  O   TYR A 261     121.020  89.330 127.680  1.00  0.00           O
ATOM   3878  N   ASN A 262     119.120  90.430 127.050  1.00  0.00           N
ATOM   3879  HN  ASN A 262     118.250  90.800 127.380  1.00  0.00           H
ATOM   3880  CA  ASN A 262     119.560  90.720 125.670  1.00  0.00           C
ATOM   3881  HA  ASN A 262     119.840  89.780 125.210  1.00  0.00           H
ATOM   3882  CB  ASN A 262     118.430  91.580 124.970  1.00  0.00           C
ATOM   3883  HB1 ASN A 262     118.070  92.490 125.510  1.00  0.00           H
ATOM   3884  HB2 ASN A 262     118.810  91.910 123.980  1.00  0.00           H
ATOM   3885  CG  ASN A 262     117.270  90.640 124.560  1.00  0.00           C
ATOM   3886  OD1 ASN A 262     117.480  89.440 124.270  1.00  0.00           O
ATOM   3887  ND2 ASN A 262     116.030  91.110 124.580  1.00  0.00           N
ATOM   3888 HD21 ASN A 262     115.890  92.070 124.820  1.00  0.00           H
ATOM   3889 HD22 ASN A 262     115.260  90.660 124.120  1.00  0.00           H
ATOM   3890  C   ASN A 262     120.850  91.500 125.590  1.00  0.00           C
ATOM   3891  O   ASN A 262     121.700  91.280 124.790  1.00  0.00           O
ATOM   3892  N   GLN A 263     120.840  92.510 126.490  1.00  0.00           N
ATOM   3893  HN  GLN A 263     120.040  92.840 126.990  1.00  0.00           H
ATOM   3894  CA  GLN A 263     121.990  93.380 126.540  1.00  0.00           C
ATOM   3895  HA  GLN A 263     122.310  93.700 125.560  1.00  0.00           H
ATOM   3896  CB  GLN A 263     121.660  94.680 127.240  1.00  0.00           C
ATOM   3897  HB1 GLN A 263     121.280  94.410 128.250  1.00  0.00           H
ATOM   3898  HB2 GLN A 263     122.620  95.210 127.420  1.00  0.00           H
ATOM   3899  CG  GLN A 263     120.800  95.550 126.360  1.00  0.00           C
ATOM   3900  HG1 GLN A 263     119.800  95.130 126.140  1.00  0.00           H
ATOM   3901  HG2 GLN A 263     121.210  95.640 125.330  1.00  0.00           H
ATOM   3902  CD  GLN A 263     120.690  96.930 126.880  1.00  0.00           C
ATOM   3903  OE1 GLN A 263     121.020  97.840 126.190  1.00  0.00           O
ATOM   3904  NE2 GLN A 263     120.190  97.190 128.110  1.00  0.00           N
ATOM   3905 HE21 GLN A 263     119.750  96.400 128.530  1.00  0.00           H
ATOM   3906 HE22 GLN A 263     120.220  98.120 128.490  1.00  0.00           H
ATOM   3907  C   GLN A 263     123.290  92.800 127.120  1.00  0.00           C
ATOM   3908  O   GLN A 263     124.380  93.060 126.630  1.00  0.00           O
ATOM   3909  N   LEU A 264     123.240  91.830 128.080  1.00  0.00           N
ATOM   3910  HN  LEU A 264     122.350  91.370 128.100  1.00  0.00           H
ATOM   3911  CA  LEU A 264     124.450  91.230 128.560  1.00  0.00           C
ATOM   3912  HA  LEU A 264     125.320  91.760 128.210  1.00  0.00           H
ATOM   3913  CB  LEU A 264     124.420  91.300 130.090  1.00  0.00           C
ATOM   3914  HB1 LEU A 264     123.410  90.910 130.320  1.00  0.00           H
ATOM   3915  HB2 LEU A 264     125.200  90.610 130.460  1.00  0.00           H
ATOM   3916  CG  LEU A 264     124.540  92.710 130.730  1.00  0.00           C
ATOM   3917  HG  LEU A 264     123.800  93.380 130.250  1.00  0.00           H
ATOM   3918  CD1 LEU A 264     124.070  92.460 132.220  1.00  0.00           C
ATOM   3919 HD11 LEU A 264     124.330  93.330 132.850  1.00  0.00           H
ATOM   3920 HD12 LEU A 264     122.970  92.350 132.200  1.00  0.00           H
ATOM   3921 HD13 LEU A 264     124.550  91.500 132.500  1.00  0.00           H
ATOM   3922  CD2 LEU A 264     126.050  93.190 130.680  1.00  0.00           C
ATOM   3923 HD21 LEU A 264     126.720  92.560 131.300  1.00  0.00           H
ATOM   3924 HD22 LEU A 264     126.430  93.170 129.630  1.00  0.00           H
ATOM   3925 HD23 LEU A 264     126.090  94.250 130.980  1.00  0.00           H
ATOM   3926  C   LEU A 264     124.670  89.810 128.080  1.00  0.00           C
ATOM   3927  O   LEU A 264     123.830  88.940 128.160  1.00  0.00           O
ATOM   3928  N   SER A 265     125.880  89.520 127.610  1.00  0.00           N
ATOM   3929  HN  SER A 265     126.530  90.270 127.590  1.00  0.00           H
ATOM   3930  CA  SER A 265     126.390  88.140 127.280  1.00  0.00           C
ATOM   3931  HA  SER A 265     125.670  87.660 126.630  1.00  0.00           H
ATOM   3932  CB  SER A 265     127.700  88.210 126.440  1.00  0.00           C
ATOM   3933  HB1 SER A 265     127.990  87.200 126.090  1.00  0.00           H
ATOM   3934  HB2 SER A 265     128.550  88.430 127.130  1.00  0.00           H
ATOM   3935  OG  SER A 265     127.530  89.180 125.360  1.00  0.00           O
ATOM   3936  HG1 SER A 265     127.680  90.020 125.780  1.00  0.00           H
ATOM   3937  C   SER A 265     126.460  87.200 128.540  1.00  0.00           C
ATOM   3938  O   SER A 265     126.060  86.050 128.450  1.00  0.00           O
ATOM   3939  N   SER A 266     126.950  87.710 129.650  1.00  0.00           N
ATOM   3940  HN  SER A 266     127.070  88.700 129.590  1.00  0.00           H
ATOM   3941  CA  SER A 266     127.240  86.920 130.840  1.00  0.00           C
ATOM   3942  HA  SER A 266     127.880  86.100 130.560  1.00  0.00           H
ATOM   3943  CB  SER A 266     127.870  87.740 132.020  1.00  0.00           C
ATOM   3944  HB1 SER A 266     128.980  87.720 132.140  1.00  0.00           H
ATOM   3945  HB2 SER A 266     127.640  87.260 133.000  1.00  0.00           H
ATOM   3946  OG  SER A 266     127.650  89.140 131.890  1.00  0.00           O
ATOM   3947  HG1 SER A 266     127.230  89.420 132.710  1.00  0.00           H
ATOM   3948  C   SER A 266     126.030  86.140 131.340  1.00  0.00           C
ATOM   3949  O   SER A 266     126.140  85.030 131.800  1.00  0.00           O
ATOM   3950  N   PHE A 267     124.780  86.640 131.340  1.00  0.00           N
ATOM   3951  HN  PHE A 267     124.730  87.520 130.860  1.00  0.00           H
ATOM   3952  CA  PHE A 267     123.630  85.890 131.810  1.00  0.00           C
ATOM   3953  HA  PHE A 267     123.780  85.430 132.780  1.00  0.00           H
ATOM   3954  CB  PHE A 267     122.440  86.850 132.010  1.00  0.00           C
ATOM   3955  HB1 PHE A 267     122.130  87.410 131.100  1.00  0.00           H
ATOM   3956  HB2 PHE A 267     121.520  86.270 132.220  1.00  0.00           H
ATOM   3957  CG  PHE A 267     122.640  87.850 133.110  1.00  0.00           C
ATOM   3958  CD1 PHE A 267     123.570  87.630 134.180  1.00  0.00           C
ATOM   3959  HD1 PHE A 267     124.170  86.730 134.260  1.00  0.00           H
ATOM   3960  CE1 PHE A 267     123.610  88.640 135.240  1.00  0.00           C
ATOM   3961  HE1 PHE A 267     124.190  88.520 136.140  1.00  0.00           H
ATOM   3962  CZ  PHE A 267     122.730  89.690 135.200  1.00  0.00           C
ATOM   3963  HZ  PHE A 267     122.680  90.340 136.060  1.00  0.00           H
ATOM   3964  CD2 PHE A 267     121.890  89.020 133.010  1.00  0.00           C
ATOM   3965  HD2 PHE A 267     121.180  89.300 132.240  1.00  0.00           H
ATOM   3966  CE2 PHE A 267     121.890  89.900 134.100  1.00  0.00           C
ATOM   3967  HE2 PHE A 267     121.270  90.780 134.030  1.00  0.00           H
ATOM   3968  C   PHE A 267     123.200  84.660 130.990  1.00  0.00           C
ATOM   3969  O   PHE A 267     122.540  83.740 131.560  1.00  0.00           O
ATOM   3970  N   ARG A 268     123.710  84.620 129.750  1.00  0.00           N
ATOM   3971  HN  ARG A 268     124.340  85.310 129.400  1.00  0.00           H
ATOM   3972  CA  ARG A 268     123.520  83.540 128.770  1.00  0.00           C
ATOM   3973  HA  ARG A 268     122.690  82.910 129.060  1.00  0.00           H
ATOM   3974  CB  ARG A 268     123.130  84.230 127.420  1.00  0.00           C
ATOM   3975  HB1 ARG A 268     123.910  84.980 127.180  1.00  0.00           H
ATOM   3976  HB2 ARG A 268     123.170  83.450 126.630  1.00  0.00           H
ATOM   3977  CG  ARG A 268     121.610  84.660 127.440  1.00  0.00           C
ATOM   3978  HG1 ARG A 268     121.320  84.510 128.500  1.00  0.00           H
ATOM   3979  HG2 ARG A 268     120.930  84.030 126.830  1.00  0.00           H
ATOM   3980  CD  ARG A 268     121.500  86.180 127.050  1.00  0.00           C
ATOM   3981  HD1 ARG A 268     122.240  86.640 127.750  1.00  0.00           H
ATOM   3982  HD2 ARG A 268     120.470  86.530 127.230  1.00  0.00           H
ATOM   3983  NE  ARG A 268     121.970  86.200 125.650  1.00  0.00           N
ATOM   3984  HE  ARG A 268     122.020  85.320 125.180  1.00  0.00           H
ATOM   3985  CZ  ARG A 268     122.620  87.210 125.050  1.00  0.00           C
ATOM   3986  NH1 ARG A 268     122.920  88.390 125.580  1.00  0.00           N
ATOM   3987 HH11 ARG A 268     123.650  88.920 125.140  1.00  0.00           H
ATOM   3988 HH12 ARG A 268     122.610  88.670 126.490  1.00  0.00           H
ATOM   3989  NH2 ARG A 268     123.130  86.980 123.880  1.00  0.00           N
ATOM   3990 HH21 ARG A 268     123.920  87.570 123.750  1.00  0.00           H
ATOM   3991 HH22 ARG A 268     122.970  86.060 123.500  1.00  0.00           H
ATOM   3992  C   ARG A 268     124.760  82.630 128.840  1.00  0.00           C
ATOM   3993  O   ARG A 268     124.880  81.870 127.890  1.00  0.00           O
ATOM   3994  N   GLN A 269     125.620  82.610 129.830  1.00  0.00           N
ATOM   3995  HN  GLN A 269     125.430  83.140 130.650  1.00  0.00           H
ATOM   3996  CA  GLN A 269     126.850  81.870 129.980  1.00  0.00           C
ATOM   3997  HA  GLN A 269     127.380  82.150 129.080  1.00  0.00           H
ATOM   3998  CB  GLN A 269     127.820  82.320 131.170  1.00  0.00           C
ATOM   3999  HB1 GLN A 269     128.840  81.890 131.130  1.00  0.00           H
ATOM   4000  HB2 GLN A 269     127.880  83.430 131.060  1.00  0.00           H
ATOM   4001  CG  GLN A 269     127.260  82.050 132.610  1.00  0.00           C
ATOM   4002  HG1 GLN A 269     126.170  82.240 132.510  1.00  0.00           H
ATOM   4003  HG2 GLN A 269     127.670  82.760 133.360  1.00  0.00           H
ATOM   4004  CD  GLN A 269     127.570  80.660 133.100  1.00  0.00           C
ATOM   4005  OE1 GLN A 269     128.580  80.030 132.770  1.00  0.00           O
ATOM   4006  NE2 GLN A 269     126.630  80.030 133.810  1.00  0.00           N
ATOM   4007 HE21 GLN A 269     125.870  80.530 134.210  1.00  0.00           H
ATOM   4008 HE22 GLN A 269     126.720  79.040 133.940  1.00  0.00           H
ATOM   4009  C   GLN A 269     126.640  80.310 129.900  1.00  0.00           C
ATOM   4010  O   GLN A 269     125.530  79.870 130.170  1.00  0.00           O
ATOM   4011  N   PRO A 270     127.590  79.480 129.470  1.00  0.00           N
ATOM   4012  CD  PRO A 270     128.890  79.800 128.880  1.00  0.00           C
ATOM   4013  HD1 PRO A 270     129.550  80.130 129.700  1.00  0.00           H
ATOM   4014  HD2 PRO A 270     128.770  80.600 128.120  1.00  0.00           H
ATOM   4015  CA  PRO A 270     127.580  78.000 129.620  1.00  0.00           C
ATOM   4016  HA  PRO A 270     126.960  77.690 128.790  1.00  0.00           H
ATOM   4017  CB  PRO A 270     128.990  77.430 129.320  1.00  0.00           C
ATOM   4018  HB1 PRO A 270     129.560  77.350 130.270  1.00  0.00           H
ATOM   4019  HB2 PRO A 270     128.880  76.410 128.890  1.00  0.00           H
ATOM   4020  CG  PRO A 270     129.480  78.510 128.340  1.00  0.00           C
ATOM   4021  HG1 PRO A 270     129.020  78.190 127.370  1.00  0.00           H
ATOM   4022  HG2 PRO A 270     130.560  78.570 128.130  1.00  0.00           H
ATOM   4023  C   PRO A 270     126.920  77.300 130.770  1.00  0.00           C
ATOM   4024  O   PRO A 270     127.350  77.420 131.930  1.00  0.00           O
ATOM   4025  N   LYS A 271     125.830  76.570 130.530  1.00  0.00           N
ATOM   4026  HN  LYS A 271     125.370  76.460 129.650  1.00  0.00           H
ATOM   4027  CA  LYS A 271     125.030  75.890 131.510  1.00  0.00           C
ATOM   4028  HA  LYS A 271     125.430  75.900 132.510  1.00  0.00           H
ATOM   4029  CB  LYS A 271     123.630  76.580 131.710  1.00  0.00           C
ATOM   4030  HB1 LYS A 271     123.280  76.770 130.670  1.00  0.00           H
ATOM   4031  HB2 LYS A 271     122.950  75.800 132.130  1.00  0.00           H
ATOM   4032  CG  LYS A 271     123.800  77.850 132.430  1.00  0.00           C
ATOM   4033  HG1 LYS A 271     124.590  78.470 131.950  1.00  0.00           H
ATOM   4034  HG2 LYS A 271     124.210  77.570 133.420  1.00  0.00           H
ATOM   4035  CD  LYS A 271     122.510  78.730 132.560  1.00  0.00           C
ATOM   4036  HD1 LYS A 271     121.820  78.390 133.370  1.00  0.00           H
ATOM   4037  HD2 LYS A 271     122.000  78.540 131.590  1.00  0.00           H
ATOM   4038  CE  LYS A 271     122.840  80.240 132.760  1.00  0.00           C
ATOM   4039  HE1 LYS A 271     123.580  80.610 132.020  1.00  0.00           H
ATOM   4040  HE2 LYS A 271     123.160  80.320 133.820  1.00  0.00           H
ATOM   4041  NZ  LYS A 271     121.600  81.040 132.630  1.00  0.00           N
ATOM   4042  HZ1 LYS A 271     121.850  82.040 132.800  1.00  0.00           H
ATOM   4043  HZ2 LYS A 271     121.280  81.060 131.640  1.00  0.00           H
ATOM   4044  HZ3 LYS A 271     120.810  80.690 133.200  1.00  0.00           H
ATOM   4045  C   LYS A 271     124.750  74.410 131.080  1.00  0.00           C
ATOM   4046  O   LYS A 271     124.580  74.200 129.890  1.00  0.00           O
ATOM   4047  N   VAL A 272     124.880  73.460 131.930  1.00  0.00           N
ATOM   4048  HN  VAL A 272     124.950  73.610 132.920  1.00  0.00           H
ATOM   4049  CA  VAL A 272     124.400  72.160 131.580  1.00  0.00           C
ATOM   4050  HA  VAL A 272     124.340  72.040 130.510  1.00  0.00           H
ATOM   4051  CB  VAL A 272     125.310  70.990 132.170  1.00  0.00           C
ATOM   4052  HB  VAL A 272     125.060  70.790 133.240  1.00  0.00           H
ATOM   4053  CG1 VAL A 272     124.870  69.650 131.440  1.00  0.00           C
ATOM   4054 HG11 VAL A 272     123.830  69.390 131.720  1.00  0.00           H
ATOM   4055 HG12 VAL A 272     124.890  69.670 130.330  1.00  0.00           H
ATOM   4056 HG13 VAL A 272     125.570  68.850 131.770  1.00  0.00           H
ATOM   4057  CG2 VAL A 272     126.780  71.240 132.110  1.00  0.00           C
ATOM   4058 HG21 VAL A 272     127.110  71.320 131.050  1.00  0.00           H
ATOM   4059 HG22 VAL A 272     126.970  72.220 132.600  1.00  0.00           H
ATOM   4060 HG23 VAL A 272     127.370  70.490 132.670  1.00  0.00           H
ATOM   4061  C   VAL A 272     123.050  71.880 132.200  1.00  0.00           C
ATOM   4062  O   VAL A 272     122.820  72.220 133.370  1.00  0.00           O
ATOM   4063  N   VAL A 273     122.100  71.340 131.410  1.00  0.00           N
ATOM   4064  HN  VAL A 273     122.350  71.050 130.490  1.00  0.00           H
ATOM   4065  CA  VAL A 273     120.800  71.060 131.870  1.00  0.00           C
ATOM   4066  HA  VAL A 273     120.730  71.380 132.900  1.00  0.00           H
ATOM   4067  CB  VAL A 273     119.740  71.710 130.970  1.00  0.00           C
ATOM   4068  HB  VAL A 273     119.730  71.280 129.950  1.00  0.00           H
ATOM   4069  CG1 VAL A 273     118.350  71.380 131.590  1.00  0.00           C
ATOM   4070 HG11 VAL A 273     118.260  71.800 132.610  1.00  0.00           H
ATOM   4071 HG12 VAL A 273     117.530  71.870 131.010  1.00  0.00           H
ATOM   4072 HG13 VAL A 273     118.110  70.300 131.730  1.00  0.00           H
ATOM   4073  CG2 VAL A 273     120.130  73.220 130.760  1.00  0.00           C
ATOM   4074 HG21 VAL A 273     120.130  73.650 131.790  1.00  0.00           H
ATOM   4075 HG22 VAL A 273     121.090  73.320 130.210  1.00  0.00           H
ATOM   4076 HG23 VAL A 273     119.350  73.850 130.300  1.00  0.00           H
ATOM   4077  C   VAL A 273     120.580  69.610 131.850  1.00  0.00           C
ATOM   4078  O   VAL A 273     120.690  68.970 130.830  1.00  0.00           O
ATOM   4079  N   ARG A 274     120.220  68.980 132.990  1.00  0.00           N
ATOM   4080  HN  ARG A 274     120.040  69.460 133.850  1.00  0.00           H
ATOM   4081  CA  ARG A 274     119.950  67.600 133.100  1.00  0.00           C
ATOM   4082  HA  ARG A 274     120.620  67.020 132.480  1.00  0.00           H
ATOM   4083  CB  ARG A 274     120.040  66.880 134.550  1.00  0.00           C
ATOM   4084  HB1 ARG A 274     119.410  67.380 135.310  1.00  0.00           H
ATOM   4085  HB2 ARG A 274     119.840  65.800 134.350  1.00  0.00           H
ATOM   4086  CG  ARG A 274     121.430  67.000 135.160  1.00  0.00           C
ATOM   4087  HG1 ARG A 274     121.660  68.020 135.530  1.00  0.00           H
ATOM   4088  HG2 ARG A 274     122.140  66.830 134.320  1.00  0.00           H
ATOM   4089  CD  ARG A 274     121.840  66.020 136.260  1.00  0.00           C
ATOM   4090  HD1 ARG A 274     122.920  66.150 136.490  1.00  0.00           H
ATOM   4091  HD2 ARG A 274     121.620  65.010 135.870  1.00  0.00           H
ATOM   4092  NE  ARG A 274     121.040  66.440 137.440  1.00  0.00           N
ATOM   4093  HE  ARG A 274     120.820  67.390 137.660  1.00  0.00           H
ATOM   4094  CZ  ARG A 274     120.820  65.600 138.430  1.00  0.00           C
ATOM   4095  NH1 ARG A 274     120.910  64.290 138.250  1.00  0.00           N
ATOM   4096 HH11 ARG A 274     120.530  63.640 138.910  1.00  0.00           H
ATOM   4097 HH12 ARG A 274     121.140  63.940 137.340  1.00  0.00           H
ATOM   4098  NH2 ARG A 274     120.300  66.130 139.530  1.00  0.00           N
ATOM   4099 HH21 ARG A 274     120.370  65.480 140.280  1.00  0.00           H
ATOM   4100 HH22 ARG A 274     120.390  67.110 139.680  1.00  0.00           H
ATOM   4101  C   ARG A 274     118.590  67.250 132.530  1.00  0.00           C
ATOM   4102  O   ARG A 274     117.570  67.930 132.710  1.00  0.00           O
ATOM   4103  N   TYR A 275     118.440  66.110 131.870  1.00  0.00           N
ATOM   4104  HN  TYR A 275     119.210  65.580 131.520  1.00  0.00           H
ATOM   4105  CA  TYR A 275     117.220  65.530 131.380  1.00  0.00           C
ATOM   4106  HA  TYR A 275     116.400  65.770 132.050  1.00  0.00           H
ATOM   4107  CB  TYR A 275     116.890  66.020 129.930  1.00  0.00           C
ATOM   4108  HB1 TYR A 275     115.800  65.980 129.750  1.00  0.00           H
ATOM   4109  HB2 TYR A 275     117.120  67.110 129.880  1.00  0.00           H
ATOM   4110  CG  TYR A 275     117.550  65.360 128.790  1.00  0.00           C
ATOM   4111  CD1 TYR A 275     118.830  65.710 128.410  1.00  0.00           C
ATOM   4112  HD1 TYR A 275     119.460  66.420 128.930  1.00  0.00           H
ATOM   4113  CE1 TYR A 275     119.450  65.090 127.310  1.00  0.00           C
ATOM   4114  HE1 TYR A 275     120.440  65.360 126.960  1.00  0.00           H
ATOM   4115  CZ  TYR A 275     118.820  64.050 126.620  1.00  0.00           C
ATOM   4116  OH  TYR A 275     119.370  63.490 125.400  1.00  0.00           O
ATOM   4117  HH  TYR A 275     120.200  63.950 125.270  1.00  0.00           H
ATOM   4118  CD2 TYR A 275     116.850  64.360 128.110  1.00  0.00           C
ATOM   4119  HD2 TYR A 275     115.890  64.030 128.480  1.00  0.00           H
ATOM   4120  CE2 TYR A 275     117.510  63.630 127.060  1.00  0.00           C
ATOM   4121  HE2 TYR A 275     117.070  62.740 126.630  1.00  0.00           H
ATOM   4122  C   TYR A 275     117.330  64.050 131.460  1.00  0.00           C
ATOM   4123  O   TYR A 275     118.370  63.480 131.550  1.00  0.00           O
ATOM   4124  N   ARG A 276     116.170  63.390 131.440  1.00  0.00           N
ATOM   4125  HN  ARG A 276     115.390  63.950 131.200  1.00  0.00           H
ATOM   4126  CA  ARG A 276     116.070  61.990 131.670  1.00  0.00           C
ATOM   4127  HA  ARG A 276     117.010  61.530 131.410  1.00  0.00           H
ATOM   4128  CB  ARG A 276     115.780  61.700 133.070  1.00  0.00           C
ATOM   4129  HB1 ARG A 276     116.560  62.080 133.760  1.00  0.00           H
ATOM   4130  HB2 ARG A 276     114.860  62.240 133.360  1.00  0.00           H
ATOM   4131  CG  ARG A 276     115.510  60.240 133.570  1.00  0.00           C
ATOM   4132  HG1 ARG A 276     116.300  59.550 133.230  1.00  0.00           H
ATOM   4133  HG2 ARG A 276     114.490  59.930 133.250  1.00  0.00           H
ATOM   4134  CD  ARG A 276     115.640  60.010 135.080  1.00  0.00           C
ATOM   4135  HD1 ARG A 276     116.490  60.600 135.470  1.00  0.00           H
ATOM   4136  HD2 ARG A 276     115.770  58.970 135.450  1.00  0.00           H
ATOM   4137  NE  ARG A 276     114.400  60.550 135.780  1.00  0.00           N
ATOM   4138  HE  ARG A 276     113.670  60.830 135.160  1.00  0.00           H
ATOM   4139  CZ  ARG A 276     114.140  60.620 137.030  1.00  0.00           C
ATOM   4140  NH1 ARG A 276     115.030  60.410 137.940  1.00  0.00           N
ATOM   4141 HH11 ARG A 276     114.720  60.360 138.890  1.00  0.00           H
ATOM   4142 HH12 ARG A 276     115.990  60.200 137.760  1.00  0.00           H
ATOM   4143  NH2 ARG A 276     113.110  61.330 137.500  1.00  0.00           N
ATOM   4144 HH21 ARG A 276     113.250  61.510 138.470  1.00  0.00           H
ATOM   4145 HH22 ARG A 276     112.580  61.930 136.900  1.00  0.00           H
ATOM   4146  C   ARG A 276     115.030  61.300 130.840  1.00  0.00           C
ATOM   4147  O   ARG A 276     113.860  61.700 130.820  1.00  0.00           O
ATOM   4148  N   VAL A 277     115.470  60.280 130.120  1.00  0.00           N
ATOM   4149  HN  VAL A 277     116.420  59.980 130.220  1.00  0.00           H
ATOM   4150  CA  VAL A 277     114.740  59.360 129.290  1.00  0.00           C
ATOM   4151  HA  VAL A 277     113.790  59.770 128.980  1.00  0.00           H
ATOM   4152  CB  VAL A 277     115.480  58.970 128.000  1.00  0.00           C
ATOM   4153  HB  VAL A 277     116.500  58.550 128.190  1.00  0.00           H
ATOM   4154  CG1 VAL A 277     114.700  57.940 127.220  1.00  0.00           C
ATOM   4155 HG11 VAL A 277     115.050  57.780 126.180  1.00  0.00           H
ATOM   4156 HG12 VAL A 277     114.590  56.980 127.770  1.00  0.00           H
ATOM   4157 HG13 VAL A 277     113.700  58.400 127.140  1.00  0.00           H
ATOM   4158  CG2 VAL A 277     115.500  60.230 127.090  1.00  0.00           C
ATOM   4159 HG21 VAL A 277     114.460  60.370 126.720  1.00  0.00           H
ATOM   4160 HG22 VAL A 277     115.970  61.120 127.550  1.00  0.00           H
ATOM   4161 HG23 VAL A 277     116.140  60.110 126.190  1.00  0.00           H
ATOM   4162  C   VAL A 277     114.110  58.200 130.100  1.00  0.00           C
ATOM   4163  O   VAL A 277     114.720  57.630 131.000  1.00  0.00           O
ATOM   4164  N   VAL A 278     112.860  57.800 129.750  1.00  0.00           N
ATOM   4165  HN  VAL A 278     112.310  58.370 129.140  1.00  0.00           H
ATOM   4166  CA  VAL A 278     112.210  56.690 130.510  1.00  0.00           C
ATOM   4167  HA  VAL A 278     112.820  56.300 131.310  1.00  0.00           H
ATOM   4168  CB  VAL A 278     111.000  57.240 131.330  1.00  0.00           C
ATOM   4169  HB  VAL A 278     110.330  57.800 130.650  1.00  0.00           H
ATOM   4170  CG1 VAL A 278     110.180  56.150 132.070  1.00  0.00           C
ATOM   4171 HG11 VAL A 278     109.610  56.530 132.940  1.00  0.00           H
ATOM   4172 HG12 VAL A 278     109.420  55.760 131.360  1.00  0.00           H
ATOM   4173 HG13 VAL A 278     110.730  55.280 132.490  1.00  0.00           H
ATOM   4174  CG2 VAL A 278     111.530  58.340 132.330  1.00  0.00           C
ATOM   4175 HG21 VAL A 278     112.190  57.900 133.110  1.00  0.00           H
ATOM   4176 HG22 VAL A 278     112.060  59.240 131.960  1.00  0.00           H
ATOM   4177 HG23 VAL A 278     110.630  58.720 132.860  1.00  0.00           H
ATOM   4178  C   VAL A 278     111.780  55.620 129.590  1.00  0.00           C
ATOM   4179  O   VAL A 278     110.930  55.920 128.760  1.00  0.00           O
ATOM   4180  N   ASN A 279     112.370  54.450 129.660  1.00  0.00           N
ATOM   4181  HN  ASN A 279     113.050  54.220 130.360  1.00  0.00           H
ATOM   4182  CA  ASN A 279     112.060  53.300 128.810  1.00  0.00           C
ATOM   4183  HA  ASN A 279     111.260  53.590 128.150  1.00  0.00           H
ATOM   4184  CB  ASN A 279     113.300  52.910 127.880  1.00  0.00           C
ATOM   4185  HB1 ASN A 279     113.520  53.880 127.400  1.00  0.00           H
ATOM   4186  HB2 ASN A 279     114.250  52.640 128.410  1.00  0.00           H
ATOM   4187  CG  ASN A 279     112.920  51.840 126.910  1.00  0.00           C
ATOM   4188  OD1 ASN A 279     112.760  52.070 125.730  1.00  0.00           O
ATOM   4189  ND2 ASN A 279     112.910  50.540 127.370  1.00  0.00           N
ATOM   4190 HD21 ASN A 279     112.950  50.340 128.350  1.00  0.00           H
ATOM   4191 HD22 ASN A 279     112.840  49.750 126.750  1.00  0.00           H
ATOM   4192  C   ASN A 279     111.600  52.100 129.710  1.00  0.00           C
ATOM   4193  O   ASN A 279     112.460  51.650 130.480  1.00  0.00           O
ATOM   4194  N   LEU A 280     110.320  51.680 129.490  1.00  0.00           N
ATOM   4195  HN  LEU A 280     109.880  52.040 128.670  1.00  0.00           H
ATOM   4196  CA  LEU A 280     109.710  50.550 130.170  1.00  0.00           C
ATOM   4197  HA  LEU A 280     110.240  50.450 131.100  1.00  0.00           H
ATOM   4198  CB  LEU A 280     108.230  50.830 130.370  1.00  0.00           C
ATOM   4199  HB1 LEU A 280     108.080  51.630 131.130  1.00  0.00           H
ATOM   4200  HB2 LEU A 280     107.890  51.320 129.430  1.00  0.00           H
ATOM   4201  CG  LEU A 280     107.330  49.630 130.710  1.00  0.00           C
ATOM   4202  HG  LEU A 280     107.520  48.710 130.120  1.00  0.00           H
ATOM   4203  CD1 LEU A 280     107.590  49.140 132.140  1.00  0.00           C
ATOM   4204 HD11 LEU A 280     107.110  49.890 132.800  1.00  0.00           H
ATOM   4205 HD12 LEU A 280     107.030  48.190 132.200  1.00  0.00           H
ATOM   4206 HD13 LEU A 280     108.690  49.090 132.340  1.00  0.00           H
ATOM   4207  CD2 LEU A 280     105.790  50.080 130.600  1.00  0.00           C
ATOM   4208 HD21 LEU A 280     105.130  49.350 131.120  1.00  0.00           H
ATOM   4209 HD22 LEU A 280     105.650  51.100 131.020  1.00  0.00           H
ATOM   4210 HD23 LEU A 280     105.440  49.950 129.550  1.00  0.00           H
ATOM   4211  C   LEU A 280     110.000  49.280 129.440  1.00  0.00           C
ATOM   4212  O   LEU A 280     109.700  49.180 128.260  1.00  0.00           O
ATOM   4213  N   TYR A 281     110.520  48.270 130.120  1.00  0.00           N
ATOM   4214  HN  TYR A 281     110.670  48.360 131.100  1.00  0.00           H
ATOM   4215  CA  TYR A 281     110.660  46.890 129.570  1.00  0.00           C
ATOM   4216  HA  TYR A 281     110.540  46.960 128.500  1.00  0.00           H
ATOM   4217  CB  TYR A 281     112.050  46.260 129.920  1.00  0.00           C
ATOM   4218  HB1 TYR A 281     112.190  46.280 131.020  1.00  0.00           H
ATOM   4219  HB2 TYR A 281     112.000  45.190 129.630  1.00  0.00           H
ATOM   4220  CG  TYR A 281     113.190  46.900 129.320  1.00  0.00           C
ATOM   4221  CD1 TYR A 281     113.870  46.480 128.170  1.00  0.00           C
ATOM   4222  HD1 TYR A 281     113.340  45.680 127.670  1.00  0.00           H
ATOM   4223  CE1 TYR A 281     115.210  46.850 127.890  1.00  0.00           C
ATOM   4224  HE1 TYR A 281     115.730  46.250 127.150  1.00  0.00           H
ATOM   4225  CZ  TYR A 281     115.820  47.810 128.650  1.00  0.00           C
ATOM   4226  OH  TYR A 281     117.110  48.260 128.370  1.00  0.00           O
ATOM   4227  HH  TYR A 281     117.290  48.850 129.110  1.00  0.00           H
ATOM   4228  CD2 TYR A 281     113.780  48.020 130.050  1.00  0.00           C
ATOM   4229  HD2 TYR A 281     113.330  48.480 130.920  1.00  0.00           H
ATOM   4230  CE2 TYR A 281     115.110  48.400 129.730  1.00  0.00           C
ATOM   4231  HE2 TYR A 281     115.610  49.170 130.310  1.00  0.00           H
ATOM   4232  C   TYR A 281     109.600  45.910 130.110  1.00  0.00           C
ATOM   4233  O   TYR A 281     108.890  46.180 131.060  1.00  0.00           O
ATOM   4234  N   GLU A 282     109.440  44.750 129.430  1.00  0.00           N
ATOM   4235  HN  GLU A 282     110.030  44.610 128.640  1.00  0.00           H
ATOM   4236  CA  GLU A 282     108.790  43.590 129.980  1.00  0.00           C
ATOM   4237  HA  GLU A 282     107.970  43.870 130.620  1.00  0.00           H
ATOM   4238  CB  GLU A 282     108.330  42.710 128.800  1.00  0.00           C
ATOM   4239  HB1 GLU A 282     109.220  42.460 128.180  1.00  0.00           H
ATOM   4240  HB2 GLU A 282     108.080  41.670 129.090  1.00  0.00           H
ATOM   4241  CG  GLU A 282     107.150  43.180 127.990  1.00  0.00           C
ATOM   4242  HG1 GLU A 282     107.410  44.150 127.510  1.00  0.00           H
ATOM   4243  HG2 GLU A 282     106.210  43.190 128.580  1.00  0.00           H
ATOM   4244  CD  GLU A 282     106.770  42.430 126.680  1.00  0.00           C
ATOM   4245  OE1 GLU A 282     106.800  43.000 125.540  1.00  0.00           O
ATOM   4246  OE2 GLU A 282     106.320  41.230 126.870  1.00  0.00           O
ATOM   4247  C   GLU A 282     109.720  42.880 130.990  1.00  0.00           C
ATOM   4248  O   GLU A 282     110.920  43.110 131.110  1.00  0.00           O
ATOM   4249  N   ASP A 283     109.240  41.900 131.840  1.00  0.00           N
ATOM   4250  HN  ASP A 283     108.280  41.660 131.730  1.00  0.00           H
ATOM   4251  CA  ASP A 283     109.850  41.330 133.070  1.00  0.00           C
ATOM   4252  HA  ASP A 283     110.280  42.170 133.600  1.00  0.00           H
ATOM   4253  CB  ASP A 283     108.770  40.750 133.980  1.00  0.00           C
ATOM   4254  HB1 ASP A 283     108.020  40.200 133.380  1.00  0.00           H
ATOM   4255  HB2 ASP A 283     109.150  40.160 134.840  1.00  0.00           H
ATOM   4256  CG  ASP A 283     108.090  41.870 134.680  1.00  0.00           C
ATOM   4257  OD1 ASP A 283     108.770  42.600 135.420  1.00  0.00           O
ATOM   4258  OD2 ASP A 283     106.830  41.940 134.580  1.00  0.00           O
ATOM   4259  C   ASP A 283     110.970  40.320 132.690  1.00  0.00           C
ATOM   4260  O   ASP A 283     111.900  40.040 133.460  1.00  0.00           O
ATOM   4261  N   ASP A 284     110.900  39.790 131.450  1.00  0.00           N
ATOM   4262  HN  ASP A 284     110.100  39.990 130.890  1.00  0.00           H
ATOM   4263  CA  ASP A 284     111.860  38.870 130.810  1.00  0.00           C
ATOM   4264  HA  ASP A 284     112.170  38.190 131.600  1.00  0.00           H
ATOM   4265  CB  ASP A 284     111.220  37.830 129.820  1.00  0.00           C
ATOM   4266  HB1 ASP A 284     112.110  37.340 129.380  1.00  0.00           H
ATOM   4267  HB2 ASP A 284     110.620  37.050 130.350  1.00  0.00           H
ATOM   4268  CG  ASP A 284     110.240  38.510 128.830  1.00  0.00           C
ATOM   4269  OD1 ASP A 284     109.790  37.830 127.860  1.00  0.00           O
ATOM   4270  OD2 ASP A 284     109.910  39.690 129.020  1.00  0.00           O
ATOM   4271  C   ASP A 284     112.960  39.670 130.170  1.00  0.00           C
ATOM   4272  O   ASP A 284     113.900  39.080 129.550  1.00  0.00           O
ATOM   4273  N   HIS A 285     112.890  41.030 130.340  1.00  0.00           N
ATOM   4274  HN  HIS A 285     112.150  41.380 130.900  1.00  0.00           H
ATOM   4275  CA  HIS A 285     114.030  41.880 130.090  1.00  0.00           C
ATOM   4276  HA  HIS A 285     113.750  42.750 130.650  1.00  0.00           H
ATOM   4277  CB  HIS A 285     115.330  41.280 130.710  1.00  0.00           C
ATOM   4278  HB1 HIS A 285     115.820  40.400 130.250  1.00  0.00           H
ATOM   4279  HB2 HIS A 285     116.010  42.140 130.530  1.00  0.00           H
ATOM   4280  ND1 HIS A 285     115.560  42.370 132.830  1.00  0.00           N
ATOM   4281  CG  HIS A 285     115.200  41.250 132.160  1.00  0.00           C
ATOM   4282  CE1 HIS A 285     115.600  41.990 134.090  1.00  0.00           C
ATOM   4283  HE1 HIS A 285     115.830  42.760 134.830  1.00  0.00           H
ATOM   4284  NE2 HIS A 285     115.310  40.690 134.300  1.00  0.00           N
ATOM   4285  HE2 HIS A 285     115.470  40.110 135.100  1.00  0.00           H
ATOM   4286  CD2 HIS A 285     115.000  40.210 133.070  1.00  0.00           C
ATOM   4287  HD2 HIS A 285     114.780  39.200 132.760  1.00  0.00           H
ATOM   4288  C   HIS A 285     114.070  42.280 128.620  1.00  0.00           C
ATOM   4289  O   HIS A 285     115.080  42.520 127.940  1.00  0.00           O
ATOM   4290  N   LYS A 286     112.830  42.210 128.020  1.00  0.00           N
ATOM   4291  HN  LYS A 286     112.180  41.800 128.650  1.00  0.00           H
ATOM   4292  CA  LYS A 286     112.480  42.290 126.640  1.00  0.00           C
ATOM   4293  HA  LYS A 286     113.400  42.450 126.100  1.00  0.00           H
ATOM   4294  CB  LYS A 286     111.830  40.930 126.120  1.00  0.00           C
ATOM   4295  HB1 LYS A 286     110.990  40.680 126.790  1.00  0.00           H
ATOM   4296  HB2 LYS A 286     111.430  41.250 125.130  1.00  0.00           H
ATOM   4297  CG  LYS A 286     112.810  39.760 126.030  1.00  0.00           C
ATOM   4298  HG1 LYS A 286     112.940  39.450 127.090  1.00  0.00           H
ATOM   4299  HG2 LYS A 286     113.820  40.150 125.800  1.00  0.00           H
ATOM   4300  CD  LYS A 286     112.590  38.760 124.810  1.00  0.00           C
ATOM   4301  HD1 LYS A 286     113.490  38.130 124.680  1.00  0.00           H
ATOM   4302  HD2 LYS A 286     112.600  39.520 124.000  1.00  0.00           H
ATOM   4303  CE  LYS A 286     111.260  38.060 124.740  1.00  0.00           C
ATOM   4304  HE1 LYS A 286     111.350  37.580 123.740  1.00  0.00           H
ATOM   4305  HE2 LYS A 286     110.400  38.760 124.780  1.00  0.00           H
ATOM   4306  NZ  LYS A 286     111.110  37.060 125.830  1.00  0.00           N
ATOM   4307  HZ1 LYS A 286     110.570  37.440 126.630  1.00  0.00           H
ATOM   4308  HZ2 LYS A 286     110.510  36.260 125.550  1.00  0.00           H
ATOM   4309  HZ3 LYS A 286     112.090  36.810 126.090  1.00  0.00           H
ATOM   4310  C   LYS A 286     111.650  43.460 126.420  1.00  0.00           C
ATOM   4311  O   LYS A 286     111.020  44.060 127.290  1.00  0.00           O
ATOM   4312  N   ASN A 287     111.600  43.820 125.060  1.00  0.00           N
ATOM   4313  HN  ASN A 287     111.960  43.210 124.350  1.00  0.00           H
ATOM   4314  CA  ASN A 287     110.830  44.840 124.490  1.00  0.00           C
ATOM   4315  HA  ASN A 287     110.990  44.740 123.420  1.00  0.00           H
ATOM   4316  CB  ASN A 287     109.280  44.650 124.800  1.00  0.00           C
ATOM   4317  HB1 ASN A 287     108.990  43.580 124.860  1.00  0.00           H
ATOM   4318  HB2 ASN A 287     109.150  45.190 125.760  1.00  0.00           H
ATOM   4319  CG  ASN A 287     108.450  45.330 123.710  1.00  0.00           C
ATOM   4320  OD1 ASN A 287     108.780  46.270 123.000  1.00  0.00           O
ATOM   4321  ND2 ASN A 287     107.200  44.820 123.630  1.00  0.00           N
ATOM   4322 HD21 ASN A 287     107.050  44.110 124.310  1.00  0.00           H
ATOM   4323 HD22 ASN A 287     106.590  45.120 122.890  1.00  0.00           H
ATOM   4324  C   ASN A 287     111.360  46.270 124.790  1.00  0.00           C
ATOM   4325  O   ASN A 287     110.640  47.080 125.480  1.00  0.00           O
ATOM   4326  N   PRO A 288     112.510  46.670 124.220  1.00  0.00           N
ATOM   4327  CD  PRO A 288     113.610  45.820 123.690  1.00  0.00           C
ATOM   4328  HD1 PRO A 288     113.240  45.020 123.010  1.00  0.00           H
ATOM   4329  HD2 PRO A 288     114.290  45.460 124.490  1.00  0.00           H
ATOM   4330  CA  PRO A 288     112.790  48.100 124.180  1.00  0.00           C
ATOM   4331  HA  PRO A 288     112.760  48.500 125.180  1.00  0.00           H
ATOM   4332  CB  PRO A 288     114.220  48.170 123.620  1.00  0.00           C
ATOM   4333  HB1 PRO A 288     114.340  49.070 122.980  1.00  0.00           H
ATOM   4334  HB2 PRO A 288     114.900  48.240 124.500  1.00  0.00           H
ATOM   4335  CG  PRO A 288     114.320  46.850 122.850  1.00  0.00           C
ATOM   4336  HG1 PRO A 288     115.320  46.620 122.400  1.00  0.00           H
ATOM   4337  HG2 PRO A 288     113.630  46.980 121.990  1.00  0.00           H
ATOM   4338  C   PRO A 288     111.880  48.870 123.210  1.00  0.00           C
ATOM   4339  O   PRO A 288     111.320  48.260 122.330  1.00  0.00           O
ATOM   4340  N   THR A 289     111.530  50.130 123.540  1.00  0.00           N
ATOM   4341  HN  THR A 289     111.800  50.490 124.420  1.00  0.00           H
ATOM   4342  CA  THR A 289     110.620  50.900 122.790  1.00  0.00           C
ATOM   4343  HA  THR A 289     109.950  50.260 122.240  1.00  0.00           H
ATOM   4344  CB  THR A 289     109.790  51.910 123.600  1.00  0.00           C
ATOM   4345  HB  THR A 289     110.250  52.140 124.590  1.00  0.00           H
ATOM   4346  OG1 THR A 289     108.550  51.360 123.850  1.00  0.00           O
ATOM   4347  HG1 THR A 289     108.730  50.700 124.520  1.00  0.00           H
ATOM   4348  CG2 THR A 289     109.480  53.280 122.880  1.00  0.00           C
ATOM   4349 HG21 THR A 289     108.750  53.730 123.580  1.00  0.00           H
ATOM   4350 HG22 THR A 289     110.220  54.090 122.770  1.00  0.00           H
ATOM   4351 HG23 THR A 289     109.050  53.100 121.870  1.00  0.00           H
ATOM   4352  C   THR A 289     111.520  51.650 121.800  1.00  0.00           C
ATOM   4353  O   THR A 289     111.320  51.500 120.580  1.00  0.00           O
ATOM   4354  N   VAL A 290     112.460  52.470 122.320  1.00  0.00           N
ATOM   4355  HN  VAL A 290     112.510  52.820 123.250  1.00  0.00           H
ATOM   4356  CA  VAL A 290     113.420  53.110 121.360  1.00  0.00           C
ATOM   4357  HA  VAL A 290     113.500  52.640 120.400  1.00  0.00           H
ATOM   4358  CB  VAL A 290     113.030  54.650 121.160  1.00  0.00           C
ATOM   4359  HB  VAL A 290     113.760  55.220 120.540  1.00  0.00           H
ATOM   4360  CG1 VAL A 290     111.750  54.670 120.260  1.00  0.00           C
ATOM   4361 HG11 VAL A 290     111.410  55.710 120.100  1.00  0.00           H
ATOM   4362 HG12 VAL A 290     112.020  54.310 119.240  1.00  0.00           H
ATOM   4363 HG13 VAL A 290     110.940  54.080 120.740  1.00  0.00           H
ATOM   4364  CG2 VAL A 290     112.870  55.360 122.550  1.00  0.00           C
ATOM   4365 HG21 VAL A 290     112.810  56.460 122.650  1.00  0.00           H
ATOM   4366 HG22 VAL A 290     111.950  54.980 123.050  1.00  0.00           H
ATOM   4367 HG23 VAL A 290     113.630  55.060 123.290  1.00  0.00           H
ATOM   4368  C   VAL A 290     114.880  53.220 121.840  1.00  0.00           C
ATOM   4369  O   VAL A 290     115.780  53.590 121.060  1.00  0.00           O
ATOM   4370  N   THR A 291     115.170  52.820 123.140  1.00  0.00           N
ATOM   4371  HN  THR A 291     114.430  52.600 123.780  1.00  0.00           H
ATOM   4372  CA  THR A 291     116.480  52.600 123.660  1.00  0.00           C
ATOM   4373  HA  THR A 291     117.010  53.540 123.540  1.00  0.00           H
ATOM   4374  CB  THR A 291     116.430  52.360 125.170  1.00  0.00           C
ATOM   4375  HB  THR A 291     115.830  53.010 125.850  1.00  0.00           H
ATOM   4376  OG1 THR A 291     117.730  52.380 125.680  1.00  0.00           O
ATOM   4377  HG1 THR A 291     117.640  52.060 126.580  1.00  0.00           H
ATOM   4378  CG2 THR A 291     116.010  50.910 125.490  1.00  0.00           C
ATOM   4379 HG21 THR A 291     115.910  50.670 126.570  1.00  0.00           H
ATOM   4380 HG22 THR A 291     114.980  50.830 125.090  1.00  0.00           H
ATOM   4381 HG23 THR A 291     116.610  50.210 124.870  1.00  0.00           H
ATOM   4382  C   THR A 291     117.310  51.630 122.830  1.00  0.00           C
ATOM   4383  O   THR A 291     116.850  50.820 122.020  1.00  0.00           O
ATOM   4384  N   ARG A 292     118.650  51.790 123.040  1.00  0.00           N
ATOM   4385  HN  ARG A 292     119.010  52.260 123.850  1.00  0.00           H
ATOM   4386  CA  ARG A 292     119.670  51.120 122.320  1.00  0.00           C
ATOM   4387  HA  ARG A 292     120.610  51.460 122.720  1.00  0.00           H
ATOM   4388  CB  ARG A 292     119.660  49.550 122.480  1.00  0.00           C
ATOM   4389  HB1 ARG A 292     118.660  49.150 122.210  1.00  0.00           H
ATOM   4390  HB2 ARG A 292     120.400  49.200 121.730  1.00  0.00           H
ATOM   4391  CG  ARG A 292     120.060  49.040 123.880  1.00  0.00           C
ATOM   4392  HG1 ARG A 292     120.940  49.640 124.190  1.00  0.00           H
ATOM   4393  HG2 ARG A 292     120.450  48.020 123.670  1.00  0.00           H
ATOM   4394  CD  ARG A 292     118.910  49.050 124.880  1.00  0.00           C
ATOM   4395  HD1 ARG A 292     118.060  48.510 124.400  1.00  0.00           H
ATOM   4396  HD2 ARG A 292     118.720  50.110 125.130  1.00  0.00           H
ATOM   4397  NE  ARG A 292     119.360  48.250 126.090  1.00  0.00           N
ATOM   4398  HE  ARG A 292     119.760  48.790 126.830  1.00  0.00           H
ATOM   4399  CZ  ARG A 292     119.260  46.980 126.300  1.00  0.00           C
ATOM   4400  NH1 ARG A 292     118.710  46.100 125.450  1.00  0.00           N
ATOM   4401 HH11 ARG A 292     118.410  45.210 125.790  1.00  0.00           H
ATOM   4402 HH12 ARG A 292     118.580  46.320 124.490  1.00  0.00           H
ATOM   4403  NH2 ARG A 292     119.640  46.450 127.450  1.00  0.00           N
ATOM   4404 HH21 ARG A 292     119.510  45.470 127.600  1.00  0.00           H
ATOM   4405 HH22 ARG A 292     119.850  47.010 128.250  1.00  0.00           H
ATOM   4406  C   ARG A 292     119.750  51.460 120.870  1.00  0.00           C
ATOM   4407  O   ARG A 292     120.730  51.110 120.200  1.00  0.00           O
ATOM   4408  N   GLU A 293     118.830  52.240 120.340  1.00  0.00           N
ATOM   4409  HN  GLU A 293     117.970  52.370 120.830  1.00  0.00           H
ATOM   4410  CA  GLU A 293     118.840  52.680 118.970  1.00  0.00           C
ATOM   4411  HA  GLU A 293     119.700  52.400 118.380  1.00  0.00           H
ATOM   4412  CB  GLU A 293     117.650  52.110 118.140  1.00  0.00           C
ATOM   4413  HB1 GLU A 293     116.770  52.360 118.770  1.00  0.00           H
ATOM   4414  HB2 GLU A 293     117.500  52.540 117.130  1.00  0.00           H
ATOM   4415  CG  GLU A 293     117.820  50.570 117.890  1.00  0.00           C
ATOM   4416  HG1 GLU A 293     118.070  49.980 118.800  1.00  0.00           H
ATOM   4417  HG2 GLU A 293     118.700  50.450 117.230  1.00  0.00           H
ATOM   4418  CD  GLU A 293     116.610  49.980 117.210  1.00  0.00           C
ATOM   4419  OE1 GLU A 293     116.660  49.620 116.010  1.00  0.00           O
ATOM   4420  OE2 GLU A 293     115.560  49.750 117.850  1.00  0.00           O
ATOM   4421  C   GLU A 293     118.810  54.170 118.870  1.00  0.00           C
ATOM   4422  O   GLU A 293     119.830  54.780 118.580  1.00  0.00           O
ATOM   4423  N   GLN A 294     117.580  54.820 119.010  1.00  0.00           N
ATOM   4424  HN  GLN A 294     116.810  54.230 119.230  1.00  0.00           H
ATOM   4425  CA  GLN A 294     117.410  56.220 118.630  1.00  0.00           C
ATOM   4426  HA  GLN A 294     118.180  56.430 117.900  1.00  0.00           H
ATOM   4427  CB  GLN A 294     115.980  56.250 118.010  1.00  0.00           C
ATOM   4428  HB1 GLN A 294     115.290  55.920 118.820  1.00  0.00           H
ATOM   4429  HB2 GLN A 294     115.760  57.280 117.650  1.00  0.00           H
ATOM   4430  CG  GLN A 294     115.800  55.450 116.590  1.00  0.00           C
ATOM   4431  HG1 GLN A 294     115.000  55.890 115.950  1.00  0.00           H
ATOM   4432  HG2 GLN A 294     115.490  54.460 116.970  1.00  0.00           H
ATOM   4433  CD  GLN A 294     117.020  55.350 115.760  1.00  0.00           C
ATOM   4434  OE1 GLN A 294     117.510  54.250 115.550  1.00  0.00           O
ATOM   4435  NE2 GLN A 294     117.460  56.490 115.230  1.00  0.00           N
ATOM   4436 HE21 GLN A 294     116.880  57.290 115.390  1.00  0.00           H
ATOM   4437 HE22 GLN A 294     118.280  56.350 114.670  1.00  0.00           H
ATOM   4438  C   GLN A 294     117.630  57.190 119.720  1.00  0.00           C
ATOM   4439  O   GLN A 294     117.710  58.350 119.450  1.00  0.00           O
ATOM   4440  N   VAL A 295     117.810  56.670 120.990  1.00  0.00           N
ATOM   4441  HN  VAL A 295     117.560  55.720 121.160  1.00  0.00           H
ATOM   4442  CA  VAL A 295     118.110  57.570 122.120  1.00  0.00           C
ATOM   4443  HA  VAL A 295     117.390  58.380 122.020  1.00  0.00           H
ATOM   4444  CB  VAL A 295     117.860  56.850 123.460  1.00  0.00           C
ATOM   4445  HB  VAL A 295     118.460  55.920 123.570  1.00  0.00           H
ATOM   4446  CG1 VAL A 295     118.120  57.740 124.680  1.00  0.00           C
ATOM   4447 HG11 VAL A 295     117.760  57.230 125.600  1.00  0.00           H
ATOM   4448 HG12 VAL A 295     119.210  57.910 124.830  1.00  0.00           H
ATOM   4449 HG13 VAL A 295     117.630  58.720 124.510  1.00  0.00           H
ATOM   4450  CG2 VAL A 295     116.450  56.450 123.540  1.00  0.00           C
ATOM   4451 HG21 VAL A 295     115.810  57.360 123.650  1.00  0.00           H
ATOM   4452 HG22 VAL A 295     116.190  55.900 122.610  1.00  0.00           H
ATOM   4453 HG23 VAL A 295     116.230  55.880 124.470  1.00  0.00           H
ATOM   4454  C   VAL A 295     119.410  58.300 122.050  1.00  0.00           C
ATOM   4455  O   VAL A 295     119.460  59.480 122.410  1.00  0.00           O
ATOM   4456  N   ASP A 296     120.440  57.580 121.590  1.00  0.00           N
ATOM   4457  HN  ASP A 296     120.250  56.730 121.110  1.00  0.00           H
ATOM   4458  CA  ASP A 296     121.740  58.190 121.420  1.00  0.00           C
ATOM   4459  HA  ASP A 296     122.070  58.750 122.290  1.00  0.00           H
ATOM   4460  CB  ASP A 296     122.700  57.040 121.070  1.00  0.00           C
ATOM   4461  HB1 ASP A 296     122.450  56.510 120.120  1.00  0.00           H
ATOM   4462  HB2 ASP A 296     123.730  57.400 120.870  1.00  0.00           H
ATOM   4463  CG  ASP A 296     122.660  56.040 122.200  1.00  0.00           C
ATOM   4464  OD1 ASP A 296     122.660  54.830 121.870  1.00  0.00           O
ATOM   4465  OD2 ASP A 296     122.680  56.400 123.410  1.00  0.00           O
ATOM   4466  C   ASP A 296     121.770  59.150 120.320  1.00  0.00           C
ATOM   4467  O   ASP A 296     122.330  60.230 120.330  1.00  0.00           O
ATOM   4468  N   PHE A 297     121.180  58.650 119.150  1.00  0.00           N
ATOM   4469  HN  PHE A 297     120.790  57.730 119.160  1.00  0.00           H
ATOM   4470  CA  PHE A 297     121.110  59.480 117.940  1.00  0.00           C
ATOM   4471  HA  PHE A 297     122.130  59.620 117.640  1.00  0.00           H
ATOM   4472  CB  PHE A 297     120.440  58.700 116.730  1.00  0.00           C
ATOM   4473  HB1 PHE A 297     121.030  57.790 116.480  1.00  0.00           H
ATOM   4474  HB2 PHE A 297     119.410  58.370 116.980  1.00  0.00           H
ATOM   4475  CG  PHE A 297     120.460  59.380 115.450  1.00  0.00           C
ATOM   4476  CD1 PHE A 297     121.640  59.420 114.660  1.00  0.00           C
ATOM   4477  HD1 PHE A 297     122.500  58.830 114.940  1.00  0.00           H
ATOM   4478  CE1 PHE A 297     121.620  60.100 113.450  1.00  0.00           C
ATOM   4479  HE1 PHE A 297     122.550  60.210 112.920  1.00  0.00           H
ATOM   4480  CZ  PHE A 297     120.520  60.840 113.030  1.00  0.00           C
ATOM   4481  HZ  PHE A 297     120.620  61.300 112.060  1.00  0.00           H
ATOM   4482  CD2 PHE A 297     119.310  60.090 115.030  1.00  0.00           C
ATOM   4483  HD2 PHE A 297     118.400  60.080 115.620  1.00  0.00           H
ATOM   4484  CE2 PHE A 297     119.350  60.750 113.810  1.00  0.00           C
ATOM   4485  HE2 PHE A 297     118.490  61.360 113.590  1.00  0.00           H
ATOM   4486  C   PHE A 297     120.480  60.820 118.160  1.00  0.00           C
ATOM   4487  O   PHE A 297     120.960  61.920 117.720  1.00  0.00           O
ATOM   4488  N   GLN A 298     119.340  60.730 118.920  1.00  0.00           N
ATOM   4489  HN  GLN A 298     118.860  59.880 119.110  1.00  0.00           H
ATOM   4490  CA  GLN A 298     118.620  61.950 119.330  1.00  0.00           C
ATOM   4491  HA  GLN A 298     118.340  62.510 118.450  1.00  0.00           H
ATOM   4492  CB  GLN A 298     117.380  61.530 120.160  1.00  0.00           C
ATOM   4493  HB1 GLN A 298     116.830  60.680 119.700  1.00  0.00           H
ATOM   4494  HB2 GLN A 298     117.750  61.200 121.150  1.00  0.00           H
ATOM   4495  CG  GLN A 298     116.350  62.630 120.480  1.00  0.00           C
ATOM   4496  HG1 GLN A 298     116.780  63.660 120.460  1.00  0.00           H
ATOM   4497  HG2 GLN A 298     115.770  62.510 121.420  1.00  0.00           H
ATOM   4498  CD  GLN A 298     115.370  62.820 119.300  1.00  0.00           C
ATOM   4499  OE1 GLN A 298     115.740  63.420 118.270  1.00  0.00           O
ATOM   4500  NE2 GLN A 298     114.180  62.230 119.510  1.00  0.00           N
ATOM   4501 HE21 GLN A 298     114.100  61.530 120.220  1.00  0.00           H
ATOM   4502 HE22 GLN A 298     113.430  62.450 118.880  1.00  0.00           H
ATOM   4503  C   GLN A 298     119.480  62.850 120.180  1.00  0.00           C
ATOM   4504  O   GLN A 298     119.430  64.030 119.980  1.00  0.00           O
ATOM   4505  N   HIS A 299     120.190  62.350 121.140  1.00  0.00           N
ATOM   4506  HN  HIS A 299     120.240  61.370 121.350  1.00  0.00           H
ATOM   4507  CA  HIS A 299     121.100  63.090 122.060  1.00  0.00           C
ATOM   4508  HA  HIS A 299     120.600  63.930 122.520  1.00  0.00           H
ATOM   4509  CB  HIS A 299     121.630  62.100 123.140  1.00  0.00           C
ATOM   4510  HB1 HIS A 299     120.860  61.480 123.640  1.00  0.00           H
ATOM   4511  HB2 HIS A 299     122.210  61.340 122.580  1.00  0.00           H
ATOM   4512  ND1 HIS A 299     122.080  64.000 124.680  1.00  0.00           N
ATOM   4513  CG  HIS A 299     122.420  62.740 124.230  1.00  0.00           C
ATOM   4514  CE1 HIS A 299     122.970  64.280 125.590  1.00  0.00           C
ATOM   4515  HE1 HIS A 299     122.930  65.250 126.100  1.00  0.00           H
ATOM   4516  NE2 HIS A 299     123.900  63.320 125.740  1.00  0.00           N
ATOM   4517  HE2 HIS A 299     124.730  63.520 126.250  1.00  0.00           H
ATOM   4518  CD2 HIS A 299     123.530  62.310 124.870  1.00  0.00           C
ATOM   4519  HD2 HIS A 299     124.200  61.470 124.740  1.00  0.00           H
ATOM   4520  C   HIS A 299     122.330  63.660 121.260  1.00  0.00           C
ATOM   4521  O   HIS A 299     122.810  64.780 121.550  1.00  0.00           O
ATOM   4522  N   HIS A 300     122.800  63.000 120.240  1.00  0.00           N
ATOM   4523  HN  HIS A 300     122.300  62.170 120.000  1.00  0.00           H
ATOM   4524  CA  HIS A 300     123.840  63.400 119.310  1.00  0.00           C
ATOM   4525  HA  HIS A 300     124.710  63.730 119.860  1.00  0.00           H
ATOM   4526  CB  HIS A 300     124.360  62.300 118.340  1.00  0.00           C
ATOM   4527  HB1 HIS A 300     123.450  61.890 117.850  1.00  0.00           H
ATOM   4528  HB2 HIS A 300     124.820  62.870 117.500  1.00  0.00           H
ATOM   4529  ND1 HIS A 300     126.460  61.550 119.420  1.00  0.00           N
ATOM   4530  CG  HIS A 300     125.220  61.130 118.910  1.00  0.00           C
ATOM   4531  CE1 HIS A 300     127.060  60.440 119.740  1.00  0.00           C
ATOM   4532  HE1 HIS A 300     128.060  60.350 120.180  1.00  0.00           H
ATOM   4533  NE2 HIS A 300     126.290  59.370 119.560  1.00  0.00           N
ATOM   4534  HE2 HIS A 300     126.650  58.440 119.670  1.00  0.00           H
ATOM   4535  CD2 HIS A 300     125.130  59.800 118.950  1.00  0.00           C
ATOM   4536  HD2 HIS A 300     124.420  59.070 118.590  1.00  0.00           H
ATOM   4537  C   HIS A 300     123.320  64.620 118.460  1.00  0.00           C
ATOM   4538  O   HIS A 300     123.990  65.600 118.280  1.00  0.00           O
ATOM   4539  N   GLN A 301     122.030  64.610 118.050  1.00  0.00           N
ATOM   4540  HN  GLN A 301     121.450  63.800 118.060  1.00  0.00           H
ATOM   4541  CA  GLN A 301     121.430  65.670 117.280  1.00  0.00           C
ATOM   4542  HA  GLN A 301     122.120  65.960 116.500  1.00  0.00           H
ATOM   4543  CB  GLN A 301     120.020  65.360 116.730  1.00  0.00           C
ATOM   4544  HB1 GLN A 301     119.290  65.040 117.510  1.00  0.00           H
ATOM   4545  HB2 GLN A 301     119.650  66.340 116.360  1.00  0.00           H
ATOM   4546  CG  GLN A 301     120.140  64.260 115.620  1.00  0.00           C
ATOM   4547  HG1 GLN A 301     119.100  63.920 115.440  1.00  0.00           H
ATOM   4548  HG2 GLN A 301     120.800  63.420 115.920  1.00  0.00           H
ATOM   4549  CD  GLN A 301     120.690  64.780 114.320  1.00  0.00           C
ATOM   4550  OE1 GLN A 301     120.210  65.880 113.930  1.00  0.00           O
ATOM   4551  NE2 GLN A 301     121.620  64.080 113.660  1.00  0.00           N
ATOM   4552 HE21 GLN A 301     121.990  63.350 114.240  1.00  0.00           H
ATOM   4553 HE22 GLN A 301     121.990  64.470 112.810  1.00  0.00           H
ATOM   4554  C   GLN A 301     121.250  66.980 118.070  1.00  0.00           C
ATOM   4555  O   GLN A 301     121.280  68.080 117.470  1.00  0.00           O
ATOM   4556  N   LEU A 302     121.050  66.950 119.390  1.00  0.00           N
ATOM   4557  HN  LEU A 302     120.950  66.030 119.770  1.00  0.00           H
ATOM   4558  CA  LEU A 302     121.050  68.170 120.240  1.00  0.00           C
ATOM   4559  HA  LEU A 302     120.180  68.750 120.000  1.00  0.00           H
ATOM   4560  CB  LEU A 302     120.910  67.730 121.750  1.00  0.00           C
ATOM   4561  HB1 LEU A 302     121.750  67.070 122.050  1.00  0.00           H
ATOM   4562  HB2 LEU A 302     120.940  68.670 122.350  1.00  0.00           H
ATOM   4563  CG  LEU A 302     119.570  66.960 122.080  1.00  0.00           C
ATOM   4564  HG  LEU A 302     119.550  65.960 121.600  1.00  0.00           H
ATOM   4565  CD1 LEU A 302     119.550  66.740 123.630  1.00  0.00           C
ATOM   4566 HD11 LEU A 302     119.400  67.740 124.080  1.00  0.00           H
ATOM   4567 HD12 LEU A 302     118.680  66.090 123.870  1.00  0.00           H
ATOM   4568 HD13 LEU A 302     120.490  66.350 124.080  1.00  0.00           H
ATOM   4569  CD2 LEU A 302     118.380  67.850 121.680  1.00  0.00           C
ATOM   4570 HD21 LEU A 302     117.380  67.480 121.990  1.00  0.00           H
ATOM   4571 HD22 LEU A 302     118.610  68.880 122.040  1.00  0.00           H
ATOM   4572 HD23 LEU A 302     118.360  67.990 120.580  1.00  0.00           H
ATOM   4573  C   LEU A 302     122.280  68.980 120.130  1.00  0.00           C
ATOM   4574  O   LEU A 302     122.230  70.200 119.960  1.00  0.00           O
ATOM   4575  N   ALA A 303     123.490  68.310 120.160  1.00  0.00           N
ATOM   4576  HN  ALA A 303     123.490  67.320 120.050  1.00  0.00           H
ATOM   4577  CA  ALA A 303     124.830  68.920 120.250  1.00  0.00           C
ATOM   4578  HA  ALA A 303     124.790  69.470 121.180  1.00  0.00           H
ATOM   4579  CB  ALA A 303     125.850  67.840 120.350  1.00  0.00           C
ATOM   4580  HB1 ALA A 303     126.700  68.240 120.930  1.00  0.00           H
ATOM   4581  HB2 ALA A 303     125.550  67.120 121.130  1.00  0.00           H
ATOM   4582  HB3 ALA A 303     126.060  67.310 119.390  1.00  0.00           H
ATOM   4583  C   ALA A 303     125.040  69.910 119.150  1.00  0.00           C
ATOM   4584  O   ALA A 303     125.580  71.040 119.270  1.00  0.00           O
ATOM   4585  N   GLU A 304     124.540  69.590 117.930  1.00  0.00           N
ATOM   4586  HN  GLU A 304     124.070  68.730 117.750  1.00  0.00           H
ATOM   4587  CA  GLU A 304     124.670  70.430 116.770  1.00  0.00           C
ATOM   4588  HA  GLU A 304     125.680  70.700 116.490  1.00  0.00           H
ATOM   4589  CB  GLU A 304     123.900  69.760 115.560  1.00  0.00           C
ATOM   4590  HB1 GLU A 304     122.800  69.850 115.680  1.00  0.00           H
ATOM   4591  HB2 GLU A 304     124.190  70.340 114.650  1.00  0.00           H
ATOM   4592  CG  GLU A 304     123.990  68.220 115.420  1.00  0.00           C
ATOM   4593  HG1 GLU A 304     123.010  67.730 115.580  1.00  0.00           H
ATOM   4594  HG2 GLU A 304     124.710  67.900 116.210  1.00  0.00           H
ATOM   4595  CD  GLU A 304     124.520  67.820 114.050  1.00  0.00           C
ATOM   4596  OE1 GLU A 304     125.490  68.470 113.560  1.00  0.00           O
ATOM   4597  OE2 GLU A 304     124.040  66.880 113.380  1.00  0.00           O
ATOM   4598  C   GLU A 304     124.030  71.820 116.990  1.00  0.00           C
ATOM   4599  O   GLU A 304     124.540  72.930 116.630  1.00  0.00           O
ATOM   4600  N   ALA A 305     122.880  71.890 117.690  1.00  0.00           N
ATOM   4601  HN  ALA A 305     122.450  71.070 118.070  1.00  0.00           H
ATOM   4602  CA  ALA A 305     122.100  73.130 117.840  1.00  0.00           C
ATOM   4603  HA  ALA A 305     122.360  73.770 117.010  1.00  0.00           H
ATOM   4604  CB  ALA A 305     120.590  72.720 117.760  1.00  0.00           C
ATOM   4605  HB1 ALA A 305     119.900  73.580 117.920  1.00  0.00           H
ATOM   4606  HB2 ALA A 305     120.430  72.290 116.750  1.00  0.00           H
ATOM   4607  HB3 ALA A 305     120.330  72.020 118.580  1.00  0.00           H
ATOM   4608  C   ALA A 305     122.510  73.840 119.070  1.00  0.00           C
ATOM   4609  O   ALA A 305     123.040  74.960 118.970  1.00  0.00           O
ATOM   4610  N   PHE A 306     122.280  73.150 120.160  1.00  0.00           N
ATOM   4611  HN  PHE A 306     121.930  72.220 120.150  1.00  0.00           H
ATOM   4612  CA  PHE A 306     122.490  73.770 121.470  1.00  0.00           C
ATOM   4613  HA  PHE A 306     121.810  74.600 121.530  1.00  0.00           H
ATOM   4614  CB  PHE A 306     121.910  72.840 122.540  1.00  0.00           C
ATOM   4615  HB1 PHE A 306     122.310  71.820 122.350  1.00  0.00           H
ATOM   4616  HB2 PHE A 306     122.070  73.060 123.610  1.00  0.00           H
ATOM   4617  CG  PHE A 306     120.390  72.820 122.410  1.00  0.00           C
ATOM   4618  CD1 PHE A 306     119.730  71.830 121.740  1.00  0.00           C
ATOM   4619  HD1 PHE A 306     120.320  71.000 121.370  1.00  0.00           H
ATOM   4620  CE1 PHE A 306     118.310  71.740 121.720  1.00  0.00           C
ATOM   4621  HE1 PHE A 306     117.760  70.840 121.500  1.00  0.00           H
ATOM   4622  CZ  PHE A 306     117.600  72.740 122.370  1.00  0.00           C
ATOM   4623  HZ  PHE A 306     116.530  72.640 122.450  1.00  0.00           H
ATOM   4624  CD2 PHE A 306     119.630  73.870 122.970  1.00  0.00           C
ATOM   4625  HD2 PHE A 306     120.260  74.640 123.390  1.00  0.00           H
ATOM   4626  CE2 PHE A 306     118.290  73.820 122.910  1.00  0.00           C
ATOM   4627  HE2 PHE A 306     117.710  74.640 123.300  1.00  0.00           H
ATOM   4628  C   PHE A 306     123.880  74.370 121.860  1.00  0.00           C
ATOM   4629  O   PHE A 306     123.990  75.480 122.350  1.00  0.00           O
ATOM   4630  N   LYS A 307     125.050  73.710 121.560  1.00  0.00           N
ATOM   4631  HN  LYS A 307     124.980  72.820 121.120  1.00  0.00           H
ATOM   4632  CA  LYS A 307     126.400  74.110 121.970  1.00  0.00           C
ATOM   4633  HA  LYS A 307     126.260  74.150 123.040  1.00  0.00           H
ATOM   4634  CB  LYS A 307     127.470  73.100 121.440  1.00  0.00           C
ATOM   4635  HB1 LYS A 307     127.290  72.850 120.370  1.00  0.00           H
ATOM   4636  HB2 LYS A 307     128.490  73.550 121.460  1.00  0.00           H
ATOM   4637  CG  LYS A 307     127.650  71.880 122.310  1.00  0.00           C
ATOM   4638  HG1 LYS A 307     128.430  71.220 121.870  1.00  0.00           H
ATOM   4639  HG2 LYS A 307     126.720  71.270 122.350  1.00  0.00           H
ATOM   4640  CD  LYS A 307     128.180  72.220 123.710  1.00  0.00           C
ATOM   4641  HD1 LYS A 307     127.300  72.580 124.290  1.00  0.00           H
ATOM   4642  HD2 LYS A 307     129.040  72.920 123.670  1.00  0.00           H
ATOM   4643  CE  LYS A 307     128.820  70.990 124.490  1.00  0.00           C
ATOM   4644  HE1 LYS A 307     129.750  70.730 123.950  1.00  0.00           H
ATOM   4645  HE2 LYS A 307     128.170  70.090 124.410  1.00  0.00           H
ATOM   4646  NZ  LYS A 307     129.310  71.250 125.850  1.00  0.00           N
ATOM   4647  HZ1 LYS A 307     130.020  72.010 125.950  1.00  0.00           H
ATOM   4648  HZ2 LYS A 307     128.520  71.520 126.470  1.00  0.00           H
ATOM   4649  HZ3 LYS A 307     129.810  70.560 126.450  1.00  0.00           H
ATOM   4650  C   LYS A 307     126.730  75.550 121.540  1.00  0.00           C
ATOM   4651  O   LYS A 307     127.240  76.290 122.390  1.00  0.00           O
ATOM   4652  N   GLN A 308     126.260  76.010 120.320  1.00  0.00           N
ATOM   4653  HN  GLN A 308     125.720  75.390 119.750  1.00  0.00           H
ATOM   4654  CA  GLN A 308     126.520  77.400 119.810  1.00  0.00           C
ATOM   4655  HA  GLN A 308     127.590  77.550 119.870  1.00  0.00           H
ATOM   4656  CB  GLN A 308     126.360  77.510 118.290  1.00  0.00           C
ATOM   4657  HB1 GLN A 308     126.860  78.390 117.820  1.00  0.00           H
ATOM   4658  HB2 GLN A 308     126.890  76.740 117.700  1.00  0.00           H
ATOM   4659  CG  GLN A 308     124.890  77.470 117.930  1.00  0.00           C
ATOM   4660  HG1 GLN A 308     124.350  78.420 118.110  1.00  0.00           H
ATOM   4661  HG2 GLN A 308     124.540  76.680 118.630  1.00  0.00           H
ATOM   4662  CD  GLN A 308     124.680  77.140 116.480  1.00  0.00           C
ATOM   4663  OE1 GLN A 308     125.010  77.940 115.570  1.00  0.00           O
ATOM   4664  NE2 GLN A 308     124.070  75.930 116.210  1.00  0.00           N
ATOM   4665 HE21 GLN A 308     123.650  75.370 116.920  1.00  0.00           H
ATOM   4666 HE22 GLN A 308     124.090  75.560 115.280  1.00  0.00           H
ATOM   4667  C   GLN A 308     125.870  78.500 120.620  1.00  0.00           C
ATOM   4668  O   GLN A 308     126.250  79.670 120.630  1.00  0.00           O
ATOM   4669  N   TYR A 309     124.920  78.100 121.430  1.00  0.00           N
ATOM   4670  HN  TYR A 309     124.520  77.190 121.340  1.00  0.00           H
ATOM   4671  CA  TYR A 309     124.020  78.950 122.140  1.00  0.00           C
ATOM   4672  HA  TYR A 309     124.000  80.000 121.910  1.00  0.00           H
ATOM   4673  CB  TYR A 309     122.530  78.670 121.810  1.00  0.00           C
ATOM   4674  HB1 TYR A 309     122.240  77.620 122.050  1.00  0.00           H
ATOM   4675  HB2 TYR A 309     121.770  79.230 122.400  1.00  0.00           H
ATOM   4676  CG  TYR A 309     122.250  78.850 120.370  1.00  0.00           C
ATOM   4677  CD1 TYR A 309     122.250  80.070 119.690  1.00  0.00           C
ATOM   4678  HD1 TYR A 309     122.340  81.020 120.200  1.00  0.00           H
ATOM   4679  CE1 TYR A 309     121.800  80.180 118.430  1.00  0.00           C
ATOM   4680  HE1 TYR A 309     121.800  81.160 117.970  1.00  0.00           H
ATOM   4681  CZ  TYR A 309     121.490  79.030 117.650  1.00  0.00           C
ATOM   4682  OH  TYR A 309     121.140  79.210 116.290  1.00  0.00           O
ATOM   4683  HH  TYR A 309     121.210  78.350 115.870  1.00  0.00           H
ATOM   4684  CD2 TYR A 309     121.920  77.660 119.640  1.00  0.00           C
ATOM   4685  HD2 TYR A 309     121.840  76.660 120.040  1.00  0.00           H
ATOM   4686  CE2 TYR A 309     121.510  77.780 118.310  1.00  0.00           C
ATOM   4687  HE2 TYR A 309     121.320  76.830 117.840  1.00  0.00           H
ATOM   4688  C   TYR A 309     124.280  78.820 123.600  1.00  0.00           C
ATOM   4689  O   TYR A 309     123.560  79.360 124.450  1.00  0.00           O
ATOM   4690  N   ASN A 310     125.310  78.040 123.940  1.00  0.00           N
ATOM   4691  HN  ASN A 310     125.870  77.640 123.220  1.00  0.00           H
ATOM   4692  CA  ASN A 310     125.870  77.960 125.290  1.00  0.00           C
ATOM   4693  HA  ASN A 310     126.860  77.550 125.200  1.00  0.00           H
ATOM   4694  CB  ASN A 310     125.990  79.320 126.060  1.00  0.00           C
ATOM   4695  HB1 ASN A 310     125.030  79.810 126.330  1.00  0.00           H
ATOM   4696  HB2 ASN A 310     126.630  79.120 126.940  1.00  0.00           H
ATOM   4697  CG  ASN A 310     127.060  80.180 125.350  1.00  0.00           C
ATOM   4698  OD1 ASN A 310     127.790  79.680 124.500  1.00  0.00           O
ATOM   4699  ND2 ASN A 310     127.200  81.500 125.680  1.00  0.00           N
ATOM   4700 HD21 ASN A 310     126.730  82.040 126.380  1.00  0.00           H
ATOM   4701 HD22 ASN A 310     127.680  82.120 125.070  1.00  0.00           H
ATOM   4702  C   ASN A 310     125.130  77.010 126.210  1.00  0.00           C
ATOM   4703  O   ASN A 310     125.270  77.130 127.430  1.00  0.00           O
ATOM   4704  N   ILE A 311     124.500  75.920 125.640  1.00  0.00           N
ATOM   4705  HN  ILE A 311     124.610  75.670 124.680  1.00  0.00           H
ATOM   4706  CA  ILE A 311     123.640  75.070 126.520  1.00  0.00           C
ATOM   4707  HA  ILE A 311     123.810  75.230 127.580  1.00  0.00           H
ATOM   4708  CB  ILE A 311     122.180  75.060 126.080  1.00  0.00           C
ATOM   4709  HB  ILE A 311     122.110  74.740 125.020  1.00  0.00           H
ATOM   4710  CG2 ILE A 311     121.200  74.150 126.840  1.00  0.00           C
ATOM   4711 HG21 ILE A 311     121.600  73.130 127.010  1.00  0.00           H
ATOM   4712 HG22 ILE A 311     121.020  74.590 127.850  1.00  0.00           H
ATOM   4713 HG23 ILE A 311     120.260  74.030 126.270  1.00  0.00           H
ATOM   4714  CG1 ILE A 311     121.540  76.560 126.340  1.00  0.00           C
ATOM   4715 HG11 ILE A 311     122.320  77.220 125.900  1.00  0.00           H
ATOM   4716 HG12 ILE A 311     121.470  76.720 127.430  1.00  0.00           H
ATOM   4717  CD  ILE A 311     120.130  76.820 125.720  1.00  0.00           C
ATOM   4718  HD1 ILE A 311     119.840  77.880 125.900  1.00  0.00           H
ATOM   4719  HD2 ILE A 311     120.180  76.630 124.630  1.00  0.00           H
ATOM   4720  HD3 ILE A 311     119.330  76.170 126.140  1.00  0.00           H
ATOM   4721  C   ILE A 311     124.070  73.680 126.210  1.00  0.00           C
ATOM   4722  O   ILE A 311     124.250  73.280 125.060  1.00  0.00           O
ATOM   4723  N   SER A 312     124.340  72.950 127.340  1.00  0.00           N
ATOM   4724  HN  SER A 312     124.240  73.410 128.220  1.00  0.00           H
ATOM   4725  CA  SER A 312     124.820  71.570 127.270  1.00  0.00           C
ATOM   4726  HA  SER A 312     125.040  71.230 126.270  1.00  0.00           H
ATOM   4727  CB  SER A 312     126.170  71.320 128.020  1.00  0.00           C
ATOM   4728  HB1 SER A 312     126.480  70.260 127.970  1.00  0.00           H
ATOM   4729  HB2 SER A 312     126.070  71.620 129.080  1.00  0.00           H
ATOM   4730  OG  SER A 312     127.210  72.090 127.440  1.00  0.00           O
ATOM   4731  HG1 SER A 312     126.920  72.960 127.730  1.00  0.00           H
ATOM   4732  C   SER A 312     123.860  70.680 127.900  1.00  0.00           C
ATOM   4733  O   SER A 312     123.300  70.880 129.000  1.00  0.00           O
ATOM   4734  N   TRP A 313     123.520  69.560 127.300  1.00  0.00           N
ATOM   4735  HN  TRP A 313     124.010  69.220 126.500  1.00  0.00           H
ATOM   4736  CA  TRP A 313     122.570  68.550 127.800  1.00  0.00           C
ATOM   4737  HA  TRP A 313     121.910  68.970 128.550  1.00  0.00           H
ATOM   4738  CB  TRP A 313     121.610  68.010 126.720  1.00  0.00           C
ATOM   4739  HB1 TRP A 313     122.150  67.430 125.950  1.00  0.00           H
ATOM   4740  HB2 TRP A 313     120.810  67.330 127.080  1.00  0.00           H
ATOM   4741  CG  TRP A 313     120.890  69.160 126.070  1.00  0.00           C
ATOM   4742  CD1 TRP A 313     121.180  69.870 124.920  1.00  0.00           C
ATOM   4743  HD1 TRP A 313     122.070  69.600 124.360  1.00  0.00           H
ATOM   4744  NE1 TRP A 313     120.210  70.820 124.740  1.00  0.00           N
ATOM   4745  HE1 TRP A 313     120.020  71.350 123.940  1.00  0.00           H
ATOM   4746  CE2 TRP A 313     119.350  70.820 125.820  1.00  0.00           C
ATOM   4747  CD2 TRP A 313     119.820  69.890 126.720  1.00  0.00           C
ATOM   4748  CE3 TRP A 313     119.120  69.670 127.890  1.00  0.00           C
ATOM   4749  HE3 TRP A 313     119.460  68.950 128.610  1.00  0.00           H
ATOM   4750  CZ3 TRP A 313     118.030  70.490 128.260  1.00  0.00           C
ATOM   4751  HZ3 TRP A 313     117.470  70.260 129.150  1.00  0.00           H
ATOM   4752  CZ2 TRP A 313     118.180  71.630 126.090  1.00  0.00           C
ATOM   4753  HZ2 TRP A 313     117.850  72.440 125.460  1.00  0.00           H
ATOM   4754  CH2 TRP A 313     117.560  71.430 127.370  1.00  0.00           C
ATOM   4755  HH2 TRP A 313     116.660  71.980 127.600  1.00  0.00           H
ATOM   4756  C   TRP A 313     123.180  67.320 128.430  1.00  0.00           C
ATOM   4757  O   TRP A 313     124.120  66.680 127.950  1.00  0.00           O
ATOM   4758  N   GLU A 314     122.670  66.900 129.590  1.00  0.00           N
ATOM   4759  HN  GLU A 314     121.910  67.470 129.900  1.00  0.00           H
ATOM   4760  CA  GLU A 314     123.050  65.750 130.330  1.00  0.00           C
ATOM   4761  HA  GLU A 314     123.960  65.370 129.890  1.00  0.00           H
ATOM   4762  CB  GLU A 314     123.450  65.980 131.770  1.00  0.00           C
ATOM   4763  HB1 GLU A 314     123.040  66.970 132.070  1.00  0.00           H
ATOM   4764  HB2 GLU A 314     123.060  65.220 132.480  1.00  0.00           H
ATOM   4765  CG  GLU A 314     124.990  66.130 131.970  1.00  0.00           C
ATOM   4766  HG1 GLU A 314     125.150  66.480 133.010  1.00  0.00           H
ATOM   4767  HG2 GLU A 314     125.210  66.730 131.070  1.00  0.00           H
ATOM   4768  CD  GLU A 314     125.590  64.750 132.050  1.00  0.00           C
ATOM   4769  OE1 GLU A 314     126.730  64.610 131.460  1.00  0.00           O
ATOM   4770  OE2 GLU A 314     125.080  63.790 132.730  1.00  0.00           O
ATOM   4771  C   GLU A 314     122.040  64.690 130.260  1.00  0.00           C
ATOM   4772  O   GLU A 314     120.890  64.940 130.670  1.00  0.00           O
ATOM   4773  N   LEU A 315     122.350  63.440 129.840  1.00  0.00           N
ATOM   4774  HN  LEU A 315     123.280  63.340 129.490  1.00  0.00           H
ATOM   4775  CA  LEU A 315     121.360  62.390 129.580  1.00  0.00           C
ATOM   4776  HA  LEU A 315     120.360  62.790 129.600  1.00  0.00           H
ATOM   4777  CB  LEU A 315     121.700  61.880 128.150  1.00  0.00           C
ATOM   4778  HB1 LEU A 315     121.320  62.680 127.470  1.00  0.00           H
ATOM   4779  HB2 LEU A 315     122.800  61.750 128.090  1.00  0.00           H
ATOM   4780  CG  LEU A 315     121.100  60.500 127.840  1.00  0.00           C
ATOM   4781  HG  LEU A 315     121.240  59.750 128.650  1.00  0.00           H
ATOM   4782  CD1 LEU A 315     119.550  60.560 127.650  1.00  0.00           C
ATOM   4783 HD11 LEU A 315     119.040  60.740 128.630  1.00  0.00           H
ATOM   4784 HD12 LEU A 315     119.370  61.460 127.040  1.00  0.00           H
ATOM   4785 HD13 LEU A 315     119.190  59.610 127.200  1.00  0.00           H
ATOM   4786  CD2 LEU A 315     121.660  60.080 126.420  1.00  0.00           C
ATOM   4787 HD21 LEU A 315     120.990  59.460 125.790  1.00  0.00           H
ATOM   4788 HD22 LEU A 315     121.560  61.010 125.820  1.00  0.00           H
ATOM   4789 HD23 LEU A 315     122.650  59.580 126.350  1.00  0.00           H
ATOM   4790  C   LEU A 315     121.410  61.350 130.740  1.00  0.00           C
ATOM   4791  O   LEU A 315     122.430  60.840 131.180  1.00  0.00           O
ATOM   4792  N   ASP A 316     120.220  61.100 131.350  1.00  0.00           N
ATOM   4793  HN  ASP A 316     119.390  61.620 131.130  1.00  0.00           H
ATOM   4794  CA  ASP A 316     120.040  59.960 132.210  1.00  0.00           C
ATOM   4795  HA  ASP A 316     120.960  59.380 132.170  1.00  0.00           H
ATOM   4796  CB  ASP A 316     119.590  60.460 133.620  1.00  0.00           C
ATOM   4797  HB1 ASP A 316     120.120  61.420 133.760  1.00  0.00           H
ATOM   4798  HB2 ASP A 316     118.530  60.760 133.710  1.00  0.00           H
ATOM   4799  CG  ASP A 316     119.980  59.570 134.830  1.00  0.00           C
ATOM   4800  OD1 ASP A 316     120.600  58.550 134.540  1.00  0.00           O
ATOM   4801  OD2 ASP A 316     119.490  59.840 135.900  1.00  0.00           O
ATOM   4802  C   ASP A 316     118.940  59.020 131.640  1.00  0.00           C
ATOM   4803  O   ASP A 316     118.310  59.360 130.660  1.00  0.00           O
ATOM   4804  N   VAL A 317     118.810  57.820 132.280  1.00  0.00           N
ATOM   4805  HN  VAL A 317     119.310  57.560 133.100  1.00  0.00           H
ATOM   4806  CA  VAL A 317     117.980  56.790 131.580  1.00  0.00           C
ATOM   4807  HA  VAL A 317     117.200  57.300 131.030  1.00  0.00           H
ATOM   4808  CB  VAL A 317     118.610  55.790 130.550  1.00  0.00           C
ATOM   4809  HB  VAL A 317     119.370  55.150 131.050  1.00  0.00           H
ATOM   4810  CG1 VAL A 317     117.480  54.850 130.000  1.00  0.00           C
ATOM   4811 HG11 VAL A 317     117.780  54.370 129.040  1.00  0.00           H
ATOM   4812 HG12 VAL A 317     117.280  54.070 130.770  1.00  0.00           H
ATOM   4813 HG13 VAL A 317     116.520  55.400 129.850  1.00  0.00           H
ATOM   4814  CG2 VAL A 317     119.260  56.500 129.380  1.00  0.00           C
ATOM   4815 HG21 VAL A 317     120.110  57.060 129.850  1.00  0.00           H
ATOM   4816 HG22 VAL A 317     119.620  55.740 128.660  1.00  0.00           H
ATOM   4817 HG23 VAL A 317     118.670  57.330 128.930  1.00  0.00           H
ATOM   4818  C   VAL A 317     117.350  56.170 132.850  1.00  0.00           C
ATOM   4819  O   VAL A 317     118.000  55.870 133.850  1.00  0.00           O
ATOM   4820  N   LEU A 318     116.040  56.040 132.790  1.00  0.00           N
ATOM   4821  HN  LEU A 318     115.420  56.350 132.080  1.00  0.00           H
ATOM   4822  CA  LEU A 318     115.330  55.310 133.770  1.00  0.00           C
ATOM   4823  HA  LEU A 318     115.990  54.920 134.530  1.00  0.00           H
ATOM   4824  CB  LEU A 318     114.220  56.180 134.370  1.00  0.00           C
ATOM   4825  HB1 LEU A 318     114.740  57.040 134.840  1.00  0.00           H
ATOM   4826  HB2 LEU A 318     113.550  56.510 133.550  1.00  0.00           H
ATOM   4827  CG  LEU A 318     113.400  55.500 135.450  1.00  0.00           C
ATOM   4828  HG  LEU A 318     113.120  54.440 135.260  1.00  0.00           H
ATOM   4829  CD1 LEU A 318     114.060  55.570 136.880  1.00  0.00           C
ATOM   4830 HD11 LEU A 318     114.440  56.600 137.050  1.00  0.00           H
ATOM   4831 HD12 LEU A 318     113.390  55.310 137.720  1.00  0.00           H
ATOM   4832 HD13 LEU A 318     114.890  54.830 136.820  1.00  0.00           H
ATOM   4833  CD2 LEU A 318     112.030  56.230 135.630  1.00  0.00           C
ATOM   4834 HD21 LEU A 318     111.370  56.340 134.740  1.00  0.00           H
ATOM   4835 HD22 LEU A 318     111.500  55.710 136.460  1.00  0.00           H
ATOM   4836 HD23 LEU A 318     112.310  57.230 136.030  1.00  0.00           H
ATOM   4837  C   LEU A 318     114.680  54.060 133.110  1.00  0.00           C
ATOM   4838  O   LEU A 318     113.850  54.110 132.190  1.00  0.00           O
ATOM   4839  N   GLU A 319     115.230  52.880 133.600  1.00  0.00           N
ATOM   4840  HN  GLU A 319     116.030  52.910 134.200  1.00  0.00           H
ATOM   4841  CA  GLU A 319     114.910  51.560 133.040  1.00  0.00           C
ATOM   4842  HA  GLU A 319     114.380  51.690 132.100  1.00  0.00           H
ATOM   4843  CB  GLU A 319     116.050  50.500 132.960  1.00  0.00           C
ATOM   4844  HB1 GLU A 319     116.510  50.520 133.970  1.00  0.00           H
ATOM   4845  HB2 GLU A 319     115.610  49.530 132.650  1.00  0.00           H
ATOM   4846  CG  GLU A 319     117.180  51.050 132.130  1.00  0.00           C
ATOM   4847  HG1 GLU A 319     117.830  51.670 132.790  1.00  0.00           H
ATOM   4848  HG2 GLU A 319     116.800  51.760 131.370  1.00  0.00           H
ATOM   4849  CD  GLU A 319     118.100  50.000 131.400  1.00  0.00           C
ATOM   4850  OE1 GLU A 319     118.900  49.260 132.080  1.00  0.00           O
ATOM   4851  OE2 GLU A 319     118.030  49.910 130.130  1.00  0.00           O
ATOM   4852  C   GLU A 319     113.900  51.010 133.990  1.00  0.00           C
ATOM   4853  O   GLU A 319     114.100  50.720 135.160  1.00  0.00           O
ATOM   4854  N   VAL A 320     112.600  50.840 133.550  1.00  0.00           N
ATOM   4855  HN  VAL A 320     112.340  51.040 132.610  1.00  0.00           H
ATOM   4856  CA  VAL A 320     111.430  50.430 134.330  1.00  0.00           C
ATOM   4857  HA  VAL A 320     111.710  50.420 135.370  1.00  0.00           H
ATOM   4858  CB  VAL A 320     110.280  51.340 134.270  1.00  0.00           C
ATOM   4859  HB  VAL A 320     109.820  51.320 133.260  1.00  0.00           H
ATOM   4860  CG1 VAL A 320     109.330  51.010 135.390  1.00  0.00           C
ATOM   4861 HG11 VAL A 320     109.740  51.150 136.410  1.00  0.00           H
ATOM   4862 HG12 VAL A 320     108.480  51.720 135.400  1.00  0.00           H
ATOM   4863 HG13 VAL A 320     108.870  50.000 135.330  1.00  0.00           H
ATOM   4864  CG2 VAL A 320     110.680  52.790 134.450  1.00  0.00           C
ATOM   4865 HG21 VAL A 320     111.400  53.100 133.660  1.00  0.00           H
ATOM   4866 HG22 VAL A 320     109.830  53.510 134.490  1.00  0.00           H
ATOM   4867 HG23 VAL A 320     111.080  52.870 135.490  1.00  0.00           H
ATOM   4868  C   VAL A 320     111.050  49.010 133.850  1.00  0.00           C
ATOM   4869  O   VAL A 320     111.100  48.780 132.580  1.00  0.00           O
ATOM   4870  N   SER A 321     110.760  48.050 134.730  1.00  0.00           N
ATOM   4871  HN  SER A 321     110.840  48.290 135.690  1.00  0.00           H
ATOM   4872  CA  SER A 321     110.410  46.680 134.440  1.00  0.00           C
ATOM   4873  HA  SER A 321     110.480  46.430 133.390  1.00  0.00           H
ATOM   4874  CB  SER A 321     111.340  45.540 135.140  1.00  0.00           C
ATOM   4875  HB1 SER A 321     111.390  45.640 136.240  1.00  0.00           H
ATOM   4876  HB2 SER A 321     112.310  45.700 134.620  1.00  0.00           H
ATOM   4877  OG  SER A 321     110.930  44.210 134.690  1.00  0.00           O
ATOM   4878  HG1 SER A 321     110.060  43.990 135.030  1.00  0.00           H
ATOM   4879  C   SER A 321     109.000  46.310 134.880  1.00  0.00           C
ATOM   4880  O   SER A 321     108.780  46.120 136.060  1.00  0.00           O
ATOM   4881  N   ASN A 322     108.060  46.070 133.910  1.00  0.00           N
ATOM   4882  HN  ASN A 322     108.310  46.310 132.980  1.00  0.00           H
ATOM   4883  CA  ASN A 322     106.600  45.680 134.130  1.00  0.00           C
ATOM   4884  HA  ASN A 322     106.550  44.860 134.830  1.00  0.00           H
ATOM   4885  CB  ASN A 322     105.870  46.850 134.880  1.00  0.00           C
ATOM   4886  HB1 ASN A 322     106.460  47.130 135.780  1.00  0.00           H
ATOM   4887  HB2 ASN A 322     105.870  47.700 134.170  1.00  0.00           H
ATOM   4888  CG  ASN A 322     104.490  46.540 135.350  1.00  0.00           C
ATOM   4889  OD1 ASN A 322     103.780  45.640 134.990  1.00  0.00           O
ATOM   4890  ND2 ASN A 322     103.950  47.490 136.180  1.00  0.00           N
ATOM   4891 HD21 ASN A 322     104.380  48.340 136.490  1.00  0.00           H
ATOM   4892 HD22 ASN A 322     103.090  47.350 136.680  1.00  0.00           H
ATOM   4893  C   ASN A 322     105.810  45.270 132.920  1.00  0.00           C
ATOM   4894  O   ASN A 322     105.350  46.040 132.050  1.00  0.00           O
ATOM   4895  N   SER A 323     105.610  43.960 132.760  1.00  0.00           N
ATOM   4896  HN  SER A 323     106.060  43.340 133.400  1.00  0.00           H
ATOM   4897  CA  SER A 323     104.980  43.410 131.570  1.00  0.00           C
ATOM   4898  HA  SER A 323     105.440  43.850 130.690  1.00  0.00           H
ATOM   4899  CB  SER A 323     105.110  41.920 131.520  1.00  0.00           C
ATOM   4900  HB1 SER A 323     105.020  41.540 130.470  1.00  0.00           H
ATOM   4901  HB2 SER A 323     104.420  41.380 132.190  1.00  0.00           H
ATOM   4902  OG  SER A 323     106.410  41.480 131.930  1.00  0.00           O
ATOM   4903  HG1 SER A 323     106.530  41.650 132.860  1.00  0.00           H
ATOM   4904  C   SER A 323     103.570  43.860 131.370  1.00  0.00           C
ATOM   4905  O   SER A 323     103.130  44.220 130.250  1.00  0.00           O
ATOM   4906  N   SER A 324     102.760  44.020 132.480  1.00  0.00           N
ATOM   4907  HN  SER A 324     103.230  43.800 133.330  1.00  0.00           H
ATOM   4908  CA  SER A 324     101.300  44.180 132.280  1.00  0.00           C
ATOM   4909  HA  SER A 324     100.970  43.480 131.530  1.00  0.00           H
ATOM   4910  CB  SER A 324     100.510  43.990 133.620  1.00  0.00           C
ATOM   4911  HB1 SER A 324     100.660  44.770 134.400  1.00  0.00           H
ATOM   4912  HB2 SER A 324     100.850  43.010 134.020  1.00  0.00           H
ATOM   4913  OG  SER A 324      99.150  43.850 133.380  1.00  0.00           O
ATOM   4914  HG1 SER A 324      99.050  43.080 132.810  1.00  0.00           H
ATOM   4915  C   SER A 324     101.060  45.650 131.790  1.00  0.00           C
ATOM   4916  O   SER A 324     100.270  45.980 130.890  1.00  0.00           O
ATOM   4917  N   LEU A 325     101.880  46.480 132.430  1.00  0.00           N
ATOM   4918  HN  LEU A 325     102.520  46.270 133.160  1.00  0.00           H
ATOM   4919  CA  LEU A 325     102.010  47.900 132.080  1.00  0.00           C
ATOM   4920  HA  LEU A 325     101.030  48.350 132.130  1.00  0.00           H
ATOM   4921  CB  LEU A 325     102.960  48.550 133.090  1.00  0.00           C
ATOM   4922  HB1 LEU A 325     102.590  48.320 134.110  1.00  0.00           H
ATOM   4923  HB2 LEU A 325     104.010  48.220 132.940  1.00  0.00           H
ATOM   4924  CG  LEU A 325     103.030  50.120 133.100  1.00  0.00           C
ATOM   4925  HG  LEU A 325     103.260  50.530 132.100  1.00  0.00           H
ATOM   4926  CD1 LEU A 325     101.710  50.690 133.610  1.00  0.00           C
ATOM   4927 HD11 LEU A 325     101.740  50.480 134.700  1.00  0.00           H
ATOM   4928 HD12 LEU A 325     101.650  51.780 133.410  1.00  0.00           H
ATOM   4929 HD13 LEU A 325     100.840  50.190 133.120  1.00  0.00           H
ATOM   4930  CD2 LEU A 325     104.110  50.630 134.060  1.00  0.00           C
ATOM   4931 HD21 LEU A 325     103.860  50.400 135.120  1.00  0.00           H
ATOM   4932 HD22 LEU A 325     105.050  50.120 133.770  1.00  0.00           H
ATOM   4933 HD23 LEU A 325     104.180  51.730 133.920  1.00  0.00           H
ATOM   4934  C   LEU A 325     102.500  48.230 130.620  1.00  0.00           C
ATOM   4935  O   LEU A 325     102.030  49.180 130.000  1.00  0.00           O
ATOM   4936  N   ARG A 326     103.340  47.430 129.970  1.00  0.00           N
ATOM   4937  HN  ARG A 326     103.550  46.580 130.450  1.00  0.00           H
ATOM   4938  CA  ARG A 326     103.840  47.540 128.630  1.00  0.00           C
ATOM   4939  HA  ARG A 326     103.930  48.590 128.380  1.00  0.00           H
ATOM   4940  CB  ARG A 326     105.190  46.850 128.510  1.00  0.00           C
ATOM   4941  HB1 ARG A 326     105.980  47.370 129.110  1.00  0.00           H
ATOM   4942  HB2 ARG A 326     105.060  45.840 128.960  1.00  0.00           H
ATOM   4943  CG  ARG A 326     105.730  46.720 127.060  1.00  0.00           C
ATOM   4944  HG1 ARG A 326     105.130  46.090 126.360  1.00  0.00           H
ATOM   4945  HG2 ARG A 326     106.670  46.130 127.120  1.00  0.00           H
ATOM   4946  CD  ARG A 326     105.840  48.110 126.380  1.00  0.00           C
ATOM   4947  HD1 ARG A 326     106.360  48.890 126.960  1.00  0.00           H
ATOM   4948  HD2 ARG A 326     104.840  48.510 126.110  1.00  0.00           H
ATOM   4949  NE  ARG A 326     106.460  47.750 125.050  1.00  0.00           N
ATOM   4950  HE  ARG A 326     106.730  46.830 124.790  1.00  0.00           H
ATOM   4951  CZ  ARG A 326     106.210  48.540 124.010  1.00  0.00           C
ATOM   4952  NH1 ARG A 326     105.380  49.610 124.050  1.00  0.00           N
ATOM   4953 HH11 ARG A 326     105.270  50.170 123.230  1.00  0.00           H
ATOM   4954 HH12 ARG A 326     105.270  49.980 124.970  1.00  0.00           H
ATOM   4955  NH2 ARG A 326     106.750  48.270 122.840  1.00  0.00           N
ATOM   4956 HH21 ARG A 326     106.710  49.040 122.200  1.00  0.00           H
ATOM   4957 HH22 ARG A 326     107.410  47.530 122.770  1.00  0.00           H
ATOM   4958  C   ARG A 326     102.790  46.990 127.670  1.00  0.00           C
ATOM   4959  O   ARG A 326     102.670  47.520 126.540  1.00  0.00           O
ATOM   4960  N   ARG A 327     101.940  46.040 128.070  1.00  0.00           N
ATOM   4961  HN  ARG A 327     102.080  45.600 128.950  1.00  0.00           H
ATOM   4962  CA  ARG A 327     100.800  45.570 127.260  1.00  0.00           C
ATOM   4963  HA  ARG A 327     101.230  45.130 126.370  1.00  0.00           H
ATOM   4964  CB  ARG A 327      99.990  44.470 128.070  1.00  0.00           C
ATOM   4965  HB1 ARG A 327      99.430  44.830 128.960  1.00  0.00           H
ATOM   4966  HB2 ARG A 327      99.210  44.090 127.380  1.00  0.00           H
ATOM   4967  CG  ARG A 327     100.910  43.210 128.320  1.00  0.00           C
ATOM   4968  HG1 ARG A 327     101.170  43.110 129.400  1.00  0.00           H
ATOM   4969  HG2 ARG A 327     101.890  43.400 127.840  1.00  0.00           H
ATOM   4970  CD  ARG A 327     100.280  41.950 127.920  1.00  0.00           C
ATOM   4971  HD1 ARG A 327     100.310  41.810 126.810  1.00  0.00           H
ATOM   4972  HD2 ARG A 327      99.230  41.880 128.260  1.00  0.00           H
ATOM   4973  NE  ARG A 327     101.030  40.790 128.510  1.00  0.00           N
ATOM   4974  HE  ARG A 327     102.010  40.890 128.660  1.00  0.00           H
ATOM   4975  CZ  ARG A 327     100.550  39.590 128.650  1.00  0.00           C
ATOM   4976  NH1 ARG A 327      99.340  39.200 128.470  1.00  0.00           N
ATOM   4977 HH11 ARG A 327      99.180  38.230 128.650  1.00  0.00           H
ATOM   4978 HH12 ARG A 327      98.930  39.570 127.630  1.00  0.00           H
ATOM   4979  NH2 ARG A 327     101.480  38.620 128.670  1.00  0.00           N
ATOM   4980 HH21 ARG A 327     101.180  37.670 128.800  1.00  0.00           H
ATOM   4981 HH22 ARG A 327     102.450  38.870 128.660  1.00  0.00           H
ATOM   4982  C   ARG A 327      99.710  46.640 126.900  1.00  0.00           C
ATOM   4983  O   ARG A 327      99.090  46.580 125.830  1.00  0.00           O
ATOM   4984  N   ARG A 328      99.480  47.570 127.870  1.00  0.00           N
ATOM   4985  HN  ARG A 328     100.070  47.540 128.670  1.00  0.00           H
ATOM   4986  CA  ARG A 328      98.570  48.740 127.610  1.00  0.00           C
ATOM   4987  HA  ARG A 328      97.590  48.380 127.360  1.00  0.00           H
ATOM   4988  CB  ARG A 328      98.480  49.640 128.860  1.00  0.00           C
ATOM   4989  HB1 ARG A 328      99.550  49.920 128.980  1.00  0.00           H
ATOM   4990  HB2 ARG A 328      97.820  50.470 128.540  1.00  0.00           H
ATOM   4991  CG  ARG A 328      97.880  48.850 130.080  1.00  0.00           C
ATOM   4992  HG1 ARG A 328      98.000  49.500 130.970  1.00  0.00           H
ATOM   4993  HG2 ARG A 328      98.250  47.810 130.220  1.00  0.00           H
ATOM   4994  CD  ARG A 328      96.300  48.660 130.020  1.00  0.00           C
ATOM   4995  HD1 ARG A 328      96.100  48.150 129.050  1.00  0.00           H
ATOM   4996  HD2 ARG A 328      95.760  49.630 130.010  1.00  0.00           H
ATOM   4997  NE  ARG A 328      96.050  47.860 131.240  1.00  0.00           N
ATOM   4998  HE  ARG A 328      96.640  47.070 131.440  1.00  0.00           H
ATOM   4999  CZ  ARG A 328      95.460  48.420 132.300  1.00  0.00           C
ATOM   5000  NH1 ARG A 328      94.420  49.250 132.300  1.00  0.00           N
ATOM   5001 HH11 ARG A 328      93.920  49.420 133.150  1.00  0.00           H
ATOM   5002 HH12 ARG A 328      94.030  49.440 131.390  1.00  0.00           H
ATOM   5003  NH2 ARG A 328      95.690  47.730 133.420  1.00  0.00           N
ATOM   5004 HH21 ARG A 328      95.230  48.070 134.240  1.00  0.00           H
ATOM   5005 HH22 ARG A 328      96.070  46.810 133.410  1.00  0.00           H
ATOM   5006  C   ARG A 328      98.930  49.680 126.420  1.00  0.00           C
ATOM   5007  O   ARG A 328     100.120  49.980 126.150  1.00  0.00           O
ATOM   5008  N   LEU A 329      97.900  50.270 125.880  1.00  0.00           N
ATOM   5009  HN  LEU A 329      96.990  49.960 126.140  1.00  0.00           H
ATOM   5010  CA  LEU A 329      97.940  51.530 125.140  1.00  0.00           C
ATOM   5011  HA  LEU A 329      98.940  51.470 124.750  1.00  0.00           H
ATOM   5012  CB  LEU A 329      96.740  51.650 124.110  1.00  0.00           C
ATOM   5013  HB1 LEU A 329      96.820  50.730 123.480  1.00  0.00           H
ATOM   5014  HB2 LEU A 329      95.810  51.430 124.690  1.00  0.00           H
ATOM   5015  CG  LEU A 329      96.560  52.850 123.170  1.00  0.00           C
ATOM   5016  HG  LEU A 329      96.380  53.750 123.790  1.00  0.00           H
ATOM   5017  CD1 LEU A 329      97.750  53.160 122.340  1.00  0.00           C
ATOM   5018 HD11 LEU A 329      97.700  54.160 121.870  1.00  0.00           H
ATOM   5019 HD12 LEU A 329      98.650  52.910 122.950  1.00  0.00           H
ATOM   5020 HD13 LEU A 329      97.720  52.380 121.560  1.00  0.00           H
ATOM   5021  CD2 LEU A 329      95.260  52.590 122.390  1.00  0.00           C
ATOM   5022 HD21 LEU A 329      95.040  53.400 121.660  1.00  0.00           H
ATOM   5023 HD22 LEU A 329      95.390  51.650 121.810  1.00  0.00           H
ATOM   5024 HD23 LEU A 329      94.380  52.470 123.050  1.00  0.00           H
ATOM   5025  C   LEU A 329      97.910  52.670 126.060  1.00  0.00           C
ATOM   5026  O   LEU A 329      97.190  52.690 127.000  1.00  0.00           O
ATOM   5027  N   ILE A 330      98.610  53.740 125.770  1.00  0.00           N
ATOM   5028  HN  ILE A 330      99.200  53.670 124.960  1.00  0.00           H
ATOM   5029  CA  ILE A 330      98.540  55.060 126.430  1.00  0.00           C
ATOM   5030  HA  ILE A 330      97.860  55.020 127.260  1.00  0.00           H
ATOM   5031  CB  ILE A 330     100.050  55.380 126.730  1.00  0.00           C
ATOM   5032  HB  ILE A 330     100.610  55.550 125.790  1.00  0.00           H
ATOM   5033  CG2 ILE A 330     100.150  56.690 127.570  1.00  0.00           C
ATOM   5034 HG21 ILE A 330      99.750  57.550 126.990  1.00  0.00           H
ATOM   5035 HG22 ILE A 330      99.550  56.610 128.500  1.00  0.00           H
ATOM   5036 HG23 ILE A 330     101.210  56.980 127.750  1.00  0.00           H
ATOM   5037  CG1 ILE A 330     100.850  54.230 127.390  1.00  0.00           C
ATOM   5038 HG11 ILE A 330     101.810  54.640 127.740  1.00  0.00           H
ATOM   5039 HG12 ILE A 330     101.150  53.540 126.570  1.00  0.00           H
ATOM   5040  CD  ILE A 330     100.150  53.510 128.590  1.00  0.00           C
ATOM   5041  HD1 ILE A 330     100.640  52.590 128.950  1.00  0.00           H
ATOM   5042  HD2 ILE A 330     100.020  54.270 129.400  1.00  0.00           H
ATOM   5043  HD3 ILE A 330      99.080  53.290 128.400  1.00  0.00           H
ATOM   5044  C   ILE A 330      97.950  56.010 125.410  1.00  0.00           C
ATOM   5045  O   ILE A 330      98.190  55.900 124.230  1.00  0.00           O
ATOM   5046  N   LEU A 331      97.170  57.000 125.860  1.00  0.00           N
ATOM   5047  HN  LEU A 331      96.870  57.010 126.810  1.00  0.00           H
ATOM   5048  CA  LEU A 331      96.540  57.900 124.980  1.00  0.00           C
ATOM   5049  HA  LEU A 331      96.740  57.670 123.950  1.00  0.00           H
ATOM   5050  CB  LEU A 331      95.010  57.930 125.050  1.00  0.00           C
ATOM   5051  HB1 LEU A 331      94.670  58.340 126.030  1.00  0.00           H
ATOM   5052  HB2 LEU A 331      94.560  58.560 124.250  1.00  0.00           H
ATOM   5053  CG  LEU A 331      94.340  56.590 124.850  1.00  0.00           C
ATOM   5054  HG  LEU A 331      94.790  56.000 125.680  1.00  0.00           H
ATOM   5055  CD1 LEU A 331      92.770  56.610 124.990  1.00  0.00           C
ATOM   5056 HD11 LEU A 331      92.320  57.240 124.190  1.00  0.00           H
ATOM   5057 HD12 LEU A 331      92.290  55.610 124.960  1.00  0.00           H
ATOM   5058 HD13 LEU A 331      92.510  57.000 125.990  1.00  0.00           H
ATOM   5059  CD2 LEU A 331      94.680  55.960 123.500  1.00  0.00           C
ATOM   5060 HD21 LEU A 331      94.440  56.670 122.680  1.00  0.00           H
[truncated: 3,341,080 more chars]
