# Supplementary material for: Structure of the PAPP-ABP5 complex reveals mechanism of substrate recognition
Source: Nat Commun. 2022 Sep 20;13:5500. doi: 10.1038/s41467-022-33175-2 (PMC9489782; doi:10.1038/s41467-022-33175-2)
Supplement: Supplementary file 5 — Supplementary Data 2 [file 41467_2022_33175_MOESM5_ESM.zip › simulation Finals/Final_11.pdb]

REMARK    GENERATED BY TRJCONV
TITLE     active-agonist+G_alpha in water
REMARK    THIS IS A SIMULATION BOX
CRYST1  187.678  187.678  187.678  90.00  90.00  90.00 P 1           1
MODEL        1
ATOM      1  N   ARG A  15     100.630 102.920 164.950  1.00  0.00           N
ATOM      2  HT1 ARG A  15     101.070 102.370 164.240  1.00  0.00           H
ATOM      3  HT2 ARG A  15     100.450 103.900 164.900  1.00  0.00           H
ATOM      4  CA  ARG A  15      99.520 102.230 165.570  1.00  0.00           C
ATOM      5  HA  ARG A  15      99.930 101.290 165.900  1.00  0.00           H
ATOM      6  CB  ARG A  15      99.170 103.010 166.870  1.00  0.00           C
ATOM      7  HB1 ARG A  15      99.060 104.060 166.540  1.00  0.00           H
ATOM      8  HB2 ARG A  15      98.200 102.690 167.320  1.00  0.00           H
ATOM      9  CG  ARG A  15     100.270 103.010 167.960  1.00  0.00           C
ATOM     10  HG1 ARG A  15      99.970 103.870 168.590  1.00  0.00           H
ATOM     11  HG2 ARG A  15     101.230 103.200 167.440  1.00  0.00           H
ATOM     12  CD  ARG A  15     100.410 101.690 168.640  1.00  0.00           C
ATOM     13  HD1 ARG A  15     101.400 101.500 169.120  1.00  0.00           H
ATOM     14  HD2 ARG A  15     100.460 100.870 167.900  1.00  0.00           H
ATOM     15  NE  ARG A  15      99.240 101.410 169.480  1.00  0.00           N
ATOM     16  HE  ARG A  15      98.570 102.120 169.680  1.00  0.00           H
ATOM     17  CZ  ARG A  15      98.910 100.200 169.920  1.00  0.00           C
ATOM     18  NH1 ARG A  15      99.720  99.160 169.960  1.00  0.00           N
ATOM     19 HH11 ARG A  15      99.340  98.240 169.850  1.00  0.00           H
ATOM     20 HH12 ARG A  15     100.720  99.200 169.850  1.00  0.00           H
ATOM     21  NH2 ARG A  15      97.650  99.980 170.200  1.00  0.00           N
ATOM     22 HH21 ARG A  15      97.520  99.130 170.720  1.00  0.00           H
ATOM     23 HH22 ARG A  15      97.110 100.800 170.390  1.00  0.00           H
ATOM     24  C   ARG A  15      98.240 102.020 164.680  1.00  0.00           C
ATOM     25  O   ARG A  15      97.110 102.260 165.030  1.00  0.00           O
ATOM     26  N   ALA A  16      98.390 101.510 163.430  1.00  0.00           N
ATOM     27  HN  ALA A  16      99.290 101.370 163.010  1.00  0.00           H
ATOM     28  CA  ALA A  16      97.310 101.060 162.540  1.00  0.00           C
ATOM     29  HA  ALA A  16      96.870 101.980 162.170  1.00  0.00           H
ATOM     30  CB  ALA A  16      97.880 100.330 161.310  1.00  0.00           C
ATOM     31  HB1 ALA A  16      98.480  99.470 161.670  1.00  0.00           H
ATOM     32  HB2 ALA A  16      97.140 100.000 160.540  1.00  0.00           H
ATOM     33  HB3 ALA A  16      98.520 101.010 160.700  1.00  0.00           H
ATOM     34  C   ALA A  16      96.170 100.340 163.120  1.00  0.00           C
ATOM     35  O   ALA A  16      96.240  99.320 163.840  1.00  0.00           O
ATOM     36  N   LEU A  17      94.980 100.760 162.810  1.00  0.00           N
ATOM     37  HN  LEU A  17      94.810 101.480 162.140  1.00  0.00           H
ATOM     38  CA  LEU A  17      93.730 100.350 163.430  1.00  0.00           C
ATOM     39  HA  LEU A  17      93.840  99.820 164.370  1.00  0.00           H
ATOM     40  CB  LEU A  17      92.770 101.590 163.520  1.00  0.00           C
ATOM     41  HB1 LEU A  17      93.310 102.400 164.060  1.00  0.00           H
ATOM     42  HB2 LEU A  17      92.610 101.960 162.480  1.00  0.00           H
ATOM     43  CG  LEU A  17      91.470 101.330 164.290  1.00  0.00           C
ATOM     44  HG  LEU A  17      91.000 100.460 163.790  1.00  0.00           H
ATOM     45  CD1 LEU A  17      91.750 101.020 165.730  1.00  0.00           C
ATOM     46 HD11 LEU A  17      92.250 100.030 165.750  1.00  0.00           H
ATOM     47 HD12 LEU A  17      92.310 101.790 166.320  1.00  0.00           H
ATOM     48 HD13 LEU A  17      90.820 100.740 166.270  1.00  0.00           H
ATOM     49  CD2 LEU A  17      90.500 102.530 164.220  1.00  0.00           C
ATOM     50 HD21 LEU A  17      89.540 102.170 164.630  1.00  0.00           H
ATOM     51 HD22 LEU A  17      90.880 103.360 164.850  1.00  0.00           H
ATOM     52 HD23 LEU A  17      90.380 102.900 163.180  1.00  0.00           H
ATOM     53  C   LEU A  17      93.060  99.340 162.500  1.00  0.00           C
ATOM     54  O   LEU A  17      93.000  99.550 161.300  1.00  0.00           O
ATOM     55  N   TYR A  18      92.600  98.180 163.080  1.00  0.00           N
ATOM     56  HN  TYR A  18      92.610  98.110 164.070  1.00  0.00           H
ATOM     57  CA  TYR A  18      92.080  97.120 162.240  1.00  0.00           C
ATOM     58  HA  TYR A  18      92.250  97.340 161.200  1.00  0.00           H
ATOM     59  CB  TYR A  18      92.810  95.740 162.540  1.00  0.00           C
ATOM     60  HB1 TYR A  18      93.860  95.950 162.820  1.00  0.00           H
ATOM     61  HB2 TYR A  18      92.310  95.340 163.450  1.00  0.00           H
ATOM     62  CG  TYR A  18      92.550  94.750 161.380  1.00  0.00           C
ATOM     63  CD1 TYR A  18      91.440  93.840 161.400  1.00  0.00           C
ATOM     64  HD1 TYR A  18      90.700  93.680 162.170  1.00  0.00           H
ATOM     65  CE1 TYR A  18      91.170  93.110 160.190  1.00  0.00           C
ATOM     66  HE1 TYR A  18      90.280  92.490 160.170  1.00  0.00           H
ATOM     67  CZ  TYR A  18      92.110  93.130 159.160  1.00  0.00           C
ATOM     68  OH  TYR A  18      91.830  92.350 158.030  1.00  0.00           O
ATOM     69  HH  TYR A  18      92.580  92.400 157.430  1.00  0.00           H
ATOM     70  CD2 TYR A  18      93.360  94.870 160.300  1.00  0.00           C
ATOM     71  HD2 TYR A  18      94.070  95.690 160.260  1.00  0.00           H
ATOM     72  CE2 TYR A  18      93.200  94.010 159.210  1.00  0.00           C
ATOM     73  HE2 TYR A  18      93.810  94.070 158.320  1.00  0.00           H
ATOM     74  C   TYR A  18      90.530  96.960 162.320  1.00  0.00           C
ATOM     75  O   TYR A  18      89.950  97.020 163.360  1.00  0.00           O
ATOM     76  N   PHE A  19      89.890  96.810 161.100  1.00  0.00           N
ATOM     77  HN  PHE A  19      90.400  96.910 160.250  1.00  0.00           H
ATOM     78  CA  PHE A  19      88.460  96.580 161.000  1.00  0.00           C
ATOM     79  HA  PHE A  19      87.910  96.590 161.930  1.00  0.00           H
ATOM     80  CB  PHE A  19      87.660  97.590 160.080  1.00  0.00           C
ATOM     81  HB1 PHE A  19      88.160  97.680 159.090  1.00  0.00           H
ATOM     82  HB2 PHE A  19      86.570  97.450 159.960  1.00  0.00           H
ATOM     83  CG  PHE A  19      87.720  98.980 160.820  1.00  0.00           C
ATOM     84  CD1 PHE A  19      86.560  99.290 161.610  1.00  0.00           C
ATOM     85  HD1 PHE A  19      85.700  98.640 161.640  1.00  0.00           H
ATOM     86  CE1 PHE A  19      86.590 100.340 162.480  1.00  0.00           C
ATOM     87  HE1 PHE A  19      85.720 100.520 163.090  1.00  0.00           H
ATOM     88  CZ  PHE A  19      87.730 101.110 162.550  1.00  0.00           C
ATOM     89  HZ  PHE A  19      87.800 101.930 163.260  1.00  0.00           H
ATOM     90  CD2 PHE A  19      88.830  99.790 160.830  1.00  0.00           C
ATOM     91  HD2 PHE A  19      89.690  99.590 160.210  1.00  0.00           H
ATOM     92  CE2 PHE A  19      88.830 100.850 161.680  1.00  0.00           C
ATOM     93  HE2 PHE A  19      89.740 101.420 161.770  1.00  0.00           H
ATOM     94  C   PHE A  19      88.350  95.130 160.480  1.00  0.00           C
ATOM     95  O   PHE A  19      89.000  94.780 159.490  1.00  0.00           O
ATOM     96  N   SER A  20      87.510  94.230 161.060  1.00  0.00           N
ATOM     97  HN  SER A  20      86.910  94.540 161.800  1.00  0.00           H
ATOM     98  CA  SER A  20      87.460  92.820 160.800  1.00  0.00           C
ATOM     99  HA  SER A  20      88.280  92.540 160.160  1.00  0.00           H
ATOM    100  CB  SER A  20      87.520  91.940 162.050  1.00  0.00           C
ATOM    101  HB1 SER A  20      88.550  92.170 162.400  1.00  0.00           H
ATOM    102  HB2 SER A  20      87.550  90.860 161.770  1.00  0.00           H
ATOM    103  OG  SER A  20      86.670  92.280 163.100  1.00  0.00           O
ATOM    104  HG1 SER A  20      86.670  93.210 163.340  1.00  0.00           H
ATOM    105  C   SER A  20      86.160  92.410 160.090  1.00  0.00           C
ATOM    106  O   SER A  20      86.020  91.260 159.640  1.00  0.00           O
ATOM    107  N   GLY A  21      85.270  93.410 159.840  1.00  0.00           N
ATOM    108  HN  GLY A  21      85.530  94.310 160.170  1.00  0.00           H
ATOM    109  CA  GLY A  21      84.110  93.310 158.970  1.00  0.00           C
ATOM    110  HA1 GLY A  21      84.510  92.750 158.140  1.00  0.00           H
ATOM    111  HA2 GLY A  21      83.700  94.290 158.760  1.00  0.00           H
ATOM    112  C   GLY A  21      82.980  92.540 159.610  1.00  0.00           C
ATOM    113  O   GLY A  21      82.140  92.050 158.910  1.00  0.00           O
ATOM    114  N   ARG A  22      82.930  92.510 160.970  1.00  0.00           N
ATOM    115  HN  ARG A  22      83.650  92.950 161.510  1.00  0.00           H
ATOM    116  CA  ARG A  22      81.870  91.790 161.630  1.00  0.00           C
ATOM    117  HA  ARG A  22      81.250  91.270 160.920  1.00  0.00           H
ATOM    118  CB  ARG A  22      82.570  90.830 162.690  1.00  0.00           C
ATOM    119  HB1 ARG A  22      83.400  91.490 163.030  1.00  0.00           H
ATOM    120  HB2 ARG A  22      81.820  90.410 163.400  1.00  0.00           H
ATOM    121  CG  ARG A  22      83.230  89.600 162.030  1.00  0.00           C
ATOM    122  HG1 ARG A  22      84.020  90.020 161.360  1.00  0.00           H
ATOM    123  HG2 ARG A  22      82.450  89.090 161.430  1.00  0.00           H
ATOM    124  CD  ARG A  22      83.780  88.780 163.130  1.00  0.00           C
ATOM    125  HD1 ARG A  22      82.950  88.370 163.740  1.00  0.00           H
ATOM    126  HD2 ARG A  22      84.520  89.270 163.790  1.00  0.00           H
ATOM    127  NE  ARG A  22      84.450  87.620 162.440  1.00  0.00           N
ATOM    128  HE  ARG A  22      84.600  87.580 161.460  1.00  0.00           H
ATOM    129  CZ  ARG A  22      84.690  86.430 163.050  1.00  0.00           C
ATOM    130  NH1 ARG A  22      84.450  86.220 164.340  1.00  0.00           N
ATOM    131 HH11 ARG A  22      84.530  85.320 164.770  1.00  0.00           H
ATOM    132 HH12 ARG A  22      84.050  86.930 164.930  1.00  0.00           H
ATOM    133  NH2 ARG A  22      85.150  85.410 162.410  1.00  0.00           N
ATOM    134 HH21 ARG A  22      85.330  84.570 162.930  1.00  0.00           H
ATOM    135 HH22 ARG A  22      85.630  85.720 161.600  1.00  0.00           H
ATOM    136  C   ARG A  22      80.790  92.700 162.270  1.00  0.00           C
ATOM    137  O   ARG A  22      79.590  92.410 162.300  1.00  0.00           O
ATOM    138  N   GLY A  23      81.330  93.820 162.840  1.00  0.00           N
ATOM    139  HN  GLY A  23      82.310  93.950 162.910  1.00  0.00           H
ATOM    140  CA  GLY A  23      80.420  94.770 163.500  1.00  0.00           C
ATOM    141  HA1 GLY A  23      80.180  94.320 164.450  1.00  0.00           H
ATOM    142  HA2 GLY A  23      79.550  94.970 162.890  1.00  0.00           H
ATOM    143  C   GLY A  23      80.930  96.110 163.970  1.00  0.00           C
ATOM    144  O   GLY A  23      80.160  97.080 164.060  1.00  0.00           O
ATOM    145  N   GLU A  24      82.270  96.150 164.250  1.00  0.00           N
ATOM    146  HN  GLU A  24      82.880  95.380 164.080  1.00  0.00           H
ATOM    147  CA  GLU A  24      82.970  97.300 164.870  1.00  0.00           C
ATOM    148  HA  GLU A  24      82.570  97.470 165.860  1.00  0.00           H
ATOM    149  CB  GLU A  24      84.560  97.070 164.890  1.00  0.00           C
ATOM    150  HB1 GLU A  24      85.060  97.390 163.950  1.00  0.00           H
ATOM    151  HB2 GLU A  24      84.940  97.560 165.810  1.00  0.00           H
ATOM    152  CG  GLU A  24      84.950  95.650 165.320  1.00  0.00           C
ATOM    153  HG1 GLU A  24      84.140  95.130 165.870  1.00  0.00           H
ATOM    154  HG2 GLU A  24      85.910  95.720 165.870  1.00  0.00           H
ATOM    155  CD  GLU A  24      85.270  94.890 163.990  1.00  0.00           C
ATOM    156  OE1 GLU A  24      84.290  94.320 163.400  1.00  0.00           O
ATOM    157  OE2 GLU A  24      86.480  94.810 163.590  1.00  0.00           O
ATOM    158  C   GLU A  24      82.760  98.590 164.000  1.00  0.00           C
ATOM    159  O   GLU A  24      83.150  98.650 162.810  1.00  0.00           O
ATOM    160  N   GLN A  25      82.250  99.720 164.490  1.00  0.00           N
ATOM    161  HN  GLN A  25      81.880  99.640 165.420  1.00  0.00           H
ATOM    162  CA  GLN A  25      82.250 101.050 163.780  1.00  0.00           C
ATOM    163  HA  GLN A  25      83.050 101.170 163.060  1.00  0.00           H
ATOM    164  CB  GLN A  25      80.880 101.310 163.070  1.00  0.00           C
ATOM    165  HB1 GLN A  25      80.140 101.530 163.870  1.00  0.00           H
ATOM    166  HB2 GLN A  25      81.010 102.260 162.500  1.00  0.00           H
ATOM    167  CG  GLN A  25      80.320 100.200 162.110  1.00  0.00           C
ATOM    168  HG1 GLN A  25      80.300  99.280 162.730  1.00  0.00           H
ATOM    169  HG2 GLN A  25      80.810 100.040 161.130  1.00  0.00           H
ATOM    170  CD  GLN A  25      78.810 100.440 161.680  1.00  0.00           C
ATOM    171  OE1 GLN A  25      77.790  99.740 161.940  1.00  0.00           O
ATOM    172  NE2 GLN A  25      78.720 101.510 160.860  1.00  0.00           N
ATOM    173 HE21 GLN A  25      79.550 101.890 160.450  1.00  0.00           H
ATOM    174 HE22 GLN A  25      77.860 101.640 160.370  1.00  0.00           H
ATOM    175  C   GLN A  25      82.490 102.130 164.760  1.00  0.00           C
ATOM    176  O   GLN A  25      82.080 102.160 165.880  1.00  0.00           O
ATOM    177  N   LEU A  26      83.250 103.160 164.330  1.00  0.00           N
ATOM    178  HN  LEU A  26      83.650 103.150 163.410  1.00  0.00           H
ATOM    179  CA  LEU A  26      83.630 104.250 165.240  1.00  0.00           C
ATOM    180  HA  LEU A  26      83.260 104.070 166.240  1.00  0.00           H
ATOM    181  CB  LEU A  26      85.130 104.620 165.310  1.00  0.00           C
ATOM    182  HB1 LEU A  26      85.470 104.970 164.310  1.00  0.00           H
ATOM    183  HB2 LEU A  26      85.280 105.450 166.040  1.00  0.00           H
ATOM    184  CG  LEU A  26      86.020 103.550 165.850  1.00  0.00           C
ATOM    185  HG  LEU A  26      85.940 102.620 165.240  1.00  0.00           H
ATOM    186  CD1 LEU A  26      87.470 103.990 165.890  1.00  0.00           C
ATOM    187 HD11 LEU A  26      87.670 104.670 166.760  1.00  0.00           H
ATOM    188 HD12 LEU A  26      88.140 103.150 166.170  1.00  0.00           H
ATOM    189 HD13 LEU A  26      87.760 104.410 164.900  1.00  0.00           H
ATOM    190  CD2 LEU A  26      85.730 103.200 167.370  1.00  0.00           C
ATOM    191 HD21 LEU A  26      84.630 103.040 167.450  1.00  0.00           H
ATOM    192 HD22 LEU A  26      86.420 102.480 167.860  1.00  0.00           H
ATOM    193 HD23 LEU A  26      85.830 104.200 167.830  1.00  0.00           H
ATOM    194  C   LEU A  26      82.750 105.410 164.800  1.00  0.00           C
ATOM    195  O   LEU A  26      82.530 105.670 163.620  1.00  0.00           O
ATOM    196  N   ARG A  27      82.200 106.200 165.740  1.00  0.00           N
ATOM    197  HN  ARG A  27      82.450 105.940 166.670  1.00  0.00           H
ATOM    198  CA  ARG A  27      81.470 107.390 165.570  1.00  0.00           C
ATOM    199  HA  ARG A  27      81.450 107.640 164.520  1.00  0.00           H
ATOM    200  CB  ARG A  27      80.120 107.250 166.270  1.00  0.00           C
ATOM    201  HB1 ARG A  27      79.630 106.310 165.930  1.00  0.00           H
ATOM    202  HB2 ARG A  27      80.250 106.980 167.350  1.00  0.00           H
ATOM    203  CG  ARG A  27      79.110 108.410 166.040  1.00  0.00           C
ATOM    204  HG1 ARG A  27      79.310 108.750 165.000  1.00  0.00           H
ATOM    205  HG2 ARG A  27      79.360 109.230 166.750  1.00  0.00           H
ATOM    206  CD  ARG A  27      77.580 108.030 166.240  1.00  0.00           C
ATOM    207  HD1 ARG A  27      77.430 107.050 165.730  1.00  0.00           H
ATOM    208  HD2 ARG A  27      76.920 108.790 165.790  1.00  0.00           H
ATOM    209  NE  ARG A  27      77.350 107.740 167.680  1.00  0.00           N
ATOM    210  HE  ARG A  27      77.930 108.150 168.390  1.00  0.00           H
ATOM    211  CZ  ARG A  27      76.270 107.090 168.040  1.00  0.00           C
ATOM    212  NH1 ARG A  27      75.310 106.920 167.230  1.00  0.00           N
ATOM    213 HH11 ARG A  27      74.390 106.710 167.550  1.00  0.00           H
ATOM    214 HH12 ARG A  27      75.550 107.010 166.260  1.00  0.00           H
ATOM    215  NH2 ARG A  27      76.040 106.700 169.320  1.00  0.00           N
ATOM    216 HH21 ARG A  27      75.240 106.110 169.440  1.00  0.00           H
ATOM    217 HH22 ARG A  27      76.780 106.780 169.980  1.00  0.00           H
ATOM    218  C   ARG A  27      82.220 108.630 166.070  1.00  0.00           C
ATOM    219  O   ARG A  27      82.760 108.680 167.220  1.00  0.00           O
ATOM    220  N   LEU A  28      82.320 109.780 165.310  1.00  0.00           N
ATOM    221  HN  LEU A  28      82.090 109.780 164.340  1.00  0.00           H
ATOM    222  CA  LEU A  28      82.980 110.950 165.790  1.00  0.00           C
ATOM    223  HA  LEU A  28      83.880 110.670 166.320  1.00  0.00           H
ATOM    224  CB  LEU A  28      83.280 111.870 164.550  1.00  0.00           C
ATOM    225  HB1 LEU A  28      83.740 111.270 163.730  1.00  0.00           H
ATOM    226  HB2 LEU A  28      82.390 112.270 164.010  1.00  0.00           H
ATOM    227  CG  LEU A  28      84.300 112.930 164.930  1.00  0.00           C
ATOM    228  HG  LEU A  28      83.900 113.560 165.760  1.00  0.00           H
ATOM    229  CD1 LEU A  28      85.710 112.350 165.220  1.00  0.00           C
ATOM    230 HD11 LEU A  28      86.000 111.720 164.360  1.00  0.00           H
ATOM    231 HD12 LEU A  28      86.380 113.180 165.540  1.00  0.00           H
ATOM    232 HD13 LEU A  28      85.770 111.630 166.060  1.00  0.00           H
ATOM    233  CD2 LEU A  28      84.340 113.910 163.800  1.00  0.00           C
ATOM    234 HD21 LEU A  28      83.300 114.230 163.540  1.00  0.00           H
ATOM    235 HD22 LEU A  28      85.040 114.760 163.930  1.00  0.00           H
ATOM    236 HD23 LEU A  28      84.770 113.390 162.920  1.00  0.00           H
ATOM    237  C   LEU A  28      82.110 111.750 166.720  1.00  0.00           C
ATOM    238  O   LEU A  28      80.890 111.830 166.680  1.00  0.00           O
ATOM    239  N   ARG A  29      82.780 112.300 167.750  1.00  0.00           N
ATOM    240  HN  ARG A  29      83.690 111.990 168.000  1.00  0.00           H
ATOM    241  CA  ARG A  29      82.210 113.310 168.570  1.00  0.00           C
ATOM    242  HA  ARG A  29      81.370 112.760 169.000  1.00  0.00           H
ATOM    243  CB  ARG A  29      83.210 113.510 169.750  1.00  0.00           C
ATOM    244  HB1 ARG A  29      84.250 113.470 169.380  1.00  0.00           H
ATOM    245  HB2 ARG A  29      83.200 114.480 170.290  1.00  0.00           H
ATOM    246  CG  ARG A  29      83.060 112.270 170.720  1.00  0.00           C
ATOM    247  HG1 ARG A  29      83.130 111.320 170.140  1.00  0.00           H
ATOM    248  HG2 ARG A  29      82.040 112.310 171.160  1.00  0.00           H
ATOM    249  CD  ARG A  29      84.060 112.180 171.890  1.00  0.00           C
ATOM    250  HD1 ARG A  29      85.080 111.950 171.500  1.00  0.00           H
ATOM    251  HD2 ARG A  29      83.830 111.260 172.460  1.00  0.00           H
ATOM    252  NE  ARG A  29      84.060 113.520 172.610  1.00  0.00           N
ATOM    253  HE  ARG A  29      84.650 114.240 172.240  1.00  0.00           H
ATOM    254  CZ  ARG A  29      83.110 113.900 173.480  1.00  0.00           C
ATOM    255  NH1 ARG A  29      82.460 112.980 174.180  1.00  0.00           N
ATOM    256 HH11 ARG A  29      82.110 113.330 175.050  1.00  0.00           H
ATOM    257 HH12 ARG A  29      82.630 112.020 173.960  1.00  0.00           H
ATOM    258  NH2 ARG A  29      82.970 115.150 173.890  1.00  0.00           N
ATOM    259 HH21 ARG A  29      82.210 115.370 174.500  1.00  0.00           H
ATOM    260 HH22 ARG A  29      83.410 115.850 173.340  1.00  0.00           H
ATOM    261  C   ARG A  29      81.790 114.660 167.940  1.00  0.00           C
ATOM    262  O   ARG A  29      82.390 115.130 166.960  1.00  0.00           O
ATOM    263  N   ALA A  30      80.780 115.210 168.520  1.00  0.00           N
ATOM    264  HN  ALA A  30      80.440 114.850 169.390  1.00  0.00           H
ATOM    265  CA  ALA A  30      80.010 116.390 168.090  1.00  0.00           C
ATOM    266  HA  ALA A  30      79.630 116.180 167.100  1.00  0.00           H
ATOM    267  CB  ALA A  30      78.970 116.580 169.160  1.00  0.00           C
ATOM    268  HB1 ALA A  30      78.290 117.410 168.860  1.00  0.00           H
ATOM    269  HB2 ALA A  30      78.280 115.700 169.190  1.00  0.00           H
ATOM    270  HB3 ALA A  30      79.240 116.660 170.230  1.00  0.00           H
ATOM    271  C   ALA A  30      80.830 117.690 168.210  1.00  0.00           C
ATOM    272  O   ALA A  30      80.490 118.710 167.690  1.00  0.00           O
ATOM    273  N   ASP A  31      81.970 117.680 168.910  1.00  0.00           N
ATOM    274  HN  ASP A  31      82.180 116.850 169.420  1.00  0.00           H
ATOM    275  CA  ASP A  31      82.810 118.830 169.170  1.00  0.00           C
ATOM    276  HA  ASP A  31      82.370 119.700 169.630  1.00  0.00           H
ATOM    277  CB  ASP A  31      83.880 118.310 170.210  1.00  0.00           C
ATOM    278  HB1 ASP A  31      84.190 117.260 170.020  1.00  0.00           H
ATOM    279  HB2 ASP A  31      84.770 118.960 170.310  1.00  0.00           H
ATOM    280  CG  ASP A  31      83.270 118.340 171.600  1.00  0.00           C
ATOM    281  OD1 ASP A  31      83.760 117.670 172.520  1.00  0.00           O
ATOM    282  OD2 ASP A  31      82.260 119.100 171.850  1.00  0.00           O
ATOM    283  C   ASP A  31      83.520 119.220 167.870  1.00  0.00           C
ATOM    284  O   ASP A  31      83.850 120.360 167.750  1.00  0.00           O
ATOM    285  N   LEU A  32      83.730 118.290 166.940  1.00  0.00           N
ATOM    286  HN  LEU A  32      83.370 117.370 167.080  1.00  0.00           H
ATOM    287  CA  LEU A  32      84.470 118.550 165.750  1.00  0.00           C
ATOM    288  HA  LEU A  32      85.290 119.190 166.030  1.00  0.00           H
ATOM    289  CB  LEU A  32      85.030 117.190 165.210  1.00  0.00           C
ATOM    290  HB1 LEU A  32      84.200 116.460 165.250  1.00  0.00           H
ATOM    291  HB2 LEU A  32      85.340 117.310 164.150  1.00  0.00           H
ATOM    292  CG  LEU A  32      86.200 116.580 166.000  1.00  0.00           C
ATOM    293  HG  LEU A  32      86.620 115.770 165.360  1.00  0.00           H
ATOM    294  CD1 LEU A  32      87.430 117.550 166.290  1.00  0.00           C
ATOM    295 HD11 LEU A  32      87.000 118.440 166.780  1.00  0.00           H
ATOM    296 HD12 LEU A  32      88.150 117.020 166.940  1.00  0.00           H
ATOM    297 HD13 LEU A  32      87.900 117.840 165.330  1.00  0.00           H
ATOM    298  CD2 LEU A  32      85.780 116.000 167.330  1.00  0.00           C
ATOM    299 HD21 LEU A  32      86.620 115.430 167.790  1.00  0.00           H
ATOM    300 HD22 LEU A  32      85.520 116.840 168.000  1.00  0.00           H
ATOM    301 HD23 LEU A  32      84.940 115.290 167.450  1.00  0.00           H
ATOM    302  C   LEU A  32      83.570 119.250 164.730  1.00  0.00           C
ATOM    303  O   LEU A  32      82.490 118.810 164.370  1.00  0.00           O
ATOM    304  N   GLU A  33      83.930 120.450 164.270  1.00  0.00           N
ATOM    305  HN  GLU A  33      84.730 120.900 164.650  1.00  0.00           H
ATOM    306  CA  GLU A  33      83.120 121.280 163.460  1.00  0.00           C
ATOM    307  HA  GLU A  33      82.090 121.070 163.720  1.00  0.00           H
ATOM    308  CB  GLU A  33      83.560 122.740 163.780  1.00  0.00           C
ATOM    309  HB1 GLU A  33      84.650 122.810 163.540  1.00  0.00           H
ATOM    310  HB2 GLU A  33      83.070 123.460 163.090  1.00  0.00           H
ATOM    311  CG  GLU A  33      83.120 123.110 165.250  1.00  0.00           C
ATOM    312  HG1 GLU A  33      83.330 122.260 165.930  1.00  0.00           H
ATOM    313  HG2 GLU A  33      82.050 123.370 165.390  1.00  0.00           H
ATOM    314  CD  GLU A  33      84.000 124.270 165.770  1.00  0.00           C
ATOM    315  OE1 GLU A  33      85.230 124.250 165.720  1.00  0.00           O
ATOM    316  OE2 GLU A  33      83.450 125.280 166.210  1.00  0.00           O
ATOM    317  C   GLU A  33      83.300 120.870 161.990  1.00  0.00           C
ATOM    318  O   GLU A  33      84.330 120.970 161.410  1.00  0.00           O
ATOM    319  N   LEU A  34      82.220 120.320 161.380  1.00  0.00           N
ATOM    320  HN  LEU A  34      81.380 120.270 161.920  1.00  0.00           H
ATOM    321  CA  LEU A  34      82.280 119.710 160.090  1.00  0.00           C
ATOM    322  HA  LEU A  34      83.170 119.100 160.120  1.00  0.00           H
ATOM    323  CB  LEU A  34      80.990 118.790 159.920  1.00  0.00           C
ATOM    324  HB1 LEU A  34      80.100 119.450 159.860  1.00  0.00           H
ATOM    325  HB2 LEU A  34      81.040 118.220 158.970  1.00  0.00           H
ATOM    326  CG  LEU A  34      80.850 117.630 161.010  1.00  0.00           C
ATOM    327  HG  LEU A  34      80.950 118.150 161.980  1.00  0.00           H
ATOM    328  CD1 LEU A  34      79.500 116.920 161.020  1.00  0.00           C
ATOM    329 HD11 LEU A  34      78.570 117.530 160.970  1.00  0.00           H
ATOM    330 HD12 LEU A  34      79.470 116.310 160.090  1.00  0.00           H
ATOM    331 HD13 LEU A  34      79.430 116.150 161.830  1.00  0.00           H
ATOM    332  CD2 LEU A  34      82.050 116.610 160.980  1.00  0.00           C
ATOM    333 HD21 LEU A  34      81.800 115.810 161.710  1.00  0.00           H
ATOM    334 HD22 LEU A  34      82.140 116.220 159.940  1.00  0.00           H
ATOM    335 HD23 LEU A  34      82.930 117.120 161.420  1.00  0.00           H
ATOM    336  C   LEU A  34      82.460 120.790 159.000  1.00  0.00           C
ATOM    337  O   LEU A  34      81.920 121.890 159.140  1.00  0.00           O
ATOM    338  N   PRO A  35      83.180 120.480 157.870  1.00  0.00           N
ATOM    339  CD  PRO A  35      84.200 119.440 157.760  1.00  0.00           C
ATOM    340  HD1 PRO A  35      83.750 118.430 157.630  1.00  0.00           H
ATOM    341  HD2 PRO A  35      84.770 119.260 158.700  1.00  0.00           H
ATOM    342  CA  PRO A  35      83.190 121.340 156.680  1.00  0.00           C
ATOM    343  HA  PRO A  35      83.590 122.320 156.930  1.00  0.00           H
ATOM    344  CB  PRO A  35      84.160 120.600 155.660  1.00  0.00           C
ATOM    345  HB1 PRO A  35      83.490 119.930 155.090  1.00  0.00           H
ATOM    346  HB2 PRO A  35      84.660 121.380 155.040  1.00  0.00           H
ATOM    347  CG  PRO A  35      85.060 119.850 156.580  1.00  0.00           C
ATOM    348  HG1 PRO A  35      85.870 120.490 156.990  1.00  0.00           H
ATOM    349  HG2 PRO A  35      85.440 118.970 156.010  1.00  0.00           H
ATOM    350  C   PRO A  35      81.820 121.690 156.020  1.00  0.00           C
ATOM    351  O   PRO A  35      80.990 120.780 155.770  1.00  0.00           O
ATOM    352  N   ARG A  36      81.510 122.980 155.760  1.00  0.00           N
ATOM    353  HN  ARG A  36      81.990 123.730 156.210  1.00  0.00           H
ATOM    354  CA  ARG A  36      80.280 123.370 155.170  1.00  0.00           C
ATOM    355  HA  ARG A  36      79.690 122.470 155.070  1.00  0.00           H
ATOM    356  CB  ARG A  36      79.700 124.420 156.130  1.00  0.00           C
ATOM    357  HB1 ARG A  36      80.380 125.290 156.310  1.00  0.00           H
ATOM    358  HB2 ARG A  36      78.720 124.730 155.720  1.00  0.00           H
ATOM    359  CG  ARG A  36      79.520 123.860 157.560  1.00  0.00           C
ATOM    360  HG1 ARG A  36      80.510 123.890 158.050  1.00  0.00           H
ATOM    361  HG2 ARG A  36      79.160 122.810 157.580  1.00  0.00           H
ATOM    362  CD  ARG A  36      78.590 124.570 158.590  1.00  0.00           C
ATOM    363  HD1 ARG A  36      78.700 124.090 159.580  1.00  0.00           H
ATOM    364  HD2 ARG A  36      77.510 124.630 158.310  1.00  0.00           H
ATOM    365  NE  ARG A  36      79.150 125.970 158.660  1.00  0.00           N
ATOM    366  HE  ARG A  36      78.910 126.570 157.890  1.00  0.00           H
ATOM    367  CZ  ARG A  36      79.440 126.630 159.760  1.00  0.00           C
ATOM    368  NH1 ARG A  36      79.310 126.180 161.000  1.00  0.00           N
ATOM    369 HH11 ARG A  36      79.290 126.840 161.750  1.00  0.00           H
ATOM    370 HH12 ARG A  36      79.120 125.230 161.260  1.00  0.00           H
ATOM    371  NH2 ARG A  36      79.620 127.950 159.710  1.00  0.00           N
ATOM    372 HH21 ARG A  36      80.040 128.460 160.460  1.00  0.00           H
ATOM    373 HH22 ARG A  36      79.620 128.390 158.810  1.00  0.00           H
ATOM    374  C   ARG A  36      80.460 123.770 153.700  1.00  0.00           C
ATOM    375  O   ARG A  36      79.550 123.860 152.920  1.00  0.00           O
ATOM    376  N   ASP A  37      81.670 124.000 153.120  1.00  0.00           N
ATOM    377  HN  ASP A  37      82.520 123.880 153.630  1.00  0.00           H
ATOM    378  CA  ASP A  37      81.970 124.490 151.810  1.00  0.00           C
ATOM    379  HA  ASP A  37      81.030 124.580 151.270  1.00  0.00           H
ATOM    380  CB  ASP A  37      82.520 125.950 151.970  1.00  0.00           C
ATOM    381  HB1 ASP A  37      82.760 126.270 150.930  1.00  0.00           H
ATOM    382  HB2 ASP A  37      81.650 126.580 152.250  1.00  0.00           H
ATOM    383  CG  ASP A  37      83.790 126.290 152.810  1.00  0.00           C
ATOM    384  OD1 ASP A  37      83.660 127.160 153.660  1.00  0.00           O
ATOM    385  OD2 ASP A  37      84.810 125.620 152.670  1.00  0.00           O
ATOM    386  C   ASP A  37      82.870 123.510 151.050  1.00  0.00           C
ATOM    387  O   ASP A  37      82.420 122.920 150.100  1.00  0.00           O
ATOM    388  N   ALA A  38      84.110 123.380 151.430  1.00  0.00           N
ATOM    389  HN  ALA A  38      84.440 124.050 152.090  1.00  0.00           H
ATOM    390  CA  ALA A  38      85.220 122.650 150.790  1.00  0.00           C
ATOM    391  HA  ALA A  38      84.950 122.010 149.970  1.00  0.00           H
ATOM    392  CB  ALA A  38      86.130 123.740 150.260  1.00  0.00           C
ATOM    393  HB1 ALA A  38      85.550 124.390 149.570  1.00  0.00           H
ATOM    394  HB2 ALA A  38      86.450 124.410 151.090  1.00  0.00           H
ATOM    395  HB3 ALA A  38      86.960 123.350 149.640  1.00  0.00           H
ATOM    396  C   ALA A  38      85.950 121.800 151.800  1.00  0.00           C
ATOM    397  O   ALA A  38      85.940 122.030 153.030  1.00  0.00           O
ATOM    398  N   PHE A  39      86.560 120.660 151.300  1.00  0.00           N
ATOM    399  HN  PHE A  39      86.490 120.330 150.360  1.00  0.00           H
ATOM    400  CA  PHE A  39      87.170 119.670 152.200  1.00  0.00           C
ATOM    401  HA  PHE A  39      87.890 120.190 152.810  1.00  0.00           H
ATOM    402  CB  PHE A  39      86.270 118.650 152.900  1.00  0.00           C
ATOM    403  HB1 PHE A  39      86.880 118.030 153.580  1.00  0.00           H
ATOM    404  HB2 PHE A  39      85.450 119.100 153.500  1.00  0.00           H
ATOM    405  CG  PHE A  39      85.530 117.780 151.950  1.00  0.00           C
ATOM    406  CD1 PHE A  39      84.210 118.170 151.530  1.00  0.00           C
ATOM    407  HD1 PHE A  39      83.850 119.100 151.960  1.00  0.00           H
ATOM    408  CE1 PHE A  39      83.510 117.360 150.670  1.00  0.00           C
ATOM    409  HE1 PHE A  39      82.500 117.670 150.420  1.00  0.00           H
ATOM    410  CZ  PHE A  39      83.930 116.140 150.150  1.00  0.00           C
ATOM    411  HZ  PHE A  39      83.270 115.610 149.480  1.00  0.00           H
ATOM    412  CD2 PHE A  39      86.060 116.620 151.390  1.00  0.00           C
ATOM    413  HD2 PHE A  39      87.010 116.180 151.680  1.00  0.00           H
ATOM    414  CE2 PHE A  39      85.290 115.860 150.470  1.00  0.00           C
ATOM    415  HE2 PHE A  39      85.670 114.850 150.360  1.00  0.00           H
ATOM    416  C   PHE A  39      88.290 118.910 151.550  1.00  0.00           C
ATOM    417  O   PHE A  39      88.280 118.620 150.380  1.00  0.00           O
ATOM    418  N   THR A  40      89.320 118.560 152.390  1.00  0.00           N
ATOM    419  HN  THR A  40      89.190 118.890 153.320  1.00  0.00           H
ATOM    420  CA  THR A  40      90.350 117.580 152.120  1.00  0.00           C
ATOM    421  HA  THR A  40      90.200 117.100 151.170  1.00  0.00           H
ATOM    422  CB  THR A  40      91.760 118.030 152.190  1.00  0.00           C
ATOM    423  HB  THR A  40      91.920 118.170 153.280  1.00  0.00           H
ATOM    424  OG1 THR A  40      92.020 119.160 151.390  1.00  0.00           O
ATOM    425  HG1 THR A  40      91.290 119.770 151.490  1.00  0.00           H
ATOM    426  CG2 THR A  40      92.800 117.050 151.690  1.00  0.00           C
ATOM    427 HG21 THR A  40      93.830 117.250 152.070  1.00  0.00           H
ATOM    428 HG22 THR A  40      92.600 116.050 152.130  1.00  0.00           H
ATOM    429 HG23 THR A  40      92.790 116.880 150.600  1.00  0.00           H
ATOM    430  C   THR A  40      90.110 116.480 153.180  1.00  0.00           C
ATOM    431  O   THR A  40      89.770 116.850 154.320  1.00  0.00           O
ATOM    432  N   LEU A  41      90.190 115.220 152.680  1.00  0.00           N
ATOM    433  HN  LEU A  41      90.280 115.110 151.690  1.00  0.00           H
ATOM    434  CA  LEU A  41      89.920 114.050 153.420  1.00  0.00           C
ATOM    435  HA  LEU A  41      90.120 114.180 154.470  1.00  0.00           H
ATOM    436  CB  LEU A  41      88.490 113.500 153.130  1.00  0.00           C
ATOM    437  HB1 LEU A  41      87.780 114.280 153.470  1.00  0.00           H
ATOM    438  HB2 LEU A  41      88.370 113.430 152.030  1.00  0.00           H
ATOM    439  CG  LEU A  41      88.080 112.210 153.780  1.00  0.00           C
ATOM    440  HG  LEU A  41      88.920 111.490 153.840  1.00  0.00           H
ATOM    441  CD1 LEU A  41      87.570 112.480 155.240  1.00  0.00           C
ATOM    442 HD11 LEU A  41      86.730 113.210 155.190  1.00  0.00           H
ATOM    443 HD12 LEU A  41      87.280 111.560 155.790  1.00  0.00           H
ATOM    444 HD13 LEU A  41      88.380 113.040 155.750  1.00  0.00           H
ATOM    445  CD2 LEU A  41      86.860 111.610 153.040  1.00  0.00           C
ATOM    446 HD21 LEU A  41      86.370 110.860 153.700  1.00  0.00           H
ATOM    447 HD22 LEU A  41      86.070 112.320 152.720  1.00  0.00           H
ATOM    448 HD23 LEU A  41      87.220 111.180 152.080  1.00  0.00           H
ATOM    449  C   LEU A  41      90.930 112.980 152.900  1.00  0.00           C
ATOM    450  O   LEU A  41      91.030 112.660 151.730  1.00  0.00           O
ATOM    451  N   GLN A  42      91.810 112.360 153.710  1.00  0.00           N
ATOM    452  HN  GLN A  42      91.910 112.780 154.610  1.00  0.00           H
ATOM    453  CA  GLN A  42      92.890 111.420 153.320  1.00  0.00           C
ATOM    454  HA  GLN A  42      92.650 110.800 152.470  1.00  0.00           H
ATOM    455  CB  GLN A  42      94.220 112.150 152.860  1.00  0.00           C
ATOM    456  HB1 GLN A  42      94.950 111.470 152.390  1.00  0.00           H
ATOM    457  HB2 GLN A  42      94.000 112.860 152.030  1.00  0.00           H
ATOM    458  CG  GLN A  42      94.900 112.950 154.010  1.00  0.00           C
ATOM    459  HG1 GLN A  42      95.170 112.170 154.750  1.00  0.00           H
ATOM    460  HG2 GLN A  42      94.130 113.550 154.540  1.00  0.00           H
ATOM    461  CD  GLN A  42      96.070 113.840 153.670  1.00  0.00           C
ATOM    462  OE1 GLN A  42      97.190 113.490 154.040  1.00  0.00           O
ATOM    463  NE2 GLN A  42      95.960 114.930 152.830  1.00  0.00           N
ATOM    464 HE21 GLN A  42      95.060 115.350 152.800  1.00  0.00           H
ATOM    465 HE22 GLN A  42      96.780 115.330 152.430  1.00  0.00           H
ATOM    466  C   GLN A  42      93.210 110.490 154.400  1.00  0.00           C
ATOM    467  O   GLN A  42      92.870 110.750 155.570  1.00  0.00           O
ATOM    468  N   VAL A  43      93.660 109.260 154.010  1.00  0.00           N
ATOM    469  HN  VAL A  43      93.790 109.070 153.040  1.00  0.00           H
ATOM    470  CA  VAL A  43      93.780 108.100 154.830  1.00  0.00           C
ATOM    471  HA  VAL A  43      93.990 108.520 155.800  1.00  0.00           H
ATOM    472  CB  VAL A  43      92.330 107.550 155.110  1.00  0.00           C
ATOM    473  HB  VAL A  43      91.730 108.360 155.590  1.00  0.00           H
ATOM    474  CG1 VAL A  43      91.590 107.000 153.890  1.00  0.00           C
ATOM    475 HG11 VAL A  43      92.180 106.360 153.200  1.00  0.00           H
ATOM    476 HG12 VAL A  43      90.690 106.420 154.200  1.00  0.00           H
ATOM    477 HG13 VAL A  43      91.240 107.900 153.340  1.00  0.00           H
ATOM    478  CG2 VAL A  43      92.380 106.450 156.210  1.00  0.00           C
ATOM    479 HG21 VAL A  43      93.250 105.760 156.170  1.00  0.00           H
ATOM    480 HG22 VAL A  43      92.520 106.960 157.180  1.00  0.00           H
ATOM    481 HG23 VAL A  43      91.430 105.860 156.190  1.00  0.00           H
ATOM    482  C   VAL A  43      94.870 107.210 154.210  1.00  0.00           C
ATOM    483  O   VAL A  43      95.000 107.150 152.950  1.00  0.00           O
ATOM    484  N   TRP A  44      95.630 106.470 155.030  1.00  0.00           N
ATOM    485  HN  TRP A  44      95.600 106.540 156.020  1.00  0.00           H
ATOM    486  CA  TRP A  44      96.440 105.310 154.660  1.00  0.00           C
ATOM    487  HA  TRP A  44      96.550 105.380 153.590  1.00  0.00           H
ATOM    488  CB  TRP A  44      97.860 105.290 155.290  1.00  0.00           C
ATOM    489  HB1 TRP A  44      97.680 105.390 156.380  1.00  0.00           H
ATOM    490  HB2 TRP A  44      98.210 104.250 155.130  1.00  0.00           H
ATOM    491  CG  TRP A  44      98.850 106.300 154.700  1.00  0.00           C
ATOM    492  CD1 TRP A  44      99.140 107.580 155.090  1.00  0.00           C
ATOM    493  HD1 TRP A  44      98.560 108.090 155.840  1.00  0.00           H
ATOM    494  NE1 TRP A  44     100.260 108.060 154.450  1.00  0.00           N
ATOM    495  HE1 TRP A  44     100.690 108.930 154.500  1.00  0.00           H
ATOM    496  CE2 TRP A  44     100.650 107.090 153.600  1.00  0.00           C
ATOM    497  CD2 TRP A  44      99.840 105.880 153.770  1.00  0.00           C
ATOM    498  CE3 TRP A  44     100.090 104.740 153.000  1.00  0.00           C
ATOM    499  HE3 TRP A  44      99.440 103.890 152.960  1.00  0.00           H
ATOM    500  CZ3 TRP A  44     101.190 104.920 152.190  1.00  0.00           C
ATOM    501  HZ3 TRP A  44     101.430 104.100 151.530  1.00  0.00           H
ATOM    502  CZ2 TRP A  44     101.750 107.120 152.820  1.00  0.00           C
ATOM    503  HZ2 TRP A  44     102.450 107.940 152.810  1.00  0.00           H
ATOM    504  CH2 TRP A  44     102.040 106.010 152.150  1.00  0.00           C
ATOM    505  HH2 TRP A  44     102.870 105.940 151.460  1.00  0.00           H
ATOM    506  C   TRP A  44      95.610 104.070 155.040  1.00  0.00           C
ATOM    507  O   TRP A  44      95.100 103.870 156.170  1.00  0.00           O
ATOM    508  N   LEU A  45      95.400 103.190 154.070  1.00  0.00           N
ATOM    509  HN  LEU A  45      95.660 103.380 153.130  1.00  0.00           H
ATOM    510  CA  LEU A  45      94.640 101.950 154.370  1.00  0.00           C
ATOM    511  HA  LEU A  45      94.720 101.750 155.430  1.00  0.00           H
ATOM    512  CB  LEU A  45      93.080 102.170 154.010  1.00  0.00           C
ATOM    513  HB1 LEU A  45      92.510 101.220 154.020  1.00  0.00           H
ATOM    514  HB2 LEU A  45      92.520 102.650 154.850  1.00  0.00           H
ATOM    515  CG  LEU A  45      92.820 102.810 152.640  1.00  0.00           C
ATOM    516  HG  LEU A  45      93.430 103.730 152.520  1.00  0.00           H
ATOM    517  CD1 LEU A  45      93.200 101.980 151.400  1.00  0.00           C
ATOM    518 HD11 LEU A  45      92.720 100.980 151.420  1.00  0.00           H
ATOM    519 HD12 LEU A  45      92.970 102.590 150.510  1.00  0.00           H
ATOM    520 HD13 LEU A  45      94.280 101.730 151.320  1.00  0.00           H
ATOM    521  CD2 LEU A  45      91.370 103.140 152.490  1.00  0.00           C
ATOM    522 HD21 LEU A  45      91.080 103.560 151.500  1.00  0.00           H
ATOM    523 HD22 LEU A  45      90.810 102.190 152.670  1.00  0.00           H
ATOM    524 HD23 LEU A  45      91.130 103.910 153.260  1.00  0.00           H
ATOM    525  C   LEU A  45      95.310 100.800 153.580  1.00  0.00           C
ATOM    526  O   LEU A  45      96.060 101.010 152.610  1.00  0.00           O
ATOM    527  N   ARG A  46      94.940  99.640 154.020  1.00  0.00           N
ATOM    528  HN  ARG A  46      94.340  99.580 154.820  1.00  0.00           H
ATOM    529  CA  ARG A  46      95.160  98.410 153.250  1.00  0.00           C
ATOM    530  HA  ARG A  46      95.220  98.640 152.200  1.00  0.00           H
ATOM    531  CB  ARG A  46      96.490  97.740 153.460  1.00  0.00           C
ATOM    532  HB1 ARG A  46      96.360  96.720 153.030  1.00  0.00           H
ATOM    533  HB2 ARG A  46      97.140  98.340 152.780  1.00  0.00           H
ATOM    534  CG  ARG A  46      97.100  97.850 154.870  1.00  0.00           C
ATOM    535  HG1 ARG A  46      96.350  97.450 155.580  1.00  0.00           H
ATOM    536  HG2 ARG A  46      97.310  98.930 155.070  1.00  0.00           H
ATOM    537  CD  ARG A  46      98.360  97.020 155.060  1.00  0.00           C
ATOM    538  HD1 ARG A  46      98.850  97.230 156.040  1.00  0.00           H
ATOM    539  HD2 ARG A  46      99.080  97.260 154.260  1.00  0.00           H
ATOM    540  NE  ARG A  46      97.890  95.550 155.090  1.00  0.00           N
ATOM    541  HE  ARG A  46      96.930  95.260 155.080  1.00  0.00           H
ATOM    542  CZ  ARG A  46      98.810  94.520 154.960  1.00  0.00           C
ATOM    543  NH1 ARG A  46     100.060  94.670 154.590  1.00  0.00           N
ATOM    544 HH11 ARG A  46     100.450  93.750 154.610  1.00  0.00           H
ATOM    545 HH12 ARG A  46     100.350  95.420 153.990  1.00  0.00           H
ATOM    546  NH2 ARG A  46      98.360  93.320 155.300  1.00  0.00           N
ATOM    547 HH21 ARG A  46      98.870  92.480 155.140  1.00  0.00           H
ATOM    548 HH22 ARG A  46      97.510  93.280 155.820  1.00  0.00           H
ATOM    549  C   ARG A  46      94.020  97.490 153.450  1.00  0.00           C
ATOM    550  O   ARG A  46      93.680  97.210 154.620  1.00  0.00           O
ATOM    551  N   ALA A  47      93.340  97.130 152.300  1.00  0.00           N
ATOM    552  HN  ALA A  47      93.710  97.370 151.410  1.00  0.00           H
ATOM    553  CA  ALA A  47      92.050  96.500 152.300  1.00  0.00           C
ATOM    554  HA  ALA A  47      91.660  96.530 153.310  1.00  0.00           H
ATOM    555  CB  ALA A  47      90.950  97.090 151.290  1.00  0.00           C
ATOM    556  HB1 ALA A  47      90.010  96.610 151.630  1.00  0.00           H
ATOM    557  HB2 ALA A  47      90.970  98.190 151.420  1.00  0.00           H
ATOM    558  HB3 ALA A  47      91.120  96.720 150.250  1.00  0.00           H
ATOM    559  C   ALA A  47      92.350  95.030 152.120  1.00  0.00           C
ATOM    560  O   ALA A  47      93.220  94.680 151.350  1.00  0.00           O
ATOM    561  N   GLU A  48      91.600  94.170 152.760  1.00  0.00           N
ATOM    562  HN  GLU A  48      91.000  94.580 153.440  1.00  0.00           H
ATOM    563  CA  GLU A  48      91.540  92.790 152.450  1.00  0.00           C
ATOM    564  HA  GLU A  48      92.580  92.530 152.340  1.00  0.00           H
ATOM    565  CB  GLU A  48      90.910  91.870 153.510  1.00  0.00           C
ATOM    566  HB1 GLU A  48      89.810  92.010 153.560  1.00  0.00           H
ATOM    567  HB2 GLU A  48      91.070  90.790 153.320  1.00  0.00           H
ATOM    568  CG  GLU A  48      91.450  92.170 154.960  1.00  0.00           C
ATOM    569  HG1 GLU A  48      91.000  91.560 155.770  1.00  0.00           H
ATOM    570  HG2 GLU A  48      91.170  93.230 155.170  1.00  0.00           H
ATOM    571  CD  GLU A  48      93.030  92.030 155.060  1.00  0.00           C
ATOM    572  OE1 GLU A  48      93.610  92.830 155.830  1.00  0.00           O
ATOM    573  OE2 GLU A  48      93.570  91.100 154.450  1.00  0.00           O
ATOM    574  C   GLU A  48      90.930  92.510 151.160  1.00  0.00           C
ATOM    575  O   GLU A  48      90.000  93.210 150.730  1.00  0.00           O
ATOM    576  N   GLY A  49      91.390  91.380 150.530  1.00  0.00           N
ATOM    577  HN  GLY A  49      92.150  90.870 150.910  1.00  0.00           H
ATOM    578  CA  GLY A  49      90.740  90.800 149.360  1.00  0.00           C
ATOM    579  HA1 GLY A  49      91.290  89.900 149.160  1.00  0.00           H
ATOM    580  HA2 GLY A  49      90.790  91.370 148.440  1.00  0.00           H
ATOM    581  C   GLY A  49      89.290  90.320 149.900  1.00  0.00           C
ATOM    582  O   GLY A  49      89.210  89.570 150.860  1.00  0.00           O
ATOM    583  N   GLY A  50      88.220  90.800 149.230  1.00  0.00           N
ATOM    584  HN  GLY A  50      88.420  91.510 148.550  1.00  0.00           H
ATOM    585  CA  GLY A  50      86.760  90.640 149.390  1.00  0.00           C
ATOM    586  HA1 GLY A  50      86.500  89.590 149.450  1.00  0.00           H
ATOM    587  HA2 GLY A  50      86.290  90.990 148.490  1.00  0.00           H
ATOM    588  C   GLY A  50      86.220  91.520 150.440  1.00  0.00           C
ATOM    589  O   GLY A  50      86.760  91.750 151.520  1.00  0.00           O
ATOM    590  N   GLN A  51      85.160  92.270 150.090  1.00  0.00           N
ATOM    591  HN  GLN A  51      84.730  92.150 149.200  1.00  0.00           H
ATOM    592  CA  GLN A  51      84.620  93.300 150.950  1.00  0.00           C
ATOM    593  HA  GLN A  51      84.940  93.130 151.970  1.00  0.00           H
ATOM    594  CB  GLN A  51      84.890  94.690 150.360  1.00  0.00           C
ATOM    595  HB1 GLN A  51      84.640  94.550 149.290  1.00  0.00           H
ATOM    596  HB2 GLN A  51      84.230  95.430 150.860  1.00  0.00           H
ATOM    597  CG  GLN A  51      86.330  95.200 150.490  1.00  0.00           C
ATOM    598  HG1 GLN A  51      86.470  96.110 149.870  1.00  0.00           H
ATOM    599  HG2 GLN A  51      87.080  94.560 149.990  1.00  0.00           H
ATOM    600  CD  GLN A  51      86.720  95.280 152.040  1.00  0.00           C
ATOM    601  OE1 GLN A  51      85.950  95.970 152.720  1.00  0.00           O
ATOM    602  NE2 GLN A  51      87.850  94.720 152.440  1.00  0.00           N
ATOM    603 HE21 GLN A  51      88.260  94.070 151.800  1.00  0.00           H
ATOM    604 HE22 GLN A  51      88.060  94.670 153.410  1.00  0.00           H
ATOM    605  C   GLN A  51      83.060  93.250 151.020  1.00  0.00           C
ATOM    606  O   GLN A  51      82.460  92.740 150.110  1.00  0.00           O
ATOM    607  N   ARG A  52      82.450  93.860 152.040  1.00  0.00           N
ATOM    608  HN  ARG A  52      82.960  94.160 152.840  1.00  0.00           H
ATOM    609  CA  ARG A  52      80.970  94.110 152.090  1.00  0.00           C
ATOM    610  HA  ARG A  52      80.350  93.290 151.770  1.00  0.00           H
ATOM    611  CB  ARG A  52      80.500  94.420 153.590  1.00  0.00           C
ATOM    612  HB1 ARG A  52      81.100  95.280 153.950  1.00  0.00           H
ATOM    613  HB2 ARG A  52      79.400  94.550 153.570  1.00  0.00           H
ATOM    614  CG  ARG A  52      80.860  93.280 154.560  1.00  0.00           C
ATOM    615  HG1 ARG A  52      80.750  93.650 155.600  1.00  0.00           H
ATOM    616  HG2 ARG A  52      81.910  92.980 154.350  1.00  0.00           H
ATOM    617  CD  ARG A  52      79.950  92.070 154.400  1.00  0.00           C
ATOM    618  HD1 ARG A  52      80.290  91.530 153.490  1.00  0.00           H
ATOM    619  HD2 ARG A  52      78.910  92.440 154.230  1.00  0.00           H
ATOM    620  NE  ARG A  52      80.070  91.080 155.490  1.00  0.00           N
ATOM    621  HE  ARG A  52      80.830  90.430 155.440  1.00  0.00           H
ATOM    622  CZ  ARG A  52      79.140  90.640 156.290  1.00  0.00           C
ATOM    623  NH1 ARG A  52      77.980  91.080 156.580  1.00  0.00           N
ATOM    624 HH11 ARG A  52      77.390  90.700 157.290  1.00  0.00           H
ATOM    625 HH12 ARG A  52      77.620  91.900 156.130  1.00  0.00           H
ATOM    626  NH2 ARG A  52      79.450  89.500 156.950  1.00  0.00           N
ATOM    627 HH21 ARG A  52      78.700  89.210 157.550  1.00  0.00           H
ATOM    628 HH22 ARG A  52      80.270  89.010 156.650  1.00  0.00           H
ATOM    629  C   ARG A  52      80.530  95.320 151.280  1.00  0.00           C
ATOM    630  O   ARG A  52      80.030  96.340 151.770  1.00  0.00           O
ATOM    631  N   SER A  53      80.650  95.140 149.950  1.00  0.00           N
ATOM    632  HN  SER A  53      81.080  94.300 149.650  1.00  0.00           H
ATOM    633  CA  SER A  53      80.270  96.120 148.910  1.00  0.00           C
ATOM    634  HA  SER A  53      81.020  96.860 149.160  1.00  0.00           H
ATOM    635  CB  SER A  53      80.580  95.590 147.490  1.00  0.00           C
ATOM    636  HB1 SER A  53      79.890  94.720 147.420  1.00  0.00           H
ATOM    637  HB2 SER A  53      81.630  95.250 147.520  1.00  0.00           H
ATOM    638  OG  SER A  53      80.490  96.540 146.460  1.00  0.00           O
ATOM    639  HG1 SER A  53      79.640  96.440 146.020  1.00  0.00           H
ATOM    640  C   SER A  53      78.850  96.710 148.890  1.00  0.00           C
ATOM    641  O   SER A  53      77.950  95.960 149.160  1.00  0.00           O
ATOM    642  N   PRO A  54      78.610  98.030 148.780  1.00  0.00           N
ATOM    643  CD  PRO A  54      77.260  98.570 148.670  1.00  0.00           C
ATOM    644  HD1 PRO A  54      76.560  98.170 149.420  1.00  0.00           H
ATOM    645  HD2 PRO A  54      76.920  98.450 147.610  1.00  0.00           H
ATOM    646  CA  PRO A  54      79.560  99.160 148.850  1.00  0.00           C
ATOM    647  HA  PRO A  54      80.410  99.030 148.190  1.00  0.00           H
ATOM    648  CB  PRO A  54      78.740 100.390 148.470  1.00  0.00           C
ATOM    649  HB1 PRO A  54      79.110 101.280 149.020  1.00  0.00           H
ATOM    650  HB2 PRO A  54      78.750 100.610 147.380  1.00  0.00           H
ATOM    651  CG  PRO A  54      77.290 100.070 148.870  1.00  0.00           C
ATOM    652  HG1 PRO A  54      76.480 100.570 148.290  1.00  0.00           H
ATOM    653  HG2 PRO A  54      77.200 100.280 149.960  1.00  0.00           H
ATOM    654  C   PRO A  54      80.260  99.350 150.240  1.00  0.00           C
ATOM    655  O   PRO A  54      79.560  99.810 151.160  1.00  0.00           O
ATOM    656  N   ALA A  55      81.540  98.970 150.400  1.00  0.00           N
ATOM    657  HN  ALA A  55      82.140  98.760 149.630  1.00  0.00           H
ATOM    658  CA  ALA A  55      82.140  98.860 151.720  1.00  0.00           C
ATOM    659  HA  ALA A  55      81.370  98.400 152.310  1.00  0.00           H
ATOM    660  CB  ALA A  55      83.340  97.850 151.730  1.00  0.00           C
ATOM    661  HB1 ALA A  55      82.930  96.860 151.440  1.00  0.00           H
ATOM    662  HB2 ALA A  55      84.100  98.160 150.990  1.00  0.00           H
ATOM    663  HB3 ALA A  55      83.880  97.900 152.700  1.00  0.00           H
ATOM    664  C   ALA A  55      82.580 100.290 152.140  1.00  0.00           C
ATOM    665  O   ALA A  55      83.620 100.750 151.660  1.00  0.00           O
ATOM    666  N   VAL A  56      81.980 100.950 153.170  1.00  0.00           N
ATOM    667  HN  VAL A  56      81.190 100.500 153.570  1.00  0.00           H
ATOM    668  CA  VAL A  56      82.220 102.310 153.520  1.00  0.00           C
ATOM    669  HA  VAL A  56      82.450 102.940 152.670  1.00  0.00           H
ATOM    670  CB  VAL A  56      80.880 102.800 154.220  1.00  0.00           C
ATOM    671  HB  VAL A  56      80.510 102.080 154.990  1.00  0.00           H
ATOM    672  CG1 VAL A  56      81.140 104.190 154.770  1.00  0.00           C
ATOM    673 HG11 VAL A  56      81.370 105.000 154.030  1.00  0.00           H
ATOM    674 HG12 VAL A  56      80.270 104.520 155.370  1.00  0.00           H
ATOM    675 HG13 VAL A  56      81.870 104.220 155.610  1.00  0.00           H
ATOM    676  CG2 VAL A  56      79.750 102.870 153.140  1.00  0.00           C
ATOM    677 HG21 VAL A  56      79.380 101.890 152.770  1.00  0.00           H
ATOM    678 HG22 VAL A  56      78.880 103.380 153.600  1.00  0.00           H
ATOM    679 HG23 VAL A  56      80.110 103.420 152.250  1.00  0.00           H
ATOM    680  C   VAL A  56      83.420 102.380 154.440  1.00  0.00           C
ATOM    681  O   VAL A  56      83.500 101.700 155.490  1.00  0.00           O
ATOM    682  N   ILE A  57      84.420 103.060 153.930  1.00  0.00           N
ATOM    683  HN  ILE A  57      84.270 103.660 153.140  1.00  0.00           H
ATOM    684  CA  ILE A  57      85.630 103.370 154.700  1.00  0.00           C
ATOM    685  HA  ILE A  57      85.930 102.520 155.300  1.00  0.00           H
ATOM    686  CB  ILE A  57      86.820 103.700 153.750  1.00  0.00           C
ATOM    687  HB  ILE A  57      86.480 104.520 153.090  1.00  0.00           H
ATOM    688  CG2 ILE A  57      88.050 104.260 154.430  1.00  0.00           C
ATOM    689 HG21 ILE A  57      88.630 103.490 154.970  1.00  0.00           H
ATOM    690 HG22 ILE A  57      88.710 104.680 153.640  1.00  0.00           H
ATOM    691 HG23 ILE A  57      87.820 105.120 155.110  1.00  0.00           H
ATOM    692  CG1 ILE A  57      87.050 102.550 152.720  1.00  0.00           C
ATOM    693 HG11 ILE A  57      86.090 102.150 152.340  1.00  0.00           H
ATOM    694 HG12 ILE A  57      87.500 101.680 153.250  1.00  0.00           H
ATOM    695  CD  ILE A  57      87.760 103.010 151.460  1.00  0.00           C
ATOM    696  HD1 ILE A  57      87.720 102.220 150.670  1.00  0.00           H
ATOM    697  HD2 ILE A  57      87.210 103.870 151.020  1.00  0.00           H
ATOM    698  HD3 ILE A  57      88.820 103.300 151.600  1.00  0.00           H
ATOM    699  C   ILE A  57      85.320 104.510 155.650  1.00  0.00           C
ATOM    700  O   ILE A  57      85.660 104.480 156.790  1.00  0.00           O
ATOM    701  N   THR A  58      84.600 105.550 155.240  1.00  0.00           N
ATOM    702  HN  THR A  58      84.260 105.640 154.310  1.00  0.00           H
ATOM    703  CA  THR A  58      84.210 106.730 156.000  1.00  0.00           C
ATOM    704  HA  THR A  58      83.800 106.510 156.970  1.00  0.00           H
ATOM    705  CB  THR A  58      85.340 107.810 156.070  1.00  0.00           C
ATOM    706  HB  THR A  58      86.250 107.420 156.580  1.00  0.00           H
ATOM    707  OG1 THR A  58      85.090 109.020 156.830  1.00  0.00           O
ATOM    708  HG1 THR A  58      85.400 108.680 157.670  1.00  0.00           H
ATOM    709  CG2 THR A  58      85.720 108.310 154.620  1.00  0.00           C
ATOM    710 HG21 THR A  58      84.770 108.670 154.170  1.00  0.00           H
ATOM    711 HG22 THR A  58      86.340 109.230 154.750  1.00  0.00           H
ATOM    712 HG23 THR A  58      86.310 107.450 154.230  1.00  0.00           H
ATOM    713  C   THR A  58      83.020 107.310 155.300  1.00  0.00           C
ATOM    714  O   THR A  58      82.810 107.110 154.090  1.00  0.00           O
ATOM    715  N   GLY A  59      82.160 108.150 156.070  1.00  0.00           N
ATOM    716  HN  GLY A  59      82.240 108.130 157.060  1.00  0.00           H
ATOM    717  CA  GLY A  59      81.120 109.010 155.470  1.00  0.00           C
ATOM    718  HA1 GLY A  59      80.350 108.400 155.000  1.00  0.00           H
ATOM    719  HA2 GLY A  59      81.680 109.440 154.650  1.00  0.00           H
ATOM    720  C   GLY A  59      80.370 109.940 156.310  1.00  0.00           C
ATOM    721  O   GLY A  59      80.270 109.750 157.530  1.00  0.00           O
ATOM    722  N   LEU A  60      79.890 111.060 155.780  1.00  0.00           N
ATOM    723  HN  LEU A  60      80.040 111.250 154.810  1.00  0.00           H
ATOM    724  CA  LEU A  60      79.160 112.040 156.580  1.00  0.00           C
ATOM    725  HA  LEU A  60      79.270 111.820 157.640  1.00  0.00           H
ATOM    726  CB  LEU A  60      79.610 113.470 156.210  1.00  0.00           C
ATOM    727  HB1 LEU A  60      80.700 113.570 156.410  1.00  0.00           H
ATOM    728  HB2 LEU A  60      79.350 113.600 155.140  1.00  0.00           H
ATOM    729  CG  LEU A  60      78.920 114.690 157.000  1.00  0.00           C
ATOM    730  HG  LEU A  60      78.530 114.290 157.960  1.00  0.00           H
ATOM    731  CD1 LEU A  60      79.970 115.800 157.250  1.00  0.00           C
ATOM    732 HD11 LEU A  60      79.380 116.570 157.790  1.00  0.00           H
ATOM    733 HD12 LEU A  60      80.720 115.440 157.980  1.00  0.00           H
ATOM    734 HD13 LEU A  60      80.370 116.190 156.290  1.00  0.00           H
ATOM    735  CD2 LEU A  60      77.690 115.200 156.190  1.00  0.00           C
ATOM    736 HD21 LEU A  60      78.220 115.450 155.250  1.00  0.00           H
ATOM    737 HD22 LEU A  60      77.000 114.370 155.940  1.00  0.00           H
ATOM    738 HD23 LEU A  60      77.300 116.130 156.660  1.00  0.00           H
ATOM    739  C   LEU A  60      77.730 111.730 156.350  1.00  0.00           C
ATOM    740  O   LEU A  60      77.310 111.950 155.270  1.00  0.00           O
ATOM    741  N   TYR A  61      76.940 111.270 157.350  1.00  0.00           N
ATOM    742  HN  TYR A  61      77.330 111.250 158.270  1.00  0.00           H
ATOM    743  CA  TYR A  61      75.540 110.830 157.210  1.00  0.00           C
ATOM    744  HA  TYR A  61      75.250 110.930 156.170  1.00  0.00           H
ATOM    745  CB  TYR A  61      75.100 109.420 157.610  1.00  0.00           C
ATOM    746  HB1 TYR A  61      75.250 109.280 158.700  1.00  0.00           H
ATOM    747  HB2 TYR A  61      74.010 109.340 157.470  1.00  0.00           H
ATOM    748  CG  TYR A  61      75.720 108.360 156.700  1.00  0.00           C
ATOM    749  CD1 TYR A  61      75.290 108.010 155.370  1.00  0.00           C
ATOM    750  HD1 TYR A  61      74.430 108.530 154.980  1.00  0.00           H
ATOM    751  CE1 TYR A  61      75.990 106.990 154.680  1.00  0.00           C
ATOM    752  HE1 TYR A  61      75.670 106.630 153.710  1.00  0.00           H
ATOM    753  CZ  TYR A  61      77.160 106.460 155.240  1.00  0.00           C
ATOM    754  OH  TYR A  61      78.020 105.620 154.460  1.00  0.00           O
ATOM    755  HH  TYR A  61      77.490 105.340 153.710  1.00  0.00           H
ATOM    756  CD2 TYR A  61      76.910 107.840 157.190  1.00  0.00           C
ATOM    757  HD2 TYR A  61      77.260 108.230 158.140  1.00  0.00           H
ATOM    758  CE2 TYR A  61      77.610 106.910 156.450  1.00  0.00           C
ATOM    759  HE2 TYR A  61      78.570 106.630 156.860  1.00  0.00           H
ATOM    760  C   TYR A  61      74.700 111.750 158.090  1.00  0.00           C
ATOM    761  O   TYR A  61      75.190 112.340 159.000  1.00  0.00           O
ATOM    762  N   ASP A  62      73.410 111.910 157.780  1.00  0.00           N
ATOM    763  HN  ASP A  62      73.140 111.520 156.910  1.00  0.00           H
ATOM    764  CA  ASP A  62      72.550 112.940 158.330  1.00  0.00           C
ATOM    765  HA  ASP A  62      73.080 113.530 159.070  1.00  0.00           H
ATOM    766  CB  ASP A  62      72.010 113.840 157.230  1.00  0.00           C
ATOM    767  HB1 ASP A  62      72.960 114.290 156.860  1.00  0.00           H
ATOM    768  HB2 ASP A  62      71.500 113.300 156.400  1.00  0.00           H
ATOM    769  CG  ASP A  62      71.060 114.930 157.690  1.00  0.00           C
ATOM    770  OD1 ASP A  62      70.550 114.750 158.860  1.00  0.00           O
ATOM    771  OD2 ASP A  62      70.700 115.790 156.800  1.00  0.00           O
ATOM    772  C   ASP A  62      71.560 111.990 159.000  1.00  0.00           C
ATOM    773  O   ASP A  62      70.910 111.120 158.380  1.00  0.00           O
ATOM    774  N   LYS A  63      71.410 112.210 160.290  1.00  0.00           N
ATOM    775  HN  LYS A  63      71.950 112.930 160.720  1.00  0.00           H
ATOM    776  CA  LYS A  63      70.510 111.330 161.060  1.00  0.00           C
ATOM    777  HA  LYS A  63      70.230 110.480 160.460  1.00  0.00           H
ATOM    778  CB  LYS A  63      71.290 110.730 162.350  1.00  0.00           C
ATOM    779  HB1 LYS A  63      70.700 110.110 163.060  1.00  0.00           H
ATOM    780  HB2 LYS A  63      72.070 109.960 162.150  1.00  0.00           H
ATOM    781  CG  LYS A  63      72.020 111.650 163.340  1.00  0.00           C
ATOM    782  HG1 LYS A  63      72.790 112.250 162.810  1.00  0.00           H
ATOM    783  HG2 LYS A  63      72.490 110.950 164.080  1.00  0.00           H
ATOM    784  CD  LYS A  63      71.160 112.710 164.180  1.00  0.00           C
ATOM    785  HD1 LYS A  63      70.550 113.310 163.470  1.00  0.00           H
ATOM    786  HD2 LYS A  63      71.800 113.480 164.650  1.00  0.00           H
ATOM    787  CE  LYS A  63      70.140 112.140 165.220  1.00  0.00           C
ATOM    788  HE1 LYS A  63      69.360 111.520 164.730  1.00  0.00           H
ATOM    789  HE2 LYS A  63      69.600 113.020 165.620  1.00  0.00           H
ATOM    790  NZ  LYS A  63      70.780 111.380 166.250  1.00  0.00           N
ATOM    791  HZ1 LYS A  63      71.210 110.510 165.880  1.00  0.00           H
ATOM    792  HZ2 LYS A  63      71.650 111.810 166.620  1.00  0.00           H
ATOM    793  HZ3 LYS A  63      70.160 111.140 167.050  1.00  0.00           H
ATOM    794  C   LYS A  63      69.160 111.900 161.300  1.00  0.00           C
ATOM    795  O   LYS A  63      68.350 111.380 162.060  1.00  0.00           O
ATOM    796  N   CYS A  64      68.890 113.060 160.720  1.00  0.00           N
ATOM    797  HN  CYS A  64      69.580 113.590 160.220  1.00  0.00           H
ATOM    798  CA  CYS A  64      67.560 113.710 160.760  1.00  0.00           C
ATOM    799  HA  CYS A  64      66.840 113.030 161.190  1.00  0.00           H
ATOM    800  CB  CYS A  64      67.660 115.080 161.440  1.00  0.00           C
ATOM    801  HB1 CYS A  64      66.680 115.560 161.630  1.00  0.00           H
ATOM    802  HB2 CYS A  64      68.250 115.680 160.720  1.00  0.00           H
ATOM    803  SG  CYS A  64      68.590 115.090 162.980  1.00  0.00           S
ATOM    804  C   CYS A  64      67.000 113.810 159.380  1.00  0.00           C
ATOM    805  O   CYS A  64      66.030 114.550 159.140  1.00  0.00           O
ATOM    806  N   SER A  65      67.610 113.140 158.380  1.00  0.00           N
ATOM    807  HN  SER A  65      68.480 112.670 158.500  1.00  0.00           H
ATOM    808  CA  SER A  65      67.050 113.240 157.030  1.00  0.00           C
ATOM    809  HA  SER A  65      66.620 114.220 156.850  1.00  0.00           H
ATOM    810  CB  SER A  65      68.090 112.950 155.920  1.00  0.00           C
ATOM    811  HB1 SER A  65      67.490 112.670 155.020  1.00  0.00           H
ATOM    812  HB2 SER A  65      68.780 112.130 156.220  1.00  0.00           H
ATOM    813  OG  SER A  65      68.830 114.150 155.590  1.00  0.00           O
ATOM    814  HG1 SER A  65      69.550 114.310 156.190  1.00  0.00           H
ATOM    815  C   SER A  65      66.010 112.190 156.860  1.00  0.00           C
ATOM    816  O   SER A  65      66.260 111.020 157.060  1.00  0.00           O
ATOM    817  N   TYR A  66      64.720 112.590 156.490  1.00  0.00           N
ATOM    818  HN  TYR A  66      64.580 113.580 156.580  1.00  0.00           H
ATOM    819  CA  TYR A  66      63.570 111.730 156.400  1.00  0.00           C
ATOM    820  HA  TYR A  66      64.000 110.800 156.760  1.00  0.00           H
ATOM    821  CB  TYR A  66      62.410 112.200 157.260  1.00  0.00           C
ATOM    822  HB1 TYR A  66      62.270 113.240 156.920  1.00  0.00           H
ATOM    823  HB2 TYR A  66      61.520 111.550 157.190  1.00  0.00           H
ATOM    824  CG  TYR A  66      62.800 112.210 158.750  1.00  0.00           C
ATOM    825  CD1 TYR A  66      63.060 110.950 159.470  1.00  0.00           C
ATOM    826  HD1 TYR A  66      62.980 109.990 158.980  1.00  0.00           H
ATOM    827  CE1 TYR A  66      63.550 110.950 160.790  1.00  0.00           C
ATOM    828  HE1 TYR A  66      63.620 110.050 161.390  1.00  0.00           H
ATOM    829  CZ  TYR A  66      63.810 112.140 161.410  1.00  0.00           C
ATOM    830  OH  TYR A  66      64.300 112.200 162.820  1.00  0.00           O
ATOM    831  HH  TYR A  66      64.120 113.080 163.150  1.00  0.00           H
ATOM    832  CD2 TYR A  66      63.040 113.390 159.490  1.00  0.00           C
ATOM    833  HD2 TYR A  66      62.920 114.360 159.030  1.00  0.00           H
ATOM    834  CE2 TYR A  66      63.580 113.380 160.780  1.00  0.00           C
ATOM    835  HE2 TYR A  66      63.780 114.340 161.220  1.00  0.00           H
ATOM    836  C   TYR A  66      63.100 111.400 154.950  1.00  0.00           C
ATOM    837  O   TYR A  66      62.410 110.420 154.660  1.00  0.00           O
ATOM    838  N   ILE A  67      63.490 112.310 154.030  1.00  0.00           N
ATOM    839  HN  ILE A  67      63.980 113.150 154.270  1.00  0.00           H
ATOM    840  CA  ILE A  67      63.080 112.380 152.620  1.00  0.00           C
ATOM    841  HA  ILE A  67      62.120 111.910 152.510  1.00  0.00           H
ATOM    842  CB  ILE A  67      62.900 113.810 152.020  1.00  0.00           C
ATOM    843  HB  ILE A  67      63.840 114.320 151.710  1.00  0.00           H
ATOM    844  CG2 ILE A  67      62.150 113.640 150.670  1.00  0.00           C
ATOM    845 HG21 ILE A  67      62.040 114.600 150.120  1.00  0.00           H
ATOM    846 HG22 ILE A  67      62.690 112.970 149.980  1.00  0.00           H
ATOM    847 HG23 ILE A  67      61.120 113.290 150.920  1.00  0.00           H
ATOM    848  CG1 ILE A  67      62.100 114.670 153.010  1.00  0.00           C
ATOM    849 HG11 ILE A  67      62.690 114.690 153.950  1.00  0.00           H
ATOM    850 HG12 ILE A  67      61.120 114.170 153.180  1.00  0.00           H
ATOM    851  CD  ILE A  67      61.870 116.070 152.470  1.00  0.00           C
ATOM    852  HD1 ILE A  67      61.370 115.980 151.480  1.00  0.00           H
ATOM    853  HD2 ILE A  67      61.240 116.660 153.170  1.00  0.00           H
ATOM    854  HD3 ILE A  67      62.820 116.630 152.320  1.00  0.00           H
ATOM    855  C   ILE A  67      63.890 111.470 151.740  1.00  0.00           C
ATOM    856  O   ILE A  67      63.370 110.580 151.060  1.00  0.00           O
ATOM    857  N   SER A  68      65.230 111.670 151.780  1.00  0.00           N
ATOM    858  HN  SER A  68      65.630 112.430 152.290  1.00  0.00           H
ATOM    859  CA  SER A  68      66.070 110.830 150.990  1.00  0.00           C
ATOM    860  HA  SER A  68      65.800 109.790 151.070  1.00  0.00           H
ATOM    861  CB  SER A  68      66.160 111.320 149.530  1.00  0.00           C
ATOM    862  HB1 SER A  68      65.200 111.740 149.140  1.00  0.00           H
ATOM    863  HB2 SER A  68      66.430 110.460 148.880  1.00  0.00           H
ATOM    864  OG  SER A  68      67.140 112.350 149.380  1.00  0.00           O
ATOM    865  HG1 SER A  68      67.950 111.880 149.160  1.00  0.00           H
ATOM    866  C   SER A  68      67.280 110.860 151.840  1.00  0.00           C
ATOM    867  O   SER A  68      67.670 111.890 152.390  1.00  0.00           O
ATOM    868  N   ARG A  69      67.980 109.680 152.100  1.00  0.00           N
ATOM    869  HN  ARG A  69      67.700 108.880 151.570  1.00  0.00           H
ATOM    870  CA  ARG A  69      69.050 109.620 153.090  1.00  0.00           C
ATOM    871  HA  ARG A  69      68.990 110.500 153.710  1.00  0.00           H
ATOM    872  CB  ARG A  69      68.890 108.470 154.120  1.00  0.00           C
ATOM    873  HB1 ARG A  69      68.560 107.570 153.540  1.00  0.00           H
ATOM    874  HB2 ARG A  69      69.920 108.170 154.400  1.00  0.00           H
ATOM    875  CG  ARG A  69      67.870 108.730 155.190  1.00  0.00           C
ATOM    876  HG1 ARG A  69      68.150 109.500 155.940  1.00  0.00           H
ATOM    877  HG2 ARG A  69      67.930 107.830 155.830  1.00  0.00           H
ATOM    878  CD  ARG A  69      66.430 108.840 154.640  1.00  0.00           C
ATOM    879  HD1 ARG A  69      66.280 108.100 153.830  1.00  0.00           H
ATOM    880  HD2 ARG A  69      66.250 109.880 154.300  1.00  0.00           H
ATOM    881  NE  ARG A  69      65.640 108.700 155.840  1.00  0.00           N
ATOM    882  HE  ARG A  69      65.930 109.080 156.720  1.00  0.00           H
ATOM    883  CZ  ARG A  69      64.420 108.200 155.950  1.00  0.00           C
ATOM    884  NH1 ARG A  69      63.810 107.720 154.890  1.00  0.00           N
ATOM    885 HH11 ARG A  69      62.910 107.290 154.980  1.00  0.00           H
ATOM    886 HH12 ARG A  69      63.940 108.170 154.000  1.00  0.00           H
ATOM    887  NH2 ARG A  69      63.750 108.010 157.110  1.00  0.00           N
ATOM    888 HH21 ARG A  69      62.990 107.350 157.090  1.00  0.00           H
ATOM    889 HH22 ARG A  69      64.220 108.170 157.970  1.00  0.00           H
ATOM    890  C   ARG A  69      70.410 109.620 152.350  1.00  0.00           C
ATOM    891  O   ARG A  69      71.450 109.220 152.880  1.00  0.00           O
ATOM    892  N   ASP A  70      70.460 110.080 151.090  1.00  0.00           N
ATOM    893  HN  ASP A  70      69.590 110.340 150.670  1.00  0.00           H
ATOM    894  CA  ASP A  70      71.550 109.990 150.210  1.00  0.00           C
ATOM    895  HA  ASP A  70      72.160 109.210 150.630  1.00  0.00           H
ATOM    896  CB  ASP A  70      71.130 109.510 148.690  1.00  0.00           C
ATOM    897  HB1 ASP A  70      71.970 109.590 147.970  1.00  0.00           H
ATOM    898  HB2 ASP A  70      70.700 108.500 148.810  1.00  0.00           H
ATOM    899  CG  ASP A  70      69.970 110.350 148.160  1.00  0.00           C
ATOM    900  OD1 ASP A  70      69.520 111.270 148.850  1.00  0.00           O
ATOM    901  OD2 ASP A  70      69.640 110.090 147.020  1.00  0.00           O
ATOM    902  C   ASP A  70      72.330 111.250 150.200  1.00  0.00           C
ATOM    903  O   ASP A  70      73.460 111.360 149.640  1.00  0.00           O
ATOM    904  N   ARG A  71      71.890 112.270 150.920  1.00  0.00           N
ATOM    905  HN  ARG A  71      71.040 112.030 151.390  1.00  0.00           H
ATOM    906  CA  ARG A  71      72.660 113.500 151.230  1.00  0.00           C
ATOM    907  HA  ARG A  71      73.040 113.990 150.350  1.00  0.00           H
ATOM    908  CB  ARG A  71      71.750 114.470 152.060  1.00  0.00           C
ATOM    909  HB1 ARG A  71      71.150 113.890 152.790  1.00  0.00           H
ATOM    910  HB2 ARG A  71      72.380 115.260 152.530  1.00  0.00           H
ATOM    911  CG  ARG A  71      70.680 115.150 151.160  1.00  0.00           C
ATOM    912  HG1 ARG A  71      70.020 114.400 150.680  1.00  0.00           H
ATOM    913  HG2 ARG A  71      71.220 115.740 150.390  1.00  0.00           H
ATOM    914  CD  ARG A  71      69.790 116.070 151.970  1.00  0.00           C
ATOM    915  HD1 ARG A  71      70.340 116.770 152.630  1.00  0.00           H
ATOM    916  HD2 ARG A  71      69.120 115.550 152.690  1.00  0.00           H
ATOM    917  NE  ARG A  71      68.980 116.760 150.950  1.00  0.00           N
ATOM    918  HE  ARG A  71      69.150 116.680 149.970  1.00  0.00           H
ATOM    919  CZ  ARG A  71      68.070 117.640 151.420  1.00  0.00           C
ATOM    920  NH1 ARG A  71      68.020 118.080 152.620  1.00  0.00           N
ATOM    921 HH11 ARG A  71      67.270 118.690 152.870  1.00  0.00           H
ATOM    922 HH12 ARG A  71      68.530 117.670 153.380  1.00  0.00           H
ATOM    923  NH2 ARG A  71      67.280 118.130 150.480  1.00  0.00           N
ATOM    924 HH21 ARG A  71      66.470 118.670 150.720  1.00  0.00           H
ATOM    925 HH22 ARG A  71      67.410 117.670 149.610  1.00  0.00           H
ATOM    926  C   ARG A  71      73.900 113.250 151.980  1.00  0.00           C
ATOM    927  O   ARG A  71      73.930 112.320 152.780  1.00  0.00           O
ATOM    928  N   GLY A  72      74.990 113.970 151.670  1.00  0.00           N
ATOM    929  HN  GLY A  72      74.940 114.720 151.010  1.00  0.00           H
ATOM    930  CA  GLY A  72      76.290 113.770 152.270  1.00  0.00           C
ATOM    931  HA1 GLY A  72      76.250 112.990 153.020  1.00  0.00           H
ATOM    932  HA2 GLY A  72      76.560 114.740 152.650  1.00  0.00           H
ATOM    933  C   GLY A  72      77.380 113.310 151.340  1.00  0.00           C
ATOM    934  O   GLY A  72      77.030 113.170 150.120  1.00  0.00           O
ATOM    935  N   TRP A  73      78.580 112.840 151.850  1.00  0.00           N
ATOM    936  HN  TRP A  73      78.790 112.930 152.820  1.00  0.00           H
ATOM    937  CA  TRP A  73      79.660 112.270 151.130  1.00  0.00           C
ATOM    938  HA  TRP A  73      79.410 112.130 150.090  1.00  0.00           H
ATOM    939  CB  TRP A  73      80.890 113.240 150.970  1.00  0.00           C
ATOM    940  HB1 TRP A  73      81.760 112.620 150.650  1.00  0.00           H
ATOM    941  HB2 TRP A  73      80.680 114.010 150.200  1.00  0.00           H
ATOM    942  CG  TRP A  73      81.190 114.030 152.230  1.00  0.00           C
ATOM    943  CD1 TRP A  73      80.820 115.380 152.380  1.00  0.00           C
ATOM    944  HD1 TRP A  73      80.220 115.920 151.660  1.00  0.00           H
ATOM    945  NE1 TRP A  73      81.470 115.870 153.510  1.00  0.00           N
ATOM    946  HE1 TRP A  73      81.280 116.770 153.840  1.00  0.00           H
ATOM    947  CE2 TRP A  73      82.310 114.880 154.080  1.00  0.00           C
ATOM    948  CD2 TRP A  73      82.120 113.720 153.250  1.00  0.00           C
ATOM    949  CE3 TRP A  73      82.900 112.590 153.600  1.00  0.00           C
ATOM    950  HE3 TRP A  73      82.780 111.720 152.960  1.00  0.00           H
ATOM    951  CZ3 TRP A  73      83.700 112.640 154.710  1.00  0.00           C
ATOM    952  HZ3 TRP A  73      84.220 111.710 154.910  1.00  0.00           H
ATOM    953  CZ2 TRP A  73      83.230 114.950 155.120  1.00  0.00           C
ATOM    954  HZ2 TRP A  73      83.460 115.870 155.640  1.00  0.00           H
ATOM    955  CH2 TRP A  73      83.880 113.800 155.470  1.00  0.00           C
ATOM    956  HH2 TRP A  73      84.600 113.650 156.270  1.00  0.00           H
ATOM    957  C   TRP A  73      80.170 110.960 151.740  1.00  0.00           C
ATOM    958  O   TRP A  73      80.140 110.820 152.990  1.00  0.00           O
ATOM    959  N   VAL A  74      80.520 110.020 150.840  1.00  0.00           N
ATOM    960  HN  VAL A  74      80.460 110.350 149.900  1.00  0.00           H
ATOM    961  CA  VAL A  74      80.900 108.630 151.180  1.00  0.00           C
ATOM    962  HA  VAL A  74      81.210 108.550 152.210  1.00  0.00           H
ATOM    963  CB  VAL A  74      79.850 107.660 151.050  1.00  0.00           C
ATOM    964  HB  VAL A  74      79.590 107.650 149.970  1.00  0.00           H
ATOM    965  CG1 VAL A  74      80.250 106.260 151.430  1.00  0.00           C
ATOM    966 HG11 VAL A  74      79.440 105.520 151.230  1.00  0.00           H
ATOM    967 HG12 VAL A  74      81.120 105.940 150.810  1.00  0.00           H
ATOM    968 HG13 VAL A  74      80.530 106.230 152.500  1.00  0.00           H
ATOM    969  CG2 VAL A  74      78.660 108.000 151.950  1.00  0.00           C
ATOM    970 HG21 VAL A  74      79.030 108.020 152.990  1.00  0.00           H
ATOM    971 HG22 VAL A  74      78.150 108.940 151.660  1.00  0.00           H
ATOM    972 HG23 VAL A  74      77.940 107.160 151.870  1.00  0.00           H
ATOM    973  C   VAL A  74      82.050 108.320 150.320  1.00  0.00           C
ATOM    974  O   VAL A  74      82.040 108.510 149.070  1.00  0.00           O
ATOM    975  N   VAL A  75      83.090 107.730 150.940  1.00  0.00           N
ATOM    976  HN  VAL A  75      83.140 107.570 151.920  1.00  0.00           H
ATOM    977  CA  VAL A  75      84.230 107.150 150.300  1.00  0.00           C
ATOM    978  HA  VAL A  75      84.150 107.130 149.220  1.00  0.00           H
ATOM    979  CB  VAL A  75      85.560 107.840 150.740  1.00  0.00           C
ATOM    980  HB  VAL A  75      85.770 107.710 151.820  1.00  0.00           H
ATOM    981  CG1 VAL A  75      86.800 107.300 150.010  1.00  0.00           C
ATOM    982 HG11 VAL A  75      86.710 107.310 148.900  1.00  0.00           H
ATOM    983 HG12 VAL A  75      87.760 107.840 150.150  1.00  0.00           H
ATOM    984 HG13 VAL A  75      86.990 106.230 150.210  1.00  0.00           H
ATOM    985  CG2 VAL A  75      85.390 109.390 150.350  1.00  0.00           C
ATOM    986 HG21 VAL A  75      84.570 109.780 150.990  1.00  0.00           H
ATOM    987 HG22 VAL A  75      86.290 110.040 150.420  1.00  0.00           H
ATOM    988 HG23 VAL A  75      85.040 109.340 149.300  1.00  0.00           H
ATOM    989  C   VAL A  75      84.300 105.670 150.720  1.00  0.00           C
ATOM    990  O   VAL A  75      84.140 105.270 151.860  1.00  0.00           O
ATOM    991  N   GLY A  76      84.440 104.870 149.720  1.00  0.00           N
ATOM    992  HN  GLY A  76      84.560 105.250 148.810  1.00  0.00           H
ATOM    993  CA  GLY A  76      84.480 103.410 149.980  1.00  0.00           C
ATOM    994  HA1 GLY A  76      83.500 103.030 150.220  1.00  0.00           H
ATOM    995  HA2 GLY A  76      85.110 103.280 150.850  1.00  0.00           H
ATOM    996  C   GLY A  76      84.990 102.550 148.900  1.00  0.00           C
ATOM    997  O   GLY A  76      85.660 103.020 148.010  1.00  0.00           O
ATOM    998  N   ILE A  77      84.700 101.230 148.940  1.00  0.00           N
ATOM    999  HN  ILE A  77      84.190 100.930 149.740  1.00  0.00           H
ATOM   1000  CA  ILE A  77      84.970 100.350 147.850  1.00  0.00           C
ATOM   1001  HA  ILE A  77      85.510 100.860 147.060  1.00  0.00           H
ATOM   1002  CB  ILE A  77      85.960  99.200 148.410  1.00  0.00           C
ATOM   1003  HB  ILE A  77      85.250  98.560 148.980  1.00  0.00           H
ATOM   1004  CG2 ILE A  77      86.450  98.320 147.170  1.00  0.00           C
ATOM   1005 HG21 ILE A  77      87.050  97.460 147.500  1.00  0.00           H
ATOM   1006 HG22 ILE A  77      85.600  97.910 146.590  1.00  0.00           H
ATOM   1007 HG23 ILE A  77      87.060  99.020 146.550  1.00  0.00           H
ATOM   1008  CG1 ILE A  77      87.170  99.740 149.140  1.00  0.00           C
ATOM   1009 HG11 ILE A  77      86.710 100.450 149.860  1.00  0.00           H
ATOM   1010 HG12 ILE A  77      87.910 100.270 148.520  1.00  0.00           H
ATOM   1011  CD  ILE A  77      87.840  98.770 150.100  1.00  0.00           C
ATOM   1012  HD1 ILE A  77      88.280  97.840 149.690  1.00  0.00           H
ATOM   1013  HD2 ILE A  77      88.630  99.210 150.740  1.00  0.00           H
ATOM   1014  HD3 ILE A  77      87.040  98.470 150.810  1.00  0.00           H
ATOM   1015  C   ILE A  77      83.710  99.700 147.330  1.00  0.00           C
ATOM   1016  O   ILE A  77      82.890  99.200 148.070  1.00  0.00           O
ATOM   1017  N   HIS A  78      83.400  99.650 145.990  1.00  0.00           N
ATOM   1018  HN  HIS A  78      84.160  99.700 145.350  1.00  0.00           H
ATOM   1019  CA  HIS A  78      82.160  99.220 145.560  1.00  0.00           C
ATOM   1020  HA  HIS A  78      81.690  98.520 146.240  1.00  0.00           H
ATOM   1021  CB  HIS A  78      81.110 100.360 145.320  1.00  0.00           C
ATOM   1022  HB1 HIS A  78      80.750 100.740 146.290  1.00  0.00           H
ATOM   1023  HB2 HIS A  78      81.640 101.200 144.820  1.00  0.00           H
ATOM   1024  ND1 HIS A  78      78.710  99.430 144.990  1.00  0.00           N
ATOM   1025  CG  HIS A  78      79.880 100.050 144.460  1.00  0.00           C
ATOM   1026  CE1 HIS A  78      77.820  99.580 144.060  1.00  0.00           C
ATOM   1027  HE1 HIS A  78      76.820  99.160 144.170  1.00  0.00           H
ATOM   1028  NE2 HIS A  78      78.320 100.290 143.020  1.00  0.00           N
ATOM   1029  HE2 HIS A  78      77.950 100.460 142.110  1.00  0.00           H
ATOM   1030  CD2 HIS A  78      79.650 100.570 143.320  1.00  0.00           C
ATOM   1031  HD2 HIS A  78      80.380 101.010 142.650  1.00  0.00           H
ATOM   1032  C   HIS A  78      82.440  98.560 144.190  1.00  0.00           C
ATOM   1033  O   HIS A  78      83.360  98.990 143.400  1.00  0.00           O
ATOM   1034  N   THR A  79      81.680  97.560 143.910  1.00  0.00           N
ATOM   1035  HN  THR A  79      81.140  97.110 144.620  1.00  0.00           H
ATOM   1036  CA  THR A  79      81.700  96.800 142.640  1.00  0.00           C
ATOM   1037  HA  THR A  79      82.710  96.860 142.260  1.00  0.00           H
ATOM   1038  CB  THR A  79      81.390  95.330 142.750  1.00  0.00           C
ATOM   1039  HB  THR A  79      81.440  94.780 141.790  1.00  0.00           H
ATOM   1040  OG1 THR A  79      80.140  95.100 143.440  1.00  0.00           O
ATOM   1041  HG1 THR A  79      79.460  95.710 143.150  1.00  0.00           H
ATOM   1042  CG2 THR A  79      82.460  94.740 143.690  1.00  0.00           C
ATOM   1043 HG21 THR A  79      83.230  95.520 143.890  1.00  0.00           H
ATOM   1044 HG22 THR A  79      82.030  94.350 144.640  1.00  0.00           H
ATOM   1045 HG23 THR A  79      83.110  93.940 143.270  1.00  0.00           H
ATOM   1046  C   THR A  79      80.870  97.400 141.610  1.00  0.00           C
ATOM   1047  O   THR A  79      79.700  97.280 141.490  1.00  0.00           O
ATOM   1048  N   ILE A  80      81.700  97.890 140.560  1.00  0.00           N
ATOM   1049  HN  ILE A  80      82.690  97.920 140.600  1.00  0.00           H
ATOM   1050  CA  ILE A  80      81.140  98.370 139.310  1.00  0.00           C
ATOM   1051  HA  ILE A  80      80.220  98.920 139.460  1.00  0.00           H
ATOM   1052  CB  ILE A  80      82.180  99.150 138.510  1.00  0.00           C
ATOM   1053  HB  ILE A  80      82.980  98.440 138.220  1.00  0.00           H
ATOM   1054  CG2 ILE A  80      81.560  99.600 137.170  1.00  0.00           C
ATOM   1055 HG21 ILE A  80      82.350  99.900 136.440  1.00  0.00           H
ATOM   1056 HG22 ILE A  80      80.970  98.780 136.700  1.00  0.00           H
ATOM   1057 HG23 ILE A  80      80.860 100.440 137.320  1.00  0.00           H
ATOM   1058  CG1 ILE A  80      82.710 100.370 139.330  1.00  0.00           C
ATOM   1059 HG11 ILE A  80      83.050 100.010 140.320  1.00  0.00           H
ATOM   1060 HG12 ILE A  80      81.870 101.100 139.420  1.00  0.00           H
ATOM   1061  CD  ILE A  80      83.870 101.020 138.540  1.00  0.00           C
ATOM   1062  HD1 ILE A  80      84.780 100.400 138.610  1.00  0.00           H
ATOM   1063  HD2 ILE A  80      83.630 101.140 137.460  1.00  0.00           H
ATOM   1064  HD3 ILE A  80      84.160 102.010 138.960  1.00  0.00           H
ATOM   1065  C   ILE A  80      80.800  97.130 138.520  1.00  0.00           C
ATOM   1066  O   ILE A  80      81.690  96.350 138.130  1.00  0.00           O
ATOM   1067  N   SER A  81      79.450  96.890 138.310  1.00  0.00           N
ATOM   1068  HN  SER A  81      78.800  97.580 138.600  1.00  0.00           H
ATOM   1069  CA  SER A  81      78.800  95.780 137.600  1.00  0.00           C
ATOM   1070  HA  SER A  81      79.600  95.100 137.360  1.00  0.00           H
ATOM   1071  CB  SER A  81      77.790  95.160 138.520  1.00  0.00           C
ATOM   1072  HB1 SER A  81      76.900  95.820 138.610  1.00  0.00           H
ATOM   1073  HB2 SER A  81      78.380  95.200 139.460  1.00  0.00           H
ATOM   1074  OG  SER A  81      77.360  93.810 138.200  1.00  0.00           O
ATOM   1075  HG1 SER A  81      76.420  93.700 138.300  1.00  0.00           H
ATOM   1076  C   SER A  81      78.100  96.100 136.370  1.00  0.00           C
ATOM   1077  O   SER A  81      77.020  96.620 136.360  1.00  0.00           O
ATOM   1078  N   ASP A  82      78.700  95.660 135.240  1.00  0.00           N
ATOM   1079  HN  ASP A  82      79.530  95.130 135.350  1.00  0.00           H
ATOM   1080  CA  ASP A  82      78.230  95.680 133.850  1.00  0.00           C
ATOM   1081  HA  ASP A  82      77.200  95.980 133.880  1.00  0.00           H
ATOM   1082  CB  ASP A  82      79.010  96.580 132.860  1.00  0.00           C
ATOM   1083  HB1 ASP A  82      80.060  96.240 132.930  1.00  0.00           H
ATOM   1084  HB2 ASP A  82      78.600  96.560 131.820  1.00  0.00           H
ATOM   1085  CG  ASP A  82      78.850  97.950 133.340  1.00  0.00           C
ATOM   1086  OD1 ASP A  82      77.770  98.430 133.680  1.00  0.00           O
ATOM   1087  OD2 ASP A  82      79.860  98.650 133.260  1.00  0.00           O
ATOM   1088  C   ASP A  82      78.450  94.210 133.490  1.00  0.00           C
ATOM   1089  O   ASP A  82      79.400  93.580 134.000  1.00  0.00           O
ATOM   1090  N   GLN A  83      77.540  93.650 132.720  1.00  0.00           N
ATOM   1091  HN  GLN A  83      76.860  94.310 132.400  1.00  0.00           H
ATOM   1092  CA  GLN A  83      77.320  92.240 132.410  1.00  0.00           C
ATOM   1093  HA  GLN A  83      76.260  92.230 132.220  1.00  0.00           H
ATOM   1094  CB  GLN A  83      77.880  91.830 131.070  1.00  0.00           C
ATOM   1095  HB1 GLN A  83      77.640  90.750 130.910  1.00  0.00           H
ATOM   1096  HB2 GLN A  83      77.300  92.410 130.320  1.00  0.00           H
ATOM   1097  CG  GLN A  83      79.320  92.170 130.830  1.00  0.00           C
ATOM   1098  HG1 GLN A  83      79.960  91.520 131.460  1.00  0.00           H
ATOM   1099  HG2 GLN A  83      79.520  93.260 130.910  1.00  0.00           H
ATOM   1100  CD  GLN A  83      79.660  91.790 129.390  1.00  0.00           C
ATOM   1101  OE1 GLN A  83      79.040  90.940 128.810  1.00  0.00           O
ATOM   1102  NE2 GLN A  83      80.630  92.440 128.740  1.00  0.00           N
ATOM   1103 HE21 GLN A  83      81.330  93.100 129.010  1.00  0.00           H
ATOM   1104 HE22 GLN A  83      80.960  91.980 127.910  1.00  0.00           H
ATOM   1105  C   GLN A  83      77.600  91.190 133.570  1.00  0.00           C
ATOM   1106  O   GLN A  83      78.330  90.260 133.360  1.00  0.00           O
ATOM   1107  N   ASP A  84      77.170  91.490 134.780  1.00  0.00           N
ATOM   1108  HN  ASP A  84      76.870  92.440 134.800  1.00  0.00           H
ATOM   1109  CA  ASP A  84      77.170  90.740 136.030  1.00  0.00           C
ATOM   1110  HA  ASP A  84      76.730  91.450 136.700  1.00  0.00           H
ATOM   1111  CB  ASP A  84      76.410  89.370 135.990  1.00  0.00           C
ATOM   1112  HB1 ASP A  84      76.690  88.850 135.040  1.00  0.00           H
ATOM   1113  HB2 ASP A  84      76.680  88.640 136.780  1.00  0.00           H
ATOM   1114  CG  ASP A  84      74.850  89.590 135.930  1.00  0.00           C
ATOM   1115  OD1 ASP A  84      74.350  90.670 136.070  1.00  0.00           O
ATOM   1116  OD2 ASP A  84      74.120  88.560 135.830  1.00  0.00           O
ATOM   1117  C   ASP A  84      78.610  90.410 136.540  1.00  0.00           C
ATOM   1118  O   ASP A  84      78.820  89.600 137.450  1.00  0.00           O
ATOM   1119  N   ASN A  85      79.590  90.990 135.870  1.00  0.00           N
ATOM   1120  HN  ASN A  85      79.320  91.630 135.150  1.00  0.00           H
ATOM   1121  CA  ASN A  85      81.010  90.890 136.000  1.00  0.00           C
ATOM   1122  HA  ASN A  85      81.170  90.000 136.590  1.00  0.00           H
ATOM   1123  CB  ASN A  85      81.750  90.830 134.620  1.00  0.00           C
ATOM   1124  HB1 ASN A  85      81.550  89.910 134.030  1.00  0.00           H
ATOM   1125  HB2 ASN A  85      81.410  91.630 133.930  1.00  0.00           H
ATOM   1126  CG  ASN A  85      83.290  91.010 134.700  1.00  0.00           C
ATOM   1127  OD1 ASN A  85      83.910  90.690 135.690  1.00  0.00           O
ATOM   1128  ND2 ASN A  85      83.890  91.560 133.650  1.00  0.00           N
ATOM   1129 HD21 ASN A  85      83.410  91.590 132.770  1.00  0.00           H
ATOM   1130 HD22 ASN A  85      84.780  91.970 133.810  1.00  0.00           H
ATOM   1131  C   ASN A  85      81.450  92.040 136.970  1.00  0.00           C
ATOM   1132  O   ASN A  85      81.220  93.160 136.580  1.00  0.00           O
ATOM   1133  N   LYS A  86      81.800  91.680 138.220  1.00  0.00           N
ATOM   1134  HN  LYS A  86      81.750  90.740 138.540  1.00  0.00           H
ATOM   1135  CA  LYS A  86      82.240  92.740 139.090  1.00  0.00           C
ATOM   1136  HA  LYS A  86      81.600  93.610 139.030  1.00  0.00           H
ATOM   1137  CB  LYS A  86      82.240  92.240 140.560  1.00  0.00           C
ATOM   1138  HB1 LYS A  86      83.000  91.490 140.840  1.00  0.00           H
ATOM   1139  HB2 LYS A  86      82.500  93.100 141.210  1.00  0.00           H
ATOM   1140  CG  LYS A  86      80.840  91.700 140.990  1.00  0.00           C
ATOM   1141  HG1 LYS A  86      80.720  91.590 142.090  1.00  0.00           H
ATOM   1142  HG2 LYS A  86      80.650  90.690 140.560  1.00  0.00           H
ATOM   1143  CD  LYS A  86      79.680  92.610 140.590  1.00  0.00           C
ATOM   1144  HD1 LYS A  86      79.740  92.940 139.530  1.00  0.00           H
ATOM   1145  HD2 LYS A  86      79.770  93.620 141.040  1.00  0.00           H
ATOM   1146  CE  LYS A  86      78.240  92.000 140.770  1.00  0.00           C
ATOM   1147  HE1 LYS A  86      78.140  90.980 140.340  1.00  0.00           H
ATOM   1148  HE2 LYS A  86      77.490  92.740 140.410  1.00  0.00           H
ATOM   1149  NZ  LYS A  86      77.900  91.990 142.250  1.00  0.00           N
ATOM   1150  HZ1 LYS A  86      78.640  91.540 142.830  1.00  0.00           H
ATOM   1151  HZ2 LYS A  86      77.860  92.960 142.620  1.00  0.00           H
ATOM   1152  HZ3 LYS A  86      77.040  91.460 142.470  1.00  0.00           H
ATOM   1153  C   LYS A  86      83.650  93.300 138.840  1.00  0.00           C
ATOM   1154  O   LYS A  86      84.540  92.520 138.460  1.00  0.00           O
ATOM   1155  N   ASP A  87      83.830  94.590 138.940  1.00  0.00           N
ATOM   1156  HN  ASP A  87      83.090  95.260 138.910  1.00  0.00           H
ATOM   1157  CA  ASP A  87      85.180  95.100 139.000  1.00  0.00           C
ATOM   1158  HA  ASP A  87      85.890  94.290 139.050  1.00  0.00           H
ATOM   1159  CB  ASP A  87      85.480  96.000 137.780  1.00  0.00           C
ATOM   1160  HB1 ASP A  87      85.480  95.390 136.850  1.00  0.00           H
ATOM   1161  HB2 ASP A  87      84.780  96.840 137.600  1.00  0.00           H
ATOM   1162  CG  ASP A  87      86.850  96.650 137.780  1.00  0.00           C
ATOM   1163  OD1 ASP A  87      87.630  96.530 138.790  1.00  0.00           O
ATOM   1164  OD2 ASP A  87      87.270  97.220 136.700  1.00  0.00           O
ATOM   1165  C   ASP A  87      85.200  95.840 140.350  1.00  0.00           C
ATOM   1166  O   ASP A  87      84.390  96.730 140.530  1.00  0.00           O
ATOM   1167  N   PRO A  88      86.040  95.510 141.330  1.00  0.00           N
ATOM   1168  CD  PRO A  88      86.770  94.200 141.350  1.00  0.00           C
ATOM   1169  HD1 PRO A  88      87.600  94.250 140.620  1.00  0.00           H
ATOM   1170  HD2 PRO A  88      86.070  93.370 141.150  1.00  0.00           H
ATOM   1171  CA  PRO A  88      86.000  96.170 142.650  1.00  0.00           C
ATOM   1172  HA  PRO A  88      84.990  96.490 142.880  1.00  0.00           H
ATOM   1173  CB  PRO A  88      86.370  95.010 143.610  1.00  0.00           C
ATOM   1174  HB1 PRO A  88      86.820  95.460 144.520  1.00  0.00           H
ATOM   1175  HB2 PRO A  88      85.480  94.390 143.850  1.00  0.00           H
ATOM   1176  CG  PRO A  88      87.340  94.070 142.820  1.00  0.00           C
ATOM   1177  HG1 PRO A  88      87.350  93.050 143.250  1.00  0.00           H
ATOM   1178  HG2 PRO A  88      88.340  94.540 142.840  1.00  0.00           H
ATOM   1179  C   PRO A  88      86.830  97.430 142.840  1.00  0.00           C
ATOM   1180  O   PRO A  88      88.030  97.340 142.850  1.00  0.00           O
ATOM   1181  N   ARG A  89      86.210  98.570 142.990  1.00  0.00           N
ATOM   1182  HN  ARG A  89      85.220  98.620 143.090  1.00  0.00           H
ATOM   1183  CA  ARG A  89      86.940  99.840 142.890  1.00  0.00           C
ATOM   1184  HA  ARG A  89      88.000  99.720 143.030  1.00  0.00           H
ATOM   1185  CB  ARG A  89      86.580 100.610 141.560  1.00  0.00           C
ATOM   1186  HB1 ARG A  89      85.510 100.900 141.510  1.00  0.00           H
ATOM   1187  HB2 ARG A  89      87.130 101.580 141.480  1.00  0.00           H
ATOM   1188  CG  ARG A  89      86.980  99.850 140.270  1.00  0.00           C
ATOM   1189  HG1 ARG A  89      86.260  99.010 140.110  1.00  0.00           H
ATOM   1190  HG2 ARG A  89      87.930  99.320 140.520  1.00  0.00           H
ATOM   1191  CD  ARG A  89      87.420 100.710 139.110  1.00  0.00           C
ATOM   1192  HD1 ARG A  89      88.470 101.040 139.250  1.00  0.00           H
ATOM   1193  HD2 ARG A  89      86.890 101.690 139.060  1.00  0.00           H
ATOM   1194  NE  ARG A  89      87.410 100.020 137.770  1.00  0.00           N
ATOM   1195  HE  ARG A  89      87.320  99.020 137.810  1.00  0.00           H
ATOM   1196  CZ  ARG A  89      87.650 100.510 136.550  1.00  0.00           C
ATOM   1197  NH1 ARG A  89      87.660 101.750 136.190  1.00  0.00           N
ATOM   1198 HH11 ARG A  89      87.990 101.910 135.250  1.00  0.00           H
ATOM   1199 HH12 ARG A  89      87.720 102.450 136.890  1.00  0.00           H
ATOM   1200  NH2 ARG A  89      87.640  99.600 135.620  1.00  0.00           N
ATOM   1201 HH21 ARG A  89      87.930  99.790 134.680  1.00  0.00           H
ATOM   1202 HH22 ARG A  89      87.740  98.690 136.020  1.00  0.00           H
ATOM   1203  C   ARG A  89      86.650 100.760 144.060  1.00  0.00           C
ATOM   1204  O   ARG A  89      85.570 100.650 144.680  1.00  0.00           O
ATOM   1205  N   TYR A  90      87.630 101.570 144.370  1.00  0.00           N
ATOM   1206  HN  TYR A  90      88.540 101.430 144.000  1.00  0.00           H
ATOM   1207  CA  TYR A  90      87.500 102.770 145.170  1.00  0.00           C
ATOM   1208  HA  TYR A  90      87.050 102.400 146.080  1.00  0.00           H
ATOM   1209  CB  TYR A  90      88.900 103.620 145.430  1.00  0.00           C
ATOM   1210  HB1 TYR A  90      89.080 104.080 144.440  1.00  0.00           H
ATOM   1211  HB2 TYR A  90      88.590 104.380 146.180  1.00  0.00           H
ATOM   1212  CG  TYR A  90      90.000 102.790 146.010  1.00  0.00           C
ATOM   1213  CD1 TYR A  90      89.770 101.960 147.140  1.00  0.00           C
ATOM   1214  HD1 TYR A  90      88.760 102.000 147.510  1.00  0.00           H
ATOM   1215  CE1 TYR A  90      90.810 101.300 147.820  1.00  0.00           C
ATOM   1216  HE1 TYR A  90      90.540 100.580 148.590  1.00  0.00           H
ATOM   1217  CZ  TYR A  90      92.080 101.330 147.290  1.00  0.00           C
ATOM   1218  OH  TYR A  90      93.110 100.560 147.810  1.00  0.00           O
ATOM   1219  HH  TYR A  90      93.770 100.330 147.150  1.00  0.00           H
ATOM   1220  CD2 TYR A  90      91.320 102.800 145.500  1.00  0.00           C
ATOM   1221  HD2 TYR A  90      91.530 103.370 144.610  1.00  0.00           H
ATOM   1222  CE2 TYR A  90      92.350 102.050 146.110  1.00  0.00           C
ATOM   1223  HE2 TYR A  90      93.340 101.970 145.680  1.00  0.00           H
ATOM   1224  C   TYR A  90      86.500 103.740 144.530  1.00  0.00           C
ATOM   1225  O   TYR A  90      86.580 104.090 143.350  1.00  0.00           O
ATOM   1226  N   PHE A  91      85.570 104.290 145.360  1.00  0.00           N
ATOM   1227  HN  PHE A  91      85.640 104.080 146.330  1.00  0.00           H
ATOM   1228  CA  PHE A  91      84.690 105.380 144.870  1.00  0.00           C
ATOM   1229  HA  PHE A  91      85.060 105.710 143.910  1.00  0.00           H
ATOM   1230  CB  PHE A  91      83.200 104.900 144.810  1.00  0.00           C
ATOM   1231  HB1 PHE A  91      82.710 105.690 144.210  1.00  0.00           H
ATOM   1232  HB2 PHE A  91      83.120 104.030 144.140  1.00  0.00           H
ATOM   1233  CG  PHE A  91      82.410 104.710 146.090  1.00  0.00           C
ATOM   1234  CD1 PHE A  91      82.490 103.470 146.770  1.00  0.00           C
ATOM   1235  HD1 PHE A  91      83.180 102.650 146.610  1.00  0.00           H
ATOM   1236  CE1 PHE A  91      81.580 103.200 147.750  1.00  0.00           C
ATOM   1237  HE1 PHE A  91      81.560 102.300 148.340  1.00  0.00           H
ATOM   1238  CZ  PHE A  91      80.630 104.150 148.080  1.00  0.00           C
ATOM   1239  HZ  PHE A  91      79.900 103.900 148.830  1.00  0.00           H
ATOM   1240  CD2 PHE A  91      81.450 105.630 146.450  1.00  0.00           C
ATOM   1241  HD2 PHE A  91      81.340 106.520 145.850  1.00  0.00           H
ATOM   1242  CE2 PHE A  91      80.540 105.390 147.510  1.00  0.00           C
ATOM   1243  HE2 PHE A  91      79.790 106.130 147.760  1.00  0.00           H
ATOM   1244  C   PHE A  91      84.750 106.570 145.810  1.00  0.00           C
ATOM   1245  O   PHE A  91      85.020 106.390 147.000  1.00  0.00           O
ATOM   1246  N   PHE A  92      84.410 107.730 145.310  1.00  0.00           N
ATOM   1247  HN  PHE A  92      84.230 107.720 144.330  1.00  0.00           H
ATOM   1248  CA  PHE A  92      83.950 108.900 146.040  1.00  0.00           C
ATOM   1249  HA  PHE A  92      83.880 108.620 147.080  1.00  0.00           H
ATOM   1250  CB  PHE A  92      85.130 109.880 146.040  1.00  0.00           C
ATOM   1251  HB1 PHE A  92      85.880 109.310 146.620  1.00  0.00           H
ATOM   1252  HB2 PHE A  92      85.470 110.030 145.000  1.00  0.00           H
ATOM   1253  CG  PHE A  92      85.020 111.300 146.690  1.00  0.00           C
ATOM   1254  CD1 PHE A  92      84.180 111.650 147.730  1.00  0.00           C
ATOM   1255  HD1 PHE A  92      83.520 110.930 148.170  1.00  0.00           H
ATOM   1256  CE1 PHE A  92      84.070 112.990 148.140  1.00  0.00           C
ATOM   1257  HE1 PHE A  92      83.330 113.240 148.900  1.00  0.00           H
ATOM   1258  CZ  PHE A  92      84.790 113.970 147.490  1.00  0.00           C
ATOM   1259  HZ  PHE A  92      84.690 115.010 147.770  1.00  0.00           H
ATOM   1260  CD2 PHE A  92      85.750 112.270 146.100  1.00  0.00           C
ATOM   1261  HD2 PHE A  92      86.420 112.000 145.290  1.00  0.00           H
ATOM   1262  CE2 PHE A  92      85.590 113.630 146.390  1.00  0.00           C
ATOM   1263  HE2 PHE A  92      86.220 114.390 145.950  1.00  0.00           H
ATOM   1264  C   PHE A  92      82.650 109.450 145.510  1.00  0.00           C
ATOM   1265  O   PHE A  92      82.420 109.720 144.340  1.00  0.00           O
ATOM   1266  N   SER A  93      81.620 109.510 146.440  1.00  0.00           N
ATOM   1267  HN  SER A  93      81.800 109.300 147.400  1.00  0.00           H
ATOM   1268  CA  SER A  93      80.290 109.940 146.100  1.00  0.00           C
ATOM   1269  HA  SER A  93      80.180 110.130 145.040  1.00  0.00           H
ATOM   1270  CB  SER A  93      79.190 108.920 146.480  1.00  0.00           C
ATOM   1271  HB1 SER A  93      79.400 108.060 145.810  1.00  0.00           H
ATOM   1272  HB2 SER A  93      78.220 109.390 146.200  1.00  0.00           H
ATOM   1273  OG  SER A  93      78.990 108.560 147.830  1.00  0.00           O
ATOM   1274  HG1 SER A  93      78.600 109.230 148.400  1.00  0.00           H
ATOM   1275  C   SER A  93      79.970 111.250 146.870  1.00  0.00           C
ATOM   1276  O   SER A  93      80.310 111.540 147.980  1.00  0.00           O
ATOM   1277  N   LEU A  94      79.340 112.160 146.190  1.00  0.00           N
ATOM   1278  HN  LEU A  94      79.110 112.170 145.210  1.00  0.00           H
ATOM   1279  CA  LEU A  94      78.910 113.340 146.900  1.00  0.00           C
ATOM   1280  HA  LEU A  94      78.680 112.950 147.880  1.00  0.00           H
ATOM   1281  CB  LEU A  94      80.040 114.450 146.810  1.00  0.00           C
ATOM   1282  HB1 LEU A  94      80.790 114.030 147.510  1.00  0.00           H
ATOM   1283  HB2 LEU A  94      80.460 114.450 145.780  1.00  0.00           H
ATOM   1284  CG  LEU A  94      79.480 115.790 147.360  1.00  0.00           C
ATOM   1285  HG  LEU A  94      78.580 116.130 146.800  1.00  0.00           H
ATOM   1286  CD1 LEU A  94      79.170 115.770 148.870  1.00  0.00           C
ATOM   1287 HD11 LEU A  94      78.550 116.610 149.250  1.00  0.00           H
ATOM   1288 HD12 LEU A  94      78.570 114.880 149.150  1.00  0.00           H
ATOM   1289 HD13 LEU A  94      80.140 115.790 149.400  1.00  0.00           H
ATOM   1290  CD2 LEU A  94      80.530 116.880 147.020  1.00  0.00           C
ATOM   1291 HD21 LEU A  94      80.400 117.900 147.440  1.00  0.00           H
ATOM   1292 HD22 LEU A  94      81.530 116.480 147.310  1.00  0.00           H
ATOM   1293 HD23 LEU A  94      80.600 117.080 145.930  1.00  0.00           H
ATOM   1294  C   LEU A  94      77.540 113.820 146.360  1.00  0.00           C
ATOM   1295  O   LEU A  94      77.240 113.870 145.160  1.00  0.00           O
ATOM   1296  N   LYS A  95      76.600 114.050 147.280  1.00  0.00           N
ATOM   1297  HN  LYS A  95      76.800 113.900 148.240  1.00  0.00           H
ATOM   1298  CA  LYS A  95      75.350 114.750 147.180  1.00  0.00           C
ATOM   1299  HA  LYS A  95      75.170 115.090 146.170  1.00  0.00           H
ATOM   1300  CB  LYS A  95      74.160 113.800 147.450  1.00  0.00           C
ATOM   1301  HB1 LYS A  95      74.240 112.900 146.800  1.00  0.00           H
ATOM   1302  HB2 LYS A  95      74.210 113.400 148.480  1.00  0.00           H
ATOM   1303  CG  LYS A  95      72.770 114.450 147.270  1.00  0.00           C
ATOM   1304  HG1 LYS A  95      72.660 115.090 146.360  1.00  0.00           H
ATOM   1305  HG2 LYS A  95      72.640 115.110 148.150  1.00  0.00           H
ATOM   1306  CD  LYS A  95      71.630 113.330 147.200  1.00  0.00           C
ATOM   1307  HD1 LYS A  95      71.650 112.960 148.240  1.00  0.00           H
ATOM   1308  HD2 LYS A  95      71.940 112.420 146.650  1.00  0.00           H
ATOM   1309  CE  LYS A  95      70.280 113.890 146.680  1.00  0.00           C
ATOM   1310  HE1 LYS A  95      70.310 114.440 145.710  1.00  0.00           H
ATOM   1311  HE2 LYS A  95      69.950 114.680 147.390  1.00  0.00           H
ATOM   1312  NZ  LYS A  95      69.220 112.830 146.590  1.00  0.00           N
ATOM   1313  HZ1 LYS A  95      69.490 112.130 145.870  1.00  0.00           H
ATOM   1314  HZ2 LYS A  95      69.240 112.320 147.490  1.00  0.00           H
ATOM   1315  HZ3 LYS A  95      68.250 113.220 146.630  1.00  0.00           H
ATOM   1316  C   LYS A  95      75.170 115.880 148.130  1.00  0.00           C
ATOM   1317  O   LYS A  95      75.080 115.650 149.310  1.00  0.00           O
ATOM   1318  N   THR A  96      75.110 117.190 147.650  1.00  0.00           N
ATOM   1319  HN  THR A  96      75.290 117.250 146.670  1.00  0.00           H
ATOM   1320  CA  THR A  96      74.820 118.270 148.580  1.00  0.00           C
ATOM   1321  HA  THR A  96      75.440 118.080 149.440  1.00  0.00           H
ATOM   1322  CB  THR A  96      75.250 119.640 148.160  1.00  0.00           C
ATOM   1323  HB  THR A  96      75.270 120.340 149.030  1.00  0.00           H
ATOM   1324  OG1 THR A  96      74.410 120.270 147.230  1.00  0.00           O
ATOM   1325  HG1 THR A  96      74.680 121.200 147.230  1.00  0.00           H
ATOM   1326  CG2 THR A  96      76.710 119.640 147.490  1.00  0.00           C
ATOM   1327 HG21 THR A  96      76.520 119.010 146.600  1.00  0.00           H
ATOM   1328 HG22 THR A  96      77.040 120.700 147.400  1.00  0.00           H
ATOM   1329 HG23 THR A  96      77.490 119.160 148.120  1.00  0.00           H
ATOM   1330  C   THR A  96      73.340 118.270 149.020  1.00  0.00           C
ATOM   1331  O   THR A  96      72.500 117.710 148.350  1.00  0.00           O
ATOM   1332  N   ASP A  97      73.040 119.060 150.100  1.00  0.00           N
ATOM   1333  HN  ASP A  97      73.800 119.520 150.550  1.00  0.00           H
ATOM   1334  CA  ASP A  97      71.660 119.290 150.450  1.00  0.00           C
ATOM   1335  HA  ASP A  97      71.260 118.290 150.430  1.00  0.00           H
ATOM   1336  CB  ASP A  97      71.600 119.810 151.900  1.00  0.00           C
ATOM   1337  HB1 ASP A  97      72.200 120.750 151.890  1.00  0.00           H
ATOM   1338  HB2 ASP A  97      70.590 120.200 152.160  1.00  0.00           H
ATOM   1339  CG  ASP A  97      71.940 118.870 153.070  1.00  0.00           C
ATOM   1340  OD1 ASP A  97      72.350 117.720 152.690  1.00  0.00           O
ATOM   1341  OD2 ASP A  97      71.940 119.240 154.220  1.00  0.00           O
ATOM   1342  C   ASP A  97      70.800 120.100 149.460  1.00  0.00           C
ATOM   1343  O   ASP A  97      69.580 120.010 149.410  1.00  0.00           O
ATOM   1344  N   ARG A  98      71.410 120.830 148.440  1.00  0.00           N
ATOM   1345  HN  ARG A  98      72.380 121.040 148.520  1.00  0.00           H
ATOM   1346  CA  ARG A  98      70.790 121.490 147.300  1.00  0.00           C
ATOM   1347  HA  ARG A  98      69.780 121.790 147.530  1.00  0.00           H
ATOM   1348  CB  ARG A  98      71.660 122.690 146.830  1.00  0.00           C
ATOM   1349  HB1 ARG A  98      72.660 122.280 146.570  1.00  0.00           H
ATOM   1350  HB2 ARG A  98      71.140 123.240 146.020  1.00  0.00           H
ATOM   1351  CG  ARG A  98      71.960 123.800 147.930  1.00  0.00           C
ATOM   1352  HG1 ARG A  98      72.630 123.480 148.750  1.00  0.00           H
ATOM   1353  HG2 ARG A  98      70.990 124.060 148.400  1.00  0.00           H
ATOM   1354  CD  ARG A  98      72.570 125.020 147.370  1.00  0.00           C
ATOM   1355  HD1 ARG A  98      71.920 125.460 146.590  1.00  0.00           H
ATOM   1356  HD2 ARG A  98      73.540 124.870 146.860  1.00  0.00           H
ATOM   1357  NE  ARG A  98      72.820 125.970 148.530  1.00  0.00           N
ATOM   1358  HE  ARG A  98      72.780 125.660 149.480  1.00  0.00           H
ATOM   1359  CZ  ARG A  98      73.430 127.120 148.350  1.00  0.00           C
ATOM   1360  NH1 ARG A  98      73.530 127.790 147.310  1.00  0.00           N
ATOM   1361 HH11 ARG A  98      74.220 128.510 147.270  1.00  0.00           H
ATOM   1362 HH12 ARG A  98      73.170 127.480 146.430  1.00  0.00           H
ATOM   1363  NH2 ARG A  98      74.080 127.470 149.470  1.00  0.00           N
ATOM   1364 HH21 ARG A  98      74.660 128.280 149.560  1.00  0.00           H
ATOM   1365 HH22 ARG A  98      73.870 127.020 150.340  1.00  0.00           H
ATOM   1366  C   ARG A  98      70.700 120.640 146.070  1.00  0.00           C
ATOM   1367  O   ARG A  98      70.150 121.120 145.030  1.00  0.00           O
ATOM   1368  N   ALA A  99      71.280 119.430 146.060  1.00  0.00           N
ATOM   1369  HN  ALA A  99      71.780 119.140 146.870  1.00  0.00           H
ATOM   1370  CA  ALA A  99      71.280 118.560 144.890  1.00  0.00           C
ATOM   1371  HA  ALA A  99      71.280 119.210 144.040  1.00  0.00           H
ATOM   1372  CB  ALA A  99      72.590 117.730 144.850  1.00  0.00           C
ATOM   1373  HB1 ALA A  99      73.320 118.550 144.980  1.00  0.00           H
ATOM   1374  HB2 ALA A  99      72.680 117.020 145.710  1.00  0.00           H
ATOM   1375  HB3 ALA A  99      72.670 117.240 143.860  1.00  0.00           H
ATOM   1376  C   ALA A  99      69.990 117.770 144.670  1.00  0.00           C
ATOM   1377  O   ALA A  99      69.270 117.410 145.620  1.00  0.00           O
ATOM   1378  N   ARG A 100      69.680 117.390 143.460  1.00  0.00           N
ATOM   1379  HN  ARG A 100      70.340 117.610 142.750  1.00  0.00           H
ATOM   1380  CA  ARG A 100      68.580 116.450 143.170  1.00  0.00           C
ATOM   1381  HA  ARG A 100      67.880 116.480 143.990  1.00  0.00           H
ATOM   1382  CB  ARG A 100      67.840 117.000 141.880  1.00  0.00           C
ATOM   1383  HB1 ARG A 100      68.520 117.140 141.000  1.00  0.00           H
ATOM   1384  HB2 ARG A 100      67.190 116.160 141.560  1.00  0.00           H
ATOM   1385  CG  ARG A 100      67.010 118.320 141.970  1.00  0.00           C
ATOM   1386  HG1 ARG A 100      66.600 118.550 140.970  1.00  0.00           H
ATOM   1387  HG2 ARG A 100      67.690 119.120 142.330  1.00  0.00           H
ATOM   1388  CD  ARG A 100      65.810 118.030 142.830  1.00  0.00           C
ATOM   1389  HD1 ARG A 100      66.240 117.760 143.820  1.00  0.00           H
ATOM   1390  HD2 ARG A 100      65.210 117.190 142.400  1.00  0.00           H
ATOM   1391  NE  ARG A 100      65.010 119.300 142.970  1.00  0.00           N
ATOM   1392  HE  ARG A 100      65.160 120.090 142.370  1.00  0.00           H
ATOM   1393  CZ  ARG A 100      63.810 119.250 143.600  1.00  0.00           C
ATOM   1394  NH1 ARG A 100      63.260 118.190 144.080  1.00  0.00           N
ATOM   1395 HH11 ARG A 100      62.390 118.350 144.550  1.00  0.00           H
ATOM   1396 HH12 ARG A 100      63.710 117.330 144.300  1.00  0.00           H
ATOM   1397  NH2 ARG A 100      63.030 120.300 143.800  1.00  0.00           N
ATOM   1398 HH21 ARG A 100      62.160 120.110 144.240  1.00  0.00           H
ATOM   1399 HH22 ARG A 100      63.350 121.190 143.490  1.00  0.00           H
ATOM   1400  C   ARG A 100      69.100 115.060 142.930  1.00  0.00           C
ATOM   1401  O   ARG A 100      68.400 114.070 142.900  1.00  0.00           O
ATOM   1402  N   GLN A 101      70.450 114.940 142.830  1.00  0.00           N
ATOM   1403  HN  GLN A 101      71.020 115.700 143.160  1.00  0.00           H
ATOM   1404  CA  GLN A 101      71.080 113.680 142.550  1.00  0.00           C
ATOM   1405  HA  GLN A 101      70.500 112.930 143.070  1.00  0.00           H
ATOM   1406  CB  GLN A 101      71.110 113.180 141.060  1.00  0.00           C
ATOM   1407  HB1 GLN A 101      71.750 112.270 141.100  1.00  0.00           H
ATOM   1408  HB2 GLN A 101      70.060 112.870 140.840  1.00  0.00           H
ATOM   1409  CG  GLN A 101      71.700 114.100 139.940  1.00  0.00           C
ATOM   1410  HG1 GLN A 101      71.000 114.940 139.780  1.00  0.00           H
ATOM   1411  HG2 GLN A 101      71.820 113.410 139.080  1.00  0.00           H
ATOM   1412  CD  GLN A 101      73.060 114.710 140.200  1.00  0.00           C
ATOM   1413  OE1 GLN A 101      73.180 115.910 140.390  1.00  0.00           O
ATOM   1414  NE2 GLN A 101      74.100 113.960 140.080  1.00  0.00           N
ATOM   1415 HE21 GLN A 101      73.990 113.050 139.690  1.00  0.00           H
ATOM   1416 HE22 GLN A 101      74.940 114.390 140.410  1.00  0.00           H
ATOM   1417  C   GLN A 101      72.500 113.560 143.110  1.00  0.00           C
ATOM   1418  O   GLN A 101      73.110 114.620 143.450  1.00  0.00           O
ATOM   1419  N   VAL A 102      73.020 112.310 143.360  1.00  0.00           N
ATOM   1420  HN  VAL A 102      72.360 111.580 143.460  1.00  0.00           H
ATOM   1421  CA  VAL A 102      74.420 112.030 143.760  1.00  0.00           C
ATOM   1422  HA  VAL A 102      74.790 112.830 144.390  1.00  0.00           H
ATOM   1423  CB  VAL A 102      74.440 110.720 144.550  1.00  0.00           C
ATOM   1424  HB  VAL A 102      73.730 110.830 145.400  1.00  0.00           H
ATOM   1425  CG1 VAL A 102      74.170 109.460 143.750  1.00  0.00           C
ATOM   1426 HG11 VAL A 102      74.950 109.180 143.010  1.00  0.00           H
ATOM   1427 HG12 VAL A 102      74.230 108.570 144.400  1.00  0.00           H
ATOM   1428 HG13 VAL A 102      73.210 109.480 143.190  1.00  0.00           H
ATOM   1429  CG2 VAL A 102      75.890 110.620 145.240  1.00  0.00           C
ATOM   1430 HG21 VAL A 102      75.910 109.730 145.900  1.00  0.00           H
ATOM   1431 HG22 VAL A 102      76.640 110.450 144.440  1.00  0.00           H
ATOM   1432 HG23 VAL A 102      76.120 111.490 145.890  1.00  0.00           H
ATOM   1433  C   VAL A 102      75.350 111.840 142.600  1.00  0.00           C
ATOM   1434  O   VAL A 102      74.920 111.280 141.580  1.00  0.00           O
ATOM   1435  N   THR A 103      76.560 112.440 142.650  1.00  0.00           N
ATOM   1436  HN  THR A 103      76.710 112.820 143.560  1.00  0.00           H
ATOM   1437  CA  THR A 103      77.640 112.360 141.670  1.00  0.00           C
ATOM   1438  HA  THR A 103      77.170 112.000 140.770  1.00  0.00           H
ATOM   1439  CB  THR A 103      78.320 113.730 141.330  1.00  0.00           C
ATOM   1440  HB  THR A 103      78.760 114.130 142.270  1.00  0.00           H
ATOM   1441  OG1 THR A 103      77.370 114.710 140.830  1.00  0.00           O
ATOM   1442  HG1 THR A 103      77.050 114.280 140.030  1.00  0.00           H
ATOM   1443  CG2 THR A 103      79.300 113.650 140.250  1.00  0.00           C
ATOM   1444 HG21 THR A 103      80.010 112.800 140.340  1.00  0.00           H
ATOM   1445 HG22 THR A 103      78.760 113.430 139.300  1.00  0.00           H
ATOM   1446 HG23 THR A 103      79.840 114.610 140.100  1.00  0.00           H
ATOM   1447  C   THR A 103      78.750 111.510 142.300  1.00  0.00           C
ATOM   1448  O   THR A 103      79.160 111.680 143.470  1.00  0.00           O
ATOM   1449  N   THR A 104      79.200 110.570 141.480  1.00  0.00           N
ATOM   1450  HN  THR A 104      78.960 110.440 140.520  1.00  0.00           H
ATOM   1451  CA  THR A 104      80.110 109.500 141.930  1.00  0.00           C
ATOM   1452  HA  THR A 104      80.540 109.780 142.890  1.00  0.00           H
ATOM   1453  CB  THR A 104      79.440 108.190 142.110  1.00  0.00           C
ATOM   1454  HB  THR A 104      79.220 107.620 141.180  1.00  0.00           H
ATOM   1455  OG1 THR A 104      78.240 108.210 142.860  1.00  0.00           O
ATOM   1456  HG1 THR A 104      77.700 108.800 142.340  1.00  0.00           H
ATOM   1457  CG2 THR A 104      80.310 107.360 142.930  1.00  0.00           C
ATOM   1458 HG21 THR A 104      79.700 106.500 143.280  1.00  0.00           H
ATOM   1459 HG22 THR A 104      81.190 107.050 142.330  1.00  0.00           H
ATOM   1460 HG23 THR A 104      80.770 107.820 143.830  1.00  0.00           H
ATOM   1461  C   THR A 104      81.310 109.470 140.980  1.00  0.00           C
ATOM   1462  O   THR A 104      81.170 109.490 139.770  1.00  0.00           O
ATOM   1463  N   ILE A 105      82.480 109.520 141.540  1.00  0.00           N
ATOM   1464  HN  ILE A 105      82.530 109.460 142.540  1.00  0.00           H
ATOM   1465  CA  ILE A 105      83.720 109.300 140.760  1.00  0.00           C
ATOM   1466  HA  ILE A 105      83.510 109.020 139.740  1.00  0.00           H
ATOM   1467  CB  ILE A 105      84.640 110.530 140.730  1.00  0.00           C
ATOM   1468  HB  ILE A 105      85.450 110.430 139.970  1.00  0.00           H
ATOM   1469  CG2 ILE A 105      83.690 111.650 140.200  1.00  0.00           C
ATOM   1470 HG21 ILE A 105      84.250 112.610 140.050  1.00  0.00           H
ATOM   1471 HG22 ILE A 105      83.340 111.390 139.180  1.00  0.00           H
ATOM   1472 HG23 ILE A 105      82.880 111.890 140.910  1.00  0.00           H
ATOM   1473  CG1 ILE A 105      85.330 110.930 142.050  1.00  0.00           C
ATOM   1474 HG11 ILE A 105      86.100 110.150 142.220  1.00  0.00           H
ATOM   1475 HG12 ILE A 105      84.650 110.940 142.930  1.00  0.00           H
ATOM   1476  CD  ILE A 105      86.070 112.190 141.920  1.00  0.00           C
ATOM   1477  HD1 ILE A 105      86.570 112.380 142.900  1.00  0.00           H
ATOM   1478  HD2 ILE A 105      86.910 112.050 141.210  1.00  0.00           H
ATOM   1479  HD3 ILE A 105      85.460 113.070 141.640  1.00  0.00           H
ATOM   1480  C   ILE A 105      84.420 108.000 141.320  1.00  0.00           C
ATOM   1481  O   ILE A 105      84.410 107.750 142.560  1.00  0.00           O
ATOM   1482  N   ASN A 106      85.060 107.160 140.410  1.00  0.00           N
ATOM   1483  HN  ASN A 106      85.070 107.340 139.430  1.00  0.00           H
ATOM   1484  CA  ASN A 106      85.570 105.810 140.660  1.00  0.00           C
ATOM   1485  HA  ASN A 106      85.670 105.600 141.720  1.00  0.00           H
ATOM   1486  CB  ASN A 106      84.770 104.800 139.930  1.00  0.00           C
ATOM   1487  HB1 ASN A 106      84.830 104.930 138.820  1.00  0.00           H
ATOM   1488  HB2 ASN A 106      85.050 103.770 140.210  1.00  0.00           H
ATOM   1489  CG  ASN A 106      83.280 104.900 140.230  1.00  0.00           C
ATOM   1490  OD1 ASN A 106      82.460 105.410 139.420  1.00  0.00           O
ATOM   1491  ND2 ASN A 106      82.930 104.430 141.430  1.00  0.00           N
ATOM   1492 HD21 ASN A 106      83.520 103.720 141.810  1.00  0.00           H
ATOM   1493 HD22 ASN A 106      81.960 104.310 141.660  1.00  0.00           H
ATOM   1494  C   ASN A 106      87.010 105.740 140.070  1.00  0.00           C
ATOM   1495  O   ASN A 106      87.430 106.580 139.250  1.00  0.00           O
ATOM   1496  N   ALA A 107      87.780 104.820 140.520  1.00  0.00           N
ATOM   1497  HN  ALA A 107      87.380 104.370 141.310  1.00  0.00           H
ATOM   1498  CA  ALA A 107      89.190 104.630 140.250  1.00  0.00           C
ATOM   1499  HA  ALA A 107      89.540 105.660 140.260  1.00  0.00           H
ATOM   1500  CB  ALA A 107      89.850 103.880 141.410  1.00  0.00           C
ATOM   1501  HB1 ALA A 107      89.340 102.910 141.270  1.00  0.00           H
ATOM   1502  HB2 ALA A 107      90.950 103.770 141.240  1.00  0.00           H
ATOM   1503  HB3 ALA A 107      89.650 104.420 142.360  1.00  0.00           H
ATOM   1504  C   ALA A 107      89.430 103.980 138.850  1.00  0.00           C
ATOM   1505  O   ALA A 107      88.500 103.440 138.210  1.00  0.00           O
ATOM   1506  N   HIS A 108      90.650 104.020 138.260  1.00  0.00           N
ATOM   1507  HN  HIS A 108      91.500 104.320 138.670  1.00  0.00           H
ATOM   1508  CA  HIS A 108      90.750 103.570 136.860  1.00  0.00           C
ATOM   1509  HA  HIS A 108      89.770 103.620 136.410  1.00  0.00           H
ATOM   1510  CB  HIS A 108      91.900 104.340 136.090  1.00  0.00           C
ATOM   1511  HB1 HIS A 108      91.690 104.090 135.030  1.00  0.00           H
ATOM   1512  HB2 HIS A 108      91.780 105.430 136.200  1.00  0.00           H
ATOM   1513  ND1 HIS A 108      93.890 104.430 137.520  1.00  0.00           N
ATOM   1514  CG  HIS A 108      93.310 104.000 136.390  1.00  0.00           C
ATOM   1515  CE1 HIS A 108      95.200 104.090 137.360  1.00  0.00           C
ATOM   1516  HE1 HIS A 108      95.940 104.390 138.110  1.00  0.00           H
ATOM   1517  NE2 HIS A 108      95.370 103.410 136.240  1.00  0.00           N
ATOM   1518  HE2 HIS A 108      96.250 103.160 135.860  1.00  0.00           H
ATOM   1519  CD2 HIS A 108      94.170 103.280 135.600  1.00  0.00           C
ATOM   1520  HD2 HIS A 108      94.130 102.700 134.690  1.00  0.00           H
ATOM   1521  C   HIS A 108      91.080 102.090 136.800  1.00  0.00           C
ATOM   1522  O   HIS A 108      91.280 101.570 135.670  1.00  0.00           O
ATOM   1523  N   ARG A 109      91.230 101.440 137.920  1.00  0.00           N
ATOM   1524  HN  ARG A 109      91.150 101.810 138.850  1.00  0.00           H
ATOM   1525  CA  ARG A 109      91.420 100.020 137.960  1.00  0.00           C
ATOM   1526  HA  ARG A 109      90.710  99.580 137.270  1.00  0.00           H
ATOM   1527  CB  ARG A 109      92.820  99.650 137.510  1.00  0.00           C
ATOM   1528  HB1 ARG A 109      93.030  98.650 137.960  1.00  0.00           H
ATOM   1529  HB2 ARG A 109      92.790  99.580 136.410  1.00  0.00           H
ATOM   1530  CG  ARG A 109      93.960 100.530 137.950  1.00  0.00           C
ATOM   1531  HG1 ARG A 109      93.850 100.500 139.060  1.00  0.00           H
ATOM   1532  HG2 ARG A 109      93.710 101.540 137.580  1.00  0.00           H
ATOM   1533  CD  ARG A 109      95.320 100.050 137.450  1.00  0.00           C
ATOM   1534  HD1 ARG A 109      95.280 100.000 136.340  1.00  0.00           H
ATOM   1535  HD2 ARG A 109      95.430  99.010 137.830  1.00  0.00           H
ATOM   1536  NE  ARG A 109      96.450 100.890 137.980  1.00  0.00           N
ATOM   1537  HE  ARG A 109      96.270 101.740 138.470  1.00  0.00           H
ATOM   1538  CZ  ARG A 109      97.720 100.720 137.640  1.00  0.00           C
ATOM   1539  NH1 ARG A 109      98.110  99.770 136.800  1.00  0.00           N
ATOM   1540 HH11 ARG A 109      99.110  99.750 136.730  1.00  0.00           H
ATOM   1541 HH12 ARG A 109      97.510  99.010 136.590  1.00  0.00           H
ATOM   1542  NH2 ARG A 109      98.600 101.400 138.350  1.00  0.00           N
ATOM   1543 HH21 ARG A 109      99.550 101.090 138.270  1.00  0.00           H
ATOM   1544 HH22 ARG A 109      98.340 101.930 139.160  1.00  0.00           H
ATOM   1545  C   ARG A 109      91.060  99.490 139.340  1.00  0.00           C
ATOM   1546  O   ARG A 109      91.000 100.260 140.330  1.00  0.00           O
ATOM   1547  N   SER A 110      90.760  98.180 139.390  1.00  0.00           N
ATOM   1548  HN  SER A 110      90.620  97.760 138.490  1.00  0.00           H
ATOM   1549  CA  SER A 110      90.540  97.340 140.560  1.00  0.00           C
ATOM   1550  HA  SER A 110      89.530  97.530 140.900  1.00  0.00           H
ATOM   1551  CB  SER A 110      90.710  95.810 140.310  1.00  0.00           C
ATOM   1552  HB1 SER A 110      90.480  95.170 141.190  1.00  0.00           H
ATOM   1553  HB2 SER A 110      91.790  95.640 140.160  1.00  0.00           H
ATOM   1554  OG  SER A 110      89.910  95.280 139.250  1.00  0.00           O
ATOM   1555  HG1 SER A 110      89.160  95.840 139.030  1.00  0.00           H
ATOM   1556  C   SER A 110      91.400  97.730 141.750  1.00  0.00           C
ATOM   1557  O   SER A 110      92.560  98.060 141.580  1.00  0.00           O
ATOM   1558  N   TYR A 111      90.860  97.670 143.000  1.00  0.00           N
ATOM   1559  HN  TYR A 111      89.890  97.420 143.030  1.00  0.00           H
ATOM   1560  CA  TYR A 111      91.700  97.800 144.170  1.00  0.00           C
ATOM   1561  HA  TYR A 111      92.270  98.700 144.000  1.00  0.00           H
ATOM   1562  CB  TYR A 111      90.950  98.000 145.550  1.00  0.00           C
ATOM   1563  HB1 TYR A 111      91.620  98.620 146.190  1.00  0.00           H
ATOM   1564  HB2 TYR A 111      90.050  98.630 145.410  1.00  0.00           H
ATOM   1565  CG  TYR A 111      90.390  96.730 146.280  1.00  0.00           C
ATOM   1566  CD1 TYR A 111      89.070  96.320 146.070  1.00  0.00           C
ATOM   1567  HD1 TYR A 111      88.420  96.970 145.500  1.00  0.00           H
ATOM   1568  CE1 TYR A 111      88.550  95.130 146.660  1.00  0.00           C
ATOM   1569  HE1 TYR A 111      87.510  94.840 146.600  1.00  0.00           H
ATOM   1570  CZ  TYR A 111      89.380  94.370 147.540  1.00  0.00           C
ATOM   1571  OH  TYR A 111      88.840  93.290 148.250  1.00  0.00           O
ATOM   1572  HH  TYR A 111      89.330  93.240 149.080  1.00  0.00           H
ATOM   1573  CD2 TYR A 111      91.230  95.940 147.140  1.00  0.00           C
ATOM   1574  HD2 TYR A 111      92.280  96.200 147.190  1.00  0.00           H
ATOM   1575  CE2 TYR A 111      90.760  94.770 147.700  1.00  0.00           C
ATOM   1576  HE2 TYR A 111      91.480  94.260 148.320  1.00  0.00           H
ATOM   1577  C   TYR A 111      92.820  96.710 144.170  1.00  0.00           C
ATOM   1578  O   TYR A 111      92.630  95.560 143.810  1.00  0.00           O
ATOM   1579  N   LEU A 112      94.030  97.030 144.630  1.00  0.00           N
ATOM   1580  HN  LEU A 112      94.310  97.980 144.750  1.00  0.00           H
ATOM   1581  CA  LEU A 112      95.030  96.050 144.950  1.00  0.00           C
ATOM   1582  HA  LEU A 112      94.950  95.310 144.170  1.00  0.00           H
ATOM   1583  CB  LEU A 112      96.360  96.780 144.860  1.00  0.00           C
ATOM   1584  HB1 LEU A 112      96.340  97.670 145.530  1.00  0.00           H
ATOM   1585  HB2 LEU A 112      97.180  96.100 145.170  1.00  0.00           H
ATOM   1586  CG  LEU A 112      96.650  97.340 143.430  1.00  0.00           C
ATOM   1587  HG  LEU A 112      95.740  97.830 143.020  1.00  0.00           H
ATOM   1588  CD1 LEU A 112      97.750  98.490 143.590  1.00  0.00           C
ATOM   1589 HD11 LEU A 112      98.680  97.960 143.890  1.00  0.00           H
ATOM   1590 HD12 LEU A 112      97.790  99.120 142.670  1.00  0.00           H
ATOM   1591 HD13 LEU A 112      97.570  99.240 144.390  1.00  0.00           H
ATOM   1592  CD2 LEU A 112      96.950  96.260 142.420  1.00  0.00           C
ATOM   1593 HD21 LEU A 112      97.840  95.740 142.840  1.00  0.00           H
ATOM   1594 HD22 LEU A 112      96.160  95.500 142.290  1.00  0.00           H
ATOM   1595 HD23 LEU A 112      97.400  96.680 141.490  1.00  0.00           H
ATOM   1596  C   LEU A 112      94.870  95.470 146.330  1.00  0.00           C
ATOM   1597  O   LEU A 112      94.940  96.230 147.280  1.00  0.00           O
ATOM   1598  N   PRO A 113      94.560  94.190 146.480  1.00  0.00           N
ATOM   1599  CD  PRO A 113      94.210  93.230 145.470  1.00  0.00           C
ATOM   1600  HD1 PRO A 113      95.040  93.230 144.740  1.00  0.00           H
ATOM   1601  HD2 PRO A 113      93.240  93.530 145.020  1.00  0.00           H
ATOM   1602  CA  PRO A 113      94.360  93.610 147.860  1.00  0.00           C
ATOM   1603  HA  PRO A 113      93.720  94.330 148.350  1.00  0.00           H
ATOM   1604  CB  PRO A 113      93.700  92.250 147.580  1.00  0.00           C
ATOM   1605  HB1 PRO A 113      93.930  91.500 148.370  1.00  0.00           H
ATOM   1606  HB2 PRO A 113      92.590  92.320 147.560  1.00  0.00           H
ATOM   1607  CG  PRO A 113      94.240  91.870 146.230  1.00  0.00           C
ATOM   1608  HG1 PRO A 113      93.690  91.160 145.580  1.00  0.00           H
ATOM   1609  HG2 PRO A 113      95.300  91.560 146.400  1.00  0.00           H
ATOM   1610  C   PRO A 113      95.660  93.510 148.630  1.00  0.00           C
ATOM   1611  O   PRO A 113      96.690  93.210 148.050  1.00  0.00           O
ATOM   1612  N   GLY A 114      95.590  93.830 149.920  1.00  0.00           N
ATOM   1613  HN  GLY A 114      94.660  93.940 150.240  1.00  0.00           H
ATOM   1614  CA  GLY A 114      96.680  93.450 150.870  1.00  0.00           C
ATOM   1615  HA1 GLY A 114      96.990  92.420 150.770  1.00  0.00           H
ATOM   1616  HA2 GLY A 114      96.290  93.590 151.870  1.00  0.00           H
ATOM   1617  C   GLY A 114      97.930  94.290 150.800  1.00  0.00           C
ATOM   1618  O   GLY A 114      98.990  93.790 151.100  1.00  0.00           O
ATOM   1619  N   GLN A 115      97.820  95.570 150.320  1.00  0.00           N
ATOM   1620  HN  GLN A 115      96.900  95.870 150.090  1.00  0.00           H
ATOM   1621  CA  GLN A 115      98.950  96.450 150.270  1.00  0.00           C
ATOM   1622  HA  GLN A 115      99.630  96.020 151.000  1.00  0.00           H
ATOM   1623  CB  GLN A 115      99.730  96.340 148.930  1.00  0.00           C
ATOM   1624  HB1 GLN A 115     100.680  96.920 148.990  1.00  0.00           H
ATOM   1625  HB2 GLN A 115     100.100  95.310 148.750  1.00  0.00           H
ATOM   1626  CG  GLN A 115      98.930  96.630 147.620  1.00  0.00           C
ATOM   1627  HG1 GLN A 115      98.270  97.510 147.780  1.00  0.00           H
ATOM   1628  HG2 GLN A 115      98.360  95.690 147.450  1.00  0.00           H
ATOM   1629  CD  GLN A 115      99.890  96.940 146.470  1.00  0.00           C
ATOM   1630  OE1 GLN A 115     100.320  98.020 146.280  1.00  0.00           O
ATOM   1631  NE2 GLN A 115     100.370  95.930 145.720  1.00  0.00           N
ATOM   1632 HE21 GLN A 115     100.040  95.030 146.000  1.00  0.00           H
ATOM   1633 HE22 GLN A 115     101.110  96.090 145.060  1.00  0.00           H
ATOM   1634  C   GLN A 115      98.540  97.900 150.600  1.00  0.00           C
ATOM   1635  O   GLN A 115      97.420  98.200 150.380  1.00  0.00           O
ATOM   1636  N   TRP A 116      99.460  98.670 151.250  1.00  0.00           N
ATOM   1637  HN  TRP A 116     100.400  98.340 151.360  1.00  0.00           H
ATOM   1638  CA  TRP A 116      99.150 100.090 151.550  1.00  0.00           C
ATOM   1639  HA  TRP A 116      98.260 100.050 152.170  1.00  0.00           H
ATOM   1640  CB  TRP A 116     100.310 100.840 152.310  1.00  0.00           C
ATOM   1641  HB1 TRP A 116     101.210 100.840 151.650  1.00  0.00           H
ATOM   1642  HB2 TRP A 116     100.070 101.910 152.500  1.00  0.00           H
ATOM   1643  CG  TRP A 116     100.700 100.290 153.630  1.00  0.00           C
ATOM   1644  CD1 TRP A 116     101.810  99.460 153.940  1.00  0.00           C
ATOM   1645  HD1 TRP A 116     102.510  99.000 153.260  1.00  0.00           H
ATOM   1646  NE1 TRP A 116     101.810  99.210 155.310  1.00  0.00           N
ATOM   1647  HE1 TRP A 116     102.480  98.790 155.870  1.00  0.00           H
ATOM   1648  CE2 TRP A 116     100.700  99.910 155.890  1.00  0.00           C
ATOM   1649  CD2 TRP A 116      99.950 100.510 154.840  1.00  0.00           C
ATOM   1650  CE3 TRP A 116      98.770 101.250 155.080  1.00  0.00           C
ATOM   1651  HE3 TRP A 116      98.320 101.820 154.270  1.00  0.00           H
ATOM   1652  CZ3 TRP A 116      98.310 101.350 156.370  1.00  0.00           C
ATOM   1653  HZ3 TRP A 116      97.340 101.790 156.530  1.00  0.00           H
ATOM   1654  CZ2 TRP A 116     100.170 100.010 157.180  1.00  0.00           C
ATOM   1655  HZ2 TRP A 116     100.690  99.510 157.980  1.00  0.00           H
ATOM   1656  CH2 TRP A 116      99.000 100.740 157.440  1.00  0.00           C
ATOM   1657  HH2 TRP A 116      98.570 100.800 158.430  1.00  0.00           H
ATOM   1658  C   TRP A 116      98.780 100.870 150.270  1.00  0.00           C
ATOM   1659  O   TRP A 116      99.510 100.890 149.270  1.00  0.00           O
ATOM   1660  N   VAL A 117      97.700 101.590 150.370  1.00  0.00           N
ATOM   1661  HN  VAL A 117      97.110 101.590 151.170  1.00  0.00           H
ATOM   1662  CA  VAL A 117      97.270 102.590 149.430  1.00  0.00           C
ATOM   1663  HA  VAL A 117      98.120 102.870 148.830  1.00  0.00           H
ATOM   1664  CB  VAL A 117      96.100 102.140 148.580  1.00  0.00           C
ATOM   1665  HB  VAL A 117      95.360 101.610 149.220  1.00  0.00           H
ATOM   1666  CG1 VAL A 117      95.350 103.370 147.910  1.00  0.00           C
ATOM   1667 HG11 VAL A 117      94.760 103.980 148.620  1.00  0.00           H
ATOM   1668 HG12 VAL A 117      96.120 104.030 147.470  1.00  0.00           H
ATOM   1669 HG13 VAL A 117      94.680 103.000 147.100  1.00  0.00           H
ATOM   1670  CG2 VAL A 117      96.600 101.160 147.520  1.00  0.00           C
ATOM   1671 HG21 VAL A 117      95.680 100.840 147.000  1.00  0.00           H
ATOM   1672 HG22 VAL A 117      97.330 101.480 146.740  1.00  0.00           H
ATOM   1673 HG23 VAL A 117      96.990 100.210 147.950  1.00  0.00           H
ATOM   1674  C   VAL A 117      96.840 103.750 150.220  1.00  0.00           C
ATOM   1675  O   VAL A 117      96.120 103.730 151.210  1.00  0.00           O
ATOM   1676  N   TYR A 118      97.360 104.940 149.790  1.00  0.00           N
ATOM   1677  HN  TYR A 118      97.840 104.930 148.920  1.00  0.00           H
ATOM   1678  CA  TYR A 118      97.050 106.230 150.290  1.00  0.00           C
ATOM   1679  HA  TYR A 118      96.650 106.190 151.290  1.00  0.00           H
ATOM   1680  CB  TYR A 118      98.300 107.210 150.380  1.00  0.00           C
ATOM   1681  HB1 TYR A 118      99.000 106.800 151.140  1.00  0.00           H
ATOM   1682  HB2 TYR A 118      98.930 107.210 149.460  1.00  0.00           H
ATOM   1683  CG  TYR A 118      97.970 108.620 150.690  1.00  0.00           C
ATOM   1684  CD1 TYR A 118      97.880 109.110 152.010  1.00  0.00           C
ATOM   1685  HD1 TYR A 118      97.980 108.420 152.840  1.00  0.00           H
ATOM   1686  CE1 TYR A 118      97.870 110.450 152.270  1.00  0.00           C
ATOM   1687  HE1 TYR A 118      97.860 110.820 153.280  1.00  0.00           H
ATOM   1688  CZ  TYR A 118      97.900 111.370 151.250  1.00  0.00           C
ATOM   1689  OH  TYR A 118      98.130 112.720 151.560  1.00  0.00           O
ATOM   1690  HH  TYR A 118      97.860 112.910 152.470  1.00  0.00           H
ATOM   1691  CD2 TYR A 118      97.900 109.560 149.630  1.00  0.00           C
ATOM   1692  HD2 TYR A 118      98.010 109.230 148.600  1.00  0.00           H
ATOM   1693  CE2 TYR A 118      97.850 110.900 149.920  1.00  0.00           C
ATOM   1694  HE2 TYR A 118      97.880 111.630 149.130  1.00  0.00           H
ATOM   1695  C   TYR A 118      95.880 106.810 149.470  1.00  0.00           C
ATOM   1696  O   TYR A 118      95.890 106.810 148.220  1.00  0.00           O
ATOM   1697  N   LEU A 119      94.780 107.120 150.070  1.00  0.00           N
ATOM   1698  HN  LEU A 119      94.790 107.000 151.060  1.00  0.00           H
ATOM   1699  CA  LEU A 119      93.500 107.340 149.380  1.00  0.00           C
ATOM   1700  HA  LEU A 119      93.740 107.370 148.330  1.00  0.00           H
ATOM   1701  CB  LEU A 119      92.360 106.300 149.810  1.00  0.00           C
ATOM   1702  HB1 LEU A 119      92.560 105.270 149.470  1.00  0.00           H
ATOM   1703  HB2 LEU A 119      92.300 106.410 150.920  1.00  0.00           H
ATOM   1704  CG  LEU A 119      90.920 106.690 149.330  1.00  0.00           C
ATOM   1705  HG  LEU A 119      90.630 107.700 149.700  1.00  0.00           H
ATOM   1706  CD1 LEU A 119      90.700 106.680 147.790  1.00  0.00           C
ATOM   1707 HD11 LEU A 119      91.050 105.700 147.400  1.00  0.00           H
ATOM   1708 HD12 LEU A 119      89.650 106.790 147.440  1.00  0.00           H
ATOM   1709 HD13 LEU A 119      91.320 107.450 147.290  1.00  0.00           H
ATOM   1710  CD2 LEU A 119      89.930 105.720 149.960  1.00  0.00           C
ATOM   1711 HD21 LEU A 119      89.930 105.750 151.070  1.00  0.00           H
ATOM   1712 HD22 LEU A 119      88.970 106.000 149.480  1.00  0.00           H
ATOM   1713 HD23 LEU A 119      90.200 104.710 149.570  1.00  0.00           H
ATOM   1714  C   LEU A 119      93.080 108.700 149.750  1.00  0.00           C
ATOM   1715  O   LEU A 119      93.070 108.960 150.970  1.00  0.00           O
ATOM   1716  N   ALA A 120      92.780 109.660 148.790  1.00  0.00           N
ATOM   1717  HN  ALA A 120      92.910 109.430 147.830  1.00  0.00           H
ATOM   1718  CA  ALA A 120      92.410 110.980 149.180  1.00  0.00           C
ATOM   1719  HA  ALA A 120      92.020 110.970 150.180  1.00  0.00           H
ATOM   1720  CB  ALA A 120      93.710 111.840 149.220  1.00  0.00           C
ATOM   1721  HB1 ALA A 120      94.370 111.320 149.940  1.00  0.00           H
ATOM   1722  HB2 ALA A 120      94.160 111.830 148.200  1.00  0.00           H
ATOM   1723  HB3 ALA A 120      93.550 112.870 149.590  1.00  0.00           H
ATOM   1724  C   ALA A 120      91.270 111.490 148.260  1.00  0.00           C
ATOM   1725  O   ALA A 120      91.150 111.240 147.020  1.00  0.00           O
ATOM   1726  N   ALA A 121      90.420 112.290 148.870  1.00  0.00           N
ATOM   1727  HN  ALA A 121      90.490 112.390 149.850  1.00  0.00           H
ATOM   1728  CA  ALA A 121      89.300 112.870 148.310  1.00  0.00           C
ATOM   1729  HA  ALA A 121      89.290 112.810 147.230  1.00  0.00           H
ATOM   1730  CB  ALA A 121      88.000 112.150 148.800  1.00  0.00           C
ATOM   1731  HB1 ALA A 121      88.020 111.120 148.390  1.00  0.00           H
ATOM   1732  HB2 ALA A 121      87.950 112.050 149.910  1.00  0.00           H
ATOM   1733  HB3 ALA A 121      87.210 112.780 148.360  1.00  0.00           H
ATOM   1734  C   ALA A 121      89.260 114.330 148.670  1.00  0.00           C
ATOM   1735  O   ALA A 121      89.440 114.770 149.780  1.00  0.00           O
ATOM   1736  N   THR A 122      88.980 115.170 147.710  1.00  0.00           N
ATOM   1737  HN  THR A 122      88.870 114.840 146.780  1.00  0.00           H
ATOM   1738  CA  THR A 122      89.020 116.670 147.930  1.00  0.00           C
ATOM   1739  HA  THR A 122      88.820 116.850 148.970  1.00  0.00           H
ATOM   1740  CB  THR A 122      90.250 117.460 147.500  1.00  0.00           C
ATOM   1741  HB  THR A 122      90.100 118.530 147.740  1.00  0.00           H
ATOM   1742  OG1 THR A 122      90.560 117.410 146.190  1.00  0.00           O
ATOM   1743  HG1 THR A 122      89.840 117.880 145.750  1.00  0.00           H
ATOM   1744  CG2 THR A 122      91.390 116.880 148.230  1.00  0.00           C
ATOM   1745 HG21 THR A 122      91.540 115.840 147.850  1.00  0.00           H
ATOM   1746 HG22 THR A 122      92.260 117.530 147.990  1.00  0.00           H
ATOM   1747 HG23 THR A 122      91.290 116.900 149.330  1.00  0.00           H
ATOM   1748  C   THR A 122      87.830 117.290 147.170  1.00  0.00           C
ATOM   1749  O   THR A 122      87.510 116.770 146.110  1.00  0.00           O
ATOM   1750  N   TYR A 123      87.170 118.310 147.700  1.00  0.00           N
ATOM   1751  HN  TYR A 123      87.500 118.640 148.580  1.00  0.00           H
ATOM   1752  CA  TYR A 123      86.120 118.980 147.030  1.00  0.00           C
ATOM   1753  HA  TYR A 123      86.120 118.760 145.970  1.00  0.00           H
ATOM   1754  CB  TYR A 123      84.790 118.610 147.700  1.00  0.00           C
ATOM   1755  HB1 TYR A 123      84.540 117.550 147.510  1.00  0.00           H
ATOM   1756  HB2 TYR A 123      84.940 118.800 148.790  1.00  0.00           H
ATOM   1757  CG  TYR A 123      83.720 119.390 147.000  1.00  0.00           C
ATOM   1758  CD1 TYR A 123      83.330 119.180 145.640  1.00  0.00           C
ATOM   1759  HD1 TYR A 123      83.860 118.400 145.130  1.00  0.00           H
ATOM   1760  CE1 TYR A 123      82.330 119.880 145.110  1.00  0.00           C
ATOM   1761  HE1 TYR A 123      82.230 119.880 144.040  1.00  0.00           H
ATOM   1762  CZ  TYR A 123      81.570 120.720 145.870  1.00  0.00           C
ATOM   1763  OH  TYR A 123      80.640 121.460 145.290  1.00  0.00           O
ATOM   1764  HH  TYR A 123      80.160 121.850 146.030  1.00  0.00           H
ATOM   1765  CD2 TYR A 123      83.050 120.410 147.710  1.00  0.00           C
ATOM   1766  HD2 TYR A 123      83.270 120.600 148.750  1.00  0.00           H
ATOM   1767  CE2 TYR A 123      81.910 120.980 147.170  1.00  0.00           C
ATOM   1768  HE2 TYR A 123      81.350 121.690 147.760  1.00  0.00           H
ATOM   1769  C   TYR A 123      86.440 120.530 147.240  1.00  0.00           C
ATOM   1770  O   TYR A 123      86.730 120.930 148.390  1.00  0.00           O
ATOM   1771  N   ASP A 124      86.300 121.400 146.260  1.00  0.00           N
ATOM   1772  HN  ASP A 124      86.070 121.190 145.310  1.00  0.00           H
ATOM   1773  CA  ASP A 124      86.800 122.830 146.440  1.00  0.00           C
ATOM   1774  HA  ASP A 124      87.260 123.000 147.400  1.00  0.00           H
ATOM   1775  CB  ASP A 124      87.950 122.960 145.390  1.00  0.00           C
ATOM   1776  HB1 ASP A 124      88.600 123.810 145.690  1.00  0.00           H
ATOM   1777  HB2 ASP A 124      88.580 122.040 145.270  1.00  0.00           H
ATOM   1778  CG  ASP A 124      87.450 123.280 143.950  1.00  0.00           C
ATOM   1779  OD1 ASP A 124      86.270 122.960 143.640  1.00  0.00           O
ATOM   1780  OD2 ASP A 124      88.290 123.600 143.110  1.00  0.00           O
ATOM   1781  C   ASP A 124      85.660 123.860 146.450  1.00  0.00           C
ATOM   1782  O   ASP A 124      85.930 125.020 146.820  1.00  0.00           O
ATOM   1783  N   GLY A 125      84.400 123.430 146.200  1.00  0.00           N
ATOM   1784  HN  GLY A 125      84.200 122.490 145.960  1.00  0.00           H
ATOM   1785  CA  GLY A 125      83.200 124.240 146.150  1.00  0.00           C
ATOM   1786  HA1 GLY A 125      83.470 125.280 146.310  1.00  0.00           H
ATOM   1787  HA2 GLY A 125      82.470 123.920 146.870  1.00  0.00           H
ATOM   1788  C   GLY A 125      82.650 124.050 144.750  1.00  0.00           C
ATOM   1789  O   GLY A 125      81.480 124.400 144.600  1.00  0.00           O
ATOM   1790  N   GLN A 126      83.370 123.430 143.720  1.00  0.00           N
ATOM   1791  HN  GLN A 126      84.360 123.370 143.790  1.00  0.00           H
ATOM   1792  CA  GLN A 126      82.820 123.200 142.420  1.00  0.00           C
ATOM   1793  HA  GLN A 126      81.750 123.110 142.500  1.00  0.00           H
ATOM   1794  CB  GLN A 126      83.060 124.410 141.420  1.00  0.00           C
ATOM   1795  HB1 GLN A 126      84.140 124.560 141.250  1.00  0.00           H
ATOM   1796  HB2 GLN A 126      82.550 124.130 140.470  1.00  0.00           H
ATOM   1797  CG  GLN A 126      82.420 125.720 141.850  1.00  0.00           C
ATOM   1798  HG1 GLN A 126      82.730 126.030 142.870  1.00  0.00           H
ATOM   1799  HG2 GLN A 126      81.350 125.430 141.890  1.00  0.00           H
ATOM   1800  CD  GLN A 126      82.710 126.860 140.800  1.00  0.00           C
ATOM   1801  OE1 GLN A 126      81.840 127.450 140.160  1.00  0.00           O
ATOM   1802  NE2 GLN A 126      83.970 127.310 140.800  1.00  0.00           N
ATOM   1803 HE21 GLN A 126      84.600 126.970 141.500  1.00  0.00           H
ATOM   1804 HE22 GLN A 126      84.260 127.940 140.080  1.00  0.00           H
ATOM   1805  C   GLN A 126      83.390 121.970 141.740  1.00  0.00           C
ATOM   1806  O   GLN A 126      82.810 121.450 140.790  1.00  0.00           O
ATOM   1807  N   PHE A 127      84.570 121.460 142.190  1.00  0.00           N
ATOM   1808  HN  PHE A 127      85.080 121.980 142.870  1.00  0.00           H
ATOM   1809  CA  PHE A 127      85.150 120.250 141.640  1.00  0.00           C
ATOM   1810  HA  PHE A 127      84.530 119.700 140.950  1.00  0.00           H
ATOM   1811  CB  PHE A 127      86.540 120.500 140.970  1.00  0.00           C
ATOM   1812  HB1 PHE A 127      87.270 120.970 141.670  1.00  0.00           H
ATOM   1813  HB2 PHE A 127      87.060 119.600 140.580  1.00  0.00           H
ATOM   1814  CG  PHE A 127      86.290 121.540 139.820  1.00  0.00           C
ATOM   1815  CD1 PHE A 127      85.450 121.210 138.770  1.00  0.00           C
ATOM   1816  HD1 PHE A 127      84.990 120.230 138.720  1.00  0.00           H
ATOM   1817  CE1 PHE A 127      85.150 122.090 137.750  1.00  0.00           C
ATOM   1818  HE1 PHE A 127      84.430 121.860 136.970  1.00  0.00           H
ATOM   1819  CZ  PHE A 127      85.720 123.400 137.830  1.00  0.00           C
ATOM   1820  HZ  PHE A 127      85.430 124.140 137.100  1.00  0.00           H
ATOM   1821  CD2 PHE A 127      86.920 122.810 139.820  1.00  0.00           C
ATOM   1822  HD2 PHE A 127      87.460 123.050 140.730  1.00  0.00           H
ATOM   1823  CE2 PHE A 127      86.620 123.740 138.830  1.00  0.00           C
ATOM   1824  HE2 PHE A 127      87.120 124.700 138.820  1.00  0.00           H
ATOM   1825  C   PHE A 127      85.320 119.270 142.810  1.00  0.00           C
ATOM   1826  O   PHE A 127      85.710 119.630 143.890  1.00  0.00           O
ATOM   1827  N   MET A 128      84.980 118.010 142.550  1.00  0.00           N
ATOM   1828  HN  MET A 128      84.520 117.800 141.690  1.00  0.00           H
ATOM   1829  CA  MET A 128      85.220 116.900 143.400  1.00  0.00           C
ATOM   1830  HA  MET A 128      85.600 117.300 144.330  1.00  0.00           H
ATOM   1831  CB  MET A 128      84.000 116.030 143.690  1.00  0.00           C
ATOM   1832  HB1 MET A 128      84.090 115.430 144.620  1.00  0.00           H
ATOM   1833  HB2 MET A 128      83.190 116.770 143.890  1.00  0.00           H
ATOM   1834  CG  MET A 128      83.470 115.120 142.530  1.00  0.00           C
ATOM   1835  HG1 MET A 128      84.190 114.280 142.480  1.00  0.00           H
ATOM   1836  HG2 MET A 128      83.380 115.640 141.550  1.00  0.00           H
ATOM   1837  SD  MET A 128      81.880 114.260 142.870  1.00  0.00           S
ATOM   1838  CE  MET A 128      82.620 113.110 144.080  1.00  0.00           C
ATOM   1839  HE1 MET A 128      81.850 112.820 144.820  1.00  0.00           H
ATOM   1840  HE2 MET A 128      82.920 112.140 143.620  1.00  0.00           H
ATOM   1841  HE3 MET A 128      83.470 113.440 144.700  1.00  0.00           H
ATOM   1842  C   MET A 128      86.290 116.040 142.730  1.00  0.00           C
ATOM   1843  O   MET A 128      86.210 115.740 141.540  1.00  0.00           O
ATOM   1844  N   LYS A 129      87.280 115.590 143.500  1.00  0.00           N
ATOM   1845  HN  LYS A 129      87.290 115.930 144.440  1.00  0.00           H
ATOM   1846  CA  LYS A 129      88.460 115.030 142.970  1.00  0.00           C
ATOM   1847  HA  LYS A 129      88.230 114.660 141.980  1.00  0.00           H
ATOM   1848  CB  LYS A 129      89.600 116.010 142.780  1.00  0.00           C
ATOM   1849  HB1 LYS A 129      89.930 116.420 143.760  1.00  0.00           H
ATOM   1850  HB2 LYS A 129      90.500 115.510 142.370  1.00  0.00           H
ATOM   1851  CG  LYS A 129      89.340 117.080 141.710  1.00  0.00           C
ATOM   1852  HG1 LYS A 129      88.330 117.540 141.830  1.00  0.00           H
ATOM   1853  HG2 LYS A 129      89.300 116.480 140.770  1.00  0.00           H
ATOM   1854  CD  LYS A 129      90.440 118.110 141.560  1.00  0.00           C
ATOM   1855  HD1 LYS A 129      91.440 117.630 141.640  1.00  0.00           H
ATOM   1856  HD2 LYS A 129      90.390 118.630 142.540  1.00  0.00           H
ATOM   1857  CE  LYS A 129      90.390 118.930 140.290  1.00  0.00           C
ATOM   1858  HE1 LYS A 129      91.020 119.850 140.330  1.00  0.00           H
ATOM   1859  HE2 LYS A 129      89.340 119.280 140.280  1.00  0.00           H
ATOM   1860  NZ  LYS A 129      90.580 118.120 139.110  1.00  0.00           N
ATOM   1861  HZ1 LYS A 129      90.320 118.600 138.220  1.00  0.00           H
ATOM   1862  HZ2 LYS A 129      91.510 117.670 139.020  1.00  0.00           H
ATOM   1863  HZ3 LYS A 129      89.900 117.340 139.180  1.00  0.00           H
ATOM   1864  C   LYS A 129      88.890 113.910 143.860  1.00  0.00           C
ATOM   1865  O   LYS A 129      88.780 113.920 145.080  1.00  0.00           O
ATOM   1866  N   LEU A 130      89.360 112.810 143.140  1.00  0.00           N
ATOM   1867  HN  LEU A 130      89.310 112.800 142.140  1.00  0.00           H
ATOM   1868  CA  LEU A 130      89.750 111.540 143.750  1.00  0.00           C
ATOM   1869  HA  LEU A 130      89.720 111.630 144.830  1.00  0.00           H
ATOM   1870  CB  LEU A 130      88.810 110.420 143.220  1.00  0.00           C
ATOM   1871  HB1 LEU A 130      87.800 110.670 143.600  1.00  0.00           H
ATOM   1872  HB2 LEU A 130      88.780 110.370 142.120  1.00  0.00           H
ATOM   1873  CG  LEU A 130      89.060 109.040 143.890  1.00  0.00           C
ATOM   1874  HG  LEU A 130      90.120 108.730 143.760  1.00  0.00           H
ATOM   1875  CD1 LEU A 130      88.730 108.980 145.390  1.00  0.00           C
ATOM   1876 HD11 LEU A 130      89.450 109.600 145.970  1.00  0.00           H
ATOM   1877 HD12 LEU A 130      87.740 109.470 145.490  1.00  0.00           H
ATOM   1878 HD13 LEU A 130      88.650 107.940 145.800  1.00  0.00           H
ATOM   1879  CD2 LEU A 130      88.210 108.060 143.040  1.00  0.00           C
ATOM   1880 HD21 LEU A 130      88.620 107.760 142.050  1.00  0.00           H
ATOM   1881 HD22 LEU A 130      88.100 107.200 143.740  1.00  0.00           H
ATOM   1882 HD23 LEU A 130      87.150 108.380 142.930  1.00  0.00           H
ATOM   1883  C   LEU A 130      91.170 111.290 143.420  1.00  0.00           C
ATOM   1884  O   LEU A 130      91.560 111.300 142.210  1.00  0.00           O
ATOM   1885  N   TYR A 131      91.960 110.890 144.420  1.00  0.00           N
ATOM   1886  HN  TYR A 131      91.710 110.820 145.380  1.00  0.00           H
ATOM   1887  CA  TYR A 131      93.330 110.510 144.310  1.00  0.00           C
ATOM   1888  HA  TYR A 131      93.590 110.540 143.260  1.00  0.00           H
ATOM   1889  CB  TYR A 131      94.200 111.580 145.040  1.00  0.00           C
ATOM   1890  HB1 TYR A 131      93.760 111.620 146.060  1.00  0.00           H
ATOM   1891  HB2 TYR A 131      95.240 111.190 145.080  1.00  0.00           H
ATOM   1892  CG  TYR A 131      94.060 113.030 144.570  1.00  0.00           C
ATOM   1893  CD1 TYR A 131      95.160 113.510 143.810  1.00  0.00           C
ATOM   1894  HD1 TYR A 131      96.050 112.920 143.650  1.00  0.00           H
ATOM   1895  CE1 TYR A 131      95.210 114.790 143.300  1.00  0.00           C
ATOM   1896  HE1 TYR A 131      96.070 114.980 142.670  1.00  0.00           H
ATOM   1897  CZ  TYR A 131      94.250 115.680 143.730  1.00  0.00           C
ATOM   1898  OH  TYR A 131      94.270 117.070 143.360  1.00  0.00           O
ATOM   1899  HH  TYR A 131      93.740 117.590 143.980  1.00  0.00           H
ATOM   1900  CD2 TYR A 131      93.000 113.860 144.860  1.00  0.00           C
ATOM   1901  HD2 TYR A 131      92.120 113.530 145.380  1.00  0.00           H
ATOM   1902  CE2 TYR A 131      93.110 115.170 144.420  1.00  0.00           C
ATOM   1903  HE2 TYR A 131      92.370 115.930 144.640  1.00  0.00           H
ATOM   1904  C   TYR A 131      93.680 109.230 144.960  1.00  0.00           C
ATOM   1905  O   TYR A 131      93.340 108.900 146.100  1.00  0.00           O
ATOM   1906  N   VAL A 132      94.420 108.430 144.250  1.00  0.00           N
ATOM   1907  HN  VAL A 132      94.630 108.870 143.380  1.00  0.00           H
ATOM   1908  CA  VAL A 132      95.160 107.220 144.780  1.00  0.00           C
ATOM   1909  HA  VAL A 132      94.950 106.980 145.810  1.00  0.00           H
ATOM   1910  CB  VAL A 132      94.670 105.950 144.020  1.00  0.00           C
ATOM   1911  HB  VAL A 132      94.820 106.090 142.930  1.00  0.00           H
ATOM   1912  CG1 VAL A 132      95.500 104.710 144.410  1.00  0.00           C
ATOM   1913 HG11 VAL A 132      96.490 104.670 143.910  1.00  0.00           H
ATOM   1914 HG12 VAL A 132      95.550 104.680 145.520  1.00  0.00           H
ATOM   1915 HG13 VAL A 132      94.910 103.840 144.060  1.00  0.00           H
ATOM   1916  CG2 VAL A 132      93.340 105.750 144.480  1.00  0.00           C
ATOM   1917 HG21 VAL A 132      93.340 105.640 145.580  1.00  0.00           H
ATOM   1918 HG22 VAL A 132      92.580 106.510 144.200  1.00  0.00           H
ATOM   1919 HG23 VAL A 132      92.980 104.810 144.010  1.00  0.00           H
ATOM   1920  C   VAL A 132      96.600 107.380 144.740  1.00  0.00           C
ATOM   1921  O   VAL A 132      97.120 107.680 143.720  1.00  0.00           O
ATOM   1922  N   ASN A 133      97.270 107.160 145.850  1.00  0.00           N
ATOM   1923  HN  ASN A 133      96.890 106.690 146.640  1.00  0.00           H
ATOM   1924  CA  ASN A 133      98.700 107.350 146.000  1.00  0.00           C
ATOM   1925  HA  ASN A 133      98.890 107.350 147.070  1.00  0.00           H
ATOM   1926  CB  ASN A 133      99.480 106.100 145.420  1.00  0.00           C
ATOM   1927  HB1 ASN A 133      99.060 105.800 144.440  1.00  0.00           H
ATOM   1928  HB2 ASN A 133     100.570 106.270 145.300  1.00  0.00           H
ATOM   1929  CG  ASN A 133      99.530 104.970 146.480  1.00  0.00           C
ATOM   1930  OD1 ASN A 133      98.780 104.970 147.440  1.00  0.00           O
ATOM   1931  ND2 ASN A 133     100.360 103.960 146.310  1.00  0.00           N
ATOM   1932 HD21 ASN A 133     101.010 103.940 145.550  1.00  0.00           H
ATOM   1933 HD22 ASN A 133     100.430 103.180 146.930  1.00  0.00           H
ATOM   1934  C   ASN A 133      99.210 108.680 145.470  1.00  0.00           C
ATOM   1935  O   ASN A 133     100.370 108.850 145.160  1.00  0.00           O
ATOM   1936  N   GLY A 134      98.490 109.780 145.700  1.00  0.00           N
ATOM   1937  HN  GLY A 134      97.640 109.660 146.210  1.00  0.00           H
ATOM   1938  CA  GLY A 134      98.880 111.150 145.380  1.00  0.00           C
ATOM   1939  HA1 GLY A 134      99.940 111.220 145.570  1.00  0.00           H
ATOM   1940  HA2 GLY A 134      98.320 111.820 146.000  1.00  0.00           H
ATOM   1941  C   GLY A 134      98.690 111.510 143.910  1.00  0.00           C
ATOM   1942  O   GLY A 134      98.700 112.670 143.560  1.00  0.00           O
ATOM   1943  N   ALA A 135      98.490 110.470 143.070  1.00  0.00           N
ATOM   1944  HN  ALA A 135      98.450 109.580 143.510  1.00  0.00           H
ATOM   1945  CA  ALA A 135      97.960 110.600 141.720  1.00  0.00           C
ATOM   1946  HA  ALA A 135      98.390 111.520 141.350  1.00  0.00           H
ATOM   1947  CB  ALA A 135      98.430 109.420 140.880  1.00  0.00           C
ATOM   1948  HB1 ALA A 135      98.240 109.750 139.840  1.00  0.00           H
ATOM   1949  HB2 ALA A 135      99.530 109.260 140.900  1.00  0.00           H
ATOM   1950  HB3 ALA A 135      97.860 108.470 141.010  1.00  0.00           H
ATOM   1951  C   ALA A 135      96.480 110.720 141.570  1.00  0.00           C
ATOM   1952  O   ALA A 135      95.670 109.940 142.040  1.00  0.00           O
ATOM   1953  N   GLN A 136      96.000 111.710 140.870  1.00  0.00           N
ATOM   1954  HN  GLN A 136      96.600 112.420 140.510  1.00  0.00           H
ATOM   1955  CA  GLN A 136      94.570 111.850 140.600  1.00  0.00           C
ATOM   1956  HA  GLN A 136      94.060 111.680 141.530  1.00  0.00           H
ATOM   1957  CB  GLN A 136      94.270 113.180 140.050  1.00  0.00           C
ATOM   1958  HB1 GLN A 136      94.630 113.940 140.780  1.00  0.00           H
ATOM   1959  HB2 GLN A 136      94.650 113.480 139.050  1.00  0.00           H
ATOM   1960  CG  GLN A 136      92.710 113.460 140.020  1.00  0.00           C
ATOM   1961  HG1 GLN A 136      92.470 113.420 141.100  1.00  0.00           H
ATOM   1962  HG2 GLN A 136      92.040 112.750 139.490  1.00  0.00           H
ATOM   1963  CD  GLN A 136      92.460 114.860 139.440  1.00  0.00           C
ATOM   1964  OE1 GLN A 136      92.420 115.890 140.070  1.00  0.00           O
ATOM   1965  NE2 GLN A 136      92.340 114.990 138.090  1.00  0.00           N
ATOM   1966 HE21 GLN A 136      92.090 114.190 137.560  1.00  0.00           H
ATOM   1967 HE22 GLN A 136      92.670 115.790 137.590  1.00  0.00           H
ATOM   1968  C   GLN A 136      94.000 110.790 139.710  1.00  0.00           C
ATOM   1969  O   GLN A 136      94.450 110.570 138.610  1.00  0.00           O
ATOM   1970  N   VAL A 137      93.040 109.920 140.170  1.00  0.00           N
ATOM   1971  HN  VAL A 137      92.710 109.990 141.110  1.00  0.00           H
ATOM   1972  CA  VAL A 137      92.490 108.850 139.300  1.00  0.00           C
ATOM   1973  HA  VAL A 137      93.100 108.610 138.450  1.00  0.00           H
ATOM   1974  CB  VAL A 137      92.510 107.520 140.130  1.00  0.00           C
ATOM   1975  HB  VAL A 137      92.000 106.750 139.500  1.00  0.00           H
ATOM   1976  CG1 VAL A 137      94.050 107.040 140.330  1.00  0.00           C
ATOM   1977 HG11 VAL A 137      94.730 107.350 139.500  1.00  0.00           H
ATOM   1978 HG12 VAL A 137      94.390 107.480 141.290  1.00  0.00           H
ATOM   1979 HG13 VAL A 137      94.170 105.940 140.420  1.00  0.00           H
ATOM   1980  CG2 VAL A 137      91.690 107.570 141.470  1.00  0.00           C
ATOM   1981 HG21 VAL A 137      91.970 108.360 142.200  1.00  0.00           H
ATOM   1982 HG22 VAL A 137      90.620 107.390 141.260  1.00  0.00           H
ATOM   1983 HG23 VAL A 137      91.940 106.650 142.040  1.00  0.00           H
ATOM   1984  C   VAL A 137      91.060 109.180 138.760  1.00  0.00           C
ATOM   1985  O   VAL A 137      90.510 108.490 137.850  1.00  0.00           O
ATOM   1986  N   ALA A 138      90.390 110.190 139.280  1.00  0.00           N
ATOM   1987  HN  ALA A 138      90.960 110.660 139.960  1.00  0.00           H
ATOM   1988  CA  ALA A 138      89.160 110.670 138.670  1.00  0.00           C
ATOM   1989  HA  ALA A 138      89.210 110.720 137.590  1.00  0.00           H
ATOM   1990  CB  ALA A 138      88.050 109.710 139.250  1.00  0.00           C
ATOM   1991  HB1 ALA A 138      88.330 108.750 138.780  1.00  0.00           H
ATOM   1992  HB2 ALA A 138      88.010 109.620 140.360  1.00  0.00           H
ATOM   1993  HB3 ALA A 138      87.070 109.970 138.800  1.00  0.00           H
ATOM   1994  C   ALA A 138      88.890 112.130 139.080  1.00  0.00           C
ATOM   1995  O   ALA A 138      89.580 112.670 139.940  1.00  0.00           O
ATOM   1996  N   THR A 139      87.980 112.810 138.440  1.00  0.00           N
ATOM   1997  HN  THR A 139      87.560 112.540 137.580  1.00  0.00           H
ATOM   1998  CA  THR A 139      87.480 114.140 138.770  1.00  0.00           C
ATOM   1999  HA  THR A 139      87.420 114.300 139.840  1.00  0.00           H
ATOM   2000  CB  THR A 139      88.580 115.120 138.300  1.00  0.00           C
ATOM   2001  HB  THR A 139      89.520 114.860 138.820  1.00  0.00           H
ATOM   2002  OG1 THR A 139      88.350 116.510 138.630  1.00  0.00           O
ATOM   2003  HG1 THR A 139      87.670 116.760 138.000  1.00  0.00           H
ATOM   2004  CG2 THR A 139      88.890 115.140 136.760  1.00  0.00           C
ATOM   2005 HG21 THR A 139      88.010 115.470 136.170  1.00  0.00           H
ATOM   2006 HG22 THR A 139      89.760 115.780 136.500  1.00  0.00           H
ATOM   2007 HG23 THR A 139      89.230 114.180 136.330  1.00  0.00           H
ATOM   2008  C   THR A 139      86.100 114.490 138.200  1.00  0.00           C
ATOM   2009  O   THR A 139      85.820 114.060 137.090  1.00  0.00           O
ATOM   2010  N   SER A 140      85.220 115.230 138.910  1.00  0.00           N
ATOM   2011  HN  SER A 140      85.530 115.820 139.650  1.00  0.00           H
ATOM   2012  CA  SER A 140      84.000 115.700 138.270  1.00  0.00           C
ATOM   2013  HA  SER A 140      84.250 115.800 137.230  1.00  0.00           H
ATOM   2014  CB  SER A 140      82.760 114.800 138.550  1.00  0.00           C
ATOM   2015  HB1 SER A 140      82.560 114.560 139.610  1.00  0.00           H
ATOM   2016  HB2 SER A 140      82.970 113.840 138.030  1.00  0.00           H
ATOM   2017  OG  SER A 140      81.610 115.430 137.910  1.00  0.00           O
ATOM   2018  HG1 SER A 140      81.800 115.280 136.980  1.00  0.00           H
ATOM   2019  C   SER A 140      83.770 117.100 138.760  1.00  0.00           C
ATOM   2020  O   SER A 140      84.230 117.600 139.800  1.00  0.00           O
ATOM   2021  N   GLY A 141      82.960 117.890 138.000  1.00  0.00           N
ATOM   2022  HN  GLY A 141      82.740 117.500 137.100  1.00  0.00           H
ATOM   2023  CA  GLY A 141      82.450 119.250 138.260  1.00  0.00           C
ATOM   2024  HA1 GLY A 141      82.910 119.870 137.510  1.00  0.00           H
ATOM   2025  HA2 GLY A 141      82.590 119.660 139.250  1.00  0.00           H
ATOM   2026  C   GLY A 141      80.950 119.290 138.180  1.00  0.00           C
ATOM   2027  O   GLY A 141      80.370 120.370 138.210  1.00  0.00           O
ATOM   2028  N   GLU A 142      80.250 118.150 138.130  1.00  0.00           N
ATOM   2029  HN  GLU A 142      80.660 117.280 137.850  1.00  0.00           H
ATOM   2030  CA  GLU A 142      78.780 118.200 138.000  1.00  0.00           C
ATOM   2031  HA  GLU A 142      78.450 118.820 137.180  1.00  0.00           H
ATOM   2032  CB  GLU A 142      78.220 116.650 137.620  1.00  0.00           C
ATOM   2033  HB1 GLU A 142      78.730 115.890 138.250  1.00  0.00           H
ATOM   2034  HB2 GLU A 142      77.130 116.600 137.800  1.00  0.00           H
ATOM   2035  CG  GLU A 142      78.200 116.320 136.160  1.00  0.00           C
ATOM   2036  HG1 GLU A 142      79.190 116.610 135.760  1.00  0.00           H
ATOM   2037  HG2 GLU A 142      77.420 116.930 135.660  1.00  0.00           H
ATOM   2038  CD  GLU A 142      77.930 114.840 135.860  1.00  0.00           C
ATOM   2039  OE1 GLU A 142      76.990 114.210 136.450  1.00  0.00           O
ATOM   2040  OE2 GLU A 142      78.660 114.240 135.040  1.00  0.00           O
ATOM   2041  C   GLU A 142      78.130 118.640 139.320  1.00  0.00           C
ATOM   2042  O   GLU A 142      77.050 119.190 139.330  1.00  0.00           O
ATOM   2043  N   GLN A 143      78.710 118.270 140.500  1.00  0.00           N
ATOM   2044  HN  GLN A 143      79.690 118.080 140.460  1.00  0.00           H
ATOM   2045  CA  GLN A 143      78.140 118.440 141.830  1.00  0.00           C
ATOM   2046  HA  GLN A 143      77.060 118.430 141.770  1.00  0.00           H
ATOM   2047  CB  GLN A 143      78.800 117.360 142.780  1.00  0.00           C
ATOM   2048  HB1 GLN A 143      78.750 116.410 142.210  1.00  0.00           H
ATOM   2049  HB2 GLN A 143      79.870 117.560 143.010  1.00  0.00           H
ATOM   2050  CG  GLN A 143      77.990 117.070 144.020  1.00  0.00           C
ATOM   2051  HG1 GLN A 143      78.010 117.900 144.760  1.00  0.00           H
ATOM   2052  HG2 GLN A 143      78.430 116.200 144.550  1.00  0.00           H
ATOM   2053  CD  GLN A 143      76.450 116.830 143.990  1.00  0.00           C
ATOM   2054  OE1 GLN A 143      75.650 117.450 144.730  1.00  0.00           O
ATOM   2055  NE2 GLN A 143      75.990 115.890 143.160  1.00  0.00           N
ATOM   2056 HE21 GLN A 143      76.550 115.510 142.420  1.00  0.00           H
ATOM   2057 HE22 GLN A 143      75.030 115.630 143.220  1.00  0.00           H
ATOM   2058  C   GLN A 143      78.700 119.820 142.220  1.00  0.00           C
ATOM   2059  O   GLN A 143      79.910 120.000 142.150  1.00  0.00           O
ATOM   2060  N   VAL A 144      77.890 120.810 142.530  1.00  0.00           N
ATOM   2061  HN  VAL A 144      76.930 120.540 142.620  1.00  0.00           H
ATOM   2062  CA  VAL A 144      78.310 122.200 142.750  1.00  0.00           C
ATOM   2063  HA  VAL A 144      79.380 122.140 142.860  1.00  0.00           H
ATOM   2064  CB  VAL A 144      78.030 123.160 141.540  1.00  0.00           C
ATOM   2065  HB  VAL A 144      78.140 124.230 141.800  1.00  0.00           H
ATOM   2066  CG1 VAL A 144      78.940 122.910 140.300  1.00  0.00           C
ATOM   2067 HG11 VAL A 144      78.540 121.950 139.910  1.00  0.00           H
ATOM   2068 HG12 VAL A 144      78.800 123.660 139.500  1.00  0.00           H
ATOM   2069 HG13 VAL A 144      80.030 122.880 140.520  1.00  0.00           H
ATOM   2070  CG2 VAL A 144      76.560 123.060 141.150  1.00  0.00           C
ATOM   2071 HG21 VAL A 144      76.290 123.530 140.170  1.00  0.00           H
ATOM   2072 HG22 VAL A 144      76.180 122.030 140.990  1.00  0.00           H
ATOM   2073 HG23 VAL A 144      75.900 123.470 141.930  1.00  0.00           H
ATOM   2074  C   VAL A 144      77.740 122.850 144.040  1.00  0.00           C
ATOM   2075  O   VAL A 144      76.720 122.400 144.570  1.00  0.00           O
ATOM   2076  N   GLY A 145      78.510 123.830 144.560  1.00  0.00           N
ATOM   2077  HN  GLY A 145      79.360 124.040 144.070  1.00  0.00           H
ATOM   2078  CA  GLY A 145      78.240 124.590 145.740  1.00  0.00           C
ATOM   2079  HA1 GLY A 145      77.180 124.760 145.760  1.00  0.00           H
ATOM   2080  HA2 GLY A 145      78.850 125.490 145.680  1.00  0.00           H
ATOM   2081  C   GLY A 145      78.560 123.790 147.030  1.00  0.00           C
ATOM   2082  O   GLY A 145      79.060 122.720 147.070  1.00  0.00           O
ATOM   2083  N   GLY A 146      78.280 124.450 148.230  1.00  0.00           N
ATOM   2084  HN  GLY A 146      77.800 125.330 148.170  1.00  0.00           H
ATOM   2085  CA  GLY A 146      78.610 124.020 149.580  1.00  0.00           C
ATOM   2086  HA1 GLY A 146      78.370 124.870 150.200  1.00  0.00           H
ATOM   2087  HA2 GLY A 146      79.660 123.780 149.550  1.00  0.00           H
ATOM   2088  C   GLY A 146      77.740 122.780 149.990  1.00  0.00           C
ATOM   2089  O   GLY A 146      76.740 122.420 149.320  1.00  0.00           O
ATOM   2090  N   ILE A 147      78.100 122.100 151.120  1.00  0.00           N
ATOM   2091  HN  ILE A 147      78.710 122.550 151.770  1.00  0.00           H
ATOM   2092  CA  ILE A 147      77.540 120.820 151.400  1.00  0.00           C
ATOM   2093  HA  ILE A 147      77.350 120.260 150.500  1.00  0.00           H
ATOM   2094  CB  ILE A 147      78.440 119.870 152.200  1.00  0.00           C
ATOM   2095  HB  ILE A 147      78.490 120.030 153.290  1.00  0.00           H
ATOM   2096  CG2 ILE A 147      77.930 118.470 151.850  1.00  0.00           C
ATOM   2097 HG21 ILE A 147      76.860 118.360 152.150  1.00  0.00           H
ATOM   2098 HG22 ILE A 147      77.950 118.290 150.750  1.00  0.00           H
ATOM   2099 HG23 ILE A 147      78.530 117.690 152.350  1.00  0.00           H
ATOM   2100  CG1 ILE A 147      79.970 119.960 151.740  1.00  0.00           C
ATOM   2101 HG11 ILE A 147      80.640 119.270 152.290  1.00  0.00           H
ATOM   2102 HG12 ILE A 147      80.360 120.990 151.910  1.00  0.00           H
ATOM   2103  CD  ILE A 147      80.240 119.590 150.320  1.00  0.00           C
ATOM   2104  HD1 ILE A 147      80.120 118.490 150.240  1.00  0.00           H
ATOM   2105  HD2 ILE A 147      79.440 119.970 149.640  1.00  0.00           H
ATOM   2106  HD3 ILE A 147      81.260 119.900 150.020  1.00  0.00           H
ATOM   2107  C   ILE A 147      76.230 120.960 152.130  1.00  0.00           C
ATOM   2108  O   ILE A 147      75.260 120.270 151.800  1.00  0.00           O
ATOM   2109  N   PHE A 148      76.200 121.850 153.220  1.00  0.00           N
ATOM   2110  HN  PHE A 148      76.980 122.450 153.400  1.00  0.00           H
ATOM   2111  CA  PHE A 148      74.990 121.850 154.100  1.00  0.00           C
ATOM   2112  HA  PHE A 148      74.130 121.840 153.450  1.00  0.00           H
ATOM   2113  CB  PHE A 148      74.730 120.600 154.980  1.00  0.00           C
ATOM   2114  HB1 PHE A 148      73.990 120.720 155.790  1.00  0.00           H
ATOM   2115  HB2 PHE A 148      74.430 119.760 154.310  1.00  0.00           H
ATOM   2116  CG  PHE A 148      76.030 120.340 155.710  1.00  0.00           C
ATOM   2117  CD1 PHE A 148      76.250 120.970 156.970  1.00  0.00           C
ATOM   2118  HD1 PHE A 148      75.500 121.690 157.260  1.00  0.00           H
ATOM   2119  CE1 PHE A 148      77.340 120.660 157.750  1.00  0.00           C
ATOM   2120  HE1 PHE A 148      77.590 121.180 158.660  1.00  0.00           H
ATOM   2121  CZ  PHE A 148      78.270 119.710 157.230  1.00  0.00           C
ATOM   2122  HZ  PHE A 148      79.090 119.340 157.830  1.00  0.00           H
ATOM   2123  CD2 PHE A 148      76.960 119.440 155.210  1.00  0.00           C
ATOM   2124  HD2 PHE A 148      76.700 119.020 154.240  1.00  0.00           H
ATOM   2125  CE2 PHE A 148      78.070 119.050 155.990  1.00  0.00           C
ATOM   2126  HE2 PHE A 148      78.760 118.270 155.710  1.00  0.00           H
ATOM   2127  C   PHE A 148      74.810 123.150 154.930  1.00  0.00           C
ATOM   2128  O   PHE A 148      75.800 123.900 155.180  1.00  0.00           O
ATOM   2129  N   SER A 149      73.580 123.420 155.370  1.00  0.00           N
ATOM   2130  HN  SER A 149      72.890 122.820 154.970  1.00  0.00           H
ATOM   2131  CA  SER A 149      73.130 124.550 156.260  1.00  0.00           C
ATOM   2132  HA  SER A 149      73.580 125.410 155.800  1.00  0.00           H
ATOM   2133  CB  SER A 149      71.530 124.720 156.250  1.00  0.00           C
ATOM   2134  HB1 SER A 149      71.260 125.790 156.390  1.00  0.00           H
ATOM   2135  HB2 SER A 149      71.110 124.040 157.020  1.00  0.00           H
ATOM   2136  OG  SER A 149      70.870 124.410 154.980  1.00  0.00           O
ATOM   2137  HG1 SER A 149      71.190 123.540 154.740  1.00  0.00           H
ATOM   2138  C   SER A 149      73.550 124.350 157.640  1.00  0.00           C
ATOM   2139  O   SER A 149      73.500 123.250 158.170  1.00  0.00           O
ATOM   2140  N   PRO A 150      73.860 125.450 158.480  1.00  0.00           N
ATOM   2141  CD  PRO A 150      74.330 126.730 157.960  1.00  0.00           C
ATOM   2142  HD1 PRO A 150      73.610 127.260 157.300  1.00  0.00           H
ATOM   2143  HD2 PRO A 150      75.240 126.540 157.360  1.00  0.00           H
ATOM   2144  CA  PRO A 150      74.170 125.260 159.890  1.00  0.00           C
ATOM   2145  HA  PRO A 150      74.700 124.320 160.020  1.00  0.00           H
ATOM   2146  CB  PRO A 150      75.020 126.540 160.250  1.00  0.00           C
ATOM   2147  HB1 PRO A 150      74.840 126.890 161.290  1.00  0.00           H
ATOM   2148  HB2 PRO A 150      76.080 126.330 160.010  1.00  0.00           H
ATOM   2149  CG  PRO A 150      74.550 127.590 159.190  1.00  0.00           C
ATOM   2150  HG1 PRO A 150      75.390 128.290 159.020  1.00  0.00           H
ATOM   2151  HG2 PRO A 150      73.680 128.110 159.640  1.00  0.00           H
ATOM   2152  C   PRO A 150      72.950 125.050 160.790  1.00  0.00           C
ATOM   2153  O   PRO A 150      73.120 124.940 162.000  1.00  0.00           O
ATOM   2154  N   LEU A 151      71.720 125.020 160.210  1.00  0.00           N
ATOM   2155  HN  LEU A 151      71.670 125.440 159.310  1.00  0.00           H
ATOM   2156  CA  LEU A 151      70.450 124.770 160.980  1.00  0.00           C
ATOM   2157  HA  LEU A 151      70.490 125.160 161.990  1.00  0.00           H
ATOM   2158  CB  LEU A 151      69.230 125.340 160.200  1.00  0.00           C
ATOM   2159  HB1 LEU A 151      69.130 124.670 159.320  1.00  0.00           H
ATOM   2160  HB2 LEU A 151      68.360 125.350 160.900  1.00  0.00           H
ATOM   2161  CG  LEU A 151      69.390 126.760 159.640  1.00  0.00           C
ATOM   2162  HG  LEU A 151      70.330 126.850 159.050  1.00  0.00           H
ATOM   2163  CD1 LEU A 151      68.260 127.280 158.650  1.00  0.00           C
ATOM   2164 HD11 LEU A 151      68.720 128.250 158.370  1.00  0.00           H
ATOM   2165 HD12 LEU A 151      68.250 126.580 157.780  1.00  0.00           H
ATOM   2166 HD13 LEU A 151      67.290 127.590 159.100  1.00  0.00           H
ATOM   2167  CD2 LEU A 151      69.340 127.790 160.870  1.00  0.00           C
ATOM   2168 HD21 LEU A 151      68.330 127.980 161.300  1.00  0.00           H
ATOM   2169 HD22 LEU A 151      69.940 127.370 161.700  1.00  0.00           H
ATOM   2170 HD23 LEU A 151      69.830 128.730 160.540  1.00  0.00           H
ATOM   2171  C   LEU A 151      70.350 123.280 161.160  1.00  0.00           C
ATOM   2172  O   LEU A 151      69.720 122.890 162.140  1.00  0.00           O
ATOM   2173  N   THR A 152      70.940 122.430 160.310  1.00  0.00           N
ATOM   2174  HN  THR A 152      71.480 122.740 159.530  1.00  0.00           H
ATOM   2175  CA  THR A 152      70.880 120.960 160.350  1.00  0.00           C
ATOM   2176  HA  THR A 152      70.160 120.790 161.130  1.00  0.00           H
ATOM   2177  CB  THR A 152      70.410 120.480 159.030  1.00  0.00           C
ATOM   2178  HB  THR A 152      70.260 119.380 159.030  1.00  0.00           H
ATOM   2179  OG1 THR A 152      71.190 120.950 157.930  1.00  0.00           O
ATOM   2180  HG1 THR A 152      70.890 120.460 157.170  1.00  0.00           H
ATOM   2181  CG2 THR A 152      68.950 120.900 158.780  1.00  0.00           C
ATOM   2182 HG21 THR A 152      68.480 120.360 157.930  1.00  0.00           H
ATOM   2183 HG22 THR A 152      68.410 120.810 159.750  1.00  0.00           H
ATOM   2184 HG23 THR A 152      68.920 121.950 158.420  1.00  0.00           H
ATOM   2185  C   THR A 152      72.270 120.370 160.710  1.00  0.00           C
ATOM   2186  O   THR A 152      72.480 119.120 160.700  1.00  0.00           O
ATOM   2187  N   GLN A 153      73.280 121.190 161.080  1.00  0.00           N
ATOM   2188  HN  GLN A 153      73.240 122.180 160.940  1.00  0.00           H
ATOM   2189  CA  GLN A 153      74.600 120.800 161.390  1.00  0.00           C
ATOM   2190  HA  GLN A 153      75.120 120.340 160.570  1.00  0.00           H
ATOM   2191  CB  GLN A 153      75.390 122.070 161.560  1.00  0.00           C
ATOM   2192  HB1 GLN A 153      75.420 122.720 160.650  1.00  0.00           H
ATOM   2193  HB2 GLN A 153      74.820 122.650 162.310  1.00  0.00           H
ATOM   2194  CG  GLN A 153      76.760 121.940 162.130  1.00  0.00           C
ATOM   2195  HG1 GLN A 153      77.540 121.560 161.440  1.00  0.00           H
ATOM   2196  HG2 GLN A 153      76.670 121.320 163.060  1.00  0.00           H
ATOM   2197  CD  GLN A 153      77.350 123.270 162.540  1.00  0.00           C
ATOM   2198  OE1 GLN A 153      77.070 124.280 161.900  1.00  0.00           O
ATOM   2199  NE2 GLN A 153      78.190 123.400 163.600  1.00  0.00           N
ATOM   2200 HE21 GLN A 153      78.510 122.550 164.040  1.00  0.00           H
ATOM   2201 HE22 GLN A 153      78.720 124.240 163.720  1.00  0.00           H
ATOM   2202  C   GLN A 153      74.640 119.880 162.600  1.00  0.00           C
ATOM   2203  O   GLN A 153      75.460 118.970 162.550  1.00  0.00           O
ATOM   2204  N   LYS A 154      73.800 119.870 163.640  1.00  0.00           N
ATOM   2205  HN  LYS A 154      73.030 120.500 163.750  1.00  0.00           H
ATOM   2206  CA  LYS A 154      74.010 118.870 164.720  1.00  0.00           C
ATOM   2207  HA  LYS A 154      75.050 118.720 164.990  1.00  0.00           H
ATOM   2208  CB  LYS A 154      73.280 119.430 165.970  1.00  0.00           C
ATOM   2209  HB1 LYS A 154      72.200 119.480 165.710  1.00  0.00           H
ATOM   2210  HB2 LYS A 154      73.420 118.740 166.840  1.00  0.00           H
ATOM   2211  CG  LYS A 154      73.610 120.880 166.390  1.00  0.00           C
ATOM   2212  HG1 LYS A 154      72.950 121.370 167.140  1.00  0.00           H
ATOM   2213  HG2 LYS A 154      73.550 121.560 165.510  1.00  0.00           H
ATOM   2214  CD  LYS A 154      75.040 121.090 167.030  1.00  0.00           C
ATOM   2215  HD1 LYS A 154      74.980 122.150 167.350  1.00  0.00           H
ATOM   2216  HD2 LYS A 154      75.770 120.990 166.200  1.00  0.00           H
ATOM   2217  CE  LYS A 154      75.410 120.190 168.130  1.00  0.00           C
ATOM   2218  HE1 LYS A 154      75.420 119.130 167.790  1.00  0.00           H
ATOM   2219  HE2 LYS A 154      74.790 120.440 169.010  1.00  0.00           H
ATOM   2220  NZ  LYS A 154      76.750 120.510 168.670  1.00  0.00           N
ATOM   2221  HZ1 LYS A 154      76.860 121.490 168.970  1.00  0.00           H
ATOM   2222  HZ2 LYS A 154      76.930 119.810 169.420  1.00  0.00           H
ATOM   2223  HZ3 LYS A 154      77.430 120.390 167.890  1.00  0.00           H
ATOM   2224  C   LYS A 154      73.450 117.500 164.330  1.00  0.00           C
ATOM   2225  O   LYS A 154      73.700 116.430 164.850  1.00  0.00           O
ATOM   2226  N   CYS A 155      72.550 117.420 163.270  1.00  0.00           N
ATOM   2227  HN  CYS A 155      72.450 118.270 162.760  1.00  0.00           H
ATOM   2228  CA  CYS A 155      72.160 116.180 162.680  1.00  0.00           C
ATOM   2229  HA  CYS A 155      71.940 115.380 163.370  1.00  0.00           H
ATOM   2230  CB  CYS A 155      70.910 116.410 161.790  1.00  0.00           C
ATOM   2231  HB1 CYS A 155      70.790 115.470 161.220  1.00  0.00           H
ATOM   2232  HB2 CYS A 155      71.010 117.270 161.090  1.00  0.00           H
ATOM   2233  SG  CYS A 155      69.380 116.920 162.690  1.00  0.00           S
ATOM   2234  C   CYS A 155      73.260 115.520 161.890  1.00  0.00           C
ATOM   2235  O   CYS A 155      73.210 114.310 161.780  1.00  0.00           O
ATOM   2236  N   LYS A 156      74.230 116.210 161.320  1.00  0.00           N
ATOM   2237  HN  LYS A 156      74.270 117.200 161.350  1.00  0.00           H
ATOM   2238  CA  LYS A 156      75.210 115.570 160.570  1.00  0.00           C
ATOM   2239  HA  LYS A 156      74.750 114.870 159.880  1.00  0.00           H
ATOM   2240  CB  LYS A 156      75.870 116.710 159.660  1.00  0.00           C
ATOM   2241  HB1 LYS A 156      76.390 117.460 160.290  1.00  0.00           H
ATOM   2242  HB2 LYS A 156      76.580 116.300 158.900  1.00  0.00           H
ATOM   2243  CG  LYS A 156      74.940 117.620 158.840  1.00  0.00           C
ATOM   2244  HG1 LYS A 156      75.630 118.290 158.290  1.00  0.00           H
ATOM   2245  HG2 LYS A 156      74.280 118.260 159.460  1.00  0.00           H
ATOM   2246  CD  LYS A 156      74.050 116.870 157.870  1.00  0.00           C
ATOM   2247  HD1 LYS A 156      73.510 116.100 158.460  1.00  0.00           H
ATOM   2248  HD2 LYS A 156      74.730 116.380 157.140  1.00  0.00           H
ATOM   2249  CE  LYS A 156      73.250 117.900 157.030  1.00  0.00           C
ATOM   2250  HE1 LYS A 156      73.920 118.740 156.710  1.00  0.00           H
ATOM   2251  HE2 LYS A 156      72.420 118.330 157.640  1.00  0.00           H
ATOM   2252  NZ  LYS A 156      72.660 117.260 155.850  1.00  0.00           N
ATOM   2253  HZ1 LYS A 156      73.440 116.760 155.380  1.00  0.00           H
ATOM   2254  HZ2 LYS A 156      71.920 116.590 156.140  1.00  0.00           H
ATOM   2255  HZ3 LYS A 156      72.330 117.990 155.180  1.00  0.00           H
ATOM   2256  C   LYS A 156      76.150 114.840 161.480  1.00  0.00           C
ATOM   2257  O   LYS A 156      76.640 115.340 162.510  1.00  0.00           O
ATOM   2258  N   VAL A 157      76.540 113.660 161.140  1.00  0.00           N
ATOM   2259  HN  VAL A 157      76.210 113.260 160.280  1.00  0.00           H
ATOM   2260  CA  VAL A 157      77.440 112.880 161.940  1.00  0.00           C
ATOM   2261  HA  VAL A 157      78.020 113.610 162.490  1.00  0.00           H
ATOM   2262  CB  VAL A 157      76.730 111.840 162.810  1.00  0.00           C
ATOM   2263  HB  VAL A 157      76.260 112.360 163.670  1.00  0.00           H
ATOM   2264  CG1 VAL A 157      75.660 110.990 161.990  1.00  0.00           C
ATOM   2265 HG11 VAL A 157      76.180 110.290 161.300  1.00  0.00           H
ATOM   2266 HG12 VAL A 157      75.210 110.310 162.740  1.00  0.00           H
ATOM   2267 HG13 VAL A 157      74.860 111.610 161.530  1.00  0.00           H
ATOM   2268  CG2 VAL A 157      77.770 110.940 163.520  1.00  0.00           C
ATOM   2269 HG21 VAL A 157      78.370 110.360 162.780  1.00  0.00           H
ATOM   2270 HG22 VAL A 157      78.490 111.520 164.140  1.00  0.00           H
ATOM   2271 HG23 VAL A 157      77.090 110.330 164.140  1.00  0.00           H
ATOM   2272  C   VAL A 157      78.390 112.220 161.080  1.00  0.00           C
ATOM   2273  O   VAL A 157      78.140 111.760 159.930  1.00  0.00           O
ATOM   2274  N   LEU A 158      79.660 112.190 161.480  1.00  0.00           N
ATOM   2275  HN  LEU A 158      80.000 112.710 162.260  1.00  0.00           H
ATOM   2276  CA  LEU A 158      80.720 111.550 160.810  1.00  0.00           C
ATOM   2277  HA  LEU A 158      80.360 111.280 159.830  1.00  0.00           H
ATOM   2278  CB  LEU A 158      81.880 112.510 160.750  1.00  0.00           C
ATOM   2279  HB1 LEU A 158      81.470 113.410 160.240  1.00  0.00           H
ATOM   2280  HB2 LEU A 158      82.370 112.820 161.700  1.00  0.00           H
ATOM   2281  CG  LEU A 158      83.130 112.120 159.950  1.00  0.00           C
ATOM   2282  HG  LEU A 158      83.530 111.200 160.430  1.00  0.00           H
ATOM   2283  CD1 LEU A 158      82.780 111.690 158.530  1.00  0.00           C
ATOM   2284 HD11 LEU A 158      82.410 112.570 157.960  1.00  0.00           H
ATOM   2285 HD12 LEU A 158      83.630 111.310 157.930  1.00  0.00           H
ATOM   2286 HD13 LEU A 158      81.980 110.930 158.610  1.00  0.00           H
ATOM   2287  CD2 LEU A 158      84.030 113.370 159.890  1.00  0.00           C
ATOM   2288 HD21 LEU A 158      84.870 113.120 159.210  1.00  0.00           H
ATOM   2289 HD22 LEU A 158      83.550 114.260 159.440  1.00  0.00           H
ATOM   2290 HD23 LEU A 158      84.480 113.570 160.890  1.00  0.00           H
ATOM   2291  C   LEU A 158      81.150 110.200 161.390  1.00  0.00           C
ATOM   2292  O   LEU A 158      81.420 110.160 162.570  1.00  0.00           O
ATOM   2293  N   MET A 159      81.040 109.110 160.660  1.00  0.00           N
ATOM   2294  HN  MET A 159      80.840 109.080 159.680  1.00  0.00           H
ATOM   2295  CA  MET A 159      81.240 107.740 161.210  1.00  0.00           C
ATOM   2296  HA  MET A 159      81.690 107.760 162.200  1.00  0.00           H
ATOM   2297  CB  MET A 159      80.000 106.860 161.460  1.00  0.00           C
ATOM   2298  HB1 MET A 159      80.360 105.860 161.790  1.00  0.00           H
ATOM   2299  HB2 MET A 159      79.330 107.380 162.170  1.00  0.00           H
ATOM   2300  CG  MET A 159      79.170 106.570 160.200  1.00  0.00           C
ATOM   2301  HG1 MET A 159      79.760 106.090 159.390  1.00  0.00           H
ATOM   2302  HG2 MET A 159      78.960 107.530 159.690  1.00  0.00           H
ATOM   2303  SD  MET A 159      77.510 105.800 160.320  1.00  0.00           S
ATOM   2304  CE  MET A 159      76.580 107.170 161.110  1.00  0.00           C
ATOM   2305  HE1 MET A 159      76.570 108.050 160.440  1.00  0.00           H
ATOM   2306  HE2 MET A 159      75.510 106.890 161.190  1.00  0.00           H
ATOM   2307  HE3 MET A 159      76.970 107.750 161.980  1.00  0.00           H
ATOM   2308  C   MET A 159      82.380 107.000 160.410  1.00  0.00           C
ATOM   2309  O   MET A 159      82.680 107.520 159.350  1.00  0.00           O
ATOM   2310  N   LEU A 160      82.970 105.900 160.950  1.00  0.00           N
ATOM   2311  HN  LEU A 160      82.730 105.640 161.880  1.00  0.00           H
ATOM   2312  CA  LEU A 160      84.130 105.290 160.430  1.00  0.00           C
ATOM   2313  HA  LEU A 160      84.330 105.670 159.440  1.00  0.00           H
ATOM   2314  CB  LEU A 160      85.290 105.630 161.310  1.00  0.00           C
ATOM   2315  HB1 LEU A 160      85.350 106.740 161.320  1.00  0.00           H
ATOM   2316  HB2 LEU A 160      85.100 105.320 162.360  1.00  0.00           H
ATOM   2317  CG  LEU A 160      86.680 105.140 160.830  1.00  0.00           C
ATOM   2318  HG  LEU A 160      86.650 104.040 160.710  1.00  0.00           H
ATOM   2319  CD1 LEU A 160      87.130 105.740 159.500  1.00  0.00           C
ATOM   2320 HD11 LEU A 160      87.530 106.760 159.610  1.00  0.00           H
ATOM   2321 HD12 LEU A 160      88.000 105.150 159.130  1.00  0.00           H
ATOM   2322 HD13 LEU A 160      86.330 105.700 158.730  1.00  0.00           H
ATOM   2323  CD2 LEU A 160      87.640 105.440 161.990  1.00  0.00           C
ATOM   2324 HD21 LEU A 160      87.930 106.510 162.070  1.00  0.00           H
ATOM   2325 HD22 LEU A 160      87.280 105.100 162.990  1.00  0.00           H
ATOM   2326 HD23 LEU A 160      88.530 104.800 161.770  1.00  0.00           H
ATOM   2327  C   LEU A 160      83.990 103.760 160.500  1.00  0.00           C
ATOM   2328  O   LEU A 160      83.590 103.160 161.470  1.00  0.00           O
ATOM   2329  N   GLY A 161      84.390 103.110 159.380  1.00  0.00           N
ATOM   2330  HN  GLY A 161      84.740 103.610 158.600  1.00  0.00           H
ATOM   2331  CA  GLY A 161      84.370 101.600 159.170  1.00  0.00           C
ATOM   2332  HA1 GLY A 161      84.720 101.030 160.020  1.00  0.00           H
ATOM   2333  HA2 GLY A 161      85.080 101.420 158.380  1.00  0.00           H
ATOM   2334  C   GLY A 161      83.190 100.940 158.730  1.00  0.00           C
ATOM   2335  O   GLY A 161      83.160  99.720 158.630  1.00  0.00           O
ATOM   2336  N   GLY A 162      82.110 101.680 158.330  1.00  0.00           N
ATOM   2337  HN  GLY A 162      82.180 102.680 158.240  1.00  0.00           H
ATOM   2338  CA  GLY A 162      80.850 101.230 157.830  1.00  0.00           C
ATOM   2339  HA1 GLY A 162      80.570 100.450 158.530  1.00  0.00           H
ATOM   2340  HA2 GLY A 162      80.990 100.930 156.800  1.00  0.00           H
ATOM   2341  C   GLY A 162      79.720 102.140 157.930  1.00  0.00           C
ATOM   2342  O   GLY A 162      79.800 103.210 158.570  1.00  0.00           O
ATOM   2343  N   SER A 163      78.670 101.840 157.260  1.00  0.00           N
ATOM   2344  HN  SER A 163      78.500 100.950 156.830  1.00  0.00           H
ATOM   2345  CA  SER A 163      77.470 102.680 157.100  1.00  0.00           C
ATOM   2346  HA  SER A 163      77.780 103.700 157.290  1.00  0.00           H
ATOM   2347  CB  SER A 163      76.730 102.600 155.730  1.00  0.00           C
ATOM   2348  HB1 SER A 163      77.510 103.050 155.080  1.00  0.00           H
ATOM   2349  HB2 SER A 163      75.860 103.270 155.580  1.00  0.00           H
ATOM   2350  OG  SER A 163      76.410 101.180 155.450  1.00  0.00           O
ATOM   2351  HG1 SER A 163      76.050 101.070 154.560  1.00  0.00           H
ATOM   2352  C   SER A 163      76.520 102.220 158.230  1.00  0.00           C
ATOM   2353  O   SER A 163      76.660 101.150 158.800  1.00  0.00           O
ATOM   2354  N   ALA A 164      75.440 102.960 158.520  1.00  0.00           N
ATOM   2355  HN  ALA A 164      75.270 103.790 158.000  1.00  0.00           H
ATOM   2356  CA  ALA A 164      74.410 102.620 159.430  1.00  0.00           C
ATOM   2357  HA  ALA A 164      74.790 102.550 160.440  1.00  0.00           H
ATOM   2358  CB  ALA A 164      73.410 103.750 159.630  1.00  0.00           C
ATOM   2359  HB1 ALA A 164      73.210 104.180 158.620  1.00  0.00           H
ATOM   2360  HB2 ALA A 164      72.450 103.390 160.050  1.00  0.00           H
ATOM   2361  HB3 ALA A 164      73.740 104.650 160.190  1.00  0.00           H
ATOM   2362  C   ALA A 164      73.590 101.350 159.090  1.00  0.00           C
ATOM   2363  O   ALA A 164      72.920 100.740 159.940  1.00  0.00           O
ATOM   2364  N   LEU A 165      73.710 100.900 157.810  1.00  0.00           N
ATOM   2365  HN  LEU A 165      74.200 101.580 157.270  1.00  0.00           H
ATOM   2366  CA  LEU A 165      73.330  99.710 157.230  1.00  0.00           C
ATOM   2367  HA  LEU A 165      72.440  99.560 157.820  1.00  0.00           H
ATOM   2368  CB  LEU A 165      72.790  99.780 155.810  1.00  0.00           C
ATOM   2369  HB1 LEU A 165      73.480 100.340 155.150  1.00  0.00           H
ATOM   2370  HB2 LEU A 165      72.840  98.800 155.280  1.00  0.00           H
ATOM   2371  CG  LEU A 165      71.370 100.420 155.670  1.00  0.00           C
ATOM   2372  HG  LEU A 165      70.870 100.440 156.660  1.00  0.00           H
ATOM   2373  CD1 LEU A 165      71.520 101.880 155.340  1.00  0.00           C
ATOM   2374 HD11 LEU A 165      70.520 102.370 155.270  1.00  0.00           H
ATOM   2375 HD12 LEU A 165      72.200 102.280 156.130  1.00  0.00           H
ATOM   2376 HD13 LEU A 165      72.130 102.050 154.430  1.00  0.00           H
ATOM   2377  CD2 LEU A 165      70.690  99.620 154.470  1.00  0.00           C
ATOM   2378 HD21 LEU A 165      70.710  98.530 154.660  1.00  0.00           H
ATOM   2379 HD22 LEU A 165      69.620  99.930 154.400  1.00  0.00           H
ATOM   2380 HD23 LEU A 165      71.210  99.930 153.540  1.00  0.00           H
ATOM   2381  C   LEU A 165      74.260  98.590 157.480  1.00  0.00           C
ATOM   2382  O   LEU A 165      73.980  97.510 157.080  1.00  0.00           O
ATOM   2383  N   ASN A 166      75.500  98.740 158.040  1.00  0.00           N
ATOM   2384  HN  ASN A 166      75.880  99.650 158.160  1.00  0.00           H
ATOM   2385  CA  ASN A 166      76.440  97.650 158.320  1.00  0.00           C
ATOM   2386  HA  ASN A 166      77.180  98.210 158.870  1.00  0.00           H
ATOM   2387  CB  ASN A 166      75.780  96.690 159.310  1.00  0.00           C
ATOM   2388  HB1 ASN A 166      75.380  97.280 160.160  1.00  0.00           H
ATOM   2389  HB2 ASN A 166      75.020  96.060 158.780  1.00  0.00           H
ATOM   2390  CG  ASN A 166      76.770  95.850 159.950  1.00  0.00           C
ATOM   2391  OD1 ASN A 166      76.660  94.620 159.990  1.00  0.00           O
ATOM   2392  ND2 ASN A 166      77.920  96.380 160.500  1.00  0.00           N
ATOM   2393 HD21 ASN A 166      78.150  97.360 160.450  1.00  0.00           H
ATOM   2394 HD22 ASN A 166      78.640  95.710 160.670  1.00  0.00           H
ATOM   2395  C   ASN A 166      77.250  97.210 157.150  1.00  0.00           C
ATOM   2396  O   ASN A 166      77.780  96.110 157.000  1.00  0.00           O
ATOM   2397  N   HIS A 167      77.570  98.060 156.160  1.00  0.00           N
ATOM   2398  HN  HIS A 167      77.180  98.970 156.030  1.00  0.00           H
ATOM   2399  CA  HIS A 167      78.470  97.750 155.060  1.00  0.00           C
ATOM   2400  HA  HIS A 167      78.190  96.760 154.740  1.00  0.00           H
ATOM   2401  CB  HIS A 167      78.040  98.710 153.850  1.00  0.00           C
ATOM   2402  HB1 HIS A 167      77.960  99.770 154.170  1.00  0.00           H
ATOM   2403  HB2 HIS A 167      78.760  98.570 153.020  1.00  0.00           H
ATOM   2404  ND1 HIS A 167      75.610  98.770 153.730  1.00  0.00           N
ATOM   2405  CG  HIS A 167      76.790  98.360 153.160  1.00  0.00           C
ATOM   2406  CE1 HIS A 167      74.680  98.430 152.800  1.00  0.00           C
ATOM   2407  HE1 HIS A 167      73.610  98.570 152.940  1.00  0.00           H
ATOM   2408  NE2 HIS A 167      75.280  97.880 151.670  1.00  0.00           N
ATOM   2409  HE2 HIS A 167      74.840  97.550 150.840  1.00  0.00           H
ATOM   2410  CD2 HIS A 167      76.610  97.820 151.950  1.00  0.00           C
ATOM   2411  HD2 HIS A 167      77.280  97.310 151.270  1.00  0.00           H
ATOM   2412  C   HIS A 167      79.910  98.020 155.430  1.00  0.00           C
ATOM   2413  O   HIS A 167      80.480  99.060 154.930  1.00  0.00           O
ATOM   2414  N   ASN A 168      80.380  97.180 156.310  1.00  0.00           N
ATOM   2415  HN  ASN A 168      79.830  96.390 156.550  1.00  0.00           H
ATOM   2416  CA  ASN A 168      81.620  97.470 156.940  1.00  0.00           C
ATOM   2417  HA  ASN A 168      81.620  98.530 157.140  1.00  0.00           H
ATOM   2418  CB  ASN A 168      81.770  96.660 158.280  1.00  0.00           C
ATOM   2419  HB1 ASN A 168      81.410  95.610 158.180  1.00  0.00           H
ATOM   2420  HB2 ASN A 168      82.800  96.680 158.700  1.00  0.00           H
ATOM   2421  CG  ASN A 168      80.790  97.370 159.260  1.00  0.00           C
ATOM   2422  OD1 ASN A 168      79.940  98.210 158.960  1.00  0.00           O
ATOM   2423  ND2 ASN A 168      81.120  97.210 160.560  1.00  0.00           N
ATOM   2424 HD21 ASN A 168      82.030  96.970 160.900  1.00  0.00           H
ATOM   2425 HD22 ASN A 168      80.530  97.630 161.250  1.00  0.00           H
ATOM   2426  C   ASN A 168      82.860  97.160 156.020  1.00  0.00           C
ATOM   2427  O   ASN A 168      83.020  96.060 155.440  1.00  0.00           O
ATOM   2428  N   TYR A 169      83.760  98.060 155.960  1.00  0.00           N
ATOM   2429  HN  TYR A 169      83.620  98.970 156.340  1.00  0.00           H
ATOM   2430  CA  TYR A 169      85.110  97.860 155.510  1.00  0.00           C
ATOM   2431  HA  TYR A 169      85.000  97.440 154.520  1.00  0.00           H
ATOM   2432  CB  TYR A 169      85.750  99.340 155.410  1.00  0.00           C
ATOM   2433  HB1 TYR A 169      85.280  99.840 154.540  1.00  0.00           H
ATOM   2434  HB2 TYR A 169      85.500  99.890 156.340  1.00  0.00           H
ATOM   2435  CG  TYR A 169      87.290  99.200 155.220  1.00  0.00           C
ATOM   2436  CD1 TYR A 169      87.790  98.900 153.980  1.00  0.00           C
ATOM   2437  HD1 TYR A 169      87.070  98.800 153.180  1.00  0.00           H
ATOM   2438  CE1 TYR A 169      89.170  98.990 153.780  1.00  0.00           C
ATOM   2439  HE1 TYR A 169      89.620  98.970 152.790  1.00  0.00           H
ATOM   2440  CZ  TYR A 169      90.060  99.190 154.860  1.00  0.00           C
ATOM   2441  OH  TYR A 169      91.390  99.170 154.540  1.00  0.00           O
ATOM   2442  HH  TYR A 169      91.740  99.500 155.370  1.00  0.00           H
ATOM   2443  CD2 TYR A 169      88.120  99.430 156.290  1.00  0.00           C
ATOM   2444  HD2 TYR A 169      87.790  99.840 157.230  1.00  0.00           H
ATOM   2445  CE2 TYR A 169      89.510  99.330 156.160  1.00  0.00           C
ATOM   2446  HE2 TYR A 169      90.180  99.370 157.000  1.00  0.00           H
ATOM   2447  C   TYR A 169      85.860  96.760 156.360  1.00  0.00           C
ATOM   2448  O   TYR A 169      85.690  96.670 157.560  1.00  0.00           O
ATOM   2449  N   ARG A 170      86.760  95.970 155.710  1.00  0.00           N
ATOM   2450  HN  ARG A 170      86.810  96.010 154.720  1.00  0.00           H
ATOM   2451  CA  ARG A 170      87.600  94.990 156.300  1.00  0.00           C
ATOM   2452  HA  ARG A 170      87.470  95.160 157.360  1.00  0.00           H
ATOM   2453  CB  ARG A 170      87.090  93.560 155.970  1.00  0.00           C
ATOM   2454  HB1 ARG A 170      86.070  93.620 156.430  1.00  0.00           H
ATOM   2455  HB2 ARG A 170      87.100  93.410 154.870  1.00  0.00           H
ATOM   2456  CG  ARG A 170      87.920  92.530 156.760  1.00  0.00           C
ATOM   2457  HG1 ARG A 170      88.230  92.870 157.780  1.00  0.00           H
ATOM   2458  HG2 ARG A 170      88.900  92.360 156.260  1.00  0.00           H
ATOM   2459  CD  ARG A 170      87.110  91.230 156.990  1.00  0.00           C
ATOM   2460  HD1 ARG A 170      86.090  91.580 157.290  1.00  0.00           H
ATOM   2461  HD2 ARG A 170      87.470  90.430 157.670  1.00  0.00           H
ATOM   2462  NE  ARG A 170      86.950  90.570 155.620  1.00  0.00           N
ATOM   2463  HE  ARG A 170      86.110  90.870 155.170  1.00  0.00           H
ATOM   2464  CZ  ARG A 170      87.870  89.910 154.900  1.00  0.00           C
ATOM   2465  NH1 ARG A 170      88.950  89.370 155.360  1.00  0.00           N
ATOM   2466 HH11 ARG A 170      89.520  88.900 154.680  1.00  0.00           H
ATOM   2467 HH12 ARG A 170      89.180  89.670 156.290  1.00  0.00           H
ATOM   2468  NH2 ARG A 170      87.690  89.760 153.610  1.00  0.00           N
ATOM   2469 HH21 ARG A 170      88.500  89.580 153.050  1.00  0.00           H
ATOM   2470 HH22 ARG A 170      87.050  90.420 153.230  1.00  0.00           H
ATOM   2471  C   ARG A 170      89.000  95.230 155.930  1.00  0.00           C
ATOM   2472  O   ARG A 170      89.320  95.110 154.740  1.00  0.00           O
ATOM   2473  N   GLY A 171      89.830  95.690 156.920  1.00  0.00           N
ATOM   2474  HN  GLY A 171      89.580  95.620 157.880  1.00  0.00           H
ATOM   2475  CA  GLY A 171      91.210  96.070 156.580  1.00  0.00           C
ATOM   2476  HA1 GLY A 171      91.240  96.550 155.620  1.00  0.00           H
ATOM   2477  HA2 GLY A 171      91.780  95.160 156.710  1.00  0.00           H
ATOM   2478  C   GLY A 171      91.830  96.980 157.630  1.00  0.00           C
ATOM   2479  O   GLY A 171      91.270  97.190 158.690  1.00  0.00           O
ATOM   2480  N   TYR A 172      93.000  97.530 157.370  1.00  0.00           N
ATOM   2481  HN  TYR A 172      93.470  97.390 156.500  1.00  0.00           H
ATOM   2482  CA  TYR A 172      93.600  98.580 158.250  1.00  0.00           C
ATOM   2483  HA  TYR A 172      93.170  98.480 159.240  1.00  0.00           H
ATOM   2484  CB  TYR A 172      95.120  98.580 158.140  1.00  0.00           C
ATOM   2485  HB1 TYR A 172      95.420  98.520 157.080  1.00  0.00           H
ATOM   2486  HB2 TYR A 172      95.620  99.490 158.550  1.00  0.00           H
ATOM   2487  CG  TYR A 172      95.750  97.440 158.870  1.00  0.00           C
ATOM   2488  CD1 TYR A 172      96.030  96.320 158.140  1.00  0.00           C
ATOM   2489  HD1 TYR A 172      95.870  96.330 157.070  1.00  0.00           H
ATOM   2490  CE1 TYR A 172      96.660  95.260 158.710  1.00  0.00           C
ATOM   2491  HE1 TYR A 172      96.870  94.410 158.080  1.00  0.00           H
ATOM   2492  CZ  TYR A 172      96.960  95.270 160.060  1.00  0.00           C
ATOM   2493  OH  TYR A 172      97.370  94.190 160.780  1.00  0.00           O
ATOM   2494  HH  TYR A 172      97.560  94.390 161.700  1.00  0.00           H
ATOM   2495  CD2 TYR A 172      96.070  97.500 160.220  1.00  0.00           C
ATOM   2496  HD2 TYR A 172      95.750  98.340 160.830  1.00  0.00           H
ATOM   2497  CE2 TYR A 172      96.700  96.430 160.760  1.00  0.00           C
ATOM   2498  HE2 TYR A 172      96.850  96.430 161.830  1.00  0.00           H
ATOM   2499  C   TYR A 172      93.200 100.000 157.810  1.00  0.00           C
ATOM   2500  O   TYR A 172      92.990 100.280 156.560  1.00  0.00           O
ATOM   2501  N   ILE A 173      93.220 100.930 158.810  1.00  0.00           N
ATOM   2502  HN  ILE A 173      93.330 100.660 159.760  1.00  0.00           H
ATOM   2503  CA  ILE A 173      93.070 102.360 158.650  1.00  0.00           C
ATOM   2504  HA  ILE A 173      93.270 102.580 157.610  1.00  0.00           H
ATOM   2505  CB  ILE A 173      91.630 102.840 159.130  1.00  0.00           C
ATOM   2506  HB  ILE A 173      91.460 102.330 160.100  1.00  0.00           H
ATOM   2507  CG2 ILE A 173      91.470 104.320 159.270  1.00  0.00           C
ATOM   2508 HG21 ILE A 173      90.540 104.630 159.780  1.00  0.00           H
ATOM   2509 HG22 ILE A 173      92.340 104.810 159.770  1.00  0.00           H
ATOM   2510 HG23 ILE A 173      91.490 104.760 158.250  1.00  0.00           H
ATOM   2511  CG1 ILE A 173      90.540 102.280 158.180  1.00  0.00           C
ATOM   2512 HG11 ILE A 173      90.300 101.230 158.480  1.00  0.00           H
ATOM   2513 HG12 ILE A 173      91.000 102.150 157.180  1.00  0.00           H
ATOM   2514  CD  ILE A 173      89.220 103.030 158.040  1.00  0.00           C
ATOM   2515  HD1 ILE A 173      88.620 103.000 158.980  1.00  0.00           H
ATOM   2516  HD2 ILE A 173      89.340 104.110 157.800  1.00  0.00           H
ATOM   2517  HD3 ILE A 173      88.520 102.670 157.260  1.00  0.00           H
ATOM   2518  C   ILE A 173      94.120 103.010 159.500  1.00  0.00           C
ATOM   2519  O   ILE A 173      94.240 102.800 160.680  1.00  0.00           O
ATOM   2520  N   GLU A 174      94.980 103.850 158.900  1.00  0.00           N
ATOM   2521  HN  GLU A 174      94.930 104.070 157.930  1.00  0.00           H
ATOM   2522  CA  GLU A 174      95.860 104.740 159.620  1.00  0.00           C
ATOM   2523  HA  GLU A 174      95.390 104.880 160.580  1.00  0.00           H
ATOM   2524  CB  GLU A 174      97.290 104.170 159.820  1.00  0.00           C
ATOM   2525  HB1 GLU A 174      97.220 103.230 160.410  1.00  0.00           H
ATOM   2526  HB2 GLU A 174      97.630 103.930 158.790  1.00  0.00           H
ATOM   2527  CG  GLU A 174      98.360 105.140 160.360  1.00  0.00           C
ATOM   2528  HG1 GLU A 174      98.130 105.670 161.310  1.00  0.00           H
ATOM   2529  HG2 GLU A 174      98.680 105.890 159.610  1.00  0.00           H
ATOM   2530  CD  GLU A 174      99.650 104.440 160.780  1.00  0.00           C
ATOM   2531  OE1 GLU A 174      99.830 103.310 160.390  1.00  0.00           O
ATOM   2532  OE2 GLU A 174     100.470 105.070 161.430  1.00  0.00           O
ATOM   2533  C   GLU A 174      95.870 106.150 159.030  1.00  0.00           C
ATOM   2534  O   GLU A 174      95.420 106.400 157.910  1.00  0.00           O
ATOM   2535  N   HIS A 175      96.350 107.140 159.820  1.00  0.00           N
ATOM   2536  HN  HIS A 175      96.500 106.860 160.760  1.00  0.00           H
ATOM   2537  CA  HIS A 175      96.450 108.470 159.390  1.00  0.00           C
ATOM   2538  HA  HIS A 175      96.660 109.040 160.270  1.00  0.00           H
ATOM   2539  CB  HIS A 175      97.600 108.800 158.470  1.00  0.00           C
ATOM   2540  HB1 HIS A 175      98.620 108.560 158.840  1.00  0.00           H
ATOM   2541  HB2 HIS A 175      97.500 108.090 157.620  1.00  0.00           H
ATOM   2542  ND1 HIS A 175      98.100 111.180 158.690  1.00  0.00           N
ATOM   2543  CG  HIS A 175      97.720 110.130 157.840  1.00  0.00           C
ATOM   2544  CE1 HIS A 175      98.010 112.290 157.950  1.00  0.00           C
ATOM   2545  HE1 HIS A 175      98.310 113.260 158.340  1.00  0.00           H
ATOM   2546  NE2 HIS A 175      97.540 112.040 156.690  1.00  0.00           N
ATOM   2547  HE2 HIS A 175      97.440 112.690 155.950  1.00  0.00           H
ATOM   2548  CD2 HIS A 175      97.370 110.650 156.630  1.00  0.00           C
ATOM   2549  HD2 HIS A 175      96.880 110.170 155.790  1.00  0.00           H
ATOM   2550  C   HIS A 175      95.160 109.070 158.920  1.00  0.00           C
ATOM   2551  O   HIS A 175      95.000 109.500 157.790  1.00  0.00           O
ATOM   2552  N   PHE A 176      94.080 109.040 159.720  1.00  0.00           N
ATOM   2553  HN  PHE A 176      94.140 108.830 160.690  1.00  0.00           H
ATOM   2554  CA  PHE A 176      92.780 109.620 159.320  1.00  0.00           C
ATOM   2555  HA  PHE A 176      92.590 109.430 158.280  1.00  0.00           H
ATOM   2556  CB  PHE A 176      91.560 109.020 160.120  1.00  0.00           C
ATOM   2557  HB1 PHE A 176      91.700 107.930 159.950  1.00  0.00           H
ATOM   2558  HB2 PHE A 176      91.710 109.190 161.200  1.00  0.00           H
ATOM   2559  CG  PHE A 176      90.220 109.450 159.590  1.00  0.00           C
ATOM   2560  CD1 PHE A 176      89.630 108.760 158.560  1.00  0.00           C
ATOM   2561  HD1 PHE A 176      90.180 107.930 158.150  1.00  0.00           H
ATOM   2562  CE1 PHE A 176      88.350 109.200 158.120  1.00  0.00           C
ATOM   2563  HE1 PHE A 176      88.000 108.800 157.180  1.00  0.00           H
ATOM   2564  CZ  PHE A 176      87.740 110.360 158.670  1.00  0.00           C
ATOM   2565  HZ  PHE A 176      86.810 110.710 158.260  1.00  0.00           H
ATOM   2566  CD2 PHE A 176      89.570 110.580 160.190  1.00  0.00           C
ATOM   2567  HD2 PHE A 176      89.970 111.040 161.080  1.00  0.00           H
ATOM   2568  CE2 PHE A 176      88.360 111.040 159.760  1.00  0.00           C
ATOM   2569  HE2 PHE A 176      87.930 111.880 160.280  1.00  0.00           H
ATOM   2570  C   PHE A 176      92.900 111.130 159.380  1.00  0.00           C
ATOM   2571  O   PHE A 176      93.100 111.750 160.370  1.00  0.00           O
ATOM   2572  N   SER A 177      92.740 111.830 158.240  1.00  0.00           N
ATOM   2573  HN  SER A 177      92.730 111.330 157.380  1.00  0.00           H
ATOM   2574  CA  SER A 177      92.880 113.260 158.220  1.00  0.00           C
ATOM   2575  HA  SER A 177      92.990 113.680 159.210  1.00  0.00           H
ATOM   2576  CB  SER A 177      94.230 113.560 157.640  1.00  0.00           C
ATOM   2577  HB1 SER A 177      94.280 113.040 156.660  1.00  0.00           H
ATOM   2578  HB2 SER A 177      95.010 113.170 158.330  1.00  0.00           H
ATOM   2579  OG  SER A 177      94.420 114.910 157.500  1.00  0.00           O
ATOM   2580  HG1 SER A 177      95.060 115.220 158.140  1.00  0.00           H
ATOM   2581  C   SER A 177      91.730 114.010 157.550  1.00  0.00           C
ATOM   2582  O   SER A 177      91.310 113.560 156.540  1.00  0.00           O
ATOM   2583  N   LEU A 178      91.190 115.030 158.140  1.00  0.00           N
ATOM   2584  HN  LEU A 178      91.530 115.340 159.020  1.00  0.00           H
ATOM   2585  CA  LEU A 178      90.050 115.730 157.710  1.00  0.00           C
ATOM   2586  HA  LEU A 178      89.890 115.660 156.640  1.00  0.00           H
ATOM   2587  CB  LEU A 178      88.670 115.420 158.430  1.00  0.00           C
ATOM   2588  HB1 LEU A 178      88.350 114.360 158.320  1.00  0.00           H
ATOM   2589  HB2 LEU A 178      88.960 115.570 159.490  1.00  0.00           H
ATOM   2590  CG  LEU A 178      87.490 116.310 158.000  1.00  0.00           C
ATOM   2591  HG  LEU A 178      87.750 117.350 158.290  1.00  0.00           H
ATOM   2592  CD1 LEU A 178      87.240 116.300 156.520  1.00  0.00           C
ATOM   2593 HD11 LEU A 178      88.100 116.700 155.940  1.00  0.00           H
ATOM   2594 HD12 LEU A 178      86.950 115.280 156.190  1.00  0.00           H
ATOM   2595 HD13 LEU A 178      86.370 116.970 156.340  1.00  0.00           H
ATOM   2596  CD2 LEU A 178      86.200 116.020 158.700  1.00  0.00           C
ATOM   2597 HD21 LEU A 178      86.330 116.140 159.800  1.00  0.00           H
ATOM   2598 HD22 LEU A 178      85.300 116.600 158.430  1.00  0.00           H
ATOM   2599 HD23 LEU A 178      85.950 114.940 158.650  1.00  0.00           H
ATOM   2600  C   LEU A 178      90.270 117.270 157.950  1.00  0.00           C
ATOM   2601  O   LEU A 178      90.590 117.700 159.050  1.00  0.00           O
ATOM   2602  N   TRP A 179      90.160 118.060 156.870  1.00  0.00           N
ATOM   2603  HN  TRP A 179      90.090 117.580 155.990  1.00  0.00           H
ATOM   2604  CA  TRP A 179      90.370 119.510 156.810  1.00  0.00           C
ATOM   2605  HA  TRP A 179      90.430 119.830 157.840  1.00  0.00           H
ATOM   2606  CB  TRP A 179      91.640 120.000 156.170  1.00  0.00           C
ATOM   2607  HB1 TRP A 179      91.520 119.690 155.110  1.00  0.00           H
ATOM   2608  HB2 TRP A 179      91.610 121.110 156.150  1.00  0.00           H
ATOM   2609  CG  TRP A 179      92.950 119.410 156.720  1.00  0.00           C
ATOM   2610  CD1 TRP A 179      93.270 118.220 157.410  1.00  0.00           C
ATOM   2611  HD1 TRP A 179      92.670 117.330 157.450  1.00  0.00           H
ATOM   2612  NE1 TRP A 179      94.590 118.210 157.610  1.00  0.00           N
ATOM   2613  HE1 TRP A 179      95.090 117.630 158.210  1.00  0.00           H
ATOM   2614  CE2 TRP A 179      95.230 119.330 157.070  1.00  0.00           C
ATOM   2615  CD2 TRP A 179      94.190 120.140 156.590  1.00  0.00           C
ATOM   2616  CE3 TRP A 179      94.590 121.310 155.880  1.00  0.00           C
ATOM   2617  HE3 TRP A 179      93.860 121.950 155.410  1.00  0.00           H
ATOM   2618  CZ3 TRP A 179      95.960 121.750 155.890  1.00  0.00           C
ATOM   2619  HZ3 TRP A 179      96.400 122.690 155.570  1.00  0.00           H
ATOM   2620  CZ2 TRP A 179      96.630 119.700 157.060  1.00  0.00           C
ATOM   2621  HZ2 TRP A 179      97.310 119.030 157.570  1.00  0.00           H
ATOM   2622  CH2 TRP A 179      96.970 120.830 156.380  1.00  0.00           C
ATOM   2623  HH2 TRP A 179      98.010 121.120 156.430  1.00  0.00           H
ATOM   2624  C   TRP A 179      89.210 120.380 156.200  1.00  0.00           C
ATOM   2625  O   TRP A 179      88.420 119.890 155.430  1.00  0.00           O
ATOM   2626  N   LYS A 180      89.120 121.650 156.560  1.00  0.00           N
ATOM   2627  HN  LYS A 180      89.730 122.100 157.210  1.00  0.00           H
ATOM   2628  CA  LYS A 180      88.020 122.500 156.050  1.00  0.00           C
ATOM   2629  HA  LYS A 180      87.160 121.930 155.710  1.00  0.00           H
ATOM   2630  CB  LYS A 180      87.690 123.380 157.330  1.00  0.00           C
ATOM   2631  HB1 LYS A 180      88.620 123.950 157.550  1.00  0.00           H
ATOM   2632  HB2 LYS A 180      86.930 124.140 157.010  1.00  0.00           H
ATOM   2633  CG  LYS A 180      87.230 122.660 158.650  1.00  0.00           C
ATOM   2634  HG1 LYS A 180      87.980 121.900 158.970  1.00  0.00           H
ATOM   2635  HG2 LYS A 180      86.260 122.120 158.680  1.00  0.00           H
ATOM   2636  CD  LYS A 180      87.070 123.680 159.780  1.00  0.00           C
ATOM   2637  HD1 LYS A 180      86.950 123.080 160.710  1.00  0.00           H
ATOM   2638  HD2 LYS A 180      86.120 124.250 159.670  1.00  0.00           H
ATOM   2639  CE  LYS A 180      88.100 124.690 160.060  1.00  0.00           C
ATOM   2640  HE1 LYS A 180      88.320 125.360 159.200  1.00  0.00           H
ATOM   2641  HE2 LYS A 180      89.030 124.160 160.350  1.00  0.00           H
ATOM   2642  NZ  LYS A 180      87.720 125.570 161.180  1.00  0.00           N
ATOM   2643  HZ1 LYS A 180      88.060 125.140 162.060  1.00  0.00           H
ATOM   2644  HZ2 LYS A 180      88.240 126.460 161.050  1.00  0.00           H
ATOM   2645  HZ3 LYS A 180      86.690 125.670 161.220  1.00  0.00           H
ATOM   2646  C   LYS A 180      88.500 123.290 154.860  1.00  0.00           C
ATOM   2647  O   LYS A 180      87.920 124.310 154.520  1.00  0.00           O
ATOM   2648  N   VAL A 181      89.500 122.800 154.070  1.00  0.00           N
ATOM   2649  HN  VAL A 181      89.880 121.880 154.110  1.00  0.00           H
ATOM   2650  CA  VAL A 181      89.950 123.580 152.890  1.00  0.00           C
ATOM   2651  HA  VAL A 181      89.140 124.140 152.440  1.00  0.00           H
ATOM   2652  CB  VAL A 181      91.120 124.590 153.110  1.00  0.00           C
ATOM   2653  HB  VAL A 181      91.230 125.170 152.170  1.00  0.00           H
ATOM   2654  CG1 VAL A 181      90.780 125.590 154.250  1.00  0.00           C
ATOM   2655 HG11 VAL A 181      90.470 125.110 155.200  1.00  0.00           H
ATOM   2656 HG12 VAL A 181      91.670 126.210 154.510  1.00  0.00           H
ATOM   2657 HG13 VAL A 181      89.930 126.280 154.070  1.00  0.00           H
ATOM   2658  CG2 VAL A 181      92.390 123.830 153.460  1.00  0.00           C
ATOM   2659 HG21 VAL A 181      92.910 123.510 152.530  1.00  0.00           H
ATOM   2660 HG22 VAL A 181      93.070 124.500 154.020  1.00  0.00           H
ATOM   2661 HG23 VAL A 181      92.230 123.030 154.220  1.00  0.00           H
ATOM   2662  C   VAL A 181      90.380 122.490 151.860  1.00  0.00           C
ATOM   2663  O   VAL A 181      90.490 121.330 152.250  1.00  0.00           O
ATOM   2664  N   ALA A 182      90.590 122.930 150.580  1.00  0.00           N
ATOM   2665  HN  ALA A 182      90.460 123.850 150.220  1.00  0.00           H
ATOM   2666  CA  ALA A 182      91.190 122.080 149.610  1.00  0.00           C
ATOM   2667  HA  ALA A 182      91.170 121.050 149.950  1.00  0.00           H
ATOM   2668  CB  ALA A 182      90.340 122.250 148.340  1.00  0.00           C
ATOM   2669  HB1 ALA A 182      89.260 122.380 148.580  1.00  0.00           H
ATOM   2670  HB2 ALA A 182      90.640 123.180 147.810  1.00  0.00           H
ATOM   2671  HB3 ALA A 182      90.410 121.360 147.690  1.00  0.00           H
ATOM   2672  C   ALA A 182      92.670 122.190 149.320  1.00  0.00           C
ATOM   2673  O   ALA A 182      93.190 123.180 148.790  1.00  0.00           O
ATOM   2674  N   ARG A 183      93.410 121.210 149.830  1.00  0.00           N
ATOM   2675  HN  ARG A 183      93.030 120.600 150.520  1.00  0.00           H
ATOM   2676  CA  ARG A 183      94.810 120.940 149.400  1.00  0.00           C
ATOM   2677  HA  ARG A 183      95.440 121.770 149.700  1.00  0.00           H
ATOM   2678  CB  ARG A 183      95.340 119.630 150.130  1.00  0.00           C
ATOM   2679  HB1 ARG A 183      94.760 118.750 149.780  1.00  0.00           H
ATOM   2680  HB2 ARG A 183      96.410 119.510 149.850  1.00  0.00           H
ATOM   2681  CG  ARG A 183      95.370 119.710 151.640  1.00  0.00           C
ATOM   2682  HG1 ARG A 183      95.740 118.700 151.900  1.00  0.00           H
ATOM   2683  HG2 ARG A 183      94.360 119.950 152.050  1.00  0.00           H
ATOM   2684  CD  ARG A 183      96.340 120.750 152.190  1.00  0.00           C
ATOM   2685  HD1 ARG A 183      95.900 121.190 153.120  1.00  0.00           H
ATOM   2686  HD2 ARG A 183      96.470 121.540 151.420  1.00  0.00           H
ATOM   2687  NE  ARG A 183      97.660 120.110 152.540  1.00  0.00           N
ATOM   2688  HE  ARG A 183      97.690 119.150 152.850  1.00  0.00           H
ATOM   2689  CZ  ARG A 183      98.610 120.850 153.110  1.00  0.00           C
ATOM   2690  NH1 ARG A 183      98.600 122.120 152.880  1.00  0.00           N
ATOM   2691 HH11 ARG A 183      99.370 122.700 153.180  1.00  0.00           H
ATOM   2692 HH12 ARG A 183      98.050 122.430 152.100  1.00  0.00           H
ATOM   2693  NH2 ARG A 183      99.500 120.260 153.860  1.00  0.00           N
ATOM   2694 HH21 ARG A 183     100.230 120.760 154.310  1.00  0.00           H
ATOM   2695 HH22 ARG A 183      99.430 119.290 154.080  1.00  0.00           H
ATOM   2696  C   ARG A 183      94.880 120.790 147.900  1.00  0.00           C
ATOM   2697  O   ARG A 183      94.040 120.130 147.270  1.00  0.00           O
ATOM   2698  N   THR A 184      95.880 121.400 147.210  1.00  0.00           N
ATOM   2699  HN  THR A 184      96.540 121.960 147.690  1.00  0.00           H
ATOM   2700  CA  THR A 184      96.180 121.050 145.810  1.00  0.00           C
ATOM   2701  HA  THR A 184      95.260 120.970 145.240  1.00  0.00           H
ATOM   2702  CB  THR A 184      97.130 122.170 145.170  1.00  0.00           C
ATOM   2703  HB  THR A 184      97.470 121.920 144.150  1.00  0.00           H
ATOM   2704  OG1 THR A 184      98.220 122.380 145.980  1.00  0.00           O
ATOM   2705  HG1 THR A 184      97.910 122.930 146.700  1.00  0.00           H
ATOM   2706  CG2 THR A 184      96.330 123.480 145.050  1.00  0.00           C
ATOM   2707 HG21 THR A 184      95.480 123.190 144.410  1.00  0.00           H
ATOM   2708 HG22 THR A 184      95.930 123.820 146.030  1.00  0.00           H
ATOM   2709 HG23 THR A 184      96.900 124.370 144.690  1.00  0.00           H
ATOM   2710  C   THR A 184      96.980 119.740 145.770  1.00  0.00           C
ATOM   2711  O   THR A 184      97.270 119.190 146.810  1.00  0.00           O
ATOM   2712  N   GLN A 185      97.260 119.190 144.520  1.00  0.00           N
ATOM   2713  HN  GLN A 185      97.050 119.740 143.710  1.00  0.00           H
ATOM   2714  CA  GLN A 185      97.970 117.920 144.440  1.00  0.00           C
ATOM   2715  HA  GLN A 185      97.500 117.070 144.910  1.00  0.00           H
ATOM   2716  CB  GLN A 185      97.960 117.440 143.000  1.00  0.00           C
ATOM   2717  HB1 GLN A 185      96.880 117.410 142.750  1.00  0.00           H
ATOM   2718  HB2 GLN A 185      98.450 118.240 142.410  1.00  0.00           H
ATOM   2719  CG  GLN A 185      98.550 116.000 142.710  1.00  0.00           C
ATOM   2720  HG1 GLN A 185      98.040 115.390 143.480  1.00  0.00           H
ATOM   2721  HG2 GLN A 185      99.650 115.880 142.850  1.00  0.00           H
ATOM   2722  CD  GLN A 185      98.320 115.560 141.300  1.00  0.00           C
ATOM   2723  OE1 GLN A 185      98.410 116.270 140.310  1.00  0.00           O
ATOM   2724  NE2 GLN A 185      98.140 114.200 141.210  1.00  0.00           N
ATOM   2725 HE21 GLN A 185      98.310 113.590 141.990  1.00  0.00           H
ATOM   2726 HE22 GLN A 185      98.070 113.820 140.290  1.00  0.00           H
ATOM   2727  C   GLN A 185      99.380 117.880 144.920  1.00  0.00           C
ATOM   2728  O   GLN A 185      99.790 116.960 145.650  1.00  0.00           O
ATOM   2729  N   ARG A 186     100.180 118.940 144.720  1.00  0.00           N
ATOM   2730  HN  ARG A 186      99.860 119.670 144.120  1.00  0.00           H
ATOM   2731  CA  ARG A 186     101.510 119.130 145.370  1.00  0.00           C
ATOM   2732  HA  ARG A 186     102.090 118.240 145.200  1.00  0.00           H
ATOM   2733  CB  ARG A 186     102.280 120.270 144.670  1.00  0.00           C
ATOM   2734  HB1 ARG A 186     101.680 121.150 144.320  1.00  0.00           H
ATOM   2735  HB2 ARG A 186     103.030 120.690 145.370  1.00  0.00           H
ATOM   2736  CG  ARG A 186     102.900 119.690 143.310  1.00  0.00           C
ATOM   2737  HG1 ARG A 186     103.200 120.560 142.680  1.00  0.00           H
ATOM   2738  HG2 ARG A 186     102.030 119.150 142.880  1.00  0.00           H
ATOM   2739  CD  ARG A 186     104.070 118.710 143.370  1.00  0.00           C
ATOM   2740  HD1 ARG A 186     104.390 118.360 142.360  1.00  0.00           H
ATOM   2741  HD2 ARG A 186     103.900 117.780 143.950  1.00  0.00           H
ATOM   2742  NE  ARG A 186     105.180 119.450 144.030  1.00  0.00           N
ATOM   2743  HE  ARG A 186     105.040 120.410 144.300  1.00  0.00           H
ATOM   2744  CZ  ARG A 186     106.260 118.850 144.480  1.00  0.00           C
ATOM   2745  NH1 ARG A 186     106.450 117.580 144.340  1.00  0.00           N
ATOM   2746 HH11 ARG A 186     107.180 117.220 144.920  1.00  0.00           H
ATOM   2747 HH12 ARG A 186     106.040 117.090 143.560  1.00  0.00           H
ATOM   2748  NH2 ARG A 186     107.120 119.460 145.230  1.00  0.00           N
ATOM   2749 HH21 ARG A 186     107.980 119.060 145.540  1.00  0.00           H
ATOM   2750 HH22 ARG A 186     107.010 120.450 145.210  1.00  0.00           H
ATOM   2751  C   ARG A 186     101.470 119.240 146.870  1.00  0.00           C
ATOM   2752  O   ARG A 186     102.410 118.790 147.550  1.00  0.00           O
ATOM   2753  N   GLU A 187     100.410 119.810 147.440  1.00  0.00           N
ATOM   2754  HN  GLU A 187      99.740 120.310 146.900  1.00  0.00           H
ATOM   2755  CA  GLU A 187     100.090 119.780 148.870  1.00  0.00           C
ATOM   2756  HA  GLU A 187     100.920 120.070 149.480  1.00  0.00           H
ATOM   2757  CB  GLU A 187      98.910 120.720 149.270  1.00  0.00           C
ATOM   2758  HB1 GLU A 187      97.940 120.440 148.800  1.00  0.00           H
ATOM   2759  HB2 GLU A 187      98.780 120.740 150.370  1.00  0.00           H
ATOM   2760  CG  GLU A 187      99.220 122.150 149.130  1.00  0.00           C
ATOM   2761  HG1 GLU A 187      99.740 122.540 148.230  1.00  0.00           H
ATOM   2762  HG2 GLU A 187      99.880 122.450 149.970  1.00  0.00           H
ATOM   2763  CD  GLU A 187      98.040 123.110 149.280  1.00  0.00           C
ATOM   2764  OE1 GLU A 187      97.630 123.710 148.270  1.00  0.00           O
ATOM   2765  OE2 GLU A 187      97.580 123.280 150.430  1.00  0.00           O
ATOM   2766  C   GLU A 187      99.790 118.350 149.350  1.00  0.00           C
ATOM   2767  O   GLU A 187     100.430 117.980 150.350  1.00  0.00           O
ATOM   2768  N   ILE A 188      98.940 117.520 148.640  1.00  0.00           N
ATOM   2769  HN  ILE A 188      98.440 117.930 147.880  1.00  0.00           H
ATOM   2770  CA  ILE A 188      98.620 116.130 148.770  1.00  0.00           C
ATOM   2771  HA  ILE A 188      98.300 115.990 149.790  1.00  0.00           H
ATOM   2772  CB  ILE A 188      97.610 115.680 147.740  1.00  0.00           C
ATOM   2773  HB  ILE A 188      97.590 116.270 146.790  1.00  0.00           H
ATOM   2774  CG2 ILE A 188      97.730 114.190 147.350  1.00  0.00           C
ATOM   2775 HG21 ILE A 188      96.770 113.810 146.940  1.00  0.00           H
ATOM   2776 HG22 ILE A 188      98.580 114.020 146.650  1.00  0.00           H
ATOM   2777 HG23 ILE A 188      97.840 113.540 148.250  1.00  0.00           H
ATOM   2778  CG1 ILE A 188      96.300 115.990 148.460  1.00  0.00           C
ATOM   2779 HG11 ILE A 188      96.350 116.990 148.940  1.00  0.00           H
ATOM   2780 HG12 ILE A 188      96.230 115.260 149.290  1.00  0.00           H
ATOM   2781  CD  ILE A 188      95.100 115.770 147.550  1.00  0.00           C
ATOM   2782  HD1 ILE A 188      94.750 114.720 147.540  1.00  0.00           H
ATOM   2783  HD2 ILE A 188      94.290 116.450 147.900  1.00  0.00           H
ATOM   2784  HD3 ILE A 188      95.320 116.060 146.500  1.00  0.00           H
ATOM   2785  C   ILE A 188      99.850 115.180 148.840  1.00  0.00           C
ATOM   2786  O   ILE A 188     100.140 114.510 149.790  1.00  0.00           O
ATOM   2787  N   LEU A 189     100.710 115.340 147.870  1.00  0.00           N
ATOM   2788  HN  LEU A 189     100.430 115.810 147.030  1.00  0.00           H
ATOM   2789  CA  LEU A 189     101.970 114.700 147.800  1.00  0.00           C
ATOM   2790  HA  LEU A 189     101.850 113.630 147.950  1.00  0.00           H
ATOM   2791  CB  LEU A 189     102.720 114.970 146.410  1.00  0.00           C
ATOM   2792  HB1 LEU A 189     102.510 116.030 146.170  1.00  0.00           H
ATOM   2793  HB2 LEU A 189     103.800 114.750 146.570  1.00  0.00           H
ATOM   2794  CG  LEU A 189     102.110 114.060 145.330  1.00  0.00           C
ATOM   2795  HG  LEU A 189     101.060 113.780 145.590  1.00  0.00           H
ATOM   2796  CD1 LEU A 189     102.130 114.690 143.960  1.00  0.00           C
ATOM   2797 HD11 LEU A 189     101.600 115.660 144.050  1.00  0.00           H
ATOM   2798 HD12 LEU A 189     103.210 114.720 143.690  1.00  0.00           H
ATOM   2799 HD13 LEU A 189     101.640 114.070 143.180  1.00  0.00           H
ATOM   2800  CD2 LEU A 189     102.810 112.650 145.490  1.00  0.00           C
ATOM   2801 HD21 LEU A 189     102.480 112.090 146.380  1.00  0.00           H
ATOM   2802 HD22 LEU A 189     102.780 112.120 144.510  1.00  0.00           H
ATOM   2803 HD23 LEU A 189     103.880 112.770 145.770  1.00  0.00           H
ATOM   2804  C   LEU A 189     102.890 115.100 148.950  1.00  0.00           C
ATOM   2805  O   LEU A 189     103.650 114.230 149.430  1.00  0.00           O
ATOM   2806  N   SER A 190     103.010 116.440 149.380  1.00  0.00           N
ATOM   2807  HN  SER A 190     102.440 117.140 148.950  1.00  0.00           H
ATOM   2808  CA  SER A 190     103.850 116.770 150.520  1.00  0.00           C
ATOM   2809  HA  SER A 190     104.860 116.480 150.290  1.00  0.00           H
ATOM   2810  CB  SER A 190     103.820 118.280 150.820  1.00  0.00           C
ATOM   2811  HB1 SER A 190     102.820 118.650 151.140  1.00  0.00           H
ATOM   2812  HB2 SER A 190     104.080 118.800 149.880  1.00  0.00           H
ATOM   2813  OG  SER A 190     104.840 118.680 151.750  1.00  0.00           O
ATOM   2814  HG1 SER A 190     105.580 118.110 151.550  1.00  0.00           H
ATOM   2815  C   SER A 190     103.390 116.140 151.830  1.00  0.00           C
ATOM   2816  O   SER A 190     104.160 115.560 152.660  1.00  0.00           O
ATOM   2817  N   ASP A 191     102.060 116.120 151.990  1.00  0.00           N
ATOM   2818  HN  ASP A 191     101.400 116.620 151.440  1.00  0.00           H
ATOM   2819  CA  ASP A 191     101.350 115.440 153.070  1.00  0.00           C
ATOM   2820  HA  ASP A 191     101.730 115.670 154.050  1.00  0.00           H
ATOM   2821  CB  ASP A 191      99.810 115.820 152.910  1.00  0.00           C
ATOM   2822  HB1 ASP A 191      99.410 115.750 151.880  1.00  0.00           H
ATOM   2823  HB2 ASP A 191      99.100 115.100 153.380  1.00  0.00           H
ATOM   2824  CG  ASP A 191      99.330 117.150 153.540  1.00  0.00           C
ATOM   2825  OD1 ASP A 191      98.120 117.510 153.430  1.00  0.00           O
ATOM   2826  OD2 ASP A 191     100.080 117.760 154.380  1.00  0.00           O
ATOM   2827  C   ASP A 191     101.460 113.940 152.980  1.00  0.00           C
ATOM   2828  O   ASP A 191     101.560 113.290 154.020  1.00  0.00           O
ATOM   2829  N   MET A 192     101.520 113.310 151.810  1.00  0.00           N
ATOM   2830  HN  MET A 192     101.290 113.950 151.070  1.00  0.00           H
ATOM   2831  CA  MET A 192     101.810 111.870 151.580  1.00  0.00           C
ATOM   2832  HA  MET A 192     101.070 111.260 152.080  1.00  0.00           H
ATOM   2833  CB  MET A 192     101.700 111.510 150.070  1.00  0.00           C
ATOM   2834  HB1 MET A 192     100.620 111.730 149.910  1.00  0.00           H
ATOM   2835  HB2 MET A 192     102.230 112.090 149.290  1.00  0.00           H
ATOM   2836  CG  MET A 192     101.870 110.040 149.950  1.00  0.00           C
ATOM   2837  HG1 MET A 192     101.190 109.490 150.640  1.00  0.00           H
ATOM   2838  HG2 MET A 192     102.920 109.820 150.220  1.00  0.00           H
ATOM   2839  SD  MET A 192     101.460 109.340 148.250  1.00  0.00           S
ATOM   2840  CE  MET A 192     101.840 107.590 148.350  1.00  0.00           C
ATOM   2841  HE1 MET A 192     101.410 107.240 149.310  1.00  0.00           H
ATOM   2842  HE2 MET A 192     101.500 107.070 147.430  1.00  0.00           H
ATOM   2843  HE3 MET A 192     102.920 107.380 148.500  1.00  0.00           H
ATOM   2844  C   MET A 192     103.220 111.580 152.090  1.00  0.00           C
ATOM   2845  O   MET A 192     103.420 110.470 152.680  1.00  0.00           O
ATOM   2846  N   GLU A 193     104.220 112.430 151.950  1.00  0.00           N
ATOM   2847  HN  GLU A 193     104.150 113.340 151.540  1.00  0.00           H
ATOM   2848  CA  GLU A 193     105.610 112.290 152.450  1.00  0.00           C
ATOM   2849  HA  GLU A 193     105.990 111.330 152.120  1.00  0.00           H
ATOM   2850  CB  GLU A 193     106.580 113.320 151.800  1.00  0.00           C
ATOM   2851  HB1 GLU A 193     106.710 113.140 150.710  1.00  0.00           H
ATOM   2852  HB2 GLU A 193     106.010 114.260 151.910  1.00  0.00           H
ATOM   2853  CG  GLU A 193     108.010 113.480 152.530  1.00  0.00           C
ATOM   2854  HG1 GLU A 193     108.420 112.460 152.720  1.00  0.00           H
ATOM   2855  HG2 GLU A 193     107.880 114.070 153.460  1.00  0.00           H
ATOM   2856  CD  GLU A 193     108.960 114.380 151.720  1.00  0.00           C
ATOM   2857  OE1 GLU A 193     109.440 113.950 150.670  1.00  0.00           O
ATOM   2858  OE2 GLU A 193     109.180 115.540 152.170  1.00  0.00           O
ATOM   2859  C   GLU A 193     105.780 112.080 153.980  1.00  0.00           C
ATOM   2860  O   GLU A 193     106.410 111.140 154.470  1.00  0.00           O
ATOM   2861  N   THR A 194     105.080 112.960 154.800  1.00  0.00           N
ATOM   2862  HN  THR A 194     104.430 113.580 154.370  1.00  0.00           H
ATOM   2863  CA  THR A 194     105.340 113.120 156.250  1.00  0.00           C
ATOM   2864  HA  THR A 194     106.400 112.930 156.330  1.00  0.00           H
ATOM   2865  CB  THR A 194     104.990 114.540 156.670  1.00  0.00           C
ATOM   2866  HB  THR A 194     104.660 114.550 157.730  1.00  0.00           H
ATOM   2867  OG1 THR A 194     103.940 115.070 155.900  1.00  0.00           O
ATOM   2868  HG1 THR A 194     104.380 115.700 155.330  1.00  0.00           H
ATOM   2869  CG2 THR A 194     106.250 115.450 156.450  1.00  0.00           C
ATOM   2870 HG21 THR A 194     106.490 115.340 155.370  1.00  0.00           H
ATOM   2871 HG22 THR A 194     106.040 116.520 156.690  1.00  0.00           H
ATOM   2872 HG23 THR A 194     107.080 115.050 157.070  1.00  0.00           H
ATOM   2873  C   THR A 194     104.540 112.100 157.130  1.00  0.00           C
ATOM   2874  O   THR A 194     104.830 111.930 158.350  1.00  0.00           O
ATOM   2875  N   HIS A 195     103.500 111.450 156.560  1.00  0.00           N
ATOM   2876  HN  HIS A 195     103.240 111.690 155.630  1.00  0.00           H
ATOM   2877  CA  HIS A 195     102.740 110.370 157.330  1.00  0.00           C
ATOM   2878  HA  HIS A 195     101.850 110.080 156.780  1.00  0.00           H
ATOM   2879  CB  HIS A 195     103.550 109.050 157.380  1.00  0.00           C
ATOM   2880  HB1 HIS A 195     103.590 108.690 156.330  1.00  0.00           H
ATOM   2881  HB2 HIS A 195     104.610 109.270 157.640  1.00  0.00           H
ATOM   2882  ND1 HIS A 195     103.450 107.580 159.370  1.00  0.00           N
ATOM   2883  CG  HIS A 195     102.920 107.920 158.130  1.00  0.00           C
ATOM   2884  CE1 HIS A 195     102.800 106.560 159.740  1.00  0.00           C
ATOM   2885  HE1 HIS A 195     102.940 105.940 160.630  1.00  0.00           H
ATOM   2886  NE2 HIS A 195     101.890 106.130 158.770  1.00  0.00           N
ATOM   2887  HE2 HIS A 195     101.350 105.290 158.770  1.00  0.00           H
ATOM   2888  CD2 HIS A 195     102.010 107.030 157.720  1.00  0.00           C
ATOM   2889  HD2 HIS A 195     101.380 106.990 156.850  1.00  0.00           H
ATOM   2890  C   HIS A 195     102.080 110.970 158.620  1.00  0.00           C
ATOM   2891  O   HIS A 195     102.060 110.250 159.610  1.00  0.00           O
ATOM   2892  N   GLY A 196     101.810 112.290 158.600  1.00  0.00           N
ATOM   2893  HN  GLY A 196     101.850 112.870 157.790  1.00  0.00           H
ATOM   2894  CA  GLY A 196     101.110 112.950 159.610  1.00  0.00           C
ATOM   2895  HA1 GLY A 196     100.370 112.350 160.120  1.00  0.00           H
ATOM   2896  HA2 GLY A 196     100.760 113.810 159.060  1.00  0.00           H
ATOM   2897  C   GLY A 196     101.980 113.530 160.610  1.00  0.00           C
ATOM   2898  O   GLY A 196     101.490 114.110 161.600  1.00  0.00           O
ATOM   2899  N   ALA A 197     103.350 113.490 160.510  1.00  0.00           N
ATOM   2900  HN  ALA A 197     103.700 113.120 159.650  1.00  0.00           H
ATOM   2901  CA  ALA A 197     104.300 114.090 161.440  1.00  0.00           C
ATOM   2902  HA  ALA A 197     103.910 113.830 162.410  1.00  0.00           H
ATOM   2903  CB  ALA A 197     105.610 113.370 161.450  1.00  0.00           C
ATOM   2904  HB1 ALA A 197     105.460 112.300 161.730  1.00  0.00           H
ATOM   2905  HB2 ALA A 197     106.150 113.320 160.480  1.00  0.00           H
ATOM   2906  HB3 ALA A 197     106.260 113.780 162.250  1.00  0.00           H
ATOM   2907  C   ALA A 197     104.410 115.640 161.370  1.00  0.00           C
ATOM   2908  O   ALA A 197     105.360 116.180 160.700  1.00  0.00           O
ATOM   2909  N   HIS A 198     103.470 116.440 161.910  1.00  0.00           N
ATOM   2910  HN  HIS A 198     102.730 115.910 162.340  1.00  0.00           H
ATOM   2911  CA  HIS A 198     103.460 117.880 161.760  1.00  0.00           C
ATOM   2912  HA  HIS A 198     104.410 118.190 162.180  1.00  0.00           H
ATOM   2913  CB  HIS A 198     103.270 118.350 160.280  1.00  0.00           C
ATOM   2914  HB1 HIS A 198     103.140 119.460 160.230  1.00  0.00           H
ATOM   2915  HB2 HIS A 198     104.210 118.120 159.750  1.00  0.00           H
ATOM   2916  ND1 HIS A 198     101.700 117.950 158.250  1.00  0.00           N
ATOM   2917  CG  HIS A 198     102.070 117.700 159.580  1.00  0.00           C
ATOM   2918  CE1 HIS A 198     100.520 117.310 158.060  1.00  0.00           C
ATOM   2919  HE1 HIS A 198      99.980 117.340 157.110  1.00  0.00           H
ATOM   2920  NE2 HIS A 198     100.200 116.630 159.110  1.00  0.00           N
ATOM   2921  HE2 HIS A 198      99.460 115.960 159.180  1.00  0.00           H
ATOM   2922  CD2 HIS A 198     101.150 116.810 160.060  1.00  0.00           C
ATOM   2923  HD2 HIS A 198     100.960 116.420 161.060  1.00  0.00           H
ATOM   2924  C   HIS A 198     102.410 118.460 162.760  1.00  0.00           C
ATOM   2925  O   HIS A 198     101.610 117.670 163.220  1.00  0.00           O
ATOM   2926  N   THR A 199     102.580 119.710 163.160  1.00  0.00           N
ATOM   2927  HN  THR A 199     103.390 120.190 162.830  1.00  0.00           H
ATOM   2928  CA  THR A 199     101.760 120.380 164.170  1.00  0.00           C
ATOM   2929  HA  THR A 199     101.780 119.740 165.040  1.00  0.00           H
ATOM   2930  CB  THR A 199     102.380 121.640 164.560  1.00  0.00           C
ATOM   2931  HB  THR A 199     101.770 122.140 165.340  1.00  0.00           H
ATOM   2932  OG1 THR A 199     102.520 122.570 163.410  1.00  0.00           O
ATOM   2933  HG1 THR A 199     103.060 123.330 163.650  1.00  0.00           H
ATOM   2934  CG2 THR A 199     103.740 121.280 165.140  1.00  0.00           C
ATOM   2935 HG21 THR A 199     104.040 122.180 165.710  1.00  0.00           H
ATOM   2936 HG22 THR A 199     103.740 120.540 165.970  1.00  0.00           H
ATOM   2937 HG23 THR A 199     104.500 121.020 164.380  1.00  0.00           H
ATOM   2938  C   THR A 199     100.310 120.520 163.670  1.00  0.00           C
ATOM   2939  O   THR A 199      99.960 120.490 162.460  1.00  0.00           O
ATOM   2940  N   ALA A 200      99.400 120.810 164.560  1.00  0.00           N
ATOM   2941  HN  ALA A 200      99.590 120.830 165.540  1.00  0.00           H
ATOM   2942  CA  ALA A 200      98.030 121.300 164.290  1.00  0.00           C
ATOM   2943  HA  ALA A 200      97.620 120.620 163.560  1.00  0.00           H
ATOM   2944  CB  ALA A 200      97.090 121.230 165.500  1.00  0.00           C
ATOM   2945  HB1 ALA A 200      96.990 120.190 165.880  1.00  0.00           H
ATOM   2946  HB2 ALA A 200      97.460 121.750 166.410  1.00  0.00           H
ATOM   2947  HB3 ALA A 200      96.090 121.660 165.280  1.00  0.00           H
ATOM   2948  C   ALA A 200      97.940 122.710 163.700  1.00  0.00           C
ATOM   2949  O   ALA A 200      98.540 123.660 164.250  1.00  0.00           O
ATOM   2950  N   LEU A 201      97.290 122.880 162.570  1.00  0.00           N
ATOM   2951  HN  LEU A 201      96.930 122.040 162.180  1.00  0.00           H
ATOM   2952  CA  LEU A 201      97.100 124.080 161.720  1.00  0.00           C
ATOM   2953  HA  LEU A 201      97.700 124.880 162.110  1.00  0.00           H
ATOM   2954  CB  LEU A 201      97.370 123.940 160.160  1.00  0.00           C
ATOM   2955  HB1 LEU A 201      96.760 123.070 159.840  1.00  0.00           H
ATOM   2956  HB2 LEU A 201      97.070 124.800 159.520  1.00  0.00           H
ATOM   2957  CG  LEU A 201      98.820 123.660 159.770  1.00  0.00           C
ATOM   2958  HG  LEU A 201      99.240 122.770 160.300  1.00  0.00           H
ATOM   2959  CD1 LEU A 201      99.010 123.310 158.320  1.00  0.00           C
ATOM   2960 HD11 LEU A 201     100.040 123.270 157.910  1.00  0.00           H
ATOM   2961 HD12 LEU A 201      98.490 122.370 158.020  1.00  0.00           H
ATOM   2962 HD13 LEU A 201      98.760 124.230 157.740  1.00  0.00           H
ATOM   2963  CD2 LEU A 201      99.760 124.830 160.100  1.00  0.00           C
ATOM   2964 HD21 LEU A 201     100.780 124.530 159.790  1.00  0.00           H
ATOM   2965 HD22 LEU A 201      99.430 125.770 159.610  1.00  0.00           H
ATOM   2966 HD23 LEU A 201      99.690 125.040 161.190  1.00  0.00           H
ATOM   2967  C   LEU A 201      95.660 124.540 161.910  1.00  0.00           C
ATOM   2968  O   LEU A 201      94.790 123.750 162.150  1.00  0.00           O
ATOM   2969  N   PRO A 202      95.400 125.820 161.830  1.00  0.00           N
ATOM   2970  CD  PRO A 202      96.360 126.960 162.040  1.00  0.00           C
ATOM   2971  HD1 PRO A 202      97.000 126.930 161.140  1.00  0.00           H
ATOM   2972  HD2 PRO A 202      96.960 126.880 162.970  1.00  0.00           H
ATOM   2973  CA  PRO A 202      94.010 126.330 161.720  1.00  0.00           C
ATOM   2974  HA  PRO A 202      93.730 126.220 162.760  1.00  0.00           H
ATOM   2975  CB  PRO A 202      94.190 127.820 161.340  1.00  0.00           C
ATOM   2976  HB1 PRO A 202      94.270 127.970 160.240  1.00  0.00           H
ATOM   2977  HB2 PRO A 202      93.330 128.440 161.690  1.00  0.00           H
ATOM   2978  CG  PRO A 202      95.490 128.280 162.020  1.00  0.00           C
ATOM   2979  HG1 PRO A 202      95.210 128.500 163.070  1.00  0.00           H
ATOM   2980  HG2 PRO A 202      95.970 129.200 161.620  1.00  0.00           H
ATOM   2981  C   PRO A 202      92.990 125.690 160.810  1.00  0.00           C
ATOM   2982  O   PRO A 202      91.880 125.580 161.340  1.00  0.00           O
ATOM   2983  N   GLN A 203      93.320 125.380 159.510  1.00  0.00           N
ATOM   2984  HN  GLN A 203      94.160 125.810 159.190  1.00  0.00           H
ATOM   2985  CA  GLN A 203      92.480 124.720 158.500  1.00  0.00           C
ATOM   2986  HA  GLN A 203      91.450 125.010 158.600  1.00  0.00           H
ATOM   2987  CB  GLN A 203      93.010 125.120 157.090  1.00  0.00           C
ATOM   2988  HB1 GLN A 203      92.550 124.530 156.280  1.00  0.00           H
ATOM   2989  HB2 GLN A 203      92.680 126.150 156.830  1.00  0.00           H
ATOM   2990  CG  GLN A 203      94.530 125.010 156.930  1.00  0.00           C
ATOM   2991  HG1 GLN A 203      94.610 124.650 155.880  1.00  0.00           H
ATOM   2992  HG2 GLN A 203      94.920 124.190 157.580  1.00  0.00           H
ATOM   2993  CD  GLN A 203      95.330 126.300 157.120  1.00  0.00           C
ATOM   2994  OE1 GLN A 203      95.650 126.630 158.260  1.00  0.00           O
ATOM   2995  NE2 GLN A 203      95.680 126.970 155.920  1.00  0.00           N
ATOM   2996 HE21 GLN A 203      95.430 126.550 155.050  1.00  0.00           H
ATOM   2997 HE22 GLN A 203      95.970 127.920 155.980  1.00  0.00           H
ATOM   2998  C   GLN A 203      92.370 123.200 158.770  1.00  0.00           C
ATOM   2999  O   GLN A 203      91.490 122.490 158.310  1.00  0.00           O
ATOM   3000  N   LEU A 204      93.220 122.660 159.620  1.00  0.00           N
ATOM   3001  HN  LEU A 204      93.970 123.250 159.900  1.00  0.00           H
ATOM   3002  CA  LEU A 204      93.080 121.280 160.120  1.00  0.00           C
ATOM   3003  HA  LEU A 204      92.810 120.690 159.250  1.00  0.00           H
ATOM   3004  CB  LEU A 204      94.440 120.770 160.570  1.00  0.00           C
ATOM   3005  HB1 LEU A 204      95.060 121.010 159.680  1.00  0.00           H
ATOM   3006  HB2 LEU A 204      94.720 121.370 161.460  1.00  0.00           H
ATOM   3007  CG  LEU A 204      94.690 119.350 161.190  1.00  0.00           C
ATOM   3008  HG  LEU A 204      94.170 118.490 160.720  1.00  0.00           H
ATOM   3009  CD1 LEU A 204      96.170 118.980 160.930  1.00  0.00           C
ATOM   3010 HD11 LEU A 204      96.440 118.110 161.560  1.00  0.00           H
ATOM   3011 HD12 LEU A 204      96.470 118.770 159.880  1.00  0.00           H
ATOM   3012 HD13 LEU A 204      96.840 119.830 161.150  1.00  0.00           H
ATOM   3013  CD2 LEU A 204      94.380 119.310 162.710  1.00  0.00           C
ATOM   3014 HD21 LEU A 204      94.580 118.300 163.130  1.00  0.00           H
ATOM   3015 HD22 LEU A 204      94.970 120.060 163.290  1.00  0.00           H
ATOM   3016 HD23 LEU A 204      93.320 119.510 162.970  1.00  0.00           H
ATOM   3017  C   LEU A 204      92.060 121.130 161.180  1.00  0.00           C
ATOM   3018  O   LEU A 204      92.060 121.890 162.220  1.00  0.00           O
ATOM   3019  N   LEU A 205      91.190 120.170 161.000  1.00  0.00           N
ATOM   3020  HN  LEU A 205      91.240 119.600 160.190  1.00  0.00           H
ATOM   3021  CA  LEU A 205      90.130 119.860 161.990  1.00  0.00           C
ATOM   3022  HA  LEU A 205      90.070 120.630 162.750  1.00  0.00           H
ATOM   3023  CB  LEU A 205      88.680 119.780 161.350  1.00  0.00           C
ATOM   3024  HB1 LEU A 205      88.510 120.790 160.930  1.00  0.00           H
ATOM   3025  HB2 LEU A 205      88.750 119.150 160.440  1.00  0.00           H
ATOM   3026  CG  LEU A 205      87.610 119.210 162.250  1.00  0.00           C
ATOM   3027  HG  LEU A 205      87.920 118.260 162.740  1.00  0.00           H
ATOM   3028  CD1 LEU A 205      87.270 120.270 163.240  1.00  0.00           C
ATOM   3029 HD11 LEU A 205      88.160 120.660 163.770  1.00  0.00           H
ATOM   3030 HD12 LEU A 205      86.770 121.130 162.740  1.00  0.00           H
ATOM   3031 HD13 LEU A 205      86.560 119.890 164.010  1.00  0.00           H
ATOM   3032  CD2 LEU A 205      86.490 118.860 161.210  1.00  0.00           C
ATOM   3033 HD21 LEU A 205      85.620 118.340 161.670  1.00  0.00           H
ATOM   3034 HD22 LEU A 205      86.100 119.810 160.770  1.00  0.00           H
ATOM   3035 HD23 LEU A 205      86.870 118.180 160.420  1.00  0.00           H
ATOM   3036  C   LEU A 205      90.470 118.640 162.850  1.00  0.00           C
ATOM   3037  O   LEU A 205      90.650 118.740 164.080  1.00  0.00           O
ATOM   3038  N   LEU A 206      90.520 117.470 162.190  1.00  0.00           N
ATOM   3039  HN  LEU A 206      90.580 117.530 161.200  1.00  0.00           H
ATOM   3040  CA  LEU A 206      90.900 116.210 162.740  1.00  0.00           C
ATOM   3041  HA  LEU A 206      91.180 116.360 163.770  1.00  0.00           H
ATOM   3042  CB  LEU A 206      89.670 115.360 162.550  1.00  0.00           C
ATOM   3043  HB1 LEU A 206      88.810 115.900 162.990  1.00  0.00           H
ATOM   3044  HB2 LEU A 206      89.480 115.140 161.480  1.00  0.00           H
ATOM   3045  CG  LEU A 206      89.690 114.070 163.320  1.00  0.00           C
ATOM   3046  HG  LEU A 206      90.440 113.380 162.890  1.00  0.00           H
ATOM   3047  CD1 LEU A 206      89.930 114.180 164.860  1.00  0.00           C
ATOM   3048 HD11 LEU A 206      91.000 114.380 165.080  1.00  0.00           H
ATOM   3049 HD12 LEU A 206      89.260 114.980 165.230  1.00  0.00           H
ATOM   3050 HD13 LEU A 206      89.710 113.230 165.390  1.00  0.00           H
ATOM   3051  CD2 LEU A 206      88.280 113.430 163.050  1.00  0.00           C
ATOM   3052 HD21 LEU A 206      87.410 113.940 163.510  1.00  0.00           H
ATOM   3053 HD22 LEU A 206      88.160 113.470 161.950  1.00  0.00           H
ATOM   3054 HD23 LEU A 206      88.330 112.390 163.440  1.00  0.00           H
ATOM   3055  C   LEU A 206      92.110 115.600 162.090  1.00  0.00           C
ATOM   3056  O   LEU A 206      92.080 115.360 160.890  1.00  0.00           O
ATOM   3057  N   GLN A 207      93.160 115.310 162.840  1.00  0.00           N
ATOM   3058  HN  GLN A 207      93.140 115.680 163.760  1.00  0.00           H
ATOM   3059  CA  GLN A 207      94.160 114.370 162.380  1.00  0.00           C
ATOM   3060  HA  GLN A 207      93.730 113.770 161.580  1.00  0.00           H
ATOM   3061  CB  GLN A 207      95.490 115.060 162.050  1.00  0.00           C
ATOM   3062  HB1 GLN A 207      95.290 115.930 161.380  1.00  0.00           H
ATOM   3063  HB2 GLN A 207      96.020 115.500 162.920  1.00  0.00           H
ATOM   3064  CG  GLN A 207      96.340 114.030 161.190  1.00  0.00           C
ATOM   3065  HG1 GLN A 207      96.000 114.050 160.140  1.00  0.00           H
ATOM   3066  HG2 GLN A 207      96.270 112.970 161.490  1.00  0.00           H
ATOM   3067  CD  GLN A 207      97.830 114.410 161.110  1.00  0.00           C
ATOM   3068  OE1 GLN A 207      98.400 114.930 160.140  1.00  0.00           O
ATOM   3069  NE2 GLN A 207      98.600 114.050 162.120  1.00  0.00           N
ATOM   3070 HE21 GLN A 207      98.270 113.510 162.900  1.00  0.00           H
ATOM   3071 HE22 GLN A 207      99.520 113.970 161.740  1.00  0.00           H
ATOM   3072  C   GLN A 207      94.360 113.380 163.430  1.00  0.00           C
ATOM   3073  O   GLN A 207      94.690 113.800 164.570  1.00  0.00           O
ATOM   3074  N   GLU A 208      94.130 112.080 163.070  1.00  0.00           N
ATOM   3075  HN  GLU A 208      93.820 111.900 162.140  1.00  0.00           H
ATOM   3076  CA  GLU A 208      94.220 110.980 164.030  1.00  0.00           C
ATOM   3077  HA  GLU A 208      94.560 111.330 164.990  1.00  0.00           H
ATOM   3078  CB  GLU A 208      92.830 110.270 164.190  1.00  0.00           C
ATOM   3079  HB1 GLU A 208      92.420 109.960 163.200  1.00  0.00           H
ATOM   3080  HB2 GLU A 208      92.930 109.350 164.810  1.00  0.00           H
ATOM   3081  CG  GLU A 208      91.730 111.100 164.910  1.00  0.00           C
ATOM   3082  HG1 GLU A 208      90.710 110.670 164.790  1.00  0.00           H
ATOM   3083  HG2 GLU A 208      91.760 112.080 164.390  1.00  0.00           H
ATOM   3084  CD  GLU A 208      92.140 111.280 166.290  1.00  0.00           C
ATOM   3085  OE1 GLU A 208      91.910 110.440 167.190  1.00  0.00           O
ATOM   3086  OE2 GLU A 208      92.830 112.290 166.700  1.00  0.00           O
ATOM   3087  C   GLU A 208      95.220 109.980 163.480  1.00  0.00           C
ATOM   3088  O   GLU A 208      95.080 109.290 162.480  1.00  0.00           O
ATOM   3089  N   ASN A 209      96.250 109.780 164.260  1.00  0.00           N
ATOM   3090  HN  ASN A 209      96.410 110.360 165.060  1.00  0.00           H
ATOM   3091  CA  ASN A 209      97.230 108.820 164.170  1.00  0.00           C
ATOM   3092  HA  ASN A 209      97.120 108.410 163.170  1.00  0.00           H
ATOM   3093  CB  ASN A 209      98.630 109.390 164.340  1.00  0.00           C
ATOM   3094  HB1 ASN A 209      98.820 109.790 165.360  1.00  0.00           H
ATOM   3095  HB2 ASN A 209      99.380 108.590 164.120  1.00  0.00           H
ATOM   3096  CG  ASN A 209      98.710 110.560 163.400  1.00  0.00           C
ATOM   3097  OD1 ASN A 209      98.400 111.710 163.510  1.00  0.00           O
ATOM   3098  ND2 ASN A 209      99.220 110.210 162.180  1.00  0.00           N
ATOM   3099 HD21 ASN A 209      99.600 109.280 162.100  1.00  0.00           H
ATOM   3100 HD22 ASN A 209      99.360 110.970 161.550  1.00  0.00           H
ATOM   3101  C   ASN A 209      97.100 107.610 165.130  1.00  0.00           C
ATOM   3102  O   ASN A 209      98.040 106.790 165.200  1.00  0.00           O
ATOM   3103  N   TRP A 210      95.960 107.550 165.910  1.00  0.00           N
ATOM   3104  HN  TRP A 210      95.150 108.120 165.810  1.00  0.00           H
ATOM   3105  CA  TRP A 210      95.670 106.420 166.830  1.00  0.00           C
ATOM   3106  HA  TRP A 210      94.760 106.730 167.310  1.00  0.00           H
ATOM   3107  CB  TRP A 210      95.590 105.080 166.100  1.00  0.00           C
ATOM   3108  HB1 TRP A 210      96.580 104.760 165.700  1.00  0.00           H
ATOM   3109  HB2 TRP A 210      95.260 104.290 166.820  1.00  0.00           H
ATOM   3110  CG  TRP A 210      94.690 105.110 164.940  1.00  0.00           C
ATOM   3111  CD1 TRP A 210      95.100 104.570 163.730  1.00  0.00           C
ATOM   3112  HD1 TRP A 210      96.040 104.070 163.540  1.00  0.00           H
ATOM   3113  NE1 TRP A 210      94.130 104.740 162.750  1.00  0.00           N
ATOM   3114  HE1 TRP A 210      93.860 104.080 162.080  1.00  0.00           H
ATOM   3115  CE2 TRP A 210      93.130 105.540 163.300  1.00  0.00           C
ATOM   3116  CD2 TRP A 210      93.470 105.760 164.690  1.00  0.00           C
ATOM   3117  CE3 TRP A 210      92.720 106.690 165.450  1.00  0.00           C
ATOM   3118  HE3 TRP A 210      93.030 107.000 166.430  1.00  0.00           H
ATOM   3119  CZ3 TRP A 210      91.480 107.080 164.940  1.00  0.00           C
ATOM   3120  HZ3 TRP A 210      90.860 107.640 165.620  1.00  0.00           H
ATOM   3121  CZ2 TRP A 210      91.840 105.960 162.820  1.00  0.00           C
ATOM   3122  HZ2 TRP A 210      91.530 105.760 161.800  1.00  0.00           H
ATOM   3123  CH2 TRP A 210      91.100 106.810 163.590  1.00  0.00           C
ATOM   3124  HH2 TRP A 210      90.200 107.260 163.200  1.00  0.00           H
ATOM   3125  C   TRP A 210      96.500 106.440 168.060  1.00  0.00           C
ATOM   3126  O   TRP A 210      96.670 105.450 168.800  1.00  0.00           O
ATOM   3127  N   ASP A 211      97.050 107.640 168.400  1.00  0.00           N
ATOM   3128  HN  ASP A 211      97.020 108.340 167.690  1.00  0.00           H
ATOM   3129  CA  ASP A 211      97.700 108.000 169.640  1.00  0.00           C
ATOM   3130  HA  ASP A 211      98.610 107.430 169.720  1.00  0.00           H
ATOM   3131  CB  ASP A 211      97.980 109.530 169.770  1.00  0.00           C
ATOM   3132  HB1 ASP A 211      97.020 110.050 169.950  1.00  0.00           H
ATOM   3133  HB2 ASP A 211      98.660 109.660 170.640  1.00  0.00           H
ATOM   3134  CG  ASP A 211      98.670 110.250 168.630  1.00  0.00           C
ATOM   3135  OD1 ASP A 211      98.520 111.460 168.460  1.00  0.00           O
ATOM   3136  OD2 ASP A 211      99.370 109.480 167.950  1.00  0.00           O
ATOM   3137  C   ASP A 211      96.920 107.450 170.920  1.00  0.00           C
ATOM   3138  O   ASP A 211      97.330 106.540 171.680  1.00  0.00           O
ATOM   3139  N   ASN A 212      95.650 107.930 171.060  1.00  0.00           N
ATOM   3140  HN  ASN A 212      95.430 108.670 170.430  1.00  0.00           H
ATOM   3141  CA  ASN A 212      94.600 107.290 171.870  1.00  0.00           C
ATOM   3142  HA  ASN A 212      94.930 106.290 172.100  1.00  0.00           H
ATOM   3143  CB  ASN A 212      94.330 108.100 173.140  1.00  0.00           C
ATOM   3144  HB1 ASN A 212      95.280 107.980 173.710  1.00  0.00           H
ATOM   3145  HB2 ASN A 212      94.160 109.190 172.990  1.00  0.00           H
ATOM   3146  CG  ASN A 212      93.200 107.510 174.020  1.00  0.00           C
ATOM   3147  OD1 ASN A 212      92.660 106.470 173.760  1.00  0.00           O
ATOM   3148  ND2 ASN A 212      92.810 108.350 175.000  1.00  0.00           N
ATOM   3149 HD21 ASN A 212      93.130 109.290 175.030  1.00  0.00           H
ATOM   3150 HD22 ASN A 212      92.100 108.080 175.650  1.00  0.00           H
ATOM   3151  C   ASN A 212      93.340 107.330 170.950  1.00  0.00           C
ATOM   3152  O   ASN A 212      92.870 108.400 170.560  1.00  0.00           O
ATOM   3153  N   VAL A 213      92.780 106.170 170.570  1.00  0.00           N
ATOM   3154  HN  VAL A 213      93.160 105.330 170.950  1.00  0.00           H
ATOM   3155  CA  VAL A 213      91.570 106.030 169.700  1.00  0.00           C
ATOM   3156  HA  VAL A 213      91.860 106.490 168.760  1.00  0.00           H
ATOM   3157  CB  VAL A 213      91.400 104.570 169.370  1.00  0.00           C
ATOM   3158  HB  VAL A 213      91.290 104.030 170.330  1.00  0.00           H
ATOM   3159  CG1 VAL A 213      90.240 104.290 168.370  1.00  0.00           C
ATOM   3160 HG11 VAL A 213      89.240 104.730 168.580  1.00  0.00           H
ATOM   3161 HG12 VAL A 213      90.390 104.710 167.360  1.00  0.00           H
ATOM   3162 HG13 VAL A 213      90.140 103.190 168.260  1.00  0.00           H
ATOM   3163  CG2 VAL A 213      92.720 104.000 168.720  1.00  0.00           C
ATOM   3164 HG21 VAL A 213      93.520 104.010 169.490  1.00  0.00           H
ATOM   3165 HG22 VAL A 213      92.470 102.940 168.510  1.00  0.00           H
ATOM   3166 HG23 VAL A 213      93.020 104.540 167.800  1.00  0.00           H
ATOM   3167  C   VAL A 213      90.300 106.610 170.280  1.00  0.00           C
ATOM   3168  O   VAL A 213      89.530 107.330 169.680  1.00  0.00           O
ATOM   3169  N   LYS A 214      90.060 106.360 171.580  1.00  0.00           N
ATOM   3170  HN  LYS A 214      90.730 105.730 171.960  1.00  0.00           H
ATOM   3171  CA  LYS A 214      88.790 106.600 172.160  1.00  0.00           C
ATOM   3172  HA  LYS A 214      88.030 106.520 171.400  1.00  0.00           H
ATOM   3173  CB  LYS A 214      88.670 105.640 173.350  1.00  0.00           C
ATOM   3174  HB1 LYS A 214      89.560 105.610 174.010  1.00  0.00           H
ATOM   3175  HB2 LYS A 214      87.740 105.790 173.940  1.00  0.00           H
ATOM   3176  CG  LYS A 214      88.490 104.080 172.880  1.00  0.00           C
ATOM   3177  HG1 LYS A 214      88.700 103.490 173.800  1.00  0.00           H
ATOM   3178  HG2 LYS A 214      89.340 103.870 172.190  1.00  0.00           H
ATOM   3179  CD  LYS A 214      87.090 103.790 172.410  1.00  0.00           C
ATOM   3180  HD1 LYS A 214      86.900 104.450 171.530  1.00  0.00           H
ATOM   3181  HD2 LYS A 214      86.310 104.140 173.110  1.00  0.00           H
ATOM   3182  CE  LYS A 214      86.750 102.340 172.160  1.00  0.00           C
ATOM   3183  HE1 LYS A 214      87.310 102.240 171.200  1.00  0.00           H
ATOM   3184  HE2 LYS A 214      85.720 102.090 171.840  1.00  0.00           H
ATOM   3185  NZ  LYS A 214      87.090 101.340 173.140  1.00  0.00           N
ATOM   3186  HZ1 LYS A 214      86.780 100.420 172.780  1.00  0.00           H
ATOM   3187  HZ2 LYS A 214      88.110 101.310 173.360  1.00  0.00           H
ATOM   3188  HZ3 LYS A 214      86.540 101.480 174.010  1.00  0.00           H
ATOM   3189  C   LYS A 214      88.620 108.010 172.710  1.00  0.00           C
ATOM   3190  O   LYS A 214      87.590 108.210 173.370  1.00  0.00           O
ATOM   3191  N   HIS A 215      89.670 108.870 172.550  1.00  0.00           N
ATOM   3192  HN  HIS A 215      90.470 108.640 172.000  1.00  0.00           H
ATOM   3193  CA  HIS A 215      89.630 110.230 172.910  1.00  0.00           C
ATOM   3194  HA  HIS A 215      89.390 110.310 173.960  1.00  0.00           H
ATOM   3195  CB  HIS A 215      90.960 110.910 172.650  1.00  0.00           C
ATOM   3196  HB1 HIS A 215      91.640 110.430 173.390  1.00  0.00           H
ATOM   3197  HB2 HIS A 215      91.270 110.790 171.590  1.00  0.00           H
ATOM   3198  ND1 HIS A 215      90.950 112.830 174.340  1.00  0.00           N
ATOM   3199  CG  HIS A 215      91.000 112.430 173.020  1.00  0.00           C
ATOM   3200  CE1 HIS A 215      91.110 114.150 174.370  1.00  0.00           C
ATOM   3201  HE1 HIS A 215      91.070 114.770 175.270  1.00  0.00           H
ATOM   3202  NE2 HIS A 215      91.160 114.610 173.110  1.00  0.00           N
ATOM   3203  HE2 HIS A 215      91.140 115.550 172.770  1.00  0.00           H
ATOM   3204  CD2 HIS A 215      91.130 113.520 172.230  1.00  0.00           C
ATOM   3205  HD2 HIS A 215      91.060 113.640 171.160  1.00  0.00           H
ATOM   3206  C   HIS A 215      88.560 111.070 172.090  1.00  0.00           C
ATOM   3207  O   HIS A 215      87.820 111.790 172.710  1.00  0.00           O
ATOM   3208  N   ALA A 216      88.540 111.030 170.700  1.00  0.00           N
ATOM   3209  HN  ALA A 216      89.080 110.340 170.220  1.00  0.00           H
ATOM   3210  CA  ALA A 216      87.600 111.780 169.860  1.00  0.00           C
ATOM   3211  HA  ALA A 216      87.140 112.510 170.500  1.00  0.00           H
ATOM   3212  CB  ALA A 216      88.380 112.590 168.820  1.00  0.00           C
ATOM   3213  HB1 ALA A 216      87.770 113.290 168.200  1.00  0.00           H
ATOM   3214  HB2 ALA A 216      89.070 113.190 169.450  1.00  0.00           H
ATOM   3215  HB3 ALA A 216      88.870 111.820 168.190  1.00  0.00           H
ATOM   3216  C   ALA A 216      86.610 110.870 169.200  1.00  0.00           C
ATOM   3217  O   ALA A 216      85.750 111.340 168.460  1.00  0.00           O
ATOM   3218  N   TRP A 217      86.670 109.600 169.360  1.00  0.00           N
ATOM   3219  HN  TRP A 217      87.400 109.210 169.920  1.00  0.00           H
ATOM   3220  CA  TRP A 217      85.840 108.580 168.750  1.00  0.00           C
ATOM   3221  HA  TRP A 217      85.120 109.090 168.140  1.00  0.00           H
ATOM   3222  CB  TRP A 217      86.480 107.570 167.760  1.00  0.00           C
ATOM   3223  HB1 TRP A 217      87.270 107.020 168.310  1.00  0.00           H
ATOM   3224  HB2 TRP A 217      85.720 106.830 167.420  1.00  0.00           H
ATOM   3225  CG  TRP A 217      86.980 108.170 166.470  1.00  0.00           C
ATOM   3226  CD1 TRP A 217      88.230 108.680 166.410  1.00  0.00           C
ATOM   3227  HD1 TRP A 217      88.910 108.810 167.250  1.00  0.00           H
ATOM   3228  NE1 TRP A 217      88.480 109.170 165.160  1.00  0.00           N
ATOM   3229  HE1 TRP A 217      89.210 109.750 164.860  1.00  0.00           H
ATOM   3230  CE2 TRP A 217      87.370 109.050 164.370  1.00  0.00           C
ATOM   3231  CD2 TRP A 217      86.410 108.460 165.200  1.00  0.00           C
ATOM   3232  CE3 TRP A 217      85.190 108.070 164.710  1.00  0.00           C
ATOM   3233  HE3 TRP A 217      84.430 107.490 165.220  1.00  0.00           H
ATOM   3234  CZ3 TRP A 217      84.880 108.410 163.380  1.00  0.00           C
ATOM   3235  HZ3 TRP A 217      83.900 108.210 162.970  1.00  0.00           H
ATOM   3236  CZ2 TRP A 217      87.050 109.450 163.100  1.00  0.00           C
ATOM   3237  HZ2 TRP A 217      87.700 110.030 162.460  1.00  0.00           H
ATOM   3238  CH2 TRP A 217      85.710 109.260 162.680  1.00  0.00           C
ATOM   3239  HH2 TRP A 217      85.320 109.670 161.760  1.00  0.00           H
ATOM   3240  C   TRP A 217      85.120 107.800 169.860  1.00  0.00           C
ATOM   3241  O   TRP A 217      85.660 107.310 170.850  1.00  0.00           O
ATOM   3242  N   SER A 218      83.800 107.650 169.690  1.00  0.00           N
ATOM   3243  HN  SER A 218      83.390 108.120 168.910  1.00  0.00           H
ATOM   3244  CA  SER A 218      82.990 106.690 170.450  1.00  0.00           C
ATOM   3245  HA  SER A 218      83.460 106.400 171.380  1.00  0.00           H
ATOM   3246  CB  SER A 218      81.680 107.490 170.750  1.00  0.00           C
ATOM   3247  HB1 SER A 218      81.110 107.830 169.860  1.00  0.00           H
ATOM   3248  HB2 SER A 218      81.960 108.410 171.310  1.00  0.00           H
ATOM   3249  OG  SER A 218      80.790 106.820 171.630  1.00  0.00           O
ATOM   3250  HG1 SER A 218      80.790 107.220 172.500  1.00  0.00           H
ATOM   3251  C   SER A 218      82.510 105.400 169.590  1.00  0.00           C
ATOM   3252  O   SER A 218      82.340 105.620 168.400  1.00  0.00           O
ATOM   3253  N   PRO A 219      82.310 104.160 170.110  1.00  0.00           N
ATOM   3254  CD  PRO A 219      82.700 103.820 171.470  1.00  0.00           C
ATOM   3255  HD1 PRO A 219      82.230 104.560 172.150  1.00  0.00           H
ATOM   3256  HD2 PRO A 219      83.790 103.740 171.690  1.00  0.00           H
ATOM   3257  CA  PRO A 219      82.140 102.910 169.340  1.00  0.00           C
ATOM   3258  HA  PRO A 219      82.880 102.880 168.560  1.00  0.00           H
ATOM   3259  CB  PRO A 219      82.340 101.800 170.300  1.00  0.00           C
ATOM   3260  HB1 PRO A 219      81.700 100.900 170.240  1.00  0.00           H
ATOM   3261  HB2 PRO A 219      83.380 101.440 170.140  1.00  0.00           H
ATOM   3262  CG  PRO A 219      82.160 102.440 171.680  1.00  0.00           C
ATOM   3263  HG1 PRO A 219      82.820 101.880 172.380  1.00  0.00           H
ATOM   3264  HG2 PRO A 219      81.110 102.490 172.050  1.00  0.00           H
ATOM   3265  C   PRO A 219      80.690 102.760 168.740  1.00  0.00           C
ATOM   3266  O   PRO A 219      80.220 101.580 168.650  1.00  0.00           O
ATOM   3267  N   MET A 220      80.080 103.860 168.300  1.00  0.00           N
ATOM   3268  HN  MET A 220      80.580 104.710 168.430  1.00  0.00           H
ATOM   3269  CA  MET A 220      78.770 103.840 167.520  1.00  0.00           C
ATOM   3270  HA  MET A 220      78.390 104.850 167.500  1.00  0.00           H
ATOM   3271  CB  MET A 220      79.120 103.330 166.070  1.00  0.00           C
ATOM   3272  HB1 MET A 220      79.810 104.100 165.660  1.00  0.00           H
ATOM   3273  HB2 MET A 220      79.660 102.360 166.140  1.00  0.00           H
ATOM   3274  CG  MET A 220      77.960 103.100 165.030  1.00  0.00           C
ATOM   3275  HG1 MET A 220      77.410 102.190 165.340  1.00  0.00           H
ATOM   3276  HG2 MET A 220      78.430 102.740 164.090  1.00  0.00           H
ATOM   3277  SD  MET A 220      76.790 104.490 164.750  1.00  0.00           S
ATOM   3278  CE  MET A 220      75.850 103.820 163.320  1.00  0.00           C
ATOM   3279  HE1 MET A 220      76.460 103.850 162.390  1.00  0.00           H
ATOM   3280  HE2 MET A 220      75.700 102.740 163.510  1.00  0.00           H
ATOM   3281  HE3 MET A 220      74.850 104.240 163.110  1.00  0.00           H
ATOM   3282  C   MET A 220      77.650 103.130 168.330  1.00  0.00           C
ATOM   3283  O   MET A 220      76.610 102.690 167.810  1.00  0.00           O
ATOM   3284  N   LYS A 221      77.710 103.020 169.680  1.00  0.00           N
ATOM   3285  HN  LYS A 221      78.460 103.430 170.200  1.00  0.00           H
ATOM   3286  CA  LYS A 221      76.710 102.380 170.510  1.00  0.00           C
ATOM   3287  HA  LYS A 221      77.160 102.520 171.480  1.00  0.00           H
ATOM   3288  CB  LYS A 221      75.330 103.180 170.570  1.00  0.00           C
ATOM   3289  HB1 LYS A 221      75.200 103.760 169.640  1.00  0.00           H
ATOM   3290  HB2 LYS A 221      74.420 102.550 170.630  1.00  0.00           H
ATOM   3291  CG  LYS A 221      75.150 104.180 171.720  1.00  0.00           C
ATOM   3292  HG1 LYS A 221      74.230 104.750 171.480  1.00  0.00           H
ATOM   3293  HG2 LYS A 221      76.030 104.850 171.900  1.00  0.00           H
ATOM   3294  CD  LYS A 221      74.930 103.410 173.020  1.00  0.00           C
ATOM   3295  HD1 LYS A 221      75.930 103.110 173.410  1.00  0.00           H
ATOM   3296  HD2 LYS A 221      74.180 102.620 172.860  1.00  0.00           H
ATOM   3297  CE  LYS A 221      74.340 104.330 174.050  1.00  0.00           C
ATOM   3298  HE1 LYS A 221      73.420 104.790 173.640  1.00  0.00           H
ATOM   3299  HE2 LYS A 221      75.090 105.120 174.290  1.00  0.00           H
ATOM   3300  NZ  LYS A 221      74.030 103.600 175.270  1.00  0.00           N
ATOM   3301  HZ1 LYS A 221      74.850 103.140 175.700  1.00  0.00           H
ATOM   3302  HZ2 LYS A 221      73.620 104.180 176.020  1.00  0.00           H
ATOM   3303  HZ3 LYS A 221      73.380 102.810 175.110  1.00  0.00           H
ATOM   3304  C   LYS A 221      76.500 100.910 170.280  1.00  0.00           C
ATOM   3305  O   LYS A 221      75.720 100.320 171.020  1.00  0.00           O
ATOM   3306  N   ASP A 222      77.280 100.220 169.390  1.00  0.00           N
ATOM   3307  HN  ASP A 222      77.980 100.640 168.810  1.00  0.00           H
ATOM   3308  CA  ASP A 222      77.260  98.790 169.180  1.00  0.00           C
ATOM   3309  HA  ASP A 222      76.310  98.350 169.450  1.00  0.00           H
ATOM   3310  CB  ASP A 222      77.360  98.300 167.730  1.00  0.00           C
ATOM   3311  HB1 ASP A 222      78.250  98.820 167.330  1.00  0.00           H
ATOM   3312  HB2 ASP A 222      77.490  97.190 167.790  1.00  0.00           H
ATOM   3313  CG  ASP A 222      76.160  98.560 166.860  1.00  0.00           C
ATOM   3314  OD1 ASP A 222      76.380  98.410 165.630  1.00  0.00           O
ATOM   3315  OD2 ASP A 222      75.070  98.780 167.320  1.00  0.00           O
ATOM   3316  C   ASP A 222      78.250  98.120 170.110  1.00  0.00           C
ATOM   3317  O   ASP A 222      78.000  96.930 170.460  1.00  0.00           O
ATOM   3318  N   GLY A 223      79.390  98.730 170.510  1.00  0.00           N
ATOM   3319  HN  GLY A 223      79.380  99.670 170.200  1.00  0.00           H
ATOM   3320  CA  GLY A 223      80.280  98.310 171.600  1.00  0.00           C
ATOM   3321  HA1 GLY A 223      79.870  97.900 172.510  1.00  0.00           H
ATOM   3322  HA2 GLY A 223      80.770  99.240 171.860  1.00  0.00           H
ATOM   3323  C   GLY A 223      81.430  97.300 171.300  1.00  0.00           C
ATOM   3324  O   GLY A 223      82.310  97.120 172.150  1.00  0.00           O
ATOM   3325  N   SER A 224      81.550  96.730 170.140  1.00  0.00           N
ATOM   3326  HN  SER A 224      80.860  96.830 169.430  1.00  0.00           H
ATOM   3327  CA  SER A 224      82.750  95.970 169.770  1.00  0.00           C
ATOM   3328  HA  SER A 224      83.170  95.510 170.650  1.00  0.00           H
ATOM   3329  CB  SER A 224      82.650  94.990 168.570  1.00  0.00           C
ATOM   3330  HB1 SER A 224      82.550  95.460 167.570  1.00  0.00           H
ATOM   3331  HB2 SER A 224      81.650  94.520 168.690  1.00  0.00           H
ATOM   3332  OG  SER A 224      83.690  94.010 168.600  1.00  0.00           O
ATOM   3333  HG1 SER A 224      83.450  93.540 169.400  1.00  0.00           H
ATOM   3334  C   SER A 224      83.820  96.990 169.350  1.00  0.00           C
ATOM   3335  O   SER A 224      83.510  97.790 168.450  1.00  0.00           O
ATOM   3336  N   SER A 225      84.960  96.950 169.850  1.00  0.00           N
ATOM   3337  HN  SER A 225      85.250  96.340 170.580  1.00  0.00           H
ATOM   3338  CA  SER A 225      86.070  97.930 169.500  1.00  0.00           C
ATOM   3339  HA  SER A 225      85.620  98.830 169.120  1.00  0.00           H
ATOM   3340  CB  SER A 225      86.860  98.390 170.750  1.00  0.00           C
ATOM   3341  HB1 SER A 225      87.590  99.140 170.380  1.00  0.00           H
ATOM   3342  HB2 SER A 225      87.380  97.560 171.280  1.00  0.00           H
ATOM   3343  OG  SER A 225      86.090  99.010 171.710  1.00  0.00           O
ATOM   3344  HG1 SER A 225      85.440  98.430 172.120  1.00  0.00           H
ATOM   3345  C   SER A 225      87.080  97.320 168.420  1.00  0.00           C
ATOM   3346  O   SER A 225      87.570  96.190 168.550  1.00  0.00           O
ATOM   3347  N   PRO A 226      87.330  98.090 167.390  1.00  0.00           N
ATOM   3348  CD  PRO A 226      86.750  99.350 167.040  1.00  0.00           C
ATOM   3349  HD1 PRO A 226      86.660 100.050 167.900  1.00  0.00           H
ATOM   3350  HD2 PRO A 226      85.780  99.030 166.620  1.00  0.00           H
ATOM   3351  CA  PRO A 226      88.310  97.640 166.400  1.00  0.00           C
ATOM   3352  HA  PRO A 226      88.130  96.700 165.910  1.00  0.00           H
ATOM   3353  CB  PRO A 226      88.330  98.820 165.350  1.00  0.00           C
ATOM   3354  HB1 PRO A 226      89.350  99.040 164.980  1.00  0.00           H
ATOM   3355  HB2 PRO A 226      87.760  98.630 164.410  1.00  0.00           H
ATOM   3356  CG  PRO A 226      87.780 100.010 166.090  1.00  0.00           C
ATOM   3357  HG1 PRO A 226      87.390 100.900 165.540  1.00  0.00           H
ATOM   3358  HG2 PRO A 226      88.650 100.330 166.700  1.00  0.00           H
ATOM   3359  C   PRO A 226      89.760  97.440 167.030  1.00  0.00           C
ATOM   3360  O   PRO A 226      90.260  98.330 167.690  1.00  0.00           O
ATOM   3361  N   LYS A 227      90.420  96.280 166.770  1.00  0.00           N
ATOM   3362  HN  LYS A 227      90.030  95.620 166.130  1.00  0.00           H
ATOM   3363  CA  LYS A 227      91.720  96.020 167.380  1.00  0.00           C
ATOM   3364  HA  LYS A 227      91.580  96.190 168.430  1.00  0.00           H
ATOM   3365  CB  LYS A 227      92.210  94.540 167.180  1.00  0.00           C
ATOM   3366  HB1 LYS A 227      92.420  94.480 166.090  1.00  0.00           H
ATOM   3367  HB2 LYS A 227      93.210  94.500 167.670  1.00  0.00           H
ATOM   3368  CG  LYS A 227      91.200  93.520 167.770  1.00  0.00           C
ATOM   3369  HG1 LYS A 227      90.170  93.870 167.530  1.00  0.00           H
ATOM   3370  HG2 LYS A 227      91.290  93.490 168.880  1.00  0.00           H
ATOM   3371  CD  LYS A 227      91.490  92.130 167.250  1.00  0.00           C
ATOM   3372  HD1 LYS A 227      92.590  92.010 167.160  1.00  0.00           H
ATOM   3373  HD2 LYS A 227      90.950  92.020 166.290  1.00  0.00           H
ATOM   3374  CE  LYS A 227      90.970  90.980 168.210  1.00  0.00           C
ATOM   3375  HE1 LYS A 227      91.530  90.980 169.160  1.00  0.00           H
ATOM   3376  HE2 LYS A 227      91.230  89.940 167.940  1.00  0.00           H
ATOM   3377  NZ  LYS A 227      89.520  91.110 168.550  1.00  0.00           N
ATOM   3378  HZ1 LYS A 227      89.290  90.610 169.440  1.00  0.00           H
ATOM   3379  HZ2 LYS A 227      89.240  92.110 168.590  1.00  0.00           H
ATOM   3380  HZ3 LYS A 227      89.030  90.670 167.750  1.00  0.00           H
ATOM   3381  C   LYS A 227      92.900  96.840 166.870  1.00  0.00           C
ATOM   3382  O   LYS A 227      93.130  97.040 165.670  1.00  0.00           O
ATOM   3383  N   VAL A 228      93.720  97.340 167.850  1.00  0.00           N
ATOM   3384  HN  VAL A 228      93.520  97.080 168.790  1.00  0.00           H
ATOM   3385  CA  VAL A 228      94.760  98.270 167.550  1.00  0.00           C
ATOM   3386  HA  VAL A 228      94.590  98.760 166.600  1.00  0.00           H
ATOM   3387  CB  VAL A 228      94.800  99.400 168.680  1.00  0.00           C
ATOM   3388  HB  VAL A 228      95.280  99.090 169.630  1.00  0.00           H
ATOM   3389  CG1 VAL A 228      95.570 100.490 167.890  1.00  0.00           C
ATOM   3390 HG11 VAL A 228      96.650 100.240 167.730  1.00  0.00           H
ATOM   3391 HG12 VAL A 228      95.170 100.540 166.850  1.00  0.00           H
ATOM   3392 HG13 VAL A 228      95.660 101.450 168.440  1.00  0.00           H
ATOM   3393  CG2 VAL A 228      93.370  99.840 169.090  1.00  0.00           C
ATOM   3394 HG21 VAL A 228      92.870  99.160 169.820  1.00  0.00           H
ATOM   3395 HG22 VAL A 228      93.400 100.820 169.610  1.00  0.00           H
ATOM   3396 HG23 VAL A 228      92.640  99.890 168.250  1.00  0.00           H
ATOM   3397  C   VAL A 228      96.100  97.580 167.420  1.00  0.00           C
ATOM   3398  O   VAL A 228      96.450  96.870 168.350  1.00  0.00           O
ATOM   3399  N   GLU A 229      96.800  97.800 166.310  1.00  0.00           N
ATOM   3400  HN  GLU A 229      96.550  98.410 165.560  1.00  0.00           H
ATOM   3401  CA  GLU A 229      98.050  97.070 166.110  1.00  0.00           C
ATOM   3402  HA  GLU A 229      98.350  96.470 166.960  1.00  0.00           H
ATOM   3403  CB  GLU A 229      98.000  96.160 164.940  1.00  0.00           C
ATOM   3404  HB1 GLU A 229      97.900  96.740 164.000  1.00  0.00           H
ATOM   3405  HB2 GLU A 229      98.940  95.570 164.910  1.00  0.00           H
ATOM   3406  CG  GLU A 229      96.780  95.190 164.980  1.00  0.00           C
ATOM   3407  HG1 GLU A 229      95.880  95.540 164.430  1.00  0.00           H
ATOM   3408  HG2 GLU A 229      96.500  95.000 166.040  1.00  0.00           H
ATOM   3409  CD  GLU A 229      97.150  93.860 164.350  1.00  0.00           C
ATOM   3410  OE1 GLU A 229      96.900  92.860 164.990  1.00  0.00           O
ATOM   3411  OE2 GLU A 229      97.820  93.910 163.290  1.00  0.00           O
ATOM   3412  C   GLU A 229      99.200  97.940 165.880  1.00  0.00           C
ATOM   3413  O   GLU A 229      99.050  99.070 165.500  1.00  0.00           O
ATOM   3414  N   PHE A 230     100.410  97.390 165.890  1.00  0.00           N
ATOM   3415  HN  PHE A 230     100.510  96.460 166.240  1.00  0.00           H
ATOM   3416  CA  PHE A 230     101.560  98.080 165.430  1.00  0.00           C
ATOM   3417  HA  PHE A 230     101.380  99.130 165.600  1.00  0.00           H
ATOM   3418  CB  PHE A 230     102.850  97.710 166.210  1.00  0.00           C
ATOM   3419  HB1 PHE A 230     102.620  97.670 167.290  1.00  0.00           H
ATOM   3420  HB2 PHE A 230     103.300  96.780 165.810  1.00  0.00           H
ATOM   3421  CG  PHE A 230     104.030  98.680 166.150  1.00  0.00           C
ATOM   3422  CD1 PHE A 230     103.910 100.030 166.440  1.00  0.00           C
ATOM   3423  HD1 PHE A 230     103.010 100.510 166.800  1.00  0.00           H
ATOM   3424  CE1 PHE A 230     105.040 100.800 166.340  1.00  0.00           C
ATOM   3425  HE1 PHE A 230     104.960 101.880 166.380  1.00  0.00           H
ATOM   3426  CZ  PHE A 230     106.260 100.260 165.850  1.00  0.00           C
ATOM   3427  HZ  PHE A 230     107.180 100.830 165.890  1.00  0.00           H
ATOM   3428  CD2 PHE A 230     105.240  98.080 165.710  1.00  0.00           C
ATOM   3429  HD2 PHE A 230     105.340  97.040 165.420  1.00  0.00           H
ATOM   3430  CE2 PHE A 230     106.290  98.920 165.550  1.00  0.00           C
ATOM   3431  HE2 PHE A 230     107.210  98.520 165.150  1.00  0.00           H
ATOM   3432  C   PHE A 230     101.740  97.800 163.960  1.00  0.00           C
ATOM   3433  O   PHE A 230     102.030  96.690 163.540  1.00  0.00           O
ATOM   3434  N   SER A 231     101.560  98.870 163.230  1.00  0.00           N
ATOM   3435  HN  SER A 231     101.290  99.680 163.750  1.00  0.00           H
ATOM   3436  CA  SER A 231     101.700  99.040 161.810  1.00  0.00           C
ATOM   3437  HA  SER A 231     100.760  98.620 161.470  1.00  0.00           H
ATOM   3438  CB  SER A 231     102.040 100.490 161.480  1.00  0.00           C
ATOM   3439  HB1 SER A 231     102.270 100.670 160.410  1.00  0.00           H
ATOM   3440  HB2 SER A 231     102.960 100.730 162.060  1.00  0.00           H
ATOM   3441  OG  SER A 231     101.040 101.420 161.970  1.00  0.00           O
ATOM   3442  HG1 SER A 231     100.690 101.920 161.230  1.00  0.00           H
ATOM   3443  C   SER A 231     102.700  98.240 161.110  1.00  0.00           C
ATOM   3444  O   SER A 231     103.830  98.090 161.500  1.00  0.00           O
ATOM   3445  N   ASN A 232     102.270  97.690 159.970  1.00  0.00           N
ATOM   3446  HN  ASN A 232     101.280  97.680 159.850  1.00  0.00           H
ATOM   3447  CA  ASN A 232     103.130  97.350 158.890  1.00  0.00           C
ATOM   3448  HA  ASN A 232     103.870  96.660 159.260  1.00  0.00           H
ATOM   3449  CB  ASN A 232     102.350  96.700 157.680  1.00  0.00           C
ATOM   3450  HB1 ASN A 232     101.440  97.260 157.390  1.00  0.00           H
ATOM   3451  HB2 ASN A 232     102.830  96.540 156.690  1.00  0.00           H
ATOM   3452  CG  ASN A 232     101.870  95.310 158.170  1.00  0.00           C
ATOM   3453  OD1 ASN A 232     100.690  95.050 158.490  1.00  0.00           O
ATOM   3454  ND2 ASN A 232     102.920  94.460 158.220  1.00  0.00           N
ATOM   3455 HD21 ASN A 232     103.800  94.840 157.930  1.00  0.00           H
ATOM   3456 HD22 ASN A 232     102.780  93.550 158.600  1.00  0.00           H
ATOM   3457  C   ASN A 232     103.810  98.560 158.340  1.00  0.00           C
ATOM   3458  O   ASN A 232     103.280  99.660 158.320  1.00  0.00           O
ATOM   3459  N   ALA A 233     105.040  98.360 157.880  1.00  0.00           N
ATOM   3460  HN  ALA A 233     105.610  97.550 158.020  1.00  0.00           H
ATOM   3461  CA  ALA A 233     105.840  99.490 157.350  1.00  0.00           C
ATOM   3462  HA  ALA A 233     105.660 100.410 157.890  1.00  0.00           H
ATOM   3463  CB  ALA A 233     107.360  99.300 157.480  1.00  0.00           C
ATOM   3464  HB1 ALA A 233     107.650  98.790 158.420  1.00  0.00           H
ATOM   3465  HB2 ALA A 233     107.630  98.720 156.570  1.00  0.00           H
ATOM   3466  HB3 ALA A 233     107.870 100.280 157.360  1.00  0.00           H
ATOM   3467  C   ALA A 233     105.400  99.850 155.900  1.00  0.00           C
ATOM   3468  O   ALA A 233     105.540  99.050 154.960  1.00  0.00           O
ATOM   3469  N   HIS A 234     104.950 101.050 155.690  1.00  0.00           N
ATOM   3470  HN  HIS A 234     104.630 101.590 156.460  1.00  0.00           H
ATOM   3471  CA  HIS A 234     104.730 101.650 154.400  1.00  0.00           C
ATOM   3472  HA  HIS A 234     104.280 100.900 153.770  1.00  0.00           H
ATOM   3473  CB  HIS A 234     103.590 102.670 154.460  1.00  0.00           C
ATOM   3474  HB1 HIS A 234     103.330 102.910 153.410  1.00  0.00           H
ATOM   3475  HB2 HIS A 234     102.650 102.340 154.970  1.00  0.00           H
ATOM   3476  ND1 HIS A 234     104.120 104.220 156.360  1.00  0.00           N
ATOM   3477  CG  HIS A 234     104.020 103.970 154.970  1.00  0.00           C
ATOM   3478  CE1 HIS A 234     104.530 105.410 156.490  1.00  0.00           C
ATOM   3479  HE1 HIS A 234     104.660 105.980 157.410  1.00  0.00           H
ATOM   3480  NE2 HIS A 234     104.760 105.970 155.300  1.00  0.00           N
ATOM   3481  HE2 HIS A 234     105.370 106.760 155.180  1.00  0.00           H
ATOM   3482  CD2 HIS A 234     104.480 105.090 154.300  1.00  0.00           C
ATOM   3483  HD2 HIS A 234     104.640 105.430 153.280  1.00  0.00           H
ATOM   3484  C   HIS A 234     106.010 102.330 153.920  1.00  0.00           C
ATOM   3485  O   HIS A 234     106.160 102.720 152.790  1.00  0.00           O
ATOM   3486  N   GLY A 235     107.050 102.550 154.740  1.00  0.00           N
ATOM   3487  HN  GLY A 235     107.020 102.150 155.650  1.00  0.00           H
ATOM   3488  CA  GLY A 235     108.260 103.310 154.460  1.00  0.00           C
ATOM   3489  HA1 GLY A 235     108.800 103.470 155.380  1.00  0.00           H
ATOM   3490  HA2 GLY A 235     108.030 104.260 154.000  1.00  0.00           H
ATOM   3491  C   GLY A 235     109.250 102.520 153.480  1.00  0.00           C
ATOM   3492  O   GLY A 235     110.250 103.100 153.170  1.00  0.00           O
ATOM   3493  N   PHE A 236     108.850 101.410 152.850  1.00  0.00           N
ATOM   3494  HN  PHE A 236     107.950 101.000 152.920  1.00  0.00           H
ATOM   3495  CA  PHE A 236     109.620 100.980 151.620  1.00  0.00           C
ATOM   3496  HA  PHE A 236     110.620 100.640 151.840  1.00  0.00           H
ATOM   3497  CB  PHE A 236     109.080  99.730 150.930  1.00  0.00           C
ATOM   3498  HB1 PHE A 236     109.400  99.420 149.920  1.00  0.00           H
ATOM   3499  HB2 PHE A 236     109.260  98.890 151.640  1.00  0.00           H
ATOM   3500  CG  PHE A 236     107.550  99.710 150.820  1.00  0.00           C
ATOM   3501  CD1 PHE A 236     106.710  99.190 151.880  1.00  0.00           C
ATOM   3502  HD1 PHE A 236     107.120  98.750 152.780  1.00  0.00           H
ATOM   3503  CE1 PHE A 236     105.290  99.360 151.730  1.00  0.00           C
ATOM   3504  HE1 PHE A 236     104.640  99.110 152.560  1.00  0.00           H
ATOM   3505  CZ  PHE A 236     104.770 100.060 150.600  1.00  0.00           C
ATOM   3506  HZ  PHE A 236     103.720 100.270 150.490  1.00  0.00           H
ATOM   3507  CD2 PHE A 236     106.980 100.230 149.640  1.00  0.00           C
ATOM   3508  HD2 PHE A 236     107.580 100.420 148.770  1.00  0.00           H
ATOM   3509  CE2 PHE A 236     105.610 100.320 149.520  1.00  0.00           C
ATOM   3510  HE2 PHE A 236     105.290 100.820 148.630  1.00  0.00           H
ATOM   3511  C   PHE A 236     109.760 101.980 150.490  1.00  0.00           C
ATOM   3512  O   PHE A 236     108.770 102.520 149.900  1.00  0.00           O
ATOM   3513  N   LEU A 237     111.050 102.310 150.150  1.00  0.00           N
ATOM   3514  HN  LEU A 237     111.840 101.950 150.640  1.00  0.00           H
ATOM   3515  CA  LEU A 237     111.380 103.270 149.070  1.00  0.00           C
ATOM   3516  HA  LEU A 237     110.620 104.040 149.020  1.00  0.00           H
ATOM   3517  CB  LEU A 237     112.710 104.010 149.350  1.00  0.00           C
ATOM   3518  HB1 LEU A 237     113.560 103.300 149.430  1.00  0.00           H
ATOM   3519  HB2 LEU A 237     113.050 104.740 148.580  1.00  0.00           H
ATOM   3520  CG  LEU A 237     112.650 104.860 150.670  1.00  0.00           C
ATOM   3521  HG  LEU A 237     112.200 104.240 151.470  1.00  0.00           H
ATOM   3522  CD1 LEU A 237     114.110 105.160 151.130  1.00  0.00           C
ATOM   3523 HD11 LEU A 237     114.710 104.230 151.250  1.00  0.00           H
ATOM   3524 HD12 LEU A 237     114.660 105.700 150.330  1.00  0.00           H
ATOM   3525 HD13 LEU A 237     114.040 105.720 152.090  1.00  0.00           H
ATOM   3526  CD2 LEU A 237     111.930 106.230 150.590  1.00  0.00           C
ATOM   3527 HD21 LEU A 237     110.880 105.950 150.380  1.00  0.00           H
ATOM   3528 HD22 LEU A 237     112.190 106.780 151.520  1.00  0.00           H
ATOM   3529 HD23 LEU A 237     112.360 106.880 149.800  1.00  0.00           H
ATOM   3530  C   LEU A 237     111.450 102.630 147.630  1.00  0.00           C
ATOM   3531  O   LEU A 237     111.410 103.350 146.640  1.00  0.00           O
ATOM   3532  N   LEU A 238     111.510 101.310 147.470  1.00  0.00           N
ATOM   3533  HN  LEU A 238     111.670 100.770 148.300  1.00  0.00           H
ATOM   3534  CA  LEU A 238     111.580 100.620 146.210  1.00  0.00           C
ATOM   3535  HA  LEU A 238     111.380 101.350 145.450  1.00  0.00           H
ATOM   3536  CB  LEU A 238     112.950 100.010 145.950  1.00  0.00           C
ATOM   3537  HB1 LEU A 238     113.700 100.830 145.940  1.00  0.00           H
ATOM   3538  HB2 LEU A 238     113.260  99.340 146.780  1.00  0.00           H
ATOM   3539  CG  LEU A 238     113.190  99.090 144.690  1.00  0.00           C
ATOM   3540  HG  LEU A 238     112.390  98.320 144.670  1.00  0.00           H
ATOM   3541  CD1 LEU A 238     113.170  99.820 143.370  1.00  0.00           C
ATOM   3542 HD11 LEU A 238     112.160 100.260 143.240  1.00  0.00           H
ATOM   3543 HD12 LEU A 238     114.000 100.560 143.350  1.00  0.00           H
ATOM   3544 HD13 LEU A 238     113.320  99.020 142.610  1.00  0.00           H
ATOM   3545  CD2 LEU A 238     114.470  98.270 144.840  1.00  0.00           C
ATOM   3546 HD21 LEU A 238     114.720  97.560 144.020  1.00  0.00           H
ATOM   3547 HD22 LEU A 238     115.370  98.910 144.970  1.00  0.00           H
ATOM   3548 HD23 LEU A 238     114.420  97.610 145.730  1.00  0.00           H
ATOM   3549  C   LEU A 238     110.540  99.500 146.170  1.00  0.00           C
ATOM   3550  O   LEU A 238     110.430  98.610 147.050  1.00  0.00           O
ATOM   3551  N   ASP A 239     109.620  99.550 145.200  1.00  0.00           N
ATOM   3552  HN  ASP A 239     109.680 100.270 144.510  1.00  0.00           H
ATOM   3553  CA  ASP A 239     108.790  98.360 144.970  1.00  0.00           C
ATOM   3554  HA  ASP A 239     108.490  98.080 145.970  1.00  0.00           H
ATOM   3555  CB  ASP A 239     107.430  98.740 144.250  1.00  0.00           C
ATOM   3556  HB1 ASP A 239     106.830  99.580 144.660  1.00  0.00           H
ATOM   3557  HB2 ASP A 239     107.700  99.210 143.280  1.00  0.00           H
ATOM   3558  CG  ASP A 239     106.420  97.680 144.090  1.00  0.00           C
ATOM   3559  OD1 ASP A 239     106.610  96.560 144.610  1.00  0.00           O
ATOM   3560  OD2 ASP A 239     105.310  98.000 143.570  1.00  0.00           O
ATOM   3561  C   ASP A 239     109.490  97.200 144.230  1.00  0.00           C
ATOM   3562  O   ASP A 239     109.890  97.380 143.070  1.00  0.00           O
ATOM   3563  N   THR A 240     109.530  96.010 144.920  1.00  0.00           N
ATOM   3564  HN  THR A 240     109.210  95.780 145.840  1.00  0.00           H
ATOM   3565  CA  THR A 240     110.250  94.800 144.430  1.00  0.00           C
ATOM   3566  HA  THR A 240     110.980  94.990 143.660  1.00  0.00           H
ATOM   3567  CB  THR A 240     111.030  94.100 145.560  1.00  0.00           C
ATOM   3568  HB  THR A 240     111.200  93.010 145.370  1.00  0.00           H
ATOM   3569  OG1 THR A 240     110.370  94.400 146.830  1.00  0.00           O
ATOM   3570  HG1 THR A 240     109.530  93.960 146.750  1.00  0.00           H
ATOM   3571  CG2 THR A 240     112.380  94.760 145.780  1.00  0.00           C
ATOM   3572 HG21 THR A 240     112.300  95.850 145.990  1.00  0.00           H
ATOM   3573 HG22 THR A 240     112.880  94.360 146.690  1.00  0.00           H
ATOM   3574 HG23 THR A 240     113.030  94.580 144.900  1.00  0.00           H
ATOM   3575  C   THR A 240     109.300  93.790 143.740  1.00  0.00           C
ATOM   3576  O   THR A 240     109.760  92.710 143.330  1.00  0.00           O
ATOM   3577  N   SER A 241     108.020  94.170 143.520  1.00  0.00           N
ATOM   3578  HN  SER A 241     107.600  94.890 144.070  1.00  0.00           H
ATOM   3579  CA  SER A 241     107.120  93.340 142.730  1.00  0.00           C
ATOM   3580  HA  SER A 241     107.330  92.280 142.770  1.00  0.00           H
ATOM   3581  CB  SER A 241     105.710  93.330 143.330  1.00  0.00           C
ATOM   3582  HB1 SER A 241     105.340  94.380 143.380  1.00  0.00           H
ATOM   3583  HB2 SER A 241     105.890  92.990 144.370  1.00  0.00           H
ATOM   3584  OG  SER A 241     104.640  92.500 142.730  1.00  0.00           O
ATOM   3585  HG1 SER A 241     104.050  92.030 143.330  1.00  0.00           H
ATOM   3586  C   SER A 241     107.150  93.930 141.370  1.00  0.00           C
ATOM   3587  O   SER A 241     106.840  95.110 141.190  1.00  0.00           O
ATOM   3588  N   LEU A 242     107.310  93.050 140.370  1.00  0.00           N
ATOM   3589  HN  LEU A 242     107.270  92.070 140.500  1.00  0.00           H
ATOM   3590  CA  LEU A 242     107.250  93.340 138.980  1.00  0.00           C
ATOM   3591  HA  LEU A 242     107.100  94.400 138.850  1.00  0.00           H
ATOM   3592  CB  LEU A 242     108.550  92.860 138.220  1.00  0.00           C
ATOM   3593  HB1 LEU A 242     108.750  91.810 138.510  1.00  0.00           H
ATOM   3594  HB2 LEU A 242     108.320  92.970 137.140  1.00  0.00           H
ATOM   3595  CG  LEU A 242     109.730  93.730 138.720  1.00  0.00           C
ATOM   3596  HG  LEU A 242     109.970  93.580 139.790  1.00  0.00           H
ATOM   3597  CD1 LEU A 242     111.030  93.250 138.020  1.00  0.00           C
ATOM   3598 HD11 LEU A 242     111.020  93.490 136.940  1.00  0.00           H
ATOM   3599 HD12 LEU A 242     111.940  93.730 138.440  1.00  0.00           H
ATOM   3600 HD13 LEU A 242     111.150  92.170 138.230  1.00  0.00           H
ATOM   3601  CD2 LEU A 242     109.520  95.210 138.320  1.00  0.00           C
ATOM   3602 HD21 LEU A 242     110.430  95.840 138.340  1.00  0.00           H
ATOM   3603 HD22 LEU A 242     109.060  95.230 137.310  1.00  0.00           H
ATOM   3604 HD23 LEU A 242     108.760  95.730 138.940  1.00  0.00           H
ATOM   3605  C   LEU A 242     105.930  92.780 138.440  1.00  0.00           C
ATOM   3606  O   LEU A 242     105.610  91.670 138.660  1.00  0.00           O
ATOM   3607  N   GLU A 243     105.250  93.480 137.500  1.00  0.00           N
ATOM   3608  HN  GLU A 243     105.600  94.410 137.390  1.00  0.00           H
ATOM   3609  CA  GLU A 243     104.050  93.190 136.820  1.00  0.00           C
ATOM   3610  HA  GLU A 243     103.450  92.520 137.430  1.00  0.00           H
ATOM   3611  CB  GLU A 243     103.330  94.470 136.390  1.00  0.00           C
ATOM   3612  HB1 GLU A 243     104.030  95.050 135.740  1.00  0.00           H
ATOM   3613  HB2 GLU A 243     102.410  94.230 135.830  1.00  0.00           H
ATOM   3614  CG  GLU A 243     102.970  95.380 137.590  1.00  0.00           C
ATOM   3615  HG1 GLU A 243     103.870  95.720 138.150  1.00  0.00           H
ATOM   3616  HG2 GLU A 243     102.370  94.800 138.320  1.00  0.00           H
ATOM   3617  CD  GLU A 243     102.170  96.600 137.230  1.00  0.00           C
ATOM   3618  OE1 GLU A 243     101.090  96.410 136.540  1.00  0.00           O
ATOM   3619  OE2 GLU A 243     102.580  97.710 137.540  1.00  0.00           O
ATOM   3620  C   GLU A 243     104.530  92.380 135.520  1.00  0.00           C
ATOM   3621  O   GLU A 243     105.200  92.960 134.620  1.00  0.00           O
ATOM   3622  N   PRO A 244     104.200  91.160 135.210  1.00  0.00           N
ATOM   3623  CD  PRO A 244     103.880  90.110 136.150  1.00  0.00           C
ATOM   3624  HD1 PRO A 244     102.780  90.110 136.330  1.00  0.00           H
ATOM   3625  HD2 PRO A 244     104.380  90.230 137.140  1.00  0.00           H
ATOM   3626  CA  PRO A 244     104.230  90.670 133.840  1.00  0.00           C
ATOM   3627  HA  PRO A 244     105.160  90.860 133.330  1.00  0.00           H
ATOM   3628  CB  PRO A 244     103.850  89.260 133.970  1.00  0.00           C
ATOM   3629  HB1 PRO A 244     102.760  89.070 133.940  1.00  0.00           H
ATOM   3630  HB2 PRO A 244     104.450  88.620 133.280  1.00  0.00           H
ATOM   3631  CG  PRO A 244     104.320  88.880 135.390  1.00  0.00           C
ATOM   3632  HG1 PRO A 244     105.420  88.760 135.500  1.00  0.00           H
ATOM   3633  HG2 PRO A 244     103.830  87.970 135.810  1.00  0.00           H
ATOM   3634  C   PRO A 244     103.290  91.350 132.880  1.00  0.00           C
ATOM   3635  O   PRO A 244     102.210  91.710 133.370  1.00  0.00           O
ATOM   3636  N   PRO A 245     103.590  91.610 131.590  1.00  0.00           N
ATOM   3637  CD  PRO A 245     104.800  91.100 130.900  1.00  0.00           C
ATOM   3638  HD1 PRO A 245     105.070  90.080 131.250  1.00  0.00           H
ATOM   3639  HD2 PRO A 245     105.680  91.740 131.130  1.00  0.00           H
ATOM   3640  CA  PRO A 245     102.640  92.180 130.620  1.00  0.00           C
ATOM   3641  HA  PRO A 245     102.210  93.080 131.040  1.00  0.00           H
ATOM   3642  CB  PRO A 245     103.570  92.490 129.380  1.00  0.00           C
ATOM   3643  HB1 PRO A 245     102.870  92.440 128.510  1.00  0.00           H
ATOM   3644  HB2 PRO A 245     103.960  93.520 129.500  1.00  0.00           H
ATOM   3645  CG  PRO A 245     104.540  91.290 129.430  1.00  0.00           C
ATOM   3646  HG1 PRO A 245     105.320  91.440 128.660  1.00  0.00           H
ATOM   3647  HG2 PRO A 245     103.860  90.450 129.140  1.00  0.00           H
ATOM   3648  C   PRO A 245     101.500  91.310 130.430  1.00  0.00           C
ATOM   3649  O   PRO A 245     101.510  90.130 130.750  1.00  0.00           O
ATOM   3650  N   LEU A 246     100.380  91.740 129.720  1.00  0.00           N
ATOM   3651  HN  LEU A 246     100.390  92.650 129.300  1.00  0.00           H
ATOM   3652  CA  LEU A 246      99.200  90.970 129.550  1.00  0.00           C
ATOM   3653  HA  LEU A 246      98.800  90.760 130.530  1.00  0.00           H
ATOM   3654  CB  LEU A 246      98.180  92.010 128.930  1.00  0.00           C
ATOM   3655  HB1 LEU A 246      98.120  92.930 129.550  1.00  0.00           H
ATOM   3656  HB2 LEU A 246      98.650  92.370 127.980  1.00  0.00           H
ATOM   3657  CG  LEU A 246      96.760  91.520 128.570  1.00  0.00           C
ATOM   3658  HG  LEU A 246      96.760  90.730 127.790  1.00  0.00           H
ATOM   3659  CD1 LEU A 246      95.860  91.170 129.750  1.00  0.00           C
ATOM   3660 HD11 LEU A 246      96.160  90.180 130.160  1.00  0.00           H
ATOM   3661 HD12 LEU A 246      96.070  92.020 130.430  1.00  0.00           H
ATOM   3662 HD13 LEU A 246      94.760  91.140 129.670  1.00  0.00           H
ATOM   3663  CD2 LEU A 246      96.100  92.740 128.010  1.00  0.00           C
ATOM   3664 HD21 LEU A 246      96.700  93.170 127.180  1.00  0.00           H
ATOM   3665 HD22 LEU A 246      95.100  92.440 127.610  1.00  0.00           H
ATOM   3666 HD23 LEU A 246      95.900  93.580 128.720  1.00  0.00           H
ATOM   3667  C   LEU A 246      99.380  89.680 128.720  1.00  0.00           C
ATOM   3668  O   LEU A 246      98.580  88.740 128.880  1.00  0.00           O
ATOM   3669  N   CYS A 247     100.420  89.620 127.850  1.00  0.00           N
ATOM   3670  HN  CYS A 247     100.940  90.470 127.880  1.00  0.00           H
ATOM   3671  CA  CYS A 247     100.690  88.590 126.850  1.00  0.00           C
ATOM   3672  HA  CYS A 247      99.790  88.000 126.700  1.00  0.00           H
ATOM   3673  CB  CYS A 247     101.010  89.320 125.520  1.00  0.00           C
ATOM   3674  HB1 CYS A 247     101.090  88.620 124.660  1.00  0.00           H
ATOM   3675  HB2 CYS A 247     102.020  89.770 125.460  1.00  0.00           H
ATOM   3676  SG  CYS A 247      99.740  90.520 125.080  1.00  0.00           S
ATOM   3677  C   CYS A 247     101.750  87.640 127.340  1.00  0.00           C
ATOM   3678  O   CYS A 247     102.100  86.640 126.720  1.00  0.00           O
ATOM   3679  N   GLY A 248     102.290  88.050 128.510  1.00  0.00           N
ATOM   3680  HN  GLY A 248     101.950  88.910 128.890  1.00  0.00           H
ATOM   3681  CA  GLY A 248     103.340  87.370 129.310  1.00  0.00           C
ATOM   3682  HA1 GLY A 248     104.030  88.130 129.660  1.00  0.00           H
ATOM   3683  HA2 GLY A 248     103.730  86.490 128.820  1.00  0.00           H
ATOM   3684  C   GLY A 248     102.740  86.770 130.650  1.00  0.00           C
ATOM   3685  O   GLY A 248     101.620  87.080 131.110  1.00  0.00           O
ATOM   3686  N   GLN A 249     103.460  85.800 131.250  1.00  0.00           N
ATOM   3687  HN  GLN A 249     104.330  85.480 130.890  1.00  0.00           H
ATOM   3688  CA  GLN A 249     102.950  85.180 132.480  1.00  0.00           C
ATOM   3689  HA  GLN A 249     101.920  85.470 132.670  1.00  0.00           H
ATOM   3690  CB  GLN A 249     102.850  83.640 132.280  1.00  0.00           C
ATOM   3691  HB1 GLN A 249     103.860  83.200 132.160  1.00  0.00           H
ATOM   3692  HB2 GLN A 249     102.310  83.160 133.130  1.00  0.00           H
ATOM   3693  CG  GLN A 249     101.870  83.140 131.080  1.00  0.00           C
ATOM   3694  HG1 GLN A 249     101.700  82.060 131.260  1.00  0.00           H
ATOM   3695  HG2 GLN A 249     102.470  83.240 130.150  1.00  0.00           H
ATOM   3696  CD  GLN A 249     100.500  83.800 130.700  1.00  0.00           C
ATOM   3697  OE1 GLN A 249      99.580  83.890 131.510  1.00  0.00           O
ATOM   3698  NE2 GLN A 249     100.300  84.070 129.370  1.00  0.00           N
ATOM   3699 HE21 GLN A 249     100.990  83.880 128.680  1.00  0.00           H
ATOM   3700 HE22 GLN A 249      99.430  84.510 129.140  1.00  0.00           H
ATOM   3701  C   GLN A 249     103.860  85.380 133.750  1.00  0.00           C
ATOM   3702  O   GLN A 249     103.330  85.450 134.840  1.00  0.00           O
ATOM   3703  N   THR A 250     105.200  85.480 133.500  1.00  0.00           N
ATOM   3704  HN  THR A 250     105.560  85.580 132.570  1.00  0.00           H
ATOM   3705  CA  THR A 250     106.220  85.380 134.570  1.00  0.00           C
ATOM   3706  HA  THR A 250     105.680  85.350 135.510  1.00  0.00           H
ATOM   3707  CB  THR A 250     107.160  84.180 134.490  1.00  0.00           C
ATOM   3708  HB  THR A 250     107.610  84.150 135.500  1.00  0.00           H
ATOM   3709  OG1 THR A 250     108.250  84.320 133.540  1.00  0.00           O
ATOM   3710  HG1 THR A 250     107.890  84.170 132.670  1.00  0.00           H
ATOM   3711  CG2 THR A 250     106.330  82.900 134.110  1.00  0.00           C
ATOM   3712 HG21 THR A 250     105.500  82.750 134.840  1.00  0.00           H
ATOM   3713 HG22 THR A 250     105.790  83.010 133.150  1.00  0.00           H
ATOM   3714 HG23 THR A 250     106.870  81.940 134.030  1.00  0.00           H
ATOM   3715  C   THR A 250     107.090  86.560 134.540  1.00  0.00           C
ATOM   3716  O   THR A 250     106.870  87.370 133.680  1.00  0.00           O
ATOM   3717  N   LEU A 251     108.100  86.740 135.510  1.00  0.00           N
ATOM   3718  HN  LEU A 251     108.090  85.980 136.170  1.00  0.00           H
ATOM   3719  CA  LEU A 251     109.150  87.740 135.580  1.00  0.00           C
ATOM   3720  HA  LEU A 251     108.690  88.710 135.760  1.00  0.00           H
ATOM   3721  CB  LEU A 251     110.190  87.520 136.760  1.00  0.00           C
ATOM   3722  HB1 LEU A 251     110.390  86.420 136.740  1.00  0.00           H
ATOM   3723  HB2 LEU A 251     111.030  88.250 136.740  1.00  0.00           H
ATOM   3724  CG  LEU A 251     109.500  87.850 138.090  1.00  0.00           C
ATOM   3725  HG  LEU A 251     108.620  87.210 138.340  1.00  0.00           H
ATOM   3726  CD1 LEU A 251     110.590  87.640 139.200  1.00  0.00           C
ATOM   3727 HD11 LEU A 251     111.040  86.620 139.130  1.00  0.00           H
ATOM   3728 HD12 LEU A 251     111.430  88.360 139.180  1.00  0.00           H
ATOM   3729 HD13 LEU A 251     110.070  87.780 140.170  1.00  0.00           H
ATOM   3730  CD2 LEU A 251     109.090  89.290 138.240  1.00  0.00           C
ATOM   3731 HD21 LEU A 251     108.230  89.620 137.620  1.00  0.00           H
ATOM   3732 HD22 LEU A 251     108.780  89.500 139.290  1.00  0.00           H
ATOM   3733 HD23 LEU A 251     109.880  89.990 137.880  1.00  0.00           H
ATOM   3734  C   LEU A 251     109.950  87.880 134.290  1.00  0.00           C
ATOM   3735  O   LEU A 251     110.140  89.000 133.850  1.00  0.00           O
ATOM   3736  N   CYS A 252     110.370  86.760 133.640  1.00  0.00           N
ATOM   3737  HN  CYS A 252     109.940  85.890 133.860  1.00  0.00           H
ATOM   3738  CA  CYS A 252     111.210  86.880 132.420  1.00  0.00           C
ATOM   3739  HA  CYS A 252     112.080  87.450 132.720  1.00  0.00           H
ATOM   3740  CB  CYS A 252     111.720  85.470 132.040  1.00  0.00           C
ATOM   3741  HB1 CYS A 252     112.220  85.430 131.050  1.00  0.00           H
ATOM   3742  HB2 CYS A 252     110.900  84.740 131.870  1.00  0.00           H
ATOM   3743  SG  CYS A 252     112.960  84.920 133.220  1.00  0.00           S
ATOM   3744  C   CYS A 252     110.580  87.500 131.150  1.00  0.00           C
ATOM   3745  O   CYS A 252     111.250  87.960 130.240  1.00  0.00           O
ATOM   3746  N   ASP A 253     109.260  87.560 131.130  1.00  0.00           N
ATOM   3747  HN  ASP A 253     108.800  87.180 131.930  1.00  0.00           H
ATOM   3748  CA  ASP A 253     108.480  88.120 130.110  1.00  0.00           C
ATOM   3749  HA  ASP A 253     108.950  87.890 129.170  1.00  0.00           H
ATOM   3750  CB  ASP A 253     107.040  87.470 130.270  1.00  0.00           C
ATOM   3751  HB1 ASP A 253     106.550  87.750 131.230  1.00  0.00           H
ATOM   3752  HB2 ASP A 253     106.440  87.910 129.450  1.00  0.00           H
ATOM   3753  CG  ASP A 253     107.030  85.950 130.100  1.00  0.00           C
ATOM   3754  OD1 ASP A 253     107.930  85.280 129.530  1.00  0.00           O
ATOM   3755  OD2 ASP A 253     105.940  85.430 130.360  1.00  0.00           O
ATOM   3756  C   ASP A 253     108.340  89.680 130.120  1.00  0.00           C
ATOM   3757  O   ASP A 253     108.020  90.270 129.100  1.00  0.00           O
ATOM   3758  N   ASN A 254     108.710  90.240 131.260  1.00  0.00           N
ATOM   3759  HN  ASN A 254     109.070  89.590 131.940  1.00  0.00           H
ATOM   3760  CA  ASN A 254     108.920  91.700 131.520  1.00  0.00           C
ATOM   3761  HA  ASN A 254     107.980  92.160 131.260  1.00  0.00           H
ATOM   3762  CB  ASN A 254     109.270  91.920 132.990  1.00  0.00           C
ATOM   3763  HB1 ASN A 254     108.540  91.270 133.520  1.00  0.00           H
ATOM   3764  HB2 ASN A 254     110.250  91.430 133.190  1.00  0.00           H
ATOM   3765  CG  ASN A 254     109.170  93.360 133.450  1.00  0.00           C
ATOM   3766  OD1 ASN A 254     110.060  94.140 133.160  1.00  0.00           O
ATOM   3767  ND2 ASN A 254     108.040  93.800 134.110  1.00  0.00           N
ATOM   3768 HD21 ASN A 254     107.200  93.270 134.270  1.00  0.00           H
ATOM   3769 HD22 ASN A 254     108.070  94.750 134.410  1.00  0.00           H
ATOM   3770  C   ASN A 254     109.930  92.360 130.670  1.00  0.00           C
ATOM   3771  O   ASN A 254     111.060  91.970 130.530  1.00  0.00           O
ATOM   3772  N   THR A 255     109.480  93.560 130.170  1.00  0.00           N
ATOM   3773  HN  THR A 255     108.620  94.030 130.380  1.00  0.00           H
ATOM   3774  CA  THR A 255     110.300  94.280 129.260  1.00  0.00           C
ATOM   3775  HA  THR A 255     110.500  93.640 128.410  1.00  0.00           H
ATOM   3776  CB  THR A 255     109.650  95.490 128.680  1.00  0.00           C
ATOM   3777  HB  THR A 255     110.260  95.960 127.880  1.00  0.00           H
ATOM   3778  OG1 THR A 255     109.220  96.470 129.700  1.00  0.00           O
ATOM   3779  HG1 THR A 255     109.960  96.910 130.110  1.00  0.00           H
ATOM   3780  CG2 THR A 255     108.460  95.200 127.880  1.00  0.00           C
ATOM   3781 HG21 THR A 255     108.690  94.500 127.060  1.00  0.00           H
ATOM   3782 HG22 THR A 255     107.680  94.700 128.510  1.00  0.00           H
ATOM   3783 HG23 THR A 255     107.980  96.070 127.380  1.00  0.00           H
ATOM   3784  C   THR A 255     111.700  94.700 129.790  1.00  0.00           C
ATOM   3785  O   THR A 255     112.660  94.830 129.030  1.00  0.00           O
ATOM   3786  N   GLU A 256     111.830  94.940 131.110  1.00  0.00           N
ATOM   3787  HN  GLU A 256     111.030  94.970 131.700  1.00  0.00           H
ATOM   3788  CA  GLU A 256     113.130  95.450 131.560  1.00  0.00           C
ATOM   3789  HA  GLU A 256     113.660  96.160 130.950  1.00  0.00           H
ATOM   3790  CB  GLU A 256     112.910  96.330 132.850  1.00  0.00           C
ATOM   3791  HB1 GLU A 256     112.360  95.610 133.500  1.00  0.00           H
ATOM   3792  HB2 GLU A 256     113.910  96.560 133.280  1.00  0.00           H
ATOM   3793  CG  GLU A 256     111.990  97.500 132.580  1.00  0.00           C
ATOM   3794  HG1 GLU A 256     112.020  98.310 133.340  1.00  0.00           H
ATOM   3795  HG2 GLU A 256     110.960  97.120 132.440  1.00  0.00           H
ATOM   3796  CD  GLU A 256     112.250  98.260 131.250  1.00  0.00           C
ATOM   3797  OE1 GLU A 256     113.080  99.190 131.180  1.00  0.00           O
ATOM   3798  OE2 GLU A 256     111.410  98.010 130.300  1.00  0.00           O
ATOM   3799  C   GLU A 256     114.080  94.270 131.870  1.00  0.00           C
ATOM   3800  O   GLU A 256     115.260  94.430 131.800  1.00  0.00           O
ATOM   3801  N   VAL A 257     113.530  93.100 132.270  1.00  0.00           N
ATOM   3802  HN  VAL A 257     112.540  93.200 132.340  1.00  0.00           H
ATOM   3803  CA  VAL A 257     114.220  91.810 132.390  1.00  0.00           C
ATOM   3804  HA  VAL A 257     115.090  92.040 133.000  1.00  0.00           H
ATOM   3805  CB  VAL A 257     113.340  90.760 133.200  1.00  0.00           C
ATOM   3806  HB  VAL A 257     112.480  90.370 132.610  1.00  0.00           H
ATOM   3807  CG1 VAL A 257     114.090  89.520 133.590  1.00  0.00           C
ATOM   3808 HG11 VAL A 257     114.990  89.840 134.150  1.00  0.00           H
ATOM   3809 HG12 VAL A 257     113.360  88.900 134.170  1.00  0.00           H
ATOM   3810 HG13 VAL A 257     114.370  88.930 132.700  1.00  0.00           H
ATOM   3811  CG2 VAL A 257     112.770  91.370 134.490  1.00  0.00           C
ATOM   3812 HG21 VAL A 257     111.860  90.870 134.880  1.00  0.00           H
ATOM   3813 HG22 VAL A 257     113.590  91.390 135.240  1.00  0.00           H
ATOM   3814 HG23 VAL A 257     112.400  92.400 134.280  1.00  0.00           H
ATOM   3815  C   VAL A 257     114.760  91.230 131.120  1.00  0.00           C
ATOM   3816  O   VAL A 257     115.970  90.890 130.990  1.00  0.00           O
ATOM   3817  N   ILE A 258     113.900  91.130 130.060  1.00  0.00           N
ATOM   3818  HN  ILE A 258     112.910  91.270 130.060  1.00  0.00           H
ATOM   3819  CA  ILE A 258     114.360  90.610 128.760  1.00  0.00           C
ATOM   3820  HA  ILE A 258     114.900  89.670 128.810  1.00  0.00           H
ATOM   3821  CB  ILE A 258     113.090  90.320 127.910  1.00  0.00           C
ATOM   3822  HB  ILE A 258     112.320  89.700 128.420  1.00  0.00           H
ATOM   3823  CG2 ILE A 258     112.460  91.580 127.300  1.00  0.00           C
ATOM   3824 HG21 ILE A 258     111.480  91.330 126.840  1.00  0.00           H
ATOM   3825 HG22 ILE A 258     112.130  92.300 128.070  1.00  0.00           H
ATOM   3826 HG23 ILE A 258     113.170  92.010 126.560  1.00  0.00           H
ATOM   3827  CG1 ILE A 258     113.400  89.450 126.650  1.00  0.00           C
ATOM   3828 HG11 ILE A 258     114.270  89.920 126.150  1.00  0.00           H
ATOM   3829 HG12 ILE A 258     112.430  89.420 126.100  1.00  0.00           H
ATOM   3830  CD  ILE A 258     113.640  87.970 126.990  1.00  0.00           C
ATOM   3831  HD1 ILE A 258     114.120  87.420 126.160  1.00  0.00           H
ATOM   3832  HD2 ILE A 258     114.170  87.850 127.960  1.00  0.00           H
ATOM   3833  HD3 ILE A 258     112.700  87.390 127.130  1.00  0.00           H
ATOM   3834  C   ILE A 258     115.350  91.550 128.140  1.00  0.00           C
ATOM   3835  O   ILE A 258     116.310  91.070 127.550  1.00  0.00           O
ATOM   3836  N   ALA A 259     115.150  92.910 128.270  1.00  0.00           N
ATOM   3837  HN  ALA A 259     114.300  93.270 128.650  1.00  0.00           H
ATOM   3838  CA  ALA A 259     116.200  93.840 127.970  1.00  0.00           C
ATOM   3839  HA  ALA A 259     116.420  93.780 126.920  1.00  0.00           H
ATOM   3840  CB  ALA A 259     115.660  95.200 128.340  1.00  0.00           C
ATOM   3841  HB1 ALA A 259     116.440  95.980 128.250  1.00  0.00           H
ATOM   3842  HB2 ALA A 259     114.790  95.410 127.670  1.00  0.00           H
ATOM   3843  HB3 ALA A 259     115.390  95.280 129.410  1.00  0.00           H
ATOM   3844  C   ALA A 259     117.530  93.650 128.630  1.00  0.00           C
ATOM   3845  O   ALA A 259     118.540  93.730 127.980  1.00  0.00           O
ATOM   3846  N   SER A 260     117.610  93.290 129.940  1.00  0.00           N
ATOM   3847  HN  SER A 260     116.830  93.260 130.570  1.00  0.00           H
ATOM   3848  CA  SER A 260     118.950  92.900 130.470  1.00  0.00           C
ATOM   3849  HA  SER A 260     119.600  93.690 130.120  1.00  0.00           H
ATOM   3850  CB  SER A 260     118.950  92.860 131.980  1.00  0.00           C
ATOM   3851  HB1 SER A 260     119.970  92.900 132.420  1.00  0.00           H
ATOM   3852  HB2 SER A 260     118.490  91.960 132.450  1.00  0.00           H
ATOM   3853  OG  SER A 260     118.390  94.070 132.490  1.00  0.00           O
ATOM   3854  HG1 SER A 260     117.870  93.770 133.240  1.00  0.00           H
ATOM   3855  C   SER A 260     119.550  91.640 130.040  1.00  0.00           C
ATOM   3856  O   SER A 260     120.720  91.610 129.610  1.00  0.00           O
ATOM   3857  N   TYR A 261     118.830  90.520 129.890  1.00  0.00           N
ATOM   3858  HN  TYR A 261     117.890  90.550 130.210  1.00  0.00           H
ATOM   3859  CA  TYR A 261     119.330  89.250 129.240  1.00  0.00           C
ATOM   3860  HA  TYR A 261     120.240  88.890 129.710  1.00  0.00           H
ATOM   3861  CB  TYR A 261     118.300  88.120 129.360  1.00  0.00           C
ATOM   3862  HB1 TYR A 261     117.290  88.580 129.300  1.00  0.00           H
ATOM   3863  HB2 TYR A 261     118.490  87.410 128.540  1.00  0.00           H
ATOM   3864  CG  TYR A 261     118.500  87.430 130.640  1.00  0.00           C
ATOM   3865  CD1 TYR A 261     118.280  88.100 131.850  1.00  0.00           C
ATOM   3866  HD1 TYR A 261     117.900  89.110 131.900  1.00  0.00           H
ATOM   3867  CE1 TYR A 261     118.620  87.450 133.100  1.00  0.00           C
ATOM   3868  HE1 TYR A 261     118.510  87.950 134.050  1.00  0.00           H
ATOM   3869  CZ  TYR A 261     119.010  86.080 133.160  1.00  0.00           C
ATOM   3870  OH  TYR A 261     119.320  85.500 134.430  1.00  0.00           O
ATOM   3871  HH  TYR A 261     119.650  84.600 134.390  1.00  0.00           H
ATOM   3872  CD2 TYR A 261     118.880  86.080 130.710  1.00  0.00           C
ATOM   3873  HD2 TYR A 261     119.000  85.500 129.810  1.00  0.00           H
ATOM   3874  CE2 TYR A 261     119.120  85.440 131.960  1.00  0.00           C
ATOM   3875  HE2 TYR A 261     119.240  84.370 131.880  1.00  0.00           H
ATOM   3876  C   TYR A 261     119.690  89.520 127.790  1.00  0.00           C
ATOM   3877  O   TYR A 261     120.660  88.910 127.260  1.00  0.00           O
ATOM   3878  N   ASN A 262     119.070  90.370 127.000  1.00  0.00           N
ATOM   3879  HN  ASN A 262     118.180  90.730 127.270  1.00  0.00           H
ATOM   3880  CA  ASN A 262     119.400  90.750 125.630  1.00  0.00           C
ATOM   3881  HA  ASN A 262     119.420  89.860 125.020  1.00  0.00           H
ATOM   3882  CB  ASN A 262     118.330  91.700 125.110  1.00  0.00           C
ATOM   3883  HB1 ASN A 262     118.140  92.530 125.820  1.00  0.00           H
ATOM   3884  HB2 ASN A 262     118.770  92.200 124.220  1.00  0.00           H
ATOM   3885  CG  ASN A 262     116.960  91.030 124.720  1.00  0.00           C
ATOM   3886  OD1 ASN A 262     116.840  89.850 124.340  1.00  0.00           O
ATOM   3887  ND2 ASN A 262     115.920  91.920 124.640  1.00  0.00           N
ATOM   3888 HD21 ASN A 262     116.220  92.840 124.900  1.00  0.00           H
ATOM   3889 HD22 ASN A 262     114.990  91.550 124.610  1.00  0.00           H
ATOM   3890  C   ASN A 262     120.780  91.460 125.510  1.00  0.00           C
ATOM   3891  O   ASN A 262     121.690  91.090 124.730  1.00  0.00           O
ATOM   3892  N   GLN A 263     120.920  92.440 126.390  1.00  0.00           N
ATOM   3893  HN  GLN A 263     120.090  92.710 126.870  1.00  0.00           H
ATOM   3894  CA  GLN A 263     122.130  93.310 126.380  1.00  0.00           C
ATOM   3895  HA  GLN A 263     122.420  93.460 125.350  1.00  0.00           H
ATOM   3896  CB  GLN A 263     121.910  94.650 127.150  1.00  0.00           C
ATOM   3897  HB1 GLN A 263     121.520  94.450 128.170  1.00  0.00           H
ATOM   3898  HB2 GLN A 263     122.860  95.210 127.260  1.00  0.00           H
ATOM   3899  CG  GLN A 263     120.820  95.580 126.530  1.00  0.00           C
ATOM   3900  HG1 GLN A 263     120.650  96.480 127.160  1.00  0.00           H
ATOM   3901  HG2 GLN A 263     119.810  95.120 126.490  1.00  0.00           H
ATOM   3902  CD  GLN A 263     121.260  95.880 125.070  1.00  0.00           C
ATOM   3903  OE1 GLN A 263     120.490  95.580 124.140  1.00  0.00           O
ATOM   3904  NE2 GLN A 263     122.500  96.420 124.910  1.00  0.00           N
ATOM   3905 HE21 GLN A 263     123.070  96.630 125.700  1.00  0.00           H
ATOM   3906 HE22 GLN A 263     122.740  96.560 123.950  1.00  0.00           H
ATOM   3907  C   GLN A 263     123.480  92.710 126.880  1.00  0.00           C
ATOM   3908  O   GLN A 263     124.560  93.270 126.560  1.00  0.00           O
ATOM   3909  N   LEU A 264     123.400  91.680 127.730  1.00  0.00           N
ATOM   3910  HN  LEU A 264     122.480  91.340 127.870  1.00  0.00           H
ATOM   3911  CA  LEU A 264     124.490  91.120 128.450  1.00  0.00           C
ATOM   3912  HA  LEU A 264     125.330  91.650 128.030  1.00  0.00           H
ATOM   3913  CB  LEU A 264     124.300  91.170 129.980  1.00  0.00           C
ATOM   3914  HB1 LEU A 264     123.290  90.760 130.210  1.00  0.00           H
ATOM   3915  HB2 LEU A 264     125.090  90.630 130.550  1.00  0.00           H
ATOM   3916  CG  LEU A 264     124.170  92.600 130.600  1.00  0.00           C
ATOM   3917  HG  LEU A 264     123.340  93.110 130.070  1.00  0.00           H
ATOM   3918  CD1 LEU A 264     123.750  92.550 132.080  1.00  0.00           C
ATOM   3919 HD11 LEU A 264     124.520  92.050 132.710  1.00  0.00           H
ATOM   3920 HD12 LEU A 264     123.570  93.550 132.510  1.00  0.00           H
ATOM   3921 HD13 LEU A 264     122.700  92.220 132.200  1.00  0.00           H
ATOM   3922  CD2 LEU A 264     125.460  93.420 130.470  1.00  0.00           C
ATOM   3923 HD21 LEU A 264     125.450  94.350 131.070  1.00  0.00           H
ATOM   3924 HD22 LEU A 264     126.220  92.710 130.850  1.00  0.00           H
ATOM   3925 HD23 LEU A 264     125.740  93.620 129.410  1.00  0.00           H
ATOM   3926  C   LEU A 264     124.670  89.680 128.070  1.00  0.00           C
ATOM   3927  O   LEU A 264     123.780  88.840 128.280  1.00  0.00           O
ATOM   3928  N   SER A 265     125.850  89.310 127.610  1.00  0.00           N
ATOM   3929  HN  SER A 265     126.560  90.000 127.520  1.00  0.00           H
ATOM   3930  CA  SER A 265     126.290  87.990 127.240  1.00  0.00           C
ATOM   3931  HA  SER A 265     125.480  87.530 126.690  1.00  0.00           H
ATOM   3932  CB  SER A 265     127.500  88.030 126.270  1.00  0.00           C
ATOM   3933  HB1 SER A 265     127.320  88.780 125.480  1.00  0.00           H
ATOM   3934  HB2 SER A 265     127.730  87.040 125.800  1.00  0.00           H
ATOM   3935  OG  SER A 265     128.740  88.430 126.900  1.00  0.00           O
ATOM   3936  HG1 SER A 265     129.440  88.530 126.250  1.00  0.00           H
ATOM   3937  C   SER A 265     126.650  87.080 128.460  1.00  0.00           C
ATOM   3938  O   SER A 265     126.530  85.880 128.360  1.00  0.00           O
ATOM   3939  N   SER A 266     127.030  87.630 129.570  1.00  0.00           N
ATOM   3940  HN  SER A 266     127.140  88.610 129.650  1.00  0.00           H
ATOM   3941  CA  SER A 266     127.350  86.930 130.800  1.00  0.00           C
ATOM   3942  HA  SER A 266     128.180  86.270 130.590  1.00  0.00           H
ATOM   3943  CB  SER A 266     127.660  87.940 131.990  1.00  0.00           C
ATOM   3944  HB1 SER A 266     128.640  88.470 131.870  1.00  0.00           H
ATOM   3945  HB2 SER A 266     127.670  87.520 133.010  1.00  0.00           H
ATOM   3946  OG  SER A 266     126.700  89.010 131.960  1.00  0.00           O
ATOM   3947  HG1 SER A 266     126.990  89.520 131.200  1.00  0.00           H
ATOM   3948  C   SER A 266     126.220  86.070 131.350  1.00  0.00           C
ATOM   3949  O   SER A 266     126.430  85.000 131.890  1.00  0.00           O
ATOM   3950  N   PHE A 267     124.980  86.490 131.150  1.00  0.00           N
ATOM   3951  HN  PHE A 267     124.880  87.370 130.700  1.00  0.00           H
ATOM   3952  CA  PHE A 267     123.810  85.830 131.700  1.00  0.00           C
ATOM   3953  HA  PHE A 267     123.960  85.490 132.720  1.00  0.00           H
ATOM   3954  CB  PHE A 267     122.650  86.830 131.800  1.00  0.00           C
ATOM   3955  HB1 PHE A 267     122.680  87.360 130.830  1.00  0.00           H
ATOM   3956  HB2 PHE A 267     121.750  86.210 132.040  1.00  0.00           H
ATOM   3957  CG  PHE A 267     122.860  87.930 132.840  1.00  0.00           C
ATOM   3958  CD1 PHE A 267     123.860  87.920 133.760  1.00  0.00           C
ATOM   3959  HD1 PHE A 267     124.580  87.120 133.680  1.00  0.00           H
ATOM   3960  CE1 PHE A 267     123.870  88.840 134.860  1.00  0.00           C
ATOM   3961  HE1 PHE A 267     124.630  88.620 135.590  1.00  0.00           H
ATOM   3962  CZ  PHE A 267     122.920  89.860 134.830  1.00  0.00           C
ATOM   3963  HZ  PHE A 267     122.800  90.570 135.640  1.00  0.00           H
ATOM   3964  CD2 PHE A 267     121.940  89.020 132.820  1.00  0.00           C
ATOM   3965  HD2 PHE A 267     121.290  88.980 131.950  1.00  0.00           H
ATOM   3966  CE2 PHE A 267     121.920  90.000 133.840  1.00  0.00           C
ATOM   3967  HE2 PHE A 267     121.240  90.840 133.800  1.00  0.00           H
ATOM   3968  C   PHE A 267     123.280  84.670 130.840  1.00  0.00           C
ATOM   3969  O   PHE A 267     122.410  83.950 131.290  1.00  0.00           O
ATOM   3970  N   ARG A 268     124.020  84.450 129.630  1.00  0.00           N
ATOM   3971  HN  ARG A 268     124.770  85.070 129.470  1.00  0.00           H
ATOM   3972  CA  ARG A 268     123.790  83.390 128.730  1.00  0.00           C
ATOM   3973  HA  ARG A 268     122.980  82.720 128.960  1.00  0.00           H
ATOM   3974  CB  ARG A 268     123.370  83.930 127.330  1.00  0.00           C
ATOM   3975  HB1 ARG A 268     124.160  84.620 126.980  1.00  0.00           H
ATOM   3976  HB2 ARG A 268     123.350  83.070 126.620  1.00  0.00           H
ATOM   3977  CG  ARG A 268     121.950  84.590 127.230  1.00  0.00           C
ATOM   3978  HG1 ARG A 268     121.380  84.480 128.180  1.00  0.00           H
ATOM   3979  HG2 ARG A 268     121.440  84.150 126.340  1.00  0.00           H
ATOM   3980  CD  ARG A 268     121.940  86.110 126.840  1.00  0.00           C
ATOM   3981  HD1 ARG A 268     122.420  86.710 127.640  1.00  0.00           H
ATOM   3982  HD2 ARG A 268     120.960  86.560 126.560  1.00  0.00           H
ATOM   3983  NE  ARG A 268     122.760  86.230 125.590  1.00  0.00           N
ATOM   3984  HE  ARG A 268     123.280  85.420 125.310  1.00  0.00           H
ATOM   3985  CZ  ARG A 268     123.250  87.360 125.110  1.00  0.00           C
ATOM   3986  NH1 ARG A 268     122.950  88.600 125.510  1.00  0.00           N
ATOM   3987 HH11 ARG A 268     123.300  89.390 125.010  1.00  0.00           H
ATOM   3988 HH12 ARG A 268     122.350  88.700 126.300  1.00  0.00           H
ATOM   3989  NH2 ARG A 268     124.180  87.300 124.160  1.00  0.00           N
ATOM   3990 HH21 ARG A 268     124.480  88.180 123.770  1.00  0.00           H
ATOM   3991 HH22 ARG A 268     124.630  86.420 124.050  1.00  0.00           H
ATOM   3992  C   ARG A 268     125.010  82.460 128.640  1.00  0.00           C
ATOM   3993  O   ARG A 268     125.110  81.650 127.760  1.00  0.00           O
ATOM   3994  N   GLN A 269     125.960  82.560 129.620  1.00  0.00           N
ATOM   3995  HN  GLN A 269     125.800  83.200 130.370  1.00  0.00           H
ATOM   3996  CA  GLN A 269     127.200  81.760 129.750  1.00  0.00           C
ATOM   3997  HA  GLN A 269     127.710  81.940 128.810  1.00  0.00           H
ATOM   3998  CB  GLN A 269     128.120  82.180 130.980  1.00  0.00           C
ATOM   3999  HB1 GLN A 269     129.120  81.710 131.090  1.00  0.00           H
ATOM   4000  HB2 GLN A 269     128.350  83.260 130.830  1.00  0.00           H
ATOM   4001  CG  GLN A 269     127.320  82.170 132.290  1.00  0.00           C
ATOM   4002  HG1 GLN A 269     126.310  82.640 132.270  1.00  0.00           H
ATOM   4003  HG2 GLN A 269     127.910  82.650 133.090  1.00  0.00           H
ATOM   4004  CD  GLN A 269     127.020  80.820 132.880  1.00  0.00           C
ATOM   4005  OE1 GLN A 269     125.860  80.570 133.330  1.00  0.00           O
ATOM   4006  NE2 GLN A 269     128.010  79.940 132.950  1.00  0.00           N
ATOM   4007 HE21 GLN A 269     128.890  80.270 132.610  1.00  0.00           H
ATOM   4008 HE22 GLN A 269     127.700  79.000 133.090  1.00  0.00           H
ATOM   4009  C   GLN A 269     126.950  80.280 129.820  1.00  0.00           C
ATOM   4010  O   GLN A 269     125.810  79.820 130.100  1.00  0.00           O
ATOM   4011  N   PRO A 270     127.860  79.370 129.590  1.00  0.00           N
ATOM   4012  CD  PRO A 270     129.090  79.770 128.870  1.00  0.00           C
ATOM   4013  HD1 PRO A 270     129.800  80.170 129.620  1.00  0.00           H
ATOM   4014  HD2 PRO A 270     128.910  80.500 128.050  1.00  0.00           H
ATOM   4015  CA  PRO A 270     127.680  77.960 129.630  1.00  0.00           C
ATOM   4016  HA  PRO A 270     127.020  77.640 128.830  1.00  0.00           H
ATOM   4017  CB  PRO A 270     129.040  77.360 129.360  1.00  0.00           C
ATOM   4018  HB1 PRO A 270     129.710  77.410 130.250  1.00  0.00           H
ATOM   4019  HB2 PRO A 270     128.960  76.380 128.850  1.00  0.00           H
ATOM   4020  CG  PRO A 270     129.610  78.420 128.370  1.00  0.00           C
ATOM   4021  HG1 PRO A 270     129.460  78.050 127.340  1.00  0.00           H
ATOM   4022  HG2 PRO A 270     130.710  78.360 128.520  1.00  0.00           H
ATOM   4023  C   PRO A 270     127.000  77.320 130.890  1.00  0.00           C
ATOM   4024  O   PRO A 270     127.370  77.440 132.010  1.00  0.00           O
ATOM   4025  N   LYS A 271     125.910  76.560 130.620  1.00  0.00           N
ATOM   4026  HN  LYS A 271     125.570  76.500 129.690  1.00  0.00           H
ATOM   4027  CA  LYS A 271     125.050  75.950 131.610  1.00  0.00           C
ATOM   4028  HA  LYS A 271     125.590  75.850 132.540  1.00  0.00           H
ATOM   4029  CB  LYS A 271     123.660  76.600 131.700  1.00  0.00           C
ATOM   4030  HB1 LYS A 271     123.150  76.600 130.710  1.00  0.00           H
ATOM   4031  HB2 LYS A 271     122.960  76.050 132.370  1.00  0.00           H
ATOM   4032  CG  LYS A 271     123.860  78.040 132.210  1.00  0.00           C
ATOM   4033  HG1 LYS A 271     124.650  78.600 131.650  1.00  0.00           H
ATOM   4034  HG2 LYS A 271     124.440  77.870 133.140  1.00  0.00           H
ATOM   4035  CD  LYS A 271     122.550  78.810 132.360  1.00  0.00           C
ATOM   4036  HD1 LYS A 271     122.030  78.480 133.280  1.00  0.00           H
ATOM   4037  HD2 LYS A 271     121.930  78.660 131.450  1.00  0.00           H
ATOM   4038  CE  LYS A 271     122.820  80.330 132.730  1.00  0.00           C
ATOM   4039  HE1 LYS A 271     123.710  80.750 132.210  1.00  0.00           H
ATOM   4040  HE2 LYS A 271     123.050  80.320 133.820  1.00  0.00           H
ATOM   4041  NZ  LYS A 271     121.660  81.240 132.400  1.00  0.00           N
ATOM   4042  HZ1 LYS A 271     121.920  82.240 132.310  1.00  0.00           H
ATOM   4043  HZ2 LYS A 271     121.300  80.970 131.470  1.00  0.00           H
ATOM   4044  HZ3 LYS A 271     120.860  81.230 133.070  1.00  0.00           H
ATOM   4045  C   LYS A 271     124.690  74.530 131.130  1.00  0.00           C
ATOM   4046  O   LYS A 271     124.360  74.420 129.950  1.00  0.00           O
ATOM   4047  N   VAL A 272     124.780  73.490 131.960  1.00  0.00           N
ATOM   4048  HN  VAL A 272     125.100  73.720 132.880  1.00  0.00           H
ATOM   4049  CA  VAL A 272     124.500  72.100 131.720  1.00  0.00           C
ATOM   4050  HA  VAL A 272     124.420  71.830 130.680  1.00  0.00           H
ATOM   4051  CB  VAL A 272     125.490  71.160 132.440  1.00  0.00           C
ATOM   4052  HB  VAL A 272     125.370  71.530 133.480  1.00  0.00           H
ATOM   4053  CG1 VAL A 272     125.100  69.690 132.390  1.00  0.00           C
ATOM   4054 HG11 VAL A 272     124.900  69.410 131.330  1.00  0.00           H
ATOM   4055 HG12 VAL A 272     125.960  69.100 132.760  1.00  0.00           H
ATOM   4056 HG13 VAL A 272     124.290  69.490 133.130  1.00  0.00           H
ATOM   4057  CG2 VAL A 272     126.900  71.410 131.840  1.00  0.00           C
ATOM   4058 HG21 VAL A 272     127.710  70.900 132.400  1.00  0.00           H
ATOM   4059 HG22 VAL A 272     126.930  71.180 130.750  1.00  0.00           H
ATOM   4060 HG23 VAL A 272     127.200  72.470 132.010  1.00  0.00           H
ATOM   4061  C   VAL A 272     123.130  71.850 132.210  1.00  0.00           C
ATOM   4062  O   VAL A 272     122.810  72.090 133.360  1.00  0.00           O
ATOM   4063  N   VAL A 273     122.260  71.320 131.320  1.00  0.00           N
ATOM   4064  HN  VAL A 273     122.530  71.280 130.360  1.00  0.00           H
ATOM   4065  CA  VAL A 273     120.830  70.960 131.730  1.00  0.00           C
ATOM   4066  HA  VAL A 273     120.690  71.370 132.730  1.00  0.00           H
ATOM   4067  CB  VAL A 273     119.980  71.750 130.740  1.00  0.00           C
ATOM   4068  HB  VAL A 273     120.130  71.410 129.690  1.00  0.00           H
ATOM   4069  CG1 VAL A 273     118.520  71.650 131.200  1.00  0.00           C
ATOM   4070 HG11 VAL A 273     118.190  70.620 131.460  1.00  0.00           H
ATOM   4071 HG12 VAL A 273     118.340  72.250 132.120  1.00  0.00           H
ATOM   4072 HG13 VAL A 273     117.870  72.060 130.390  1.00  0.00           H
ATOM   4073  CG2 VAL A 273     120.350  73.230 130.780  1.00  0.00           C
ATOM   4074 HG21 VAL A 273     120.340  73.570 131.840  1.00  0.00           H
ATOM   4075 HG22 VAL A 273     121.380  73.470 130.460  1.00  0.00           H
ATOM   4076 HG23 VAL A 273     119.740  73.840 130.080  1.00  0.00           H
ATOM   4077  C   VAL A 273     120.650  69.520 131.710  1.00  0.00           C
ATOM   4078  O   VAL A 273     121.010  68.740 130.810  1.00  0.00           O
ATOM   4079  N   ARG A 274     120.170  69.020 132.900  1.00  0.00           N
ATOM   4080  HN  ARG A 274     119.970  69.670 133.630  1.00  0.00           H
ATOM   4081  CA  ARG A 274     119.930  67.610 133.150  1.00  0.00           C
ATOM   4082  HA  ARG A 274     120.520  66.960 132.510  1.00  0.00           H
ATOM   4083  CB  ARG A 274     120.260  67.240 134.580  1.00  0.00           C
ATOM   4084  HB1 ARG A 274     119.910  68.040 135.260  1.00  0.00           H
ATOM   4085  HB2 ARG A 274     119.830  66.230 134.750  1.00  0.00           H
ATOM   4086  CG  ARG A 274     121.760  67.080 134.960  1.00  0.00           C
ATOM   4087  HG1 ARG A 274     122.210  68.080 134.790  1.00  0.00           H
ATOM   4088  HG2 ARG A 274     122.340  66.510 134.210  1.00  0.00           H
ATOM   4089  CD  ARG A 274     122.090  66.700 136.420  1.00  0.00           C
ATOM   4090  HD1 ARG A 274     123.200  66.700 136.490  1.00  0.00           H
ATOM   4091  HD2 ARG A 274     121.680  65.710 136.700  1.00  0.00           H
ATOM   4092  NE  ARG A 274     121.410  67.720 137.320  1.00  0.00           N
ATOM   4093  HE  ARG A 274     121.240  68.610 136.900  1.00  0.00           H
ATOM   4094  CZ  ARG A 274     121.100  67.520 138.580  1.00  0.00           C
ATOM   4095  NH1 ARG A 274     121.370  66.420 139.340  1.00  0.00           N
ATOM   4096 HH11 ARG A 274     121.320  66.400 140.340  1.00  0.00           H
ATOM   4097 HH12 ARG A 274     121.810  65.630 138.900  1.00  0.00           H
ATOM   4098  NH2 ARG A 274     120.710  68.490 139.340  1.00  0.00           N
ATOM   4099 HH21 ARG A 274     120.820  68.450 140.330  1.00  0.00           H
ATOM   4100 HH22 ARG A 274     120.350  69.370 139.030  1.00  0.00           H
ATOM   4101  C   ARG A 274     118.540  67.170 132.630  1.00  0.00           C
ATOM   4102  O   ARG A 274     117.590  67.800 132.950  1.00  0.00           O
ATOM   4103  N   TYR A 275     118.530  66.130 131.790  1.00  0.00           N
ATOM   4104  HN  TYR A 275     119.390  65.650 131.600  1.00  0.00           H
ATOM   4105  CA  TYR A 275     117.330  65.550 131.380  1.00  0.00           C
ATOM   4106  HA  TYR A 275     116.450  65.890 131.910  1.00  0.00           H
ATOM   4107  CB  TYR A 275     116.960  66.070 129.940  1.00  0.00           C
ATOM   4108  HB1 TYR A 275     115.870  66.100 129.760  1.00  0.00           H
ATOM   4109  HB2 TYR A 275     117.450  67.060 129.810  1.00  0.00           H
ATOM   4110  CG  TYR A 275     117.520  65.300 128.850  1.00  0.00           C
ATOM   4111  CD1 TYR A 275     118.810  65.540 128.430  1.00  0.00           C
ATOM   4112  HD1 TYR A 275     119.400  66.260 128.970  1.00  0.00           H
ATOM   4113  CE1 TYR A 275     119.380  64.810 127.330  1.00  0.00           C
ATOM   4114  HE1 TYR A 275     120.360  65.140 127.020  1.00  0.00           H
ATOM   4115  CZ  TYR A 275     118.580  64.020 126.540  1.00  0.00           C
ATOM   4116  OH  TYR A 275     119.020  63.400 125.340  1.00  0.00           O
ATOM   4117  HH  TYR A 275     119.920  63.700 125.220  1.00  0.00           H
ATOM   4118  CD2 TYR A 275     116.710  64.450 127.990  1.00  0.00           C
ATOM   4119  HD2 TYR A 275     115.680  64.220 128.250  1.00  0.00           H
ATOM   4120  CE2 TYR A 275     117.240  63.870 126.840  1.00  0.00           C
ATOM   4121  HE2 TYR A 275     116.660  63.170 126.260  1.00  0.00           H
ATOM   4122  C   TYR A 275     117.450  64.060 131.530  1.00  0.00           C
ATOM   4123  O   TYR A 275     118.560  63.510 131.530  1.00  0.00           O
ATOM   4124  N   ARG A 276     116.280  63.370 131.660  1.00  0.00           N
ATOM   4125  HN  ARG A 276     115.400  63.830 131.690  1.00  0.00           H
ATOM   4126  CA  ARG A 276     116.120  61.970 131.970  1.00  0.00           C
ATOM   4127  HA  ARG A 276     117.060  61.470 131.800  1.00  0.00           H
ATOM   4128  CB  ARG A 276     115.690  61.740 133.420  1.00  0.00           C
ATOM   4129  HB1 ARG A 276     116.400  62.280 134.090  1.00  0.00           H
ATOM   4130  HB2 ARG A 276     114.720  62.280 133.490  1.00  0.00           H
ATOM   4131  CG  ARG A 276     115.530  60.260 133.720  1.00  0.00           C
ATOM   4132  HG1 ARG A 276     116.170  59.550 133.150  1.00  0.00           H
ATOM   4133  HG2 ARG A 276     114.530  59.980 133.320  1.00  0.00           H
ATOM   4134  CD  ARG A 276     115.630  59.980 135.220  1.00  0.00           C
ATOM   4135  HD1 ARG A 276     116.700  59.930 135.520  1.00  0.00           H
ATOM   4136  HD2 ARG A 276     115.250  58.970 135.500  1.00  0.00           H
ATOM   4137  NE  ARG A 276     114.890  61.010 135.960  1.00  0.00           N
ATOM   4138  HE  ARG A 276     114.280  61.600 135.430  1.00  0.00           H
ATOM   4139  CZ  ARG A 276     114.830  61.050 137.240  1.00  0.00           C
ATOM   4140  NH1 ARG A 276     115.510  60.200 137.980  1.00  0.00           N
ATOM   4141 HH11 ARG A 276     115.270  60.240 138.950  1.00  0.00           H
ATOM   4142 HH12 ARG A 276     116.070  59.490 137.560  1.00  0.00           H
ATOM   4143  NH2 ARG A 276     114.090  61.920 137.960  1.00  0.00           N
ATOM   4144 HH21 ARG A 276     114.510  62.070 138.850  1.00  0.00           H
ATOM   4145 HH22 ARG A 276     113.750  62.770 137.540  1.00  0.00           H
ATOM   4146  C   ARG A 276     115.170  61.300 131.030  1.00  0.00           C
ATOM   4147  O   ARG A 276     114.060  61.850 130.870  1.00  0.00           O
ATOM   4148  N   VAL A 277     115.440  60.080 130.480  1.00  0.00           N
ATOM   4149  HN  VAL A 277     116.240  59.520 130.690  1.00  0.00           H
ATOM   4150  CA  VAL A 277     114.590  59.450 129.470  1.00  0.00           C
ATOM   4151  HA  VAL A 277     113.820  60.130 129.150  1.00  0.00           H
ATOM   4152  CB  VAL A 277     115.470  59.130 128.210  1.00  0.00           C
ATOM   4153  HB  VAL A 277     116.440  58.960 128.740  1.00  0.00           H
ATOM   4154  CG1 VAL A 277     115.010  57.990 127.390  1.00  0.00           C
ATOM   4155 HG11 VAL A 277     113.950  58.240 127.170  1.00  0.00           H
ATOM   4156 HG12 VAL A 277     115.560  57.930 126.430  1.00  0.00           H
ATOM   4157 HG13 VAL A 277     115.130  57.000 127.890  1.00  0.00           H
ATOM   4158  CG2 VAL A 277     115.710  60.480 127.410  1.00  0.00           C
ATOM   4159 HG21 VAL A 277     114.980  61.250 127.730  1.00  0.00           H
ATOM   4160 HG22 VAL A 277     116.780  60.740 127.530  1.00  0.00           H
ATOM   4161 HG23 VAL A 277     115.570  60.260 126.330  1.00  0.00           H
ATOM   4162  C   VAL A 277     113.940  58.170 130.030  1.00  0.00           C
ATOM   4163  O   VAL A 277     114.550  57.250 130.680  1.00  0.00           O
ATOM   4164  N   VAL A 278     112.620  58.060 129.870  1.00  0.00           N
ATOM   4165  HN  VAL A 278     112.010  58.610 129.300  1.00  0.00           H
ATOM   4166  CA  VAL A 278     111.950  56.900 130.480  1.00  0.00           C
ATOM   4167  HA  VAL A 278     112.460  56.520 131.350  1.00  0.00           H
ATOM   4168  CB  VAL A 278     110.620  57.230 130.970  1.00  0.00           C
ATOM   4169  HB  VAL A 278     110.030  57.620 130.120  1.00  0.00           H
ATOM   4170  CG1 VAL A 278     109.910  56.030 131.620  1.00  0.00           C
ATOM   4171 HG11 VAL A 278     109.590  55.290 130.860  1.00  0.00           H
ATOM   4172 HG12 VAL A 278     110.680  55.520 132.250  1.00  0.00           H
ATOM   4173 HG13 VAL A 278     109.130  56.310 132.360  1.00  0.00           H
ATOM   4174  CG2 VAL A 278     110.880  58.410 131.960  1.00  0.00           C
ATOM   4175 HG21 VAL A 278     111.760  58.260 132.620  1.00  0.00           H
ATOM   4176 HG22 VAL A 278     110.980  59.360 131.380  1.00  0.00           H
ATOM   4177 HG23 VAL A 278     109.980  58.520 132.600  1.00  0.00           H
ATOM   4178  C   VAL A 278     111.940  55.710 129.480  1.00  0.00           C
ATOM   4179  O   VAL A 278     111.780  56.010 128.310  1.00  0.00           O
ATOM   4180  N   ASN A 279     112.110  54.460 129.970  1.00  0.00           N
ATOM   4181  HN  ASN A 279     112.460  54.360 130.890  1.00  0.00           H
ATOM   4182  CA  ASN A 279     112.110  53.240 129.220  1.00  0.00           C
ATOM   4183  HA  ASN A 279     111.650  53.390 128.250  1.00  0.00           H
ATOM   4184  CB  ASN A 279     113.570  52.800 129.040  1.00  0.00           C
ATOM   4185  HB1 ASN A 279     114.030  53.390 128.220  1.00  0.00           H
ATOM   4186  HB2 ASN A 279     114.190  52.970 129.950  1.00  0.00           H
ATOM   4187  CG  ASN A 279     113.810  51.350 128.580  1.00  0.00           C
ATOM   4188  OD1 ASN A 279     113.060  50.770 127.820  1.00  0.00           O
ATOM   4189  ND2 ASN A 279     115.010  50.790 128.960  1.00  0.00           N
ATOM   4190 HD21 ASN A 279     115.540  51.390 129.560  1.00  0.00           H
ATOM   4191 HD22 ASN A 279     115.230  49.830 128.780  1.00  0.00           H
ATOM   4192  C   ASN A 279     111.360  52.240 129.970  1.00  0.00           C
ATOM   4193  O   ASN A 279     111.530  52.030 131.150  1.00  0.00           O
ATOM   4194  N   LEU A 280     110.370  51.590 129.350  1.00  0.00           N
ATOM   4195  HN  LEU A 280     110.140  51.820 128.400  1.00  0.00           H
ATOM   4196  CA  LEU A 280     109.640  50.510 129.910  1.00  0.00           C
ATOM   4197  HA  LEU A 280     109.900  50.370 130.950  1.00  0.00           H
ATOM   4198  CB  LEU A 280     108.200  50.910 129.600  1.00  0.00           C
ATOM   4199  HB1 LEU A 280     107.940  51.900 130.030  1.00  0.00           H
ATOM   4200  HB2 LEU A 280     108.040  51.100 128.520  1.00  0.00           H
ATOM   4201  CG  LEU A 280     107.150  49.890 130.080  1.00  0.00           C
ATOM   4202  HG  LEU A 280     107.230  48.940 129.520  1.00  0.00           H
ATOM   4203  CD1 LEU A 280     107.310  49.550 131.610  1.00  0.00           C
ATOM   4204 HD11 LEU A 280     107.260  50.500 132.190  1.00  0.00           H
ATOM   4205 HD12 LEU A 280     106.440  48.920 131.870  1.00  0.00           H
ATOM   4206 HD13 LEU A 280     108.250  49.010 131.860  1.00  0.00           H
ATOM   4207  CD2 LEU A 280     105.750  50.430 129.770  1.00  0.00           C
ATOM   4208 HD21 LEU A 280     105.560  51.390 130.300  1.00  0.00           H
ATOM   4209 HD22 LEU A 280     105.680  50.690 128.690  1.00  0.00           H
ATOM   4210 HD23 LEU A 280     104.970  49.680 130.010  1.00  0.00           H
ATOM   4211  C   LEU A 280     109.940  49.150 129.260  1.00  0.00           C
ATOM   4212  O   LEU A 280     109.480  48.830 128.160  1.00  0.00           O
ATOM   4213  N   TYR A 281     110.670  48.300 130.040  1.00  0.00           N
ATOM   4214  HN  TYR A 281     111.140  48.680 130.830  1.00  0.00           H
ATOM   4215  CA  TYR A 281     110.910  46.920 129.660  1.00  0.00           C
ATOM   4216  HA  TYR A 281     110.910  46.820 128.590  1.00  0.00           H
ATOM   4217  CB  TYR A 281     112.230  46.350 130.200  1.00  0.00           C
ATOM   4218  HB1 TYR A 281     112.250  46.360 131.310  1.00  0.00           H
ATOM   4219  HB2 TYR A 281     112.380  45.260 130.040  1.00  0.00           H
ATOM   4220  CG  TYR A 281     113.440  47.050 129.690  1.00  0.00           C
ATOM   4221  CD1 TYR A 281     114.130  46.700 128.510  1.00  0.00           C
ATOM   4222  HD1 TYR A 281     113.710  45.920 127.890  1.00  0.00           H
ATOM   4223  CE1 TYR A 281     115.410  47.050 128.230  1.00  0.00           C
ATOM   4224  HE1 TYR A 281     115.950  46.780 127.340  1.00  0.00           H
ATOM   4225  CZ  TYR A 281     116.110  47.710 129.210  1.00  0.00           C
ATOM   4226  OH  TYR A 281     117.460  48.080 129.010  1.00  0.00           O
ATOM   4227  HH  TYR A 281     117.780  48.460 129.830  1.00  0.00           H
ATOM   4228  CD2 TYR A 281     114.160  47.880 130.600  1.00  0.00           C
ATOM   4229  HD2 TYR A 281     113.770  48.060 131.600  1.00  0.00           H
ATOM   4230  CE2 TYR A 281     115.490  48.130 130.410  1.00  0.00           C
ATOM   4231  HE2 TYR A 281     116.040  48.640 131.180  1.00  0.00           H
ATOM   4232  C   TYR A 281     109.820  45.970 130.220  1.00  0.00           C
ATOM   4233  O   TYR A 281     109.130  46.200 131.210  1.00  0.00           O
ATOM   4234  N   GLU A 282     109.580  44.830 129.540  1.00  0.00           N
ATOM   4235  HN  GLU A 282     109.890  44.820 128.600  1.00  0.00           H
ATOM   4236  CA  GLU A 282     108.960  43.660 130.080  1.00  0.00           C
ATOM   4237  HA  GLU A 282     108.070  43.930 130.620  1.00  0.00           H
ATOM   4238  CB  GLU A 282     108.470  42.640 129.000  1.00  0.00           C
ATOM   4239  HB1 GLU A 282     109.260  42.430 128.240  1.00  0.00           H
ATOM   4240  HB2 GLU A 282     108.140  41.690 129.470  1.00  0.00           H
ATOM   4241  CG  GLU A 282     107.120  43.080 128.380  1.00  0.00           C
ATOM   4242  HG1 GLU A 282     107.070  44.080 127.880  1.00  0.00           H
ATOM   4243  HG2 GLU A 282     106.330  43.070 129.160  1.00  0.00           H
ATOM   4244  CD  GLU A 282     106.570  42.110 127.380  1.00  0.00           C
ATOM   4245  OE1 GLU A 282     105.380  42.380 126.940  1.00  0.00           O
ATOM   4246  OE2 GLU A 282     107.300  41.150 126.980  1.00  0.00           O
ATOM   4247  C   GLU A 282     109.870  42.860 130.990  1.00  0.00           C
ATOM   4248  O   GLU A 282     111.070  43.020 130.840  1.00  0.00           O
ATOM   4249  N   ASP A 283     109.270  41.960 131.850  1.00  0.00           N
ATOM   4250  HN  ASP A 283     108.340  41.600 131.830  1.00  0.00           H
ATOM   4251  CA  ASP A 283     109.930  41.370 133.030  1.00  0.00           C
ATOM   4252  HA  ASP A 283     110.550  42.120 133.500  1.00  0.00           H
ATOM   4253  CB  ASP A 283     108.910  40.910 134.050  1.00  0.00           C
ATOM   4254  HB1 ASP A 283     108.380  40.040 133.620  1.00  0.00           H
ATOM   4255  HB2 ASP A 283     109.390  40.520 134.980  1.00  0.00           H
ATOM   4256  CG  ASP A 283     108.040  42.040 134.480  1.00  0.00           C
ATOM   4257  OD1 ASP A 283     108.540  42.940 135.250  1.00  0.00           O
ATOM   4258  OD2 ASP A 283     106.830  42.120 134.110  1.00  0.00           O
ATOM   4259  C   ASP A 283     111.050  40.300 132.690  1.00  0.00           C
ATOM   4260  O   ASP A 283     111.850  39.920 133.510  1.00  0.00           O
ATOM   4261  N   ASP A 284     111.070  39.750 131.450  1.00  0.00           N
ATOM   4262  HN  ASP A 284     110.360  40.030 130.810  1.00  0.00           H
ATOM   4263  CA  ASP A 284     112.120  38.810 131.060  1.00  0.00           C
ATOM   4264  HA  ASP A 284     112.610  38.390 131.930  1.00  0.00           H
ATOM   4265  CB  ASP A 284     111.530  37.800 129.950  1.00  0.00           C
ATOM   4266  HB1 ASP A 284     111.060  38.360 129.110  1.00  0.00           H
ATOM   4267  HB2 ASP A 284     112.430  37.210 129.690  1.00  0.00           H
ATOM   4268  CG  ASP A 284     110.580  36.900 130.660  1.00  0.00           C
ATOM   4269  OD1 ASP A 284     109.780  36.120 130.030  1.00  0.00           O
ATOM   4270  OD2 ASP A 284     110.750  36.670 131.870  1.00  0.00           O
ATOM   4271  C   ASP A 284     113.230  39.660 130.430  1.00  0.00           C
ATOM   4272  O   ASP A 284     114.240  39.110 130.000  1.00  0.00           O
ATOM   4273  N   HIS A 285     113.070  40.970 130.410  1.00  0.00           N
ATOM   4274  HN  HIS A 285     112.210  41.270 130.810  1.00  0.00           H
ATOM   4275  CA  HIS A 285     114.060  41.970 130.070  1.00  0.00           C
ATOM   4276  HA  HIS A 285     113.810  42.860 130.640  1.00  0.00           H
ATOM   4277  CB  HIS A 285     115.510  41.670 130.510  1.00  0.00           C
ATOM   4278  HB1 HIS A 285     115.740  41.170 131.480  1.00  0.00           H
ATOM   4279  HB2 HIS A 285     116.070  41.000 129.830  1.00  0.00           H
ATOM   4280  ND1 HIS A 285     117.590  42.850 130.760  1.00  0.00           N
ATOM   4281  CG  HIS A 285     116.280  42.980 130.560  1.00  0.00           C
ATOM   4282  CE1 HIS A 285     118.020  44.010 131.010  1.00  0.00           C
ATOM   4283  HE1 HIS A 285     119.080  44.200 131.140  1.00  0.00           H
ATOM   4284  NE2 HIS A 285     117.030  44.930 130.980  1.00  0.00           N
ATOM   4285  HE2 HIS A 285     117.180  45.900 131.160  1.00  0.00           H
ATOM   4286  CD2 HIS A 285     115.890  44.270 130.690  1.00  0.00           C
ATOM   4287  HD2 HIS A 285     114.860  44.600 130.790  1.00  0.00           H
ATOM   4288  C   HIS A 285     113.970  42.300 128.570  1.00  0.00           C
ATOM   4289  O   HIS A 285     114.960  42.570 127.960  1.00  0.00           O
ATOM   4290  N   LYS A 286     112.820  42.130 128.000  1.00  0.00           N
ATOM   4291  HN  LYS A 286     112.100  41.790 128.610  1.00  0.00           H
ATOM   4292  CA  LYS A 286     112.440  42.200 126.590  1.00  0.00           C
ATOM   4293  HA  LYS A 286     113.340  42.310 126.010  1.00  0.00           H
ATOM   4294  CB  LYS A 286     111.660  41.020 126.200  1.00  0.00           C
ATOM   4295  HB1 LYS A 286     110.740  41.010 126.820  1.00  0.00           H
ATOM   4296  HB2 LYS A 286     111.330  41.220 125.160  1.00  0.00           H
ATOM   4297  CG  LYS A 286     112.370  39.690 126.170  1.00  0.00           C
ATOM   4298  HG1 LYS A 286     111.740  39.010 125.550  1.00  0.00           H
ATOM   4299  HG2 LYS A 286     112.290  39.370 127.230  1.00  0.00           H
ATOM   4300  CD  LYS A 286     113.820  39.700 125.640  1.00  0.00           C
ATOM   4301  HD1 LYS A 286     114.490  40.460 126.100  1.00  0.00           H
ATOM   4302  HD2 LYS A 286     113.690  40.050 124.590  1.00  0.00           H
ATOM   4303  CE  LYS A 286     114.510  38.350 125.650  1.00  0.00           C
ATOM   4304  HE1 LYS A 286     115.470  38.560 125.150  1.00  0.00           H
ATOM   4305  HE2 LYS A 286     113.890  37.660 125.050  1.00  0.00           H
ATOM   4306  NZ  LYS A 286     114.780  37.920 127.030  1.00  0.00           N
ATOM   4307  HZ1 LYS A 286     115.260  38.710 127.510  1.00  0.00           H
ATOM   4308  HZ2 LYS A 286     113.960  37.560 127.550  1.00  0.00           H
ATOM   4309  HZ3 LYS A 286     115.480  37.150 126.920  1.00  0.00           H
ATOM   4310  C   LYS A 286     111.560  43.410 126.300  1.00  0.00           C
ATOM   4311  O   LYS A 286     110.830  43.990 127.100  1.00  0.00           O
ATOM   4312  N   ASN A 287     111.590  43.850 124.970  1.00  0.00           N
ATOM   4313  HN  ASN A 287     112.110  43.270 124.350  1.00  0.00           H
ATOM   4314  CA  ASN A 287     110.740  44.810 124.310  1.00  0.00           C
ATOM   4315  HA  ASN A 287     111.070  44.670 123.290  1.00  0.00           H
ATOM   4316  CB  ASN A 287     109.280  44.630 124.560  1.00  0.00           C
ATOM   4317  HB1 ASN A 287     109.110  44.550 125.650  1.00  0.00           H
ATOM   4318  HB2 ASN A 287     108.700  45.530 124.250  1.00  0.00           H
ATOM   4319  CG  ASN A 287     108.800  43.310 123.890  1.00  0.00           C
ATOM   4320  OD1 ASN A 287     109.260  43.010 122.780  1.00  0.00           O
ATOM   4321  ND2 ASN A 287     107.930  42.510 124.560  1.00  0.00           N
ATOM   4322 HD21 ASN A 287     107.570  42.720 125.470  1.00  0.00           H
ATOM   4323 HD22 ASN A 287     107.700  41.660 124.080  1.00  0.00           H
ATOM   4324  C   ASN A 287     111.200  46.340 124.560  1.00  0.00           C
ATOM   4325  O   ASN A 287     110.430  47.270 124.810  1.00  0.00           O
ATOM   4326  N   PRO A 288     112.490  46.640 124.310  1.00  0.00           N
ATOM   4327  CD  PRO A 288     113.490  45.730 123.640  1.00  0.00           C
ATOM   4328  HD1 PRO A 288     113.080  44.950 122.960  1.00  0.00           H
ATOM   4329  HD2 PRO A 288     113.930  45.260 124.540  1.00  0.00           H
ATOM   4330  CA  PRO A 288     112.980  48.110 124.270  1.00  0.00           C
ATOM   4331  HA  PRO A 288     112.900  48.440 125.300  1.00  0.00           H
ATOM   4332  CB  PRO A 288     114.490  48.080 123.760  1.00  0.00           C
ATOM   4333  HB1 PRO A 288     114.790  48.840 123.020  1.00  0.00           H
ATOM   4334  HB2 PRO A 288     115.200  48.000 124.620  1.00  0.00           H
ATOM   4335  CG  PRO A 288     114.550  46.670 123.030  1.00  0.00           C
ATOM   4336  HG1 PRO A 288     115.580  46.270 123.160  1.00  0.00           H
ATOM   4337  HG2 PRO A 288     114.360  46.760 121.940  1.00  0.00           H
ATOM   4338  C   PRO A 288     112.040  49.000 123.350  1.00  0.00           C
ATOM   4339  O   PRO A 288     111.830  48.760 122.130  1.00  0.00           O
ATOM   4340  N   THR A 289     111.520  50.090 123.860  1.00  0.00           N
ATOM   4341  HN  THR A 289     111.530  50.190 124.850  1.00  0.00           H
ATOM   4342  CA  THR A 289     110.860  51.040 122.930  1.00  0.00           C
ATOM   4343  HA  THR A 289     110.150  50.470 122.360  1.00  0.00           H
ATOM   4344  CB  THR A 289     109.990  52.160 123.590  1.00  0.00           C
ATOM   4345  HB  THR A 289     110.670  52.930 124.030  1.00  0.00           H
ATOM   4346  OG1 THR A 289     109.170  51.630 124.610  1.00  0.00           O
ATOM   4347  HG1 THR A 289     109.750  51.220 125.250  1.00  0.00           H
ATOM   4348  CG2 THR A 289     108.940  52.730 122.690  1.00  0.00           C
ATOM   4349 HG21 THR A 289     108.410  53.450 123.350  1.00  0.00           H
ATOM   4350 HG22 THR A 289     109.390  53.350 121.880  1.00  0.00           H
ATOM   4351 HG23 THR A 289     108.260  51.970 122.250  1.00  0.00           H
ATOM   4352  C   THR A 289     111.720  51.680 121.900  1.00  0.00           C
ATOM   4353  O   THR A 289     111.530  51.480 120.730  1.00  0.00           O
ATOM   4354  N   VAL A 290     112.680  52.480 122.290  1.00  0.00           N
ATOM   4355  HN  VAL A 290     112.630  52.680 123.270  1.00  0.00           H
ATOM   4356  CA  VAL A 290     113.550  53.340 121.430  1.00  0.00           C
ATOM   4357  HA  VAL A 290     113.710  52.850 120.480  1.00  0.00           H
ATOM   4358  CB  VAL A 290     112.980  54.760 121.100  1.00  0.00           C
ATOM   4359  HB  VAL A 290     113.810  55.360 120.660  1.00  0.00           H
ATOM   4360  CG1 VAL A 290     111.950  54.750 119.950  1.00  0.00           C
ATOM   4361 HG11 VAL A 290     110.940  54.450 120.300  1.00  0.00           H
ATOM   4362 HG12 VAL A 290     111.830  55.790 119.580  1.00  0.00           H
ATOM   4363 HG13 VAL A 290     112.400  54.130 119.140  1.00  0.00           H
ATOM   4364  CG2 VAL A 290     112.270  55.440 122.350  1.00  0.00           C
ATOM   4365 HG21 VAL A 290     111.230  55.060 122.460  1.00  0.00           H
ATOM   4366 HG22 VAL A 290     112.840  55.340 123.300  1.00  0.00           H
ATOM   4367 HG23 VAL A 290     112.220  56.520 122.080  1.00  0.00           H
ATOM   4368  C   VAL A 290     114.930  53.500 122.050  1.00  0.00           C
ATOM   4369  O   VAL A 290     115.890  54.050 121.510  1.00  0.00           O
ATOM   4370  N   THR A 291     115.090  52.760 123.230  1.00  0.00           N
ATOM   4371  HN  THR A 291     114.330  52.230 123.600  1.00  0.00           H
ATOM   4372  CA  THR A 291     116.480  52.650 123.870  1.00  0.00           C
ATOM   4373  HA  THR A 291     116.910  53.640 123.840  1.00  0.00           H
ATOM   4374  CB  THR A 291     116.550  52.090 125.290  1.00  0.00           C
ATOM   4375  HB  THR A 291     115.680  52.580 125.770  1.00  0.00           H
ATOM   4376  OG1 THR A 291     117.670  52.440 126.090  1.00  0.00           O
ATOM   4377  HG1 THR A 291     117.660  51.820 126.820  1.00  0.00           H
ATOM   4378  CG2 THR A 291     116.230  50.620 125.380  1.00  0.00           C
ATOM   4379 HG21 THR A 291     115.300  50.380 124.820  1.00  0.00           H
ATOM   4380 HG22 THR A 291     117.110  49.990 125.100  1.00  0.00           H
ATOM   4381 HG23 THR A 291     116.100  50.230 126.410  1.00  0.00           H
ATOM   4382  C   THR A 291     117.420  51.760 122.960  1.00  0.00           C
ATOM   4383  O   THR A 291     116.990  50.970 122.150  1.00  0.00           O
ATOM   4384  N   ARG A 292     118.770  52.000 123.020  1.00  0.00           N
ATOM   4385  HN  ARG A 292     119.030  52.810 123.540  1.00  0.00           H
ATOM   4386  CA  ARG A 292     119.870  51.250 122.400  1.00  0.00           C
ATOM   4387  HA  ARG A 292     120.720  51.810 122.760  1.00  0.00           H
ATOM   4388  CB  ARG A 292     120.100  49.840 122.890  1.00  0.00           C
ATOM   4389  HB1 ARG A 292     119.070  49.430 122.770  1.00  0.00           H
ATOM   4390  HB2 ARG A 292     120.910  49.420 122.250  1.00  0.00           H
ATOM   4391  CG  ARG A 292     120.540  49.680 124.360  1.00  0.00           C
ATOM   4392  HG1 ARG A 292     120.710  48.610 124.590  1.00  0.00           H
ATOM   4393  HG2 ARG A 292     119.740  50.080 125.020  1.00  0.00           H
ATOM   4394  CD  ARG A 292     121.840  50.370 124.880  1.00  0.00           C
ATOM   4395  HD1 ARG A 292     121.860  51.470 124.760  1.00  0.00           H
ATOM   4396  HD2 ARG A 292     122.630  49.950 124.210  1.00  0.00           H
ATOM   4397  NE  ARG A 292     121.950  49.980 126.350  1.00  0.00           N
ATOM   4398  HE  ARG A 292     121.200  49.470 126.790  1.00  0.00           H
ATOM   4399  CZ  ARG A 292     123.130  49.930 126.970  1.00  0.00           C
ATOM   4400  NH1 ARG A 292     124.340  50.350 126.620  1.00  0.00           N
ATOM   4401 HH11 ARG A 292     125.110  50.060 127.190  1.00  0.00           H
ATOM   4402 HH12 ARG A 292     124.480  50.630 125.670  1.00  0.00           H
ATOM   4403  NH2 ARG A 292     123.140  49.280 128.110  1.00  0.00           N
ATOM   4404 HH21 ARG A 292     123.920  49.240 128.730  1.00  0.00           H
ATOM   4405 HH22 ARG A 292     122.300  49.010 128.570  1.00  0.00           H
ATOM   4406  C   ARG A 292     119.900  51.390 120.880  1.00  0.00           C
ATOM   4407  O   ARG A 292     120.530  50.620 120.140  1.00  0.00           O
ATOM   4408  N   GLU A 293     119.250  52.450 120.410  1.00  0.00           N
ATOM   4409  HN  GLU A 293     118.690  52.910 121.110  1.00  0.00           H
ATOM   4410  CA  GLU A 293     119.090  52.920 119.050  1.00  0.00           C
ATOM   4411  HA  GLU A 293     120.040  52.750 118.560  1.00  0.00           H
ATOM   4412  CB  GLU A 293     117.920  52.150 118.310  1.00  0.00           C
ATOM   4413  HB1 GLU A 293     116.950  52.380 118.800  1.00  0.00           H
ATOM   4414  HB2 GLU A 293     117.860  52.630 117.310  1.00  0.00           H
ATOM   4415  CG  GLU A 293     118.190  50.620 118.200  1.00  0.00           C
ATOM   4416  HG1 GLU A 293     118.130  50.140 119.200  1.00  0.00           H
ATOM   4417  HG2 GLU A 293     119.150  50.370 117.720  1.00  0.00           H
ATOM   4418  CD  GLU A 293     117.100  49.910 117.370  1.00  0.00           C
ATOM   4419  OE1 GLU A 293     116.520  49.020 117.890  1.00  0.00           O
ATOM   4420  OE2 GLU A 293     117.000  50.200 116.170  1.00  0.00           O
ATOM   4421  C   GLU A 293     118.940  54.410 118.980  1.00  0.00           C
ATOM   4422  O   GLU A 293     119.880  55.200 118.900  1.00  0.00           O
ATOM   4423  N   GLN A 294     117.710  54.870 119.020  1.00  0.00           N
ATOM   4424  HN  GLN A 294     116.950  54.220 119.020  1.00  0.00           H
ATOM   4425  CA  GLN A 294     117.370  56.240 118.650  1.00  0.00           C
ATOM   4426  HA  GLN A 294     117.920  56.630 117.810  1.00  0.00           H
ATOM   4427  CB  GLN A 294     115.870  56.370 118.360  1.00  0.00           C
ATOM   4428  HB1 GLN A 294     115.190  56.290 119.240  1.00  0.00           H
ATOM   4429  HB2 GLN A 294     115.640  57.410 118.060  1.00  0.00           H
ATOM   4430  CG  GLN A 294     115.350  55.550 117.210  1.00  0.00           C
ATOM   4431  HG1 GLN A 294     114.380  55.960 116.860  1.00  0.00           H
ATOM   4432  HG2 GLN A 294     115.080  54.540 117.600  1.00  0.00           H
ATOM   4433  CD  GLN A 294     116.270  55.230 116.090  1.00  0.00           C
ATOM   4434  OE1 GLN A 294     116.750  54.090 115.970  1.00  0.00           O
ATOM   4435  NE2 GLN A 294     116.590  56.210 115.200  1.00  0.00           N
ATOM   4436 HE21 GLN A 294     116.110  57.080 115.180  1.00  0.00           H
ATOM   4437 HE22 GLN A 294     117.280  56.000 114.500  1.00  0.00           H
ATOM   4438  C   GLN A 294     117.690  57.230 119.770  1.00  0.00           C
ATOM   4439  O   GLN A 294     117.890  58.410 119.440  1.00  0.00           O
ATOM   4440  N   VAL A 295     117.670  56.810 121.070  1.00  0.00           N
ATOM   4441  HN  VAL A 295     117.700  55.870 121.400  1.00  0.00           H
ATOM   4442  CA  VAL A 295     117.940  57.720 122.200  1.00  0.00           C
ATOM   4443  HA  VAL A 295     117.310  58.600 122.140  1.00  0.00           H
ATOM   4444  CB  VAL A 295     117.670  57.090 123.570  1.00  0.00           C
ATOM   4445  HB  VAL A 295     118.040  56.040 123.580  1.00  0.00           H
ATOM   4446  CG1 VAL A 295     118.080  57.990 124.720  1.00  0.00           C
ATOM   4447 HG11 VAL A 295     117.720  59.040 124.590  1.00  0.00           H
ATOM   4448 HG12 VAL A 295     117.770  57.560 125.690  1.00  0.00           H
ATOM   4449 HG13 VAL A 295     119.190  58.080 124.790  1.00  0.00           H
ATOM   4450  CG2 VAL A 295     116.090  56.880 123.680  1.00  0.00           C
ATOM   4451 HG21 VAL A 295     115.800  56.460 124.660  1.00  0.00           H
ATOM   4452 HG22 VAL A 295     115.640  57.900 123.730  1.00  0.00           H
ATOM   4453 HG23 VAL A 295     115.540  56.440 122.830  1.00  0.00           H
ATOM   4454  C   VAL A 295     119.380  58.300 122.120  1.00  0.00           C
ATOM   4455  O   VAL A 295     119.560  59.510 122.200  1.00  0.00           O
ATOM   4456  N   ASP A 296     120.400  57.460 121.900  1.00  0.00           N
ATOM   4457  HN  ASP A 296     120.170  56.490 122.000  1.00  0.00           H
ATOM   4458  CA  ASP A 296     121.780  57.880 121.570  1.00  0.00           C
ATOM   4459  HA  ASP A 296     122.040  58.580 122.350  1.00  0.00           H
ATOM   4460  CB  ASP A 296     122.830  56.700 121.540  1.00  0.00           C
ATOM   4461  HB1 ASP A 296     122.720  56.040 120.650  1.00  0.00           H
ATOM   4462  HB2 ASP A 296     123.840  57.170 121.520  1.00  0.00           H
ATOM   4463  CG  ASP A 296     122.750  55.910 122.840  1.00  0.00           C
ATOM   4464  OD1 ASP A 296     122.850  56.300 124.040  1.00  0.00           O
ATOM   4465  OD2 ASP A 296     122.670  54.650 122.570  1.00  0.00           O
ATOM   4466  C   ASP A 296     121.870  58.760 120.290  1.00  0.00           C
ATOM   4467  O   ASP A 296     122.640  59.680 120.260  1.00  0.00           O
ATOM   4468  N   PHE A 297     121.150  58.500 119.210  1.00  0.00           N
ATOM   4469  HN  PHE A 297     120.590  57.680 119.210  1.00  0.00           H
ATOM   4470  CA  PHE A 297     121.130  59.330 118.090  1.00  0.00           C
ATOM   4471  HA  PHE A 297     122.170  59.500 117.840  1.00  0.00           H
ATOM   4472  CB  PHE A 297     120.700  58.490 116.880  1.00  0.00           C
ATOM   4473  HB1 PHE A 297     121.290  57.580 116.630  1.00  0.00           H
ATOM   4474  HB2 PHE A 297     119.740  58.050 117.250  1.00  0.00           H
ATOM   4475  CG  PHE A 297     120.450  59.300 115.660  1.00  0.00           C
ATOM   4476  CD1 PHE A 297     121.560  59.730 114.900  1.00  0.00           C
ATOM   4477  HD1 PHE A 297     122.560  59.480 115.190  1.00  0.00           H
ATOM   4478  CE1 PHE A 297     121.330  60.460 113.760  1.00  0.00           C
ATOM   4479  HE1 PHE A 297     122.130  60.860 113.160  1.00  0.00           H
ATOM   4480  CZ  PHE A 297     120.020  60.770 113.360  1.00  0.00           C
ATOM   4481  HZ  PHE A 297     119.840  61.420 112.510  1.00  0.00           H
ATOM   4482  CD2 PHE A 297     119.190  59.610 115.160  1.00  0.00           C
ATOM   4483  HD2 PHE A 297     118.290  59.200 115.590  1.00  0.00           H
ATOM   4484  CE2 PHE A 297     118.920  60.380 113.990  1.00  0.00           C
ATOM   4485  HE2 PHE A 297     117.940  60.460 113.530  1.00  0.00           H
ATOM   4486  C   PHE A 297     120.460  60.720 118.260  1.00  0.00           C
ATOM   4487  O   PHE A 297     121.090  61.740 117.970  1.00  0.00           O
ATOM   4488  N   GLN A 298     119.260  60.800 118.850  1.00  0.00           N
ATOM   4489  HN  GLN A 298     118.810  59.970 119.180  1.00  0.00           H
ATOM   4490  CA  GLN A 298     118.570  62.010 119.220  1.00  0.00           C
ATOM   4491  HA  GLN A 298     118.310  62.470 118.270  1.00  0.00           H
ATOM   4492  CB  GLN A 298     117.300  61.620 119.970  1.00  0.00           C
ATOM   4493  HB1 GLN A 298     116.830  60.980 119.180  1.00  0.00           H
ATOM   4494  HB2 GLN A 298     117.590  61.070 120.890  1.00  0.00           H
ATOM   4495  CG  GLN A 298     116.450  62.810 120.410  1.00  0.00           C
ATOM   4496  HG1 GLN A 298     116.970  63.790 120.510  1.00  0.00           H
ATOM   4497  HG2 GLN A 298     115.980  62.600 121.390  1.00  0.00           H
ATOM   4498  CD  GLN A 298     115.290  63.060 119.390  1.00  0.00           C
ATOM   4499  OE1 GLN A 298     115.470  63.540 118.320  1.00  0.00           O
ATOM   4500  NE2 GLN A 298     114.100  62.500 119.540  1.00  0.00           N
ATOM   4501 HE21 GLN A 298     113.770  61.840 120.220  1.00  0.00           H
ATOM   4502 HE22 GLN A 298     113.360  62.870 118.980  1.00  0.00           H
ATOM   4503  C   GLN A 298     119.440  62.970 120.080  1.00  0.00           C
ATOM   4504  O   GLN A 298     119.550  64.150 119.810  1.00  0.00           O
ATOM   4505  N   HIS A 299     120.160  62.450 121.150  1.00  0.00           N
ATOM   4506  HN  HIS A 299     120.020  61.480 121.340  1.00  0.00           H
ATOM   4507  CA  HIS A 299     121.070  63.160 122.030  1.00  0.00           C
ATOM   4508  HA  HIS A 299     120.580  64.080 122.310  1.00  0.00           H
ATOM   4509  CB  HIS A 299     121.410  62.240 123.280  1.00  0.00           C
ATOM   4510  HB1 HIS A 299     120.450  61.920 123.730  1.00  0.00           H
ATOM   4511  HB2 HIS A 299     121.850  61.240 123.070  1.00  0.00           H
ATOM   4512  ND1 HIS A 299     121.820  63.690 125.090  1.00  0.00           N
ATOM   4513  CG  HIS A 299     122.420  62.870 124.170  1.00  0.00           C
ATOM   4514  CE1 HIS A 299     122.710  63.890 126.060  1.00  0.00           C
ATOM   4515  HE1 HIS A 299     122.730  64.670 126.820  1.00  0.00           H
ATOM   4516  NE2 HIS A 299     123.860  63.210 125.780  1.00  0.00           N
ATOM   4517  HE2 HIS A 299     124.650  63.120 126.380  1.00  0.00           H
ATOM   4518  CD2 HIS A 299     123.630  62.510 124.570  1.00  0.00           C
ATOM   4519  HD2 HIS A 299     124.290  61.870 124.000  1.00  0.00           H
ATOM   4520  C   HIS A 299     122.350  63.670 121.290  1.00  0.00           C
ATOM   4521  O   HIS A 299     122.760  64.780 121.420  1.00  0.00           O
ATOM   4522  N   HIS A 300     122.870  62.860 120.290  1.00  0.00           N
ATOM   4523  HN  HIS A 300     122.820  61.870 120.210  1.00  0.00           H
ATOM   4524  CA  HIS A 300     123.800  63.430 119.340  1.00  0.00           C
ATOM   4525  HA  HIS A 300     124.680  63.760 119.880  1.00  0.00           H
ATOM   4526  CB  HIS A 300     124.410  62.350 118.380  1.00  0.00           C
ATOM   4527  HB1 HIS A 300     123.590  61.780 117.880  1.00  0.00           H
ATOM   4528  HB2 HIS A 300     125.060  62.830 117.620  1.00  0.00           H
ATOM   4529  ND1 HIS A 300     126.460  61.680 119.720  1.00  0.00           N
ATOM   4530  CG  HIS A 300     125.240  61.360 119.110  1.00  0.00           C
ATOM   4531  CE1 HIS A 300     127.010  60.570 120.090  1.00  0.00           C
ATOM   4532  HE1 HIS A 300     128.000  60.370 120.510  1.00  0.00           H
ATOM   4533  NE2 HIS A 300     126.170  59.530 119.870  1.00  0.00           N
ATOM   4534  HE2 HIS A 300     126.560  58.640 120.090  1.00  0.00           H
ATOM   4535  CD2 HIS A 300     125.060  60.030 119.250  1.00  0.00           C
ATOM   4536  HD2 HIS A 300     124.330  59.370 118.790  1.00  0.00           H
ATOM   4537  C   HIS A 300     123.300  64.630 118.510  1.00  0.00           C
ATOM   4538  O   HIS A 300     124.060  65.550 118.220  1.00  0.00           O
ATOM   4539  N   GLN A 301     122.040  64.590 118.040  1.00  0.00           N
ATOM   4540  HN  GLN A 301     121.570  63.740 118.270  1.00  0.00           H
ATOM   4541  CA  GLN A 301     121.460  65.690 117.400  1.00  0.00           C
ATOM   4542  HA  GLN A 301     122.210  65.990 116.680  1.00  0.00           H
ATOM   4543  CB  GLN A 301     120.340  65.220 116.360  1.00  0.00           C
ATOM   4544  HB1 GLN A 301     119.480  64.840 116.960  1.00  0.00           H
ATOM   4545  HB2 GLN A 301     119.910  66.170 115.970  1.00  0.00           H
ATOM   4546  CG  GLN A 301     120.810  64.160 115.360  1.00  0.00           C
ATOM   4547  HG1 GLN A 301     119.960  63.920 114.680  1.00  0.00           H
ATOM   4548  HG2 GLN A 301     121.170  63.180 115.740  1.00  0.00           H
ATOM   4549  CD  GLN A 301     122.040  64.500 114.520  1.00  0.00           C
ATOM   4550  OE1 GLN A 301     123.150  64.180 114.910  1.00  0.00           O
ATOM   4551  NE2 GLN A 301     121.900  65.170 113.370  1.00  0.00           N
ATOM   4552 HE21 GLN A 301     121.000  65.350 112.970  1.00  0.00           H
ATOM   4553 HE22 GLN A 301     122.740  65.380 112.870  1.00  0.00           H
ATOM   4554  C   GLN A 301     121.170  66.950 118.210  1.00  0.00           C
ATOM   4555  O   GLN A 301     121.050  68.070 117.690  1.00  0.00           O
ATOM   4556  N   LEU A 302     121.220  66.840 119.530  1.00  0.00           N
ATOM   4557  HN  LEU A 302     121.260  65.960 120.000  1.00  0.00           H
ATOM   4558  CA  LEU A 302     121.080  68.030 120.420  1.00  0.00           C
ATOM   4559  HA  LEU A 302     120.260  68.650 120.070  1.00  0.00           H
ATOM   4560  CB  LEU A 302     120.850  67.700 121.980  1.00  0.00           C
ATOM   4561  HB1 LEU A 302     121.470  66.800 122.170  1.00  0.00           H
ATOM   4562  HB2 LEU A 302     121.190  68.530 122.640  1.00  0.00           H
ATOM   4563  CG  LEU A 302     119.480  67.330 122.270  1.00  0.00           C
ATOM   4564  HG  LEU A 302     119.130  66.580 121.540  1.00  0.00           H
ATOM   4565  CD1 LEU A 302     119.500  66.610 123.640  1.00  0.00           C
ATOM   4566 HD11 LEU A 302     118.490  66.160 123.710  1.00  0.00           H
ATOM   4567 HD12 LEU A 302     120.330  65.860 123.670  1.00  0.00           H
ATOM   4568 HD13 LEU A 302     119.510  67.400 124.420  1.00  0.00           H
ATOM   4569  CD2 LEU A 302     118.430  68.470 122.350  1.00  0.00           C
ATOM   4570 HD21 LEU A 302     117.460  68.090 122.740  1.00  0.00           H
ATOM   4571 HD22 LEU A 302     118.740  69.230 123.090  1.00  0.00           H
ATOM   4572 HD23 LEU A 302     118.410  68.910 121.330  1.00  0.00           H
ATOM   4573  C   LEU A 302     122.240  69.010 120.330  1.00  0.00           C
ATOM   4574  O   LEU A 302     122.150  70.200 120.220  1.00  0.00           O
ATOM   4575  N   ALA A 303     123.480  68.350 120.290  1.00  0.00           N
ATOM   4576  HN  ALA A 303     123.510  67.360 120.190  1.00  0.00           H
ATOM   4577  CA  ALA A 303     124.800  69.020 120.340  1.00  0.00           C
ATOM   4578  HA  ALA A 303     124.670  69.750 121.120  1.00  0.00           H
ATOM   4579  CB  ALA A 303     125.830  67.910 120.750  1.00  0.00           C
ATOM   4580  HB1 ALA A 303     125.840  67.100 119.990  1.00  0.00           H
ATOM   4581  HB2 ALA A 303     126.850  68.340 120.860  1.00  0.00           H
ATOM   4582  HB3 ALA A 303     125.650  67.480 121.760  1.00  0.00           H
ATOM   4583  C   ALA A 303     125.240  69.740 119.140  1.00  0.00           C
ATOM   4584  O   ALA A 303     125.900  70.790 119.260  1.00  0.00           O
ATOM   4585  N   GLU A 304     124.700  69.360 118.020  1.00  0.00           N
ATOM   4586  HN  GLU A 304     124.200  68.500 117.940  1.00  0.00           H
ATOM   4587  CA  GLU A 304     124.800  70.240 116.810  1.00  0.00           C
ATOM   4588  HA  GLU A 304     125.850  70.250 116.570  1.00  0.00           H
ATOM   4589  CB  GLU A 304     124.080  69.510 115.700  1.00  0.00           C
ATOM   4590  HB1 GLU A 304     123.090  69.360 116.190  1.00  0.00           H
ATOM   4591  HB2 GLU A 304     123.850  70.100 114.790  1.00  0.00           H
ATOM   4592  CG  GLU A 304     124.640  68.030 115.290  1.00  0.00           C
ATOM   4593  HG1 GLU A 304     123.920  67.480 114.640  1.00  0.00           H
ATOM   4594  HG2 GLU A 304     124.720  67.540 116.280  1.00  0.00           H
ATOM   4595  CD  GLU A 304     125.970  67.990 114.520  1.00  0.00           C
ATOM   4596  OE1 GLU A 304     126.480  69.090 114.170  1.00  0.00           O
ATOM   4597  OE2 GLU A 304     126.510  66.920 114.270  1.00  0.00           O
ATOM   4598  C   GLU A 304     124.150  71.650 116.970  1.00  0.00           C
ATOM   4599  O   GLU A 304     124.650  72.660 116.480  1.00  0.00           O
ATOM   4600  N   ALA A 305     122.960  71.770 117.480  1.00  0.00           N
ATOM   4601  HN  ALA A 305     122.580  70.930 117.850  1.00  0.00           H
ATOM   4602  CA  ALA A 305     122.190  72.920 117.580  1.00  0.00           C
ATOM   4603  HA  ALA A 305     122.350  73.470 116.670  1.00  0.00           H
ATOM   4604  CB  ALA A 305     120.690  72.420 117.710  1.00  0.00           C
ATOM   4605  HB1 ALA A 305     120.500  71.750 116.840  1.00  0.00           H
ATOM   4606  HB2 ALA A 305     120.400  71.840 118.610  1.00  0.00           H
ATOM   4607  HB3 ALA A 305     120.050  73.320 117.780  1.00  0.00           H
ATOM   4608  C   ALA A 305     122.590  73.800 118.830  1.00  0.00           C
ATOM   4609  O   ALA A 305     122.990  74.960 118.740  1.00  0.00           O
ATOM   4610  N   PHE A 306     122.490  73.170 120.030  1.00  0.00           N
ATOM   4611  HN  PHE A 306     122.180  72.230 120.120  1.00  0.00           H
ATOM   4612  CA  PHE A 306     122.400  73.890 121.290  1.00  0.00           C
ATOM   4613  HA  PHE A 306     121.760  74.740 121.110  1.00  0.00           H
ATOM   4614  CB  PHE A 306     121.760  72.990 122.410  1.00  0.00           C
ATOM   4615  HB1 PHE A 306     122.090  71.930 122.400  1.00  0.00           H
ATOM   4616  HB2 PHE A 306     121.860  73.300 123.470  1.00  0.00           H
ATOM   4617  CG  PHE A 306     120.290  73.000 122.190  1.00  0.00           C
ATOM   4618  CD1 PHE A 306     119.590  72.020 121.440  1.00  0.00           C
ATOM   4619  HD1 PHE A 306     120.130  71.370 120.770  1.00  0.00           H
ATOM   4620  CE1 PHE A 306     118.210  71.920 121.500  1.00  0.00           C
ATOM   4621  HE1 PHE A 306     117.650  71.100 121.080  1.00  0.00           H
ATOM   4622  CZ  PHE A 306     117.480  72.790 122.280  1.00  0.00           C
ATOM   4623  HZ  PHE A 306     116.420  72.610 122.350  1.00  0.00           H
ATOM   4624  CD2 PHE A 306     119.530  73.880 123.010  1.00  0.00           C
ATOM   4625  HD2 PHE A 306     119.980  74.640 123.620  1.00  0.00           H
ATOM   4626  CE2 PHE A 306     118.140  73.770 122.970  1.00  0.00           C
ATOM   4627  HE2 PHE A 306     117.550  74.380 123.650  1.00  0.00           H
ATOM   4628  C   PHE A 306     123.640  74.500 121.860  1.00  0.00           C
ATOM   4629  O   PHE A 306     123.560  75.440 122.700  1.00  0.00           O
ATOM   4630  N   LYS A 307     124.850  74.020 121.460  1.00  0.00           N
ATOM   4631  HN  LYS A 307     124.740  73.310 120.760  1.00  0.00           H
ATOM   4632  CA  LYS A 307     126.190  74.320 121.830  1.00  0.00           C
ATOM   4633  HA  LYS A 307     126.110  74.360 122.910  1.00  0.00           H
ATOM   4634  CB  LYS A 307     127.190  73.180 121.440  1.00  0.00           C
ATOM   4635  HB1 LYS A 307     127.130  73.100 120.330  1.00  0.00           H
ATOM   4636  HB2 LYS A 307     128.190  73.640 121.570  1.00  0.00           H
ATOM   4637  CG  LYS A 307     127.030  71.820 122.150  1.00  0.00           C
ATOM   4638  HG1 LYS A 307     127.710  71.090 121.660  1.00  0.00           H
ATOM   4639  HG2 LYS A 307     126.040  71.370 121.940  1.00  0.00           H
ATOM   4640  CD  LYS A 307     127.220  71.950 123.670  1.00  0.00           C
ATOM   4641  HD1 LYS A 307     127.010  71.110 124.370  1.00  0.00           H
ATOM   4642  HD2 LYS A 307     126.420  72.660 123.970  1.00  0.00           H
ATOM   4643  CE  LYS A 307     128.600  72.410 124.130  1.00  0.00           C
ATOM   4644  HE1 LYS A 307     128.500  72.630 125.210  1.00  0.00           H
ATOM   4645  HE2 LYS A 307     129.030  73.260 123.570  1.00  0.00           H
ATOM   4646  NZ  LYS A 307     129.500  71.300 123.920  1.00  0.00           N
ATOM   4647  HZ1 LYS A 307     129.120  70.470 124.420  1.00  0.00           H
ATOM   4648  HZ2 LYS A 307     129.580  71.010 122.920  1.00  0.00           H
ATOM   4649  HZ3 LYS A 307     130.440  71.480 124.330  1.00  0.00           H
ATOM   4650  C   LYS A 307     126.720  75.670 121.430  1.00  0.00           C
ATOM   4651  O   LYS A 307     127.430  76.360 122.180  1.00  0.00           O
ATOM   4652  N   GLN A 308     126.230  76.180 120.280  1.00  0.00           N
ATOM   4653  HN  GLN A 308     125.630  75.690 119.660  1.00  0.00           H
ATOM   4654  CA  GLN A 308     126.580  77.600 119.900  1.00  0.00           C
ATOM   4655  HA  GLN A 308     127.620  77.770 120.130  1.00  0.00           H
ATOM   4656  CB  GLN A 308     126.460  77.740 118.400  1.00  0.00           C
ATOM   4657  HB1 GLN A 308     126.930  78.720 118.200  1.00  0.00           H
ATOM   4658  HB2 GLN A 308     127.040  76.870 118.030  1.00  0.00           H
ATOM   4659  CG  GLN A 308     125.040  77.470 117.790  1.00  0.00           C
ATOM   4660  HG1 GLN A 308     124.240  78.140 118.180  1.00  0.00           H
ATOM   4661  HG2 GLN A 308     124.750  76.440 118.070  1.00  0.00           H
ATOM   4662  CD  GLN A 308     125.040  77.560 116.300  1.00  0.00           C
ATOM   4663  OE1 GLN A 308     125.900  78.190 115.630  1.00  0.00           O
ATOM   4664  NE2 GLN A 308     124.150  76.840 115.600  1.00  0.00           N
ATOM   4665 HE21 GLN A 308     123.600  76.170 116.090  1.00  0.00           H
ATOM   4666 HE22 GLN A 308     123.990  76.980 114.620  1.00  0.00           H
ATOM   4667  C   GLN A 308     125.840  78.680 120.670  1.00  0.00           C
ATOM   4668  O   GLN A 308     126.300  79.870 120.840  1.00  0.00           O
ATOM   4669  N   TYR A 309     124.780  78.280 121.320  1.00  0.00           N
ATOM   4670  HN  TYR A 309     124.500  77.330 121.220  1.00  0.00           H
ATOM   4671  CA  TYR A 309     123.950  79.140 122.160  1.00  0.00           C
ATOM   4672  HA  TYR A 309     124.000  80.210 122.010  1.00  0.00           H
ATOM   4673  CB  TYR A 309     122.500  78.560 121.870  1.00  0.00           C
ATOM   4674  HB1 TYR A 309     122.460  77.500 122.200  1.00  0.00           H
ATOM   4675  HB2 TYR A 309     121.720  79.130 122.420  1.00  0.00           H
ATOM   4676  CG  TYR A 309     122.050  78.630 120.440  1.00  0.00           C
ATOM   4677  CD1 TYR A 309     122.170  79.860 119.710  1.00  0.00           C
ATOM   4678  HD1 TYR A 309     122.540  80.770 120.170  1.00  0.00           H
ATOM   4679  CE1 TYR A 309     121.860  79.920 118.330  1.00  0.00           C
ATOM   4680  HE1 TYR A 309     122.040  80.710 117.620  1.00  0.00           H
ATOM   4681  CZ  TYR A 309     121.390  78.720 117.650  1.00  0.00           C
ATOM   4682  OH  TYR A 309     120.980  78.780 116.280  1.00  0.00           O
ATOM   4683  HH  TYR A 309     120.730  77.910 115.980  1.00  0.00           H
ATOM   4684  CD2 TYR A 309     121.640  77.450 119.730  1.00  0.00           C
ATOM   4685  HD2 TYR A 309     121.540  76.480 120.190  1.00  0.00           H
ATOM   4686  CE2 TYR A 309     121.340  77.510 118.320  1.00  0.00           C
ATOM   4687  HE2 TYR A 309     121.060  76.690 117.680  1.00  0.00           H
ATOM   4688  C   TYR A 309     124.190  78.880 123.640  1.00  0.00           C
ATOM   4689  O   TYR A 309     123.470  79.410 124.500  1.00  0.00           O
ATOM   4690  N   ASN A 310     125.200  77.990 123.960  1.00  0.00           N
ATOM   4691  HN  ASN A 310     125.680  77.570 123.200  1.00  0.00           H
ATOM   4692  CA  ASN A 310     125.840  77.730 125.250  1.00  0.00           C
ATOM   4693  HA  ASN A 310     126.740  77.190 125.010  1.00  0.00           H
ATOM   4694  CB  ASN A 310     126.280  79.090 125.900  1.00  0.00           C
ATOM   4695  HB1 ASN A 310     125.480  79.860 125.920  1.00  0.00           H
ATOM   4696  HB2 ASN A 310     126.540  78.910 126.960  1.00  0.00           H
ATOM   4697  CG  ASN A 310     127.420  79.860 125.170  1.00  0.00           C
ATOM   4698  OD1 ASN A 310     128.140  79.350 124.310  1.00  0.00           O
ATOM   4699  ND2 ASN A 310     127.590  81.170 125.620  1.00  0.00           N
ATOM   4700 HD21 ASN A 310     127.230  81.540 126.480  1.00  0.00           H
ATOM   4701 HD22 ASN A 310     128.030  81.750 124.930  1.00  0.00           H
ATOM   4702  C   ASN A 310     125.040  76.830 126.240  1.00  0.00           C
ATOM   4703  O   ASN A 310     125.280  76.860 127.450  1.00  0.00           O
ATOM   4704  N   ILE A 311     124.140  75.970 125.700  1.00  0.00           N
ATOM   4705  HN  ILE A 311     123.980  75.930 124.710  1.00  0.00           H
ATOM   4706  CA  ILE A 311     123.450  75.030 126.480  1.00  0.00           C
ATOM   4707  HA  ILE A 311     123.630  75.220 127.520  1.00  0.00           H
ATOM   4708  CB  ILE A 311     121.890  75.050 126.240  1.00  0.00           C
ATOM   4709  HB  ILE A 311     121.730  74.860 125.160  1.00  0.00           H
ATOM   4710  CG2 ILE A 311     121.230  73.910 127.110  1.00  0.00           C
ATOM   4711 HG21 ILE A 311     121.420  72.940 126.610  1.00  0.00           H
ATOM   4712 HG22 ILE A 311     121.660  73.890 128.140  1.00  0.00           H
ATOM   4713 HG23 ILE A 311     120.150  74.150 127.210  1.00  0.00           H
ATOM   4714  CG1 ILE A 311     121.120  76.350 126.550  1.00  0.00           C
ATOM   4715 HG11 ILE A 311     120.040  76.130 126.680  1.00  0.00           H
ATOM   4716 HG12 ILE A 311     121.200  77.020 125.670  1.00  0.00           H
ATOM   4717  CD  ILE A 311     121.620  76.980 127.870  1.00  0.00           C
ATOM   4718  HD1 ILE A 311     122.700  77.230 127.790  1.00  0.00           H
ATOM   4719  HD2 ILE A 311     121.020  77.890 128.100  1.00  0.00           H
ATOM   4720  HD3 ILE A 311     121.490  76.290 128.730  1.00  0.00           H
ATOM   4721  C   ILE A 311     124.060  73.660 126.210  1.00  0.00           C
ATOM   4722  O   ILE A 311     124.290  73.180 125.070  1.00  0.00           O
ATOM   4723  N   SER A 312     124.520  72.990 127.270  1.00  0.00           N
ATOM   4724  HN  SER A 312     124.550  73.410 128.180  1.00  0.00           H
ATOM   4725  CA  SER A 312     124.870  71.580 127.300  1.00  0.00           C
ATOM   4726  HA  SER A 312     125.130  71.340 126.280  1.00  0.00           H
ATOM   4727  CB  SER A 312     126.140  71.300 128.160  1.00  0.00           C
ATOM   4728  HB1 SER A 312     126.350  70.250 128.480  1.00  0.00           H
ATOM   4729  HB2 SER A 312     125.880  71.910 129.050  1.00  0.00           H
ATOM   4730  OG  SER A 312     127.280  71.940 127.620  1.00  0.00           O
ATOM   4731  HG1 SER A 312     127.150  72.780 127.180  1.00  0.00           H
ATOM   4732  C   SER A 312     123.830  70.670 127.880  1.00  0.00           C
ATOM   4733  O   SER A 312     123.100  71.170 128.800  1.00  0.00           O
ATOM   4734  N   TRP A 313     123.720  69.420 127.470  1.00  0.00           N
ATOM   4735  HN  TRP A 313     124.240  68.960 126.750  1.00  0.00           H
ATOM   4736  CA  TRP A 313     122.690  68.540 127.940  1.00  0.00           C
ATOM   4737  HA  TRP A 313     122.160  68.970 128.780  1.00  0.00           H
ATOM   4738  CB  TRP A 313     121.660  68.130 126.840  1.00  0.00           C
ATOM   4739  HB1 TRP A 313     122.140  67.540 126.030  1.00  0.00           H
ATOM   4740  HB2 TRP A 313     120.940  67.430 127.310  1.00  0.00           H
ATOM   4741  CG  TRP A 313     120.860  69.290 126.190  1.00  0.00           C
ATOM   4742  CD1 TRP A 313     121.110  70.100 125.120  1.00  0.00           C
ATOM   4743  HD1 TRP A 313     121.990  69.970 124.510  1.00  0.00           H
ATOM   4744  NE1 TRP A 313     120.090  71.010 124.980  1.00  0.00           N
ATOM   4745  HE1 TRP A 313     120.220  71.830 124.470  1.00  0.00           H
ATOM   4746  CE2 TRP A 313     119.170  70.860 125.960  1.00  0.00           C
ATOM   4747  CD2 TRP A 313     119.610  69.740 126.760  1.00  0.00           C
ATOM   4748  CE3 TRP A 313     118.760  69.360 127.790  1.00  0.00           C
ATOM   4749  HE3 TRP A 313     118.920  68.440 128.320  1.00  0.00           H
ATOM   4750  CZ3 TRP A 313     117.570  70.040 127.990  1.00  0.00           C
ATOM   4751  HZ3 TRP A 313     116.870  69.790 128.760  1.00  0.00           H
ATOM   4752  CZ2 TRP A 313     118.110  71.640 126.360  1.00  0.00           C
ATOM   4753  HZ2 TRP A 313     117.830  72.410 125.650  1.00  0.00           H
ATOM   4754  CH2 TRP A 313     117.280  71.180 127.350  1.00  0.00           C
ATOM   4755  HH2 TRP A 313     116.370  71.750 127.470  1.00  0.00           H
ATOM   4756  C   TRP A 313     123.370  67.250 128.490  1.00  0.00           C
ATOM   4757  O   TRP A 313     124.050  66.500 127.780  1.00  0.00           O
ATOM   4758  N   GLU A 314     123.140  66.960 129.820  1.00  0.00           N
ATOM   4759  HN  GLU A 314     122.680  67.650 130.360  1.00  0.00           H
ATOM   4760  CA  GLU A 314     123.330  65.680 130.430  1.00  0.00           C
ATOM   4761  HA  GLU A 314     124.100  65.170 129.870  1.00  0.00           H
ATOM   4762  CB  GLU A 314     123.670  65.680 131.880  1.00  0.00           C
ATOM   4763  HB1 GLU A 314     122.990  66.450 132.320  1.00  0.00           H
ATOM   4764  HB2 GLU A 314     123.470  64.760 132.470  1.00  0.00           H
ATOM   4765  CG  GLU A 314     125.170  66.130 132.160  1.00  0.00           C
ATOM   4766  HG1 GLU A 314     125.330  66.270 133.250  1.00  0.00           H
ATOM   4767  HG2 GLU A 314     125.370  67.040 131.550  1.00  0.00           H
ATOM   4768  CD  GLU A 314     126.090  65.010 131.700  1.00  0.00           C
ATOM   4769  OE1 GLU A 314     126.130  63.880 132.350  1.00  0.00           O
ATOM   4770  OE2 GLU A 314     126.770  65.200 130.660  1.00  0.00           O
ATOM   4771  C   GLU A 314     122.150  64.740 130.300  1.00  0.00           C
ATOM   4772  O   GLU A 314     121.020  65.000 130.730  1.00  0.00           O
ATOM   4773  N   LEU A 315     122.350  63.510 129.720  1.00  0.00           N
ATOM   4774  HN  LEU A 315     123.230  63.310 129.310  1.00  0.00           H
ATOM   4775  CA  LEU A 315     121.380  62.400 129.680  1.00  0.00           C
ATOM   4776  HA  LEU A 315     120.380  62.800 129.750  1.00  0.00           H
ATOM   4777  CB  LEU A 315     121.860  61.420 128.490  1.00  0.00           C
ATOM   4778  HB1 LEU A 315     121.860  61.990 127.540  1.00  0.00           H
ATOM   4779  HB2 LEU A 315     122.890  61.020 128.630  1.00  0.00           H
ATOM   4780  CG  LEU A 315     121.020  60.210 128.240  1.00  0.00           C
ATOM   4781  HG  LEU A 315     121.110  59.520 129.110  1.00  0.00           H
ATOM   4782  CD1 LEU A 315     119.550  60.610 128.120  1.00  0.00           C
ATOM   4783 HD11 LEU A 315     119.530  61.310 127.250  1.00  0.00           H
ATOM   4784 HD12 LEU A 315     118.950  59.710 127.870  1.00  0.00           H
ATOM   4785 HD13 LEU A 315     119.170  61.220 128.960  1.00  0.00           H
ATOM   4786  CD2 LEU A 315     121.490  59.480 126.940  1.00  0.00           C
ATOM   4787 HD21 LEU A 315     121.150  60.170 126.140  1.00  0.00           H
ATOM   4788 HD22 LEU A 315     122.590  59.370 126.930  1.00  0.00           H
ATOM   4789 HD23 LEU A 315     121.110  58.450 126.740  1.00  0.00           H
ATOM   4790  C   LEU A 315     121.420  61.550 130.970  1.00  0.00           C
ATOM   4791  O   LEU A 315     122.490  61.310 131.520  1.00  0.00           O
ATOM   4792  N   ASP A 316     120.190  61.030 131.300  1.00  0.00           N
ATOM   4793  HN  ASP A 316     119.340  61.430 130.950  1.00  0.00           H
ATOM   4794  CA  ASP A 316     120.050  59.950 132.250  1.00  0.00           C
ATOM   4795  HA  ASP A 316     120.920  59.310 132.310  1.00  0.00           H
ATOM   4796  CB  ASP A 316     119.670  60.480 133.720  1.00  0.00           C
ATOM   4797  HB1 ASP A 316     120.310  61.340 134.040  1.00  0.00           H
ATOM   4798  HB2 ASP A 316     118.630  60.860 133.650  1.00  0.00           H
ATOM   4799  CG  ASP A 316     119.660  59.420 134.830  1.00  0.00           C
ATOM   4800  OD1 ASP A 316     120.330  58.360 134.610  1.00  0.00           O
ATOM   4801  OD2 ASP A 316     119.070  59.680 135.970  1.00  0.00           O
ATOM   4802  C   ASP A 316     118.940  59.050 131.720  1.00  0.00           C
ATOM   4803  O   ASP A 316     118.030  59.500 131.040  1.00  0.00           O
ATOM   4804  N   VAL A 317     118.910  57.750 132.070  1.00  0.00           N
ATOM   4805  HN  VAL A 317     119.480  57.440 132.830  1.00  0.00           H
ATOM   4806  CA  VAL A 317     117.880  56.810 131.640  1.00  0.00           C
ATOM   4807  HA  VAL A 317     117.050  57.290 131.140  1.00  0.00           H
ATOM   4808  CB  VAL A 317     118.380  55.850 130.550  1.00  0.00           C
ATOM   4809  HB  VAL A 317     119.050  55.170 131.110  1.00  0.00           H
ATOM   4810  CG1 VAL A 317     117.210  54.930 130.040  1.00  0.00           C
ATOM   4811 HG11 VAL A 317     117.810  54.140 129.540  1.00  0.00           H
ATOM   4812 HG12 VAL A 317     116.700  54.430 130.890  1.00  0.00           H
ATOM   4813 HG13 VAL A 317     116.440  55.410 129.390  1.00  0.00           H
ATOM   4814  CG2 VAL A 317     119.030  56.670 129.430  1.00  0.00           C
ATOM   4815 HG21 VAL A 317     119.320  56.050 128.550  1.00  0.00           H
ATOM   4816 HG22 VAL A 317     118.240  57.370 129.070  1.00  0.00           H
ATOM   4817 HG23 VAL A 317     119.950  57.240 129.680  1.00  0.00           H
ATOM   4818  C   VAL A 317     117.220  56.110 132.810  1.00  0.00           C
ATOM   4819  O   VAL A 317     117.880  55.490 133.670  1.00  0.00           O
ATOM   4820  N   LEU A 318     115.860  56.210 132.980  1.00  0.00           N
ATOM   4821  HN  LEU A 318     115.260  56.610 132.300  1.00  0.00           H
ATOM   4822  CA  LEU A 318     115.110  55.460 133.940  1.00  0.00           C
ATOM   4823  HA  LEU A 318     115.730  55.330 134.810  1.00  0.00           H
ATOM   4824  CB  LEU A 318     113.730  56.050 134.400  1.00  0.00           C
ATOM   4825  HB1 LEU A 318     113.830  57.080 134.790  1.00  0.00           H
ATOM   4826  HB2 LEU A 318     113.000  56.180 133.570  1.00  0.00           H
ATOM   4827  CG  LEU A 318     113.100  55.300 135.570  1.00  0.00           C
ATOM   4828  HG  LEU A 318     113.000  54.240 135.230  1.00  0.00           H
ATOM   4829  CD1 LEU A 318     113.880  55.430 136.860  1.00  0.00           C
ATOM   4830 HD11 LEU A 318     113.830  56.480 137.220  1.00  0.00           H
ATOM   4831 HD12 LEU A 318     113.450  54.700 137.590  1.00  0.00           H
ATOM   4832 HD13 LEU A 318     114.950  55.110 136.780  1.00  0.00           H
ATOM   4833  CD2 LEU A 318     111.680  55.870 135.840  1.00  0.00           C
ATOM   4834 HD21 LEU A 318     111.710  56.980 135.850  1.00  0.00           H
ATOM   4835 HD22 LEU A 318     110.930  55.560 135.080  1.00  0.00           H
ATOM   4836 HD23 LEU A 318     111.370  55.490 136.830  1.00  0.00           H
ATOM   4837  C   LEU A 318     114.780  54.120 133.300  1.00  0.00           C
ATOM   4838  O   LEU A 318     114.010  54.030 132.350  1.00  0.00           O
ATOM   4839  N   GLU A 319     115.320  53.030 133.780  1.00  0.00           N
ATOM   4840  HN  GLU A 319     115.880  53.010 134.610  1.00  0.00           H
ATOM   4841  CA  GLU A 319     114.880  51.690 133.340  1.00  0.00           C
ATOM   4842  HA  GLU A 319     114.500  51.830 132.340  1.00  0.00           H
ATOM   4843  CB  GLU A 319     116.110  50.700 133.330  1.00  0.00           C
ATOM   4844  HB1 GLU A 319     116.570  50.800 134.340  1.00  0.00           H
ATOM   4845  HB2 GLU A 319     115.750  49.660 133.180  1.00  0.00           H
ATOM   4846  CG  GLU A 319     117.010  51.100 132.180  1.00  0.00           C
ATOM   4847  HG1 GLU A 319     117.280  52.180 132.140  1.00  0.00           H
ATOM   4848  HG2 GLU A 319     116.410  50.830 131.280  1.00  0.00           H
ATOM   4849  CD  GLU A 319     118.210  50.180 132.070  1.00  0.00           C
ATOM   4850  OE1 GLU A 319     118.520  49.690 130.950  1.00  0.00           O
ATOM   4851  OE2 GLU A 319     118.940  50.050 133.080  1.00  0.00           O
ATOM   4852  C   GLU A 319     113.800  51.080 134.250  1.00  0.00           C
ATOM   4853  O   GLU A 319     114.010  50.920 135.440  1.00  0.00           O
ATOM   4854  N   VAL A 320     112.630  50.750 133.690  1.00  0.00           N
ATOM   4855  HN  VAL A 320     112.340  51.240 132.870  1.00  0.00           H
ATOM   4856  CA  VAL A 320     111.500  50.280 134.530  1.00  0.00           C
ATOM   4857  HA  VAL A 320     111.670  50.400 135.590  1.00  0.00           H
ATOM   4858  CB  VAL A 320     110.380  51.230 134.320  1.00  0.00           C
ATOM   4859  HB  VAL A 320     110.270  51.350 133.220  1.00  0.00           H
ATOM   4860  CG1 VAL A 320     109.060  50.750 134.920  1.00  0.00           C
ATOM   4861 HG11 VAL A 320     108.660  49.890 134.330  1.00  0.00           H
ATOM   4862 HG12 VAL A 320     109.170  50.410 135.980  1.00  0.00           H
ATOM   4863 HG13 VAL A 320     108.280  51.540 134.880  1.00  0.00           H
ATOM   4864  CG2 VAL A 320     110.640  52.710 134.740  1.00  0.00           C
ATOM   4865 HG21 VAL A 320     110.930  52.860 135.810  1.00  0.00           H
ATOM   4866 HG22 VAL A 320     111.430  53.130 134.090  1.00  0.00           H
ATOM   4867 HG23 VAL A 320     109.730  53.340 134.680  1.00  0.00           H
ATOM   4868  C   VAL A 320     111.130  48.900 134.050  1.00  0.00           C
ATOM   4869  O   VAL A 320     111.320  48.580 132.890  1.00  0.00           O
ATOM   4870  N   SER A 321     110.580  48.000 134.850  1.00  0.00           N
ATOM   4871  HN  SER A 321     110.440  48.180 135.820  1.00  0.00           H
ATOM   4872  CA  SER A 321     110.140  46.660 134.470  1.00  0.00           C
ATOM   4873  HA  SER A 321     110.410  46.560 133.430  1.00  0.00           H
ATOM   4874  CB  SER A 321     110.960  45.600 135.120  1.00  0.00           C
ATOM   4875  HB1 SER A 321     110.740  45.580 136.210  1.00  0.00           H
ATOM   4876  HB2 SER A 321     112.050  45.740 135.000  1.00  0.00           H
ATOM   4877  OG  SER A 321     110.620  44.310 134.600  1.00  0.00           O
ATOM   4878  HG1 SER A 321     109.800  44.010 134.990  1.00  0.00           H
ATOM   4879  C   SER A 321     108.720  46.490 134.860  1.00  0.00           C
ATOM   4880  O   SER A 321     108.460  46.710 135.990  1.00  0.00           O
ATOM   4881  N   ASN A 322     107.780  46.210 133.940  1.00  0.00           N
ATOM   4882  HN  ASN A 322     108.040  46.110 132.980  1.00  0.00           H
ATOM   4883  CA  ASN A 322     106.400  45.810 134.250  1.00  0.00           C
ATOM   4884  HA  ASN A 322     106.300  44.900 134.810  1.00  0.00           H
ATOM   4885  CB  ASN A 322     105.570  46.890 135.010  1.00  0.00           C
ATOM   4886  HB1 ASN A 322     106.130  47.080 135.950  1.00  0.00           H
ATOM   4887  HB2 ASN A 322     105.500  47.830 134.430  1.00  0.00           H
ATOM   4888  CG  ASN A 322     104.170  46.470 135.380  1.00  0.00           C
ATOM   4889  OD1 ASN A 322     103.660  45.360 135.040  1.00  0.00           O
ATOM   4890  ND2 ASN A 322     103.420  47.390 136.070  1.00  0.00           N
ATOM   4891 HD21 ASN A 322     103.830  48.290 136.180  1.00  0.00           H
ATOM   4892 HD22 ASN A 322     102.470  47.200 136.310  1.00  0.00           H
ATOM   4893  C   ASN A 322     105.670  45.390 132.900  1.00  0.00           C
ATOM   4894  O   ASN A 322     105.140  46.200 132.170  1.00  0.00           O
ATOM   4895  N   SER A 323     105.630  44.100 132.680  1.00  0.00           N
ATOM   4896  HN  SER A 323     106.020  43.440 133.320  1.00  0.00           H
ATOM   4897  CA  SER A 323     104.930  43.570 131.490  1.00  0.00           C
ATOM   4898  HA  SER A 323     105.360  44.060 130.630  1.00  0.00           H
ATOM   4899  CB  SER A 323     105.130  42.000 131.370  1.00  0.00           C
ATOM   4900  HB1 SER A 323     104.840  41.790 130.320  1.00  0.00           H
ATOM   4901  HB2 SER A 323     104.520  41.510 132.150  1.00  0.00           H
ATOM   4902  OG  SER A 323     106.490  41.660 131.590  1.00  0.00           O
ATOM   4903  HG1 SER A 323     106.570  41.660 132.550  1.00  0.00           H
ATOM   4904  C   SER A 323     103.470  43.960 131.400  1.00  0.00           C
ATOM   4905  O   SER A 323     102.950  44.230 130.290  1.00  0.00           O
ATOM   4906  N   SER A 324     102.630  43.960 132.480  1.00  0.00           N
ATOM   4907  HN  SER A 324     103.010  43.760 133.380  1.00  0.00           H
ATOM   4908  CA  SER A 324     101.200  44.380 132.570  1.00  0.00           C
ATOM   4909  HA  SER A 324     100.640  43.770 131.870  1.00  0.00           H
ATOM   4910  CB  SER A 324     100.650  44.390 133.990  1.00  0.00           C
ATOM   4911  HB1 SER A 324     101.180  45.060 134.700  1.00  0.00           H
ATOM   4912  HB2 SER A 324     100.770  43.410 134.490  1.00  0.00           H
ATOM   4913  OG  SER A 324      99.250  44.590 134.050  1.00  0.00           O
ATOM   4914  HG1 SER A 324      99.010  44.470 134.970  1.00  0.00           H
ATOM   4915  C   SER A 324     101.030  45.750 131.960  1.00  0.00           C
ATOM   4916  O   SER A 324     100.160  46.040 131.170  1.00  0.00           O
ATOM   4917  N   LEU A 325     101.900  46.710 132.340  1.00  0.00           N
ATOM   4918  HN  LEU A 325     102.560  46.560 133.070  1.00  0.00           H
ATOM   4919  CA  LEU A 325     101.850  48.050 131.850  1.00  0.00           C
ATOM   4920  HA  LEU A 325     100.860  48.480 131.900  1.00  0.00           H
ATOM   4921  CB  LEU A 325     102.640  48.930 132.830  1.00  0.00           C
ATOM   4922  HB1 LEU A 325     102.170  48.740 133.820  1.00  0.00           H
ATOM   4923  HB2 LEU A 325     103.680  48.570 132.930  1.00  0.00           H
ATOM   4924  CG  LEU A 325     102.660  50.440 132.500  1.00  0.00           C
ATOM   4925  HG  LEU A 325     103.060  50.560 131.470  1.00  0.00           H
ATOM   4926  CD1 LEU A 325     101.170  51.040 132.460  1.00  0.00           C
ATOM   4927 HD11 LEU A 325     100.770  51.000 133.490  1.00  0.00           H
ATOM   4928 HD12 LEU A 325     101.130  52.100 132.140  1.00  0.00           H
ATOM   4929 HD13 LEU A 325     100.420  50.530 131.810  1.00  0.00           H
ATOM   4930  CD2 LEU A 325     103.570  51.080 133.540  1.00  0.00           C
ATOM   4931 HD21 LEU A 325     103.850  52.130 133.320  1.00  0.00           H
ATOM   4932 HD22 LEU A 325     103.160  50.970 134.560  1.00  0.00           H
ATOM   4933 HD23 LEU A 325     104.470  50.430 133.640  1.00  0.00           H
ATOM   4934  C   LEU A 325     102.270  48.220 130.380  1.00  0.00           C
ATOM   4935  O   LEU A 325     101.760  49.010 129.580  1.00  0.00           O
ATOM   4936  N   ARG A 326     103.260  47.420 129.920  1.00  0.00           N
ATOM   4937  HN  ARG A 326     103.760  46.720 130.440  1.00  0.00           H
ATOM   4938  CA  ARG A 326     103.800  47.380 128.620  1.00  0.00           C
ATOM   4939  HA  ARG A 326     104.130  48.370 128.370  1.00  0.00           H
ATOM   4940  CB  ARG A 326     105.060  46.460 128.620  1.00  0.00           C
ATOM   4941  HB1 ARG A 326     105.680  46.650 129.520  1.00  0.00           H
ATOM   4942  HB2 ARG A 326     104.750  45.390 128.680  1.00  0.00           H
ATOM   4943  CG  ARG A 326     105.970  46.690 127.410  1.00  0.00           C
ATOM   4944  HG1 ARG A 326     107.040  46.530 127.660  1.00  0.00           H
ATOM   4945  HG2 ARG A 326     106.100  47.790 127.310  1.00  0.00           H
ATOM   4946  CD  ARG A 326     105.600  45.930 126.100  1.00  0.00           C
ATOM   4947  HD1 ARG A 326     104.510  45.780 126.030  1.00  0.00           H
ATOM   4948  HD2 ARG A 326     105.930  44.870 126.020  1.00  0.00           H
ATOM   4949  NE  ARG A 326     106.040  46.780 124.910  1.00  0.00           N
ATOM   4950  HE  ARG A 326     106.690  47.520 125.050  1.00  0.00           H
ATOM   4951  CZ  ARG A 326     105.600  46.450 123.710  1.00  0.00           C
ATOM   4952  NH1 ARG A 326     104.680  45.550 123.460  1.00  0.00           N
ATOM   4953 HH11 ARG A 326     104.370  45.390 122.520  1.00  0.00           H
ATOM   4954 HH12 ARG A 326     104.470  44.960 124.240  1.00  0.00           H
ATOM   4955  NH2 ARG A 326     106.190  47.030 122.620  1.00  0.00           N
ATOM   4956 HH21 ARG A 326     105.980  46.720 121.700  1.00  0.00           H
ATOM   4957 HH22 ARG A 326     106.880  47.750 122.600  1.00  0.00           H
ATOM   4958  C   ARG A 326     102.730  46.960 127.550  1.00  0.00           C
ATOM   4959  O   ARG A 326     102.630  47.510 126.460  1.00  0.00           O
ATOM   4960  N   ARG A 327     101.890  45.990 127.850  1.00  0.00           N
ATOM   4961  HN  ARG A 327     102.090  45.480 128.680  1.00  0.00           H
ATOM   4962  CA  ARG A 327     100.810  45.610 127.030  1.00  0.00           C
ATOM   4963  HA  ARG A 327     101.170  45.190 126.100  1.00  0.00           H
ATOM   4964  CB  ARG A 327     100.070  44.400 127.700  1.00  0.00           C
ATOM   4965  HB1 ARG A 327      99.900  44.530 128.790  1.00  0.00           H
ATOM   4966  HB2 ARG A 327      99.130  44.110 127.180  1.00  0.00           H
ATOM   4967  CG  ARG A 327     101.040  43.160 127.680  1.00  0.00           C
ATOM   4968  HG1 ARG A 327     100.670  42.500 128.500  1.00  0.00           H
ATOM   4969  HG2 ARG A 327     102.080  43.360 128.010  1.00  0.00           H
ATOM   4970  CD  ARG A 327     101.120  42.320 126.370  1.00  0.00           C
ATOM   4971  HD1 ARG A 327     101.690  42.880 125.600  1.00  0.00           H
ATOM   4972  HD2 ARG A 327     100.170  42.090 125.830  1.00  0.00           H
ATOM   4973  NE  ARG A 327     101.960  41.110 126.550  1.00  0.00           N
ATOM   4974  HE  ARG A 327     102.890  41.100 126.200  1.00  0.00           H
ATOM   4975  CZ  ARG A 327     101.530  39.880 126.900  1.00  0.00           C
ATOM   4976  NH1 ARG A 327     100.360  39.740 127.450  1.00  0.00           N
ATOM   4977 HH11 ARG A 327     100.210  38.820 127.830  1.00  0.00           H
ATOM   4978 HH12 ARG A 327      99.630  40.420 127.330  1.00  0.00           H
ATOM   4979  NH2 ARG A 327     102.450  38.930 126.820  1.00  0.00           N
ATOM   4980 HH21 ARG A 327     102.300  38.010 127.170  1.00  0.00           H
ATOM   4981 HH22 ARG A 327     103.340  39.210 126.450  1.00  0.00           H
ATOM   4982  C   ARG A 327      99.770  46.660 126.650  1.00  0.00           C
ATOM   4983  O   ARG A 327      99.260  46.740 125.500  1.00  0.00           O
ATOM   4984  N   ARG A 328      99.490  47.610 127.570  1.00  0.00           N
ATOM   4985  HN  ARG A 328      99.860  47.530 128.490  1.00  0.00           H
ATOM   4986  CA  ARG A 328      98.650  48.770 127.500  1.00  0.00           C
ATOM   4987  HA  ARG A 328      97.680  48.390 127.240  1.00  0.00           H
ATOM   4988  CB  ARG A 328      98.560  49.550 128.810  1.00  0.00           C
ATOM   4989  HB1 ARG A 328      99.580  49.950 129.020  1.00  0.00           H
ATOM   4990  HB2 ARG A 328      97.990  50.500 128.740  1.00  0.00           H
ATOM   4991  CG  ARG A 328      98.140  48.720 130.080  1.00  0.00           C
ATOM   4992  HG1 ARG A 328      98.540  49.290 130.950  1.00  0.00           H
ATOM   4993  HG2 ARG A 328      98.710  47.770 130.070  1.00  0.00           H
ATOM   4994  CD  ARG A 328      96.670  48.560 130.390  1.00  0.00           C
ATOM   4995  HD1 ARG A 328      96.220  47.790 129.730  1.00  0.00           H
ATOM   4996  HD2 ARG A 328      96.120  49.510 130.240  1.00  0.00           H
ATOM   4997  NE  ARG A 328      96.750  48.040 131.810  1.00  0.00           N
ATOM   4998  HE  ARG A 328      97.620  47.790 132.230  1.00  0.00           H
ATOM   4999  CZ  ARG A 328      95.770  48.090 132.690  1.00  0.00           C
ATOM   5000  NH1 ARG A 328      94.560  48.630 132.440  1.00  0.00           N
ATOM   5001 HH11 ARG A 328      93.920  48.710 133.200  1.00  0.00           H
ATOM   5002 HH12 ARG A 328      94.290  48.940 131.530  1.00  0.00           H
ATOM   5003  NH2 ARG A 328      95.880  47.670 133.960  1.00  0.00           N
ATOM   5004 HH21 ARG A 328      95.050  47.520 134.500  1.00  0.00           H
ATOM   5005 HH22 ARG A 328      96.780  47.300 134.200  1.00  0.00           H
ATOM   5006  C   ARG A 328      98.970  49.740 126.390  1.00  0.00           C
ATOM   5007  O   ARG A 328     100.190  49.960 126.100  1.00  0.00           O
ATOM   5008  N   LEU A 329      97.960  50.430 125.900  1.00  0.00           N
ATOM   5009  HN  LEU A 329      97.030  50.080 125.930  1.00  0.00           H
ATOM   5010  CA  LEU A 329      98.100  51.580 125.060  1.00  0.00           C
ATOM   5011  HA  LEU A 329      99.060  51.760 124.620  1.00  0.00           H
ATOM   5012  CB  LEU A 329      97.080  51.410 123.930  1.00  0.00           C
ATOM   5013  HB1 LEU A 329      97.290  50.460 123.400  1.00  0.00           H
ATOM   5014  HB2 LEU A 329      96.100  51.170 124.410  1.00  0.00           H
ATOM   5015  CG  LEU A 329      96.750  52.620 123.080  1.00  0.00           C
ATOM   5016  HG  LEU A 329      96.420  53.450 123.740  1.00  0.00           H
ATOM   5017  CD1 LEU A 329      97.840  53.060 122.100  1.00  0.00           C
ATOM   5018 HD11 LEU A 329      98.110  52.250 121.380  1.00  0.00           H
ATOM   5019 HD12 LEU A 329      97.490  53.950 121.520  1.00  0.00           H
ATOM   5020 HD13 LEU A 329      98.730  53.340 122.710  1.00  0.00           H
ATOM   5021  CD2 LEU A 329      95.500  52.230 122.160  1.00  0.00           C
ATOM   5022 HD21 LEU A 329      94.700  51.750 122.760  1.00  0.00           H
ATOM   5023 HD22 LEU A 329      95.120  53.120 121.610  1.00  0.00           H
ATOM   5024 HD23 LEU A 329      95.950  51.540 121.410  1.00  0.00           H
ATOM   5025  C   LEU A 329      97.860  52.890 125.860  1.00  0.00           C
ATOM   5026  O   LEU A 329      96.820  53.100 126.500  1.00  0.00           O
ATOM   5027  N   ILE A 330      98.770  53.900 125.670  1.00  0.00           N
ATOM   5028  HN  ILE A 330      99.550  53.780 125.070  1.00  0.00           H
ATOM   5029  CA  ILE A 330      98.730  55.150 126.440  1.00  0.00           C
ATOM   5030  HA  ILE A 330      98.020  54.960 127.230  1.00  0.00           H
ATOM   5031  CB  ILE A 330     100.070  55.670 126.950  1.00  0.00           C
ATOM   5032  HB  ILE A 330     100.710  55.930 126.080  1.00  0.00           H
ATOM   5033  CG2 ILE A 330      99.820  56.840 127.910  1.00  0.00           C
ATOM   5034 HG21 ILE A 330     100.720  57.160 128.470  1.00  0.00           H
ATOM   5035 HG22 ILE A 330      99.430  57.720 127.340  1.00  0.00           H
ATOM   5036 HG23 ILE A 330      99.020  56.520 128.610  1.00  0.00           H
ATOM   5037  CG1 ILE A 330     101.010  54.670 127.670  1.00  0.00           C
ATOM   5038 HG11 ILE A 330     101.970  55.150 127.980  1.00  0.00           H
ATOM   5039 HG12 ILE A 330     101.170  53.930 126.860  1.00  0.00           H
ATOM   5040  CD  ILE A 330     100.450  53.960 128.950  1.00  0.00           C
ATOM   5041  HD1 ILE A 330     101.230  53.310 129.400  1.00  0.00           H
ATOM   5042  HD2 ILE A 330     100.090  54.790 129.590  1.00  0.00           H
ATOM   5043  HD3 ILE A 330      99.610  53.290 128.660  1.00  0.00           H
ATOM   5044  C   ILE A 330      98.140  56.150 125.490  1.00  0.00           C
ATOM   5045  O   ILE A 330      98.520  56.170 124.280  1.00  0.00           O
ATOM   5046  N   LEU A 331      97.160  56.990 126.000  1.00  0.00           N
ATOM   5047  HN  LEU A 331      97.000  56.940 126.980  1.00  0.00           H
ATOM   5048  CA  LEU A 331      96.400  57.910 125.170  1.00  0.00           C
ATOM   5049  HA  LEU A 331      96.710  57.720 124.150  1.00  0.00           H
ATOM   5050  CB  LEU A 331      94.820  57.650 125.230  1.00  0.00           C
ATOM   5051  HB1 LEU A 331      94.440  57.750 126.270  1.00  0.00           H
ATOM   5052  HB2 LEU A 331      94.320  58.440 124.630  1.00  0.00           H
ATOM   5053  CG  LEU A 331      94.360  56.280 124.690  1.00  0.00           C
ATOM   5054  HG  LEU A 331      94.790  55.400 125.230  1.00  0.00           H
ATOM   5055  CD1 LEU A 331      92.870  56.160 124.860  1.00  0.00           C
ATOM   5056 HD11 LEU A 331      92.370  56.660 124.000  1.00  0.00           H
ATOM   5057 HD12 LEU A 331      92.530  55.110 124.760  1.00  0.00           H
ATOM   5058 HD13 LEU A 331      92.630  56.610 125.850  1.00  0.00           H
ATOM   5059  CD2 LEU A 331      94.690  56.140 123.220  1.00  0.00           C
ATOM   5060 HD21 LEU A 331      95.780  55.940 123.120  1.00  0.00           H
[truncated: 3,341,080 more chars]
