# Supplementary material for: Structure of the PAPP-ABP5 complex reveals mechanism of substrate recognition
Source: Nat Commun. 2022 Sep 20;13:5500. doi: 10.1038/s41467-022-33175-2 (PMC9489782; doi:10.1038/s41467-022-33175-2)
Supplement: Supplementary file 5 — Supplementary Data 2 [file 41467_2022_33175_MOESM5_ESM.zip › simulation Finals/Final_13.pdb]

REMARK    GENERATED BY TRJCONV
TITLE     active-agonist+G_alpha in water
REMARK    THIS IS A SIMULATION BOX
CRYST1  187.752  187.752  187.752  90.00  90.00  90.00 P 1           1
MODEL        1
ATOM      1  N   ARG A  15     100.580 103.010 165.160  1.00  0.00           N
ATOM      2  HT1 ARG A  15     100.420 103.690 164.440  1.00  0.00           H
ATOM      3  HT2 ARG A  15     101.160 103.430 165.860  1.00  0.00           H
ATOM      4  CA  ARG A  15      99.280 102.490 165.660  1.00  0.00           C
ATOM      5  HA  ARG A  15      99.360 101.550 166.180  1.00  0.00           H
ATOM      6  CB  ARG A  15      98.790 103.450 166.710  1.00  0.00           C
ATOM      7  HB1 ARG A  15      98.890 104.510 166.380  1.00  0.00           H
ATOM      8  HB2 ARG A  15      97.730 103.230 166.950  1.00  0.00           H
ATOM      9  CG  ARG A  15      99.570 103.410 168.010  1.00  0.00           C
ATOM     10  HG1 ARG A  15      99.010 104.110 168.670  1.00  0.00           H
ATOM     11  HG2 ARG A  15     100.550 103.840 167.710  1.00  0.00           H
ATOM     12  CD  ARG A  15      99.810 102.030 168.740  1.00  0.00           C
ATOM     13  HD1 ARG A  15     100.570 102.100 169.560  1.00  0.00           H
ATOM     14  HD2 ARG A  15     100.160 101.190 168.110  1.00  0.00           H
ATOM     15  NE  ARG A  15      98.510 101.660 169.310  1.00  0.00           N
ATOM     16  HE  ARG A  15      97.960 102.480 169.470  1.00  0.00           H
ATOM     17  CZ  ARG A  15      98.470 100.550 170.050  1.00  0.00           C
ATOM     18  NH1 ARG A  15      99.190  99.440 169.810  1.00  0.00           N
ATOM     19 HH11 ARG A  15      98.870  98.530 170.100  1.00  0.00           H
ATOM     20 HH12 ARG A  15      99.970  99.420 169.200  1.00  0.00           H
ATOM     21  NH2 ARG A  15      97.410 100.580 170.850  1.00  0.00           N
ATOM     22 HH21 ARG A  15      97.110  99.710 171.240  1.00  0.00           H
ATOM     23 HH22 ARG A  15      96.910 101.430 171.010  1.00  0.00           H
ATOM     24  C   ARG A  15      98.230 102.220 164.610  1.00  0.00           C
ATOM     25  O   ARG A  15      97.110 102.720 164.670  1.00  0.00           O
ATOM     26  N   ALA A  16      98.420 101.340 163.600  1.00  0.00           N
ATOM     27  HN  ALA A  16      99.260 100.820 163.450  1.00  0.00           H
ATOM     28  CA  ALA A  16      97.330 101.000 162.730  1.00  0.00           C
ATOM     29  HA  ALA A  16      97.110 101.950 162.250  1.00  0.00           H
ATOM     30  CB  ALA A  16      97.800 100.080 161.600  1.00  0.00           C
ATOM     31  HB1 ALA A  16      98.030  99.060 161.960  1.00  0.00           H
ATOM     32  HB2 ALA A  16      96.980  99.900 160.870  1.00  0.00           H
ATOM     33  HB3 ALA A  16      98.690 100.470 161.060  1.00  0.00           H
ATOM     34  C   ALA A  16      96.110 100.400 163.380  1.00  0.00           C
ATOM     35  O   ALA A  16      96.210  99.450 164.200  1.00  0.00           O
ATOM     36  N   LEU A  17      94.890 100.720 162.900  1.00  0.00           N
ATOM     37  HN  LEU A  17      94.750 101.460 162.250  1.00  0.00           H
ATOM     38  CA  LEU A  17      93.670 100.260 163.510  1.00  0.00           C
ATOM     39  HA  LEU A  17      93.860  99.760 164.450  1.00  0.00           H
ATOM     40  CB  LEU A  17      92.780 101.550 163.760  1.00  0.00           C
ATOM     41  HB1 LEU A  17      93.460 102.150 164.400  1.00  0.00           H
ATOM     42  HB2 LEU A  17      92.680 102.140 162.820  1.00  0.00           H
ATOM     43  CG  LEU A  17      91.490 101.380 164.620  1.00  0.00           C
ATOM     44  HG  LEU A  17      90.850 100.600 164.170  1.00  0.00           H
ATOM     45  CD1 LEU A  17      91.710 101.010 166.050  1.00  0.00           C
ATOM     46 HD11 LEU A  17      90.760 100.600 166.450  1.00  0.00           H
ATOM     47 HD12 LEU A  17      92.500 100.230 166.020  1.00  0.00           H
ATOM     48 HD13 LEU A  17      92.090 101.840 166.700  1.00  0.00           H
ATOM     49  CD2 LEU A  17      90.620 102.630 164.550  1.00  0.00           C
ATOM     50 HD21 LEU A  17      89.740 102.420 165.190  1.00  0.00           H
ATOM     51 HD22 LEU A  17      91.120 103.510 165.020  1.00  0.00           H
ATOM     52 HD23 LEU A  17      90.280 102.870 163.520  1.00  0.00           H
ATOM     53  C   LEU A  17      92.850  99.260 162.610  1.00  0.00           C
ATOM     54  O   LEU A  17      92.510  99.660 161.460  1.00  0.00           O
ATOM     55  N   TYR A  18      92.600  97.980 163.030  1.00  0.00           N
ATOM     56  HN  TYR A  18      92.710  97.690 163.970  1.00  0.00           H
ATOM     57  CA  TYR A  18      92.060  96.980 162.140  1.00  0.00           C
ATOM     58  HA  TYR A  18      92.170  97.310 161.110  1.00  0.00           H
ATOM     59  CB  TYR A  18      92.760  95.650 162.340  1.00  0.00           C
ATOM     60  HB1 TYR A  18      93.870  95.740 162.370  1.00  0.00           H
ATOM     61  HB2 TYR A  18      92.550  95.250 163.350  1.00  0.00           H
ATOM     62  CG  TYR A  18      92.420  94.630 161.320  1.00  0.00           C
ATOM     63  CD1 TYR A  18      91.610  93.500 161.520  1.00  0.00           C
ATOM     64  HD1 TYR A  18      90.970  93.410 162.390  1.00  0.00           H
ATOM     65  CE1 TYR A  18      91.410  92.580 160.410  1.00  0.00           C
ATOM     66  HE1 TYR A  18      90.610  91.860 160.510  1.00  0.00           H
ATOM     67  CZ  TYR A  18      92.180  92.720 159.240  1.00  0.00           C
ATOM     68  OH  TYR A  18      91.940  91.890 158.120  1.00  0.00           O
ATOM     69  HH  TYR A  18      92.460  92.230 157.390  1.00  0.00           H
ATOM     70  CD2 TYR A  18      93.040  94.820 160.070  1.00  0.00           C
ATOM     71  HD2 TYR A  18      93.730  95.630 159.890  1.00  0.00           H
ATOM     72  CE2 TYR A  18      93.000  93.870 159.090  1.00  0.00           C
ATOM     73  HE2 TYR A  18      93.510  94.020 158.140  1.00  0.00           H
ATOM     74  C   TYR A  18      90.530  96.840 162.310  1.00  0.00           C
ATOM     75  O   TYR A  18      89.970  96.730 163.430  1.00  0.00           O
ATOM     76  N   PHE A  19      89.790  96.800 161.240  1.00  0.00           N
ATOM     77  HN  PHE A  19      90.230  96.940 160.350  1.00  0.00           H
ATOM     78  CA  PHE A  19      88.350  96.660 161.170  1.00  0.00           C
ATOM     79  HA  PHE A  19      87.810  96.700 162.100  1.00  0.00           H
ATOM     80  CB  PHE A  19      87.670  97.630 160.170  1.00  0.00           C
ATOM     81  HB1 PHE A  19      88.070  97.850 159.150  1.00  0.00           H
ATOM     82  HB2 PHE A  19      86.650  97.230 160.000  1.00  0.00           H
ATOM     83  CG  PHE A  19      87.660  98.940 160.930  1.00  0.00           C
ATOM     84  CD1 PHE A  19      86.520  99.370 161.570  1.00  0.00           C
ATOM     85  HD1 PHE A  19      85.610  98.810 161.620  1.00  0.00           H
ATOM     86  CE1 PHE A  19      86.510 100.530 162.410  1.00  0.00           C
ATOM     87  HE1 PHE A  19      85.670 100.920 162.960  1.00  0.00           H
ATOM     88  CZ  PHE A  19      87.650 101.230 162.540  1.00  0.00           C
ATOM     89  HZ  PHE A  19      87.790 102.190 163.010  1.00  0.00           H
ATOM     90  CD2 PHE A  19      88.830  99.830 160.890  1.00  0.00           C
ATOM     91  HD2 PHE A  19      89.680  99.440 160.360  1.00  0.00           H
ATOM     92  CE2 PHE A  19      88.780 100.920 161.800  1.00  0.00           C
ATOM     93  HE2 PHE A  19      89.700 101.480 161.960  1.00  0.00           H
ATOM     94  C   PHE A  19      88.260  95.260 160.710  1.00  0.00           C
ATOM     95  O   PHE A  19      88.890  94.980 159.680  1.00  0.00           O
ATOM     96  N   SER A  20      87.570  94.280 161.360  1.00  0.00           N
ATOM     97  HN  SER A  20      87.050  94.610 162.150  1.00  0.00           H
ATOM     98  CA  SER A  20      87.450  92.920 160.890  1.00  0.00           C
ATOM     99  HA  SER A  20      88.250  92.790 160.180  1.00  0.00           H
ATOM    100  CB  SER A  20      87.660  91.880 161.950  1.00  0.00           C
ATOM    101  HB1 SER A  20      88.500  92.170 162.620  1.00  0.00           H
ATOM    102  HB2 SER A  20      87.820  90.900 161.450  1.00  0.00           H
ATOM    103  OG  SER A  20      86.540  91.750 162.900  1.00  0.00           O
ATOM    104  HG1 SER A  20      86.250  92.640 163.120  1.00  0.00           H
ATOM    105  C   SER A  20      86.140  92.670 160.120  1.00  0.00           C
ATOM    106  O   SER A  20      85.930  91.580 159.650  1.00  0.00           O
ATOM    107  N   GLY A  21      85.340  93.720 160.020  1.00  0.00           N
ATOM    108  HN  GLY A  21      85.500  94.630 160.410  1.00  0.00           H
ATOM    109  CA  GLY A  21      84.210  93.780 159.120  1.00  0.00           C
ATOM    110  HA1 GLY A  21      84.430  93.300 158.180  1.00  0.00           H
ATOM    111  HA2 GLY A  21      83.960  94.830 159.010  1.00  0.00           H
ATOM    112  C   GLY A  21      83.000  93.070 159.720  1.00  0.00           C
ATOM    113  O   GLY A  21      82.060  92.920 159.020  1.00  0.00           O
ATOM    114  N   ARG A  22      83.040  92.770 161.020  1.00  0.00           N
ATOM    115  HN  ARG A  22      83.820  92.870 161.620  1.00  0.00           H
ATOM    116  CA  ARG A  22      82.090  91.900 161.690  1.00  0.00           C
ATOM    117  HA  ARG A  22      81.690  91.250 160.930  1.00  0.00           H
ATOM    118  CB  ARG A  22      82.690  90.810 162.620  1.00  0.00           C
ATOM    119  HB1 ARG A  22      83.020  91.310 163.560  1.00  0.00           H
ATOM    120  HB2 ARG A  22      81.770  90.210 162.810  1.00  0.00           H
ATOM    121  CG  ARG A  22      83.780  89.930 161.910  1.00  0.00           C
ATOM    122  HG1 ARG A  22      84.540  90.600 161.460  1.00  0.00           H
ATOM    123  HG2 ARG A  22      83.300  89.470 161.030  1.00  0.00           H
ATOM    124  CD  ARG A  22      84.340  88.860 162.830  1.00  0.00           C
ATOM    125  HD1 ARG A  22      85.020  89.360 163.550  1.00  0.00           H
ATOM    126  HD2 ARG A  22      84.910  88.130 162.220  1.00  0.00           H
ATOM    127  NE  ARG A  22      83.190  88.100 163.480  1.00  0.00           N
ATOM    128  HE  ARG A  22      82.700  87.460 162.880  1.00  0.00           H
ATOM    129  CZ  ARG A  22      83.020  87.950 164.780  1.00  0.00           C
ATOM    130  NH1 ARG A  22      83.800  88.400 165.720  1.00  0.00           N
ATOM    131 HH11 ARG A  22      83.560  88.320 166.690  1.00  0.00           H
ATOM    132 HH12 ARG A  22      84.290  89.220 165.410  1.00  0.00           H
ATOM    133  NH2 ARG A  22      82.090  87.160 165.250  1.00  0.00           N
ATOM    134 HH21 ARG A  22      81.870  87.170 166.230  1.00  0.00           H
ATOM    135 HH22 ARG A  22      81.470  86.750 164.590  1.00  0.00           H
ATOM    136  C   ARG A  22      80.980  92.720 162.370  1.00  0.00           C
ATOM    137  O   ARG A  22      79.800  92.360 162.470  1.00  0.00           O
ATOM    138  N   GLY A  23      81.470  93.920 162.810  1.00  0.00           N
ATOM    139  HN  GLY A  23      82.460  93.940 162.940  1.00  0.00           H
ATOM    140  CA  GLY A  23      80.530  94.860 163.380  1.00  0.00           C
ATOM    141  HA1 GLY A  23      80.060  94.390 164.240  1.00  0.00           H
ATOM    142  HA2 GLY A  23      79.840  94.990 162.550  1.00  0.00           H
ATOM    143  C   GLY A  23      81.150  96.160 163.790  1.00  0.00           C
ATOM    144  O   GLY A  23      80.490  97.190 163.570  1.00  0.00           O
ATOM    145  N   GLU A  24      82.390  96.140 164.240  1.00  0.00           N
ATOM    146  HN  GLU A  24      82.960  95.330 164.160  1.00  0.00           H
ATOM    147  CA  GLU A  24      83.040  97.310 164.750  1.00  0.00           C
ATOM    148  HA  GLU A  24      82.510  97.620 165.630  1.00  0.00           H
ATOM    149  CB  GLU A  24      84.520  96.870 164.840  1.00  0.00           C
ATOM    150  HB1 GLU A  24      85.040  97.200 163.920  1.00  0.00           H
ATOM    151  HB2 GLU A  24      84.910  97.490 165.680  1.00  0.00           H
ATOM    152  CG  GLU A  24      84.770  95.440 165.250  1.00  0.00           C
ATOM    153  HG1 GLU A  24      83.970  94.910 165.810  1.00  0.00           H
ATOM    154  HG2 GLU A  24      85.680  95.330 165.870  1.00  0.00           H
ATOM    155  CD  GLU A  24      85.030  94.500 164.080  1.00  0.00           C
ATOM    156  OE1 GLU A  24      86.240  94.230 163.740  1.00  0.00           O
ATOM    157  OE2 GLU A  24      84.040  94.030 163.510  1.00  0.00           O
ATOM    158  C   GLU A  24      83.000  98.590 163.870  1.00  0.00           C
ATOM    159  O   GLU A  24      83.450  98.580 162.710  1.00  0.00           O
ATOM    160  N   GLN A  25      82.580  99.750 164.380  1.00  0.00           N
ATOM    161  HN  GLN A  25      82.190  99.830 165.300  1.00  0.00           H
ATOM    162  CA  GLN A  25      82.460 101.030 163.690  1.00  0.00           C
ATOM    163  HA  GLN A  25      83.150 101.010 162.860  1.00  0.00           H
ATOM    164  CB  GLN A  25      81.100 101.390 163.140  1.00  0.00           C
ATOM    165  HB1 GLN A  25      80.280 101.500 163.880  1.00  0.00           H
ATOM    166  HB2 GLN A  25      81.220 102.350 162.590  1.00  0.00           H
ATOM    167  CG  GLN A  25      80.530 100.460 162.000  1.00  0.00           C
ATOM    168  HG1 GLN A  25      80.240  99.450 162.350  1.00  0.00           H
ATOM    169  HG2 GLN A  25      81.310 100.270 161.230  1.00  0.00           H
ATOM    170  CD  GLN A  25      79.120 100.830 161.350  1.00  0.00           C
ATOM    171  OE1 GLN A  25      78.090 100.190 161.670  1.00  0.00           O
ATOM    172  NE2 GLN A  25      79.100 101.980 160.670  1.00  0.00           N
ATOM    173 HE21 GLN A  25      79.930 102.510 160.480  1.00  0.00           H
ATOM    174 HE22 GLN A  25      78.200 102.280 160.360  1.00  0.00           H
ATOM    175  C   GLN A  25      82.880 102.110 164.730  1.00  0.00           C
ATOM    176  O   GLN A  25      82.910 101.720 165.930  1.00  0.00           O
ATOM    177  N   LEU A  26      83.190 103.370 164.350  1.00  0.00           N
ATOM    178  HN  LEU A  26      83.160 103.600 163.380  1.00  0.00           H
ATOM    179  CA  LEU A  26      83.480 104.440 165.230  1.00  0.00           C
ATOM    180  HA  LEU A  26      83.170 104.140 166.220  1.00  0.00           H
ATOM    181  CB  LEU A  26      85.010 104.870 165.230  1.00  0.00           C
ATOM    182  HB1 LEU A  26      85.340 104.990 164.180  1.00  0.00           H
ATOM    183  HB2 LEU A  26      84.990 105.870 165.730  1.00  0.00           H
ATOM    184  CG  LEU A  26      85.950 103.950 165.950  1.00  0.00           C
ATOM    185  HG  LEU A  26      85.750 102.960 165.500  1.00  0.00           H
ATOM    186  CD1 LEU A  26      87.420 104.450 165.610  1.00  0.00           C
ATOM    187 HD11 LEU A  26      88.150 103.840 166.190  1.00  0.00           H
ATOM    188 HD12 LEU A  26      87.660 104.320 164.530  1.00  0.00           H
ATOM    189 HD13 LEU A  26      87.540 105.520 165.860  1.00  0.00           H
ATOM    190  CD2 LEU A  26      85.790 103.830 167.480  1.00  0.00           C
ATOM    191 HD21 LEU A  26      86.150 104.760 167.990  1.00  0.00           H
ATOM    192 HD22 LEU A  26      84.740 103.700 167.830  1.00  0.00           H
ATOM    193 HD23 LEU A  26      86.380 102.960 167.850  1.00  0.00           H
ATOM    194  C   LEU A  26      82.580 105.620 164.900  1.00  0.00           C
ATOM    195  O   LEU A  26      82.250 105.910 163.780  1.00  0.00           O
ATOM    196  N   ARG A  27      82.160 106.440 165.890  1.00  0.00           N
ATOM    197  HN  ARG A  27      82.460 106.190 166.810  1.00  0.00           H
ATOM    198  CA  ARG A  27      81.290 107.590 165.580  1.00  0.00           C
ATOM    199  HA  ARG A  27      81.390 107.830 164.540  1.00  0.00           H
ATOM    200  CB  ARG A  27      79.790 107.320 165.930  1.00  0.00           C
ATOM    201  HB1 ARG A  27      79.430 106.580 165.180  1.00  0.00           H
ATOM    202  HB2 ARG A  27      79.700 106.780 166.890  1.00  0.00           H
ATOM    203  CG  ARG A  27      78.700 108.420 165.890  1.00  0.00           C
ATOM    204  HG1 ARG A  27      78.880 109.090 165.020  1.00  0.00           H
ATOM    205  HG2 ARG A  27      78.870 109.110 166.750  1.00  0.00           H
ATOM    206  CD  ARG A  27      77.260 107.880 165.770  1.00  0.00           C
ATOM    207  HD1 ARG A  27      77.290 107.020 165.060  1.00  0.00           H
ATOM    208  HD2 ARG A  27      76.490 108.660 165.610  1.00  0.00           H
ATOM    209  NE  ARG A  27      76.880 107.250 167.050  1.00  0.00           N
ATOM    210  HE  ARG A  27      77.250 107.570 167.920  1.00  0.00           H
ATOM    211  CZ  ARG A  27      75.930 106.380 167.250  1.00  0.00           C
ATOM    212  NH1 ARG A  27      75.060 106.080 166.290  1.00  0.00           N
ATOM    213 HH11 ARG A  27      74.450 105.340 166.570  1.00  0.00           H
ATOM    214 HH12 ARG A  27      74.880 106.580 165.440  1.00  0.00           H
ATOM    215  NH2 ARG A  27      75.750 105.810 168.420  1.00  0.00           N
ATOM    216 HH21 ARG A  27      74.920 105.240 168.460  1.00  0.00           H
ATOM    217 HH22 ARG A  27      76.340 106.050 169.190  1.00  0.00           H
ATOM    218  C   ARG A  27      81.930 108.830 166.280  1.00  0.00           C
ATOM    219  O   ARG A  27      82.260 108.860 167.510  1.00  0.00           O
ATOM    220  N   LEU A  28      82.240 109.930 165.460  1.00  0.00           N
ATOM    221  HN  LEU A  28      81.960 109.920 164.510  1.00  0.00           H
ATOM    222  CA  LEU A  28      82.940 111.030 165.990  1.00  0.00           C
ATOM    223  HA  LEU A  28      83.790 110.640 166.530  1.00  0.00           H
ATOM    224  CB  LEU A  28      83.530 111.840 164.830  1.00  0.00           C
ATOM    225  HB1 LEU A  28      84.070 111.140 164.160  1.00  0.00           H
ATOM    226  HB2 LEU A  28      82.700 112.250 164.210  1.00  0.00           H
ATOM    227  CG  LEU A  28      84.620 112.870 165.160  1.00  0.00           C
ATOM    228  HG  LEU A  28      84.180 113.560 165.920  1.00  0.00           H
ATOM    229  CD1 LEU A  28      85.880 112.210 165.780  1.00  0.00           C
ATOM    230 HD11 LEU A  28      86.630 113.020 165.840  1.00  0.00           H
ATOM    231 HD12 LEU A  28      85.610 111.710 166.740  1.00  0.00           H
ATOM    232 HD13 LEU A  28      86.320 111.410 165.150  1.00  0.00           H
ATOM    233  CD2 LEU A  28      85.030 113.660 163.900  1.00  0.00           C
ATOM    234 HD21 LEU A  28      85.240 112.960 163.070  1.00  0.00           H
ATOM    235 HD22 LEU A  28      84.170 114.250 163.510  1.00  0.00           H
ATOM    236 HD23 LEU A  28      85.970 114.220 164.070  1.00  0.00           H
ATOM    237  C   LEU A  28      82.140 112.040 166.830  1.00  0.00           C
ATOM    238  O   LEU A  28      81.030 112.490 166.480  1.00  0.00           O
ATOM    239  N   ARG A  29      82.830 112.460 167.930  1.00  0.00           N
ATOM    240  HN  ARG A  29      83.740 112.090 168.090  1.00  0.00           H
ATOM    241  CA  ARG A  29      82.270 113.440 168.810  1.00  0.00           C
ATOM    242  HA  ARG A  29      81.360 113.030 169.230  1.00  0.00           H
ATOM    243  CB  ARG A  29      83.170 113.730 170.030  1.00  0.00           C
ATOM    244  HB1 ARG A  29      84.160 114.170 169.810  1.00  0.00           H
ATOM    245  HB2 ARG A  29      82.650 114.540 170.590  1.00  0.00           H
ATOM    246  CG  ARG A  29      83.270 112.480 170.960  1.00  0.00           C
ATOM    247  HG1 ARG A  29      83.570 111.550 170.430  1.00  0.00           H
ATOM    248  HG2 ARG A  29      82.230 112.310 171.310  1.00  0.00           H
ATOM    249  CD  ARG A  29      84.170 112.730 172.240  1.00  0.00           C
ATOM    250  HD1 ARG A  29      85.240 112.940 172.030  1.00  0.00           H
ATOM    251  HD2 ARG A  29      84.140 111.790 172.830  1.00  0.00           H
ATOM    252  NE  ARG A  29      83.620 113.930 172.970  1.00  0.00           N
ATOM    253  HE  ARG A  29      83.410 114.700 172.360  1.00  0.00           H
ATOM    254  CZ  ARG A  29      83.870 114.200 174.200  1.00  0.00           C
ATOM    255  NH1 ARG A  29      84.240 113.310 175.110  1.00  0.00           N
ATOM    256 HH11 ARG A  29      84.120 113.460 176.090  1.00  0.00           H
ATOM    257 HH12 ARG A  29      84.460 112.370 174.830  1.00  0.00           H
ATOM    258  NH2 ARG A  29      83.490 115.390 174.740  1.00  0.00           N
ATOM    259 HH21 ARG A  29      83.510 115.520 175.730  1.00  0.00           H
ATOM    260 HH22 ARG A  29      83.260 116.060 174.030  1.00  0.00           H
ATOM    261  C   ARG A  29      81.820 114.730 168.210  1.00  0.00           C
ATOM    262  O   ARG A  29      82.390 115.160 167.240  1.00  0.00           O
ATOM    263  N   ALA A  30      80.690 115.330 168.720  1.00  0.00           N
ATOM    264  HN  ALA A  30      80.180 114.880 169.450  1.00  0.00           H
ATOM    265  CA  ALA A  30      80.090 116.430 168.000  1.00  0.00           C
ATOM    266  HA  ALA A  30      80.130 116.110 166.970  1.00  0.00           H
ATOM    267  CB  ALA A  30      78.620 116.660 168.360  1.00  0.00           C
ATOM    268  HB1 ALA A  30      77.930 115.790 168.210  1.00  0.00           H
ATOM    269  HB2 ALA A  30      78.530 116.830 169.450  1.00  0.00           H
ATOM    270  HB3 ALA A  30      78.250 117.540 167.810  1.00  0.00           H
ATOM    271  C   ALA A  30      80.770 117.740 168.240  1.00  0.00           C
ATOM    272  O   ALA A  30      80.390 118.800 167.720  1.00  0.00           O
ATOM    273  N   ASP A  31      81.820 117.830 169.020  1.00  0.00           N
ATOM    274  HN  ASP A  31      82.110 117.000 169.490  1.00  0.00           H
ATOM    275  CA  ASP A  31      82.710 118.900 169.370  1.00  0.00           C
ATOM    276  HA  ASP A  31      82.110 119.630 169.900  1.00  0.00           H
ATOM    277  CB  ASP A  31      83.760 118.420 170.450  1.00  0.00           C
ATOM    278  HB1 ASP A  31      84.350 117.550 170.090  1.00  0.00           H
ATOM    279  HB2 ASP A  31      84.510 119.190 170.730  1.00  0.00           H
ATOM    280  CG  ASP A  31      83.040 117.990 171.700  1.00  0.00           C
ATOM    281  OD1 ASP A  31      83.520 117.000 172.270  1.00  0.00           O
ATOM    282  OD2 ASP A  31      82.070 118.640 172.150  1.00  0.00           O
ATOM    283  C   ASP A  31      83.390 119.490 168.190  1.00  0.00           C
ATOM    284  O   ASP A  31      83.520 120.680 168.050  1.00  0.00           O
ATOM    285  N   LEU A  32      83.940 118.640 167.270  1.00  0.00           N
ATOM    286  HN  LEU A  32      83.700 117.710 167.550  1.00  0.00           H
ATOM    287  CA  LEU A  32      84.580 118.930 166.010  1.00  0.00           C
ATOM    288  HA  LEU A  32      85.150 119.840 166.110  1.00  0.00           H
ATOM    289  CB  LEU A  32      85.450 117.690 165.550  1.00  0.00           C
ATOM    290  HB1 LEU A  32      84.810 116.800 165.770  1.00  0.00           H
ATOM    291  HB2 LEU A  32      85.740 117.600 164.490  1.00  0.00           H
ATOM    292  CG  LEU A  32      86.610 117.490 166.420  1.00  0.00           C
ATOM    293  HG  LEU A  32      86.370 117.780 167.470  1.00  0.00           H
ATOM    294  CD1 LEU A  32      87.000 116.000 166.510  1.00  0.00           C
ATOM    295 HD11 LEU A  32      87.770 115.950 167.310  1.00  0.00           H
ATOM    296 HD12 LEU A  32      86.180 115.340 166.840  1.00  0.00           H
ATOM    297 HD13 LEU A  32      87.400 115.690 165.520  1.00  0.00           H
ATOM    298  CD2 LEU A  32      87.740 118.470 165.910  1.00  0.00           C
ATOM    299 HD21 LEU A  32      88.110 118.140 164.910  1.00  0.00           H
ATOM    300 HD22 LEU A  32      87.400 119.520 165.790  1.00  0.00           H
ATOM    301 HD23 LEU A  32      88.610 118.470 166.600  1.00  0.00           H
ATOM    302  C   LEU A  32      83.600 119.340 164.960  1.00  0.00           C
ATOM    303  O   LEU A  32      82.630 118.590 164.630  1.00  0.00           O
ATOM    304  N   GLU A  33      83.780 120.590 164.480  1.00  0.00           N
ATOM    305  HN  GLU A  33      84.600 121.130 164.680  1.00  0.00           H
ATOM    306  CA  GLU A  33      82.870 121.300 163.580  1.00  0.00           C
ATOM    307  HA  GLU A  33      81.850 120.930 163.660  1.00  0.00           H
ATOM    308  CB  GLU A  33      82.940 122.760 164.050  1.00  0.00           C
ATOM    309  HB1 GLU A  33      83.950 123.170 163.830  1.00  0.00           H
ATOM    310  HB2 GLU A  33      82.180 123.300 163.440  1.00  0.00           H
ATOM    311  CG  GLU A  33      82.420 123.020 165.450  1.00  0.00           C
ATOM    312  HG1 GLU A  33      83.130 122.480 166.120  1.00  0.00           H
ATOM    313  HG2 GLU A  33      81.430 122.540 165.610  1.00  0.00           H
ATOM    314  CD  GLU A  33      82.400 124.520 165.890  1.00  0.00           C
ATOM    315  OE1 GLU A  33      83.500 125.090 166.030  1.00  0.00           O
ATOM    316  OE2 GLU A  33      81.290 125.070 166.200  1.00  0.00           O
ATOM    317  C   GLU A  33      83.130 120.960 162.060  1.00  0.00           C
ATOM    318  O   GLU A  33      84.260 121.110 161.660  1.00  0.00           O
ATOM    319  N   LEU A  34      82.090 120.390 161.390  1.00  0.00           N
ATOM    320  HN  LEU A  34      81.200 120.290 161.830  1.00  0.00           H
ATOM    321  CA  LEU A  34      82.310 119.560 160.130  1.00  0.00           C
ATOM    322  HA  LEU A  34      83.240 119.010 160.220  1.00  0.00           H
ATOM    323  CB  LEU A  34      81.370 118.330 159.970  1.00  0.00           C
ATOM    324  HB1 LEU A  34      80.330 118.720 159.970  1.00  0.00           H
ATOM    325  HB2 LEU A  34      81.700 117.930 158.990  1.00  0.00           H
ATOM    326  CG  LEU A  34      81.420 117.230 160.920  1.00  0.00           C
ATOM    327  HG  LEU A  34      81.350 117.730 161.910  1.00  0.00           H
ATOM    328  CD1 LEU A  34      80.220 116.270 160.720  1.00  0.00           C
ATOM    329 HD11 LEU A  34      80.450 115.700 159.790  1.00  0.00           H
ATOM    330 HD12 LEU A  34      80.180 115.450 161.470  1.00  0.00           H
ATOM    331 HD13 LEU A  34      79.240 116.760 160.570  1.00  0.00           H
ATOM    332  CD2 LEU A  34      82.750 116.470 160.820  1.00  0.00           C
ATOM    333 HD21 LEU A  34      82.650 115.580 161.490  1.00  0.00           H
ATOM    334 HD22 LEU A  34      82.920 116.080 159.790  1.00  0.00           H
ATOM    335 HD23 LEU A  34      83.630 117.060 161.130  1.00  0.00           H
ATOM    336  C   LEU A  34      82.290 120.470 158.910  1.00  0.00           C
ATOM    337  O   LEU A  34      81.620 121.480 159.020  1.00  0.00           O
ATOM    338  N   PRO A  35      83.060 120.310 157.830  1.00  0.00           N
ATOM    339  CD  PRO A  35      83.910 119.140 157.600  1.00  0.00           C
ATOM    340  HD1 PRO A  35      83.350 118.280 157.180  1.00  0.00           H
ATOM    341  HD2 PRO A  35      84.420 118.850 158.540  1.00  0.00           H
ATOM    342  CA  PRO A  35      83.250 121.380 156.770  1.00  0.00           C
ATOM    343  HA  PRO A  35      83.720 122.210 157.280  1.00  0.00           H
ATOM    344  CB  PRO A  35      84.180 120.680 155.790  1.00  0.00           C
ATOM    345  HB1 PRO A  35      83.670 120.130 154.970  1.00  0.00           H
ATOM    346  HB2 PRO A  35      84.870 121.450 155.360  1.00  0.00           H
ATOM    347  CG  PRO A  35      84.980 119.660 156.610  1.00  0.00           C
ATOM    348  HG1 PRO A  35      85.790 120.230 157.110  1.00  0.00           H
ATOM    349  HG2 PRO A  35      85.330 118.790 156.020  1.00  0.00           H
ATOM    350  C   PRO A  35      81.910 121.860 156.110  1.00  0.00           C
ATOM    351  O   PRO A  35      81.130 120.960 155.800  1.00  0.00           O
ATOM    352  N   ARG A  36      81.630 123.140 155.880  1.00  0.00           N
ATOM    353  HN  ARG A  36      82.280 123.840 156.170  1.00  0.00           H
ATOM    354  CA  ARG A  36      80.410 123.470 155.260  1.00  0.00           C
ATOM    355  HA  ARG A  36      79.710 122.650 155.280  1.00  0.00           H
ATOM    356  CB  ARG A  36      79.840 124.690 156.020  1.00  0.00           C
ATOM    357  HB1 ARG A  36      80.660 125.420 156.180  1.00  0.00           H
ATOM    358  HB2 ARG A  36      79.080 125.110 155.330  1.00  0.00           H
ATOM    359  CG  ARG A  36      79.230 124.260 157.420  1.00  0.00           C
ATOM    360  HG1 ARG A  36      79.850 123.500 157.950  1.00  0.00           H
ATOM    361  HG2 ARG A  36      78.210 123.870 157.260  1.00  0.00           H
ATOM    362  CD  ARG A  36      79.270 125.350 158.450  1.00  0.00           C
ATOM    363  HD1 ARG A  36      80.250 125.860 158.560  1.00  0.00           H
ATOM    364  HD2 ARG A  36      78.880 125.040 159.450  1.00  0.00           H
ATOM    365  NE  ARG A  36      78.250 126.430 158.060  1.00  0.00           N
ATOM    366  HE  ARG A  36      77.840 126.440 157.150  1.00  0.00           H
ATOM    367  CZ  ARG A  36      78.130 127.580 158.650  1.00  0.00           C
ATOM    368  NH1 ARG A  36      78.600 127.890 159.870  1.00  0.00           N
ATOM    369 HH11 ARG A  36      78.570 128.820 160.220  1.00  0.00           H
ATOM    370 HH12 ARG A  36      79.010 127.190 160.450  1.00  0.00           H
ATOM    371  NH2 ARG A  36      77.460 128.520 157.940  1.00  0.00           N
ATOM    372 HH21 ARG A  36      77.570 129.470 158.220  1.00  0.00           H
ATOM    373 HH22 ARG A  36      77.190 128.450 156.980  1.00  0.00           H
ATOM    374  C   ARG A  36      80.480 123.730 153.740  1.00  0.00           C
ATOM    375  O   ARG A  36      79.550 123.640 152.970  1.00  0.00           O
ATOM    376  N   ASP A  37      81.740 123.900 153.230  1.00  0.00           N
ATOM    377  HN  ASP A  37      82.560 124.130 153.740  1.00  0.00           H
ATOM    378  CA  ASP A  37      81.890 124.310 151.840  1.00  0.00           C
ATOM    379  HA  ASP A  37      81.000 124.060 151.280  1.00  0.00           H
ATOM    380  CB  ASP A  37      82.160 125.880 151.740  1.00  0.00           C
ATOM    381  HB1 ASP A  37      82.330 126.020 150.650  1.00  0.00           H
ATOM    382  HB2 ASP A  37      81.200 126.400 151.940  1.00  0.00           H
ATOM    383  CG  ASP A  37      83.300 126.490 152.490  1.00  0.00           C
ATOM    384  OD1 ASP A  37      83.420 127.720 152.380  1.00  0.00           O
ATOM    385  OD2 ASP A  37      83.950 125.760 153.320  1.00  0.00           O
ATOM    386  C   ASP A  37      82.960 123.510 151.110  1.00  0.00           C
ATOM    387  O   ASP A  37      82.690 123.080 149.980  1.00  0.00           O
ATOM    388  N   ALA A  38      84.170 123.260 151.660  1.00  0.00           N
ATOM    389  HN  ALA A  38      84.440 123.460 152.600  1.00  0.00           H
ATOM    390  CA  ALA A  38      85.230 122.660 150.950  1.00  0.00           C
ATOM    391  HA  ALA A  38      84.820 121.950 150.250  1.00  0.00           H
ATOM    392  CB  ALA A  38      86.240 123.670 150.360  1.00  0.00           C
ATOM    393  HB1 ALA A  38      85.790 124.250 149.520  1.00  0.00           H
ATOM    394  HB2 ALA A  38      86.670 124.390 151.080  1.00  0.00           H
ATOM    395  HB3 ALA A  38      87.050 122.970 150.060  1.00  0.00           H
ATOM    396  C   ALA A  38      85.900 121.770 151.910  1.00  0.00           C
ATOM    397  O   ALA A  38      85.970 122.130 153.090  1.00  0.00           O
ATOM    398  N   PHE A  39      86.480 120.620 151.500  1.00  0.00           N
ATOM    399  HN  PHE A  39      86.580 120.390 150.530  1.00  0.00           H
ATOM    400  CA  PHE A  39      87.160 119.720 152.440  1.00  0.00           C
ATOM    401  HA  PHE A  39      87.600 120.320 153.220  1.00  0.00           H
ATOM    402  CB  PHE A  39      86.130 118.820 153.200  1.00  0.00           C
ATOM    403  HB1 PHE A  39      86.830 118.400 153.960  1.00  0.00           H
ATOM    404  HB2 PHE A  39      85.260 119.360 153.630  1.00  0.00           H
ATOM    405  CG  PHE A  39      85.610 117.710 152.380  1.00  0.00           C
ATOM    406  CD1 PHE A  39      84.540 117.880 151.450  1.00  0.00           C
ATOM    407  HD1 PHE A  39      84.140 118.870 151.290  1.00  0.00           H
ATOM    408  CE1 PHE A  39      84.170 116.840 150.590  1.00  0.00           C
ATOM    409  HE1 PHE A  39      83.220 116.970 150.080  1.00  0.00           H
ATOM    410  CZ  PHE A  39      84.810 115.580 150.770  1.00  0.00           C
ATOM    411  HZ  PHE A  39      84.590 114.660 150.240  1.00  0.00           H
ATOM    412  CD2 PHE A  39      86.270 116.430 152.540  1.00  0.00           C
ATOM    413  HD2 PHE A  39      87.050 116.260 153.270  1.00  0.00           H
ATOM    414  CE2 PHE A  39      85.860 115.400 151.690  1.00  0.00           C
ATOM    415  HE2 PHE A  39      86.260 114.410 151.910  1.00  0.00           H
ATOM    416  C   PHE A  39      88.380 119.000 151.850  1.00  0.00           C
ATOM    417  O   PHE A  39      88.490 118.860 150.620  1.00  0.00           O
ATOM    418  N   THR A  40      89.310 118.560 152.670  1.00  0.00           N
ATOM    419  HN  THR A  40      89.130 118.620 153.650  1.00  0.00           H
ATOM    420  CA  THR A  40      90.390 117.690 152.270  1.00  0.00           C
ATOM    421  HA  THR A  40      90.240 117.330 151.260  1.00  0.00           H
ATOM    422  CB  THR A  40      91.640 118.460 152.330  1.00  0.00           C
ATOM    423  HB  THR A  40      91.630 119.160 153.190  1.00  0.00           H
ATOM    424  OG1 THR A  40      91.710 119.220 151.150  1.00  0.00           O
ATOM    425  HG1 THR A  40      91.080 119.930 151.300  1.00  0.00           H
ATOM    426  CG2 THR A  40      92.890 117.530 152.300  1.00  0.00           C
ATOM    427 HG21 THR A  40      92.740 116.910 151.390  1.00  0.00           H
ATOM    428 HG22 THR A  40      93.830 118.090 152.080  1.00  0.00           H
ATOM    429 HG23 THR A  40      93.000 116.930 153.220  1.00  0.00           H
ATOM    430  C   THR A  40      90.330 116.500 153.250  1.00  0.00           C
ATOM    431  O   THR A  40      90.480 116.690 154.430  1.00  0.00           O
ATOM    432  N   LEU A  41      90.150 115.330 152.630  1.00  0.00           N
ATOM    433  HN  LEU A  41      90.020 115.290 151.640  1.00  0.00           H
ATOM    434  CA  LEU A  41      89.960 114.090 153.340  1.00  0.00           C
ATOM    435  HA  LEU A  41      90.390 114.270 154.320  1.00  0.00           H
ATOM    436  CB  LEU A  41      88.500 113.600 153.230  1.00  0.00           C
ATOM    437  HB1 LEU A  41      87.850 114.250 153.850  1.00  0.00           H
ATOM    438  HB2 LEU A  41      88.330 113.540 152.140  1.00  0.00           H
ATOM    439  CG  LEU A  41      88.280 112.150 153.840  1.00  0.00           C
ATOM    440  HG  LEU A  41      88.950 111.470 153.270  1.00  0.00           H
ATOM    441  CD1 LEU A  41      88.730 112.040 155.270  1.00  0.00           C
ATOM    442 HD11 LEU A  41      89.830 112.160 155.310  1.00  0.00           H
ATOM    443 HD12 LEU A  41      88.260 112.820 155.910  1.00  0.00           H
ATOM    444 HD13 LEU A  41      88.410 111.010 155.550  1.00  0.00           H
ATOM    445  CD2 LEU A  41      86.820 111.700 153.590  1.00  0.00           C
ATOM    446 HD21 LEU A  41      86.570 110.620 153.670  1.00  0.00           H
ATOM    447 HD22 LEU A  41      86.090 112.290 154.190  1.00  0.00           H
ATOM    448 HD23 LEU A  41      86.590 111.950 152.530  1.00  0.00           H
ATOM    449  C   LEU A  41      90.960 113.020 152.870  1.00  0.00           C
ATOM    450  O   LEU A  41      90.980 112.590 151.710  1.00  0.00           O
ATOM    451  N   GLN A  42      91.830 112.580 153.790  1.00  0.00           N
ATOM    452  HN  GLN A  42      91.730 112.830 154.750  1.00  0.00           H
ATOM    453  CA  GLN A  42      93.020 111.860 153.400  1.00  0.00           C
ATOM    454  HA  GLN A  42      92.900 111.380 152.440  1.00  0.00           H
ATOM    455  CB  GLN A  42      94.230 112.830 153.280  1.00  0.00           C
ATOM    456  HB1 GLN A  42      94.340 113.490 154.170  1.00  0.00           H
ATOM    457  HB2 GLN A  42      95.150 112.240 153.090  1.00  0.00           H
ATOM    458  CG  GLN A  42      94.160 113.850 152.120  1.00  0.00           C
ATOM    459  HG1 GLN A  42      93.270 114.510 152.070  1.00  0.00           H
ATOM    460  HG2 GLN A  42      94.170 113.240 151.190  1.00  0.00           H
ATOM    461  CD  GLN A  42      95.340 114.920 152.270  1.00  0.00           C
ATOM    462  OE1 GLN A  42      96.190 115.040 153.150  1.00  0.00           O
ATOM    463  NE2 GLN A  42      95.330 115.810 151.230  1.00  0.00           N
ATOM    464 HE21 GLN A  42      94.560 115.700 150.600  1.00  0.00           H
ATOM    465 HE22 GLN A  42      96.080 116.450 151.050  1.00  0.00           H
ATOM    466  C   GLN A  42      93.270 110.710 154.380  1.00  0.00           C
ATOM    467  O   GLN A  42      93.160 110.890 155.600  1.00  0.00           O
ATOM    468  N   VAL A  43      93.560 109.500 153.980  1.00  0.00           N
ATOM    469  HN  VAL A  43      93.690 109.290 153.010  1.00  0.00           H
ATOM    470  CA  VAL A  43      93.710 108.340 154.860  1.00  0.00           C
ATOM    471  HA  VAL A  43      94.130 108.770 155.760  1.00  0.00           H
ATOM    472  CB  VAL A  43      92.360 107.680 155.110  1.00  0.00           C
ATOM    473  HB  VAL A  43      91.600 108.460 155.320  1.00  0.00           H
ATOM    474  CG1 VAL A  43      91.870 106.850 153.950  1.00  0.00           C
ATOM    475 HG11 VAL A  43      91.730 107.540 153.090  1.00  0.00           H
ATOM    476 HG12 VAL A  43      92.420 105.910 153.730  1.00  0.00           H
ATOM    477 HG13 VAL A  43      90.840 106.500 154.160  1.00  0.00           H
ATOM    478  CG2 VAL A  43      92.460 106.790 156.310  1.00  0.00           C
ATOM    479 HG21 VAL A  43      92.720 107.420 157.190  1.00  0.00           H
ATOM    480 HG22 VAL A  43      91.470 106.340 156.500  1.00  0.00           H
ATOM    481 HG23 VAL A  43      93.240 106.000 156.220  1.00  0.00           H
ATOM    482  C   VAL A  43      94.710 107.360 154.210  1.00  0.00           C
ATOM    483  O   VAL A  43      94.760 107.280 152.970  1.00  0.00           O
ATOM    484  N   TRP A  44      95.430 106.640 155.040  1.00  0.00           N
ATOM    485  HN  TRP A  44      95.350 106.820 156.010  1.00  0.00           H
ATOM    486  CA  TRP A  44      96.270 105.570 154.630  1.00  0.00           C
ATOM    487  HA  TRP A  44      96.430 105.610 153.560  1.00  0.00           H
ATOM    488  CB  TRP A  44      97.650 105.470 155.360  1.00  0.00           C
ATOM    489  HB1 TRP A  44      97.530 105.740 156.430  1.00  0.00           H
ATOM    490  HB2 TRP A  44      98.030 104.430 155.480  1.00  0.00           H
ATOM    491  CG  TRP A  44      98.760 106.330 154.850  1.00  0.00           C
ATOM    492  CD1 TRP A  44      99.280 107.500 155.270  1.00  0.00           C
ATOM    493  HD1 TRP A  44      98.720 108.150 155.910  1.00  0.00           H
ATOM    494  NE1 TRP A  44     100.450 107.730 154.580  1.00  0.00           N
ATOM    495  HE1 TRP A  44     101.160 108.300 154.930  1.00  0.00           H
ATOM    496  CE2 TRP A  44     100.660 106.780 153.680  1.00  0.00           C
ATOM    497  CD2 TRP A  44      99.610 105.820 153.860  1.00  0.00           C
ATOM    498  CE3 TRP A  44      99.640 104.620 153.150  1.00  0.00           C
ATOM    499  HE3 TRP A  44      98.970 103.800 153.350  1.00  0.00           H
ATOM    500  CZ3 TRP A  44     100.500 104.530 152.090  1.00  0.00           C
ATOM    501  HZ3 TRP A  44     100.460 103.660 151.460  1.00  0.00           H
ATOM    502  CZ2 TRP A  44     101.590 106.560 152.580  1.00  0.00           C
ATOM    503  HZ2 TRP A  44     102.300 107.320 152.300  1.00  0.00           H
ATOM    504  CH2 TRP A  44     101.310 105.560 151.680  1.00  0.00           C
ATOM    505  HH2 TRP A  44     101.790 105.510 150.720  1.00  0.00           H
ATOM    506  C   TRP A  44      95.670 104.200 154.950  1.00  0.00           C
ATOM    507  O   TRP A  44      95.250 103.970 156.130  1.00  0.00           O
ATOM    508  N   LEU A  45      95.630 103.240 153.970  1.00  0.00           N
ATOM    509  HN  LEU A  45      96.100 103.170 153.100  1.00  0.00           H
ATOM    510  CA  LEU A  45      94.710 102.090 154.220  1.00  0.00           C
ATOM    511  HA  LEU A  45      94.700 101.790 155.260  1.00  0.00           H
ATOM    512  CB  LEU A  45      93.320 102.480 153.720  1.00  0.00           C
ATOM    513  HB1 LEU A  45      92.610 101.720 154.120  1.00  0.00           H
ATOM    514  HB2 LEU A  45      92.950 103.440 154.130  1.00  0.00           H
ATOM    515  CG  LEU A  45      93.070 102.460 152.160  1.00  0.00           C
ATOM    516  HG  LEU A  45      94.030 102.280 151.630  1.00  0.00           H
ATOM    517  CD1 LEU A  45      92.100 101.410 151.750  1.00  0.00           C
ATOM    518 HD11 LEU A  45      92.300 100.360 152.030  1.00  0.00           H
ATOM    519 HD12 LEU A  45      91.100 101.510 152.230  1.00  0.00           H
ATOM    520 HD13 LEU A  45      91.940 101.450 150.650  1.00  0.00           H
ATOM    521  CD2 LEU A  45      92.700 103.820 151.580  1.00  0.00           C
ATOM    522 HD21 LEU A  45      92.470 103.750 150.490  1.00  0.00           H
ATOM    523 HD22 LEU A  45      91.790 104.160 152.110  1.00  0.00           H
ATOM    524 HD23 LEU A  45      93.580 104.470 151.800  1.00  0.00           H
ATOM    525  C   LEU A  45      95.300 100.960 153.530  1.00  0.00           C
ATOM    526  O   LEU A  45      96.120 101.010 152.580  1.00  0.00           O
ATOM    527  N   ARG A  46      95.050  99.780 154.010  1.00  0.00           N
ATOM    528  HN  ARG A  46      94.330  99.680 154.690  1.00  0.00           H
ATOM    529  CA  ARG A  46      95.430  98.590 153.350  1.00  0.00           C
ATOM    530  HA  ARG A  46      95.610  98.730 152.300  1.00  0.00           H
ATOM    531  CB  ARG A  46      96.750  98.030 153.950  1.00  0.00           C
ATOM    532  HB1 ARG A  46      97.590  98.240 153.250  1.00  0.00           H
ATOM    533  HB2 ARG A  46      96.880  98.340 155.010  1.00  0.00           H
ATOM    534  CG  ARG A  46      96.800  96.520 154.090  1.00  0.00           C
ATOM    535  HG1 ARG A  46      96.690  96.060 153.080  1.00  0.00           H
ATOM    536  HG2 ARG A  46      95.980  96.200 154.770  1.00  0.00           H
ATOM    537  CD  ARG A  46      98.130  96.020 154.630  1.00  0.00           C
ATOM    538  HD1 ARG A  46      98.540  96.560 155.510  1.00  0.00           H
ATOM    539  HD2 ARG A  46      98.990  96.130 153.930  1.00  0.00           H
ATOM    540  NE  ARG A  46      97.930  94.520 154.880  1.00  0.00           N
ATOM    541  HE  ARG A  46      97.010  94.130 154.820  1.00  0.00           H
ATOM    542  CZ  ARG A  46      98.940  93.710 155.290  1.00  0.00           C
ATOM    543  NH1 ARG A  46     100.160  94.090 155.550  1.00  0.00           N
ATOM    544 HH11 ARG A  46     100.790  93.340 155.750  1.00  0.00           H
ATOM    545 HH12 ARG A  46     100.590  94.790 154.990  1.00  0.00           H
ATOM    546  NH2 ARG A  46      98.660  92.430 155.630  1.00  0.00           N
ATOM    547 HH21 ARG A  46      99.310  91.880 156.160  1.00  0.00           H
ATOM    548 HH22 ARG A  46      97.710  92.200 155.860  1.00  0.00           H
ATOM    549  C   ARG A  46      94.270  97.610 153.510  1.00  0.00           C
ATOM    550  O   ARG A  46      93.760  97.310 154.580  1.00  0.00           O
ATOM    551  N   ALA A  47      93.700  97.240 152.370  1.00  0.00           N
ATOM    552  HN  ALA A  47      94.140  97.320 151.480  1.00  0.00           H
ATOM    553  CA  ALA A  47      92.340  96.780 152.260  1.00  0.00           C
ATOM    554  HA  ALA A  47      91.820  97.060 153.160  1.00  0.00           H
ATOM    555  CB  ALA A  47      91.650  97.350 151.010  1.00  0.00           C
ATOM    556  HB1 ALA A  47      90.560  97.150 151.060  1.00  0.00           H
ATOM    557  HB2 ALA A  47      91.940  98.410 150.890  1.00  0.00           H
ATOM    558  HB3 ALA A  47      92.100  96.850 150.120  1.00  0.00           H
ATOM    559  C   ALA A  47      92.450  95.240 152.170  1.00  0.00           C
ATOM    560  O   ALA A  47      93.350  94.790 151.500  1.00  0.00           O
ATOM    561  N   GLU A  48      91.570  94.420 152.810  1.00  0.00           N
ATOM    562  HN  GLU A  48      90.880  94.690 153.470  1.00  0.00           H
ATOM    563  CA  GLU A  48      91.580  92.990 152.560  1.00  0.00           C
ATOM    564  HA  GLU A  48      92.630  92.710 152.550  1.00  0.00           H
ATOM    565  CB  GLU A  48      90.810  92.210 153.710  1.00  0.00           C
ATOM    566  HB1 GLU A  48      89.840  92.750 153.790  1.00  0.00           H
ATOM    567  HB2 GLU A  48      90.700  91.170 153.330  1.00  0.00           H
ATOM    568  CG  GLU A  48      91.430  92.310 155.130  1.00  0.00           C
ATOM    569  HG1 GLU A  48      90.750  91.830 155.870  1.00  0.00           H
ATOM    570  HG2 GLU A  48      91.590  93.360 155.460  1.00  0.00           H
ATOM    571  CD  GLU A  48      92.780  91.580 155.110  1.00  0.00           C
ATOM    572  OE1 GLU A  48      93.650  92.160 155.800  1.00  0.00           O
ATOM    573  OE2 GLU A  48      93.000  90.460 154.570  1.00  0.00           O
ATOM    574  C   GLU A  48      91.010  92.670 151.210  1.00  0.00           C
ATOM    575  O   GLU A  48      90.140  93.390 150.690  1.00  0.00           O
ATOM    576  N   GLY A  49      91.350  91.470 150.580  1.00  0.00           N
ATOM    577  HN  GLY A  49      92.100  90.960 150.980  1.00  0.00           H
ATOM    578  CA  GLY A  49      90.590  90.780 149.430  1.00  0.00           C
ATOM    579  HA1 GLY A  49      91.230  89.990 149.060  1.00  0.00           H
ATOM    580  HA2 GLY A  49      90.320  91.490 148.650  1.00  0.00           H
ATOM    581  C   GLY A  49      89.250  90.260 149.870  1.00  0.00           C
ATOM    582  O   GLY A  49      89.220  89.640 150.920  1.00  0.00           O
ATOM    583  N   GLY A  50      88.170  90.790 149.230  1.00  0.00           N
ATOM    584  HN  GLY A  50      88.220  91.480 148.510  1.00  0.00           H
ATOM    585  CA  GLY A  50      86.760  90.650 149.550  1.00  0.00           C
ATOM    586  HA1 GLY A  50      86.600  89.670 149.980  1.00  0.00           H
ATOM    587  HA2 GLY A  50      86.150  90.760 148.670  1.00  0.00           H
ATOM    588  C   GLY A  50      86.230  91.530 150.590  1.00  0.00           C
ATOM    589  O   GLY A  50      86.880  91.860 151.610  1.00  0.00           O
ATOM    590  N   GLN A  51      85.050  92.160 150.240  1.00  0.00           N
ATOM    591  HN  GLN A  51      84.570  91.950 149.390  1.00  0.00           H
ATOM    592  CA  GLN A  51      84.610  93.270 151.050  1.00  0.00           C
ATOM    593  HA  GLN A  51      84.940  93.160 152.080  1.00  0.00           H
ATOM    594  CB  GLN A  51      84.990  94.700 150.550  1.00  0.00           C
ATOM    595  HB1 GLN A  51      84.710  94.670 149.470  1.00  0.00           H
ATOM    596  HB2 GLN A  51      84.480  95.610 150.930  1.00  0.00           H
ATOM    597  CG  GLN A  51      86.530  94.970 150.600  1.00  0.00           C
ATOM    598  HG1 GLN A  51      86.790  95.880 150.010  1.00  0.00           H
ATOM    599  HG2 GLN A  51      87.170  94.130 150.260  1.00  0.00           H
ATOM    600  CD  GLN A  51      86.780  95.230 152.080  1.00  0.00           C
ATOM    601  OE1 GLN A  51      85.940  95.530 152.920  1.00  0.00           O
ATOM    602  NE2 GLN A  51      88.080  95.110 152.410  1.00  0.00           N
ATOM    603 HE21 GLN A  51      88.680  94.640 151.760  1.00  0.00           H
ATOM    604 HE22 GLN A  51      88.300  95.270 153.370  1.00  0.00           H
ATOM    605  C   GLN A  51      83.090  93.250 151.130  1.00  0.00           C
ATOM    606  O   GLN A  51      82.470  92.670 150.240  1.00  0.00           O
ATOM    607  N   ARG A  52      82.410  93.900 152.180  1.00  0.00           N
ATOM    608  HN  ARG A  52      82.950  94.180 152.970  1.00  0.00           H
ATOM    609  CA  ARG A  52      80.960  94.130 152.170  1.00  0.00           C
ATOM    610  HA  ARG A  52      80.550  93.170 151.880  1.00  0.00           H
ATOM    611  CB  ARG A  52      80.500  94.390 153.600  1.00  0.00           C
ATOM    612  HB1 ARG A  52      81.020  95.300 153.980  1.00  0.00           H
ATOM    613  HB2 ARG A  52      79.410  94.610 153.670  1.00  0.00           H
ATOM    614  CG  ARG A  52      80.700  93.160 154.590  1.00  0.00           C
ATOM    615  HG1 ARG A  52      81.770  92.910 154.470  1.00  0.00           H
ATOM    616  HG2 ARG A  52      80.120  92.280 154.230  1.00  0.00           H
ATOM    617  CD  ARG A  52      80.190  93.370 156.050  1.00  0.00           C
ATOM    618  HD1 ARG A  52      79.100  93.590 156.060  1.00  0.00           H
ATOM    619  HD2 ARG A  52      80.670  94.280 156.480  1.00  0.00           H
ATOM    620  NE  ARG A  52      80.630  92.220 156.780  1.00  0.00           N
ATOM    621  HE  ARG A  52      81.530  92.140 157.220  1.00  0.00           H
ATOM    622  CZ  ARG A  52      79.860  91.320 157.230  1.00  0.00           C
ATOM    623  NH1 ARG A  52      78.510  91.250 157.110  1.00  0.00           N
ATOM    624 HH11 ARG A  52      77.960  90.630 157.670  1.00  0.00           H
ATOM    625 HH12 ARG A  52      78.060  92.020 156.670  1.00  0.00           H
ATOM    626  NH2 ARG A  52      80.400  90.370 158.000  1.00  0.00           N
ATOM    627 HH21 ARG A  52      79.850  89.640 158.410  1.00  0.00           H
ATOM    628 HH22 ARG A  52      81.380  90.570 158.040  1.00  0.00           H
ATOM    629  C   ARG A  52      80.490  95.200 151.200  1.00  0.00           C
ATOM    630  O   ARG A  52      80.180  96.340 151.600  1.00  0.00           O
ATOM    631  N   SER A  53      80.600  95.090 149.830  1.00  0.00           N
ATOM    632  HN  SER A  53      80.820  94.170 149.500  1.00  0.00           H
ATOM    633  CA  SER A  53      80.380  96.100 148.810  1.00  0.00           C
ATOM    634  HA  SER A  53      81.200  96.790 148.900  1.00  0.00           H
ATOM    635  CB  SER A  53      80.650  95.490 147.450  1.00  0.00           C
ATOM    636  HB1 SER A  53      80.100  94.550 147.230  1.00  0.00           H
ATOM    637  HB2 SER A  53      81.700  95.200 147.270  1.00  0.00           H
ATOM    638  OG  SER A  53      80.150  96.250 146.320  1.00  0.00           O
ATOM    639  HG1 SER A  53      79.270  95.930 146.110  1.00  0.00           H
ATOM    640  C   SER A  53      78.970  96.840 148.840  1.00  0.00           C
ATOM    641  O   SER A  53      78.020  96.120 149.030  1.00  0.00           O
ATOM    642  N   PRO A  54      78.790  98.120 148.530  1.00  0.00           N
ATOM    643  CD  PRO A  54      77.410  98.590 148.350  1.00  0.00           C
ATOM    644  HD1 PRO A  54      76.680  98.070 149.000  1.00  0.00           H
ATOM    645  HD2 PRO A  54      77.070  98.240 147.350  1.00  0.00           H
ATOM    646  CA  PRO A  54      79.660  99.260 148.700  1.00  0.00           C
ATOM    647  HA  PRO A  54      80.560  99.080 148.150  1.00  0.00           H
ATOM    648  CB  PRO A  54      78.900 100.480 148.320  1.00  0.00           C
ATOM    649  HB1 PRO A  54      79.220 101.420 148.820  1.00  0.00           H
ATOM    650  HB2 PRO A  54      79.050 100.820 147.270  1.00  0.00           H
ATOM    651  CG  PRO A  54      77.390 100.080 148.480  1.00  0.00           C
ATOM    652  HG1 PRO A  54      76.730 100.620 147.770  1.00  0.00           H
ATOM    653  HG2 PRO A  54      77.070 100.520 149.450  1.00  0.00           H
ATOM    654  C   PRO A  54      80.140  99.310 150.150  1.00  0.00           C
ATOM    655  O   PRO A  54      79.440  99.670 151.050  1.00  0.00           O
ATOM    656  N   ALA A  55      81.420  99.090 150.380  1.00  0.00           N
ATOM    657  HN  ALA A  55      82.010  98.940 149.580  1.00  0.00           H
ATOM    658  CA  ALA A  55      82.100  98.970 151.670  1.00  0.00           C
ATOM    659  HA  ALA A  55      81.430  98.560 152.410  1.00  0.00           H
ATOM    660  CB  ALA A  55      83.200  97.900 151.660  1.00  0.00           C
ATOM    661  HB1 ALA A  55      82.760  96.930 151.330  1.00  0.00           H
ATOM    662  HB2 ALA A  55      83.940  98.040 150.850  1.00  0.00           H
ATOM    663  HB3 ALA A  55      83.640  97.860 152.680  1.00  0.00           H
ATOM    664  C   ALA A  55      82.650 100.280 152.040  1.00  0.00           C
ATOM    665  O   ALA A  55      83.410 100.870 151.340  1.00  0.00           O
ATOM    666  N   VAL A  56      82.260 100.770 153.170  1.00  0.00           N
ATOM    667  HN  VAL A  56      81.690 100.220 153.780  1.00  0.00           H
ATOM    668  CA  VAL A  56      82.350 102.180 153.560  1.00  0.00           C
ATOM    669  HA  VAL A  56      82.730 102.650 152.660  1.00  0.00           H
ATOM    670  CB  VAL A  56      81.000 102.780 153.970  1.00  0.00           C
ATOM    671  HB  VAL A  56      80.630 102.250 154.870  1.00  0.00           H
ATOM    672  CG1 VAL A  56      81.150 104.210 154.550  1.00  0.00           C
ATOM    673 HG11 VAL A  56      80.180 104.710 154.700  1.00  0.00           H
ATOM    674 HG12 VAL A  56      81.550 104.130 155.590  1.00  0.00           H
ATOM    675 HG13 VAL A  56      81.820 104.840 153.930  1.00  0.00           H
ATOM    676  CG2 VAL A  56      80.010 102.590 152.850  1.00  0.00           C
ATOM    677 HG21 VAL A  56      80.390 103.180 151.990  1.00  0.00           H
ATOM    678 HG22 VAL A  56      79.890 101.510 152.660  1.00  0.00           H
ATOM    679 HG23 VAL A  56      79.030 103.000 153.180  1.00  0.00           H
ATOM    680  C   VAL A  56      83.490 102.340 154.530  1.00  0.00           C
ATOM    681  O   VAL A  56      83.640 101.670 155.580  1.00  0.00           O
ATOM    682  N   ILE A  57      84.480 103.140 154.090  1.00  0.00           N
ATOM    683  HN  ILE A  57      84.420 103.710 153.270  1.00  0.00           H
ATOM    684  CA  ILE A  57      85.530 103.470 154.970  1.00  0.00           C
ATOM    685  HA  ILE A  57      85.740 102.680 155.670  1.00  0.00           H
ATOM    686  CB  ILE A  57      86.830 103.790 154.190  1.00  0.00           C
ATOM    687  HB  ILE A  57      86.650 104.670 153.540  1.00  0.00           H
ATOM    688  CG2 ILE A  57      87.990 104.270 155.120  1.00  0.00           C
ATOM    689 HG21 ILE A  57      88.220 103.470 155.860  1.00  0.00           H
ATOM    690 HG22 ILE A  57      88.950 104.410 154.580  1.00  0.00           H
ATOM    691 HG23 ILE A  57      87.700 105.180 155.680  1.00  0.00           H
ATOM    692  CG1 ILE A  57      87.350 102.580 153.310  1.00  0.00           C
ATOM    693 HG11 ILE A  57      86.540 102.260 152.610  1.00  0.00           H
ATOM    694 HG12 ILE A  57      87.490 101.620 153.850  1.00  0.00           H
ATOM    695  CD  ILE A  57      88.580 102.780 152.410  1.00  0.00           C
ATOM    696  HD1 ILE A  57      88.830 101.800 151.960  1.00  0.00           H
ATOM    697  HD2 ILE A  57      88.360 103.570 151.660  1.00  0.00           H
ATOM    698  HD3 ILE A  57      89.510 103.080 152.930  1.00  0.00           H
ATOM    699  C   ILE A  57      85.250 104.630 155.850  1.00  0.00           C
ATOM    700  O   ILE A  57      85.540 104.570 157.060  1.00  0.00           O
ATOM    701  N   THR A  58      84.570 105.640 155.340  1.00  0.00           N
ATOM    702  HN  THR A  58      84.240 105.650 154.390  1.00  0.00           H
ATOM    703  CA  THR A  58      84.220 106.890 156.000  1.00  0.00           C
ATOM    704  HA  THR A  58      83.870 106.700 157.000  1.00  0.00           H
ATOM    705  CB  THR A  58      85.420 107.810 156.060  1.00  0.00           C
ATOM    706  HB  THR A  58      86.290 107.230 156.440  1.00  0.00           H
ATOM    707  OG1 THR A  58      85.010 108.970 156.740  1.00  0.00           O
ATOM    708  HG1 THR A  58      85.670 109.600 156.440  1.00  0.00           H
ATOM    709  CG2 THR A  58      85.860 108.170 154.680  1.00  0.00           C
ATOM    710 HG21 THR A  58      86.450 109.100 154.840  1.00  0.00           H
ATOM    711 HG22 THR A  58      86.580 107.440 154.270  1.00  0.00           H
ATOM    712 HG23 THR A  58      85.090 108.470 153.940  1.00  0.00           H
ATOM    713  C   THR A  58      82.950 107.440 155.330  1.00  0.00           C
ATOM    714  O   THR A  58      82.660 107.090 154.130  1.00  0.00           O
ATOM    715  N   GLY A  59      82.170 108.220 156.090  1.00  0.00           N
ATOM    716  HN  GLY A  59      82.310 108.370 157.060  1.00  0.00           H
ATOM    717  CA  GLY A  59      81.140 109.000 155.370  1.00  0.00           C
ATOM    718  HA1 GLY A  59      80.410 108.390 154.860  1.00  0.00           H
ATOM    719  HA2 GLY A  59      81.760 109.560 154.680  1.00  0.00           H
ATOM    720  C   GLY A  59      80.590 109.970 156.330  1.00  0.00           C
ATOM    721  O   GLY A  59      80.570 109.780 157.550  1.00  0.00           O
ATOM    722  N   LEU A  60      80.040 111.030 155.760  1.00  0.00           N
ATOM    723  HN  LEU A  60      80.160 111.320 154.810  1.00  0.00           H
ATOM    724  CA  LEU A  60      79.180 111.980 156.480  1.00  0.00           C
ATOM    725  HA  LEU A  60      79.420 111.800 157.520  1.00  0.00           H
ATOM    726  CB  LEU A  60      79.580 113.460 156.260  1.00  0.00           C
ATOM    727  HB1 LEU A  60      80.590 113.590 156.700  1.00  0.00           H
ATOM    728  HB2 LEU A  60      79.800 113.730 155.200  1.00  0.00           H
ATOM    729  CG  LEU A  60      78.660 114.460 156.880  1.00  0.00           C
ATOM    730  HG  LEU A  60      78.290 114.100 157.860  1.00  0.00           H
ATOM    731  CD1 LEU A  60      79.520 115.670 157.130  1.00  0.00           C
ATOM    732 HD11 LEU A  60      79.850 116.120 156.160  1.00  0.00           H
ATOM    733 HD12 LEU A  60      79.050 116.410 157.820  1.00  0.00           H
ATOM    734 HD13 LEU A  60      80.480 115.500 157.660  1.00  0.00           H
ATOM    735  CD2 LEU A  60      77.450 114.920 156.020  1.00  0.00           C
ATOM    736 HD21 LEU A  60      76.850 115.650 156.610  1.00  0.00           H
ATOM    737 HD22 LEU A  60      77.730 115.440 155.080  1.00  0.00           H
ATOM    738 HD23 LEU A  60      76.790 114.040 155.840  1.00  0.00           H
ATOM    739  C   LEU A  60      77.720 111.630 156.130  1.00  0.00           C
ATOM    740  O   LEU A  60      77.290 111.660 154.970  1.00  0.00           O
ATOM    741  N   TYR A  61      76.960 111.290 157.250  1.00  0.00           N
ATOM    742  HN  TYR A  61      77.410 111.240 158.140  1.00  0.00           H
ATOM    743  CA  TYR A  61      75.550 111.060 157.100  1.00  0.00           C
ATOM    744  HA  TYR A  61      75.150 111.160 156.100  1.00  0.00           H
ATOM    745  CB  TYR A  61      75.270 109.640 157.530  1.00  0.00           C
ATOM    746  HB1 TYR A  61      75.760 109.430 158.510  1.00  0.00           H
ATOM    747  HB2 TYR A  61      74.190 109.390 157.490  1.00  0.00           H
ATOM    748  CG  TYR A  61      75.940 108.610 156.580  1.00  0.00           C
ATOM    749  CD1 TYR A  61      75.170 108.240 155.410  1.00  0.00           C
ATOM    750  HD1 TYR A  61      74.240 108.760 155.230  1.00  0.00           H
ATOM    751  CE1 TYR A  61      75.560 107.130 154.610  1.00  0.00           C
ATOM    752  HE1 TYR A  61      75.060 106.820 153.700  1.00  0.00           H
ATOM    753  CZ  TYR A  61      76.750 106.460 154.990  1.00  0.00           C
ATOM    754  OH  TYR A  61      77.110 105.240 154.310  1.00  0.00           O
ATOM    755  HH  TYR A  61      76.650 105.180 153.470  1.00  0.00           H
ATOM    756  CD2 TYR A  61      77.090 107.880 156.900  1.00  0.00           C
ATOM    757  HD2 TYR A  61      77.570 107.970 157.870  1.00  0.00           H
ATOM    758  CE2 TYR A  61      77.490 106.800 156.120  1.00  0.00           C
ATOM    759  HE2 TYR A  61      78.290 106.210 156.530  1.00  0.00           H
ATOM    760  C   TYR A  61      74.770 112.010 157.920  1.00  0.00           C
ATOM    761  O   TYR A  61      75.350 112.730 158.730  1.00  0.00           O
ATOM    762  N   ASP A  62      73.450 111.940 157.740  1.00  0.00           N
ATOM    763  HN  ASP A  62      73.060 111.180 157.230  1.00  0.00           H
ATOM    764  CA  ASP A  62      72.510 112.900 158.370  1.00  0.00           C
ATOM    765  HA  ASP A  62      72.980 113.520 159.110  1.00  0.00           H
ATOM    766  CB  ASP A  62      71.850 113.690 157.240  1.00  0.00           C
ATOM    767  HB1 ASP A  62      72.650 114.250 156.720  1.00  0.00           H
ATOM    768  HB2 ASP A  62      71.380 113.000 156.500  1.00  0.00           H
ATOM    769  CG  ASP A  62      70.850 114.760 157.630  1.00  0.00           C
ATOM    770  OD1 ASP A  62      70.420 114.760 158.830  1.00  0.00           O
ATOM    771  OD2 ASP A  62      70.450 115.590 156.750  1.00  0.00           O
ATOM    772  C   ASP A  62      71.450 112.150 159.150  1.00  0.00           C
ATOM    773  O   ASP A  62      70.670 111.360 158.600  1.00  0.00           O
ATOM    774  N   LYS A  63      71.440 112.310 160.500  1.00  0.00           N
ATOM    775  HN  LYS A  63      72.110 112.950 160.860  1.00  0.00           H
ATOM    776  CA  LYS A  63      70.640 111.690 161.480  1.00  0.00           C
ATOM    777  HA  LYS A  63      70.740 110.610 161.510  1.00  0.00           H
ATOM    778  CB  LYS A  63      71.220 112.040 162.910  1.00  0.00           C
ATOM    779  HB1 LYS A  63      71.180 113.150 162.970  1.00  0.00           H
ATOM    780  HB2 LYS A  63      70.460 111.660 163.620  1.00  0.00           H
ATOM    781  CG  LYS A  63      72.530 111.370 163.310  1.00  0.00           C
ATOM    782  HG1 LYS A  63      73.160 111.640 162.430  1.00  0.00           H
ATOM    783  HG2 LYS A  63      72.310 110.280 163.350  1.00  0.00           H
ATOM    784  CD  LYS A  63      73.140 112.060 164.540  1.00  0.00           C
ATOM    785  HD1 LYS A  63      73.550 113.030 164.160  1.00  0.00           H
ATOM    786  HD2 LYS A  63      74.050 111.460 164.750  1.00  0.00           H
ATOM    787  CE  LYS A  63      72.190 112.250 165.750  1.00  0.00           C
ATOM    788  HE1 LYS A  63      71.490 113.100 165.580  1.00  0.00           H
ATOM    789  HE2 LYS A  63      72.790 112.470 166.660  1.00  0.00           H
ATOM    790  NZ  LYS A  63      71.490 111.030 166.230  1.00  0.00           N
ATOM    791  HZ1 LYS A  63      70.510 110.980 165.880  1.00  0.00           H
ATOM    792  HZ2 LYS A  63      72.070 110.210 165.960  1.00  0.00           H
ATOM    793  HZ3 LYS A  63      71.420 111.070 167.270  1.00  0.00           H
ATOM    794  C   LYS A  63      69.170 112.030 161.340  1.00  0.00           C
ATOM    795  O   LYS A  63      68.290 111.240 161.730  1.00  0.00           O
ATOM    796  N   CYS A  64      68.810 113.210 160.760  1.00  0.00           N
ATOM    797  HN  CYS A  64      69.470 113.750 160.250  1.00  0.00           H
ATOM    798  CA  CYS A  64      67.470 113.840 160.820  1.00  0.00           C
ATOM    799  HA  CYS A  64      66.740 113.170 161.260  1.00  0.00           H
ATOM    800  CB  CYS A  64      67.490 115.250 161.430  1.00  0.00           C
ATOM    801  HB1 CYS A  64      66.440 115.570 161.560  1.00  0.00           H
ATOM    802  HB2 CYS A  64      68.010 115.790 160.610  1.00  0.00           H
ATOM    803  SG  CYS A  64      68.540 115.510 162.910  1.00  0.00           S
ATOM    804  C   CYS A  64      67.010 113.900 159.360  1.00  0.00           C
ATOM    805  O   CYS A  64      66.000 114.550 159.010  1.00  0.00           O
ATOM    806  N   SER A  65      67.700 113.290 158.390  1.00  0.00           N
ATOM    807  HN  SER A  65      68.620 112.920 158.500  1.00  0.00           H
ATOM    808  CA  SER A  65      67.150 113.130 157.010  1.00  0.00           C
ATOM    809  HA  SER A  65      66.820 114.120 156.720  1.00  0.00           H
ATOM    810  CB  SER A  65      68.190 112.740 156.040  1.00  0.00           C
ATOM    811  HB1 SER A  65      68.530 111.770 156.450  1.00  0.00           H
ATOM    812  HB2 SER A  65      69.060 113.430 155.980  1.00  0.00           H
ATOM    813  OG  SER A  65      67.720 112.440 154.760  1.00  0.00           O
ATOM    814  HG1 SER A  65      67.460 113.280 154.360  1.00  0.00           H
ATOM    815  C   SER A  65      65.990 112.210 157.070  1.00  0.00           C
ATOM    816  O   SER A  65      66.170 111.120 157.660  1.00  0.00           O
ATOM    817  N   TYR A  66      64.810 112.670 156.660  1.00  0.00           N
ATOM    818  HN  TYR A  66      64.860 113.590 156.290  1.00  0.00           H
ATOM    819  CA  TYR A  66      63.640 111.710 156.550  1.00  0.00           C
ATOM    820  HA  TYR A  66      63.920 110.710 156.830  1.00  0.00           H
ATOM    821  CB  TYR A  66      62.360 112.120 157.360  1.00  0.00           C
ATOM    822  HB1 TYR A  66      62.010 113.110 156.990  1.00  0.00           H
ATOM    823  HB2 TYR A  66      61.550 111.380 157.190  1.00  0.00           H
ATOM    824  CG  TYR A  66      62.690 112.270 158.810  1.00  0.00           C
ATOM    825  CD1 TYR A  66      62.940 111.200 159.720  1.00  0.00           C
ATOM    826  HD1 TYR A  66      62.720 110.220 159.320  1.00  0.00           H
ATOM    827  CE1 TYR A  66      63.240 111.450 161.040  1.00  0.00           C
ATOM    828  HE1 TYR A  66      63.380 110.550 161.630  1.00  0.00           H
ATOM    829  CZ  TYR A  66      63.400 112.760 161.500  1.00  0.00           C
ATOM    830  OH  TYR A  66      63.790 113.010 162.890  1.00  0.00           O
ATOM    831  HH  TYR A  66      63.910 113.960 163.020  1.00  0.00           H
ATOM    832  CD2 TYR A  66      62.880 113.580 159.310  1.00  0.00           C
ATOM    833  HD2 TYR A  66      62.770 114.460 158.690  1.00  0.00           H
ATOM    834  CE2 TYR A  66      63.250 113.770 160.670  1.00  0.00           C
ATOM    835  HE2 TYR A  66      63.530 114.760 161.000  1.00  0.00           H
ATOM    836  C   TYR A  66      63.140 111.560 155.160  1.00  0.00           C
ATOM    837  O   TYR A  66      62.290 110.730 154.850  1.00  0.00           O
ATOM    838  N   ILE A  67      63.710 112.290 154.210  1.00  0.00           N
ATOM    839  HN  ILE A  67      64.370 113.000 154.440  1.00  0.00           H
ATOM    840  CA  ILE A  67      63.150 112.330 152.920  1.00  0.00           C
ATOM    841  HA  ILE A  67      62.140 111.970 152.910  1.00  0.00           H
ATOM    842  CB  ILE A  67      63.140 113.770 152.480  1.00  0.00           C
ATOM    843  HB  ILE A  67      64.200 114.060 152.290  1.00  0.00           H
ATOM    844  CG2 ILE A  67      62.360 113.840 151.130  1.00  0.00           C
ATOM    845 HG21 ILE A  67      61.290 113.590 151.300  1.00  0.00           H
ATOM    846 HG22 ILE A  67      62.460 114.930 150.950  1.00  0.00           H
ATOM    847 HG23 ILE A  67      62.650 113.140 150.320  1.00  0.00           H
ATOM    848  CG1 ILE A  67      62.440 114.750 153.450  1.00  0.00           C
ATOM    849 HG11 ILE A  67      62.360 115.770 153.010  1.00  0.00           H
ATOM    850 HG12 ILE A  67      63.150 114.910 154.290  1.00  0.00           H
ATOM    851  CD  ILE A  67      61.100 114.350 153.870  1.00  0.00           C
ATOM    852  HD1 ILE A  67      60.690 114.900 154.740  1.00  0.00           H
ATOM    853  HD2 ILE A  67      60.350 114.600 153.090  1.00  0.00           H
ATOM    854  HD3 ILE A  67      60.990 113.250 154.050  1.00  0.00           H
ATOM    855  C   ILE A  67      63.960 111.360 152.020  1.00  0.00           C
ATOM    856  O   ILE A  67      63.490 110.240 151.770  1.00  0.00           O
ATOM    857  N   SER A  68      65.230 111.650 151.720  1.00  0.00           N
ATOM    858  HN  SER A  68      65.700 112.490 151.990  1.00  0.00           H
ATOM    859  CA  SER A  68      66.070 110.780 151.000  1.00  0.00           C
ATOM    860  HA  SER A  68      65.730 109.770 151.130  1.00  0.00           H
ATOM    861  CB  SER A  68      66.370 111.300 149.540  1.00  0.00           C
ATOM    862  HB1 SER A  68      66.710 112.350 149.690  1.00  0.00           H
ATOM    863  HB2 SER A  68      65.410 111.430 149.000  1.00  0.00           H
ATOM    864  OG  SER A  68      67.300 110.430 148.900  1.00  0.00           O
ATOM    865  HG1 SER A  68      68.090 110.960 148.780  1.00  0.00           H
ATOM    866  C   SER A  68      67.300 110.870 151.810  1.00  0.00           C
ATOM    867  O   SER A  68      67.910 111.900 151.980  1.00  0.00           O
ATOM    868  N   ARG A  69      67.830 109.720 152.290  1.00  0.00           N
ATOM    869  HN  ARG A  69      67.470 108.820 152.050  1.00  0.00           H
ATOM    870  CA  ARG A  69      68.970 109.730 153.190  1.00  0.00           C
ATOM    871  HA  ARG A  69      68.990 110.700 153.680  1.00  0.00           H
ATOM    872  CB  ARG A  69      69.050 108.500 154.210  1.00  0.00           C
ATOM    873  HB1 ARG A  69      68.950 107.560 153.610  1.00  0.00           H
ATOM    874  HB2 ARG A  69      69.960 108.650 154.830  1.00  0.00           H
ATOM    875  CG  ARG A  69      67.860 108.560 155.220  1.00  0.00           C
ATOM    876  HG1 ARG A  69      66.990 108.770 154.570  1.00  0.00           H
ATOM    877  HG2 ARG A  69      68.000 109.480 155.830  1.00  0.00           H
ATOM    878  CD  ARG A  69      67.620 107.300 156.130  1.00  0.00           C
ATOM    879  HD1 ARG A  69      66.840 107.410 156.910  1.00  0.00           H
ATOM    880  HD2 ARG A  69      68.630 107.180 156.570  1.00  0.00           H
ATOM    881  NE  ARG A  69      67.330 106.150 155.220  1.00  0.00           N
ATOM    882  HE  ARG A  69      67.170 106.170 154.230  1.00  0.00           H
ATOM    883  CZ  ARG A  69      67.430 104.900 155.670  1.00  0.00           C
ATOM    884  NH1 ARG A  69      67.640 104.640 156.940  1.00  0.00           N
ATOM    885 HH11 ARG A  69      67.530 103.720 157.330  1.00  0.00           H
ATOM    886 HH12 ARG A  69      67.870 105.320 157.650  1.00  0.00           H
ATOM    887  NH2 ARG A  69      67.210 103.880 154.880  1.00  0.00           N
ATOM    888 HH21 ARG A  69      67.310 102.940 155.210  1.00  0.00           H
ATOM    889 HH22 ARG A  69      67.510 104.050 153.940  1.00  0.00           H
ATOM    890  C   ARG A  69      70.260 109.770 152.380  1.00  0.00           C
ATOM    891  O   ARG A  69      71.310 109.250 152.850  1.00  0.00           O
ATOM    892  N   ASP A  70      70.310 110.230 151.100  1.00  0.00           N
ATOM    893  HN  ASP A  70      69.530 110.620 150.620  1.00  0.00           H
ATOM    894  CA  ASP A  70      71.520 110.020 150.300  1.00  0.00           C
ATOM    895  HA  ASP A  70      72.170 109.270 150.720  1.00  0.00           H
ATOM    896  CB  ASP A  70      71.270 109.630 148.760  1.00  0.00           C
ATOM    897  HB1 ASP A  70      72.170 109.850 148.160  1.00  0.00           H
ATOM    898  HB2 ASP A  70      71.080 108.540 148.710  1.00  0.00           H
ATOM    899  CG  ASP A  70      70.210 110.500 148.170  1.00  0.00           C
ATOM    900  OD1 ASP A  70      69.690 111.550 148.620  1.00  0.00           O
ATOM    901  OD2 ASP A  70      69.900 110.110 147.030  1.00  0.00           O
ATOM    902  C   ASP A  70      72.370 111.280 150.270  1.00  0.00           C
ATOM    903  O   ASP A  70      73.370 111.290 149.550  1.00  0.00           O
ATOM    904  N   ARG A  71      71.950 112.320 150.980  1.00  0.00           N
ATOM    905  HN  ARG A  71      71.140 112.150 151.540  1.00  0.00           H
ATOM    906  CA  ARG A  71      72.800 113.470 151.190  1.00  0.00           C
ATOM    907  HA  ARG A  71      73.090 113.860 150.230  1.00  0.00           H
ATOM    908  CB  ARG A  71      71.870 114.620 151.740  1.00  0.00           C
ATOM    909  HB1 ARG A  71      72.470 115.430 152.220  1.00  0.00           H
ATOM    910  HB2 ARG A  71      71.380 115.030 150.830  1.00  0.00           H
ATOM    911  CG  ARG A  71      70.840 114.230 152.780  1.00  0.00           C
ATOM    912  HG1 ARG A  71      71.450 113.880 153.640  1.00  0.00           H
ATOM    913  HG2 ARG A  71      70.160 113.360 152.620  1.00  0.00           H
ATOM    914  CD  ARG A  71      69.950 115.350 153.280  1.00  0.00           C
ATOM    915  HD1 ARG A  71      70.530 116.190 153.730  1.00  0.00           H
ATOM    916  HD2 ARG A  71      69.190 115.160 154.080  1.00  0.00           H
ATOM    917  NE  ARG A  71      69.240 115.820 152.040  1.00  0.00           N
ATOM    918  HE  ARG A  71      69.440 115.460 151.120  1.00  0.00           H
ATOM    919  CZ  ARG A  71      68.730 117.060 152.030  1.00  0.00           C
ATOM    920  NH1 ARG A  71      68.350 117.730 153.100  1.00  0.00           N
ATOM    921 HH11 ARG A  71      68.100 118.690 152.970  1.00  0.00           H
ATOM    922 HH12 ARG A  71      68.310 117.390 154.040  1.00  0.00           H
ATOM    923  NH2 ARG A  71      68.630 117.630 150.850  1.00  0.00           N
ATOM    924 HH21 ARG A  71      68.450 118.610 150.880  1.00  0.00           H
ATOM    925 HH22 ARG A  71      69.050 117.180 150.050  1.00  0.00           H
ATOM    926  C   ARG A  71      74.090 113.300 151.960  1.00  0.00           C
ATOM    927  O   ARG A  71      74.190 112.630 152.940  1.00  0.00           O
ATOM    928  N   GLY A  72      75.170 113.980 151.520  1.00  0.00           N
ATOM    929  HN  GLY A  72      75.100 114.660 150.790  1.00  0.00           H
ATOM    930  CA  GLY A  72      76.460 113.860 152.150  1.00  0.00           C
ATOM    931  HA1 GLY A  72      76.440 113.310 153.090  1.00  0.00           H
ATOM    932  HA2 GLY A  72      76.840 114.850 152.320  1.00  0.00           H
ATOM    933  C   GLY A  72      77.490 113.210 151.230  1.00  0.00           C
ATOM    934  O   GLY A  72      77.240 112.950 150.080  1.00  0.00           O
ATOM    935  N   TRP A  73      78.720 112.920 151.780  1.00  0.00           N
ATOM    936  HN  TRP A  73      78.900 113.210 152.710  1.00  0.00           H
ATOM    937  CA  TRP A  73      79.780 112.320 151.120  1.00  0.00           C
ATOM    938  HA  TRP A  73      79.510 112.070 150.110  1.00  0.00           H
ATOM    939  CB  TRP A  73      81.040 113.300 151.110  1.00  0.00           C
ATOM    940  HB1 TRP A  73      81.950 112.760 150.750  1.00  0.00           H
ATOM    941  HB2 TRP A  73      80.910 114.010 150.270  1.00  0.00           H
ATOM    942  CG  TRP A  73      81.400 114.070 152.320  1.00  0.00           C
ATOM    943  CD1 TRP A  73      81.070 115.370 152.550  1.00  0.00           C
ATOM    944  HD1 TRP A  73      80.470 115.970 151.890  1.00  0.00           H
ATOM    945  NE1 TRP A  73      81.590 115.780 153.750  1.00  0.00           N
ATOM    946  HE1 TRP A  73      81.490 116.600 154.250  1.00  0.00           H
ATOM    947  CE2 TRP A  73      82.270 114.650 154.260  1.00  0.00           C
ATOM    948  CD2 TRP A  73      82.130 113.600 153.400  1.00  0.00           C
ATOM    949  CE3 TRP A  73      82.650 112.360 153.710  1.00  0.00           C
ATOM    950  HE3 TRP A  73      82.620 111.500 153.060  1.00  0.00           H
ATOM    951  CZ3 TRP A  73      83.330 112.210 154.910  1.00  0.00           C
ATOM    952  HZ3 TRP A  73      83.800 111.290 155.220  1.00  0.00           H
ATOM    953  CZ2 TRP A  73      82.980 114.550 155.360  1.00  0.00           C
ATOM    954  HZ2 TRP A  73      82.890 115.320 156.110  1.00  0.00           H
ATOM    955  CH2 TRP A  73      83.460 113.300 155.760  1.00  0.00           C
ATOM    956  HH2 TRP A  73      83.990 113.160 156.690  1.00  0.00           H
ATOM    957  C   TRP A  73      80.130 111.020 151.710  1.00  0.00           C
ATOM    958  O   TRP A  73      80.120 110.790 152.890  1.00  0.00           O
ATOM    959  N   VAL A  74      80.460 110.020 150.800  1.00  0.00           N
ATOM    960  HN  VAL A  74      80.500 110.260 149.840  1.00  0.00           H
ATOM    961  CA  VAL A  74      80.890 108.710 151.180  1.00  0.00           C
ATOM    962  HA  VAL A  74      81.170 108.690 152.230  1.00  0.00           H
ATOM    963  CB  VAL A  74      79.840 107.660 150.890  1.00  0.00           C
ATOM    964  HB  VAL A  74      79.600 107.660 149.800  1.00  0.00           H
ATOM    965  CG1 VAL A  74      80.370 106.270 151.290  1.00  0.00           C
ATOM    966 HG11 VAL A  74      79.560 105.550 151.070  1.00  0.00           H
ATOM    967 HG12 VAL A  74      81.240 105.920 150.690  1.00  0.00           H
ATOM    968 HG13 VAL A  74      80.610 106.120 152.360  1.00  0.00           H
ATOM    969  CG2 VAL A  74      78.540 107.750 151.760  1.00  0.00           C
ATOM    970 HG21 VAL A  74      77.780 107.090 151.280  1.00  0.00           H
ATOM    971 HG22 VAL A  74      78.750 107.340 152.770  1.00  0.00           H
ATOM    972 HG23 VAL A  74      78.090 108.760 151.850  1.00  0.00           H
ATOM    973  C   VAL A  74      82.130 108.460 150.370  1.00  0.00           C
ATOM    974  O   VAL A  74      82.210 108.860 149.200  1.00  0.00           O
ATOM    975  N   VAL A  75      83.170 107.840 151.020  1.00  0.00           N
ATOM    976  HN  VAL A  75      83.120 107.750 152.010  1.00  0.00           H
ATOM    977  CA  VAL A  75      84.390 107.230 150.380  1.00  0.00           C
ATOM    978  HA  VAL A  75      84.250 107.420 149.320  1.00  0.00           H
ATOM    979  CB  VAL A  75      85.720 107.850 150.740  1.00  0.00           C
ATOM    980  HB  VAL A  75      85.870 107.880 151.840  1.00  0.00           H
ATOM    981  CG1 VAL A  75      86.900 107.110 149.990  1.00  0.00           C
ATOM    982 HG11 VAL A  75      87.210 106.230 150.610  1.00  0.00           H
ATOM    983 HG12 VAL A  75      86.670 106.900 148.920  1.00  0.00           H
ATOM    984 HG13 VAL A  75      87.810 107.740 149.960  1.00  0.00           H
ATOM    985  CG2 VAL A  75      85.760 109.360 150.180  1.00  0.00           C
ATOM    986 HG21 VAL A  75      84.970 110.080 150.460  1.00  0.00           H
ATOM    987 HG22 VAL A  75      86.720 109.880 150.400  1.00  0.00           H
ATOM    988 HG23 VAL A  75      85.720 109.390 149.070  1.00  0.00           H
ATOM    989  C   VAL A  75      84.320 105.740 150.790  1.00  0.00           C
ATOM    990  O   VAL A  75      84.230 105.300 151.960  1.00  0.00           O
ATOM    991  N   GLY A  76      84.390 104.850 149.760  1.00  0.00           N
ATOM    992  HN  GLY A  76      84.460 105.170 148.820  1.00  0.00           H
ATOM    993  CA  GLY A  76      84.520 103.370 149.990  1.00  0.00           C
ATOM    994  HA1 GLY A  76      83.480 103.090 150.130  1.00  0.00           H
ATOM    995  HA2 GLY A  76      85.250 103.130 150.750  1.00  0.00           H
ATOM    996  C   GLY A  76      85.100 102.600 148.870  1.00  0.00           C
ATOM    997  O   GLY A  76      85.770 103.080 147.990  1.00  0.00           O
ATOM    998  N   ILE A  77      84.680 101.290 148.850  1.00  0.00           N
ATOM    999  HN  ILE A  77      84.090 101.040 149.610  1.00  0.00           H
ATOM   1000  CA  ILE A  77      85.110 100.320 147.840  1.00  0.00           C
ATOM   1001  HA  ILE A  77      85.590 100.820 147.010  1.00  0.00           H
ATOM   1002  CB  ILE A  77      85.960  99.110 148.360  1.00  0.00           C
ATOM   1003  HB  ILE A  77      85.360  98.280 148.790  1.00  0.00           H
ATOM   1004  CG2 ILE A  77      86.880  98.590 147.180  1.00  0.00           C
ATOM   1005 HG21 ILE A  77      86.310  98.440 146.240  1.00  0.00           H
ATOM   1006 HG22 ILE A  77      87.660  99.370 147.020  1.00  0.00           H
ATOM   1007 HG23 ILE A  77      87.380  97.650 147.490  1.00  0.00           H
ATOM   1008  CG1 ILE A  77      86.840  99.530 149.610  1.00  0.00           C
ATOM   1009 HG11 ILE A  77      86.120  99.510 150.460  1.00  0.00           H
ATOM   1010 HG12 ILE A  77      87.110 100.610 149.640  1.00  0.00           H
ATOM   1011  CD  ILE A  77      88.030  98.690 149.960  1.00  0.00           C
ATOM   1012  HD1 ILE A  77      88.680  98.710 149.060  1.00  0.00           H
ATOM   1013  HD2 ILE A  77      88.610  99.080 150.810  1.00  0.00           H
ATOM   1014  HD3 ILE A  77      87.740  97.640 150.200  1.00  0.00           H
ATOM   1015  C   ILE A  77      83.710  99.820 147.340  1.00  0.00           C
ATOM   1016  O   ILE A  77      82.780  99.570 148.150  1.00  0.00           O
ATOM   1017  N   HIS A  78      83.570  99.710 146.040  1.00  0.00           N
ATOM   1018  HN  HIS A  78      84.340  99.910 145.440  1.00  0.00           H
ATOM   1019  CA  HIS A  78      82.370  99.290 145.440  1.00  0.00           C
ATOM   1020  HA  HIS A  78      81.690  98.770 146.100  1.00  0.00           H
ATOM   1021  CB  HIS A  78      81.450 100.480 145.010  1.00  0.00           C
ATOM   1022  HB1 HIS A  78      81.340 101.060 145.950  1.00  0.00           H
ATOM   1023  HB2 HIS A  78      81.990 101.110 144.270  1.00  0.00           H
ATOM   1024  ND1 HIS A  78      79.670 100.920 143.250  1.00  0.00           N
ATOM   1025  CG  HIS A  78      80.080 100.280 144.440  1.00  0.00           C
ATOM   1026  CE1 HIS A  78      78.590 100.250 142.890  1.00  0.00           C
ATOM   1027  HE1 HIS A  78      78.040 100.390 141.960  1.00  0.00           H
ATOM   1028  NE2 HIS A  78      78.380  99.170 143.680  1.00  0.00           N
ATOM   1029  HE2 HIS A  78      77.610  98.530 143.720  1.00  0.00           H
ATOM   1030  CD2 HIS A  78      79.290  99.230 144.720  1.00  0.00           C
ATOM   1031  HD2 HIS A  78      79.310  98.400 145.420  1.00  0.00           H
ATOM   1032  C   HIS A  78      82.610  98.500 144.190  1.00  0.00           C
ATOM   1033  O   HIS A  78      83.410  98.860 143.280  1.00  0.00           O
ATOM   1034  N   THR A  79      81.820  97.440 144.010  1.00  0.00           N
ATOM   1035  HN  THR A  79      81.130  97.110 144.660  1.00  0.00           H
ATOM   1036  CA  THR A  79      81.810  96.740 142.760  1.00  0.00           C
ATOM   1037  HA  THR A  79      82.840  96.630 142.460  1.00  0.00           H
ATOM   1038  CB  THR A  79      81.250  95.370 142.880  1.00  0.00           C
ATOM   1039  HB  THR A  79      81.310  94.690 142.000  1.00  0.00           H
ATOM   1040  OG1 THR A  79      79.880  95.300 143.330  1.00  0.00           O
ATOM   1041  HG1 THR A  79      79.460  95.960 142.780  1.00  0.00           H
ATOM   1042  CG2 THR A  79      82.100  94.580 143.840  1.00  0.00           C
ATOM   1043 HG21 THR A  79      83.160  94.790 143.620  1.00  0.00           H
ATOM   1044 HG22 THR A  79      81.830  94.760 144.900  1.00  0.00           H
ATOM   1045 HG23 THR A  79      81.860  93.500 143.680  1.00  0.00           H
ATOM   1046  C   THR A  79      81.070  97.430 141.700  1.00  0.00           C
ATOM   1047  O   THR A  79      79.850  97.580 141.700  1.00  0.00           O
ATOM   1048  N   ILE A  80      81.820  97.880 140.660  1.00  0.00           N
ATOM   1049  HN  ILE A  80      82.820  97.900 140.750  1.00  0.00           H
ATOM   1050  CA  ILE A  80      81.300  98.360 139.390  1.00  0.00           C
ATOM   1051  HA  ILE A  80      80.490  98.970 139.740  1.00  0.00           H
ATOM   1052  CB  ILE A  80      82.310  99.300 138.680  1.00  0.00           C
ATOM   1053  HB  ILE A  80      83.000  98.660 138.100  1.00  0.00           H
ATOM   1054  CG2 ILE A  80      81.500 100.190 137.720  1.00  0.00           C
ATOM   1055 HG21 ILE A  80      82.110 101.070 137.460  1.00  0.00           H
ATOM   1056 HG22 ILE A  80      81.220  99.720 136.750  1.00  0.00           H
ATOM   1057 HG23 ILE A  80      80.690 100.630 138.340  1.00  0.00           H
ATOM   1058  CG1 ILE A  80      83.240 100.190 139.540  1.00  0.00           C
ATOM   1059 HG11 ILE A  80      83.870 100.750 138.810  1.00  0.00           H
ATOM   1060 HG12 ILE A  80      83.980  99.600 140.130  1.00  0.00           H
ATOM   1061  CD  ILE A  80      82.590 101.160 140.590  1.00  0.00           C
ATOM   1062  HD1 ILE A  80      83.370 101.720 141.160  1.00  0.00           H
ATOM   1063  HD2 ILE A  80      82.020 101.970 140.110  1.00  0.00           H
ATOM   1064  HD3 ILE A  80      82.020 100.630 141.380  1.00  0.00           H
ATOM   1065  C   ILE A  80      80.700  97.250 138.590  1.00  0.00           C
ATOM   1066  O   ILE A  80      81.370  96.280 138.310  1.00  0.00           O
ATOM   1067  N   SER A  81      79.440  97.230 138.230  1.00  0.00           N
ATOM   1068  HN  SER A  81      78.880  98.010 138.500  1.00  0.00           H
ATOM   1069  CA  SER A  81      78.870  95.940 137.690  1.00  0.00           C
ATOM   1070  HA  SER A  81      79.630  95.170 137.620  1.00  0.00           H
ATOM   1071  CB  SER A  81      77.800  95.320 138.630  1.00  0.00           C
ATOM   1072  HB1 SER A  81      76.860  95.910 138.520  1.00  0.00           H
ATOM   1073  HB2 SER A  81      78.030  95.450 139.710  1.00  0.00           H
ATOM   1074  OG  SER A  81      77.580  93.930 138.310  1.00  0.00           O
ATOM   1075  HG1 SER A  81      77.010  93.940 137.540  1.00  0.00           H
ATOM   1076  C   SER A  81      78.270  96.160 136.320  1.00  0.00           C
ATOM   1077  O   SER A  81      77.220  96.820 136.260  1.00  0.00           O
ATOM   1078  N   ASP A  82      78.960  95.730 135.180  1.00  0.00           N
ATOM   1079  HN  ASP A  82      79.800  95.190 135.220  1.00  0.00           H
ATOM   1080  CA  ASP A  82      78.250  95.680 133.930  1.00  0.00           C
ATOM   1081  HA  ASP A  82      77.190  95.870 134.060  1.00  0.00           H
ATOM   1082  CB  ASP A  82      78.780  96.620 132.830  1.00  0.00           C
ATOM   1083  HB1 ASP A  82      79.890  96.660 132.750  1.00  0.00           H
ATOM   1084  HB2 ASP A  82      78.380  96.310 131.840  1.00  0.00           H
ATOM   1085  CG  ASP A  82      78.420  98.120 133.170  1.00  0.00           C
ATOM   1086  OD1 ASP A  82      77.370  98.280 133.830  1.00  0.00           O
ATOM   1087  OD2 ASP A  82      79.040  99.110 132.710  1.00  0.00           O
ATOM   1088  C   ASP A  82      78.380  94.250 133.480  1.00  0.00           C
ATOM   1089  O   ASP A  82      79.420  93.580 133.710  1.00  0.00           O
ATOM   1090  N   GLN A  83      77.220  93.640 132.980  1.00  0.00           N
ATOM   1091  HN  GLN A  83      76.400  94.190 132.820  1.00  0.00           H
ATOM   1092  CA  GLN A  83      77.220  92.290 132.340  1.00  0.00           C
ATOM   1093  HA  GLN A  83      76.230  92.200 131.910  1.00  0.00           H
ATOM   1094  CB  GLN A  83      78.360  92.080 131.230  1.00  0.00           C
ATOM   1095  HB1 GLN A  83      79.380  92.300 131.640  1.00  0.00           H
ATOM   1096  HB2 GLN A  83      78.440  91.010 130.980  1.00  0.00           H
ATOM   1097  CG  GLN A  83      78.130  92.850 129.950  1.00  0.00           C
ATOM   1098  HG1 GLN A  83      78.240  93.940 130.070  1.00  0.00           H
ATOM   1099  HG2 GLN A  83      77.110  92.780 129.500  1.00  0.00           H
ATOM   1100  CD  GLN A  83      79.130  92.420 128.870  1.00  0.00           C
ATOM   1101  OE1 GLN A  83      78.860  91.740 127.880  1.00  0.00           O
ATOM   1102  NE2 GLN A  83      80.380  92.870 129.010  1.00  0.00           N
ATOM   1103 HE21 GLN A  83      80.580  93.320 129.880  1.00  0.00           H
ATOM   1104 HE22 GLN A  83      81.000  92.740 128.240  1.00  0.00           H
ATOM   1105  C   GLN A  83      77.320  91.280 133.490  1.00  0.00           C
ATOM   1106  O   GLN A  83      77.540  90.070 133.230  1.00  0.00           O
ATOM   1107  N   ASP A  84      77.120  91.730 134.700  1.00  0.00           N
ATOM   1108  HN  ASP A  84      76.810  92.680 134.800  1.00  0.00           H
ATOM   1109  CA  ASP A  84      77.080  90.960 135.940  1.00  0.00           C
ATOM   1110  HA  ASP A  84      76.800  91.590 136.770  1.00  0.00           H
ATOM   1111  CB  ASP A  84      76.070  89.750 135.920  1.00  0.00           C
ATOM   1112  HB1 ASP A  84      76.160  89.310 134.900  1.00  0.00           H
ATOM   1113  HB2 ASP A  84      76.230  89.020 136.740  1.00  0.00           H
ATOM   1114  CG  ASP A  84      74.660  90.280 136.160  1.00  0.00           C
ATOM   1115  OD1 ASP A  84      74.410  91.540 136.290  1.00  0.00           O
ATOM   1116  OD2 ASP A  84      73.720  89.420 136.100  1.00  0.00           O
ATOM   1117  C   ASP A  84      78.520  90.650 136.410  1.00  0.00           C
ATOM   1118  O   ASP A  84      78.710  89.820 137.250  1.00  0.00           O
ATOM   1119  N   ASN A  85      79.560  91.440 135.920  1.00  0.00           N
ATOM   1120  HN  ASN A  85      79.210  92.130 135.290  1.00  0.00           H
ATOM   1121  CA  ASN A  85      80.920  91.220 136.080  1.00  0.00           C
ATOM   1122  HA  ASN A  85      81.030  90.220 136.470  1.00  0.00           H
ATOM   1123  CB  ASN A  85      81.620  91.310 134.760  1.00  0.00           C
ATOM   1124  HB1 ASN A  85      80.980  90.890 133.960  1.00  0.00           H
ATOM   1125  HB2 ASN A  85      81.910  92.330 134.420  1.00  0.00           H
ATOM   1126  CG  ASN A  85      82.940  90.590 134.900  1.00  0.00           C
ATOM   1127  OD1 ASN A  85      83.550  90.480 135.960  1.00  0.00           O
ATOM   1128  ND2 ASN A  85      83.260  89.840 133.810  1.00  0.00           N
ATOM   1129 HD21 ASN A  85      82.860  90.190 132.970  1.00  0.00           H
ATOM   1130 HD22 ASN A  85      84.230  89.580 133.880  1.00  0.00           H
ATOM   1131  C   ASN A  85      81.420  92.300 137.060  1.00  0.00           C
ATOM   1132  O   ASN A  85      81.480  93.520 136.760  1.00  0.00           O
ATOM   1133  N   LYS A  86      81.760  91.850 138.290  1.00  0.00           N
ATOM   1134  HN  LYS A  86      81.760  90.890 138.560  1.00  0.00           H
ATOM   1135  CA  LYS A  86      82.220  92.870 139.280  1.00  0.00           C
ATOM   1136  HA  LYS A  86      81.600  93.760 139.270  1.00  0.00           H
ATOM   1137  CB  LYS A  86      82.160  92.320 140.730  1.00  0.00           C
ATOM   1138  HB1 LYS A  86      82.860  91.460 140.780  1.00  0.00           H
ATOM   1139  HB2 LYS A  86      82.380  93.040 141.550  1.00  0.00           H
ATOM   1140  CG  LYS A  86      80.760  91.870 141.160  1.00  0.00           C
ATOM   1141  HG1 LYS A  86      80.870  91.510 142.210  1.00  0.00           H
ATOM   1142  HG2 LYS A  86      80.590  90.870 140.710  1.00  0.00           H
ATOM   1143  CD  LYS A  86      79.510  92.690 140.770  1.00  0.00           C
ATOM   1144  HD1 LYS A  86      79.540  92.390 139.700  1.00  0.00           H
ATOM   1145  HD2 LYS A  86      79.640  93.780 140.940  1.00  0.00           H
ATOM   1146  CE  LYS A  86      78.260  92.120 141.430  1.00  0.00           C
ATOM   1147  HE1 LYS A  86      78.300  92.310 142.520  1.00  0.00           H
ATOM   1148  HE2 LYS A  86      78.140  91.020 141.310  1.00  0.00           H
ATOM   1149  NZ  LYS A  86      77.030  92.650 140.940  1.00  0.00           N
ATOM   1150  HZ1 LYS A  86      77.000  93.640 141.280  1.00  0.00           H
ATOM   1151  HZ2 LYS A  86      77.050  92.610 139.900  1.00  0.00           H
ATOM   1152  HZ3 LYS A  86      76.230  92.080 141.270  1.00  0.00           H
ATOM   1153  C   LYS A  86      83.620  93.340 138.980  1.00  0.00           C
ATOM   1154  O   LYS A  86      84.560  92.510 138.900  1.00  0.00           O
ATOM   1155  N   ASP A  87      83.810  94.670 138.880  1.00  0.00           N
ATOM   1156  HN  ASP A  87      83.050  95.240 138.580  1.00  0.00           H
ATOM   1157  CA  ASP A  87      85.140  95.310 138.920  1.00  0.00           C
ATOM   1158  HA  ASP A  87      85.940  94.580 139.000  1.00  0.00           H
ATOM   1159  CB  ASP A  87      85.220  95.990 137.500  1.00  0.00           C
ATOM   1160  HB1 ASP A  87      85.100  95.170 136.760  1.00  0.00           H
ATOM   1161  HB2 ASP A  87      84.390  96.730 137.380  1.00  0.00           H
ATOM   1162  CG  ASP A  87      86.480  96.800 137.250  1.00  0.00           C
ATOM   1163  OD1 ASP A  87      87.150  97.180 138.250  1.00  0.00           O
ATOM   1164  OD2 ASP A  87      86.750  97.050 136.060  1.00  0.00           O
ATOM   1165  C   ASP A  87      85.200  96.130 140.170  1.00  0.00           C
ATOM   1166  O   ASP A  87      84.420  97.100 140.190  1.00  0.00           O
ATOM   1167  N   PRO A  88      85.980  95.780 141.140  1.00  0.00           N
ATOM   1168  CD  PRO A  88      86.780  94.540 141.200  1.00  0.00           C
ATOM   1169  HD1 PRO A  88      87.550  94.430 140.410  1.00  0.00           H
ATOM   1170  HD2 PRO A  88      86.170  93.660 140.900  1.00  0.00           H
ATOM   1171  CA  PRO A  88      85.860  96.330 142.480  1.00  0.00           C
ATOM   1172  HA  PRO A  88      84.830  96.600 142.640  1.00  0.00           H
ATOM   1173  CB  PRO A  88      86.220  95.110 143.470  1.00  0.00           C
ATOM   1174  HB1 PRO A  88      86.500  95.410 144.500  1.00  0.00           H
ATOM   1175  HB2 PRO A  88      85.340  94.430 143.460  1.00  0.00           H
ATOM   1176  CG  PRO A  88      87.280  94.410 142.630  1.00  0.00           C
ATOM   1177  HG1 PRO A  88      87.370  93.340 142.930  1.00  0.00           H
ATOM   1178  HG2 PRO A  88      88.260  94.930 142.740  1.00  0.00           H
ATOM   1179  C   PRO A  88      86.820  97.510 142.570  1.00  0.00           C
ATOM   1180  O   PRO A  88      88.000  97.360 142.480  1.00  0.00           O
ATOM   1181  N   ARG A  89      86.270  98.760 142.660  1.00  0.00           N
ATOM   1182  HN  ARG A  89      85.300  98.920 142.810  1.00  0.00           H
ATOM   1183  CA  ARG A  89      86.990  99.930 142.650  1.00  0.00           C
ATOM   1184  HA  ARG A  89      88.050  99.780 142.760  1.00  0.00           H
ATOM   1185  CB  ARG A  89      86.650 100.750 141.380  1.00  0.00           C
ATOM   1186  HB1 ARG A  89      85.590 101.080 141.440  1.00  0.00           H
ATOM   1187  HB2 ARG A  89      87.300 101.650 141.450  1.00  0.00           H
ATOM   1188  CG  ARG A  89      86.820  99.930 140.100  1.00  0.00           C
ATOM   1189  HG1 ARG A  89      85.970  99.310 139.740  1.00  0.00           H
ATOM   1190  HG2 ARG A  89      87.620  99.180 140.270  1.00  0.00           H
ATOM   1191  CD  ARG A  89      87.330 100.830 138.950  1.00  0.00           C
ATOM   1192  HD1 ARG A  89      88.380 101.140 139.080  1.00  0.00           H
ATOM   1193  HD2 ARG A  89      86.730 101.760 138.850  1.00  0.00           H
ATOM   1194  NE  ARG A  89      87.210 100.020 137.680  1.00  0.00           N
ATOM   1195  HE  ARG A  89      87.130  99.020 137.750  1.00  0.00           H
ATOM   1196  CZ  ARG A  89      87.480 100.490 136.470  1.00  0.00           C
ATOM   1197  NH1 ARG A  89      87.820 101.770 136.280  1.00  0.00           N
ATOM   1198 HH11 ARG A  89      88.370 102.020 135.480  1.00  0.00           H
ATOM   1199 HH12 ARG A  89      87.800 102.370 137.070  1.00  0.00           H
ATOM   1200  NH2 ARG A  89      87.650  99.700 135.520  1.00  0.00           N
ATOM   1201 HH21 ARG A  89      87.890 100.170 134.670  1.00  0.00           H
ATOM   1202 HH22 ARG A  89      87.510  98.710 135.560  1.00  0.00           H
ATOM   1203  C   ARG A  89      86.780 100.710 143.930  1.00  0.00           C
ATOM   1204  O   ARG A  89      85.780 100.540 144.640  1.00  0.00           O
ATOM   1205  N   TYR A  90      87.670 101.590 144.240  1.00  0.00           N
ATOM   1206  HN  TYR A  90      88.550 101.610 143.770  1.00  0.00           H
ATOM   1207  CA  TYR A  90      87.400 102.690 145.150  1.00  0.00           C
ATOM   1208  HA  TYR A  90      86.810 102.300 145.970  1.00  0.00           H
ATOM   1209  CB  TYR A  90      88.640 103.470 145.540  1.00  0.00           C
ATOM   1210  HB1 TYR A  90      89.060 104.110 144.730  1.00  0.00           H
ATOM   1211  HB2 TYR A  90      88.270 104.220 146.260  1.00  0.00           H
ATOM   1212  CG  TYR A  90      89.640 102.530 146.190  1.00  0.00           C
ATOM   1213  CD1 TYR A  90      89.340 101.850 147.310  1.00  0.00           C
ATOM   1214  HD1 TYR A  90      88.330 102.050 147.640  1.00  0.00           H
ATOM   1215  CE1 TYR A  90      90.250 101.060 148.040  1.00  0.00           C
ATOM   1216  HE1 TYR A  90      89.980 100.560 148.960  1.00  0.00           H
ATOM   1217  CZ  TYR A  90      91.510 100.880 147.530  1.00  0.00           C
ATOM   1218  OH  TYR A  90      92.520  99.990 147.900  1.00  0.00           O
ATOM   1219  HH  TYR A  90      93.290 100.250 147.400  1.00  0.00           H
ATOM   1220  CD2 TYR A  90      90.970 102.390 145.720  1.00  0.00           C
ATOM   1221  HD2 TYR A  90      91.330 102.930 144.860  1.00  0.00           H
ATOM   1222  CE2 TYR A  90      91.880 101.510 146.420  1.00  0.00           C
ATOM   1223  HE2 TYR A  90      92.840 101.500 145.910  1.00  0.00           H
ATOM   1224  C   TYR A  90      86.490 103.780 144.500  1.00  0.00           C
ATOM   1225  O   TYR A  90      86.540 104.070 143.310  1.00  0.00           O
ATOM   1226  N   PHE A  91      85.520 104.320 145.260  1.00  0.00           N
ATOM   1227  HN  PHE A  91      85.450 103.970 146.200  1.00  0.00           H
ATOM   1228  CA  PHE A  91      84.700 105.430 144.900  1.00  0.00           C
ATOM   1229  HA  PHE A  91      85.020 105.950 144.020  1.00  0.00           H
ATOM   1230  CB  PHE A  91      83.250 105.020 144.740  1.00  0.00           C
ATOM   1231  HB1 PHE A  91      82.650 105.760 144.160  1.00  0.00           H
ATOM   1232  HB2 PHE A  91      83.340 104.110 144.120  1.00  0.00           H
ATOM   1233  CG  PHE A  91      82.510 104.780 146.010  1.00  0.00           C
ATOM   1234  CD1 PHE A  91      82.680 103.530 146.640  1.00  0.00           C
ATOM   1235  HD1 PHE A  91      83.410 102.890 146.180  1.00  0.00           H
ATOM   1236  CE1 PHE A  91      81.910 103.240 147.770  1.00  0.00           C
ATOM   1237  HE1 PHE A  91      82.050 102.300 148.290  1.00  0.00           H
ATOM   1238  CZ  PHE A  91      80.980 104.200 148.320  1.00  0.00           C
ATOM   1239  HZ  PHE A  91      80.380 104.000 149.200  1.00  0.00           H
ATOM   1240  CD2 PHE A  91      81.580 105.760 146.490  1.00  0.00           C
ATOM   1241  HD2 PHE A  91      81.460 106.720 146.020  1.00  0.00           H
ATOM   1242  CE2 PHE A  91      80.810 105.460 147.620  1.00  0.00           C
ATOM   1243  HE2 PHE A  91      80.170 106.230 148.020  1.00  0.00           H
ATOM   1244  C   PHE A  91      84.710 106.550 145.900  1.00  0.00           C
ATOM   1245  O   PHE A  91      84.860 106.360 147.080  1.00  0.00           O
ATOM   1246  N   PHE A  92      84.460 107.760 145.430  1.00  0.00           N
ATOM   1247  HN  PHE A  92      84.330 107.790 144.450  1.00  0.00           H
ATOM   1248  CA  PHE A  92      84.030 108.950 146.130  1.00  0.00           C
ATOM   1249  HA  PHE A  92      83.970 108.720 147.180  1.00  0.00           H
ATOM   1250  CB  PHE A  92      85.300 109.890 146.180  1.00  0.00           C
ATOM   1251  HB1 PHE A  92      85.950 109.400 146.940  1.00  0.00           H
ATOM   1252  HB2 PHE A  92      85.760 109.860 145.170  1.00  0.00           H
ATOM   1253  CG  PHE A  92      85.110 111.290 146.570  1.00  0.00           C
ATOM   1254  CD1 PHE A  92      84.270 111.590 147.650  1.00  0.00           C
ATOM   1255  HD1 PHE A  92      83.690 110.800 148.100  1.00  0.00           H
ATOM   1256  CE1 PHE A  92      84.100 112.960 147.990  1.00  0.00           C
ATOM   1257  HE1 PHE A  92      83.490 113.260 148.830  1.00  0.00           H
ATOM   1258  CZ  PHE A  92      84.860 113.960 147.370  1.00  0.00           C
ATOM   1259  HZ  PHE A  92      84.810 115.020 147.610  1.00  0.00           H
ATOM   1260  CD2 PHE A  92      85.880 112.290 145.940  1.00  0.00           C
ATOM   1261  HD2 PHE A  92      86.610 112.080 145.160  1.00  0.00           H
ATOM   1262  CE2 PHE A  92      85.730 113.640 146.350  1.00  0.00           C
ATOM   1263  HE2 PHE A  92      86.350 114.370 145.850  1.00  0.00           H
ATOM   1264  C   PHE A  92      82.690 109.510 145.700  1.00  0.00           C
ATOM   1265  O   PHE A  92      82.600 110.010 144.550  1.00  0.00           O
ATOM   1266  N   SER A  93      81.600 109.530 146.520  1.00  0.00           N
ATOM   1267  HN  SER A  93      81.770 109.300 147.470  1.00  0.00           H
ATOM   1268  CA  SER A  93      80.310 110.160 146.170  1.00  0.00           C
ATOM   1269  HA  SER A  93      80.350 110.540 145.160  1.00  0.00           H
ATOM   1270  CB  SER A  93      79.010 109.270 146.310  1.00  0.00           C
ATOM   1271  HB1 SER A  93      79.240 108.380 145.690  1.00  0.00           H
ATOM   1272  HB2 SER A  93      78.160 109.880 145.930  1.00  0.00           H
ATOM   1273  OG  SER A  93      78.800 108.800 147.660  1.00  0.00           O
ATOM   1274  HG1 SER A  93      78.260 109.440 148.150  1.00  0.00           H
ATOM   1275  C   SER A  93      80.070 111.370 147.010  1.00  0.00           C
ATOM   1276  O   SER A  93      80.460 111.490 148.170  1.00  0.00           O
ATOM   1277  N   LEU A  94      79.420 112.390 146.380  1.00  0.00           N
ATOM   1278  HN  LEU A  94      79.260 112.310 145.400  1.00  0.00           H
ATOM   1279  CA  LEU A  94      79.060 113.650 147.000  1.00  0.00           C
ATOM   1280  HA  LEU A  94      79.010 113.430 148.060  1.00  0.00           H
ATOM   1281  CB  LEU A  94      80.070 114.860 146.750  1.00  0.00           C
ATOM   1282  HB1 LEU A  94      80.980 114.610 147.330  1.00  0.00           H
ATOM   1283  HB2 LEU A  94      80.220 114.970 145.650  1.00  0.00           H
ATOM   1284  CG  LEU A  94      79.570 116.230 147.180  1.00  0.00           C
ATOM   1285  HG  LEU A  94      78.560 116.390 146.740  1.00  0.00           H
ATOM   1286  CD1 LEU A  94      79.410 116.360 148.670  1.00  0.00           C
ATOM   1287 HD11 LEU A  94      78.910 115.440 149.040  1.00  0.00           H
ATOM   1288 HD12 LEU A  94      80.330 116.320 149.290  1.00  0.00           H
ATOM   1289 HD13 LEU A  94      78.890 117.300 148.940  1.00  0.00           H
ATOM   1290  CD2 LEU A  94      80.570 117.280 146.710  1.00  0.00           C
ATOM   1291 HD21 LEU A  94      80.100 118.280 146.710  1.00  0.00           H
ATOM   1292 HD22 LEU A  94      81.460 117.360 147.370  1.00  0.00           H
ATOM   1293 HD23 LEU A  94      80.900 117.220 145.650  1.00  0.00           H
ATOM   1294  C   LEU A  94      77.640 113.910 146.490  1.00  0.00           C
ATOM   1295  O   LEU A  94      77.370 113.870 145.290  1.00  0.00           O
ATOM   1296  N   LYS A  95      76.760 114.390 147.420  1.00  0.00           N
ATOM   1297  HN  LYS A  95      77.050 114.450 148.370  1.00  0.00           H
ATOM   1298  CA  LYS A  95      75.480 115.010 147.030  1.00  0.00           C
ATOM   1299  HA  LYS A  95      75.470 115.350 146.010  1.00  0.00           H
ATOM   1300  CB  LYS A  95      74.380 113.910 147.180  1.00  0.00           C
ATOM   1301  HB1 LYS A  95      74.650 113.180 146.390  1.00  0.00           H
ATOM   1302  HB2 LYS A  95      74.450 113.330 148.120  1.00  0.00           H
ATOM   1303  CG  LYS A  95      73.000 114.390 146.870  1.00  0.00           C
ATOM   1304  HG1 LYS A  95      72.960 114.810 145.840  1.00  0.00           H
ATOM   1305  HG2 LYS A  95      72.540 115.170 147.510  1.00  0.00           H
ATOM   1306  CD  LYS A  95      71.950 113.300 146.910  1.00  0.00           C
ATOM   1307  HD1 LYS A  95      71.860 113.010 147.980  1.00  0.00           H
ATOM   1308  HD2 LYS A  95      72.330 112.430 146.330  1.00  0.00           H
ATOM   1309  CE  LYS A  95      70.560 113.780 146.480  1.00  0.00           C
ATOM   1310  HE1 LYS A  95      70.710 114.360 145.540  1.00  0.00           H
ATOM   1311  HE2 LYS A  95      70.070 114.210 147.380  1.00  0.00           H
ATOM   1312  NZ  LYS A  95      69.740 112.640 145.980  1.00  0.00           N
ATOM   1313  HZ1 LYS A  95      68.720 112.790 146.120  1.00  0.00           H
ATOM   1314  HZ2 LYS A  95      69.930 112.470 144.970  1.00  0.00           H
ATOM   1315  HZ3 LYS A  95      69.980 111.690 146.320  1.00  0.00           H
ATOM   1316  C   LYS A  95      75.150 116.090 148.030  1.00  0.00           C
ATOM   1317  O   LYS A  95      74.970 115.840 149.200  1.00  0.00           O
ATOM   1318  N   THR A  96      75.150 117.370 147.590  1.00  0.00           N
ATOM   1319  HN  THR A  96      75.120 117.690 146.650  1.00  0.00           H
ATOM   1320  CA  THR A  96      74.960 118.390 148.590  1.00  0.00           C
ATOM   1321  HA  THR A  96      75.600 118.220 149.450  1.00  0.00           H
ATOM   1322  CB  THR A  96      75.420 119.750 148.150  1.00  0.00           C
ATOM   1323  HB  THR A  96      75.440 120.490 148.970  1.00  0.00           H
ATOM   1324  OG1 THR A  96      74.490 120.390 147.260  1.00  0.00           O
ATOM   1325  HG1 THR A  96      74.940 121.170 146.920  1.00  0.00           H
ATOM   1326  CG2 THR A  96      76.830 119.710 147.460  1.00  0.00           C
ATOM   1327 HG21 THR A  96      77.170 120.750 147.270  1.00  0.00           H
ATOM   1328 HG22 THR A  96      77.530 119.180 148.140  1.00  0.00           H
ATOM   1329 HG23 THR A  96      76.810 119.210 146.470  1.00  0.00           H
ATOM   1330  C   THR A  96      73.510 118.500 149.020  1.00  0.00           C
ATOM   1331  O   THR A  96      72.610 117.850 148.480  1.00  0.00           O
ATOM   1332  N   ASP A  97      73.190 119.360 149.950  1.00  0.00           N
ATOM   1333  HN  ASP A  97      73.850 119.980 150.380  1.00  0.00           H
ATOM   1334  CA  ASP A  97      71.820 119.380 150.390  1.00  0.00           C
ATOM   1335  HA  ASP A  97      71.340 118.410 150.330  1.00  0.00           H
ATOM   1336  CB  ASP A  97      71.650 119.890 151.820  1.00  0.00           C
ATOM   1337  HB1 ASP A  97      72.480 120.630 151.910  1.00  0.00           H
ATOM   1338  HB2 ASP A  97      70.720 120.450 152.070  1.00  0.00           H
ATOM   1339  CG  ASP A  97      71.970 118.860 152.920  1.00  0.00           C
ATOM   1340  OD1 ASP A  97      72.400 117.720 152.660  1.00  0.00           O
ATOM   1341  OD2 ASP A  97      71.910 119.370 154.070  1.00  0.00           O
ATOM   1342  C   ASP A  97      70.970 120.190 149.380  1.00  0.00           C
ATOM   1343  O   ASP A  97      69.720 120.230 149.570  1.00  0.00           O
ATOM   1344  N   ARG A  98      71.490 120.790 148.340  1.00  0.00           N
ATOM   1345  HN  ARG A  98      72.490 120.780 148.260  1.00  0.00           H
ATOM   1346  CA  ARG A  98      70.770 121.540 147.300  1.00  0.00           C
ATOM   1347  HA  ARG A  98      69.830 121.860 147.740  1.00  0.00           H
ATOM   1348  CB  ARG A  98      71.540 122.630 146.580  1.00  0.00           C
ATOM   1349  HB1 ARG A  98      72.350 122.260 145.920  1.00  0.00           H
ATOM   1350  HB2 ARG A  98      70.860 123.140 145.870  1.00  0.00           H
ATOM   1351  CG  ARG A  98      71.930 123.760 147.540  1.00  0.00           C
ATOM   1352  HG1 ARG A  98      72.730 123.340 148.190  1.00  0.00           H
ATOM   1353  HG2 ARG A  98      71.250 124.260 148.250  1.00  0.00           H
ATOM   1354  CD  ARG A  98      72.610 124.980 146.830  1.00  0.00           C
ATOM   1355  HD1 ARG A  98      72.120 125.420 145.930  1.00  0.00           H
ATOM   1356  HD2 ARG A  98      73.540 124.500 146.470  1.00  0.00           H
ATOM   1357  NE  ARG A  98      72.870 126.060 147.850  1.00  0.00           N
ATOM   1358  HE  ARG A  98      72.140 126.490 148.380  1.00  0.00           H
ATOM   1359  CZ  ARG A  98      74.080 126.590 148.190  1.00  0.00           C
ATOM   1360  NH1 ARG A  98      75.130 126.220 147.570  1.00  0.00           N
ATOM   1361 HH11 ARG A  98      76.030 126.610 147.750  1.00  0.00           H
ATOM   1362 HH12 ARG A  98      74.960 125.740 146.710  1.00  0.00           H
ATOM   1363  NH2 ARG A  98      74.170 127.440 149.160  1.00  0.00           N
ATOM   1364 HH21 ARG A  98      75.120 127.710 149.330  1.00  0.00           H
ATOM   1365 HH22 ARG A  98      73.350 127.890 149.530  1.00  0.00           H
ATOM   1366  C   ARG A  98      70.370 120.490 146.160  1.00  0.00           C
ATOM   1367  O   ARG A  98      69.310 120.540 145.610  1.00  0.00           O
ATOM   1368  N   ALA A  99      71.400 119.620 145.890  1.00  0.00           N
ATOM   1369  HN  ALA A  99      72.320 119.760 146.250  1.00  0.00           H
ATOM   1370  CA  ALA A  99      71.330 118.600 144.860  1.00  0.00           C
ATOM   1371  HA  ALA A  99      71.210 119.220 143.980  1.00  0.00           H
ATOM   1372  CB  ALA A  99      72.700 117.880 144.730  1.00  0.00           C
ATOM   1373  HB1 ALA A  99      72.580 117.240 143.830  1.00  0.00           H
ATOM   1374  HB2 ALA A  99      73.490 118.630 144.510  1.00  0.00           H
ATOM   1375  HB3 ALA A  99      72.940 117.230 145.600  1.00  0.00           H
ATOM   1376  C   ALA A  99      70.210 117.590 144.940  1.00  0.00           C
ATOM   1377  O   ALA A  99      69.980 116.950 145.980  1.00  0.00           O
ATOM   1378  N   ARG A 100      69.520 117.440 143.780  1.00  0.00           N
ATOM   1379  HN  ARG A 100      69.620 118.140 143.070  1.00  0.00           H
ATOM   1380  CA  ARG A 100      68.600 116.360 143.510  1.00  0.00           C
ATOM   1381  HA  ARG A 100      67.970 116.180 144.370  1.00  0.00           H
ATOM   1382  CB  ARG A 100      67.700 116.660 142.300  1.00  0.00           C
ATOM   1383  HB1 ARG A 100      68.310 116.840 141.400  1.00  0.00           H
ATOM   1384  HB2 ARG A 100      67.160 115.730 142.040  1.00  0.00           H
ATOM   1385  CG  ARG A 100      66.610 117.740 142.610  1.00  0.00           C
ATOM   1386  HG1 ARG A 100      66.240 118.300 141.720  1.00  0.00           H
ATOM   1387  HG2 ARG A 100      67.020 118.500 143.320  1.00  0.00           H
ATOM   1388  CD  ARG A 100      65.380 117.060 143.320  1.00  0.00           C
ATOM   1389  HD1 ARG A 100      65.630 116.430 144.210  1.00  0.00           H
ATOM   1390  HD2 ARG A 100      64.800 116.450 142.590  1.00  0.00           H
ATOM   1391  NE  ARG A 100      64.570 118.250 143.740  1.00  0.00           N
ATOM   1392  HE  ARG A 100      64.970 119.170 143.690  1.00  0.00           H
ATOM   1393  CZ  ARG A 100      63.450 118.190 144.390  1.00  0.00           C
ATOM   1394  NH1 ARG A 100      62.800 117.110 144.750  1.00  0.00           N
ATOM   1395 HH11 ARG A 100      61.910 117.240 145.210  1.00  0.00           H
ATOM   1396 HH12 ARG A 100      63.150 116.210 144.510  1.00  0.00           H
ATOM   1397  NH2 ARG A 100      63.030 119.360 144.750  1.00  0.00           N
ATOM   1398 HH21 ARG A 100      62.430 119.420 145.550  1.00  0.00           H
ATOM   1399 HH22 ARG A 100      63.650 120.140 144.650  1.00  0.00           H
ATOM   1400  C   ARG A 100      69.260 115.050 143.220  1.00  0.00           C
ATOM   1401  O   ARG A 100      68.690 114.060 143.400  1.00  0.00           O
ATOM   1402  N   GLN A 101      70.470 115.040 142.680  1.00  0.00           N
ATOM   1403  HN  GLN A 101      70.870 115.900 142.380  1.00  0.00           H
ATOM   1404  CA  GLN A 101      71.190 113.870 142.190  1.00  0.00           C
ATOM   1405  HA  GLN A 101      70.620 112.970 142.300  1.00  0.00           H
ATOM   1406  CB  GLN A 101      71.410 114.200 140.680  1.00  0.00           C
ATOM   1407  HB1 GLN A 101      72.060 115.100 140.630  1.00  0.00           H
ATOM   1408  HB2 GLN A 101      71.950 113.330 140.250  1.00  0.00           H
ATOM   1409  CG  GLN A 101      70.200 114.430 139.810  1.00  0.00           C
ATOM   1410  HG1 GLN A 101      70.480 114.670 138.760  1.00  0.00           H
ATOM   1411  HG2 GLN A 101      69.650 115.360 140.080  1.00  0.00           H
ATOM   1412  CD  GLN A 101      69.120 113.360 139.750  1.00  0.00           C
ATOM   1413  OE1 GLN A 101      69.290 112.170 140.010  1.00  0.00           O
ATOM   1414  NE2 GLN A 101      67.880 113.800 139.520  1.00  0.00           N
ATOM   1415 HE21 GLN A 101      67.560 114.710 139.270  1.00  0.00           H
ATOM   1416 HE22 GLN A 101      67.150 113.160 139.770  1.00  0.00           H
ATOM   1417  C   GLN A 101      72.540 113.740 142.910  1.00  0.00           C
ATOM   1418  O   GLN A 101      73.200 114.720 143.240  1.00  0.00           O
ATOM   1419  N   VAL A 102      72.980 112.500 143.190  1.00  0.00           N
ATOM   1420  HN  VAL A 102      72.430 111.710 142.940  1.00  0.00           H
ATOM   1421  CA  VAL A 102      74.280 112.200 143.700  1.00  0.00           C
ATOM   1422  HA  VAL A 102      74.660 112.980 144.350  1.00  0.00           H
ATOM   1423  CB  VAL A 102      74.340 110.920 144.520  1.00  0.00           C
ATOM   1424  HB  VAL A 102      73.390 110.970 145.080  1.00  0.00           H
ATOM   1425  CG1 VAL A 102      74.210 109.720 143.590  1.00  0.00           C
ATOM   1426 HG11 VAL A 102      74.190 108.850 144.280  1.00  0.00           H
ATOM   1427 HG12 VAL A 102      73.280 109.680 142.990  1.00  0.00           H
ATOM   1428 HG13 VAL A 102      75.060 109.650 142.870  1.00  0.00           H
ATOM   1429  CG2 VAL A 102      75.640 110.830 145.400  1.00  0.00           C
ATOM   1430 HG21 VAL A 102      75.920 111.820 145.810  1.00  0.00           H
ATOM   1431 HG22 VAL A 102      75.510 110.140 146.260  1.00  0.00           H
ATOM   1432 HG23 VAL A 102      76.440 110.540 144.690  1.00  0.00           H
ATOM   1433  C   VAL A 102      75.360 112.260 142.610  1.00  0.00           C
ATOM   1434  O   VAL A 102      74.990 111.920 141.500  1.00  0.00           O
ATOM   1435  N   THR A 103      76.580 112.590 142.810  1.00  0.00           N
ATOM   1436  HN  THR A 103      76.940 112.950 143.670  1.00  0.00           H
ATOM   1437  CA  THR A 103      77.600 112.470 141.730  1.00  0.00           C
ATOM   1438  HA  THR A 103      77.200 111.880 140.910  1.00  0.00           H
ATOM   1439  CB  THR A 103      78.090 113.800 141.080  1.00  0.00           C
ATOM   1440  HB  THR A 103      78.320 114.540 141.870  1.00  0.00           H
ATOM   1441  OG1 THR A 103      77.050 114.470 140.390  1.00  0.00           O
ATOM   1442  HG1 THR A 103      77.050 113.990 139.560  1.00  0.00           H
ATOM   1443  CG2 THR A 103      79.350 113.700 140.230  1.00  0.00           C
ATOM   1444 HG21 THR A 103      79.520 114.640 139.670  1.00  0.00           H
ATOM   1445 HG22 THR A 103      80.240 113.410 140.840  1.00  0.00           H
ATOM   1446 HG23 THR A 103      79.200 112.910 139.470  1.00  0.00           H
ATOM   1447  C   THR A 103      78.800 111.810 142.310  1.00  0.00           C
ATOM   1448  O   THR A 103      79.210 112.050 143.460  1.00  0.00           O
ATOM   1449  N   THR A 104      79.410 110.840 141.550  1.00  0.00           N
ATOM   1450  HN  THR A 104      79.050 110.660 140.640  1.00  0.00           H
ATOM   1451  CA  THR A 104      80.420 109.870 142.120  1.00  0.00           C
ATOM   1452  HA  THR A 104      80.850 110.270 143.020  1.00  0.00           H
ATOM   1453  CB  THR A 104      79.800 108.480 142.350  1.00  0.00           C
ATOM   1454  HB  THR A 104      79.510 108.040 141.370  1.00  0.00           H
ATOM   1455  OG1 THR A 104      78.620 108.590 143.090  1.00  0.00           O
ATOM   1456  HG1 THR A 104      77.980 108.910 142.440  1.00  0.00           H
ATOM   1457  CG2 THR A 104      80.770 107.430 142.990  1.00  0.00           C
ATOM   1458 HG21 THR A 104      81.150 107.820 143.960  1.00  0.00           H
ATOM   1459 HG22 THR A 104      80.220 106.470 143.120  1.00  0.00           H
ATOM   1460 HG23 THR A 104      81.700 107.270 142.410  1.00  0.00           H
ATOM   1461  C   THR A 104      81.540 109.660 141.110  1.00  0.00           C
ATOM   1462  O   THR A 104      81.260 109.460 139.940  1.00  0.00           O
ATOM   1463  N   ILE A 105      82.770 109.550 141.600  1.00  0.00           N
ATOM   1464  HN  ILE A 105      82.960 109.770 142.550  1.00  0.00           H
ATOM   1465  CA  ILE A 105      83.840 109.140 140.700  1.00  0.00           C
ATOM   1466  HA  ILE A 105      83.410 108.790 139.770  1.00  0.00           H
ATOM   1467  CB  ILE A 105      84.760 110.330 140.550  1.00  0.00           C
ATOM   1468  HB  ILE A 105      85.670 110.070 139.980  1.00  0.00           H
ATOM   1469  CG2 ILE A 105      84.040 111.410 139.730  1.00  0.00           C
ATOM   1470 HG21 ILE A 105      84.730 112.160 139.290  1.00  0.00           H
ATOM   1471 HG22 ILE A 105      83.490 110.950 138.880  1.00  0.00           H
ATOM   1472 HG23 ILE A 105      83.190 111.880 140.270  1.00  0.00           H
ATOM   1473  CG1 ILE A 105      85.370 110.970 141.830  1.00  0.00           C
ATOM   1474 HG11 ILE A 105      86.030 110.220 142.300  1.00  0.00           H
ATOM   1475 HG12 ILE A 105      84.580 111.200 142.570  1.00  0.00           H
ATOM   1476  CD  ILE A 105      86.180 112.270 141.540  1.00  0.00           C
ATOM   1477  HD1 ILE A 105      85.590 113.210 141.440  1.00  0.00           H
ATOM   1478  HD2 ILE A 105      86.890 112.420 142.380  1.00  0.00           H
ATOM   1479  HD3 ILE A 105      86.880 111.980 140.740  1.00  0.00           H
ATOM   1480  C   ILE A 105      84.650 108.020 141.330  1.00  0.00           C
ATOM   1481  O   ILE A 105      84.670 107.880 142.540  1.00  0.00           O
ATOM   1482  N   ASN A 106      85.180 107.150 140.420  1.00  0.00           N
ATOM   1483  HN  ASN A 106      85.090 107.340 139.440  1.00  0.00           H
ATOM   1484  CA  ASN A 106      85.900 105.910 140.730  1.00  0.00           C
ATOM   1485  HA  ASN A 106      85.900 105.700 141.790  1.00  0.00           H
ATOM   1486  CB  ASN A 106      85.130 104.690 140.000  1.00  0.00           C
ATOM   1487  HB1 ASN A 106      85.430 104.750 138.930  1.00  0.00           H
ATOM   1488  HB2 ASN A 106      85.640 103.810 140.460  1.00  0.00           H
ATOM   1489  CG  ASN A 106      83.640 104.530 140.310  1.00  0.00           C
ATOM   1490  OD1 ASN A 106      83.260 104.510 141.460  1.00  0.00           O
ATOM   1491  ND2 ASN A 106      82.760 104.560 139.240  1.00  0.00           N
ATOM   1492 HD21 ASN A 106      83.050 104.710 138.290  1.00  0.00           H
ATOM   1493 HD22 ASN A 106      81.790 104.340 139.330  1.00  0.00           H
ATOM   1494  C   ASN A 106      87.340 105.920 140.220  1.00  0.00           C
ATOM   1495  O   ASN A 106      87.690 106.760 139.430  1.00  0.00           O
ATOM   1496  N   ALA A 107      88.090 104.960 140.740  1.00  0.00           N
ATOM   1497  HN  ALA A 107      87.690 104.400 141.460  1.00  0.00           H
ATOM   1498  CA  ALA A 107      89.450 104.600 140.360  1.00  0.00           C
ATOM   1499  HA  ALA A 107      89.960 105.530 140.170  1.00  0.00           H
ATOM   1500  CB  ALA A 107      89.990 103.610 141.390  1.00  0.00           C
ATOM   1501  HB1 ALA A 107      89.510 102.610 141.420  1.00  0.00           H
ATOM   1502  HB2 ALA A 107      91.070 103.380 141.200  1.00  0.00           H
ATOM   1503  HB3 ALA A 107      89.900 104.150 142.350  1.00  0.00           H
ATOM   1504  C   ALA A 107      89.440 104.130 138.880  1.00  0.00           C
ATOM   1505  O   ALA A 107      88.540 103.570 138.320  1.00  0.00           O
ATOM   1506  N   HIS A 108      90.630 104.240 138.310  1.00  0.00           N
ATOM   1507  HN  HIS A 108      91.460 104.480 138.800  1.00  0.00           H
ATOM   1508  CA  HIS A 108      90.970 103.840 136.950  1.00  0.00           C
ATOM   1509  HA  HIS A 108      90.100 104.000 136.330  1.00  0.00           H
ATOM   1510  CB  HIS A 108      92.280 104.410 136.300  1.00  0.00           C
ATOM   1511  HB1 HIS A 108      92.140 104.190 135.220  1.00  0.00           H
ATOM   1512  HB2 HIS A 108      92.280 105.510 136.440  1.00  0.00           H
ATOM   1513  ND1 HIS A 108      93.900 103.720 138.100  1.00  0.00           N
ATOM   1514  CG  HIS A 108      93.610 103.790 136.770  1.00  0.00           C
ATOM   1515  CE1 HIS A 108      95.060 103.090 138.110  1.00  0.00           C
ATOM   1516  HE1 HIS A 108      95.610 102.920 139.030  1.00  0.00           H
ATOM   1517  NE2 HIS A 108      95.550 102.790 136.870  1.00  0.00           N
ATOM   1518  HE2 HIS A 108      96.390 102.290 136.650  1.00  0.00           H
ATOM   1519  CD2 HIS A 108      94.640 103.310 135.990  1.00  0.00           C
ATOM   1520  HD2 HIS A 108      94.650 102.980 134.960  1.00  0.00           H
ATOM   1521  C   HIS A 108      91.140 102.310 136.850  1.00  0.00           C
ATOM   1522  O   HIS A 108      90.910 101.760 135.780  1.00  0.00           O
ATOM   1523  N   ARG A 109      91.470 101.590 137.930  1.00  0.00           N
ATOM   1524  HN  ARG A 109      91.520 102.140 138.760  1.00  0.00           H
ATOM   1525  CA  ARG A 109      91.790 100.160 137.920  1.00  0.00           C
ATOM   1526  HA  ARG A 109      91.270  99.680 137.110  1.00  0.00           H
ATOM   1527  CB  ARG A 109      93.270  99.900 137.920  1.00  0.00           C
ATOM   1528  HB1 ARG A 109      93.710 100.410 137.040  1.00  0.00           H
ATOM   1529  HB2 ARG A 109      93.730 100.560 138.690  1.00  0.00           H
ATOM   1530  CG  ARG A 109      93.830  98.530 138.130  1.00  0.00           C
ATOM   1531  HG1 ARG A 109      93.630  97.900 137.230  1.00  0.00           H
ATOM   1532  HG2 ARG A 109      93.300  97.960 138.930  1.00  0.00           H
ATOM   1533  CD  ARG A 109      95.400  98.390 138.270  1.00  0.00           C
ATOM   1534  HD1 ARG A 109      95.440  99.090 139.140  1.00  0.00           H
ATOM   1535  HD2 ARG A 109      96.000  98.760 137.410  1.00  0.00           H
ATOM   1536  NE  ARG A 109      95.710  96.980 138.590  1.00  0.00           N
ATOM   1537  HE  ARG A 109      94.990  96.290 138.570  1.00  0.00           H
ATOM   1538  CZ  ARG A 109      97.000  96.620 138.590  1.00  0.00           C
ATOM   1539  NH1 ARG A 109      98.030  97.420 138.460  1.00  0.00           N
ATOM   1540 HH11 ARG A 109      98.890  96.950 138.680  1.00  0.00           H
ATOM   1541 HH12 ARG A 109      97.880  98.400 138.610  1.00  0.00           H
ATOM   1542  NH2 ARG A 109      97.270  95.350 138.760  1.00  0.00           N
ATOM   1543 HH21 ARG A 109      98.210  95.120 138.500  1.00  0.00           H
ATOM   1544 HH22 ARG A 109      96.580  94.640 138.840  1.00  0.00           H
ATOM   1545  C   ARG A 109      91.120  99.600 139.200  1.00  0.00           C
ATOM   1546  O   ARG A 109      90.840 100.280 140.170  1.00  0.00           O
ATOM   1547  N   SER A 110      90.870  98.250 139.250  1.00  0.00           N
ATOM   1548  HN  SER A 110      91.090  97.670 138.480  1.00  0.00           H
ATOM   1549  CA  SER A 110      90.330  97.520 140.460  1.00  0.00           C
ATOM   1550  HA  SER A 110      89.410  98.040 140.690  1.00  0.00           H
ATOM   1551  CB  SER A 110      90.100  96.050 140.020  1.00  0.00           C
ATOM   1552  HB1 SER A 110      89.700  95.370 140.800  1.00  0.00           H
ATOM   1553  HB2 SER A 110      91.120  95.720 139.730  1.00  0.00           H
ATOM   1554  OG  SER A 110      89.420  96.010 138.710  1.00  0.00           O
ATOM   1555  HG1 SER A 110      88.650  96.580 138.710  1.00  0.00           H
ATOM   1556  C   SER A 110      91.320  97.520 141.620  1.00  0.00           C
ATOM   1557  O   SER A 110      92.550  97.470 141.410  1.00  0.00           O
ATOM   1558  N   TYR A 111      90.770  97.600 142.870  1.00  0.00           N
ATOM   1559  HN  TYR A 111      89.780  97.530 143.010  1.00  0.00           H
ATOM   1560  CA  TYR A 111      91.560  97.740 144.090  1.00  0.00           C
ATOM   1561  HA  TYR A 111      92.020  98.640 143.710  1.00  0.00           H
ATOM   1562  CB  TYR A 111      90.740  98.120 145.410  1.00  0.00           C
ATOM   1563  HB1 TYR A 111      91.620  98.480 145.980  1.00  0.00           H
ATOM   1564  HB2 TYR A 111      89.990  98.910 145.210  1.00  0.00           H
ATOM   1565  CG  TYR A 111      90.190  96.920 146.240  1.00  0.00           C
ATOM   1566  CD1 TYR A 111      89.010  96.270 145.830  1.00  0.00           C
ATOM   1567  HD1 TYR A 111      88.560  96.590 144.900  1.00  0.00           H
ATOM   1568  CE1 TYR A 111      88.490  95.210 146.580  1.00  0.00           C
ATOM   1569  HE1 TYR A 111      87.670  94.620 146.220  1.00  0.00           H
ATOM   1570  CZ  TYR A 111      89.150  94.820 147.750  1.00  0.00           C
ATOM   1571  OH  TYR A 111      88.650  93.710 148.440  1.00  0.00           O
ATOM   1572  HH  TYR A 111      89.050  93.630 149.300  1.00  0.00           H
ATOM   1573  CD2 TYR A 111      90.920  96.390 147.330  1.00  0.00           C
ATOM   1574  HD2 TYR A 111      91.850  96.830 147.680  1.00  0.00           H
ATOM   1575  CE2 TYR A 111      90.350  95.380 148.080  1.00  0.00           C
ATOM   1576  HE2 TYR A 111      90.870  95.010 148.950  1.00  0.00           H
ATOM   1577  C   TYR A 111      92.580  96.640 144.280  1.00  0.00           C
ATOM   1578  O   TYR A 111      92.320  95.480 143.990  1.00  0.00           O
ATOM   1579  N   LEU A 112      93.810  97.030 144.740  1.00  0.00           N
ATOM   1580  HN  LEU A 112      93.980  97.990 144.950  1.00  0.00           H
ATOM   1581  CA  LEU A 112      94.910  96.110 145.010  1.00  0.00           C
ATOM   1582  HA  LEU A 112      94.900  95.290 144.310  1.00  0.00           H
ATOM   1583  CB  LEU A 112      96.290  96.850 144.770  1.00  0.00           C
ATOM   1584  HB1 LEU A 112      96.460  97.690 145.480  1.00  0.00           H
ATOM   1585  HB2 LEU A 112      97.040  96.080 145.030  1.00  0.00           H
ATOM   1586  CG  LEU A 112      96.640  97.360 143.320  1.00  0.00           C
ATOM   1587  HG  LEU A 112      96.080  98.300 143.110  1.00  0.00           H
ATOM   1588  CD1 LEU A 112      98.150  97.860 143.170  1.00  0.00           C
ATOM   1589 HD11 LEU A 112      98.390  98.460 144.080  1.00  0.00           H
ATOM   1590 HD12 LEU A 112      98.830  96.990 143.050  1.00  0.00           H
ATOM   1591 HD13 LEU A 112      98.310  98.470 142.250  1.00  0.00           H
ATOM   1592  CD2 LEU A 112      96.290  96.310 142.260  1.00  0.00           C
ATOM   1593 HD21 LEU A 112      95.220  96.010 142.350  1.00  0.00           H
ATOM   1594 HD22 LEU A 112      96.550  96.670 141.240  1.00  0.00           H
ATOM   1595 HD23 LEU A 112      96.870  95.400 142.540  1.00  0.00           H
ATOM   1596  C   LEU A 112      94.890  95.600 146.450  1.00  0.00           C
ATOM   1597  O   LEU A 112      95.210  96.390 147.310  1.00  0.00           O
ATOM   1598  N   PRO A 113      94.580  94.320 146.760  1.00  0.00           N
ATOM   1599  CD  PRO A 113      94.200  93.290 145.780  1.00  0.00           C
ATOM   1600  HD1 PRO A 113      95.040  93.040 145.090  1.00  0.00           H
ATOM   1601  HD2 PRO A 113      93.300  93.620 145.210  1.00  0.00           H
ATOM   1602  CA  PRO A 113      94.290  93.930 148.100  1.00  0.00           C
ATOM   1603  HA  PRO A 113      93.960  94.820 148.600  1.00  0.00           H
ATOM   1604  CB  PRO A 113      93.300  92.750 147.910  1.00  0.00           C
ATOM   1605  HB1 PRO A 113      93.290  92.010 148.740  1.00  0.00           H
ATOM   1606  HB2 PRO A 113      92.210  92.930 147.780  1.00  0.00           H
ATOM   1607  CG  PRO A 113      93.840  92.090 146.620  1.00  0.00           C
ATOM   1608  HG1 PRO A 113      93.170  91.360 146.130  1.00  0.00           H
ATOM   1609  HG2 PRO A 113      94.670  91.380 146.830  1.00  0.00           H
ATOM   1610  C   PRO A 113      95.580  93.580 148.810  1.00  0.00           C
ATOM   1611  O   PRO A 113      96.480  92.960 148.200  1.00  0.00           O
ATOM   1612  N   GLY A 114      95.710  93.880 150.080  1.00  0.00           N
ATOM   1613  HN  GLY A 114      95.090  94.550 150.490  1.00  0.00           H
ATOM   1614  CA  GLY A 114      96.770  93.350 150.910  1.00  0.00           C
ATOM   1615  HA1 GLY A 114      97.040  92.360 150.600  1.00  0.00           H
ATOM   1616  HA2 GLY A 114      96.300  93.410 151.880  1.00  0.00           H
ATOM   1617  C   GLY A 114      97.990  94.230 150.880  1.00  0.00           C
ATOM   1618  O   GLY A 114      99.070  93.770 151.200  1.00  0.00           O
ATOM   1619  N   GLN A 115      97.810  95.520 150.540  1.00  0.00           N
ATOM   1620  HN  GLN A 115      96.930  95.870 150.230  1.00  0.00           H
ATOM   1621  CA  GLN A 115      98.910  96.410 150.390  1.00  0.00           C
ATOM   1622  HA  GLN A 115      99.590  96.120 151.180  1.00  0.00           H
ATOM   1623  CB  GLN A 115      99.680  96.170 149.100  1.00  0.00           C
ATOM   1624  HB1 GLN A 115     100.470  96.950 149.040  1.00  0.00           H
ATOM   1625  HB2 GLN A 115     100.220  95.200 149.180  1.00  0.00           H
ATOM   1626  CG  GLN A 115      98.800  96.340 147.890  1.00  0.00           C
ATOM   1627  HG1 GLN A 115      98.110  97.210 147.870  1.00  0.00           H
ATOM   1628  HG2 GLN A 115      98.110  95.470 147.820  1.00  0.00           H
ATOM   1629  CD  GLN A 115      99.570  96.420 146.600  1.00  0.00           C
ATOM   1630  OE1 GLN A 115      99.450  95.510 145.820  1.00  0.00           O
ATOM   1631  NE2 GLN A 115     100.380  97.480 146.440  1.00  0.00           N
ATOM   1632 HE21 GLN A 115     100.590  98.040 147.250  1.00  0.00           H
ATOM   1633 HE22 GLN A 115     100.990  97.430 145.640  1.00  0.00           H
ATOM   1634  C   GLN A 115      98.510  97.870 150.660  1.00  0.00           C
ATOM   1635  O   GLN A 115      97.380  98.290 150.400  1.00  0.00           O
ATOM   1636  N   TRP A 116      99.430  98.660 151.300  1.00  0.00           N
ATOM   1637  HN  TRP A 116     100.300  98.220 151.510  1.00  0.00           H
ATOM   1638  CA  TRP A 116      99.190 100.020 151.540  1.00  0.00           C
ATOM   1639  HA  TRP A 116      98.350  99.980 152.220  1.00  0.00           H
ATOM   1640  CB  TRP A 116     100.340 100.680 152.360  1.00  0.00           C
ATOM   1641  HB1 TRP A 116     101.320 100.740 151.820  1.00  0.00           H
ATOM   1642  HB2 TRP A 116     100.210 101.770 152.500  1.00  0.00           H
ATOM   1643  CG  TRP A 116     100.480 100.220 153.760  1.00  0.00           C
ATOM   1644  CD1 TRP A 116     101.420  99.320 154.200  1.00  0.00           C
ATOM   1645  HD1 TRP A 116     102.160  98.910 153.530  1.00  0.00           H
ATOM   1646  NE1 TRP A 116     101.140  98.990 155.520  1.00  0.00           N
ATOM   1647  HE1 TRP A 116     101.680  98.500 156.170  1.00  0.00           H
ATOM   1648  CE2 TRP A 116     100.070  99.730 155.940  1.00  0.00           C
ATOM   1649  CD2 TRP A 116      99.590 100.490 154.860  1.00  0.00           C
ATOM   1650  CE3 TRP A 116      98.460 101.210 155.060  1.00  0.00           C
ATOM   1651  HE3 TRP A 116      98.030 101.830 154.290  1.00  0.00           H
ATOM   1652  CZ3 TRP A 116      97.760 101.130 156.290  1.00  0.00           C
ATOM   1653  HZ3 TRP A 116      96.870 101.730 156.410  1.00  0.00           H
ATOM   1654  CZ2 TRP A 116      99.520  99.760 157.200  1.00  0.00           C
ATOM   1655  HZ2 TRP A 116      99.900  99.290 158.090  1.00  0.00           H
ATOM   1656  CH2 TRP A 116      98.320 100.490 157.380  1.00  0.00           C
ATOM   1657  HH2 TRP A 116      97.790 100.540 158.320  1.00  0.00           H
ATOM   1658  C   TRP A 116      98.880 100.880 150.370  1.00  0.00           C
ATOM   1659  O   TRP A 116      99.660 100.920 149.390  1.00  0.00           O
ATOM   1660  N   VAL A 117      97.770 101.600 150.450  1.00  0.00           N
ATOM   1661  HN  VAL A 117      97.120 101.380 151.180  1.00  0.00           H
ATOM   1662  CA  VAL A 117      97.310 102.610 149.520  1.00  0.00           C
ATOM   1663  HA  VAL A 117      98.100 102.820 148.810  1.00  0.00           H
ATOM   1664  CB  VAL A 117      96.000 102.220 148.850  1.00  0.00           C
ATOM   1665  HB  VAL A 117      95.200 102.130 149.620  1.00  0.00           H
ATOM   1666  CG1 VAL A 117      95.730 103.160 147.640  1.00  0.00           C
ATOM   1667 HG11 VAL A 117      96.530 103.270 146.880  1.00  0.00           H
ATOM   1668 HG12 VAL A 117      94.750 102.910 147.160  1.00  0.00           H
ATOM   1669 HG13 VAL A 117      95.580 104.180 148.030  1.00  0.00           H
ATOM   1670  CG2 VAL A 117      96.170 100.810 148.280  1.00  0.00           C
ATOM   1671 HG21 VAL A 117      96.220 100.040 149.070  1.00  0.00           H
ATOM   1672 HG22 VAL A 117      95.350 100.560 147.580  1.00  0.00           H
ATOM   1673 HG23 VAL A 117      97.140 100.770 147.730  1.00  0.00           H
ATOM   1674  C   VAL A 117      97.100 103.920 150.320  1.00  0.00           C
ATOM   1675  O   VAL A 117      96.540 103.990 151.450  1.00  0.00           O
ATOM   1676  N   TYR A 118      97.490 105.070 149.710  1.00  0.00           N
ATOM   1677  HN  TYR A 118      97.820 105.010 148.770  1.00  0.00           H
ATOM   1678  CA  TYR A 118      97.060 106.360 150.250  1.00  0.00           C
ATOM   1679  HA  TYR A 118      96.800 106.300 151.300  1.00  0.00           H
ATOM   1680  CB  TYR A 118      98.380 107.240 150.300  1.00  0.00           C
ATOM   1681  HB1 TYR A 118      99.060 106.820 151.080  1.00  0.00           H
ATOM   1682  HB2 TYR A 118      98.890 107.250 149.320  1.00  0.00           H
ATOM   1683  CG  TYR A 118      97.910 108.680 150.700  1.00  0.00           C
ATOM   1684  CD1 TYR A 118      97.650 108.960 152.020  1.00  0.00           C
ATOM   1685  HD1 TYR A 118      97.650 108.120 152.680  1.00  0.00           H
ATOM   1686  CE1 TYR A 118      97.530 110.290 152.500  1.00  0.00           C
ATOM   1687  HE1 TYR A 118      97.380 110.410 153.570  1.00  0.00           H
ATOM   1688  CZ  TYR A 118      97.710 111.350 151.620  1.00  0.00           C
ATOM   1689  OH  TYR A 118      97.720 112.690 152.220  1.00  0.00           O
ATOM   1690  HH  TYR A 118      97.830 113.370 151.560  1.00  0.00           H
ATOM   1691  CD2 TYR A 118      98.090 109.760 149.830  1.00  0.00           C
ATOM   1692  HD2 TYR A 118      98.530 109.520 148.870  1.00  0.00           H
ATOM   1693  CE2 TYR A 118      97.970 111.110 150.280  1.00  0.00           C
ATOM   1694  HE2 TYR A 118      98.200 111.980 149.670  1.00  0.00           H
ATOM   1695  C   TYR A 118      95.860 106.910 149.390  1.00  0.00           C
ATOM   1696  O   TYR A 118      95.990 107.170 148.180  1.00  0.00           O
ATOM   1697  N   LEU A 119      94.670 107.010 150.010  1.00  0.00           N
ATOM   1698  HN  LEU A 119      94.510 106.700 150.940  1.00  0.00           H
ATOM   1699  CA  LEU A 119      93.500 107.490 149.330  1.00  0.00           C
ATOM   1700  HA  LEU A 119      93.630 107.440 148.260  1.00  0.00           H
ATOM   1701  CB  LEU A 119      92.440 106.480 149.780  1.00  0.00           C
ATOM   1702  HB1 LEU A 119      92.810 105.470 149.520  1.00  0.00           H
ATOM   1703  HB2 LEU A 119      92.340 106.450 150.880  1.00  0.00           H
ATOM   1704  CG  LEU A 119      91.000 106.650 149.200  1.00  0.00           C
ATOM   1705  HG  LEU A 119      90.590 107.650 149.480  1.00  0.00           H
ATOM   1706  CD1 LEU A 119      90.990 106.790 147.610  1.00  0.00           C
ATOM   1707 HD11 LEU A 119      89.940 106.930 147.280  1.00  0.00           H
ATOM   1708 HD12 LEU A 119      91.550 107.720 147.370  1.00  0.00           H
ATOM   1709 HD13 LEU A 119      91.400 105.880 147.140  1.00  0.00           H
ATOM   1710  CD2 LEU A 119      90.060 105.510 149.590  1.00  0.00           C
ATOM   1711 HD21 LEU A 119      89.140 105.590 148.970  1.00  0.00           H
ATOM   1712 HD22 LEU A 119      90.510 104.560 149.240  1.00  0.00           H
ATOM   1713 HD23 LEU A 119      89.710 105.470 150.640  1.00  0.00           H
ATOM   1714  C   LEU A 119      93.130 108.830 149.780  1.00  0.00           C
ATOM   1715  O   LEU A 119      93.020 109.120 151.020  1.00  0.00           O
ATOM   1716  N   ALA A 120      92.910 109.760 148.880  1.00  0.00           N
ATOM   1717  HN  ALA A 120      93.150 109.500 147.950  1.00  0.00           H
ATOM   1718  CA  ALA A 120      92.580 111.180 149.160  1.00  0.00           C
ATOM   1719  HA  ALA A 120      92.430 111.270 150.230  1.00  0.00           H
ATOM   1720  CB  ALA A 120      93.880 111.890 148.920  1.00  0.00           C
ATOM   1721  HB1 ALA A 120      93.830 112.970 149.150  1.00  0.00           H
ATOM   1722  HB2 ALA A 120      94.760 111.470 149.460  1.00  0.00           H
ATOM   1723  HB3 ALA A 120      94.070 111.760 147.830  1.00  0.00           H
ATOM   1724  C   ALA A 120      91.470 111.680 148.390  1.00  0.00           C
ATOM   1725  O   ALA A 120      91.420 111.540 147.160  1.00  0.00           O
ATOM   1726  N   ALA A 121      90.450 112.310 149.030  1.00  0.00           N
ATOM   1727  HN  ALA A 121      90.560 112.420 150.010  1.00  0.00           H
ATOM   1728  CA  ALA A 121      89.330 112.910 148.370  1.00  0.00           C
ATOM   1729  HA  ALA A 121      89.400 112.840 147.300  1.00  0.00           H
ATOM   1730  CB  ALA A 121      87.960 112.240 148.880  1.00  0.00           C
ATOM   1731  HB1 ALA A 121      87.950 111.180 148.560  1.00  0.00           H
ATOM   1732  HB2 ALA A 121      87.840 112.270 149.980  1.00  0.00           H
ATOM   1733  HB3 ALA A 121      87.050 112.670 148.400  1.00  0.00           H
ATOM   1734  C   ALA A 121      89.320 114.460 148.720  1.00  0.00           C
ATOM   1735  O   ALA A 121      89.600 114.890 149.800  1.00  0.00           O
ATOM   1736  N   THR A 122      89.020 115.260 147.730  1.00  0.00           N
ATOM   1737  HN  THR A 122      88.630 114.920 146.880  1.00  0.00           H
ATOM   1738  CA  THR A 122      89.060 116.760 147.820  1.00  0.00           C
ATOM   1739  HA  THR A 122      89.180 117.050 148.850  1.00  0.00           H
ATOM   1740  CB  THR A 122      90.220 117.440 147.090  1.00  0.00           C
ATOM   1741  HB  THR A 122      90.070 117.510 146.000  1.00  0.00           H
ATOM   1742  OG1 THR A 122      91.400 116.720 147.370  1.00  0.00           O
ATOM   1743  HG1 THR A 122      92.020 117.120 146.760  1.00  0.00           H
ATOM   1744  CG2 THR A 122      90.480 118.820 147.660  1.00  0.00           C
ATOM   1745 HG21 THR A 122      89.650 119.430 147.240  1.00  0.00           H
ATOM   1746 HG22 THR A 122      90.660 118.810 148.750  1.00  0.00           H
ATOM   1747 HG23 THR A 122      91.260 119.430 147.150  1.00  0.00           H
ATOM   1748  C   THR A 122      87.770 117.270 147.150  1.00  0.00           C
ATOM   1749  O   THR A 122      87.300 116.800 146.120  1.00  0.00           O
ATOM   1750  N   TYR A 123      87.200 118.330 147.750  1.00  0.00           N
ATOM   1751  HN  TYR A 123      87.510 118.730 148.610  1.00  0.00           H
ATOM   1752  CA  TYR A 123      86.130 119.130 147.190  1.00  0.00           C
ATOM   1753  HA  TYR A 123      86.170 119.110 146.110  1.00  0.00           H
ATOM   1754  CB  TYR A 123      84.720 118.750 147.670  1.00  0.00           C
ATOM   1755  HB1 TYR A 123      84.520 117.700 147.380  1.00  0.00           H
ATOM   1756  HB2 TYR A 123      84.710 119.040 148.740  1.00  0.00           H
ATOM   1757  CG  TYR A 123      83.680 119.670 147.000  1.00  0.00           C
ATOM   1758  CD1 TYR A 123      83.570 119.610 145.610  1.00  0.00           C
ATOM   1759  HD1 TYR A 123      84.230 119.130 144.910  1.00  0.00           H
ATOM   1760  CE1 TYR A 123      82.460 120.350 144.980  1.00  0.00           C
ATOM   1761  HE1 TYR A 123      82.400 120.440 143.910  1.00  0.00           H
ATOM   1762  CZ  TYR A 123      81.490 120.910 145.810  1.00  0.00           C
ATOM   1763  OH  TYR A 123      80.450 121.700 145.300  1.00  0.00           O
ATOM   1764  HH  TYR A 123      79.860 122.000 146.000  1.00  0.00           H
ATOM   1765  CD2 TYR A 123      82.670 120.220 147.740  1.00  0.00           C
ATOM   1766  HD2 TYR A 123      82.700 120.210 148.820  1.00  0.00           H
ATOM   1767  CE2 TYR A 123      81.540 120.820 147.170  1.00  0.00           C
ATOM   1768  HE2 TYR A 123      80.820 121.360 147.760  1.00  0.00           H
ATOM   1769  C   TYR A 123      86.480 120.530 147.540  1.00  0.00           C
ATOM   1770  O   TYR A 123      86.820 120.770 148.700  1.00  0.00           O
ATOM   1771  N   ASP A 124      86.440 121.490 146.590  1.00  0.00           N
ATOM   1772  HN  ASP A 124      86.260 121.220 145.640  1.00  0.00           H
ATOM   1773  CA  ASP A 124      86.780 122.910 146.770  1.00  0.00           C
ATOM   1774  HA  ASP A 124      87.160 123.040 147.770  1.00  0.00           H
ATOM   1775  CB  ASP A 124      87.960 123.160 145.720  1.00  0.00           C
ATOM   1776  HB1 ASP A 124      88.580 124.060 145.930  1.00  0.00           H
ATOM   1777  HB2 ASP A 124      88.640 122.330 145.990  1.00  0.00           H
ATOM   1778  CG  ASP A 124      87.570 123.130 144.220  1.00  0.00           C
ATOM   1779  OD1 ASP A 124      86.390 123.070 143.810  1.00  0.00           O
ATOM   1780  OD2 ASP A 124      88.590 123.120 143.480  1.00  0.00           O
ATOM   1781  C   ASP A 124      85.530 123.850 146.670  1.00  0.00           C
ATOM   1782  O   ASP A 124      85.690 125.030 146.940  1.00  0.00           O
ATOM   1783  N   GLY A 125      84.350 123.300 146.330  1.00  0.00           N
ATOM   1784  HN  GLY A 125      84.400 122.320 146.160  1.00  0.00           H
ATOM   1785  CA  GLY A 125      83.180 124.140 146.200  1.00  0.00           C
ATOM   1786  HA1 GLY A 125      83.460 125.180 146.290  1.00  0.00           H
ATOM   1787  HA2 GLY A 125      82.470 123.700 146.890  1.00  0.00           H
ATOM   1788  C   GLY A 125      82.580 124.010 144.830  1.00  0.00           C
ATOM   1789  O   GLY A 125      81.410 124.480 144.610  1.00  0.00           O
ATOM   1790  N   GLN A 126      83.360 123.390 143.910  1.00  0.00           N
ATOM   1791  HN  GLN A 126      84.290 123.080 144.090  1.00  0.00           H
ATOM   1792  CA  GLN A 126      82.860 123.130 142.570  1.00  0.00           C
ATOM   1793  HA  GLN A 126      81.810 122.890 142.610  1.00  0.00           H
ATOM   1794  CB  GLN A 126      82.950 124.430 141.650  1.00  0.00           C
ATOM   1795  HB1 GLN A 126      82.650 124.200 140.600  1.00  0.00           H
ATOM   1796  HB2 GLN A 126      82.340 125.220 142.130  1.00  0.00           H
ATOM   1797  CG  GLN A 126      84.380 125.040 141.620  1.00  0.00           C
ATOM   1798  HG1 GLN A 126      85.110 124.200 141.650  1.00  0.00           H
ATOM   1799  HG2 GLN A 126      84.600 125.460 142.630  1.00  0.00           H
ATOM   1800  CD  GLN A 126      84.680 126.050 140.550  1.00  0.00           C
ATOM   1801  OE1 GLN A 126      84.670 127.250 140.730  1.00  0.00           O
ATOM   1802  NE2 GLN A 126      84.930 125.470 139.330  1.00  0.00           N
ATOM   1803 HE21 GLN A 126      84.800 124.470 139.290  1.00  0.00           H
ATOM   1804 HE22 GLN A 126      85.220 126.090 138.610  1.00  0.00           H
ATOM   1805  C   GLN A 126      83.490 121.880 141.820  1.00  0.00           C
ATOM   1806  O   GLN A 126      82.940 121.420 140.820  1.00  0.00           O
ATOM   1807  N   PHE A 127      84.720 121.430 142.170  1.00  0.00           N
ATOM   1808  HN  PHE A 127      85.260 122.020 142.770  1.00  0.00           H
ATOM   1809  CA  PHE A 127      85.290 120.200 141.660  1.00  0.00           C
ATOM   1810  HA  PHE A 127      84.600 119.690 140.990  1.00  0.00           H
ATOM   1811  CB  PHE A 127      86.690 120.500 141.030  1.00  0.00           C
ATOM   1812  HB1 PHE A 127      87.260 121.160 141.710  1.00  0.00           H
ATOM   1813  HB2 PHE A 127      87.340 119.600 140.990  1.00  0.00           H
ATOM   1814  CG  PHE A 127      86.490 121.000 139.630  1.00  0.00           C
ATOM   1815  CD1 PHE A 127      86.210 120.070 138.620  1.00  0.00           C
ATOM   1816  HD1 PHE A 127      86.200 119.050 138.950  1.00  0.00           H
ATOM   1817  CE1 PHE A 127      86.000 120.410 137.270  1.00  0.00           C
ATOM   1818  HE1 PHE A 127      85.820 119.630 136.540  1.00  0.00           H
ATOM   1819  CZ  PHE A 127      86.210 121.730 136.970  1.00  0.00           C
ATOM   1820  HZ  PHE A 127      86.180 121.970 135.910  1.00  0.00           H
ATOM   1821  CD2 PHE A 127      86.720 122.380 139.240  1.00  0.00           C
ATOM   1822  HD2 PHE A 127      86.970 123.140 139.970  1.00  0.00           H
ATOM   1823  CE2 PHE A 127      86.600 122.680 137.910  1.00  0.00           C
ATOM   1824  HE2 PHE A 127      86.730 123.670 137.500  1.00  0.00           H
ATOM   1825  C   PHE A 127      85.560 119.170 142.750  1.00  0.00           C
ATOM   1826  O   PHE A 127      86.260 119.370 143.740  1.00  0.00           O
ATOM   1827  N   MET A 128      85.010 117.970 142.570  1.00  0.00           N
ATOM   1828  HN  MET A 128      84.500 117.740 141.740  1.00  0.00           H
ATOM   1829  CA  MET A 128      85.350 116.890 143.400  1.00  0.00           C
ATOM   1830  HA  MET A 128      85.780 117.100 144.370  1.00  0.00           H
ATOM   1831  CB  MET A 128      84.110 116.080 143.780  1.00  0.00           C
ATOM   1832  HB1 MET A 128      84.390 115.200 144.400  1.00  0.00           H
ATOM   1833  HB2 MET A 128      83.430 116.660 144.440  1.00  0.00           H
ATOM   1834  CG  MET A 128      83.240 115.690 142.560  1.00  0.00           C
ATOM   1835  HG1 MET A 128      83.910 115.050 141.940  1.00  0.00           H
ATOM   1836  HG2 MET A 128      82.970 116.520 141.880  1.00  0.00           H
ATOM   1837  SD  MET A 128      81.750 114.710 143.010  1.00  0.00           S
ATOM   1838  CE  MET A 128      82.230 113.190 143.970  1.00  0.00           C
ATOM   1839  HE1 MET A 128      82.470 113.420 145.030  1.00  0.00           H
ATOM   1840  HE2 MET A 128      81.460 112.390 143.900  1.00  0.00           H
ATOM   1841  HE3 MET A 128      83.140 112.840 143.430  1.00  0.00           H
ATOM   1842  C   MET A 128      86.420 116.020 142.800  1.00  0.00           C
ATOM   1843  O   MET A 128      86.370 115.660 141.610  1.00  0.00           O
ATOM   1844  N   LYS A 129      87.480 115.610 143.540  1.00  0.00           N
ATOM   1845  HN  LYS A 129      87.530 115.870 144.510  1.00  0.00           H
ATOM   1846  CA  LYS A 129      88.690 114.960 142.950  1.00  0.00           C
ATOM   1847  HA  LYS A 129      88.550 114.520 141.980  1.00  0.00           H
ATOM   1848  CB  LYS A 129      89.880 116.020 142.920  1.00  0.00           C
ATOM   1849  HB1 LYS A 129      90.240 116.310 143.930  1.00  0.00           H
ATOM   1850  HB2 LYS A 129      90.810 115.560 142.520  1.00  0.00           H
ATOM   1851  CG  LYS A 129      89.470 117.370 142.370  1.00  0.00           C
ATOM   1852  HG1 LYS A 129      88.810 117.940 143.050  1.00  0.00           H
ATOM   1853  HG2 LYS A 129      88.870 117.190 141.450  1.00  0.00           H
ATOM   1854  CD  LYS A 129      90.650 118.260 141.940  1.00  0.00           C
ATOM   1855  HD1 LYS A 129      91.280 118.310 142.850  1.00  0.00           H
ATOM   1856  HD2 LYS A 129      90.240 119.230 141.580  1.00  0.00           H
ATOM   1857  CE  LYS A 129      91.410 117.720 140.710  1.00  0.00           C
ATOM   1858  HE1 LYS A 129      90.700 117.750 139.860  1.00  0.00           H
ATOM   1859  HE2 LYS A 129      91.780 116.680 140.870  1.00  0.00           H
ATOM   1860  NZ  LYS A 129      92.440 118.670 140.330  1.00  0.00           N
ATOM   1861  HZ1 LYS A 129      92.540 118.510 139.310  1.00  0.00           H
ATOM   1862  HZ2 LYS A 129      92.180 119.660 140.500  1.00  0.00           H
ATOM   1863  HZ3 LYS A 129      93.360 118.470 140.770  1.00  0.00           H
ATOM   1864  C   LYS A 129      88.990 113.910 143.820  1.00  0.00           C
ATOM   1865  O   LYS A 129      88.800 114.090 145.050  1.00  0.00           O
ATOM   1866  N   LEU A 130      89.560 112.860 143.170  1.00  0.00           N
ATOM   1867  HN  LEU A 130      89.650 112.850 142.170  1.00  0.00           H
ATOM   1868  CA  LEU A 130      89.790 111.570 143.830  1.00  0.00           C
ATOM   1869  HA  LEU A 130      89.820 111.680 144.910  1.00  0.00           H
ATOM   1870  CB  LEU A 130      88.760 110.520 143.450  1.00  0.00           C
ATOM   1871  HB1 LEU A 130      87.780 110.900 143.830  1.00  0.00           H
ATOM   1872  HB2 LEU A 130      88.740 110.470 142.340  1.00  0.00           H
ATOM   1873  CG  LEU A 130      88.940 109.130 144.030  1.00  0.00           C
ATOM   1874  HG  LEU A 130      89.940 108.750 143.720  1.00  0.00           H
ATOM   1875  CD1 LEU A 130      88.990 109.380 145.620  1.00  0.00           C
ATOM   1876 HD11 LEU A 130      88.060 109.880 145.970  1.00  0.00           H
ATOM   1877 HD12 LEU A 130      88.960 108.390 146.110  1.00  0.00           H
ATOM   1878 HD13 LEU A 130      89.900 109.930 145.940  1.00  0.00           H
ATOM   1879  CD2 LEU A 130      87.880 108.140 143.540  1.00  0.00           C
ATOM   1880 HD21 LEU A 130      86.870 108.560 143.700  1.00  0.00           H
ATOM   1881 HD22 LEU A 130      87.870 107.930 142.450  1.00  0.00           H
ATOM   1882 HD23 LEU A 130      87.930 107.190 144.120  1.00  0.00           H
ATOM   1883  C   LEU A 130      91.260 111.140 143.480  1.00  0.00           C
ATOM   1884  O   LEU A 130      91.630 110.930 142.310  1.00  0.00           O
ATOM   1885  N   TYR A 131      92.130 110.950 144.530  1.00  0.00           N
ATOM   1886  HN  TYR A 131      91.750 110.870 145.440  1.00  0.00           H
ATOM   1887  CA  TYR A 131      93.480 110.510 144.260  1.00  0.00           C
ATOM   1888  HA  TYR A 131      93.690 110.430 143.200  1.00  0.00           H
ATOM   1889  CB  TYR A 131      94.490 111.560 144.790  1.00  0.00           C
ATOM   1890  HB1 TYR A 131      94.600 111.510 145.890  1.00  0.00           H
ATOM   1891  HB2 TYR A 131      95.470 111.250 144.380  1.00  0.00           H
ATOM   1892  CG  TYR A 131      94.340 112.990 144.360  1.00  0.00           C
ATOM   1893  CD1 TYR A 131      95.210 113.620 143.360  1.00  0.00           C
ATOM   1894  HD1 TYR A 131      95.950 112.990 142.870  1.00  0.00           H
ATOM   1895  CE1 TYR A 131      95.050 114.940 143.040  1.00  0.00           C
ATOM   1896  HE1 TYR A 131      95.730 115.390 142.340  1.00  0.00           H
ATOM   1897  CZ  TYR A 131      94.050 115.700 143.660  1.00  0.00           C
ATOM   1898  OH  TYR A 131      93.930 117.050 143.240  1.00  0.00           O
ATOM   1899  HH  TYR A 131      93.560 117.500 144.010  1.00  0.00           H
ATOM   1900  CD2 TYR A 131      93.420 113.860 145.030  1.00  0.00           C
ATOM   1901  HD2 TYR A 131      92.810 113.440 145.810  1.00  0.00           H
ATOM   1902  CE2 TYR A 131      93.260 115.210 144.610  1.00  0.00           C
ATOM   1903  HE2 TYR A 131      92.630 115.850 145.210  1.00  0.00           H
ATOM   1904  C   TYR A 131      93.940 109.170 144.900  1.00  0.00           C
ATOM   1905  O   TYR A 131      93.850 108.960 146.160  1.00  0.00           O
ATOM   1906  N   VAL A 132      94.450 108.250 144.080  1.00  0.00           N
ATOM   1907  HN  VAL A 132      94.650 108.410 143.110  1.00  0.00           H
ATOM   1908  CA  VAL A 132      95.080 107.180 144.630  1.00  0.00           C
ATOM   1909  HA  VAL A 132      94.830 106.940 145.660  1.00  0.00           H
ATOM   1910  CB  VAL A 132      94.630 105.870 144.000  1.00  0.00           C
ATOM   1911  HB  VAL A 132      94.830 105.930 142.910  1.00  0.00           H
ATOM   1912  CG1 VAL A 132      95.250 104.630 144.560  1.00  0.00           C
ATOM   1913 HG11 VAL A 132      96.290 104.480 144.180  1.00  0.00           H
ATOM   1914 HG12 VAL A 132      95.300 104.780 145.660  1.00  0.00           H
ATOM   1915 HG13 VAL A 132      94.720 103.670 144.420  1.00  0.00           H
ATOM   1916  CG2 VAL A 132      93.080 105.850 144.350  1.00  0.00           C
ATOM   1917 HG21 VAL A 132      92.620 105.080 143.700  1.00  0.00           H
ATOM   1918 HG22 VAL A 132      92.940 105.540 145.410  1.00  0.00           H
ATOM   1919 HG23 VAL A 132      92.620 106.840 144.120  1.00  0.00           H
ATOM   1920  C   VAL A 132      96.580 107.370 144.690  1.00  0.00           C
ATOM   1921  O   VAL A 132      97.250 107.750 143.760  1.00  0.00           O
ATOM   1922  N   ASN A 133      97.250 107.180 145.830  1.00  0.00           N
ATOM   1923  HN  ASN A 133      96.630 107.090 146.600  1.00  0.00           H
ATOM   1924  CA  ASN A 133      98.730 107.310 146.050  1.00  0.00           C
ATOM   1925  HA  ASN A 133      98.860 107.330 147.120  1.00  0.00           H
ATOM   1926  CB  ASN A 133      99.570 106.090 145.540  1.00  0.00           C
ATOM   1927  HB1 ASN A 133      99.520 106.050 144.440  1.00  0.00           H
ATOM   1928  HB2 ASN A 133     100.600 106.200 145.930  1.00  0.00           H
ATOM   1929  CG  ASN A 133      98.890 104.850 146.090  1.00  0.00           C
ATOM   1930  OD1 ASN A 133      98.310 104.820 147.180  1.00  0.00           O
ATOM   1931  ND2 ASN A 133      98.940 103.720 145.330  1.00  0.00           N
ATOM   1932 HD21 ASN A 133      99.270 103.800 144.390  1.00  0.00           H
ATOM   1933 HD22 ASN A 133      98.490 102.910 145.710  1.00  0.00           H
ATOM   1934  C   ASN A 133      99.270 108.710 145.630  1.00  0.00           C
ATOM   1935  O   ASN A 133     100.410 108.830 145.140  1.00  0.00           O
ATOM   1936  N   GLY A 134      98.450 109.810 145.740  1.00  0.00           N
ATOM   1937  HN  GLY A 134      97.550 109.680 146.160  1.00  0.00           H
ATOM   1938  CA  GLY A 134      98.810 111.140 145.230  1.00  0.00           C
ATOM   1939  HA1 GLY A 134      99.850 111.340 145.450  1.00  0.00           H
ATOM   1940  HA2 GLY A 134      98.180 111.840 145.760  1.00  0.00           H
ATOM   1941  C   GLY A 134      98.650 111.380 143.750  1.00  0.00           C
ATOM   1942  O   GLY A 134      98.840 112.510 143.220  1.00  0.00           O
ATOM   1943  N   ALA A 135      98.240 110.320 142.990  1.00  0.00           N
ATOM   1944  HN  ALA A 135      98.040 109.500 143.520  1.00  0.00           H
ATOM   1945  CA  ALA A 135      98.000 110.370 141.530  1.00  0.00           C
ATOM   1946  HA  ALA A 135      98.430 111.210 141.010  1.00  0.00           H
ATOM   1947  CB  ALA A 135      98.460 109.060 140.890  1.00  0.00           C
ATOM   1948  HB1 ALA A 135      97.700 108.310 141.170  1.00  0.00           H
ATOM   1949  HB2 ALA A 135      98.530 109.180 139.780  1.00  0.00           H
ATOM   1950  HB3 ALA A 135      99.500 108.930 141.250  1.00  0.00           H
ATOM   1951  C   ALA A 135      96.500 110.600 141.440  1.00  0.00           C
ATOM   1952  O   ALA A 135      95.680 109.900 142.070  1.00  0.00           O
ATOM   1953  N   GLN A 136      96.170 111.600 140.720  1.00  0.00           N
ATOM   1954  HN  GLN A 136      96.820 112.050 140.100  1.00  0.00           H
ATOM   1955  CA  GLN A 136      94.740 111.810 140.450  1.00  0.00           C
ATOM   1956  HA  GLN A 136      94.180 111.750 141.360  1.00  0.00           H
ATOM   1957  CB  GLN A 136      94.590 113.230 139.940  1.00  0.00           C
ATOM   1958  HB1 GLN A 136      94.870 114.000 140.690  1.00  0.00           H
ATOM   1959  HB2 GLN A 136      95.220 113.440 139.040  1.00  0.00           H
ATOM   1960  CG  GLN A 136      93.140 113.660 139.640  1.00  0.00           C
ATOM   1961  HG1 GLN A 136      92.530 113.740 140.560  1.00  0.00           H
ATOM   1962  HG2 GLN A 136      92.720 112.920 138.920  1.00  0.00           H
ATOM   1963  CD  GLN A 136      93.210 115.020 138.920  1.00  0.00           C
ATOM   1964  OE1 GLN A 136      93.630 115.970 139.510  1.00  0.00           O
ATOM   1965  NE2 GLN A 136      92.800 115.060 137.650  1.00  0.00           N
ATOM   1966 HE21 GLN A 136      92.400 114.230 137.260  1.00  0.00           H
ATOM   1967 HE22 GLN A 136      92.910 115.970 137.240  1.00  0.00           H
ATOM   1968  C   GLN A 136      94.160 110.740 139.540  1.00  0.00           C
ATOM   1969  O   GLN A 136      94.610 110.570 138.400  1.00  0.00           O
ATOM   1970  N   VAL A 137      93.140 109.940 140.000  1.00  0.00           N
ATOM   1971  HN  VAL A 137      92.930 109.970 140.970  1.00  0.00           H
ATOM   1972  CA  VAL A 137      92.580 108.830 139.230  1.00  0.00           C
ATOM   1973  HA  VAL A 137      93.250 108.530 138.440  1.00  0.00           H
ATOM   1974  CB  VAL A 137      92.350 107.560 140.000  1.00  0.00           C
ATOM   1975  HB  VAL A 137      91.790 106.850 139.350  1.00  0.00           H
ATOM   1976  CG1 VAL A 137      93.760 106.950 140.250  1.00  0.00           C
ATOM   1977 HG11 VAL A 137      94.510 107.650 140.670  1.00  0.00           H
ATOM   1978 HG12 VAL A 137      93.650 106.070 140.920  1.00  0.00           H
ATOM   1979 HG13 VAL A 137      94.260 106.520 139.360  1.00  0.00           H
ATOM   1980  CG2 VAL A 137      91.510 107.790 141.290  1.00  0.00           C
ATOM   1981 HG21 VAL A 137      92.120 108.450 141.950  1.00  0.00           H
ATOM   1982 HG22 VAL A 137      90.500 108.250 141.240  1.00  0.00           H
ATOM   1983 HG23 VAL A 137      91.530 106.860 141.890  1.00  0.00           H
ATOM   1984  C   VAL A 137      91.240 109.320 138.620  1.00  0.00           C
ATOM   1985  O   VAL A 137      90.720 108.620 137.720  1.00  0.00           O
ATOM   1986  N   ALA A 138      90.640 110.380 139.210  1.00  0.00           N
ATOM   1987  HN  ALA A 138      91.200 110.830 139.900  1.00  0.00           H
ATOM   1988  CA  ALA A 138      89.360 110.880 138.700  1.00  0.00           C
ATOM   1989  HA  ALA A 138      89.480 110.980 137.630  1.00  0.00           H
ATOM   1990  CB  ALA A 138      88.160 109.920 138.970  1.00  0.00           C
ATOM   1991  HB1 ALA A 138      88.040 109.830 140.070  1.00  0.00           H
ATOM   1992  HB2 ALA A 138      87.250 110.320 138.480  1.00  0.00           H
ATOM   1993  HB3 ALA A 138      88.450 108.890 138.650  1.00  0.00           H
ATOM   1994  C   ALA A 138      89.030 112.260 139.250  1.00  0.00           C
ATOM   1995  O   ALA A 138      89.490 112.720 140.270  1.00  0.00           O
ATOM   1996  N   THR A 139      88.240 113.030 138.530  1.00  0.00           N
ATOM   1997  HN  THR A 139      87.930 112.760 137.620  1.00  0.00           H
ATOM   1998  CA  THR A 139      87.650 114.340 138.800  1.00  0.00           C
ATOM   1999  HA  THR A 139      87.410 114.460 139.840  1.00  0.00           H
ATOM   2000  CB  THR A 139      88.620 115.450 138.360  1.00  0.00           C
ATOM   2001  HB  THR A 139      88.910 115.370 137.290  1.00  0.00           H
ATOM   2002  OG1 THR A 139      89.770 115.310 139.210  1.00  0.00           O
ATOM   2003  HG1 THR A 139      89.890 114.370 139.350  1.00  0.00           H
ATOM   2004  CG2 THR A 139      88.000 116.870 138.480  1.00  0.00           C
ATOM   2005 HG21 THR A 139      87.610 117.080 139.500  1.00  0.00           H
ATOM   2006 HG22 THR A 139      88.850 117.560 138.290  1.00  0.00           H
ATOM   2007 HG23 THR A 139      87.210 117.050 137.720  1.00  0.00           H
ATOM   2008  C   THR A 139      86.330 114.530 138.130  1.00  0.00           C
ATOM   2009  O   THR A 139      86.200 114.120 137.010  1.00  0.00           O
ATOM   2010  N   SER A 140      85.390 115.260 138.870  1.00  0.00           N
ATOM   2011  HN  SER A 140      85.490 115.590 139.810  1.00  0.00           H
ATOM   2012  CA  SER A 140      84.100 115.630 138.270  1.00  0.00           C
ATOM   2013  HA  SER A 140      84.240 115.660 137.200  1.00  0.00           H
ATOM   2014  CB  SER A 140      82.910 114.700 138.600  1.00  0.00           C
ATOM   2015  HB1 SER A 140      82.890 114.610 139.710  1.00  0.00           H
ATOM   2016  HB2 SER A 140      83.180 113.710 138.180  1.00  0.00           H
ATOM   2017  OG  SER A 140      81.680 115.200 138.060  1.00  0.00           O
ATOM   2018  HG1 SER A 140      81.150 114.450 137.780  1.00  0.00           H
ATOM   2019  C   SER A 140      83.840 117.060 138.710  1.00  0.00           C
ATOM   2020  O   SER A 140      84.270 117.560 139.700  1.00  0.00           O
ATOM   2021  N   GLY A 141      83.030 117.820 137.810  1.00  0.00           N
ATOM   2022  HN  GLY A 141      82.660 117.380 137.000  1.00  0.00           H
ATOM   2023  CA  GLY A 141      82.590 119.170 138.000  1.00  0.00           C
ATOM   2024  HA1 GLY A 141      82.920 119.600 137.070  1.00  0.00           H
ATOM   2025  HA2 GLY A 141      83.070 119.620 138.860  1.00  0.00           H
ATOM   2026  C   GLY A 141      81.140 119.440 138.090  1.00  0.00           C
ATOM   2027  O   GLY A 141      80.640 120.600 138.000  1.00  0.00           O
ATOM   2028  N   GLU A 142      80.330 118.310 138.180  1.00  0.00           N
ATOM   2029  HN  GLU A 142      80.820 117.450 138.130  1.00  0.00           H
ATOM   2030  CA  GLU A 142      78.900 118.360 138.060  1.00  0.00           C
ATOM   2031  HA  GLU A 142      78.670 119.340 137.670  1.00  0.00           H
ATOM   2032  CB  GLU A 142      78.340 117.170 137.250  1.00  0.00           C
ATOM   2033  HB1 GLU A 142      78.640 116.180 137.650  1.00  0.00           H
ATOM   2034  HB2 GLU A 142      77.230 117.140 137.290  1.00  0.00           H
ATOM   2035  CG  GLU A 142      78.600 117.160 135.700  1.00  0.00           C
ATOM   2036  HG1 GLU A 142      79.700 117.130 135.550  1.00  0.00           H
ATOM   2037  HG2 GLU A 142      78.260 118.090 135.180  1.00  0.00           H
ATOM   2038  CD  GLU A 142      78.050 115.970 135.000  1.00  0.00           C
ATOM   2039  OE1 GLU A 142      78.480 115.770 133.830  1.00  0.00           O
ATOM   2040  OE2 GLU A 142      77.240 115.150 135.520  1.00  0.00           O
ATOM   2041  C   GLU A 142      78.220 118.460 139.410  1.00  0.00           C
ATOM   2042  O   GLU A 142      77.010 118.520 139.470  1.00  0.00           O
ATOM   2043  N   GLN A 143      78.980 118.510 140.530  1.00  0.00           N
ATOM   2044  HN  GLN A 143      79.960 118.470 140.370  1.00  0.00           H
ATOM   2045  CA  GLN A 143      78.430 118.620 141.840  1.00  0.00           C
ATOM   2046  HA  GLN A 143      77.350 118.660 141.950  1.00  0.00           H
ATOM   2047  CB  GLN A 143      79.010 117.430 142.660  1.00  0.00           C
ATOM   2048  HB1 GLN A 143      79.010 116.550 141.990  1.00  0.00           H
ATOM   2049  HB2 GLN A 143      80.110 117.580 142.700  1.00  0.00           H
ATOM   2050  CG  GLN A 143      78.420 117.010 144.030  1.00  0.00           C
ATOM   2051  HG1 GLN A 143      78.760 117.810 144.720  1.00  0.00           H
ATOM   2052  HG2 GLN A 143      78.820 116.030 144.370  1.00  0.00           H
ATOM   2053  CD  GLN A 143      76.870 116.870 144.070  1.00  0.00           C
ATOM   2054  OE1 GLN A 143      76.200 117.390 144.980  1.00  0.00           O
ATOM   2055  NE2 GLN A 143      76.310 116.190 143.080  1.00  0.00           N
ATOM   2056 HE21 GLN A 143      76.820 115.800 142.320  1.00  0.00           H
ATOM   2057 HE22 GLN A 143      75.330 116.030 143.140  1.00  0.00           H
ATOM   2058  C   GLN A 143      79.020 119.940 142.260  1.00  0.00           C
ATOM   2059  O   GLN A 143      80.270 120.010 142.450  1.00  0.00           O
ATOM   2060  N   VAL A 144      78.180 120.970 142.380  1.00  0.00           N
ATOM   2061  HN  VAL A 144      77.210 120.790 142.260  1.00  0.00           H
ATOM   2062  CA  VAL A 144      78.480 122.400 142.690  1.00  0.00           C
ATOM   2063  HA  VAL A 144      79.550 122.520 142.840  1.00  0.00           H
ATOM   2064  CB  VAL A 144      78.080 123.300 141.470  1.00  0.00           C
ATOM   2065  HB  VAL A 144      78.230 124.390 141.620  1.00  0.00           H
ATOM   2066  CG1 VAL A 144      78.960 122.860 140.280  1.00  0.00           C
ATOM   2067 HG11 VAL A 144      80.040 123.070 140.480  1.00  0.00           H
ATOM   2068 HG12 VAL A 144      78.730 121.800 140.060  1.00  0.00           H
ATOM   2069 HG13 VAL A 144      78.700 123.370 139.320  1.00  0.00           H
ATOM   2070  CG2 VAL A 144      76.610 123.000 141.210  1.00  0.00           C
ATOM   2071 HG21 VAL A 144      75.950 123.360 142.020  1.00  0.00           H
ATOM   2072 HG22 VAL A 144      76.250 123.520 140.300  1.00  0.00           H
ATOM   2073 HG23 VAL A 144      76.310 121.930 141.110  1.00  0.00           H
ATOM   2074  C   VAL A 144      77.930 122.960 143.940  1.00  0.00           C
ATOM   2075  O   VAL A 144      76.990 122.410 144.510  1.00  0.00           O
ATOM   2076  N   GLY A 145      78.540 124.070 144.490  1.00  0.00           N
ATOM   2077  HN  GLY A 145      79.380 124.440 144.110  1.00  0.00           H
ATOM   2078  CA  GLY A 145      78.090 124.710 145.700  1.00  0.00           C
ATOM   2079  HA1 GLY A 145      77.020 124.660 145.590  1.00  0.00           H
ATOM   2080  HA2 GLY A 145      78.540 125.690 145.660  1.00  0.00           H
ATOM   2081  C   GLY A 145      78.420 124.000 146.930  1.00  0.00           C
ATOM   2082  O   GLY A 145      78.740 122.820 146.860  1.00  0.00           O
ATOM   2083  N   GLY A 146      78.460 124.750 148.120  1.00  0.00           N
ATOM   2084  HN  GLY A 146      78.240 125.720 148.040  1.00  0.00           H
ATOM   2085  CA  GLY A 146      78.680 124.140 149.430  1.00  0.00           C
ATOM   2086  HA1 GLY A 146      78.630 124.920 150.190  1.00  0.00           H
ATOM   2087  HA2 GLY A 146      79.650 123.670 149.330  1.00  0.00           H
ATOM   2088  C   GLY A 146      77.750 123.010 149.920  1.00  0.00           C
ATOM   2089  O   GLY A 146      76.910 122.590 149.120  1.00  0.00           O
ATOM   2090  N   ILE A 147      78.050 122.390 151.080  1.00  0.00           N
ATOM   2091  HN  ILE A 147      78.730 122.790 151.690  1.00  0.00           H
ATOM   2092  CA  ILE A 147      77.640 121.060 151.320  1.00  0.00           C
ATOM   2093  HA  ILE A 147      77.320 120.510 150.450  1.00  0.00           H
ATOM   2094  CB  ILE A 147      78.800 120.320 152.020  1.00  0.00           C
ATOM   2095  HB  ILE A 147      79.010 120.760 153.020  1.00  0.00           H
ATOM   2096  CG2 ILE A 147      78.430 118.820 152.120  1.00  0.00           C
ATOM   2097 HG21 ILE A 147      79.290 118.320 152.630  1.00  0.00           H
ATOM   2098 HG22 ILE A 147      77.470 118.550 152.600  1.00  0.00           H
ATOM   2099 HG23 ILE A 147      78.380 118.480 151.070  1.00  0.00           H
ATOM   2100  CG1 ILE A 147      80.180 120.450 151.250  1.00  0.00           C
ATOM   2101 HG11 ILE A 147      80.300 121.440 150.760  1.00  0.00           H
ATOM   2102 HG12 ILE A 147      79.960 119.810 150.370  1.00  0.00           H
ATOM   2103  CD  ILE A 147      81.520 120.090 151.990  1.00  0.00           C
ATOM   2104  HD1 ILE A 147      81.540 120.470 153.030  1.00  0.00           H
ATOM   2105  HD2 ILE A 147      81.490 118.980 152.060  1.00  0.00           H
ATOM   2106  HD3 ILE A 147      82.460 120.410 151.480  1.00  0.00           H
ATOM   2107  C   ILE A 147      76.340 121.090 152.170  1.00  0.00           C
ATOM   2108  O   ILE A 147      75.410 120.410 151.860  1.00  0.00           O
ATOM   2109  N   PHE A 148      76.240 121.900 153.240  1.00  0.00           N
ATOM   2110  HN  PHE A 148      77.070 122.370 153.540  1.00  0.00           H
ATOM   2111  CA  PHE A 148      75.120 121.990 154.060  1.00  0.00           C
ATOM   2112  HA  PHE A 148      74.210 121.920 153.490  1.00  0.00           H
ATOM   2113  CB  PHE A 148      75.160 120.840 155.090  1.00  0.00           C
ATOM   2114  HB1 PHE A 148      74.310 120.660 155.780  1.00  0.00           H
ATOM   2115  HB2 PHE A 148      74.960 120.040 154.340  1.00  0.00           H
ATOM   2116  CG  PHE A 148      76.340 120.520 155.940  1.00  0.00           C
ATOM   2117  CD1 PHE A 148      76.740 121.370 157.020  1.00  0.00           C
ATOM   2118  HD1 PHE A 148      76.260 122.270 157.340  1.00  0.00           H
ATOM   2119  CE1 PHE A 148      77.850 121.010 157.810  1.00  0.00           C
ATOM   2120  HE1 PHE A 148      78.260 121.650 158.580  1.00  0.00           H
ATOM   2121  CZ  PHE A 148      78.590 119.860 157.500  1.00  0.00           C
ATOM   2122  HZ  PHE A 148      79.470 119.520 158.030  1.00  0.00           H
ATOM   2123  CD2 PHE A 148      77.060 119.380 155.610  1.00  0.00           C
ATOM   2124  HD2 PHE A 148      76.720 118.720 154.830  1.00  0.00           H
ATOM   2125  CE2 PHE A 148      78.170 119.070 156.380  1.00  0.00           C
ATOM   2126  HE2 PHE A 148      78.700 118.160 156.120  1.00  0.00           H
ATOM   2127  C   PHE A 148      75.070 123.250 154.900  1.00  0.00           C
ATOM   2128  O   PHE A 148      76.070 123.980 154.980  1.00  0.00           O
ATOM   2129  N   SER A 149      73.870 123.540 155.380  1.00  0.00           N
ATOM   2130  HN  SER A 149      73.170 122.890 155.080  1.00  0.00           H
ATOM   2131  CA  SER A 149      73.430 124.560 156.300  1.00  0.00           C
ATOM   2132  HA  SER A 149      73.780 125.510 155.930  1.00  0.00           H
ATOM   2133  CB  SER A 149      71.850 124.600 156.260  1.00  0.00           C
ATOM   2134  HB1 SER A 149      71.410 123.650 156.620  1.00  0.00           H
ATOM   2135  HB2 SER A 149      71.650 124.800 155.190  1.00  0.00           H
ATOM   2136  OG  SER A 149      71.310 125.650 157.020  1.00  0.00           O
ATOM   2137  HG1 SER A 149      71.190 126.420 156.460  1.00  0.00           H
ATOM   2138  C   SER A 149      73.740 124.450 157.800  1.00  0.00           C
ATOM   2139  O   SER A 149      73.820 123.290 158.300  1.00  0.00           O
ATOM   2140  N   PRO A 150      73.870 125.550 158.620  1.00  0.00           N
ATOM   2141  CD  PRO A 150      74.130 126.890 158.130  1.00  0.00           C
ATOM   2142  HD1 PRO A 150      73.330 127.250 157.440  1.00  0.00           H
ATOM   2143  HD2 PRO A 150      75.160 126.830 157.700  1.00  0.00           H
ATOM   2144  CA  PRO A 150      74.240 125.350 159.970  1.00  0.00           C
ATOM   2145  HA  PRO A 150      74.960 124.570 160.150  1.00  0.00           H
ATOM   2146  CB  PRO A 150      74.850 126.690 160.420  1.00  0.00           C
ATOM   2147  HB1 PRO A 150      74.580 126.900 161.470  1.00  0.00           H
ATOM   2148  HB2 PRO A 150      75.940 126.610 160.260  1.00  0.00           H
ATOM   2149  CG  PRO A 150      74.290 127.630 159.410  1.00  0.00           C
ATOM   2150  HG1 PRO A 150      74.890 128.560 159.270  1.00  0.00           H
ATOM   2151  HG2 PRO A 150      73.290 127.910 159.780  1.00  0.00           H
ATOM   2152  C   PRO A 150      72.930 125.130 160.720  1.00  0.00           C
ATOM   2153  O   PRO A 150      73.020 124.840 161.870  1.00  0.00           O
ATOM   2154  N   LEU A 151      71.790 125.280 160.090  1.00  0.00           N
ATOM   2155  HN  LEU A 151      71.710 125.470 159.120  1.00  0.00           H
ATOM   2156  CA  LEU A 151      70.540 124.970 160.710  1.00  0.00           C
ATOM   2157  HA  LEU A 151      70.290 125.460 161.640  1.00  0.00           H
ATOM   2158  CB  LEU A 151      69.500 125.580 159.620  1.00  0.00           C
ATOM   2159  HB1 LEU A 151      69.640 125.000 158.680  1.00  0.00           H
ATOM   2160  HB2 LEU A 151      68.500 125.440 160.100  1.00  0.00           H
ATOM   2161  CG  LEU A 151      69.570 127.070 159.300  1.00  0.00           C
ATOM   2162  HG  LEU A 151      70.340 127.250 158.520  1.00  0.00           H
ATOM   2163  CD1 LEU A 151      68.320 127.510 158.570  1.00  0.00           C
ATOM   2164 HD11 LEU A 151      68.210 127.050 157.570  1.00  0.00           H
ATOM   2165 HD12 LEU A 151      67.440 127.270 159.190  1.00  0.00           H
ATOM   2166 HD13 LEU A 151      68.360 128.610 158.410  1.00  0.00           H
ATOM   2167  CD2 LEU A 151      69.900 127.880 160.570  1.00  0.00           C
ATOM   2168 HD21 LEU A 151      70.900 127.620 160.980  1.00  0.00           H
ATOM   2169 HD22 LEU A 151      69.850 128.960 160.320  1.00  0.00           H
ATOM   2170 HD23 LEU A 151      69.100 127.690 161.320  1.00  0.00           H
ATOM   2171  C   LEU A 151      70.290 123.500 160.980  1.00  0.00           C
ATOM   2172  O   LEU A 151      69.650 123.090 161.960  1.00  0.00           O
ATOM   2173  N   THR A 152      70.970 122.620 160.230  1.00  0.00           N
ATOM   2174  HN  THR A 152      71.370 123.030 159.410  1.00  0.00           H
ATOM   2175  CA  THR A 152      70.880 121.190 160.400  1.00  0.00           C
ATOM   2176  HA  THR A 152      70.190 120.900 161.180  1.00  0.00           H
ATOM   2177  CB  THR A 152      70.430 120.610 159.080  1.00  0.00           C
ATOM   2178  HB  THR A 152      70.360 119.500 159.100  1.00  0.00           H
ATOM   2179  OG1 THR A 152      71.170 121.020 158.000  1.00  0.00           O
ATOM   2180  HG1 THR A 152      70.660 120.720 157.240  1.00  0.00           H
ATOM   2181  CG2 THR A 152      69.020 121.190 158.790  1.00  0.00           C
ATOM   2182 HG21 THR A 152      68.990 122.250 158.440  1.00  0.00           H
ATOM   2183 HG22 THR A 152      68.610 120.540 157.980  1.00  0.00           H
ATOM   2184 HG23 THR A 152      68.410 121.190 159.720  1.00  0.00           H
ATOM   2185  C   THR A 152      72.230 120.600 160.790  1.00  0.00           C
ATOM   2186  O   THR A 152      72.280 119.390 160.740  1.00  0.00           O
ATOM   2187  N   GLN A 153      73.260 121.370 161.220  1.00  0.00           N
ATOM   2188  HN  GLN A 153      73.200 122.370 161.130  1.00  0.00           H
ATOM   2189  CA  GLN A 153      74.580 120.780 161.450  1.00  0.00           C
ATOM   2190  HA  GLN A 153      74.870 120.260 160.550  1.00  0.00           H
ATOM   2191  CB  GLN A 153      75.690 121.850 161.530  1.00  0.00           C
ATOM   2192  HB1 GLN A 153      76.690 121.370 161.480  1.00  0.00           H
ATOM   2193  HB2 GLN A 153      75.700 122.400 160.570  1.00  0.00           H
ATOM   2194  CG  GLN A 153      75.730 122.760 162.800  1.00  0.00           C
ATOM   2195  HG1 GLN A 153      76.010 122.120 163.660  1.00  0.00           H
ATOM   2196  HG2 GLN A 153      74.820 123.330 163.070  1.00  0.00           H
ATOM   2197  CD  GLN A 153      76.740 123.960 162.520  1.00  0.00           C
ATOM   2198  OE1 GLN A 153      76.320 125.130 162.720  1.00  0.00           O
ATOM   2199  NE2 GLN A 153      77.940 123.600 162.030  1.00  0.00           N
ATOM   2200 HE21 GLN A 153      78.180 122.630 162.060  1.00  0.00           H
ATOM   2201 HE22 GLN A 153      78.640 124.290 161.850  1.00  0.00           H
ATOM   2202  C   GLN A 153      74.630 119.840 162.660  1.00  0.00           C
ATOM   2203  O   GLN A 153      75.490 118.940 162.670  1.00  0.00           O
ATOM   2204  N   LYS A 154      73.690 120.070 163.580  1.00  0.00           N
ATOM   2205  HN  LYS A 154      73.080 120.840 163.450  1.00  0.00           H
ATOM   2206  CA  LYS A 154      73.500 119.170 164.710  1.00  0.00           C
ATOM   2207  HA  LYS A 154      74.450 118.850 165.130  1.00  0.00           H
ATOM   2208  CB  LYS A 154      72.460 119.820 165.710  1.00  0.00           C
ATOM   2209  HB1 LYS A 154      71.580 120.260 165.190  1.00  0.00           H
ATOM   2210  HB2 LYS A 154      71.970 119.070 166.350  1.00  0.00           H
ATOM   2211  CG  LYS A 154      73.110 120.920 166.570  1.00  0.00           C
ATOM   2212  HG1 LYS A 154      73.640 121.650 165.910  1.00  0.00           H
ATOM   2213  HG2 LYS A 154      73.900 120.480 167.210  1.00  0.00           H
ATOM   2214  CD  LYS A 154      71.900 121.550 167.420  1.00  0.00           C
ATOM   2215  HD1 LYS A 154      71.520 120.650 167.930  1.00  0.00           H
ATOM   2216  HD2 LYS A 154      71.130 122.040 166.780  1.00  0.00           H
ATOM   2217  CE  LYS A 154      72.340 122.520 168.460  1.00  0.00           C
ATOM   2218  HE1 LYS A 154      73.280 122.290 169.010  1.00  0.00           H
ATOM   2219  HE2 LYS A 154      71.540 122.440 169.220  1.00  0.00           H
ATOM   2220  NZ  LYS A 154      72.400 123.910 168.010  1.00  0.00           N
ATOM   2221  HZ1 LYS A 154      71.560 124.150 167.450  1.00  0.00           H
ATOM   2222  HZ2 LYS A 154      72.510 124.590 168.790  1.00  0.00           H
ATOM   2223  HZ3 LYS A 154      73.170 123.970 167.310  1.00  0.00           H
ATOM   2224  C   LYS A 154      72.990 117.790 164.310  1.00  0.00           C
ATOM   2225  O   LYS A 154      73.160 116.780 164.990  1.00  0.00           O
ATOM   2226  N   CYS A 155      72.430 117.620 163.090  1.00  0.00           N
ATOM   2227  HN  CYS A 155      72.300 118.350 162.420  1.00  0.00           H
ATOM   2228  CA  CYS A 155      72.020 116.360 162.530  1.00  0.00           C
ATOM   2229  HA  CYS A 155      71.820 115.690 163.350  1.00  0.00           H
ATOM   2230  CB  CYS A 155      70.840 116.630 161.570  1.00  0.00           C
ATOM   2231  HB1 CYS A 155      70.480 115.730 161.020  1.00  0.00           H
ATOM   2232  HB2 CYS A 155      71.120 117.380 160.800  1.00  0.00           H
ATOM   2233  SG  CYS A 155      69.480 117.290 162.520  1.00  0.00           S
ATOM   2234  C   CYS A 155      73.140 115.660 161.820  1.00  0.00           C
ATOM   2235  O   CYS A 155      73.200 114.470 161.640  1.00  0.00           O
ATOM   2236  N   LYS A 156      74.160 116.440 161.340  1.00  0.00           N
ATOM   2237  HN  LYS A 156      74.150 117.420 161.520  1.00  0.00           H
ATOM   2238  CA  LYS A 156      75.210 115.870 160.520  1.00  0.00           C
ATOM   2239  HA  LYS A 156      74.850 115.040 159.930  1.00  0.00           H
ATOM   2240  CB  LYS A 156      75.890 116.930 159.610  1.00  0.00           C
ATOM   2241  HB1 LYS A 156      76.470 117.690 160.170  1.00  0.00           H
ATOM   2242  HB2 LYS A 156      76.540 116.440 158.860  1.00  0.00           H
ATOM   2243  CG  LYS A 156      74.840 117.630 158.800  1.00  0.00           C
ATOM   2244  HG1 LYS A 156      75.300 118.480 158.250  1.00  0.00           H
ATOM   2245  HG2 LYS A 156      74.140 118.130 159.510  1.00  0.00           H
ATOM   2246  CD  LYS A 156      74.070 116.780 157.730  1.00  0.00           C
ATOM   2247  HD1 LYS A 156      73.510 115.970 158.230  1.00  0.00           H
ATOM   2248  HD2 LYS A 156      74.870 116.360 157.070  1.00  0.00           H
ATOM   2249  CE  LYS A 156      73.210 117.690 156.810  1.00  0.00           C
ATOM   2250  HE1 LYS A 156      74.000 118.390 156.460  1.00  0.00           H
ATOM   2251  HE2 LYS A 156      72.510 118.340 157.390  1.00  0.00           H
ATOM   2252  NZ  LYS A 156      72.520 117.010 155.680  1.00  0.00           N
ATOM   2253  HZ1 LYS A 156      73.260 116.430 155.230  1.00  0.00           H
ATOM   2254  HZ2 LYS A 156      71.740 116.420 156.030  1.00  0.00           H
ATOM   2255  HZ3 LYS A 156      72.150 117.540 154.870  1.00  0.00           H
ATOM   2256  C   LYS A 156      76.180 115.110 161.480  1.00  0.00           C
ATOM   2257  O   LYS A 156      76.550 115.570 162.560  1.00  0.00           O
ATOM   2258  N   VAL A 157      76.510 113.860 161.130  1.00  0.00           N
ATOM   2259  HN  VAL A 157      76.260 113.340 160.310  1.00  0.00           H
ATOM   2260  CA  VAL A 157      77.340 113.010 161.950  1.00  0.00           C
ATOM   2261  HA  VAL A 157      78.050 113.650 162.450  1.00  0.00           H
ATOM   2262  CB  VAL A 157      76.440 112.050 162.760  1.00  0.00           C
ATOM   2263  HB  VAL A 157      75.620 112.580 163.280  1.00  0.00           H
ATOM   2264  CG1 VAL A 157      75.740 110.960 161.910  1.00  0.00           C
ATOM   2265 HG11 VAL A 157      74.990 110.420 162.530  1.00  0.00           H
ATOM   2266 HG12 VAL A 157      75.260 111.500 161.060  1.00  0.00           H
ATOM   2267 HG13 VAL A 157      76.390 110.130 161.560  1.00  0.00           H
ATOM   2268  CG2 VAL A 157      77.280 111.360 163.810  1.00  0.00           C
ATOM   2269 HG21 VAL A 157      77.920 112.120 164.320  1.00  0.00           H
ATOM   2270 HG22 VAL A 157      76.610 110.890 164.560  1.00  0.00           H
ATOM   2271 HG23 VAL A 157      77.990 110.630 163.360  1.00  0.00           H
ATOM   2272  C   VAL A 157      78.340 112.290 161.010  1.00  0.00           C
ATOM   2273  O   VAL A 157      77.970 111.950 159.890  1.00  0.00           O
ATOM   2274  N   LEU A 158      79.630 112.190 161.480  1.00  0.00           N
ATOM   2275  HN  LEU A 158      79.860 112.490 162.400  1.00  0.00           H
ATOM   2276  CA  LEU A 158      80.690 111.470 160.780  1.00  0.00           C
ATOM   2277  HA  LEU A 158      80.270 111.300 159.800  1.00  0.00           H
ATOM   2278  CB  LEU A 158      81.950 112.390 160.720  1.00  0.00           C
ATOM   2279  HB1 LEU A 158      81.670 113.420 160.400  1.00  0.00           H
ATOM   2280  HB2 LEU A 158      82.300 112.570 161.760  1.00  0.00           H
ATOM   2281  CG  LEU A 158      83.230 111.910 160.030  1.00  0.00           C
ATOM   2282  HG  LEU A 158      83.670 111.030 160.550  1.00  0.00           H
ATOM   2283  CD1 LEU A 158      82.960 111.500 158.610  1.00  0.00           C
ATOM   2284 HD11 LEU A 158      83.960 111.480 158.140  1.00  0.00           H
ATOM   2285 HD12 LEU A 158      82.610 110.440 158.620  1.00  0.00           H
ATOM   2286 HD13 LEU A 158      82.220 112.060 158.000  1.00  0.00           H
ATOM   2287  CD2 LEU A 158      84.370 112.940 160.350  1.00  0.00           C
ATOM   2288 HD21 LEU A 158      84.090 113.460 161.290  1.00  0.00           H
ATOM   2289 HD22 LEU A 158      85.340 112.410 160.370  1.00  0.00           H
ATOM   2290 HD23 LEU A 158      84.330 113.690 159.540  1.00  0.00           H
ATOM   2291  C   LEU A 158      81.090 110.150 161.510  1.00  0.00           C
ATOM   2292  O   LEU A 158      81.550 110.120 162.680  1.00  0.00           O
ATOM   2293  N   MET A 159      81.050 109.030 160.840  1.00  0.00           N
ATOM   2294  HN  MET A 159      80.810 109.130 159.870  1.00  0.00           H
ATOM   2295  CA  MET A 159      81.340 107.700 161.420  1.00  0.00           C
ATOM   2296  HA  MET A 159      81.720 107.910 162.410  1.00  0.00           H
ATOM   2297  CB  MET A 159      80.110 106.790 161.550  1.00  0.00           C
ATOM   2298  HB1 MET A 159      80.310 105.790 161.980  1.00  0.00           H
ATOM   2299  HB2 MET A 159      79.480 107.330 162.290  1.00  0.00           H
ATOM   2300  CG  MET A 159      79.380 106.570 160.200  1.00  0.00           C
ATOM   2301  HG1 MET A 159      80.020 105.940 159.540  1.00  0.00           H
ATOM   2302  HG2 MET A 159      79.380 107.610 159.810  1.00  0.00           H
ATOM   2303  SD  MET A 159      77.660 105.980 160.140  1.00  0.00           S
ATOM   2304  CE  MET A 159      77.060 107.250 161.340  1.00  0.00           C
ATOM   2305  HE1 MET A 159      77.320 107.000 162.390  1.00  0.00           H
ATOM   2306  HE2 MET A 159      77.470 108.260 161.120  1.00  0.00           H
ATOM   2307  HE3 MET A 159      75.960 107.370 161.240  1.00  0.00           H
ATOM   2308  C   MET A 159      82.440 107.040 160.540  1.00  0.00           C
ATOM   2309  O   MET A 159      82.580 107.400 159.360  1.00  0.00           O
ATOM   2310  N   LEU A 160      83.240 106.160 161.090  1.00  0.00           N
ATOM   2311  HN  LEU A 160      83.080 105.990 162.060  1.00  0.00           H
ATOM   2312  CA  LEU A 160      84.240 105.410 160.440  1.00  0.00           C
ATOM   2313  HA  LEU A 160      84.470 105.550 159.400  1.00  0.00           H
ATOM   2314  CB  LEU A 160      85.540 105.870 161.140  1.00  0.00           C
ATOM   2315  HB1 LEU A 160      85.600 106.980 161.180  1.00  0.00           H
ATOM   2316  HB2 LEU A 160      85.520 105.530 162.190  1.00  0.00           H
ATOM   2317  CG  LEU A 160      86.840 105.430 160.640  1.00  0.00           C
ATOM   2318  HG  LEU A 160      86.790 104.370 160.290  1.00  0.00           H
ATOM   2319  CD1 LEU A 160      87.320 106.160 159.400  1.00  0.00           C
ATOM   2320 HD11 LEU A 160      87.380 107.240 159.660  1.00  0.00           H
ATOM   2321 HD12 LEU A 160      88.350 105.790 159.180  1.00  0.00           H
ATOM   2322 HD13 LEU A 160      86.640 106.030 158.540  1.00  0.00           H
ATOM   2323  CD2 LEU A 160      87.970 105.550 161.780  1.00  0.00           C
ATOM   2324 HD21 LEU A 160      88.040 106.640 161.990  1.00  0.00           H
ATOM   2325 HD22 LEU A 160      87.550 105.040 162.680  1.00  0.00           H
ATOM   2326 HD23 LEU A 160      88.950 105.100 161.520  1.00  0.00           H
ATOM   2327  C   LEU A 160      84.070 103.970 160.560  1.00  0.00           C
ATOM   2328  O   LEU A 160      83.670 103.500 161.600  1.00  0.00           O
ATOM   2329  N   GLY A 161      84.330 103.190 159.490  1.00  0.00           N
ATOM   2330  HN  GLY A 161      84.500 103.640 158.610  1.00  0.00           H
ATOM   2331  CA  GLY A 161      84.390 101.760 159.490  1.00  0.00           C
ATOM   2332  HA1 GLY A 161      84.510 101.420 160.510  1.00  0.00           H
ATOM   2333  HA2 GLY A 161      85.190 101.390 158.850  1.00  0.00           H
ATOM   2334  C   GLY A 161      83.110 101.170 158.940  1.00  0.00           C
ATOM   2335  O   GLY A 161      83.000  99.950 159.180  1.00  0.00           O
ATOM   2336  N   GLY A 162      82.150 101.920 158.430  1.00  0.00           N
ATOM   2337  HN  GLY A 162      82.280 102.870 158.140  1.00  0.00           H
ATOM   2338  CA  GLY A 162      81.010 101.210 157.880  1.00  0.00           C
ATOM   2339  HA1 GLY A 162      80.660 100.420 158.530  1.00  0.00           H
ATOM   2340  HA2 GLY A 162      81.330 100.880 156.900  1.00  0.00           H
ATOM   2341  C   GLY A 162      79.900 102.200 157.710  1.00  0.00           C
ATOM   2342  O   GLY A 162      80.040 103.340 158.110  1.00  0.00           O
ATOM   2343  N   SER A 163      78.730 101.640 157.250  1.00  0.00           N
ATOM   2344  HN  SER A 163      78.580 100.690 156.980  1.00  0.00           H
ATOM   2345  CA  SER A 163      77.500 102.430 157.110  1.00  0.00           C
ATOM   2346  HA  SER A 163      77.700 103.490 157.240  1.00  0.00           H
ATOM   2347  CB  SER A 163      76.780 102.040 155.770  1.00  0.00           C
ATOM   2348  HB1 SER A 163      77.520 102.000 154.950  1.00  0.00           H
ATOM   2349  HB2 SER A 163      75.910 102.690 155.550  1.00  0.00           H
ATOM   2350  OG  SER A 163      76.210 100.710 155.770  1.00  0.00           O
ATOM   2351  HG1 SER A 163      75.850 100.470 154.910  1.00  0.00           H
ATOM   2352  C   SER A 163      76.600 102.150 158.310  1.00  0.00           C
ATOM   2353  O   SER A 163      76.810 101.180 159.060  1.00  0.00           O
ATOM   2354  N   ALA A 164      75.560 102.940 158.500  1.00  0.00           N
ATOM   2355  HN  ALA A 164      75.520 103.800 158.010  1.00  0.00           H
ATOM   2356  CA  ALA A 164      74.460 102.620 159.440  1.00  0.00           C
ATOM   2357  HA  ALA A 164      74.890 102.550 160.430  1.00  0.00           H
ATOM   2358  CB  ALA A 164      73.570 103.880 159.350  1.00  0.00           C
ATOM   2359  HB1 ALA A 164      74.220 104.770 159.480  1.00  0.00           H
ATOM   2360  HB2 ALA A 164      73.130 103.990 158.340  1.00  0.00           H
ATOM   2361  HB3 ALA A 164      72.740 103.920 160.080  1.00  0.00           H
ATOM   2362  C   ALA A 164      73.600 101.400 159.050  1.00  0.00           C
ATOM   2363  O   ALA A 164      72.680 101.070 159.780  1.00  0.00           O
ATOM   2364  N   LEU A 165      73.850 100.740 157.800  1.00  0.00           N
ATOM   2365  HN  LEU A 165      74.540 101.080 157.170  1.00  0.00           H
ATOM   2366  CA  LEU A 165      73.230  99.540 157.360  1.00  0.00           C
ATOM   2367  HA  LEU A 165      72.510  99.240 158.100  1.00  0.00           H
ATOM   2368  CB  LEU A 165      72.470  99.710 156.000  1.00  0.00           C
ATOM   2369  HB1 LEU A 165      73.240 100.190 155.350  1.00  0.00           H
ATOM   2370  HB2 LEU A 165      72.020  98.760 155.640  1.00  0.00           H
ATOM   2371  CG  LEU A 165      71.290 100.740 156.180  1.00  0.00           C
ATOM   2372  HG  LEU A 165      71.570 101.680 156.700  1.00  0.00           H
ATOM   2373  CD1 LEU A 165      70.850 101.130 154.790  1.00  0.00           C
ATOM   2374 HD11 LEU A 165      71.580 101.840 154.360  1.00  0.00           H
ATOM   2375 HD12 LEU A 165      70.670 100.210 154.180  1.00  0.00           H
ATOM   2376 HD13 LEU A 165      69.860 101.620 154.910  1.00  0.00           H
ATOM   2377  CD2 LEU A 165      70.100 100.210 157.020  1.00  0.00           C
ATOM   2378 HD21 LEU A 165      70.350  99.980 158.080  1.00  0.00           H
ATOM   2379 HD22 LEU A 165      69.310 100.990 157.030  1.00  0.00           H
ATOM   2380 HD23 LEU A 165      69.640  99.310 156.550  1.00  0.00           H
ATOM   2381  C   LEU A 165      74.280  98.460 157.260  1.00  0.00           C
ATOM   2382  O   LEU A 165      74.050  97.440 156.600  1.00  0.00           O
ATOM   2383  N   ASN A 166      75.380  98.610 158.010  1.00  0.00           N
ATOM   2384  HN  ASN A 166      75.470  99.470 158.510  1.00  0.00           H
ATOM   2385  CA  ASN A 166      76.360  97.520 158.270  1.00  0.00           C
ATOM   2386  HA  ASN A 166      77.150  97.820 158.930  1.00  0.00           H
ATOM   2387  CB  ASN A 166      75.790  96.190 158.910  1.00  0.00           C
ATOM   2388  HB1 ASN A 166      75.030  95.870 158.160  1.00  0.00           H
ATOM   2389  HB2 ASN A 166      76.650  95.500 159.020  1.00  0.00           H
ATOM   2390  CG  ASN A 166      75.080  96.450 160.200  1.00  0.00           C
ATOM   2391  OD1 ASN A 166      74.980  97.570 160.650  1.00  0.00           O
ATOM   2392  ND2 ASN A 166      74.510  95.380 160.790  1.00  0.00           N
ATOM   2393 HD21 ASN A 166      74.590  94.440 160.440  1.00  0.00           H
ATOM   2394 HD22 ASN A 166      74.100  95.490 161.700  1.00  0.00           H
ATOM   2395  C   ASN A 166      77.320  97.090 157.140  1.00  0.00           C
ATOM   2396  O   ASN A 166      78.060  96.100 157.300  1.00  0.00           O
ATOM   2397  N   HIS A 167      77.410  97.870 156.040  1.00  0.00           N
ATOM   2398  HN  HIS A 167      76.690  98.550 155.900  1.00  0.00           H
ATOM   2399  CA  HIS A 167      78.430  97.820 155.070  1.00  0.00           C
ATOM   2400  HA  HIS A 167      78.490  96.820 154.690  1.00  0.00           H
ATOM   2401  CB  HIS A 167      78.120  98.790 153.960  1.00  0.00           C
ATOM   2402  HB1 HIS A 167      78.190  99.810 154.380  1.00  0.00           H
ATOM   2403  HB2 HIS A 167      78.950  98.740 153.220  1.00  0.00           H
ATOM   2404  ND1 HIS A 167      75.700  99.190 153.550  1.00  0.00           N
ATOM   2405  CG  HIS A 167      76.870  98.610 153.150  1.00  0.00           C
ATOM   2406  CE1 HIS A 167      74.880  98.980 152.550  1.00  0.00           C
ATOM   2407  HE1 HIS A 167      73.800  99.120 152.590  1.00  0.00           H
ATOM   2408  NE2 HIS A 167      75.450  98.300 151.570  1.00  0.00           N
ATOM   2409  HE2 HIS A 167      75.020  97.870 150.770  1.00  0.00           H
ATOM   2410  CD2 HIS A 167      76.720  98.050 151.920  1.00  0.00           C
ATOM   2411  HD2 HIS A 167      77.500  97.530 151.370  1.00  0.00           H
ATOM   2412  C   HIS A 167      79.910  98.090 155.540  1.00  0.00           C
ATOM   2413  O   HIS A 167      80.540  99.040 155.050  1.00  0.00           O
ATOM   2414  N   ASN A 168      80.420  97.390 156.540  1.00  0.00           N
ATOM   2415  HN  ASN A 168      79.890  96.640 156.930  1.00  0.00           H
ATOM   2416  CA  ASN A 168      81.690  97.480 157.190  1.00  0.00           C
ATOM   2417  HA  ASN A 168      81.810  98.480 157.590  1.00  0.00           H
ATOM   2418  CB  ASN A 168      81.780  96.450 158.400  1.00  0.00           C
ATOM   2419  HB1 ASN A 168      81.680  95.430 157.970  1.00  0.00           H
ATOM   2420  HB2 ASN A 168      82.780  96.550 158.880  1.00  0.00           H
ATOM   2421  CG  ASN A 168      80.740  96.610 159.530  1.00  0.00           C
ATOM   2422  OD1 ASN A 168      79.990  95.740 159.900  1.00  0.00           O
ATOM   2423  ND2 ASN A 168      80.820  97.820 160.120  1.00  0.00           N
ATOM   2424 HD21 ASN A 168      81.610  98.360 159.840  1.00  0.00           H
ATOM   2425 HD22 ASN A 168      80.270  97.830 160.960  1.00  0.00           H
ATOM   2426  C   ASN A 168      82.840  97.240 156.130  1.00  0.00           C
ATOM   2427  O   ASN A 168      82.880  96.260 155.400  1.00  0.00           O
ATOM   2428  N   TYR A 169      83.830  98.170 156.110  1.00  0.00           N
ATOM   2429  HN  TYR A 169      83.740  99.050 156.560  1.00  0.00           H
ATOM   2430  CA  TYR A 169      85.090  97.970 155.540  1.00  0.00           C
ATOM   2431  HA  TYR A 169      84.850  97.560 154.570  1.00  0.00           H
ATOM   2432  CB  TYR A 169      85.830  99.360 155.360  1.00  0.00           C
ATOM   2433  HB1 TYR A 169      85.460  99.920 154.480  1.00  0.00           H
ATOM   2434  HB2 TYR A 169      85.590  99.990 156.240  1.00  0.00           H
ATOM   2435  CG  TYR A 169      87.310  99.250 155.090  1.00  0.00           C
ATOM   2436  CD1 TYR A 169      87.890  98.960 153.830  1.00  0.00           C
ATOM   2437  HD1 TYR A 169      87.230  98.780 152.990  1.00  0.00           H
ATOM   2438  CE1 TYR A 169      89.310  98.950 153.710  1.00  0.00           C
ATOM   2439  HE1 TYR A 169      89.710  98.640 152.760  1.00  0.00           H
ATOM   2440  CZ  TYR A 169      90.130  99.380 154.790  1.00  0.00           C
ATOM   2441  OH  TYR A 169      91.520  99.310 154.560  1.00  0.00           O
ATOM   2442  HH  TYR A 169      91.950  99.640 155.350  1.00  0.00           H
ATOM   2443  CD2 TYR A 169      88.120  99.630 156.130  1.00  0.00           C
ATOM   2444  HD2 TYR A 169      87.620  99.860 157.060  1.00  0.00           H
ATOM   2445  CE2 TYR A 169      89.470  99.600 156.050  1.00  0.00           C
ATOM   2446  HE2 TYR A 169      90.040  99.800 156.940  1.00  0.00           H
ATOM   2447  C   TYR A 169      85.860  96.920 156.290  1.00  0.00           C
ATOM   2448  O   TYR A 169      85.670  96.800 157.510  1.00  0.00           O
ATOM   2449  N   ARG A 170      86.770  96.150 155.650  1.00  0.00           N
ATOM   2450  HN  ARG A 170      86.840  96.300 154.660  1.00  0.00           H
ATOM   2451  CA  ARG A 170      87.710  95.280 156.350  1.00  0.00           C
ATOM   2452  HA  ARG A 170      87.700  95.450 157.410  1.00  0.00           H
ATOM   2453  CB  ARG A 170      87.270  93.800 156.000  1.00  0.00           C
ATOM   2454  HB1 ARG A 170      86.160  93.740 156.080  1.00  0.00           H
ATOM   2455  HB2 ARG A 170      87.480  93.700 154.920  1.00  0.00           H
ATOM   2456  CG  ARG A 170      87.920  92.770 156.920  1.00  0.00           C
ATOM   2457  HG1 ARG A 170      87.710  93.100 157.960  1.00  0.00           H
ATOM   2458  HG2 ARG A 170      89.030  92.710 156.970  1.00  0.00           H
ATOM   2459  CD  ARG A 170      87.320  91.350 156.780  1.00  0.00           C
ATOM   2460  HD1 ARG A 170      86.280  91.370 157.170  1.00  0.00           H
ATOM   2461  HD2 ARG A 170      87.990  90.750 157.430  1.00  0.00           H
ATOM   2462  NE  ARG A 170      87.360  91.000 155.310  1.00  0.00           N
ATOM   2463  HE  ARG A 170      86.490  91.220 154.870  1.00  0.00           H
ATOM   2464  CZ  ARG A 170      88.150  90.130 154.780  1.00  0.00           C
ATOM   2465  NH1 ARG A 170      89.060  89.510 155.450  1.00  0.00           N
ATOM   2466 HH11 ARG A 170      89.710  88.960 154.920  1.00  0.00           H
ATOM   2467 HH12 ARG A 170      89.060  89.670 156.440  1.00  0.00           H
ATOM   2468  NH2 ARG A 170      88.030  89.890 153.450  1.00  0.00           N
ATOM   2469 HH21 ARG A 170      88.690  89.400 152.880  1.00  0.00           H
ATOM   2470 HH22 ARG A 170      87.360  90.520 153.070  1.00  0.00           H
ATOM   2471  C   ARG A 170      89.150  95.440 155.840  1.00  0.00           C
ATOM   2472  O   ARG A 170      89.490  95.570 154.650  1.00  0.00           O
ATOM   2473  N   GLY A 171      90.030  95.580 156.850  1.00  0.00           N
ATOM   2474  HN  GLY A 171      89.840  95.320 157.790  1.00  0.00           H
ATOM   2475  CA  GLY A 171      91.320  96.060 156.570  1.00  0.00           C
ATOM   2476  HA1 GLY A 171      91.400  96.710 155.720  1.00  0.00           H
ATOM   2477  HA2 GLY A 171      91.990  95.220 156.510  1.00  0.00           H
ATOM   2478  C   GLY A 171      91.940  96.950 157.660  1.00  0.00           C
ATOM   2479  O   GLY A 171      91.380  97.060 158.750  1.00  0.00           O
ATOM   2480  N   TYR A 172      93.080  97.610 157.340  1.00  0.00           N
ATOM   2481  HN  TYR A 172      93.570  97.440 156.490  1.00  0.00           H
ATOM   2482  CA  TYR A 172      93.610  98.690 158.200  1.00  0.00           C
ATOM   2483  HA  TYR A 172      93.310  98.540 159.220  1.00  0.00           H
ATOM   2484  CB  TYR A 172      95.200  98.680 158.010  1.00  0.00           C
ATOM   2485  HB1 TYR A 172      95.540  98.690 156.950  1.00  0.00           H
ATOM   2486  HB2 TYR A 172      95.550  99.630 158.460  1.00  0.00           H
ATOM   2487  CG  TYR A 172      95.790  97.570 158.720  1.00  0.00           C
ATOM   2488  CD1 TYR A 172      96.410  96.460 158.080  1.00  0.00           C
ATOM   2489  HD1 TYR A 172      96.370  96.360 157.010  1.00  0.00           H
ATOM   2490  CE1 TYR A 172      96.890  95.390 158.880  1.00  0.00           C
ATOM   2491  HE1 TYR A 172      97.230  94.480 158.400  1.00  0.00           H
ATOM   2492  CZ  TYR A 172      96.750  95.410 160.310  1.00  0.00           C
ATOM   2493  OH  TYR A 172      97.220  94.380 161.200  1.00  0.00           O
ATOM   2494  HH  TYR A 172      97.540  93.690 160.610  1.00  0.00           H
ATOM   2495  CD2 TYR A 172      95.680  97.590 160.100  1.00  0.00           C
ATOM   2496  HD2 TYR A 172      95.040  98.310 160.600  1.00  0.00           H
ATOM   2497  CE2 TYR A 172      96.210  96.580 160.910  1.00  0.00           C
ATOM   2498  HE2 TYR A 172      96.150  96.640 161.980  1.00  0.00           H
ATOM   2499  C   TYR A 172      93.150 100.100 157.860  1.00  0.00           C
ATOM   2500  O   TYR A 172      92.820 100.290 156.680  1.00  0.00           O
ATOM   2501  N   ILE A 173      93.110 100.970 158.910  1.00  0.00           N
ATOM   2502  HN  ILE A 173      93.170 100.730 159.870  1.00  0.00           H
ATOM   2503  CA  ILE A 173      92.950 102.390 158.690  1.00  0.00           C
ATOM   2504  HA  ILE A 173      93.040 102.710 157.660  1.00  0.00           H
ATOM   2505  CB  ILE A 173      91.570 102.840 159.250  1.00  0.00           C
ATOM   2506  HB  ILE A 173      91.530 102.570 160.320  1.00  0.00           H
ATOM   2507  CG2 ILE A 173      91.490 104.390 159.150  1.00  0.00           C
ATOM   2508 HG21 ILE A 173      90.530 104.840 159.480  1.00  0.00           H
ATOM   2509 HG22 ILE A 173      92.190 104.930 159.830  1.00  0.00           H
ATOM   2510 HG23 ILE A 173      91.540 104.800 158.120  1.00  0.00           H
ATOM   2511  CG1 ILE A 173      90.490 102.160 158.440  1.00  0.00           C
ATOM   2512 HG11 ILE A 173      90.460 101.100 158.790  1.00  0.00           H
ATOM   2513 HG12 ILE A 173      90.510 102.210 157.330  1.00  0.00           H
ATOM   2514  CD  ILE A 173      89.050 102.720 158.760  1.00  0.00           C
ATOM   2515  HD1 ILE A 173      89.010 103.780 158.420  1.00  0.00           H
ATOM   2516  HD2 ILE A 173      88.260 102.100 158.280  1.00  0.00           H
ATOM   2517  HD3 ILE A 173      88.940 102.760 159.860  1.00  0.00           H
ATOM   2518  C   ILE A 173      94.070 102.990 159.530  1.00  0.00           C
ATOM   2519  O   ILE A 173      94.160 102.750 160.730  1.00  0.00           O
ATOM   2520  N   GLU A 174      94.800 103.930 158.850  1.00  0.00           N
ATOM   2521  HN  GLU A 174      94.790 104.100 157.870  1.00  0.00           H
ATOM   2522  CA  GLU A 174      95.900 104.680 159.520  1.00  0.00           C
ATOM   2523  HA  GLU A 174      95.830 104.640 160.590  1.00  0.00           H
ATOM   2524  CB  GLU A 174      97.300 104.050 159.220  1.00  0.00           C
ATOM   2525  HB1 GLU A 174      97.160 103.380 158.350  1.00  0.00           H
ATOM   2526  HB2 GLU A 174      97.970 104.820 158.790  1.00  0.00           H
ATOM   2527  CG  GLU A 174      98.020 103.470 160.480  1.00  0.00           C
ATOM   2528  HG1 GLU A 174      98.090 102.370 160.530  1.00  0.00           H
ATOM   2529  HG2 GLU A 174      97.500 103.750 161.430  1.00  0.00           H
ATOM   2530  CD  GLU A 174      99.530 103.800 160.680  1.00  0.00           C
ATOM   2531  OE1 GLU A 174      99.910 104.840 161.260  1.00  0.00           O
ATOM   2532  OE2 GLU A 174     100.330 103.050 160.100  1.00  0.00           O
ATOM   2533  C   GLU A 174      95.750 106.110 158.970  1.00  0.00           C
ATOM   2534  O   GLU A 174      95.370 106.340 157.800  1.00  0.00           O
ATOM   2535  N   HIS A 175      96.130 107.080 159.830  1.00  0.00           N
ATOM   2536  HN  HIS A 175      96.560 106.840 160.700  1.00  0.00           H
ATOM   2537  CA  HIS A 175      96.470 108.460 159.310  1.00  0.00           C
ATOM   2538  HA  HIS A 175      96.860 108.920 160.200  1.00  0.00           H
ATOM   2539  CB  HIS A 175      97.520 108.550 158.200  1.00  0.00           C
ATOM   2540  HB1 HIS A 175      98.510 108.120 158.480  1.00  0.00           H
ATOM   2541  HB2 HIS A 175      97.100 107.930 157.380  1.00  0.00           H
ATOM   2542  ND1 HIS A 175      98.690 110.710 158.220  1.00  0.00           N
ATOM   2543  CG  HIS A 175      97.840 109.880 157.570  1.00  0.00           C
ATOM   2544  CE1 HIS A 175      98.680 111.810 157.500  1.00  0.00           C
ATOM   2545  HE1 HIS A 175      99.180 112.740 157.780  1.00  0.00           H
ATOM   2546  NE2 HIS A 175      97.960 111.710 156.410  1.00  0.00           N
ATOM   2547  HE2 HIS A 175      97.760 112.420 155.730  1.00  0.00           H
ATOM   2548  CD2 HIS A 175      97.470 110.420 156.430  1.00  0.00           C
ATOM   2549  HD2 HIS A 175      96.740 110.030 155.740  1.00  0.00           H
ATOM   2550  C   HIS A 175      95.210 109.240 158.940  1.00  0.00           C
ATOM   2551  O   HIS A 175      95.190 110.050 157.980  1.00  0.00           O
ATOM   2552  N   PHE A 176      94.130 109.090 159.670  1.00  0.00           N
ATOM   2553  HN  PHE A 176      94.080 108.370 160.360  1.00  0.00           H
ATOM   2554  CA  PHE A 176      92.830 109.720 159.300  1.00  0.00           C
ATOM   2555  HA  PHE A 176      92.660 109.570 158.250  1.00  0.00           H
ATOM   2556  CB  PHE A 176      91.630 109.140 160.030  1.00  0.00           C
ATOM   2557  HB1 PHE A 176      91.470 108.040 159.910  1.00  0.00           H
ATOM   2558  HB2 PHE A 176      91.700 109.190 161.130  1.00  0.00           H
ATOM   2559  CG  PHE A 176      90.300 109.730 159.670  1.00  0.00           C
ATOM   2560  CD1 PHE A 176      89.420 109.020 158.850  1.00  0.00           C
ATOM   2561  HD1 PHE A 176      89.650 108.050 158.440  1.00  0.00           H
ATOM   2562  CE1 PHE A 176      88.240 109.610 158.470  1.00  0.00           C
ATOM   2563  HE1 PHE A 176      87.540 109.010 157.900  1.00  0.00           H
ATOM   2564  CZ  PHE A 176      87.760 110.840 158.970  1.00  0.00           C
ATOM   2565  HZ  PHE A 176      86.770 111.190 158.700  1.00  0.00           H
ATOM   2566  CD2 PHE A 176      89.790 110.970 160.230  1.00  0.00           C
ATOM   2567  HD2 PHE A 176      90.490 111.500 160.860  1.00  0.00           H
ATOM   2568  CE2 PHE A 176      88.600 111.540 159.860  1.00  0.00           C
ATOM   2569  HE2 PHE A 176      88.330 112.530 160.220  1.00  0.00           H
ATOM   2570  C   PHE A 176      92.850 111.210 159.360  1.00  0.00           C
ATOM   2571  O   PHE A 176      93.020 111.710 160.470  1.00  0.00           O
ATOM   2572  N   SER A 177      92.830 111.910 158.250  1.00  0.00           N
ATOM   2573  HN  SER A 177      92.830 111.390 157.400  1.00  0.00           H
ATOM   2574  CA  SER A 177      93.010 113.320 158.220  1.00  0.00           C
ATOM   2575  HA  SER A 177      93.240 113.690 159.210  1.00  0.00           H
ATOM   2576  CB  SER A 177      94.200 113.710 157.340  1.00  0.00           C
ATOM   2577  HB1 SER A 177      94.250 114.780 157.040  1.00  0.00           H
ATOM   2578  HB2 SER A 177      94.160 113.050 156.450  1.00  0.00           H
ATOM   2579  OG  SER A 177      95.420 113.430 158.000  1.00  0.00           O
ATOM   2580  HG1 SER A 177      95.350 112.500 158.240  1.00  0.00           H
ATOM   2581  C   SER A 177      91.850 114.040 157.540  1.00  0.00           C
ATOM   2582  O   SER A 177      91.610 113.800 156.360  1.00  0.00           O
ATOM   2583  N   LEU A 178      91.040 114.860 158.280  1.00  0.00           N
ATOM   2584  HN  LEU A 178      91.200 115.000 159.250  1.00  0.00           H
ATOM   2585  CA  LEU A 178      90.030 115.720 157.690  1.00  0.00           C
ATOM   2586  HA  LEU A 178      90.080 115.610 156.620  1.00  0.00           H
ATOM   2587  CB  LEU A 178      88.610 115.240 158.160  1.00  0.00           C
ATOM   2588  HB1 LEU A 178      88.470 114.190 157.830  1.00  0.00           H
ATOM   2589  HB2 LEU A 178      88.600 115.160 159.270  1.00  0.00           H
ATOM   2590  CG  LEU A 178      87.470 116.110 157.600  1.00  0.00           C
ATOM   2591  HG  LEU A 178      87.640 117.140 157.970  1.00  0.00           H
ATOM   2592  CD1 LEU A 178      87.560 116.130 156.010  1.00  0.00           C
ATOM   2593 HD11 LEU A 178      87.680 115.050 155.770  1.00  0.00           H
ATOM   2594 HD12 LEU A 178      86.560 116.400 155.610  1.00  0.00           H
ATOM   2595 HD13 LEU A 178      88.370 116.780 155.610  1.00  0.00           H
ATOM   2596  CD2 LEU A 178      86.050 115.650 158.020  1.00  0.00           C
ATOM   2597 HD21 LEU A 178      85.950 114.550 157.850  1.00  0.00           H
ATOM   2598 HD22 LEU A 178      85.820 115.700 159.100  1.00  0.00           H
ATOM   2599 HD23 LEU A 178      85.240 116.130 157.430  1.00  0.00           H
ATOM   2600  C   LEU A 178      90.280 117.130 158.070  1.00  0.00           C
ATOM   2601  O   LEU A 178      90.330 117.400 159.240  1.00  0.00           O
ATOM   2602  N   TRP A 179      90.440 117.960 157.000  1.00  0.00           N
ATOM   2603  HN  TRP A 179      90.460 117.630 156.060  1.00  0.00           H
ATOM   2604  CA  TRP A 179      90.700 119.400 156.980  1.00  0.00           C
ATOM   2605  HA  TRP A 179      90.970 119.750 157.970  1.00  0.00           H
ATOM   2606  CB  TRP A 179      91.930 119.880 156.130  1.00  0.00           C
ATOM   2607  HB1 TRP A 179      91.730 119.700 155.060  1.00  0.00           H
ATOM   2608  HB2 TRP A 179      92.050 120.980 156.260  1.00  0.00           H
ATOM   2609  CG  TRP A 179      93.210 119.200 156.310  1.00  0.00           C
ATOM   2610  CD1 TRP A 179      93.540 117.900 156.110  1.00  0.00           C
ATOM   2611  HD1 TRP A 179      92.860 117.170 155.710  1.00  0.00           H
ATOM   2612  NE1 TRP A 179      94.860 117.720 156.360  1.00  0.00           N
ATOM   2613  HE1 TRP A 179      95.270 116.850 156.220  1.00  0.00           H
ATOM   2614  CE2 TRP A 179      95.380 118.850 156.710  1.00  0.00           C
ATOM   2615  CD2 TRP A 179      94.420 119.890 156.620  1.00  0.00           C
ATOM   2616  CE3 TRP A 179      94.760 121.200 156.960  1.00  0.00           C
ATOM   2617  HE3 TRP A 179      94.010 121.960 156.820  1.00  0.00           H
ATOM   2618  CZ3 TRP A 179      96.120 121.480 157.230  1.00  0.00           C
ATOM   2619  HZ3 TRP A 179      96.370 122.510 157.430  1.00  0.00           H
ATOM   2620  CZ2 TRP A 179      96.690 119.130 157.030  1.00  0.00           C
ATOM   2621  HZ2 TRP A 179      97.410 118.330 157.040  1.00  0.00           H
ATOM   2622  CH2 TRP A 179      97.020 120.450 157.340  1.00  0.00           C
ATOM   2623  HH2 TRP A 179      98.050 120.650 157.580  1.00  0.00           H
ATOM   2624  C   TRP A 179      89.480 119.990 156.320  1.00  0.00           C
ATOM   2625  O   TRP A 179      88.780 119.380 155.520  1.00  0.00           O
ATOM   2626  N   LYS A 180      89.330 121.310 156.590  1.00  0.00           N
ATOM   2627  HN  LYS A 180      90.010 121.830 157.110  1.00  0.00           H
ATOM   2628  CA  LYS A 180      88.180 122.050 156.240  1.00  0.00           C
ATOM   2629  HA  LYS A 180      87.420 121.360 155.910  1.00  0.00           H
ATOM   2630  CB  LYS A 180      87.530 122.670 157.490  1.00  0.00           C
ATOM   2631  HB1 LYS A 180      86.670 123.270 157.110  1.00  0.00           H
ATOM   2632  HB2 LYS A 180      87.150 121.820 158.100  1.00  0.00           H
ATOM   2633  CG  LYS A 180      88.340 123.430 158.560  1.00  0.00           C
ATOM   2634  HG1 LYS A 180      89.240 122.850 158.840  1.00  0.00           H
ATOM   2635  HG2 LYS A 180      87.680 123.610 159.440  1.00  0.00           H
ATOM   2636  CD  LYS A 180      88.750 124.870 158.060  1.00  0.00           C
ATOM   2637  HD1 LYS A 180      89.400 124.720 157.170  1.00  0.00           H
ATOM   2638  HD2 LYS A 180      89.320 125.370 158.870  1.00  0.00           H
ATOM   2639  CE  LYS A 180      87.680 125.830 157.600  1.00  0.00           C
ATOM   2640  HE1 LYS A 180      86.760 125.690 158.200  1.00  0.00           H
ATOM   2641  HE2 LYS A 180      87.280 125.700 156.570  1.00  0.00           H
ATOM   2642  NZ  LYS A 180      88.020 127.220 157.710  1.00  0.00           N
ATOM   2643  HZ1 LYS A 180      87.310 127.880 157.350  1.00  0.00           H
ATOM   2644  HZ2 LYS A 180      88.250 127.430 158.700  1.00  0.00           H
ATOM   2645  HZ3 LYS A 180      88.910 127.370 157.190  1.00  0.00           H
ATOM   2646  C   LYS A 180      88.400 123.070 155.050  1.00  0.00           C
ATOM   2647  O   LYS A 180      87.620 124.030 154.930  1.00  0.00           O
ATOM   2648  N   VAL A 181      89.430 122.810 154.120  1.00  0.00           N
ATOM   2649  HN  VAL A 181      90.140 122.110 154.130  1.00  0.00           H
ATOM   2650  CA  VAL A 181      89.810 123.590 152.980  1.00  0.00           C
ATOM   2651  HA  VAL A 181      88.980 124.140 152.570  1.00  0.00           H
ATOM   2652  CB  VAL A 181      90.990 124.440 153.310  1.00  0.00           C
ATOM   2653  HB  VAL A 181      91.240 125.060 152.420  1.00  0.00           H
ATOM   2654  CG1 VAL A 181      90.600 125.490 154.290  1.00  0.00           C
ATOM   2655 HG11 VAL A 181      90.550 125.130 155.340  1.00  0.00           H
ATOM   2656 HG12 VAL A 181      91.460 126.190 154.300  1.00  0.00           H
ATOM   2657 HG13 VAL A 181      89.720 126.110 153.990  1.00  0.00           H
ATOM   2658  CG2 VAL A 181      92.210 123.600 153.710  1.00  0.00           C
ATOM   2659 HG21 VAL A 181      91.970 122.820 154.460  1.00  0.00           H
ATOM   2660 HG22 VAL A 181      92.670 123.040 152.870  1.00  0.00           H
ATOM   2661 HG23 VAL A 181      93.000 124.270 154.110  1.00  0.00           H
ATOM   2662  C   VAL A 181      90.120 122.600 151.890  1.00  0.00           C
ATOM   2663  O   VAL A 181      90.350 121.400 152.100  1.00  0.00           O
ATOM   2664  N   ALA A 182      90.370 123.100 150.710  1.00  0.00           N
ATOM   2665  HN  ALA A 182      90.180 124.060 150.510  1.00  0.00           H
ATOM   2666  CA  ALA A 182      90.960 122.400 149.600  1.00  0.00           C
ATOM   2667  HA  ALA A 182      90.640 121.370 149.690  1.00  0.00           H
ATOM   2668  CB  ALA A 182      90.270 122.920 148.320  1.00  0.00           C
ATOM   2669  HB1 ALA A 182      90.690 122.580 147.350  1.00  0.00           H
ATOM   2670  HB2 ALA A 182      89.170 122.740 148.310  1.00  0.00           H
ATOM   2671  HB3 ALA A 182      90.270 124.030 148.350  1.00  0.00           H
ATOM   2672  C   ALA A 182      92.490 122.410 149.460  1.00  0.00           C
ATOM   2673  O   ALA A 182      93.090 123.500 149.370  1.00  0.00           O
ATOM   2674  N   ARG A 183      93.160 121.230 149.480  1.00  0.00           N
ATOM   2675  HN  ARG A 183      92.790 120.330 149.710  1.00  0.00           H
ATOM   2676  CA  ARG A 183      94.580 121.100 149.200  1.00  0.00           C
ATOM   2677  HA  ARG A 183      95.070 122.070 149.280  1.00  0.00           H
ATOM   2678  CB  ARG A 183      95.180 120.110 150.210  1.00  0.00           C
ATOM   2679  HB1 ARG A 183      94.490 119.240 150.220  1.00  0.00           H
ATOM   2680  HB2 ARG A 183      96.190 119.690 149.980  1.00  0.00           H
ATOM   2681  CG  ARG A 183      95.410 120.700 151.650  1.00  0.00           C
ATOM   2682  HG1 ARG A 183      96.100 120.050 152.220  1.00  0.00           H
ATOM   2683  HG2 ARG A 183      94.400 120.790 152.090  1.00  0.00           H
ATOM   2684  CD  ARG A 183      96.140 122.050 151.690  1.00  0.00           C
ATOM   2685  HD1 ARG A 183      95.470 122.770 151.170  1.00  0.00           H
ATOM   2686  HD2 ARG A 183      97.170 122.180 151.290  1.00  0.00           H
ATOM   2687  NE  ARG A 183      96.300 122.370 153.090  1.00  0.00           N
ATOM   2688  HE  ARG A 183      96.610 121.630 153.680  1.00  0.00           H
ATOM   2689  CZ  ARG A 183      96.390 123.600 153.530  1.00  0.00           C
ATOM   2690  NH1 ARG A 183      96.140 124.660 152.770  1.00  0.00           N
ATOM   2691 HH11 ARG A 183      96.290 125.560 153.180  1.00  0.00           H
ATOM   2692 HH12 ARG A 183      96.080 124.570 151.770  1.00  0.00           H
ATOM   2693  NH2 ARG A 183      96.800 123.790 154.790  1.00  0.00           N
ATOM   2694 HH21 ARG A 183      97.060 124.720 155.050  1.00  0.00           H
ATOM   2695 HH22 ARG A 183      97.300 123.040 155.220  1.00  0.00           H
ATOM   2696  C   ARG A 183      94.720 120.620 147.780  1.00  0.00           C
ATOM   2697  O   ARG A 183      93.960 119.850 147.280  1.00  0.00           O
ATOM   2698  N   THR A 184      95.780 121.170 147.170  1.00  0.00           N
ATOM   2699  HN  THR A 184      96.420 121.770 147.640  1.00  0.00           H
ATOM   2700  CA  THR A 184      96.040 120.950 145.770  1.00  0.00           C
ATOM   2701  HA  THR A 184      95.050 120.760 145.380  1.00  0.00           H
ATOM   2702  CB  THR A 184      96.760 122.110 145.000  1.00  0.00           C
ATOM   2703  HB  THR A 184      96.890 121.840 143.940  1.00  0.00           H
ATOM   2704  OG1 THR A 184      97.920 122.600 145.520  1.00  0.00           O
ATOM   2705  HG1 THR A 184      97.700 122.920 146.400  1.00  0.00           H
ATOM   2706  CG2 THR A 184      95.800 123.260 144.910  1.00  0.00           C
ATOM   2707 HG21 THR A 184      96.220 124.140 144.390  1.00  0.00           H
ATOM   2708 HG22 THR A 184      94.840 123.050 144.390  1.00  0.00           H
ATOM   2709 HG23 THR A 184      95.490 123.510 145.950  1.00  0.00           H
ATOM   2710  C   THR A 184      96.900 119.750 145.710  1.00  0.00           C
ATOM   2711  O   THR A 184      97.510 119.290 146.670  1.00  0.00           O
ATOM   2712  N   GLN A 185      97.060 119.150 144.590  1.00  0.00           N
ATOM   2713  HN  GLN A 185      96.760 119.620 143.770  1.00  0.00           H
ATOM   2714  CA  GLN A 185      97.860 117.890 144.320  1.00  0.00           C
ATOM   2715  HA  GLN A 185      97.360 117.100 144.870  1.00  0.00           H
ATOM   2716  CB  GLN A 185      97.770 117.450 142.830  1.00  0.00           C
ATOM   2717  HB1 GLN A 185      96.690 117.390 142.620  1.00  0.00           H
ATOM   2718  HB2 GLN A 185      98.170 118.270 142.180  1.00  0.00           H
ATOM   2719  CG  GLN A 185      98.430 116.110 142.660  1.00  0.00           C
ATOM   2720  HG1 GLN A 185      97.880 115.290 143.170  1.00  0.00           H
ATOM   2721  HG2 GLN A 185      99.510 116.010 142.910  1.00  0.00           H
ATOM   2722  CD  GLN A 185      98.430 115.670 141.150  1.00  0.00           C
ATOM   2723  OE1 GLN A 185      98.170 116.340 140.170  1.00  0.00           O
ATOM   2724  NE2 GLN A 185      98.900 114.420 141.060  1.00  0.00           N
ATOM   2725 HE21 GLN A 185      98.680 113.870 141.870  1.00  0.00           H
ATOM   2726 HE22 GLN A 185      99.100 114.020 140.170  1.00  0.00           H
ATOM   2727  C   GLN A 185      99.260 117.850 144.850  1.00  0.00           C
ATOM   2728  O   GLN A 185      99.710 116.850 145.450  1.00  0.00           O
ATOM   2729  N   ARG A 186     100.090 118.970 144.680  1.00  0.00           N
ATOM   2730  HN  ARG A 186      99.820 119.800 144.210  1.00  0.00           H
ATOM   2731  CA  ARG A 186     101.410 119.060 145.200  1.00  0.00           C
ATOM   2732  HA  ARG A 186     101.990 118.200 144.900  1.00  0.00           H
ATOM   2733  CB  ARG A 186     102.180 120.370 144.790  1.00  0.00           C
ATOM   2734  HB1 ARG A 186     102.150 120.550 143.690  1.00  0.00           H
ATOM   2735  HB2 ARG A 186     101.750 121.200 145.390  1.00  0.00           H
ATOM   2736  CG  ARG A 186     103.720 120.230 145.040  1.00  0.00           C
ATOM   2737  HG1 ARG A 186     103.940 120.130 146.120  1.00  0.00           H
ATOM   2738  HG2 ARG A 186     103.970 121.290 144.830  1.00  0.00           H
ATOM   2739  CD  ARG A 186     104.490 119.270 144.100  1.00  0.00           C
ATOM   2740  HD1 ARG A 186     105.380 119.870 143.840  1.00  0.00           H
ATOM   2741  HD2 ARG A 186     103.800 119.060 143.260  1.00  0.00           H
ATOM   2742  NE  ARG A 186     104.760 117.940 144.720  1.00  0.00           N
ATOM   2743  HE  ARG A 186     104.830 117.840 145.720  1.00  0.00           H
ATOM   2744  CZ  ARG A 186     105.440 116.990 144.130  1.00  0.00           C
ATOM   2745  NH1 ARG A 186     105.390 116.860 142.870  1.00  0.00           N
ATOM   2746 HH11 ARG A 186     105.630 115.980 142.470  1.00  0.00           H
ATOM   2747 HH12 ARG A 186     105.050 117.600 142.290  1.00  0.00           H
ATOM   2748  NH2 ARG A 186     106.090 116.100 144.770  1.00  0.00           N
ATOM   2749 HH21 ARG A 186     106.370 115.340 144.190  1.00  0.00           H
ATOM   2750 HH22 ARG A 186     106.050 116.230 145.760  1.00  0.00           H
ATOM   2751  C   ARG A 186     101.420 118.930 146.750  1.00  0.00           C
ATOM   2752  O   ARG A 186     102.220 118.140 147.370  1.00  0.00           O
ATOM   2753  N   GLU A 187     100.440 119.600 147.380  1.00  0.00           N
ATOM   2754  HN  GLU A 187      99.790 120.230 146.960  1.00  0.00           H
ATOM   2755  CA  GLU A 187     100.120 119.600 148.860  1.00  0.00           C
ATOM   2756  HA  GLU A 187     101.010 119.890 149.400  1.00  0.00           H
ATOM   2757  CB  GLU A 187      99.080 120.660 149.130  1.00  0.00           C
ATOM   2758  HB1 GLU A 187      98.070 120.320 148.820  1.00  0.00           H
ATOM   2759  HB2 GLU A 187      99.000 120.790 150.230  1.00  0.00           H
ATOM   2760  CG  GLU A 187      99.550 122.080 148.680  1.00  0.00           C
ATOM   2761  HG1 GLU A 187      99.810 122.180 147.610  1.00  0.00           H
ATOM   2762  HG2 GLU A 187     100.430 122.460 149.230  1.00  0.00           H
ATOM   2763  CD  GLU A 187      98.500 123.120 149.000  1.00  0.00           C
ATOM   2764  OE1 GLU A 187      98.740 123.930 149.950  1.00  0.00           O
ATOM   2765  OE2 GLU A 187      97.550 123.230 148.150  1.00  0.00           O
ATOM   2766  C   GLU A 187      99.830 118.200 149.300  1.00  0.00           C
ATOM   2767  O   GLU A 187     100.220 117.720 150.340  1.00  0.00           O
ATOM   2768  N   ILE A 188      99.040 117.480 148.510  1.00  0.00           N
ATOM   2769  HN  ILE A 188      98.670 117.910 147.680  1.00  0.00           H
ATOM   2770  CA  ILE A 188      98.730 116.010 148.850  1.00  0.00           C
ATOM   2771  HA  ILE A 188      98.290 116.020 149.840  1.00  0.00           H
ATOM   2772  CB  ILE A 188      97.560 115.490 148.010  1.00  0.00           C
ATOM   2773  HB  ILE A 188      97.890 115.410 146.960  1.00  0.00           H
ATOM   2774  CG2 ILE A 188      97.150 114.040 148.480  1.00  0.00           C
ATOM   2775 HG21 ILE A 188      96.340 113.760 147.760  1.00  0.00           H
ATOM   2776 HG22 ILE A 188      97.960 113.280 148.390  1.00  0.00           H
ATOM   2777 HG23 ILE A 188      96.770 114.120 149.520  1.00  0.00           H
ATOM   2778  CG1 ILE A 188      96.440 116.580 148.130  1.00  0.00           C
ATOM   2779 HG11 ILE A 188      96.740 117.470 147.540  1.00  0.00           H
ATOM   2780 HG12 ILE A 188      96.390 116.750 149.220  1.00  0.00           H
ATOM   2781  CD  ILE A 188      95.030 116.060 147.670  1.00  0.00           C
ATOM   2782  HD1 ILE A 188      95.070 115.640 146.640  1.00  0.00           H
ATOM   2783  HD2 ILE A 188      94.740 115.210 148.320  1.00  0.00           H
ATOM   2784  HD3 ILE A 188      94.230 116.840 147.690  1.00  0.00           H
ATOM   2785  C   ILE A 188      99.920 115.130 148.770  1.00  0.00           C
ATOM   2786  O   ILE A 188     100.060 114.250 149.610  1.00  0.00           O
ATOM   2787  N   LEU A 189     100.850 115.360 147.810  1.00  0.00           N
ATOM   2788  HN  LEU A 189     100.610 116.100 147.200  1.00  0.00           H
ATOM   2789  CA  LEU A 189     102.110 114.700 147.700  1.00  0.00           C
ATOM   2790  HA  LEU A 189     101.880 113.650 147.740  1.00  0.00           H
ATOM   2791  CB  LEU A 189     102.800 114.960 146.340  1.00  0.00           C
ATOM   2792  HB1 LEU A 189     102.930 116.040 146.110  1.00  0.00           H
ATOM   2793  HB2 LEU A 189     103.860 114.620 146.370  1.00  0.00           H
ATOM   2794  CG  LEU A 189     102.130 114.280 145.160  1.00  0.00           C
ATOM   2795  HG  LEU A 189     101.060 114.560 145.260  1.00  0.00           H
ATOM   2796  CD1 LEU A 189     102.670 114.870 143.830  1.00  0.00           C
ATOM   2797 HD11 LEU A 189     102.540 115.970 143.940  1.00  0.00           H
ATOM   2798 HD12 LEU A 189     103.720 114.620 143.570  1.00  0.00           H
ATOM   2799 HD13 LEU A 189     102.050 114.670 142.930  1.00  0.00           H
ATOM   2800  CD2 LEU A 189     102.290 112.770 145.170  1.00  0.00           C
ATOM   2801 HD21 LEU A 189     103.360 112.540 145.350  1.00  0.00           H
ATOM   2802 HD22 LEU A 189     101.650 112.260 145.920  1.00  0.00           H
ATOM   2803 HD23 LEU A 189     102.060 112.430 144.140  1.00  0.00           H
ATOM   2804  C   LEU A 189     103.030 115.080 148.900  1.00  0.00           C
ATOM   2805  O   LEU A 189     103.710 114.280 149.430  1.00  0.00           O
ATOM   2806  N   SER A 190     102.900 116.330 149.340  1.00  0.00           N
ATOM   2807  HN  SER A 190     102.200 116.890 148.890  1.00  0.00           H
ATOM   2808  CA  SER A 190     103.640 116.830 150.480  1.00  0.00           C
ATOM   2809  HA  SER A 190     104.670 116.540 150.310  1.00  0.00           H
ATOM   2810  CB  SER A 190     103.560 118.360 150.660  1.00  0.00           C
ATOM   2811  HB1 SER A 190     102.470 118.560 150.760  1.00  0.00           H
ATOM   2812  HB2 SER A 190     103.900 118.930 149.760  1.00  0.00           H
ATOM   2813  OG  SER A 190     104.310 118.800 151.770  1.00  0.00           O
ATOM   2814  HG1 SER A 190     103.840 118.500 152.560  1.00  0.00           H
ATOM   2815  C   SER A 190     103.160 116.200 151.760  1.00  0.00           C
ATOM   2816  O   SER A 190     103.980 115.820 152.590  1.00  0.00           O
ATOM   2817  N   ASP A 191     101.870 116.100 151.970  1.00  0.00           N
ATOM   2818  HN  ASP A 191     101.130 116.580 151.490  1.00  0.00           H
ATOM   2819  CA  ASP A 191     101.390 115.460 153.140  1.00  0.00           C
ATOM   2820  HA  ASP A 191     101.940 115.860 153.980  1.00  0.00           H
ATOM   2821  CB  ASP A 191      99.880 115.740 153.440  1.00  0.00           C
ATOM   2822  HB1 ASP A 191      99.270 115.520 152.540  1.00  0.00           H
ATOM   2823  HB2 ASP A 191      99.410 115.130 154.240  1.00  0.00           H
ATOM   2824  CG  ASP A 191      99.610 117.180 153.740  1.00  0.00           C
ATOM   2825  OD1 ASP A 191     100.600 118.050 153.950  1.00  0.00           O
ATOM   2826  OD2 ASP A 191      98.410 117.560 153.870  1.00  0.00           O
ATOM   2827  C   ASP A 191     101.590 113.990 153.190  1.00  0.00           C
ATOM   2828  O   ASP A 191     101.920 113.400 154.200  1.00  0.00           O
ATOM   2829  N   MET A 192     101.530 113.380 151.990  1.00  0.00           N
ATOM   2830  HN  MET A 192     101.250 113.820 151.140  1.00  0.00           H
ATOM   2831  CA  MET A 192     101.840 111.960 151.890  1.00  0.00           C
ATOM   2832  HA  MET A 192     101.030 111.470 152.410  1.00  0.00           H
ATOM   2833  CB  MET A 192     101.950 111.570 150.380  1.00  0.00           C
ATOM   2834  HB1 MET A 192     101.090 112.020 149.850  1.00  0.00           H
ATOM   2835  HB2 MET A 192     102.880 112.030 149.990  1.00  0.00           H
ATOM   2836  CG  MET A 192     102.030 110.110 150.040  1.00  0.00           C
ATOM   2837  HG1 MET A 192     101.080 109.670 150.420  1.00  0.00           H
ATOM   2838  HG2 MET A 192     102.930 109.780 150.600  1.00  0.00           H
ATOM   2839  SD  MET A 192     102.200 109.740 148.280  1.00  0.00           S
ATOM   2840  CE  MET A 192     102.650 107.990 148.360  1.00  0.00           C
ATOM   2841  HE1 MET A 192     101.990 107.470 149.090  1.00  0.00           H
ATOM   2842  HE2 MET A 192     102.550 107.630 147.320  1.00  0.00           H
ATOM   2843  HE3 MET A 192     103.710 108.020 148.700  1.00  0.00           H
ATOM   2844  C   MET A 192     103.190 111.510 152.520  1.00  0.00           C
ATOM   2845  O   MET A 192     103.210 110.520 153.320  1.00  0.00           O
ATOM   2846  N   GLU A 193     104.280 112.270 152.340  1.00  0.00           N
ATOM   2847  HN  GLU A 193     104.140 113.080 151.770  1.00  0.00           H
ATOM   2848  CA  GLU A 193     105.660 112.020 152.640  1.00  0.00           C
ATOM   2849  HA  GLU A 193     105.790 111.060 152.160  1.00  0.00           H
ATOM   2850  CB  GLU A 193     106.440 113.240 152.090  1.00  0.00           C
ATOM   2851  HB1 GLU A 193     106.290 113.300 150.990  1.00  0.00           H
ATOM   2852  HB2 GLU A 193     105.880 114.090 152.530  1.00  0.00           H
ATOM   2853  CG  GLU A 193     107.960 113.290 152.410  1.00  0.00           C
ATOM   2854  HG1 GLU A 193     108.310 112.230 152.380  1.00  0.00           H
ATOM   2855  HG2 GLU A 193     108.050 113.740 153.420  1.00  0.00           H
ATOM   2856  CD  GLU A 193     108.830 113.890 151.380  1.00  0.00           C
ATOM   2857  OE1 GLU A 193     108.510 114.030 150.180  1.00  0.00           O
ATOM   2858  OE2 GLU A 193     109.980 114.230 151.810  1.00  0.00           O
ATOM   2859  C   GLU A 193     105.860 111.840 154.140  1.00  0.00           C
ATOM   2860  O   GLU A 193     106.620 110.950 154.590  1.00  0.00           O
ATOM   2861  N   THR A 194     105.230 112.750 154.930  1.00  0.00           N
ATOM   2862  HN  THR A 194     104.660 113.460 154.520  1.00  0.00           H
ATOM   2863  CA  THR A 194     105.480 112.830 156.400  1.00  0.00           C
ATOM   2864  HA  THR A 194     106.440 112.430 156.660  1.00  0.00           H
ATOM   2865  CB  THR A 194     105.630 114.220 156.950  1.00  0.00           C
ATOM   2866  HB  THR A 194     105.710 114.300 158.060  1.00  0.00           H
ATOM   2867  OG1 THR A 194     104.610 115.050 156.410  1.00  0.00           O
ATOM   2868  HG1 THR A 194     103.770 114.670 156.690  1.00  0.00           H
ATOM   2869  CG2 THR A 194     107.050 114.740 156.580  1.00  0.00           C
ATOM   2870 HG21 THR A 194     107.820 114.160 157.130  1.00  0.00           H
ATOM   2871 HG22 THR A 194     107.300 114.550 155.510  1.00  0.00           H
ATOM   2872 HG23 THR A 194     107.090 115.820 156.840  1.00  0.00           H
ATOM   2873  C   THR A 194     104.620 112.090 157.340  1.00  0.00           C
ATOM   2874  O   THR A 194     104.830 112.120 158.530  1.00  0.00           O
ATOM   2875  N   HIS A 195     103.510 111.490 156.840  1.00  0.00           N
ATOM   2876  HN  HIS A 195     103.470 111.390 155.850  1.00  0.00           H
ATOM   2877  CA  HIS A 195     102.740 110.470 157.610  1.00  0.00           C
ATOM   2878  HA  HIS A 195     102.070 110.150 156.820  1.00  0.00           H
ATOM   2879  CB  HIS A 195     103.590 109.250 158.070  1.00  0.00           C
ATOM   2880  HB1 HIS A 195     104.200 108.950 157.180  1.00  0.00           H
ATOM   2881  HB2 HIS A 195     104.270 109.650 158.860  1.00  0.00           H
ATOM   2882  ND1 HIS A 195     103.560 106.930 159.060  1.00  0.00           N
ATOM   2883  CG  HIS A 195     102.850 107.990 158.420  1.00  0.00           C
ATOM   2884  CE1 HIS A 195     102.670 106.070 159.440  1.00  0.00           C
ATOM   2885  HE1 HIS A 195     102.750 105.200 160.090  1.00  0.00           H
ATOM   2886  NE2 HIS A 195     101.470 106.410 158.910  1.00  0.00           N
ATOM   2887  HE2 HIS A 195     100.650 105.980 159.290  1.00  0.00           H
ATOM   2888  CD2 HIS A 195     101.570 107.640 158.310  1.00  0.00           C
ATOM   2889  HD2 HIS A 195     100.720 108.250 158.040  1.00  0.00           H
ATOM   2890  C   HIS A 195     102.010 111.070 158.860  1.00  0.00           C
ATOM   2891  O   HIS A 195     101.660 110.380 159.840  1.00  0.00           O
ATOM   2892  N   GLY A 196     101.730 112.360 158.810  1.00  0.00           N
ATOM   2893  HN  GLY A 196     101.850 112.950 158.020  1.00  0.00           H
ATOM   2894  CA  GLY A 196     100.940 112.950 159.910  1.00  0.00           C
ATOM   2895  HA1 GLY A 196     100.470 112.220 160.550  1.00  0.00           H
ATOM   2896  HA2 GLY A 196     100.340 113.730 159.460  1.00  0.00           H
ATOM   2897  C   GLY A 196     101.880 113.640 160.780  1.00  0.00           C
ATOM   2898  O   GLY A 196     101.390 114.260 161.730  1.00  0.00           O
ATOM   2899  N   ALA A 197     103.200 113.610 160.550  1.00  0.00           N
ATOM   2900  HN  ALA A 197     103.550 113.190 159.720  1.00  0.00           H
ATOM   2901  CA  ALA A 197     104.230 114.080 161.490  1.00  0.00           C
ATOM   2902  HA  ALA A 197     103.830 113.860 162.470  1.00  0.00           H
ATOM   2903  CB  ALA A 197     105.540 113.320 161.250  1.00  0.00           C
ATOM   2904  HB1 ALA A 197     106.370 113.600 161.930  1.00  0.00           H
ATOM   2905  HB2 ALA A 197     105.380 112.220 161.300  1.00  0.00           H
ATOM   2906  HB3 ALA A 197     105.890 113.570 160.220  1.00  0.00           H
ATOM   2907  C   ALA A 197     104.410 115.670 161.440  1.00  0.00           C
ATOM   2908  O   ALA A 197     105.560 116.080 161.420  1.00  0.00           O
ATOM   2909  N   HIS A 198     103.370 116.510 161.600  1.00  0.00           N
ATOM   2910  HN  HIS A 198     102.500 116.060 161.780  1.00  0.00           H
ATOM   2911  CA  HIS A 198     103.370 117.920 161.830  1.00  0.00           C
ATOM   2912  HA  HIS A 198     104.290 118.340 162.210  1.00  0.00           H
ATOM   2913  CB  HIS A 198     102.720 118.660 160.580  1.00  0.00           C
ATOM   2914  HB1 HIS A 198     101.680 118.280 160.450  1.00  0.00           H
ATOM   2915  HB2 HIS A 198     102.620 119.770 160.640  1.00  0.00           H
ATOM   2916  ND1 HIS A 198     104.410 119.310 158.780  1.00  0.00           N
ATOM   2917  CG  HIS A 198     103.430 118.380 159.220  1.00  0.00           C
ATOM   2918  CE1 HIS A 198     104.620 118.970 157.500  1.00  0.00           C
ATOM   2919  HE1 HIS A 198     105.310 119.450 156.810  1.00  0.00           H
ATOM   2920  NE2 HIS A 198     103.780 118.010 157.100  1.00  0.00           N
ATOM   2921  HE2 HIS A 198     103.640 117.820 156.130  1.00  0.00           H
ATOM   2922  CD2 HIS A 198     103.020 117.660 158.200  1.00  0.00           C
ATOM   2923  HD2 HIS A 198     102.230 116.930 158.100  1.00  0.00           H
ATOM   2924  C   HIS A 198     102.370 118.270 162.930  1.00  0.00           C
ATOM   2925  O   HIS A 198     101.610 117.400 163.330  1.00  0.00           O
ATOM   2926  N   THR A 199     102.410 119.510 163.360  1.00  0.00           N
ATOM   2927  HN  THR A 199     103.050 120.230 163.070  1.00  0.00           H
ATOM   2928  CA  THR A 199     101.550 119.970 164.470  1.00  0.00           C
ATOM   2929  HA  THR A 199     101.160 119.210 165.130  1.00  0.00           H
ATOM   2930  CB  THR A 199     102.280 120.770 165.470  1.00  0.00           C
ATOM   2931  HB  THR A 199     101.600 120.910 166.340  1.00  0.00           H
ATOM   2932  OG1 THR A 199     102.670 121.990 164.900  1.00  0.00           O
ATOM   2933  HG1 THR A 199     103.120 122.560 165.540  1.00  0.00           H
ATOM   2934  CG2 THR A 199     103.580 120.080 165.920  1.00  0.00           C
ATOM   2935 HG21 THR A 199     103.420 119.040 166.290  1.00  0.00           H
ATOM   2936 HG22 THR A 199     104.320 119.890 165.110  1.00  0.00           H
ATOM   2937 HG23 THR A 199     103.970 120.710 166.750  1.00  0.00           H
ATOM   2938  C   THR A 199     100.250 120.600 163.960  1.00  0.00           C
ATOM   2939  O   THR A 199     100.060 120.720 162.730  1.00  0.00           O
ATOM   2940  N   ALA A 200      99.330 121.040 164.850  1.00  0.00           N
ATOM   2941  HN  ALA A 200      99.660 120.990 165.790  1.00  0.00           H
ATOM   2942  CA  ALA A 200      98.030 121.620 164.450  1.00  0.00           C
ATOM   2943  HA  ALA A 200      97.590 120.990 163.690  1.00  0.00           H
ATOM   2944  CB  ALA A 200      97.020 121.760 165.640  1.00  0.00           C
ATOM   2945  HB1 ALA A 200      96.950 120.810 166.220  1.00  0.00           H
ATOM   2946  HB2 ALA A 200      97.520 122.510 166.300  1.00  0.00           H
ATOM   2947  HB3 ALA A 200      95.980 122.020 165.360  1.00  0.00           H
ATOM   2948  C   ALA A 200      98.010 122.970 163.720  1.00  0.00           C
ATOM   2949  O   ALA A 200      98.550 123.950 164.200  1.00  0.00           O
ATOM   2950  N   LEU A 201      97.330 123.020 162.620  1.00  0.00           N
ATOM   2951  HN  LEU A 201      96.950 122.160 162.280  1.00  0.00           H
ATOM   2952  CA  LEU A 201      97.200 124.210 161.880  1.00  0.00           C
ATOM   2953  HA  LEU A 201      97.760 125.030 162.320  1.00  0.00           H
ATOM   2954  CB  LEU A 201      97.730 124.040 160.460  1.00  0.00           C
ATOM   2955  HB1 LEU A 201      97.290 123.100 160.060  1.00  0.00           H
ATOM   2956  HB2 LEU A 201      97.370 124.830 159.760  1.00  0.00           H
ATOM   2957  CG  LEU A 201      99.310 123.920 160.250  1.00  0.00           C
ATOM   2958  HG  LEU A 201      99.690 123.050 160.830  1.00  0.00           H
ATOM   2959  CD1 LEU A 201      99.560 123.650 158.760  1.00  0.00           C
ATOM   2960 HD11 LEU A 201      98.750 122.970 158.420  1.00  0.00           H
ATOM   2961 HD12 LEU A 201      99.480 124.550 158.120  1.00  0.00           H
ATOM   2962 HD13 LEU A 201     100.540 123.190 158.490  1.00  0.00           H
ATOM   2963  CD2 LEU A 201     100.130 125.170 160.750  1.00  0.00           C
ATOM   2964 HD21 LEU A 201     100.230 125.160 161.860  1.00  0.00           H
ATOM   2965 HD22 LEU A 201     101.100 125.140 160.220  1.00  0.00           H
ATOM   2966 HD23 LEU A 201      99.670 126.110 160.380  1.00  0.00           H
ATOM   2967  C   LEU A 201      95.750 124.680 161.890  1.00  0.00           C
ATOM   2968  O   LEU A 201      94.900 123.820 162.000  1.00  0.00           O
ATOM   2969  N   PRO A 202      95.400 125.930 161.700  1.00  0.00           N
ATOM   2970  CD  PRO A 202      96.340 127.070 161.720  1.00  0.00           C
ATOM   2971  HD1 PRO A 202      97.200 126.940 161.030  1.00  0.00           H
ATOM   2972  HD2 PRO A 202      96.760 127.220 162.740  1.00  0.00           H
ATOM   2973  CA  PRO A 202      93.990 126.450 161.850  1.00  0.00           C
ATOM   2974  HA  PRO A 202      93.570 125.900 162.690  1.00  0.00           H
ATOM   2975  CB  PRO A 202      94.220 127.960 162.090  1.00  0.00           C
ATOM   2976  HB1 PRO A 202      93.430 128.580 161.610  1.00  0.00           H
ATOM   2977  HB2 PRO A 202      94.220 128.170 163.180  1.00  0.00           H
ATOM   2978  CG  PRO A 202      95.530 128.250 161.360  1.00  0.00           C
ATOM   2979  HG1 PRO A 202      95.960 129.190 161.750  1.00  0.00           H
ATOM   2980  HG2 PRO A 202      95.460 128.430 160.270  1.00  0.00           H
ATOM   2981  C   PRO A 202      93.090 126.120 160.690  1.00  0.00           C
ATOM   2982  O   PRO A 202      91.870 126.400 160.830  1.00  0.00           O
ATOM   2983  N   GLN A 203      93.600 125.450 159.640  1.00  0.00           N
ATOM   2984  HN  GLN A 203      94.570 125.210 159.640  1.00  0.00           H
ATOM   2985  CA  GLN A 203      92.840 124.970 158.560  1.00  0.00           C
ATOM   2986  HA  GLN A 203      91.820 125.310 158.630  1.00  0.00           H
ATOM   2987  CB  GLN A 203      93.280 125.460 157.130  1.00  0.00           C
ATOM   2988  HB1 GLN A 203      94.320 125.120 156.890  1.00  0.00           H
ATOM   2989  HB2 GLN A 203      92.700 124.940 156.340  1.00  0.00           H
ATOM   2990  CG  GLN A 203      93.180 126.980 156.860  1.00  0.00           C
ATOM   2991  HG1 GLN A 203      93.240 127.240 155.780  1.00  0.00           H
ATOM   2992  HG2 GLN A 203      94.000 127.590 157.300  1.00  0.00           H
ATOM   2993  CD  GLN A 203      91.800 127.570 157.340  1.00  0.00           C
ATOM   2994  OE1 GLN A 203      90.680 127.160 156.970  1.00  0.00           O
ATOM   2995  NE2 GLN A 203      91.840 128.600 158.170  1.00  0.00           N
ATOM   2996 HE21 GLN A 203      92.700 129.120 158.170  1.00  0.00           H
ATOM   2997 HE22 GLN A 203      90.940 129.010 158.220  1.00  0.00           H
ATOM   2998  C   GLN A 203      92.700 123.430 158.700  1.00  0.00           C
ATOM   2999  O   GLN A 203      91.960 122.840 157.900  1.00  0.00           O
ATOM   3000  N   LEU A 204      93.250 122.810 159.790  1.00  0.00           N
ATOM   3001  HN  LEU A 204      93.690 123.480 160.390  1.00  0.00           H
ATOM   3002  CA  LEU A 204      93.090 121.410 160.220  1.00  0.00           C
ATOM   3003  HA  LEU A 204      92.840 120.840 159.340  1.00  0.00           H
ATOM   3004  CB  LEU A 204      94.300 120.830 160.930  1.00  0.00           C
ATOM   3005  HB1 LEU A 204      95.140 120.950 160.220  1.00  0.00           H
ATOM   3006  HB2 LEU A 204      94.410 121.490 161.820  1.00  0.00           H
ATOM   3007  CG  LEU A 204      94.270 119.310 161.350  1.00  0.00           C
ATOM   3008  HG  LEU A 204      93.380 119.170 161.990  1.00  0.00           H
ATOM   3009  CD1 LEU A 204      94.100 118.430 160.070  1.00  0.00           C
ATOM   3010 HD11 LEU A 204      94.830 118.740 159.300  1.00  0.00           H
ATOM   3011 HD12 LEU A 204      94.110 117.340 160.260  1.00  0.00           H
ATOM   3012 HD13 LEU A 204      93.040 118.620 159.770  1.00  0.00           H
ATOM   3013  CD2 LEU A 204      95.410 118.890 162.210  1.00  0.00           C
ATOM   3014 HD21 LEU A 204      95.330 117.810 162.470  1.00  0.00           H
ATOM   3015 HD22 LEU A 204      96.280 119.030 161.540  1.00  0.00           H
ATOM   3016 HD23 LEU A 204      95.710 119.500 163.100  1.00  0.00           H
ATOM   3017  C   LEU A 204      91.930 121.310 161.130  1.00  0.00           C
ATOM   3018  O   LEU A 204      91.630 122.230 161.860  1.00  0.00           O
ATOM   3019  N   LEU A 205      91.220 120.260 161.020  1.00  0.00           N
ATOM   3020  HN  LEU A 205      91.510 119.550 160.380  1.00  0.00           H
ATOM   3021  CA  LEU A 205      90.100 119.950 161.980  1.00  0.00           C
ATOM   3022  HA  LEU A 205      89.850 120.740 162.670  1.00  0.00           H
ATOM   3023  CB  LEU A 205      88.810 119.620 161.210  1.00  0.00           C
ATOM   3024  HB1 LEU A 205      88.560 120.570 160.700  1.00  0.00           H
ATOM   3025  HB2 LEU A 205      89.000 118.790 160.490  1.00  0.00           H
ATOM   3026  CG  LEU A 205      87.580 119.250 162.070  1.00  0.00           C
ATOM   3027  HG  LEU A 205      87.890 118.410 162.730  1.00  0.00           H
ATOM   3028  CD1 LEU A 205      87.020 120.440 162.860  1.00  0.00           C
ATOM   3029 HD11 LEU A 205      86.380 120.040 163.670  1.00  0.00           H
ATOM   3030 HD12 LEU A 205      87.880 121.040 163.230  1.00  0.00           H
ATOM   3031 HD13 LEU A 205      86.420 121.160 162.250  1.00  0.00           H
ATOM   3032  CD2 LEU A 205      86.480 118.590 161.250  1.00  0.00           C
ATOM   3033 HD21 LEU A 205      86.000 119.350 160.600  1.00  0.00           H
ATOM   3034 HD22 LEU A 205      86.880 117.690 160.730  1.00  0.00           H
ATOM   3035 HD23 LEU A 205      85.630 118.290 161.910  1.00  0.00           H
ATOM   3036  C   LEU A 205      90.560 118.820 162.800  1.00  0.00           C
ATOM   3037  O   LEU A 205      90.740 118.880 163.990  1.00  0.00           O
ATOM   3038  N   LEU A 206      90.760 117.640 162.220  1.00  0.00           N
ATOM   3039  HN  LEU A 206      90.520 117.590 161.250  1.00  0.00           H
ATOM   3040  CA  LEU A 206      91.270 116.480 162.910  1.00  0.00           C
ATOM   3041  HA  LEU A 206      91.810 116.920 163.730  1.00  0.00           H
ATOM   3042  CB  LEU A 206      90.120 115.540 163.540  1.00  0.00           C
ATOM   3043  HB1 LEU A 206      89.810 116.200 164.380  1.00  0.00           H
ATOM   3044  HB2 LEU A 206      89.390 115.350 162.730  1.00  0.00           H
ATOM   3045  CG  LEU A 206      90.530 114.160 164.120  1.00  0.00           C
ATOM   3046  HG  LEU A 206      91.600 114.200 164.420  1.00  0.00           H
ATOM   3047  CD1 LEU A 206      89.870 113.840 165.430  1.00  0.00           C
ATOM   3048 HD11 LEU A 206      90.450 113.030 165.920  1.00  0.00           H
ATOM   3049 HD12 LEU A 206      90.020 114.660 166.170  1.00  0.00           H
ATOM   3050 HD13 LEU A 206      88.810 113.520 165.310  1.00  0.00           H
ATOM   3051  CD2 LEU A 206      90.430 113.020 163.060  1.00  0.00           C
ATOM   3052 HD21 LEU A 206      91.140 113.190 162.230  1.00  0.00           H
ATOM   3053 HD22 LEU A 206      90.620 112.070 163.600  1.00  0.00           H
ATOM   3054 HD23 LEU A 206      89.390 113.020 162.680  1.00  0.00           H
ATOM   3055  C   LEU A 206      92.270 115.760 162.070  1.00  0.00           C
ATOM   3056  O   LEU A 206      92.010 115.390 160.870  1.00  0.00           O
ATOM   3057  N   GLN A 207      93.490 115.540 162.590  1.00  0.00           N
ATOM   3058  HN  GLN A 207      93.830 116.010 163.410  1.00  0.00           H
ATOM   3059  CA  GLN A 207      94.390 114.480 162.260  1.00  0.00           C
ATOM   3060  HA  GLN A 207      93.950 113.970 161.420  1.00  0.00           H
ATOM   3061  CB  GLN A 207      95.780 115.020 161.930  1.00  0.00           C
ATOM   3062  HB1 GLN A 207      95.690 115.470 160.910  1.00  0.00           H
ATOM   3063  HB2 GLN A 207      95.970 115.770 162.730  1.00  0.00           H
ATOM   3064  CG  GLN A 207      96.930 113.970 161.900  1.00  0.00           C
ATOM   3065  HG1 GLN A 207      96.880 113.230 162.720  1.00  0.00           H
ATOM   3066  HG2 GLN A 207      97.860 114.550 162.090  1.00  0.00           H
ATOM   3067  CD  GLN A 207      97.230 113.210 160.600  1.00  0.00           C
ATOM   3068  OE1 GLN A 207      97.920 113.770 159.730  1.00  0.00           O
ATOM   3069  NE2 GLN A 207      96.980 111.880 160.560  1.00  0.00           N
ATOM   3070 HE21 GLN A 207      96.540 111.310 161.260  1.00  0.00           H
ATOM   3071 HE22 GLN A 207      97.470 111.400 159.830  1.00  0.00           H
ATOM   3072  C   GLN A 207      94.380 113.500 163.410  1.00  0.00           C
ATOM   3073  O   GLN A 207      94.430 113.880 164.610  1.00  0.00           O
ATOM   3074  N   GLU A 208      94.240 112.190 163.070  1.00  0.00           N
ATOM   3075  HN  GLU A 208      93.810 112.030 162.180  1.00  0.00           H
ATOM   3076  CA  GLU A 208      94.320 111.140 164.040  1.00  0.00           C
ATOM   3077  HA  GLU A 208      94.760 111.440 164.980  1.00  0.00           H
ATOM   3078  CB  GLU A 208      92.950 110.450 164.460  1.00  0.00           C
ATOM   3079  HB1 GLU A 208      92.310 111.260 164.850  1.00  0.00           H
ATOM   3080  HB2 GLU A 208      92.490 109.910 163.600  1.00  0.00           H
ATOM   3081  CG  GLU A 208      93.030 109.440 165.620  1.00  0.00           C
ATOM   3082  HG1 GLU A 208      93.700 108.610 165.300  1.00  0.00           H
ATOM   3083  HG2 GLU A 208      92.040 108.980 165.780  1.00  0.00           H
ATOM   3084  CD  GLU A 208      93.680 110.040 166.850  1.00  0.00           C
ATOM   3085  OE1 GLU A 208      94.830 109.750 167.180  1.00  0.00           O
ATOM   3086  OE2 GLU A 208      92.940 110.790 167.550  1.00  0.00           O
ATOM   3087  C   GLU A 208      95.310 110.110 163.570  1.00  0.00           C
ATOM   3088  O   GLU A 208      95.120 109.540 162.460  1.00  0.00           O
ATOM   3089  N   ASN A 209      96.270 109.820 164.420  1.00  0.00           N
ATOM   3090  HN  ASN A 209      96.200 110.370 165.240  1.00  0.00           H
ATOM   3091  CA  ASN A 209      97.350 108.890 164.180  1.00  0.00           C
ATOM   3092  HA  ASN A 209      97.350 108.460 163.200  1.00  0.00           H
ATOM   3093  CB  ASN A 209      98.740 109.590 164.490  1.00  0.00           C
ATOM   3094  HB1 ASN A 209      98.760 110.040 165.500  1.00  0.00           H
ATOM   3095  HB2 ASN A 209      99.490 108.770 164.570  1.00  0.00           H
ATOM   3096  CG  ASN A 209      99.090 110.600 163.400  1.00  0.00           C
ATOM   3097  OD1 ASN A 209      99.230 111.750 163.730  1.00  0.00           O
ATOM   3098  ND2 ASN A 209      99.210 110.160 162.170  1.00  0.00           N
ATOM   3099 HD21 ASN A 209      99.240 109.170 162.050  1.00  0.00           H
ATOM   3100 HD22 ASN A 209      99.600 110.760 161.470  1.00  0.00           H
ATOM   3101  C   ASN A 209      97.210 107.690 165.140  1.00  0.00           C
ATOM   3102  O   ASN A 209      98.030 106.780 165.120  1.00  0.00           O
ATOM   3103  N   TRP A 210      96.070 107.600 165.880  1.00  0.00           N
ATOM   3104  HN  TRP A 210      95.610 108.440 166.160  1.00  0.00           H
ATOM   3105  CA  TRP A 210      95.640 106.450 166.640  1.00  0.00           C
ATOM   3106  HA  TRP A 210      94.650 106.710 166.990  1.00  0.00           H
ATOM   3107  CB  TRP A 210      95.430 105.120 165.830  1.00  0.00           C
ATOM   3108  HB1 TRP A 210      96.390 104.650 165.520  1.00  0.00           H
ATOM   3109  HB2 TRP A 210      94.960 104.390 166.520  1.00  0.00           H
ATOM   3110  CG  TRP A 210      94.630 105.310 164.550  1.00  0.00           C
ATOM   3111  CD1 TRP A 210      95.030 104.890 163.320  1.00  0.00           C
ATOM   3112  HD1 TRP A 210      96.000 104.620 162.940  1.00  0.00           H
ATOM   3113  NE1 TRP A 210      94.010 105.230 162.390  1.00  0.00           N
ATOM   3114  HE1 TRP A 210      93.780 104.610 161.670  1.00  0.00           H
ATOM   3115  CE2 TRP A 210      92.910 105.730 163.070  1.00  0.00           C
ATOM   3116  CD2 TRP A 210      93.240 105.730 164.440  1.00  0.00           C
ATOM   3117  CE3 TRP A 210      92.300 106.140 165.340  1.00  0.00           C
ATOM   3118  HE3 TRP A 210      92.490 106.020 166.400  1.00  0.00           H
ATOM   3119  CZ3 TRP A 210      91.030 106.590 164.900  1.00  0.00           C
ATOM   3120  HZ3 TRP A 210      90.360 107.210 165.480  1.00  0.00           H
ATOM   3121  CZ2 TRP A 210      91.700 106.240 162.590  1.00  0.00           C
ATOM   3122  HZ2 TRP A 210      91.660 106.420 161.520  1.00  0.00           H
ATOM   3123  CH2 TRP A 210      90.840 106.720 163.530  1.00  0.00           C
ATOM   3124  HH2 TRP A 210      90.000 107.280 163.150  1.00  0.00           H
ATOM   3125  C   TRP A 210      96.330 106.390 168.010  1.00  0.00           C
ATOM   3126  O   TRP A 210      96.410 105.370 168.660  1.00  0.00           O
ATOM   3127  N   ASP A 211      96.870 107.520 168.490  1.00  0.00           N
ATOM   3128  HN  ASP A 211      96.560 108.400 168.120  1.00  0.00           H
ATOM   3129  CA  ASP A 211      97.640 107.740 169.750  1.00  0.00           C
ATOM   3130  HA  ASP A 211      98.510 107.110 169.820  1.00  0.00           H
ATOM   3131  CB  ASP A 211      98.050 109.210 169.920  1.00  0.00           C
ATOM   3132  HB1 ASP A 211      97.030 109.660 169.930  1.00  0.00           H
ATOM   3133  HB2 ASP A 211      98.590 109.310 170.880  1.00  0.00           H
ATOM   3134  CG  ASP A 211      98.850 109.600 168.750  1.00  0.00           C
ATOM   3135  OD1 ASP A 211      99.850 108.860 168.470  1.00  0.00           O
ATOM   3136  OD2 ASP A 211      98.630 110.640 168.080  1.00  0.00           O
ATOM   3137  C   ASP A 211      96.750 107.330 170.950  1.00  0.00           C
ATOM   3138  O   ASP A 211      97.170 106.650 171.870  1.00  0.00           O
ATOM   3139  N   ASN A 212      95.500 107.900 170.950  1.00  0.00           N
ATOM   3140  HN  ASN A 212      95.300 108.620 170.300  1.00  0.00           H
ATOM   3141  CA  ASN A 212      94.400 107.390 171.840  1.00  0.00           C
ATOM   3142  HA  ASN A 212      94.610 106.350 172.050  1.00  0.00           H
ATOM   3143  CB  ASN A 212      94.370 108.180 173.190  1.00  0.00           C
ATOM   3144  HB1 ASN A 212      95.310 107.930 173.730  1.00  0.00           H
ATOM   3145  HB2 ASN A 212      94.420 109.290 173.100  1.00  0.00           H
ATOM   3146  CG  ASN A 212      93.220 107.840 174.070  1.00  0.00           C
ATOM   3147  OD1 ASN A 212      92.340 107.070 173.610  1.00  0.00           O
ATOM   3148  ND2 ASN A 212      93.210 108.270 175.320  1.00  0.00           N
ATOM   3149 HD21 ASN A 212      93.930 108.770 175.780  1.00  0.00           H
ATOM   3150 HD22 ASN A 212      92.380 108.070 175.850  1.00  0.00           H
ATOM   3151  C   ASN A 212      93.130 107.380 170.910  1.00  0.00           C
ATOM   3152  O   ASN A 212      92.580 108.440 170.560  1.00  0.00           O
ATOM   3153  N   VAL A 213      92.710 106.210 170.580  1.00  0.00           N
ATOM   3154  HN  VAL A 213      93.230 105.460 171.000  1.00  0.00           H
ATOM   3155  CA  VAL A 213      91.590 105.810 169.710  1.00  0.00           C
ATOM   3156  HA  VAL A 213      91.710 106.380 168.800  1.00  0.00           H
ATOM   3157  CB  VAL A 213      91.500 104.300 169.420  1.00  0.00           C
ATOM   3158  HB  VAL A 213      91.430 103.750 170.380  1.00  0.00           H
ATOM   3159  CG1 VAL A 213      90.260 103.890 168.570  1.00  0.00           C
ATOM   3160 HG11 VAL A 213      90.310 104.260 167.520  1.00  0.00           H
ATOM   3161 HG12 VAL A 213      90.330 102.780 168.500  1.00  0.00           H
ATOM   3162 HG13 VAL A 213      89.270 104.230 168.930  1.00  0.00           H
ATOM   3163  CG2 VAL A 213      92.800 103.890 168.820  1.00  0.00           C
ATOM   3164 HG21 VAL A 213      93.700 104.050 169.450  1.00  0.00           H
ATOM   3165 HG22 VAL A 213      92.750 102.780 168.690  1.00  0.00           H
ATOM   3166 HG23 VAL A 213      93.140 104.460 167.930  1.00  0.00           H
ATOM   3167  C   VAL A 213      90.250 106.360 170.320  1.00  0.00           C
ATOM   3168  O   VAL A 213      89.480 106.940 169.600  1.00  0.00           O
ATOM   3169  N   LYS A 214      90.070 106.290 171.650  1.00  0.00           N
ATOM   3170  HN  LYS A 214      90.800 105.820 172.130  1.00  0.00           H
ATOM   3171  CA  LYS A 214      88.790 106.600 172.300  1.00  0.00           C
ATOM   3172  HA  LYS A 214      87.980 106.380 171.610  1.00  0.00           H
ATOM   3173  CB  LYS A 214      88.770 105.900 173.690  1.00  0.00           C
ATOM   3174  HB1 LYS A 214      89.620 106.230 174.340  1.00  0.00           H
ATOM   3175  HB2 LYS A 214      87.820 106.150 174.200  1.00  0.00           H
ATOM   3176  CG  LYS A 214      88.840 104.350 173.560  1.00  0.00           C
ATOM   3177  HG1 LYS A 214      89.820 104.010 173.170  1.00  0.00           H
ATOM   3178  HG2 LYS A 214      88.040 103.930 172.900  1.00  0.00           H
ATOM   3179  CD  LYS A 214      88.550 103.690 174.860  1.00  0.00           C
ATOM   3180  HD1 LYS A 214      88.250 102.660 174.580  1.00  0.00           H
ATOM   3181  HD2 LYS A 214      87.720 104.270 175.310  1.00  0.00           H
ATOM   3182  CE  LYS A 214      89.780 103.680 175.800  1.00  0.00           C
ATOM   3183  HE1 LYS A 214      90.220 104.680 175.990  1.00  0.00           H
ATOM   3184  HE2 LYS A 214      90.630 103.170 175.300  1.00  0.00           H
ATOM   3185  NZ  LYS A 214      89.450 102.910 176.990  1.00  0.00           N
ATOM   3186  HZ1 LYS A 214      90.260 103.050 177.620  1.00  0.00           H
ATOM   3187  HZ2 LYS A 214      88.620 103.200 177.540  1.00  0.00           H
ATOM   3188  HZ3 LYS A 214      89.300 101.910 176.760  1.00  0.00           H
ATOM   3189  C   LYS A 214      88.630 108.100 172.480  1.00  0.00           C
ATOM   3190  O   LYS A 214      87.540 108.640 172.760  1.00  0.00           O
ATOM   3191  N   HIS A 215      89.720 108.890 172.360  1.00  0.00           N
ATOM   3192  HN  HIS A 215      90.650 108.560 172.230  1.00  0.00           H
ATOM   3193  CA  HIS A 215      89.750 110.290 172.780  1.00  0.00           C
ATOM   3194  HA  HIS A 215      89.460 110.350 173.820  1.00  0.00           H
ATOM   3195  CB  HIS A 215      91.120 110.950 172.420  1.00  0.00           C
ATOM   3196  HB1 HIS A 215      92.010 110.430 172.820  1.00  0.00           H
ATOM   3197  HB2 HIS A 215      91.280 110.860 171.320  1.00  0.00           H
ATOM   3198  ND1 HIS A 215      91.200 112.570 174.350  1.00  0.00           N
ATOM   3199  CG  HIS A 215      91.210 112.320 172.990  1.00  0.00           C
ATOM   3200  CE1 HIS A 215      91.440 113.860 174.500  1.00  0.00           C
ATOM   3201  HE1 HIS A 215      91.420 114.370 175.470  1.00  0.00           H
ATOM   3202  NE2 HIS A 215      91.640 114.470 173.300  1.00  0.00           N
ATOM   3203  HE2 HIS A 215      91.790 115.450 173.170  1.00  0.00           H
ATOM   3204  CD2 HIS A 215      91.480 113.500 172.330  1.00  0.00           C
ATOM   3205  HD2 HIS A 215      91.560 113.650 171.260  1.00  0.00           H
ATOM   3206  C   HIS A 215      88.680 111.170 172.140  1.00  0.00           C
ATOM   3207  O   HIS A 215      88.020 111.840 172.900  1.00  0.00           O
ATOM   3208  N   ALA A 216      88.510 111.130 170.760  1.00  0.00           N
ATOM   3209  HN  ALA A 216      89.190 110.650 170.220  1.00  0.00           H
ATOM   3210  CA  ALA A 216      87.480 111.810 169.980  1.00  0.00           C
ATOM   3211  HA  ALA A 216      86.830 112.330 170.660  1.00  0.00           H
ATOM   3212  CB  ALA A 216      88.170 112.750 168.980  1.00  0.00           C
ATOM   3213  HB1 ALA A 216      88.820 113.420 169.590  1.00  0.00           H
ATOM   3214  HB2 ALA A 216      88.730 112.150 168.240  1.00  0.00           H
ATOM   3215  HB3 ALA A 216      87.410 113.330 168.410  1.00  0.00           H
ATOM   3216  C   ALA A 216      86.390 110.930 169.350  1.00  0.00           C
ATOM   3217  O   ALA A 216      85.350 111.390 169.000  1.00  0.00           O
ATOM   3218  N   TRP A 217      86.550 109.680 169.410  1.00  0.00           N
ATOM   3219  HN  TRP A 217      87.490 109.410 169.600  1.00  0.00           H
ATOM   3220  CA  TRP A 217      85.730 108.730 168.710  1.00  0.00           C
ATOM   3221  HA  TRP A 217      84.920 109.200 168.170  1.00  0.00           H
ATOM   3222  CB  TRP A 217      86.600 107.740 167.860  1.00  0.00           C
ATOM   3223  HB1 TRP A 217      87.330 107.210 168.510  1.00  0.00           H
ATOM   3224  HB2 TRP A 217      85.900 107.010 167.390  1.00  0.00           H
ATOM   3225  CG  TRP A 217      87.360 108.380 166.700  1.00  0.00           C
ATOM   3226  CD1 TRP A 217      88.600 108.850 166.810  1.00  0.00           C
ATOM   3227  HD1 TRP A 217      89.230 108.720 167.670  1.00  0.00           H
ATOM   3228  NE1 TRP A 217      88.970 109.390 165.620  1.00  0.00           N
ATOM   3229  HE1 TRP A 217      89.910 109.440 165.370  1.00  0.00           H
ATOM   3230  CE2 TRP A 217      87.960 109.230 164.710  1.00  0.00           C
ATOM   3231  CD2 TRP A 217      86.840 108.620 165.400  1.00  0.00           C
ATOM   3232  CE3 TRP A 217      85.570 108.620 164.780  1.00  0.00           C
ATOM   3233  HE3 TRP A 217      84.600 108.380 165.180  1.00  0.00           H
ATOM   3234  CZ3 TRP A 217      85.560 108.910 163.400  1.00  0.00           C
ATOM   3235  HZ3 TRP A 217      84.570 108.960 162.960  1.00  0.00           H
ATOM   3236  CZ2 TRP A 217      87.870 109.610 163.350  1.00  0.00           C
ATOM   3237  HZ2 TRP A 217      88.720 110.040 162.830  1.00  0.00           H
ATOM   3238  CH2 TRP A 217      86.680 109.350 162.640  1.00  0.00           C
ATOM   3239  HH2 TRP A 217      86.590 109.570 161.580  1.00  0.00           H
ATOM   3240  C   TRP A 217      85.040 107.880 169.700  1.00  0.00           C
ATOM   3241  O   TRP A 217      85.680 107.290 170.630  1.00  0.00           O
ATOM   3242  N   SER A 218      83.690 107.720 169.580  1.00  0.00           N
ATOM   3243  HN  SER A 218      83.140 108.160 168.880  1.00  0.00           H
ATOM   3244  CA  SER A 218      82.900 106.780 170.330  1.00  0.00           C
ATOM   3245  HA  SER A 218      83.350 106.570 171.290  1.00  0.00           H
ATOM   3246  CB  SER A 218      81.520 107.510 170.630  1.00  0.00           C
ATOM   3247  HB1 SER A 218      81.670 108.440 171.220  1.00  0.00           H
ATOM   3248  HB2 SER A 218      80.870 106.840 171.240  1.00  0.00           H
ATOM   3249  OG  SER A 218      80.850 107.900 169.430  1.00  0.00           O
ATOM   3250  HG1 SER A 218      81.410 108.420 168.850  1.00  0.00           H
ATOM   3251  C   SER A 218      82.580 105.460 169.630  1.00  0.00           C
ATOM   3252  O   SER A 218      82.650 105.400 168.420  1.00  0.00           O
ATOM   3253  N   PRO A 219      82.210 104.320 170.180  1.00  0.00           N
ATOM   3254  CD  PRO A 219      82.080 104.150 171.710  1.00  0.00           C
ATOM   3255  HD1 PRO A 219      81.000 104.150 171.960  1.00  0.00           H
ATOM   3256  HD2 PRO A 219      82.630 104.890 172.330  1.00  0.00           H
ATOM   3257  CA  PRO A 219      82.060 103.040 169.530  1.00  0.00           C
ATOM   3258  HA  PRO A 219      82.860 102.890 168.810  1.00  0.00           H
ATOM   3259  CB  PRO A 219      82.030 102.010 170.630  1.00  0.00           C
ATOM   3260  HB1 PRO A 219      81.010 101.650 170.890  1.00  0.00           H
ATOM   3261  HB2 PRO A 219      82.760 101.200 170.410  1.00  0.00           H
ATOM   3262  CG  PRO A 219      82.560 102.670 171.970  1.00  0.00           C
ATOM   3263  HG1 PRO A 219      83.660 102.580 172.050  1.00  0.00           H
ATOM   3264  HG2 PRO A 219      82.050 102.210 172.840  1.00  0.00           H
ATOM   3265  C   PRO A 219      80.750 102.870 168.700  1.00  0.00           C
ATOM   3266  O   PRO A 219      80.440 101.730 168.360  1.00  0.00           O
ATOM   3267  N   MET A 220      80.010 103.960 168.420  1.00  0.00           N
ATOM   3268  HN  MET A 220      80.460 104.810 168.670  1.00  0.00           H
ATOM   3269  CA  MET A 220      78.820 103.970 167.670  1.00  0.00           C
ATOM   3270  HA  MET A 220      78.570 105.020 167.580  1.00  0.00           H
ATOM   3271  CB  MET A 220      79.070 103.500 166.230  1.00  0.00           C
ATOM   3272  HB1 MET A 220      79.960 104.040 165.830  1.00  0.00           H
ATOM   3273  HB2 MET A 220      79.430 102.450 166.190  1.00  0.00           H
ATOM   3274  CG  MET A 220      78.000 103.530 165.180  1.00  0.00           C
ATOM   3275  HG1 MET A 220      77.390 104.340 165.620  1.00  0.00           H
ATOM   3276  HG2 MET A 220      77.450 102.570 165.100  1.00  0.00           H
ATOM   3277  SD  MET A 220      78.560 104.070 163.590  1.00  0.00           S
ATOM   3278  CE  MET A 220      77.000 103.830 162.720  1.00  0.00           C
ATOM   3279  HE1 MET A 220      76.950 102.890 162.120  1.00  0.00           H
ATOM   3280  HE2 MET A 220      76.250 103.870 163.530  1.00  0.00           H
ATOM   3281  HE3 MET A 220      76.680 104.680 162.070  1.00  0.00           H
ATOM   3282  C   MET A 220      77.620 103.320 168.340  1.00  0.00           C
ATOM   3283  O   MET A 220      76.630 102.950 167.670  1.00  0.00           O
ATOM   3284  N   LYS A 221      77.620 103.160 169.650  1.00  0.00           N
ATOM   3285  HN  LYS A 221      78.280 103.780 170.080  1.00  0.00           H
ATOM   3286  CA  LYS A 221      76.700 102.310 170.470  1.00  0.00           C
ATOM   3287  HA  LYS A 221      77.140 102.380 171.450  1.00  0.00           H
ATOM   3288  CB  LYS A 221      75.220 102.910 170.610  1.00  0.00           C
ATOM   3289  HB1 LYS A 221      74.900 103.170 169.580  1.00  0.00           H
ATOM   3290  HB2 LYS A 221      74.580 102.180 171.150  1.00  0.00           H
ATOM   3291  CG  LYS A 221      75.200 104.150 171.570  1.00  0.00           C
ATOM   3292  HG1 LYS A 221      74.160 104.540 171.570  1.00  0.00           H
ATOM   3293  HG2 LYS A 221      75.900 104.930 171.210  1.00  0.00           H
ATOM   3294  CD  LYS A 221      75.450 103.820 173.090  1.00  0.00           C
ATOM   3295  HD1 LYS A 221      76.350 103.180 173.220  1.00  0.00           H
ATOM   3296  HD2 LYS A 221      74.580 103.160 173.340  1.00  0.00           H
ATOM   3297  CE  LYS A 221      75.500 105.030 173.910  1.00  0.00           C
ATOM   3298  HE1 LYS A 221      74.710 105.780 173.670  1.00  0.00           H
ATOM   3299  HE2 LYS A 221      76.410 105.640 173.740  1.00  0.00           H
ATOM   3300  NZ  LYS A 221      75.440 104.800 175.320  1.00  0.00           N
ATOM   3301  HZ1 LYS A 221      75.570 105.730 175.760  1.00  0.00           H
ATOM   3302  HZ2 LYS A 221      74.560 104.410 175.720  1.00  0.00           H
ATOM   3303  HZ3 LYS A 221      76.250 104.230 175.620  1.00  0.00           H
ATOM   3304  C   LYS A 221      76.600 100.790 170.220  1.00  0.00           C
ATOM   3305  O   LYS A 221      75.780 100.070 170.840  1.00  0.00           O
ATOM   3306  N   ASP A 222      77.340 100.250 169.290  1.00  0.00           N
ATOM   3307  HN  ASP A 222      77.980 100.810 168.770  1.00  0.00           H
ATOM   3308  CA  ASP A 222      77.410  98.810 169.050  1.00  0.00           C
ATOM   3309  HA  ASP A 222      76.410  98.410 169.020  1.00  0.00           H
ATOM   3310  CB  ASP A 222      77.920  98.540 167.660  1.00  0.00           C
ATOM   3311  HB1 ASP A 222      78.960  98.920 167.640  1.00  0.00           H
ATOM   3312  HB2 ASP A 222      77.900  97.430 167.610  1.00  0.00           H
ATOM   3313  CG  ASP A 222      76.940  99.140 166.680  1.00  0.00           C
ATOM   3314  OD1 ASP A 222      75.720  99.000 166.770  1.00  0.00           O
ATOM   3315  OD2 ASP A 222      77.500  99.750 165.740  1.00  0.00           O
ATOM   3316  C   ASP A 222      78.170  98.020 170.100  1.00  0.00           C
ATOM   3317  O   ASP A 222      77.770  97.020 170.580  1.00  0.00           O
ATOM   3318  N   GLY A 223      79.330  98.570 170.450  1.00  0.00           N
ATOM   3319  HN  GLY A 223      79.650  99.300 169.860  1.00  0.00           H
ATOM   3320  CA  GLY A 223      80.090  98.160 171.580  1.00  0.00           C
ATOM   3321  HA1 GLY A 223      79.450  97.580 172.220  1.00  0.00           H
ATOM   3322  HA2 GLY A 223      80.380  99.080 172.070  1.00  0.00           H
ATOM   3323  C   GLY A 223      81.210  97.220 171.360  1.00  0.00           C
ATOM   3324  O   GLY A 223      81.810  96.750 172.310  1.00  0.00           O
ATOM   3325  N   SER A 224      81.640  97.010 170.030  1.00  0.00           N
ATOM   3326  HN  SER A 224      81.230  97.440 169.230  1.00  0.00           H
ATOM   3327  CA  SER A 224      82.650  96.110 169.690  1.00  0.00           C
ATOM   3328  HA  SER A 224      82.980  95.540 170.550  1.00  0.00           H
ATOM   3329  CB  SER A 224      82.100  95.010 168.730  1.00  0.00           C
ATOM   3330  HB1 SER A 224      81.410  94.380 169.330  1.00  0.00           H
ATOM   3331  HB2 SER A 224      82.990  94.440 168.390  1.00  0.00           H
ATOM   3332  OG  SER A 224      81.360  95.550 167.590  1.00  0.00           O
ATOM   3333  HG1 SER A 224      81.980  96.060 167.050  1.00  0.00           H
ATOM   3334  C   SER A 224      83.800  96.870 169.060  1.00  0.00           C
ATOM   3335  O   SER A 224      83.700  97.300 167.900  1.00  0.00           O
ATOM   3336  N   SER A 225      84.970  96.960 169.760  1.00  0.00           N
ATOM   3337  HN  SER A 225      84.990  96.560 170.670  1.00  0.00           H
ATOM   3338  CA  SER A 225      86.060  97.890 169.400  1.00  0.00           C
ATOM   3339  HA  SER A 225      85.570  98.780 169.020  1.00  0.00           H
ATOM   3340  CB  SER A 225      86.980  98.110 170.630  1.00  0.00           C
ATOM   3341  HB1 SER A 225      87.700  97.290 170.810  1.00  0.00           H
ATOM   3342  HB2 SER A 225      86.350  98.000 171.540  1.00  0.00           H
ATOM   3343  OG  SER A 225      87.590  99.360 170.610  1.00  0.00           O
ATOM   3344  HG1 SER A 225      86.950 100.080 170.630  1.00  0.00           H
ATOM   3345  C   SER A 225      86.940  97.350 168.230  1.00  0.00           C
ATOM   3346  O   SER A 225      87.310  96.160 168.290  1.00  0.00           O
ATOM   3347  N   PRO A 226      87.340  98.140 167.230  1.00  0.00           N
ATOM   3348  CD  PRO A 226      87.010  99.570 167.150  1.00  0.00           C
ATOM   3349  HD1 PRO A 226      87.280 100.080 168.090  1.00  0.00           H
ATOM   3350  HD2 PRO A 226      85.910  99.680 167.000  1.00  0.00           H
ATOM   3351  CA  PRO A 226      88.350  97.820 166.280  1.00  0.00           C
ATOM   3352  HA  PRO A 226      87.940  96.930 165.810  1.00  0.00           H
ATOM   3353  CB  PRO A 226      88.340  98.850 165.240  1.00  0.00           C
ATOM   3354  HB1 PRO A 226      89.360  99.090 164.860  1.00  0.00           H
ATOM   3355  HB2 PRO A 226      87.710  98.710 164.340  1.00  0.00           H
ATOM   3356  CG  PRO A 226      87.820 100.120 166.000  1.00  0.00           C
ATOM   3357  HG1 PRO A 226      87.200 100.790 165.360  1.00  0.00           H
ATOM   3358  HG2 PRO A 226      88.690 100.720 166.330  1.00  0.00           H
ATOM   3359  C   PRO A 226      89.670  97.540 167.030  1.00  0.00           C
ATOM   3360  O   PRO A 226      90.130  98.330 167.900  1.00  0.00           O
ATOM   3361  N   LYS A 227      90.290  96.380 166.910  1.00  0.00           N
ATOM   3362  HN  LYS A 227      89.780  95.780 166.310  1.00  0.00           H
ATOM   3363  CA  LYS A 227      91.580  96.050 167.550  1.00  0.00           C
ATOM   3364  HA  LYS A 227      91.580  96.380 168.580  1.00  0.00           H
ATOM   3365  CB  LYS A 227      91.750  94.490 167.590  1.00  0.00           C
ATOM   3366  HB1 LYS A 227      90.760  94.210 168.000  1.00  0.00           H
ATOM   3367  HB2 LYS A 227      91.580  94.200 166.530  1.00  0.00           H
ATOM   3368  CG  LYS A 227      93.080  93.890 168.040  1.00  0.00           C
ATOM   3369  HG1 LYS A 227      93.870  94.140 167.300  1.00  0.00           H
ATOM   3370  HG2 LYS A 227      93.010  92.790 167.850  1.00  0.00           H
ATOM   3371  CD  LYS A 227      93.350  94.200 169.490  1.00  0.00           C
ATOM   3372  HD1 LYS A 227      92.540  93.610 169.970  1.00  0.00           H
ATOM   3373  HD2 LYS A 227      93.060  95.260 169.680  1.00  0.00           H
ATOM   3374  CE  LYS A 227      94.770  93.900 170.020  1.00  0.00           C
ATOM   3375  HE1 LYS A 227      94.800  94.310 171.050  1.00  0.00           H
ATOM   3376  HE2 LYS A 227      95.550  94.420 169.410  1.00  0.00           H
ATOM   3377  NZ  LYS A 227      95.090  92.450 170.020  1.00  0.00           N
ATOM   3378  HZ1 LYS A 227      94.440  91.870 170.580  1.00  0.00           H
ATOM   3379  HZ2 LYS A 227      95.250  92.080 169.060  1.00  0.00           H
ATOM   3380  HZ3 LYS A 227      96.020  92.300 170.460  1.00  0.00           H
ATOM   3381  C   LYS A 227      92.780  96.830 166.860  1.00  0.00           C
ATOM   3382  O   LYS A 227      92.840  96.820 165.640  1.00  0.00           O
ATOM   3383  N   VAL A 228      93.650  97.440 167.710  1.00  0.00           N
ATOM   3384  HN  VAL A 228      93.460  97.380 168.690  1.00  0.00           H
ATOM   3385  CA  VAL A 228      94.800  98.280 167.370  1.00  0.00           C
ATOM   3386  HA  VAL A 228      94.740  98.500 166.320  1.00  0.00           H
ATOM   3387  CB  VAL A 228      94.930  99.630 168.110  1.00  0.00           C
ATOM   3388  HB  VAL A 228      95.750  99.660 168.870  1.00  0.00           H
ATOM   3389  CG1 VAL A 228      95.310 100.720 167.160  1.00  0.00           C
ATOM   3390 HG11 VAL A 228      96.300 100.420 166.770  1.00  0.00           H
ATOM   3391 HG12 VAL A 228      94.640 100.830 166.280  1.00  0.00           H
ATOM   3392 HG13 VAL A 228      95.410 101.650 167.750  1.00  0.00           H
ATOM   3393  CG2 VAL A 228      93.620  99.800 168.970  1.00  0.00           C
ATOM   3394 HG21 VAL A 228      93.530  99.200 169.900  1.00  0.00           H
ATOM   3395 HG22 VAL A 228      93.760 100.840 169.340  1.00  0.00           H
ATOM   3396 HG23 VAL A 228      92.820  99.690 168.210  1.00  0.00           H
ATOM   3397  C   VAL A 228      96.070  97.480 167.390  1.00  0.00           C
ATOM   3398  O   VAL A 228      96.380  96.610 168.200  1.00  0.00           O
ATOM   3399  N   GLU A 229      96.950  97.760 166.360  1.00  0.00           N
ATOM   3400  HN  GLU A 229      96.850  98.500 165.700  1.00  0.00           H
ATOM   3401  CA  GLU A 229      98.120  96.990 166.020  1.00  0.00           C
ATOM   3402  HA  GLU A 229      98.180  96.240 166.790  1.00  0.00           H
ATOM   3403  CB  GLU A 229      98.050  96.240 164.630  1.00  0.00           C
ATOM   3404  HB1 GLU A 229      97.590  96.950 163.900  1.00  0.00           H
ATOM   3405  HB2 GLU A 229      99.050  95.850 164.370  1.00  0.00           H
ATOM   3406  CG  GLU A 229      97.170  95.000 164.780  1.00  0.00           C
ATOM   3407  HG1 GLU A 229      96.920  94.670 163.740  1.00  0.00           H
ATOM   3408  HG2 GLU A 229      96.180  95.030 165.270  1.00  0.00           H
ATOM   3409  CD  GLU A 229      97.780  93.750 165.390  1.00  0.00           C
ATOM   3410  OE1 GLU A 229      97.170  92.650 165.310  1.00  0.00           O
ATOM   3411  OE2 GLU A 229      98.850  93.850 166.090  1.00  0.00           O
ATOM   3412  C   GLU A 229      99.310  97.840 166.030  1.00  0.00           C
ATOM   3413  O   GLU A 229      99.290  99.080 165.950  1.00  0.00           O
ATOM   3414  N   PHE A 230     100.570  97.280 166.210  1.00  0.00           N
ATOM   3415  HN  PHE A 230     100.680  96.380 166.620  1.00  0.00           H
ATOM   3416  CA  PHE A 230     101.760  97.920 165.780  1.00  0.00           C
ATOM   3417  HA  PHE A 230     101.820  98.950 166.110  1.00  0.00           H
ATOM   3418  CB  PHE A 230     103.030  97.280 166.430  1.00  0.00           C
ATOM   3419  HB1 PHE A 230     102.850  97.330 167.530  1.00  0.00           H
ATOM   3420  HB2 PHE A 230     103.050  96.180 166.230  1.00  0.00           H
ATOM   3421  CG  PHE A 230     104.440  97.730 166.130  1.00  0.00           C
ATOM   3422  CD1 PHE A 230     105.340  96.860 165.460  1.00  0.00           C
ATOM   3423  HD1 PHE A 230     105.070  95.860 165.150  1.00  0.00           H
ATOM   3424  CE1 PHE A 230     106.690  97.160 165.450  1.00  0.00           C
ATOM   3425  HE1 PHE A 230     107.350  96.440 164.990  1.00  0.00           H
ATOM   3426  CZ  PHE A 230     107.140  98.330 166.040  1.00  0.00           C
ATOM   3427  HZ  PHE A 230     108.210  98.490 166.090  1.00  0.00           H
ATOM   3428  CD2 PHE A 230     104.910  98.960 166.630  1.00  0.00           C
ATOM   3429  HD2 PHE A 230     104.310  99.640 167.220  1.00  0.00           H
ATOM   3430  CE2 PHE A 230     106.310  99.320 166.550  1.00  0.00           C
ATOM   3431  HE2 PHE A 230     106.700 100.180 167.080  1.00  0.00           H
ATOM   3432  C   PHE A 230     101.820  97.810 164.210  1.00  0.00           C
ATOM   3433  O   PHE A 230     101.870  96.670 163.690  1.00  0.00           O
ATOM   3434  N   SER A 231     101.920  98.930 163.490  1.00  0.00           N
ATOM   3435  HN  SER A 231     102.040  99.820 163.920  1.00  0.00           H
ATOM   3436  CA  SER A 231     101.790  98.970 161.950  1.00  0.00           C
ATOM   3437  HA  SER A 231     100.780  98.700 161.670  1.00  0.00           H
ATOM   3438  CB  SER A 231     101.880 100.370 161.310  1.00  0.00           C
ATOM   3439  HB1 SER A 231     101.550 100.350 160.250  1.00  0.00           H
ATOM   3440  HB2 SER A 231     102.930 100.730 161.160  1.00  0.00           H
ATOM   3441  OG  SER A 231     101.060 101.320 161.990  1.00  0.00           O
ATOM   3442  HG1 SER A 231     100.550 101.830 161.370  1.00  0.00           H
ATOM   3443  C   SER A 231     102.800  98.100 161.260  1.00  0.00           C
ATOM   3444  O   SER A 231     104.020  98.130 161.490  1.00  0.00           O
ATOM   3445  N   ASN A 232     102.260  97.560 160.160  1.00  0.00           N
ATOM   3446  HN  ASN A 232     101.280  97.630 160.020  1.00  0.00           H
ATOM   3447  CA  ASN A 232     103.030  97.190 158.990  1.00  0.00           C
ATOM   3448  HA  ASN A 232     103.910  96.660 159.340  1.00  0.00           H
ATOM   3449  CB  ASN A 232     102.280  96.280 158.050  1.00  0.00           C
ATOM   3450  HB1 ASN A 232     101.390  96.730 157.560  1.00  0.00           H
ATOM   3451  HB2 ASN A 232     102.900  95.860 157.240  1.00  0.00           H
ATOM   3452  CG  ASN A 232     101.710  95.090 158.760  1.00  0.00           C
ATOM   3453  OD1 ASN A 232     100.530  94.740 158.730  1.00  0.00           O
ATOM   3454  ND2 ASN A 232     102.560  94.260 159.410  1.00  0.00           N
ATOM   3455 HD21 ASN A 232     103.560  94.250 159.340  1.00  0.00           H
ATOM   3456 HD22 ASN A 232     102.060  93.460 159.750  1.00  0.00           H
ATOM   3457  C   ASN A 232     103.480  98.420 158.210  1.00  0.00           C
ATOM   3458  O   ASN A 232     102.700  99.290 157.810  1.00  0.00           O
ATOM   3459  N   ALA A 233     104.830  98.520 158.100  1.00  0.00           N
ATOM   3460  HN  ALA A 233     105.510  97.820 158.290  1.00  0.00           H
ATOM   3461  CA  ALA A 233     105.450  99.750 157.700  1.00  0.00           C
ATOM   3462  HA  ALA A 233     104.940 100.630 158.080  1.00  0.00           H
ATOM   3463  CB  ALA A 233     106.860  99.680 158.350  1.00  0.00           C
ATOM   3464  HB1 ALA A 233     107.440 100.470 157.830  1.00  0.00           H
ATOM   3465  HB2 ALA A 233     106.930  99.770 159.460  1.00  0.00           H
ATOM   3466  HB3 ALA A 233     107.360  98.760 157.970  1.00  0.00           H
ATOM   3467  C   ALA A 233     105.470 100.000 156.190  1.00  0.00           C
ATOM   3468  O   ALA A 233     105.890  99.200 155.450  1.00  0.00           O
ATOM   3469  N   HIS A 234     104.990 101.190 155.800  1.00  0.00           N
ATOM   3470  HN  HIS A 234     104.620 101.770 156.530  1.00  0.00           H
ATOM   3471  CA  HIS A 234     104.760 101.580 154.420  1.00  0.00           C
ATOM   3472  HA  HIS A 234     104.750 100.700 153.790  1.00  0.00           H
ATOM   3473  CB  HIS A 234     103.510 102.460 154.100  1.00  0.00           C
ATOM   3474  HB1 HIS A 234     103.510 102.810 153.050  1.00  0.00           H
ATOM   3475  HB2 HIS A 234     102.620 101.810 154.230  1.00  0.00           H
ATOM   3476  ND1 HIS A 234     104.370 104.340 155.430  1.00  0.00           N
ATOM   3477  CG  HIS A 234     103.310 103.610 154.990  1.00  0.00           C
ATOM   3478  CE1 HIS A 234     103.870 105.280 156.100  1.00  0.00           C
ATOM   3479  HE1 HIS A 234     104.500 106.010 156.590  1.00  0.00           H
ATOM   3480  NE2 HIS A 234     102.520 105.210 156.210  1.00  0.00           N
ATOM   3481  HE2 HIS A 234     101.950 105.930 156.600  1.00  0.00           H
ATOM   3482  CD2 HIS A 234     102.130 104.090 155.440  1.00  0.00           C
ATOM   3483  HD2 HIS A 234     101.070 103.940 155.230  1.00  0.00           H
ATOM   3484  C   HIS A 234     106.020 102.360 153.870  1.00  0.00           C
ATOM   3485  O   HIS A 234     106.000 102.850 152.740  1.00  0.00           O
ATOM   3486  N   GLY A 235     107.030 102.500 154.780  1.00  0.00           N
ATOM   3487  HN  GLY A 235     106.990 102.050 155.660  1.00  0.00           H
ATOM   3488  CA  GLY A 235     108.280 103.260 154.500  1.00  0.00           C
ATOM   3489  HA1 GLY A 235     108.760 103.380 155.460  1.00  0.00           H
ATOM   3490  HA2 GLY A 235     107.980 104.180 154.030  1.00  0.00           H
ATOM   3491  C   GLY A 235     109.290 102.570 153.630  1.00  0.00           C
ATOM   3492  O   GLY A 235     110.420 103.030 153.500  1.00  0.00           O
ATOM   3493  N   PHE A 236     108.970 101.430 152.930  1.00  0.00           N
ATOM   3494  HN  PHE A 236     108.020 101.140 152.930  1.00  0.00           H
ATOM   3495  CA  PHE A 236     109.770 101.000 151.860  1.00  0.00           C
ATOM   3496  HA  PHE A 236     110.790 100.920 152.200  1.00  0.00           H
ATOM   3497  CB  PHE A 236     109.310  99.630 151.290  1.00  0.00           C
ATOM   3498  HB1 PHE A 236     110.040  99.270 150.530  1.00  0.00           H
ATOM   3499  HB2 PHE A 236     109.360  98.870 152.100  1.00  0.00           H
ATOM   3500  CG  PHE A 236     107.840  99.550 150.820  1.00  0.00           C
ATOM   3501  CD1 PHE A 236     106.760  99.360 151.640  1.00  0.00           C
ATOM   3502  HD1 PHE A 236     106.870  99.370 152.710  1.00  0.00           H
ATOM   3503  CE1 PHE A 236     105.510  99.160 151.120  1.00  0.00           C
ATOM   3504  HE1 PHE A 236     104.690  98.950 151.790  1.00  0.00           H
ATOM   3505  CZ  PHE A 236     105.350  99.100 149.710  1.00  0.00           C
ATOM   3506  HZ  PHE A 236     104.450  98.660 149.310  1.00  0.00           H
ATOM   3507  CD2 PHE A 236     107.650  99.540 149.420  1.00  0.00           C
ATOM   3508  HD2 PHE A 236     108.450  99.630 148.710  1.00  0.00           H
ATOM   3509  CE2 PHE A 236     106.400  99.300 148.910  1.00  0.00           C
ATOM   3510  HE2 PHE A 236     106.180  99.040 147.880  1.00  0.00           H
ATOM   3511  C   PHE A 236     109.870 101.930 150.630  1.00  0.00           C
ATOM   3512  O   PHE A 236     108.910 102.570 150.300  1.00  0.00           O
ATOM   3513  N   LEU A 237     111.080 102.150 150.140  1.00  0.00           N
ATOM   3514  HN  LEU A 237     111.800 101.480 150.300  1.00  0.00           H
ATOM   3515  CA  LEU A 237     111.400 103.270 149.320  1.00  0.00           C
ATOM   3516  HA  LEU A 237     110.540 103.910 149.260  1.00  0.00           H
ATOM   3517  CB  LEU A 237     112.690 103.980 149.760  1.00  0.00           C
ATOM   3518  HB1 LEU A 237     113.530 103.270 149.940  1.00  0.00           H
ATOM   3519  HB2 LEU A 237     112.920 104.720 148.950  1.00  0.00           H
ATOM   3520  CG  LEU A 237     112.550 104.670 151.100  1.00  0.00           C
ATOM   3521  HG  LEU A 237     112.490 103.840 151.830  1.00  0.00           H
ATOM   3522  CD1 LEU A 237     113.720 105.580 151.430  1.00  0.00           C
ATOM   3523 HD11 LEU A 237     113.560 105.900 152.480  1.00  0.00           H
ATOM   3524 HD12 LEU A 237     114.610 104.920 151.310  1.00  0.00           H
ATOM   3525 HD13 LEU A 237     113.720 106.420 150.700  1.00  0.00           H
ATOM   3526  CD2 LEU A 237     111.260 105.500 151.260  1.00  0.00           C
ATOM   3527 HD21 LEU A 237     110.330 104.930 151.060  1.00  0.00           H
ATOM   3528 HD22 LEU A 237     111.170 105.870 152.310  1.00  0.00           H
ATOM   3529 HD23 LEU A 237     111.350 106.440 150.680  1.00  0.00           H
ATOM   3530  C   LEU A 237     111.600 102.730 147.860  1.00  0.00           C
ATOM   3531  O   LEU A 237     111.670 103.510 146.910  1.00  0.00           O
ATOM   3532  N   LEU A 238     111.630 101.390 147.670  1.00  0.00           N
ATOM   3533  HN  LEU A 238     111.710 100.760 148.440  1.00  0.00           H
ATOM   3534  CA  LEU A 238     111.690 100.770 146.420  1.00  0.00           C
ATOM   3535  HA  LEU A 238     111.300 101.450 145.670  1.00  0.00           H
ATOM   3536  CB  LEU A 238     113.100 100.270 146.170  1.00  0.00           C
ATOM   3537  HB1 LEU A 238     113.930 101.010 146.150  1.00  0.00           H
ATOM   3538  HB2 LEU A 238     113.270  99.540 146.990  1.00  0.00           H
ATOM   3539  CG  LEU A 238     113.420  99.520 144.820  1.00  0.00           C
ATOM   3540  HG  LEU A 238     112.730  98.650 144.760  1.00  0.00           H
ATOM   3541  CD1 LEU A 238     113.520 100.530 143.660  1.00  0.00           C
ATOM   3542 HD11 LEU A 238     112.600 101.150 143.670  1.00  0.00           H
ATOM   3543 HD12 LEU A 238     114.370 101.230 143.800  1.00  0.00           H
ATOM   3544 HD13 LEU A 238     113.600 100.060 142.660  1.00  0.00           H
ATOM   3545  CD2 LEU A 238     114.780  98.860 144.950  1.00  0.00           C
ATOM   3546 HD21 LEU A 238     115.620  99.540 145.210  1.00  0.00           H
ATOM   3547 HD22 LEU A 238     114.740  98.050 145.710  1.00  0.00           H
ATOM   3548 HD23 LEU A 238     115.080  98.430 143.970  1.00  0.00           H
ATOM   3549  C   LEU A 238     110.650  99.630 146.350  1.00  0.00           C
ATOM   3550  O   LEU A 238     110.560  98.750 147.260  1.00  0.00           O
ATOM   3551  N   ASP A 239     109.810  99.580 145.240  1.00  0.00           N
ATOM   3552  HN  ASP A 239     110.080 100.220 144.520  1.00  0.00           H
ATOM   3553  CA  ASP A 239     108.830  98.500 144.990  1.00  0.00           C
ATOM   3554  HA  ASP A 239     108.310  98.230 145.900  1.00  0.00           H
ATOM   3555  CB  ASP A 239     107.710  99.140 144.160  1.00  0.00           C
ATOM   3556  HB1 ASP A 239     107.250  99.880 144.850  1.00  0.00           H
ATOM   3557  HB2 ASP A 239     108.190  99.740 143.370  1.00  0.00           H
ATOM   3558  CG  ASP A 239     106.750  98.180 143.460  1.00  0.00           C
ATOM   3559  OD1 ASP A 239     106.670  96.950 143.720  1.00  0.00           O
ATOM   3560  OD2 ASP A 239     106.020  98.730 142.640  1.00  0.00           O
ATOM   3561  C   ASP A 239     109.490  97.360 144.310  1.00  0.00           C
ATOM   3562  O   ASP A 239     110.090  97.550 143.270  1.00  0.00           O
ATOM   3563  N   THR A 240     109.360  96.130 144.850  1.00  0.00           N
ATOM   3564  HN  THR A 240     108.690  95.950 145.570  1.00  0.00           H
ATOM   3565  CA  THR A 240     110.280  94.980 144.480  1.00  0.00           C
ATOM   3566  HA  THR A 240     111.000  95.440 143.820  1.00  0.00           H
ATOM   3567  CB  THR A 240     110.830  94.220 145.780  1.00  0.00           C
ATOM   3568  HB  THR A 240     111.280  93.240 145.530  1.00  0.00           H
ATOM   3569  OG1 THR A 240     109.890  94.020 146.790  1.00  0.00           O
ATOM   3570  HG1 THR A 240     110.360  93.410 147.360  1.00  0.00           H
ATOM   3571  CG2 THR A 240     111.850  95.090 146.440  1.00  0.00           C
ATOM   3572 HG21 THR A 240     111.490  96.040 146.890  1.00  0.00           H
ATOM   3573 HG22 THR A 240     112.270  94.490 147.270  1.00  0.00           H
ATOM   3574 HG23 THR A 240     112.550  95.390 145.630  1.00  0.00           H
ATOM   3575  C   THR A 240     109.440  93.990 143.790  1.00  0.00           C
ATOM   3576  O   THR A 240     110.000  93.060 143.210  1.00  0.00           O
ATOM   3577  N   SER A 241     108.110  94.280 143.670  1.00  0.00           N
ATOM   3578  HN  SER A 241     107.690  95.090 144.060  1.00  0.00           H
ATOM   3579  CA  SER A 241     107.260  93.450 142.770  1.00  0.00           C
ATOM   3580  HA  SER A 241     107.730  92.480 142.790  1.00  0.00           H
ATOM   3581  CB  SER A 241     105.980  93.100 143.560  1.00  0.00           C
ATOM   3582  HB1 SER A 241     105.370  94.030 143.610  1.00  0.00           H
ATOM   3583  HB2 SER A 241     106.210  92.860 144.620  1.00  0.00           H
ATOM   3584  OG  SER A 241     105.220  92.000 142.970  1.00  0.00           O
ATOM   3585  HG1 SER A 241     105.820  91.250 143.050  1.00  0.00           H
ATOM   3586  C   SER A 241     106.990  94.000 141.380  1.00  0.00           C
ATOM   3587  O   SER A 241     106.440  95.130 141.170  1.00  0.00           O
ATOM   3588  N   LEU A 242     107.350  93.220 140.350  1.00  0.00           N
ATOM   3589  HN  LEU A 242     107.680  92.280 140.470  1.00  0.00           H
ATOM   3590  CA  LEU A 242     107.210  93.670 138.940  1.00  0.00           C
ATOM   3591  HA  LEU A 242     107.040  94.740 138.940  1.00  0.00           H
ATOM   3592  CB  LEU A 242     108.470  93.190 138.050  1.00  0.00           C
ATOM   3593  HB1 LEU A 242     108.880  92.280 138.550  1.00  0.00           H
ATOM   3594  HB2 LEU A 242     108.350  92.920 136.980  1.00  0.00           H
ATOM   3595  CG  LEU A 242     109.570  94.300 138.070  1.00  0.00           C
ATOM   3596  HG  LEU A 242     109.730  94.590 139.130  1.00  0.00           H
ATOM   3597  CD1 LEU A 242     110.920  93.810 137.540  1.00  0.00           C
ATOM   3598 HD11 LEU A 242     110.820  93.610 136.450  1.00  0.00           H
ATOM   3599 HD12 LEU A 242     111.790  94.500 137.600  1.00  0.00           H
ATOM   3600 HD13 LEU A 242     111.170  92.870 138.070  1.00  0.00           H
ATOM   3601  CD2 LEU A 242     109.210  95.610 137.390  1.00  0.00           C
ATOM   3602 HD21 LEU A 242     108.190  95.900 137.710  1.00  0.00           H
ATOM   3603 HD22 LEU A 242     109.900  96.420 137.700  1.00  0.00           H
ATOM   3604 HD23 LEU A 242     109.340  95.580 136.290  1.00  0.00           H
ATOM   3605  C   LEU A 242     106.060  92.950 138.340  1.00  0.00           C
ATOM   3606  O   LEU A 242     106.000  91.740 138.400  1.00  0.00           O
ATOM   3607  N   GLU A 243     105.050  93.680 137.680  1.00  0.00           N
ATOM   3608  HN  GLU A 243     105.080  94.660 137.540  1.00  0.00           H
ATOM   3609  CA  GLU A 243     103.970  93.000 137.010  1.00  0.00           C
ATOM   3610  HA  GLU A 243     103.780  92.250 137.760  1.00  0.00           H
ATOM   3611  CB  GLU A 243     102.640  93.720 136.830  1.00  0.00           C
ATOM   3612  HB1 GLU A 243     102.820  94.690 136.320  1.00  0.00           H
ATOM   3613  HB2 GLU A 243     102.000  93.070 136.200  1.00  0.00           H
ATOM   3614  CG  GLU A 243     101.840  94.000 138.090  1.00  0.00           C
ATOM   3615  HG1 GLU A 243     102.470  94.790 138.550  1.00  0.00           H
ATOM   3616  HG2 GLU A 243     101.960  93.120 138.750  1.00  0.00           H
ATOM   3617  CD  GLU A 243     100.450  94.610 137.880  1.00  0.00           C
ATOM   3618  OE1 GLU A 243      99.530  94.020 137.280  1.00  0.00           O
ATOM   3619  OE2 GLU A 243     100.270  95.790 138.310  1.00  0.00           O
ATOM   3620  C   GLU A 243     104.330  92.480 135.680  1.00  0.00           C
ATOM   3621  O   GLU A 243     104.950  93.230 134.910  1.00  0.00           O
ATOM   3622  N   PRO A 244     104.070  91.160 135.300  1.00  0.00           N
ATOM   3623  CD  PRO A 244     103.920  90.050 136.240  1.00  0.00           C
ATOM   3624  HD1 PRO A 244     102.870  89.870 136.560  1.00  0.00           H
ATOM   3625  HD2 PRO A 244     104.590  90.180 137.120  1.00  0.00           H
ATOM   3626  CA  PRO A 244     104.150  90.750 133.950  1.00  0.00           C
ATOM   3627  HA  PRO A 244     105.180  90.850 133.640  1.00  0.00           H
ATOM   3628  CB  PRO A 244     103.860  89.270 133.990  1.00  0.00           C
ATOM   3629  HB1 PRO A 244     102.770  89.080 133.990  1.00  0.00           H
ATOM   3630  HB2 PRO A 244     104.410  88.740 133.180  1.00  0.00           H
ATOM   3631  CG  PRO A 244     104.250  88.770 135.390  1.00  0.00           C
ATOM   3632  HG1 PRO A 244     105.360  88.790 135.490  1.00  0.00           H
ATOM   3633  HG2 PRO A 244     103.760  87.860 135.800  1.00  0.00           H
ATOM   3634  C   PRO A 244     103.190  91.530 133.070  1.00  0.00           C
ATOM   3635  O   PRO A 244     102.050  91.760 133.460  1.00  0.00           O
ATOM   3636  N   PRO A 245     103.560  91.940 131.850  1.00  0.00           N
ATOM   3637  CD  PRO A 245     104.970  92.090 131.440  1.00  0.00           C
ATOM   3638  HD1 PRO A 245     105.430  91.100 131.240  1.00  0.00           H
ATOM   3639  HD2 PRO A 245     105.620  92.490 132.250  1.00  0.00           H
ATOM   3640  CA  PRO A 245     102.620  92.270 130.820  1.00  0.00           C
ATOM   3641  HA  PRO A 245     102.130  93.180 131.130  1.00  0.00           H
ATOM   3642  CB  PRO A 245     103.540  92.450 129.540  1.00  0.00           C
ATOM   3643  HB1 PRO A 245     103.530  91.510 128.960  1.00  0.00           H
ATOM   3644  HB2 PRO A 245     103.240  93.320 128.910  1.00  0.00           H
ATOM   3645  CG  PRO A 245     104.920  92.730 130.080  1.00  0.00           C
ATOM   3646  HG1 PRO A 245     105.040  93.820 130.270  1.00  0.00           H
ATOM   3647  HG2 PRO A 245     105.780  92.340 129.490  1.00  0.00           H
ATOM   3648  C   PRO A 245     101.500  91.310 130.530  1.00  0.00           C
ATOM   3649  O   PRO A 245     101.580  90.130 130.930  1.00  0.00           O
ATOM   3650  N   LEU A 246     100.390  91.730 129.790  1.00  0.00           N
ATOM   3651  HN  LEU A 246     100.340  92.650 129.420  1.00  0.00           H
ATOM   3652  CA  LEU A 246      99.150  90.980 129.550  1.00  0.00           C
ATOM   3653  HA  LEU A 246      98.830  90.650 130.520  1.00  0.00           H
ATOM   3654  CB  LEU A 246      98.100  91.990 128.830  1.00  0.00           C
ATOM   3655  HB1 LEU A 246      97.860  92.740 129.610  1.00  0.00           H
ATOM   3656  HB2 LEU A 246      98.590  92.590 128.030  1.00  0.00           H
ATOM   3657  CG  LEU A 246      96.720  91.450 128.370  1.00  0.00           C
ATOM   3658  HG  LEU A 246      96.820  90.690 127.570  1.00  0.00           H
ATOM   3659  CD1 LEU A 246      95.920  90.680 129.480  1.00  0.00           C
ATOM   3660 HD11 LEU A 246      96.420  89.740 129.770  1.00  0.00           H
ATOM   3661 HD12 LEU A 246      95.680  91.320 130.360  1.00  0.00           H
ATOM   3662 HD13 LEU A 246      94.950  90.490 128.960  1.00  0.00           H
ATOM   3663  CD2 LEU A 246      95.890  92.700 127.930  1.00  0.00           C
ATOM   3664 HD21 LEU A 246      95.640  93.230 128.870  1.00  0.00           H
ATOM   3665 HD22 LEU A 246      96.420  93.470 127.310  1.00  0.00           H
ATOM   3666 HD23 LEU A 246      94.930  92.450 127.430  1.00  0.00           H
ATOM   3667  C   LEU A 246      99.370  89.820 128.640  1.00  0.00           C
ATOM   3668  O   LEU A 246      98.610  88.900 128.760  1.00  0.00           O
ATOM   3669  N   CYS A 247     100.330  89.860 127.780  1.00  0.00           N
ATOM   3670  HN  CYS A 247     100.760  90.710 127.480  1.00  0.00           H
ATOM   3671  CA  CYS A 247     100.770  88.780 126.910  1.00  0.00           C
ATOM   3672  HA  CYS A 247      99.940  88.130 126.720  1.00  0.00           H
ATOM   3673  CB  CYS A 247     101.180  89.330 125.560  1.00  0.00           C
ATOM   3674  HB1 CYS A 247     101.330  88.580 124.760  1.00  0.00           H
ATOM   3675  HB2 CYS A 247     102.090  89.950 125.700  1.00  0.00           H
ATOM   3676  SG  CYS A 247      99.960  90.460 124.860  1.00  0.00           S
ATOM   3677  C   CYS A 247     101.790  87.830 127.580  1.00  0.00           C
ATOM   3678  O   CYS A 247     102.230  86.900 126.880  1.00  0.00           O
ATOM   3679  N   GLY A 248     102.190  88.070 128.820  1.00  0.00           N
ATOM   3680  HN  GLY A 248     101.660  88.720 129.370  1.00  0.00           H
ATOM   3681  CA  GLY A 248     103.190  87.280 129.440  1.00  0.00           C
ATOM   3682  HA1 GLY A 248     103.840  87.990 129.940  1.00  0.00           H
ATOM   3683  HA2 GLY A 248     103.760  86.660 128.760  1.00  0.00           H
ATOM   3684  C   GLY A 248     102.630  86.540 130.610  1.00  0.00           C
ATOM   3685  O   GLY A 248     101.410  86.530 130.870  1.00  0.00           O
ATOM   3686  N   GLN A 249     103.470  85.890 131.440  1.00  0.00           N
ATOM   3687  HN  GLN A 249     104.470  85.910 131.340  1.00  0.00           H
ATOM   3688  CA  GLN A 249     103.040  85.150 132.610  1.00  0.00           C
ATOM   3689  HA  GLN A 249     102.130  85.610 132.970  1.00  0.00           H
ATOM   3690  CB  GLN A 249     102.880  83.690 132.200  1.00  0.00           C
ATOM   3691  HB1 GLN A 249     102.450  83.540 131.190  1.00  0.00           H
ATOM   3692  HB2 GLN A 249     103.850  83.150 132.100  1.00  0.00           H
ATOM   3693  CG  GLN A 249     102.120  82.670 133.150  1.00  0.00           C
ATOM   3694  HG1 GLN A 249     102.890  82.540 133.940  1.00  0.00           H
ATOM   3695  HG2 GLN A 249     101.850  81.770 132.550  1.00  0.00           H
ATOM   3696  CD  GLN A 249     100.910  83.100 133.840  1.00  0.00           C
ATOM   3697  OE1 GLN A 249     100.760  83.050 135.060  1.00  0.00           O
ATOM   3698  NE2 GLN A 249     100.000  83.670 132.970  1.00  0.00           N
ATOM   3699 HE21 GLN A 249     100.200  83.840 132.000  1.00  0.00           H
ATOM   3700 HE22 GLN A 249      99.140  83.980 133.370  1.00  0.00           H
ATOM   3701  C   GLN A 249     104.060  85.130 133.700  1.00  0.00           C
ATOM   3702  O   GLN A 249     103.760  84.770 134.850  1.00  0.00           O
ATOM   3703  N   THR A 250     105.370  85.530 133.440  1.00  0.00           N
ATOM   3704  HN  THR A 250     105.680  85.760 132.520  1.00  0.00           H
ATOM   3705  CA  THR A 250     106.330  85.430 134.560  1.00  0.00           C
ATOM   3706  HA  THR A 250     105.900  85.600 135.540  1.00  0.00           H
ATOM   3707  CB  THR A 250     107.170  84.080 134.650  1.00  0.00           C
ATOM   3708  HB  THR A 250     107.540  84.080 135.690  1.00  0.00           H
ATOM   3709  OG1 THR A 250     108.310  84.020 133.820  1.00  0.00           O
ATOM   3710  HG1 THR A 250     108.040  83.580 133.010  1.00  0.00           H
ATOM   3711  CG2 THR A 250     106.430  82.850 134.240  1.00  0.00           C
ATOM   3712 HG21 THR A 250     107.000  81.910 134.400  1.00  0.00           H
ATOM   3713 HG22 THR A 250     105.560  82.760 134.920  1.00  0.00           H
ATOM   3714 HG23 THR A 250     106.060  82.910 133.200  1.00  0.00           H
ATOM   3715  C   THR A 250     107.240  86.680 134.350  1.00  0.00           C
ATOM   3716  O   THR A 250     107.000  87.590 133.550  1.00  0.00           O
ATOM   3717  N   LEU A 251     108.200  86.750 135.270  1.00  0.00           N
ATOM   3718  HN  LEU A 251     108.310  86.040 135.970  1.00  0.00           H
ATOM   3719  CA  LEU A 251     109.240  87.800 135.350  1.00  0.00           C
ATOM   3720  HA  LEU A 251     108.670  88.700 135.550  1.00  0.00           H
ATOM   3721  CB  LEU A 251     110.050  87.550 136.610  1.00  0.00           C
ATOM   3722  HB1 LEU A 251     109.250  87.510 137.380  1.00  0.00           H
ATOM   3723  HB2 LEU A 251     110.480  86.530 136.510  1.00  0.00           H
ATOM   3724  CG  LEU A 251     111.200  88.460 137.030  1.00  0.00           C
ATOM   3725  HG  LEU A 251     111.800  88.670 136.130  1.00  0.00           H
ATOM   3726  CD1 LEU A 251     110.650  89.910 137.440  1.00  0.00           C
ATOM   3727 HD11 LEU A 251     110.230  89.950 138.470  1.00  0.00           H
ATOM   3728 HD12 LEU A 251     111.460  90.670 137.380  1.00  0.00           H
ATOM   3729 HD13 LEU A 251     109.820  90.230 136.780  1.00  0.00           H
ATOM   3730  CD2 LEU A 251     111.940  87.720 138.120  1.00  0.00           C
ATOM   3731 HD21 LEU A 251     112.820  88.260 138.550  1.00  0.00           H
ATOM   3732 HD22 LEU A 251     111.310  87.430 138.990  1.00  0.00           H
ATOM   3733 HD23 LEU A 251     112.350  86.790 137.670  1.00  0.00           H
ATOM   3734  C   LEU A 251     110.170  88.010 134.140  1.00  0.00           C
ATOM   3735  O   LEU A 251     110.300  89.180 133.730  1.00  0.00           O
ATOM   3736  N   CYS A 252     110.640  86.880 133.570  1.00  0.00           N
ATOM   3737  HN  CYS A 252     110.360  86.010 133.960  1.00  0.00           H
ATOM   3738  CA  CYS A 252     111.300  86.920 132.300  1.00  0.00           C
ATOM   3739  HA  CYS A 252     112.200  87.530 132.370  1.00  0.00           H
ATOM   3740  CB  CYS A 252     111.730  85.510 131.950  1.00  0.00           C
ATOM   3741  HB1 CYS A 252     112.310  85.620 131.010  1.00  0.00           H
ATOM   3742  HB2 CYS A 252     110.800  84.920 131.740  1.00  0.00           H
ATOM   3743  SG  CYS A 252     112.820  84.750 133.120  1.00  0.00           S
ATOM   3744  C   CYS A 252     110.550  87.450 131.090  1.00  0.00           C
ATOM   3745  O   CYS A 252     111.200  87.770 130.140  1.00  0.00           O
ATOM   3746  N   ASP A 253     109.210  87.590 131.210  1.00  0.00           N
ATOM   3747  HN  ASP A 253     108.730  87.250 132.020  1.00  0.00           H
ATOM   3748  CA  ASP A 253     108.440  88.160 130.150  1.00  0.00           C
ATOM   3749  HA  ASP A 253     108.960  87.940 129.220  1.00  0.00           H
ATOM   3750  CB  ASP A 253     107.080  87.590 130.050  1.00  0.00           C
ATOM   3751  HB1 ASP A 253     106.490  87.870 130.950  1.00  0.00           H
ATOM   3752  HB2 ASP A 253     106.710  87.900 129.050  1.00  0.00           H
ATOM   3753  CG  ASP A 253     106.980  86.030 130.050  1.00  0.00           C
ATOM   3754  OD1 ASP A 253     107.940  85.330 129.600  1.00  0.00           O
ATOM   3755  OD2 ASP A 253     105.970  85.570 130.620  1.00  0.00           O
ATOM   3756  C   ASP A 253     108.380  89.670 130.340  1.00  0.00           C
ATOM   3757  O   ASP A 253     107.870  90.400 129.480  1.00  0.00           O
ATOM   3758  N   ASN A 254     108.790  90.210 131.500  1.00  0.00           N
ATOM   3759  HN  ASN A 254     109.240  89.710 132.230  1.00  0.00           H
ATOM   3760  CA  ASN A 254     108.800  91.710 131.690  1.00  0.00           C
ATOM   3761  HA  ASN A 254     107.870  92.140 131.360  1.00  0.00           H
ATOM   3762  CB  ASN A 254     109.110  92.100 133.240  1.00  0.00           C
ATOM   3763  HB1 ASN A 254     108.310  91.670 133.880  1.00  0.00           H
ATOM   3764  HB2 ASN A 254     110.010  91.520 133.520  1.00  0.00           H
ATOM   3765  CG  ASN A 254     109.340  93.540 133.560  1.00  0.00           C
ATOM   3766  OD1 ASN A 254     110.440  94.030 133.350  1.00  0.00           O
ATOM   3767  ND2 ASN A 254     108.330  94.300 134.010  1.00  0.00           N
ATOM   3768 HD21 ASN A 254     107.410  93.900 134.000  1.00  0.00           H
ATOM   3769 HD22 ASN A 254     108.500  95.290 133.960  1.00  0.00           H
ATOM   3770  C   ASN A 254     109.830  92.370 130.750  1.00  0.00           C
ATOM   3771  O   ASN A 254     110.920  91.810 130.600  1.00  0.00           O
ATOM   3772  N   THR A 255     109.540  93.590 130.220  1.00  0.00           N
ATOM   3773  HN  THR A 255     108.670  94.050 130.360  1.00  0.00           H
ATOM   3774  CA  THR A 255     110.400  94.300 129.270  1.00  0.00           C
ATOM   3775  HA  THR A 255     110.640  93.620 128.460  1.00  0.00           H
ATOM   3776  CB  THR A 255     109.710  95.460 128.570  1.00  0.00           C
ATOM   3777  HB  THR A 255     110.430  96.030 127.940  1.00  0.00           H
ATOM   3778  OG1 THR A 255     109.250  96.340 129.540  1.00  0.00           O
ATOM   3779  HG1 THR A 255     108.450  95.950 129.890  1.00  0.00           H
ATOM   3780  CG2 THR A 255     108.500  94.990 127.840  1.00  0.00           C
ATOM   3781 HG21 THR A 255     108.740  94.210 127.080  1.00  0.00           H
ATOM   3782 HG22 THR A 255     107.710  94.540 128.480  1.00  0.00           H
ATOM   3783 HG23 THR A 255     108.120  95.830 127.230  1.00  0.00           H
ATOM   3784  C   THR A 255     111.750  94.620 129.770  1.00  0.00           C
ATOM   3785  O   THR A 255     112.670  94.520 128.990  1.00  0.00           O
ATOM   3786  N   GLU A 256     111.910  95.050 131.060  1.00  0.00           N
ATOM   3787  HN  GLU A 256     111.180  95.090 131.740  1.00  0.00           H
ATOM   3788  CA  GLU A 256     113.280  95.340 131.570  1.00  0.00           C
ATOM   3789  HA  GLU A 256     113.880  95.730 130.760  1.00  0.00           H
ATOM   3790  CB  GLU A 256     113.270  96.250 132.840  1.00  0.00           C
ATOM   3791  HB1 GLU A 256     112.470  95.840 133.500  1.00  0.00           H
ATOM   3792  HB2 GLU A 256     114.200  96.130 133.440  1.00  0.00           H
ATOM   3793  CG  GLU A 256     113.010  97.700 132.570  1.00  0.00           C
ATOM   3794  HG1 GLU A 256     113.320  98.150 133.530  1.00  0.00           H
ATOM   3795  HG2 GLU A 256     111.930  97.850 132.330  1.00  0.00           H
ATOM   3796  CD  GLU A 256     113.910  98.370 131.540  1.00  0.00           C
ATOM   3797  OE1 GLU A 256     115.180  98.300 131.610  1.00  0.00           O
ATOM   3798  OE2 GLU A 256     113.310  99.020 130.650  1.00  0.00           O
ATOM   3799  C   GLU A 256     114.060  94.110 131.980  1.00  0.00           C
ATOM   3800  O   GLU A 256     115.270  94.080 131.750  1.00  0.00           O
ATOM   3801  N   VAL A 257     113.410  92.940 132.410  1.00  0.00           N
ATOM   3802  HN  VAL A 257     112.420  92.860 132.440  1.00  0.00           H
ATOM   3803  CA  VAL A 257     114.100  91.710 132.650  1.00  0.00           C
ATOM   3804  HA  VAL A 257     115.020  91.940 133.170  1.00  0.00           H
ATOM   3805  CB  VAL A 257     113.260  90.630 133.340  1.00  0.00           C
ATOM   3806  HB  VAL A 257     112.410  90.290 132.710  1.00  0.00           H
ATOM   3807  CG1 VAL A 257     114.190  89.540 133.750  1.00  0.00           C
ATOM   3808 HG11 VAL A 257     114.630  88.910 132.940  1.00  0.00           H
ATOM   3809 HG12 VAL A 257     114.950  89.970 134.430  1.00  0.00           H
ATOM   3810 HG13 VAL A 257     113.680  88.850 134.460  1.00  0.00           H
ATOM   3811  CG2 VAL A 257     112.690  91.310 134.650  1.00  0.00           C
ATOM   3812 HG21 VAL A 257     112.360  92.360 134.540  1.00  0.00           H
ATOM   3813 HG22 VAL A 257     111.790  90.800 135.060  1.00  0.00           H
ATOM   3814 HG23 VAL A 257     113.470  91.440 135.430  1.00  0.00           H
ATOM   3815  C   VAL A 257     114.680  91.220 131.370  1.00  0.00           C
ATOM   3816  O   VAL A 257     115.880  90.960 131.180  1.00  0.00           O
ATOM   3817  N   ILE A 258     113.840  91.020 130.350  1.00  0.00           N
ATOM   3818  HN  ILE A 258     112.860  91.180 130.400  1.00  0.00           H
ATOM   3819  CA  ILE A 258     114.310  90.540 129.040  1.00  0.00           C
ATOM   3820  HA  ILE A 258     114.830  89.620 129.230  1.00  0.00           H
ATOM   3821  CB  ILE A 258     113.190  90.120 128.060  1.00  0.00           C
ATOM   3822  HB  ILE A 258     112.460  89.530 128.640  1.00  0.00           H
ATOM   3823  CG2 ILE A 258     112.410  91.390 127.620  1.00  0.00           C
ATOM   3824 HG21 ILE A 258     112.990  92.060 126.960  1.00  0.00           H
ATOM   3825 HG22 ILE A 258     111.440  91.150 127.130  1.00  0.00           H
ATOM   3826 HG23 ILE A 258     112.150  92.020 128.490  1.00  0.00           H
ATOM   3827  CG1 ILE A 258     113.660  89.480 126.710  1.00  0.00           C
ATOM   3828 HG11 ILE A 258     114.410  90.170 126.270  1.00  0.00           H
ATOM   3829 HG12 ILE A 258     112.780  89.580 126.030  1.00  0.00           H
ATOM   3830  CD  ILE A 258     114.240  88.090 126.780  1.00  0.00           C
ATOM   3831  HD1 ILE A 258     115.050  88.090 127.540  1.00  0.00           H
ATOM   3832  HD2 ILE A 258     113.540  87.330 127.200  1.00  0.00           H
ATOM   3833  HD3 ILE A 258     114.600  87.790 125.780  1.00  0.00           H
ATOM   3834  C   ILE A 258     115.340  91.490 128.280  1.00  0.00           C
ATOM   3835  O   ILE A 258     116.330  91.040 127.640  1.00  0.00           O
ATOM   3836  N   ALA A 259     115.200  92.830 128.430  1.00  0.00           N
ATOM   3837  HN  ALA A 259     114.450  93.190 128.970  1.00  0.00           H
ATOM   3838  CA  ALA A 259     116.180  93.730 127.900  1.00  0.00           C
ATOM   3839  HA  ALA A 259     116.140  93.570 126.830  1.00  0.00           H
ATOM   3840  CB  ALA A 259     115.760  95.180 128.300  1.00  0.00           C
ATOM   3841  HB1 ALA A 259     115.870  95.430 129.370  1.00  0.00           H
ATOM   3842  HB2 ALA A 259     116.410  95.920 127.790  1.00  0.00           H
ATOM   3843  HB3 ALA A 259     114.710  95.400 127.990  1.00  0.00           H
ATOM   3844  C   ALA A 259     117.520  93.580 128.580  1.00  0.00           C
ATOM   3845  O   ALA A 259     118.570  93.650 127.990  1.00  0.00           O
ATOM   3846  N   SER A 260     117.490  93.340 129.870  1.00  0.00           N
ATOM   3847  HN  SER A 260     116.610  93.210 130.310  1.00  0.00           H
ATOM   3848  CA  SER A 260     118.760  93.030 130.620  1.00  0.00           C
ATOM   3849  HA  SER A 260     119.400  93.850 130.340  1.00  0.00           H
ATOM   3850  CB  SER A 260     118.460  93.030 132.110  1.00  0.00           C
ATOM   3851  HB1 SER A 260     117.580  92.410 132.380  1.00  0.00           H
ATOM   3852  HB2 SER A 260     118.180  94.040 132.480  1.00  0.00           H
ATOM   3853  OG  SER A 260     119.590  92.640 132.940  1.00  0.00           O
ATOM   3854  HG1 SER A 260     119.220  92.570 133.820  1.00  0.00           H
ATOM   3855  C   SER A 260     119.440  91.800 130.180  1.00  0.00           C
ATOM   3856  O   SER A 260     120.640  91.850 129.930  1.00  0.00           O
ATOM   3857  N   TYR A 261     118.610  90.720 130.020  1.00  0.00           N
ATOM   3858  HN  TYR A 261     117.660  90.830 130.270  1.00  0.00           H
ATOM   3859  CA  TYR A 261     119.120  89.520 129.390  1.00  0.00           C
ATOM   3860  HA  TYR A 261     119.980  89.310 130.010  1.00  0.00           H
ATOM   3861  CB  TYR A 261     118.150  88.320 129.520  1.00  0.00           C
ATOM   3862  HB1 TYR A 261     117.100  88.660 129.590  1.00  0.00           H
ATOM   3863  HB2 TYR A 261     118.130  87.590 128.690  1.00  0.00           H
ATOM   3864  CG  TYR A 261     118.390  87.600 130.850  1.00  0.00           C
ATOM   3865  CD1 TYR A 261     118.360  88.200 132.130  1.00  0.00           C
ATOM   3866  HD1 TYR A 261     118.270  89.270 132.270  1.00  0.00           H
ATOM   3867  CE1 TYR A 261     118.470  87.430 133.260  1.00  0.00           C
ATOM   3868  HE1 TYR A 261     118.410  87.740 134.300  1.00  0.00           H
ATOM   3869  CZ  TYR A 261     118.710  86.070 133.190  1.00  0.00           C
ATOM   3870  OH  TYR A 261     118.780  85.380 134.340  1.00  0.00           O
ATOM   3871  HH  TYR A 261     119.130  84.500 134.180  1.00  0.00           H
ATOM   3872  CD2 TYR A 261     118.630  86.220 130.780  1.00  0.00           C
ATOM   3873  HD2 TYR A 261     118.700  85.640 129.870  1.00  0.00           H
ATOM   3874  CE2 TYR A 261     118.750  85.490 131.950  1.00  0.00           C
ATOM   3875  HE2 TYR A 261     118.840  84.410 132.000  1.00  0.00           H
ATOM   3876  C   TYR A 261     119.680  89.650 127.950  1.00  0.00           C
ATOM   3877  O   TYR A 261     120.640  88.930 127.600  1.00  0.00           O
ATOM   3878  N   ASN A 262     119.010  90.450 127.170  1.00  0.00           N
ATOM   3879  HN  ASN A 262     118.130  90.800 127.460  1.00  0.00           H
ATOM   3880  CA  ASN A 262     119.470  90.870 125.860  1.00  0.00           C
ATOM   3881  HA  ASN A 262     119.670  90.010 125.250  1.00  0.00           H
ATOM   3882  CB  ASN A 262     118.410  91.800 125.130  1.00  0.00           C
ATOM   3883  HB1 ASN A 262     118.120  92.610 125.830  1.00  0.00           H
ATOM   3884  HB2 ASN A 262     118.890  92.310 124.270  1.00  0.00           H
ATOM   3885  CG  ASN A 262     117.260  90.940 124.660  1.00  0.00           C
ATOM   3886  OD1 ASN A 262     117.460  89.780 124.330  1.00  0.00           O
ATOM   3887  ND2 ASN A 262     116.070  91.520 124.630  1.00  0.00           N
ATOM   3888 HD21 ASN A 262     116.090  92.420 125.070  1.00  0.00           H
ATOM   3889 HD22 ASN A 262     115.340  90.940 124.260  1.00  0.00           H
ATOM   3890  C   ASN A 262     120.800  91.650 125.930  1.00  0.00           C
ATOM   3891  O   ASN A 262     121.710  91.410 125.130  1.00  0.00           O
ATOM   3892  N   GLN A 263     120.950  92.590 126.880  1.00  0.00           N
ATOM   3893  HN  GLN A 263     120.280  92.700 127.620  1.00  0.00           H
ATOM   3894  CA  GLN A 263     122.100  93.450 126.910  1.00  0.00           C
ATOM   3895  HA  GLN A 263     122.110  94.000 125.980  1.00  0.00           H
ATOM   3896  CB  GLN A 263     121.910  94.420 128.140  1.00  0.00           C
ATOM   3897  HB1 GLN A 263     120.900  94.860 128.010  1.00  0.00           H
ATOM   3898  HB2 GLN A 263     121.910  93.850 129.090  1.00  0.00           H
ATOM   3899  CG  GLN A 263     122.970  95.640 128.300  1.00  0.00           C
ATOM   3900  HG1 GLN A 263     123.990  95.230 128.470  1.00  0.00           H
ATOM   3901  HG2 GLN A 263     122.790  96.160 129.260  1.00  0.00           H
ATOM   3902  CD  GLN A 263     122.960  96.560 127.110  1.00  0.00           C
ATOM   3903  OE1 GLN A 263     123.700  96.400 126.160  1.00  0.00           O
ATOM   3904  NE2 GLN A 263     122.040  97.530 127.200  1.00  0.00           N
ATOM   3905 HE21 GLN A 263     121.620  97.740 128.090  1.00  0.00           H
ATOM   3906 HE22 GLN A 263     121.800  98.150 126.460  1.00  0.00           H
ATOM   3907  C   GLN A 263     123.490  92.720 127.170  1.00  0.00           C
ATOM   3908  O   GLN A 263     124.570  93.110 126.610  1.00  0.00           O
ATOM   3909  N   LEU A 264     123.420  91.770 128.060  1.00  0.00           N
ATOM   3910  HN  LEU A 264     122.590  91.460 128.520  1.00  0.00           H
ATOM   3911  CA  LEU A 264     124.590  91.200 128.650  1.00  0.00           C
ATOM   3912  HA  LEU A 264     125.530  91.570 128.270  1.00  0.00           H
ATOM   3913  CB  LEU A 264     124.670  91.310 130.150  1.00  0.00           C
ATOM   3914  HB1 LEU A 264     123.820  90.750 130.590  1.00  0.00           H
ATOM   3915  HB2 LEU A 264     125.600  90.800 130.470  1.00  0.00           H
ATOM   3916  CG  LEU A 264     124.540  92.680 130.770  1.00  0.00           C
ATOM   3917  HG  LEU A 264     123.640  93.240 130.450  1.00  0.00           H
ATOM   3918  CD1 LEU A 264     124.530  92.580 132.310  1.00  0.00           C
ATOM   3919 HD11 LEU A 264     125.230  91.750 132.550  1.00  0.00           H
ATOM   3920 HD12 LEU A 264     124.770  93.610 132.640  1.00  0.00           H
ATOM   3921 HD13 LEU A 264     123.500  92.340 132.640  1.00  0.00           H
ATOM   3922  CD2 LEU A 264     125.580  93.620 130.220  1.00  0.00           C
ATOM   3923 HD21 LEU A 264     126.610  93.310 130.510  1.00  0.00           H
ATOM   3924 HD22 LEU A 264     125.570  93.700 129.120  1.00  0.00           H
ATOM   3925 HD23 LEU A 264     125.400  94.620 130.680  1.00  0.00           H
ATOM   3926  C   LEU A 264     124.800  89.770 128.220  1.00  0.00           C
ATOM   3927  O   LEU A 264     123.930  88.920 128.430  1.00  0.00           O
ATOM   3928  N   SER A 265     126.000  89.420 127.630  1.00  0.00           N
ATOM   3929  HN  SER A 265     126.670  90.160 127.620  1.00  0.00           H
ATOM   3930  CA  SER A 265     126.360  88.090 127.190  1.00  0.00           C
ATOM   3931  HA  SER A 265     125.700  87.490 126.580  1.00  0.00           H
ATOM   3932  CB  SER A 265     127.750  88.280 126.390  1.00  0.00           C
ATOM   3933  HB1 SER A 265     128.600  88.430 127.090  1.00  0.00           H
ATOM   3934  HB2 SER A 265     127.580  89.260 125.900  1.00  0.00           H
ATOM   3935  OG  SER A 265     128.090  87.200 125.570  1.00  0.00           O
ATOM   3936  HG1 SER A 265     127.480  87.150 124.830  1.00  0.00           H
ATOM   3937  C   SER A 265     126.690  87.230 128.460  1.00  0.00           C
ATOM   3938  O   SER A 265     126.560  86.020 128.370  1.00  0.00           O
ATOM   3939  N   SER A 266     127.000  87.830 129.600  1.00  0.00           N
ATOM   3940  HN  SER A 266     127.010  88.820 129.720  1.00  0.00           H
ATOM   3941  CA  SER A 266     127.320  87.110 130.850  1.00  0.00           C
ATOM   3942  HA  SER A 266     128.250  86.590 130.680  1.00  0.00           H
ATOM   3943  CB  SER A 266     127.510  88.130 131.970  1.00  0.00           C
ATOM   3944  HB1 SER A 266     128.420  88.670 131.630  1.00  0.00           H
ATOM   3945  HB2 SER A 266     127.790  87.680 132.940  1.00  0.00           H
ATOM   3946  OG  SER A 266     126.430  89.080 131.980  1.00  0.00           O
ATOM   3947  HG1 SER A 266     125.800  88.820 132.660  1.00  0.00           H
ATOM   3948  C   SER A 266     126.150  86.240 131.370  1.00  0.00           C
ATOM   3949  O   SER A 266     126.430  85.230 132.000  1.00  0.00           O
ATOM   3950  N   PHE A 267     124.920  86.580 131.130  1.00  0.00           N
ATOM   3951  HN  PHE A 267     124.730  87.500 130.800  1.00  0.00           H
ATOM   3952  CA  PHE A 267     123.750  85.900 131.600  1.00  0.00           C
ATOM   3953  HA  PHE A 267     124.000  85.730 132.640  1.00  0.00           H
ATOM   3954  CB  PHE A 267     122.400  86.800 131.420  1.00  0.00           C
ATOM   3955  HB1 PHE A 267     122.400  87.210 130.380  1.00  0.00           H
ATOM   3956  HB2 PHE A 267     121.540  86.130 131.610  1.00  0.00           H
ATOM   3957  CG  PHE A 267     122.270  87.850 132.560  1.00  0.00           C
ATOM   3958  CD1 PHE A 267     122.470  87.600 133.900  1.00  0.00           C
ATOM   3959  HD1 PHE A 267     122.900  86.730 134.360  1.00  0.00           H
ATOM   3960  CE1 PHE A 267     122.150  88.560 134.850  1.00  0.00           C
ATOM   3961  HE1 PHE A 267     122.390  88.380 135.880  1.00  0.00           H
ATOM   3962  CZ  PHE A 267     121.870  89.880 134.510  1.00  0.00           C
ATOM   3963  HZ  PHE A 267     121.700  90.700 135.180  1.00  0.00           H
ATOM   3964  CD2 PHE A 267     121.980  89.180 132.190  1.00  0.00           C
ATOM   3965  HD2 PHE A 267     121.810  89.340 131.140  1.00  0.00           H
ATOM   3966  CE2 PHE A 267     121.750  90.210 133.160  1.00  0.00           C
ATOM   3967  HE2 PHE A 267     121.390  91.170 132.820  1.00  0.00           H
ATOM   3968  C   PHE A 267     123.490  84.580 130.820  1.00  0.00           C
ATOM   3969  O   PHE A 267     122.850  83.640 131.250  1.00  0.00           O
ATOM   3970  N   ARG A 268     124.000  84.580 129.600  1.00  0.00           N
ATOM   3971  HN  ARG A 268     124.570  85.370 129.370  1.00  0.00           H
ATOM   3972  CA  ARG A 268     124.000  83.480 128.600  1.00  0.00           C
ATOM   3973  HA  ARG A 268     123.110  82.870 128.720  1.00  0.00           H
ATOM   3974  CB  ARG A 268     123.710  84.060 127.200  1.00  0.00           C
ATOM   3975  HB1 ARG A 268     124.500  84.760 126.880  1.00  0.00           H
ATOM   3976  HB2 ARG A 268     123.720  83.140 126.580  1.00  0.00           H
ATOM   3977  CG  ARG A 268     122.370  84.760 126.920  1.00  0.00           C
ATOM   3978  HG1 ARG A 268     121.710  84.650 127.800  1.00  0.00           H
ATOM   3979  HG2 ARG A 268     122.030  84.220 126.010  1.00  0.00           H
ATOM   3980  CD  ARG A 268     122.350  86.290 126.800  1.00  0.00           C
ATOM   3981  HD1 ARG A 268     122.830  86.770 127.680  1.00  0.00           H
ATOM   3982  HD2 ARG A 268     121.330  86.620 126.540  1.00  0.00           H
ATOM   3983  NE  ARG A 268     123.220  86.540 125.630  1.00  0.00           N
ATOM   3984  HE  ARG A 268     123.730  85.780 125.230  1.00  0.00           H
ATOM   3985  CZ  ARG A 268     123.380  87.780 125.160  1.00  0.00           C
ATOM   3986  NH1 ARG A 268     122.770  88.840 125.670  1.00  0.00           N
ATOM   3987 HH11 ARG A 268     122.760  89.590 125.010  1.00  0.00           H
ATOM   3988 HH12 ARG A 268     122.080  88.750 126.390  1.00  0.00           H
ATOM   3989  NH2 ARG A 268     124.230  87.920 124.190  1.00  0.00           N
ATOM   3990 HH21 ARG A 268     124.560  88.810 123.890  1.00  0.00           H
ATOM   3991 HH22 ARG A 268     124.640  87.060 123.890  1.00  0.00           H
ATOM   3992  C   ARG A 268     125.200  82.530 128.710  1.00  0.00           C
ATOM   3993  O   ARG A 268     125.550  81.910 127.700  1.00  0.00           O
ATOM   3994  N   GLN A 269     125.910  82.560 129.860  1.00  0.00           N
ATOM   3995  HN  GLN A 269     125.630  83.180 130.600  1.00  0.00           H
ATOM   3996  CA  GLN A 269     127.080  81.580 130.060  1.00  0.00           C
ATOM   3997  HA  GLN A 269     127.740  81.820 129.230  1.00  0.00           H
ATOM   3998  CB  GLN A 269     127.780  81.860 131.460  1.00  0.00           C
ATOM   3999  HB1 GLN A 269     128.810  81.440 131.520  1.00  0.00           H
ATOM   4000  HB2 GLN A 269     128.010  82.940 131.300  1.00  0.00           H
ATOM   4001  CG  GLN A 269     126.840  81.460 132.630  1.00  0.00           C
ATOM   4002  HG1 GLN A 269     126.890  80.350 132.660  1.00  0.00           H
ATOM   4003  HG2 GLN A 269     125.800  81.710 132.350  1.00  0.00           H
ATOM   4004  CD  GLN A 269     127.200  82.030 133.970  1.00  0.00           C
ATOM   4005  OE1 GLN A 269     126.360  82.560 134.670  1.00  0.00           O
ATOM   4006  NE2 GLN A 269     128.450  81.830 134.430  1.00  0.00           N
ATOM   4007 HE21 GLN A 269     129.150  81.410 133.850  1.00  0.00           H
ATOM   4008 HE22 GLN A 269     128.650  82.230 135.320  1.00  0.00           H
ATOM   4009  C   GLN A 269     126.810  80.080 129.960  1.00  0.00           C
ATOM   4010  O   GLN A 269     125.670  79.720 130.180  1.00  0.00           O
ATOM   4011  N   PRO A 270     127.790  79.240 129.660  1.00  0.00           N
ATOM   4012  CD  PRO A 270     128.960  79.700 128.910  1.00  0.00           C
ATOM   4013  HD1 PRO A 270     129.650  80.240 129.590  1.00  0.00           H
ATOM   4014  HD2 PRO A 270     128.710  80.290 128.000  1.00  0.00           H
ATOM   4015  CA  PRO A 270     127.630  77.810 129.570  1.00  0.00           C
ATOM   4016  HA  PRO A 270     127.100  77.480 128.690  1.00  0.00           H
ATOM   4017  CB  PRO A 270     129.090  77.390 129.580  1.00  0.00           C
ATOM   4018  HB1 PRO A 270     129.590  77.520 130.560  1.00  0.00           H
ATOM   4019  HB2 PRO A 270     129.130  76.360 129.170  1.00  0.00           H
ATOM   4020  CG  PRO A 270     129.650  78.320 128.520  1.00  0.00           C
ATOM   4021  HG1 PRO A 270     129.390  78.090 127.470  1.00  0.00           H
ATOM   4022  HG2 PRO A 270     130.750  78.460 128.630  1.00  0.00           H
ATOM   4023  C   PRO A 270     126.870  77.040 130.640  1.00  0.00           C
ATOM   4024  O   PRO A 270     127.430  76.960 131.770  1.00  0.00           O
ATOM   4025  N   LYS A 271     125.700  76.470 130.390  1.00  0.00           N
ATOM   4026  HN  LYS A 271     125.340  76.610 129.470  1.00  0.00           H
ATOM   4027  CA  LYS A 271     124.760  75.890 131.360  1.00  0.00           C
ATOM   4028  HA  LYS A 271     125.260  75.920 132.320  1.00  0.00           H
ATOM   4029  CB  LYS A 271     123.370  76.630 131.490  1.00  0.00           C
ATOM   4030  HB1 LYS A 271     123.000  76.880 130.480  1.00  0.00           H
ATOM   4031  HB2 LYS A 271     122.710  75.960 132.080  1.00  0.00           H
ATOM   4032  CG  LYS A 271     123.540  77.920 132.310  1.00  0.00           C
ATOM   4033  HG1 LYS A 271     124.260  78.510 131.700  1.00  0.00           H
ATOM   4034  HG2 LYS A 271     124.070  77.850 133.290  1.00  0.00           H
ATOM   4035  CD  LYS A 271     122.330  78.730 132.390  1.00  0.00           C
ATOM   4036  HD1 LYS A 271     121.760  78.470 133.310  1.00  0.00           H
ATOM   4037  HD2 LYS A 271     121.740  78.520 131.470  1.00  0.00           H
ATOM   4038  CE  LYS A 271     122.530  80.240 132.390  1.00  0.00           C
ATOM   4039  HE1 LYS A 271     123.050  80.550 131.460  1.00  0.00           H
ATOM   4040  HE2 LYS A 271     123.110  80.360 133.340  1.00  0.00           H
ATOM   4041  NZ  LYS A 271     121.330  81.030 132.490  1.00  0.00           N
ATOM   4042  HZ1 LYS A 271     121.520  82.040 132.350  1.00  0.00           H
ATOM   4043  HZ2 LYS A 271     120.710  80.780 131.700  1.00  0.00           H
ATOM   4044  HZ3 LYS A 271     120.830  80.910 133.390  1.00  0.00           H
ATOM   4045  C   LYS A 271     124.500  74.420 131.010  1.00  0.00           C
ATOM   4046  O   LYS A 271     123.990  74.050 129.940  1.00  0.00           O
ATOM   4047  N   VAL A 272     124.790  73.520 131.950  1.00  0.00           N
ATOM   4048  HN  VAL A 272     125.210  73.700 132.840  1.00  0.00           H
ATOM   4049  CA  VAL A 272     124.500  72.080 131.880  1.00  0.00           C
ATOM   4050  HA  VAL A 272     124.710  71.770 130.870  1.00  0.00           H
ATOM   4051  CB  VAL A 272     125.560  71.290 132.540  1.00  0.00           C
ATOM   4052  HB  VAL A 272     125.790  71.640 133.570  1.00  0.00           H
ATOM   4053  CG1 VAL A 272     125.190  69.810 132.590  1.00  0.00           C
ATOM   4054 HG11 VAL A 272     124.870  69.490 131.580  1.00  0.00           H
ATOM   4055 HG12 VAL A 272     126.110  69.260 132.880  1.00  0.00           H
ATOM   4056 HG13 VAL A 272     124.330  69.640 133.270  1.00  0.00           H
ATOM   4057  CG2 VAL A 272     126.960  71.450 131.870  1.00  0.00           C
ATOM   4058 HG21 VAL A 272     127.250  72.510 131.700  1.00  0.00           H
ATOM   4059 HG22 VAL A 272     127.720  70.960 132.530  1.00  0.00           H
ATOM   4060 HG23 VAL A 272     127.140  71.020 130.860  1.00  0.00           H
ATOM   4061  C   VAL A 272     123.110  71.770 132.360  1.00  0.00           C
ATOM   4062  O   VAL A 272     122.720  72.110 133.490  1.00  0.00           O
ATOM   4063  N   VAL A 273     122.290  71.240 131.510  1.00  0.00           N
ATOM   4064  HN  VAL A 273     122.600  70.970 130.600  1.00  0.00           H
ATOM   4065  CA  VAL A 273     120.920  71.140 131.910  1.00  0.00           C
ATOM   4066  HA  VAL A 273     120.760  71.580 132.880  1.00  0.00           H
ATOM   4067  CB  VAL A 273     119.990  71.800 130.870  1.00  0.00           C
ATOM   4068  HB  VAL A 273     120.070  71.240 129.910  1.00  0.00           H
ATOM   4069  CG1 VAL A 273     118.550  71.890 131.340  1.00  0.00           C
ATOM   4070 HG11 VAL A 273     117.990  72.530 130.620  1.00  0.00           H
ATOM   4071 HG12 VAL A 273     118.100  70.880 131.470  1.00  0.00           H
ATOM   4072 HG13 VAL A 273     118.520  72.430 132.310  1.00  0.00           H
ATOM   4073  CG2 VAL A 273     120.570  73.180 130.460  1.00  0.00           C
ATOM   4074 HG21 VAL A 273     120.810  73.820 131.330  1.00  0.00           H
ATOM   4075 HG22 VAL A 273     121.550  73.180 129.940  1.00  0.00           H
ATOM   4076 HG23 VAL A 273     119.790  73.740 129.890  1.00  0.00           H
ATOM   4077  C   VAL A 273     120.620  69.640 131.950  1.00  0.00           C
ATOM   4078  O   VAL A 273     120.750  68.950 130.930  1.00  0.00           O
ATOM   4079  N   ARG A 274     120.230  69.090 133.100  1.00  0.00           N
ATOM   4080  HN  ARG A 274     120.220  69.650 133.920  1.00  0.00           H
ATOM   4081  CA  ARG A 274     120.160  67.610 133.170  1.00  0.00           C
ATOM   4082  HA  ARG A 274     120.980  67.220 132.600  1.00  0.00           H
ATOM   4083  CB  ARG A 274     120.380  67.030 134.590  1.00  0.00           C
ATOM   4084  HB1 ARG A 274     119.580  67.320 135.300  1.00  0.00           H
ATOM   4085  HB2 ARG A 274     120.440  65.920 134.570  1.00  0.00           H
ATOM   4086  CG  ARG A 274     121.690  67.560 135.200  1.00  0.00           C
ATOM   4087  HG1 ARG A 274     121.920  68.640 135.080  1.00  0.00           H
ATOM   4088  HG2 ARG A 274     122.500  67.130 134.580  1.00  0.00           H
ATOM   4089  CD  ARG A 274     121.950  67.090 136.660  1.00  0.00           C
ATOM   4090  HD1 ARG A 274     123.010  67.260 136.940  1.00  0.00           H
ATOM   4091  HD2 ARG A 274     121.730  66.000 136.740  1.00  0.00           H
ATOM   4092  NE  ARG A 274     121.200  67.970 137.620  1.00  0.00           N
ATOM   4093  HE  ARG A 274     120.680  68.740 137.260  1.00  0.00           H
ATOM   4094  CZ  ARG A 274     121.120  67.680 138.900  1.00  0.00           C
ATOM   4095  NH1 ARG A 274     121.810  66.780 139.460  1.00  0.00           N
ATOM   4096 HH11 ARG A 274     121.720  66.600 140.450  1.00  0.00           H
ATOM   4097 HH12 ARG A 274     122.350  66.200 138.850  1.00  0.00           H
ATOM   4098  NH2 ARG A 274     120.500  68.540 139.730  1.00  0.00           N
ATOM   4099 HH21 ARG A 274     120.230  68.270 140.650  1.00  0.00           H
ATOM   4100 HH22 ARG A 274     120.030  69.360 139.400  1.00  0.00           H
ATOM   4101  C   ARG A 274     118.780  67.210 132.700  1.00  0.00           C
ATOM   4102  O   ARG A 274     117.770  67.890 132.930  1.00  0.00           O
ATOM   4103  N   TYR A 275     118.700  66.000 132.110  1.00  0.00           N
ATOM   4104  HN  TYR A 275     119.470  65.380 132.190  1.00  0.00           H
ATOM   4105  CA  TYR A 275     117.460  65.520 131.570  1.00  0.00           C
ATOM   4106  HA  TYR A 275     116.740  66.020 132.210  1.00  0.00           H
ATOM   4107  CB  TYR A 275     117.170  66.010 130.160  1.00  0.00           C
ATOM   4108  HB1 TYR A 275     116.080  65.890 130.010  1.00  0.00           H
ATOM   4109  HB2 TYR A 275     117.440  67.090 130.070  1.00  0.00           H
ATOM   4110  CG  TYR A 275     117.780  65.380 128.940  1.00  0.00           C
ATOM   4111  CD1 TYR A 275     119.180  65.520 128.730  1.00  0.00           C
ATOM   4112  HD1 TYR A 275     119.750  65.870 129.570  1.00  0.00           H
ATOM   4113  CE1 TYR A 275     119.820  64.970 127.600  1.00  0.00           C
ATOM   4114  HE1 TYR A 275     120.900  64.900 127.600  1.00  0.00           H
ATOM   4115  CZ  TYR A 275     118.940  64.690 126.520  1.00  0.00           C
ATOM   4116  OH  TYR A 275     119.450  64.210 125.310  1.00  0.00           O
ATOM   4117  HH  TYR A 275     120.400  64.350 125.380  1.00  0.00           H
ATOM   4118  CD2 TYR A 275     117.010  65.070 127.790  1.00  0.00           C
ATOM   4119  HD2 TYR A 275     115.950  65.150 128.000  1.00  0.00           H
ATOM   4120  CE2 TYR A 275     117.570  64.810 126.550  1.00  0.00           C
ATOM   4121  HE2 TYR A 275     116.920  64.670 125.700  1.00  0.00           H
ATOM   4122  C   TYR A 275     117.520  63.960 131.620  1.00  0.00           C
ATOM   4123  O   TYR A 275     118.560  63.350 131.560  1.00  0.00           O
ATOM   4124  N   ARG A 276     116.310  63.310 131.760  1.00  0.00           N
ATOM   4125  HN  ARG A 276     115.490  63.850 131.680  1.00  0.00           H
ATOM   4126  CA  ARG A 276     116.160  61.880 131.950  1.00  0.00           C
ATOM   4127  HA  ARG A 276     117.060  61.360 131.670  1.00  0.00           H
ATOM   4128  CB  ARG A 276     115.860  61.590 133.500  1.00  0.00           C
ATOM   4129  HB1 ARG A 276     116.750  61.960 134.060  1.00  0.00           H
ATOM   4130  HB2 ARG A 276     115.010  62.270 133.770  1.00  0.00           H
ATOM   4131  CG  ARG A 276     115.500  60.160 133.820  1.00  0.00           C
ATOM   4132  HG1 ARG A 276     116.180  59.430 133.340  1.00  0.00           H
ATOM   4133  HG2 ARG A 276     114.440  59.900 133.600  1.00  0.00           H
ATOM   4134  CD  ARG A 276     115.610  59.830 135.360  1.00  0.00           C
ATOM   4135  HD1 ARG A 276     116.670  59.900 135.670  1.00  0.00           H
ATOM   4136  HD2 ARG A 276     115.190  58.880 135.750  1.00  0.00           H
ATOM   4137  NE  ARG A 276     114.850  60.950 136.070  1.00  0.00           N
ATOM   4138  HE  ARG A 276     114.140  61.440 135.550  1.00  0.00           H
ATOM   4139  CZ  ARG A 276     114.970  61.300 137.340  1.00  0.00           C
ATOM   4140  NH1 ARG A 276     115.700  60.690 138.210  1.00  0.00           N
ATOM   4141 HH11 ARG A 276     115.750  61.170 139.090  1.00  0.00           H
ATOM   4142 HH12 ARG A 276     116.100  59.800 138.010  1.00  0.00           H
ATOM   4143  NH2 ARG A 276     114.290  62.330 137.830  1.00  0.00           N
ATOM   4144 HH21 ARG A 276     114.330  62.580 138.800  1.00  0.00           H
ATOM   4145 HH22 ARG A 276     113.730  62.790 137.130  1.00  0.00           H
ATOM   4146  C   ARG A 276     115.070  61.260 131.100  1.00  0.00           C
ATOM   4147  O   ARG A 276     113.940  61.840 130.990  1.00  0.00           O
ATOM   4148  N   VAL A 277     115.480  60.160 130.380  1.00  0.00           N
ATOM   4149  HN  VAL A 277     116.390  59.750 130.450  1.00  0.00           H
ATOM   4150  CA  VAL A 277     114.640  59.510 129.380  1.00  0.00           C
ATOM   4151  HA  VAL A 277     113.800  60.140 129.150  1.00  0.00           H
ATOM   4152  CB  VAL A 277     115.420  59.290 128.110  1.00  0.00           C
ATOM   4153  HB  VAL A 277     116.440  58.900 128.330  1.00  0.00           H
ATOM   4154  CG1 VAL A 277     114.730  58.200 127.200  1.00  0.00           C
ATOM   4155 HG11 VAL A 277     113.670  58.460 127.000  1.00  0.00           H
ATOM   4156 HG12 VAL A 277     115.320  58.240 126.250  1.00  0.00           H
ATOM   4157 HG13 VAL A 277     114.770  57.140 127.530  1.00  0.00           H
ATOM   4158  CG2 VAL A 277     115.530  60.650 127.360  1.00  0.00           C
ATOM   4159 HG21 VAL A 277     114.580  60.900 126.850  1.00  0.00           H
ATOM   4160 HG22 VAL A 277     115.740  61.540 128.000  1.00  0.00           H
ATOM   4161 HG23 VAL A 277     116.320  60.470 126.600  1.00  0.00           H
ATOM   4162  C   VAL A 277     114.070  58.200 129.950  1.00  0.00           C
ATOM   4163  O   VAL A 277     114.840  57.450 130.520  1.00  0.00           O
ATOM   4164  N   VAL A 278     112.750  58.000 129.910  1.00  0.00           N
ATOM   4165  HN  VAL A 278     112.120  58.690 129.570  1.00  0.00           H
ATOM   4166  CA  VAL A 278     112.140  56.890 130.600  1.00  0.00           C
ATOM   4167  HA  VAL A 278     112.820  56.530 131.360  1.00  0.00           H
ATOM   4168  CB  VAL A 278     110.800  57.250 131.270  1.00  0.00           C
ATOM   4169  HB  VAL A 278     110.050  57.660 130.560  1.00  0.00           H
ATOM   4170  CG1 VAL A 278     110.310  56.030 132.020  1.00  0.00           C
ATOM   4171 HG11 VAL A 278     109.510  56.130 132.780  1.00  0.00           H
ATOM   4172 HG12 VAL A 278     109.930  55.220 131.360  1.00  0.00           H
ATOM   4173 HG13 VAL A 278     111.170  55.580 132.570  1.00  0.00           H
ATOM   4174  CG2 VAL A 278     111.080  58.380 132.260  1.00  0.00           C
ATOM   4175 HG21 VAL A 278     111.430  59.310 131.760  1.00  0.00           H
ATOM   4176 HG22 VAL A 278     110.210  58.620 132.910  1.00  0.00           H
ATOM   4177 HG23 VAL A 278     111.870  58.200 133.010  1.00  0.00           H
ATOM   4178  C   VAL A 278     111.790  55.740 129.720  1.00  0.00           C
ATOM   4179  O   VAL A 278     110.890  55.840 128.850  1.00  0.00           O
ATOM   4180  N   ASN A 279     112.420  54.560 129.870  1.00  0.00           N
ATOM   4181  HN  ASN A 279     113.140  54.560 130.560  1.00  0.00           H
ATOM   4182  CA  ASN A 279     112.180  53.350 129.170  1.00  0.00           C
ATOM   4183  HA  ASN A 279     111.510  53.640 128.380  1.00  0.00           H
ATOM   4184  CB  ASN A 279     113.430  52.750 128.450  1.00  0.00           C
ATOM   4185  HB1 ASN A 279     113.720  53.570 127.770  1.00  0.00           H
ATOM   4186  HB2 ASN A 279     114.260  52.710 129.190  1.00  0.00           H
ATOM   4187  CG  ASN A 279     113.280  51.470 127.670  1.00  0.00           C
ATOM   4188  OD1 ASN A 279     112.760  51.420 126.560  1.00  0.00           O
ATOM   4189  ND2 ASN A 279     113.790  50.420 128.320  1.00  0.00           N
ATOM   4190 HD21 ASN A 279     113.850  50.490 129.310  1.00  0.00           H
ATOM   4191 HD22 ASN A 279     113.680  49.520 127.900  1.00  0.00           H
ATOM   4192  C   ASN A 279     111.460  52.250 129.980  1.00  0.00           C
ATOM   4193  O   ASN A 279     111.940  51.960 131.050  1.00  0.00           O
ATOM   4194  N   LEU A 280     110.350  51.660 129.490  1.00  0.00           N
ATOM   4195  HN  LEU A 280     109.880  51.950 128.650  1.00  0.00           H
ATOM   4196  CA  LEU A 280     109.730  50.510 130.070  1.00  0.00           C
ATOM   4197  HA  LEU A 280     110.120  50.520 131.080  1.00  0.00           H
ATOM   4198  CB  LEU A 280     108.200  50.760 130.270  1.00  0.00           C
ATOM   4199  HB1 LEU A 280     108.070  51.800 130.630  1.00  0.00           H
ATOM   4200  HB2 LEU A 280     107.750  50.750 129.250  1.00  0.00           H
ATOM   4201  CG  LEU A 280     107.490  49.690 131.080  1.00  0.00           C
ATOM   4202  HG  LEU A 280     107.680  48.690 130.630  1.00  0.00           H
ATOM   4203  CD1 LEU A 280     107.880  49.750 132.590  1.00  0.00           C
ATOM   4204 HD11 LEU A 280     108.870  49.280 132.720  1.00  0.00           H
ATOM   4205 HD12 LEU A 280     108.070  50.800 132.900  1.00  0.00           H
ATOM   4206 HD13 LEU A 280     107.090  49.230 133.170  1.00  0.00           H
ATOM   4207  CD2 LEU A 280     106.010  49.950 130.930  1.00  0.00           C
ATOM   4208 HD21 LEU A 280     105.590  49.850 129.910  1.00  0.00           H
ATOM   4209 HD22 LEU A 280     105.460  49.250 131.590  1.00  0.00           H
ATOM   4210 HD23 LEU A 280     105.860  51.010 131.240  1.00  0.00           H
ATOM   4211  C   LEU A 280     110.000  49.150 129.390  1.00  0.00           C
ATOM   4212  O   LEU A 280     109.650  48.940 128.220  1.00  0.00           O
ATOM   4213  N   TYR A 281     110.680  48.230 130.110  1.00  0.00           N
ATOM   4214  HN  TYR A 281     110.850  48.340 131.090  1.00  0.00           H
ATOM   4215  CA  TYR A 281     111.040  46.900 129.750  1.00  0.00           C
ATOM   4216  HA  TYR A 281     111.070  46.730 128.690  1.00  0.00           H
ATOM   4217  CB  TYR A 281     112.350  46.420 130.480  1.00  0.00           C
ATOM   4218  HB1 TYR A 281     112.200  46.480 131.580  1.00  0.00           H
ATOM   4219  HB2 TYR A 281     112.500  45.370 130.150  1.00  0.00           H
ATOM   4220  CG  TYR A 281     113.600  47.220 130.090  1.00  0.00           C
ATOM   4221  CD1 TYR A 281     114.020  47.360 128.730  1.00  0.00           C
ATOM   4222  HD1 TYR A 281     113.390  46.910 127.970  1.00  0.00           H
ATOM   4223  CE1 TYR A 281     115.280  47.880 128.440  1.00  0.00           C
ATOM   4224  HE1 TYR A 281     115.670  47.990 127.450  1.00  0.00           H
ATOM   4225  CZ  TYR A 281     116.110  48.390 129.480  1.00  0.00           C
ATOM   4226  OH  TYR A 281     117.370  48.920 129.190  1.00  0.00           O
ATOM   4227  HH  TYR A 281     117.870  49.180 129.970  1.00  0.00           H
ATOM   4228  CD2 TYR A 281     114.470  47.610 131.130  1.00  0.00           C
ATOM   4229  HD2 TYR A 281     114.230  47.350 132.150  1.00  0.00           H
ATOM   4230  CE2 TYR A 281     115.690  48.230 130.800  1.00  0.00           C
ATOM   4231  HE2 TYR A 281     116.460  48.480 131.510  1.00  0.00           H
ATOM   4232  C   TYR A 281     109.910  45.950 130.200  1.00  0.00           C
ATOM   4233  O   TYR A 281     109.250  46.250 131.220  1.00  0.00           O
ATOM   4234  N   GLU A 282     109.770  44.830 129.490  1.00  0.00           N
ATOM   4235  HN  GLU A 282     110.260  44.690 128.630  1.00  0.00           H
ATOM   4236  CA  GLU A 282     109.090  43.620 130.020  1.00  0.00           C
ATOM   4237  HA  GLU A 282     108.250  43.910 130.640  1.00  0.00           H
ATOM   4238  CB  GLU A 282     108.630  42.730 128.770  1.00  0.00           C
ATOM   4239  HB1 GLU A 282     109.440  42.500 128.050  1.00  0.00           H
ATOM   4240  HB2 GLU A 282     108.180  41.810 129.200  1.00  0.00           H
ATOM   4241  CG  GLU A 282     107.500  43.350 127.940  1.00  0.00           C
ATOM   4242  HG1 GLU A 282     107.780  44.380 127.630  1.00  0.00           H
ATOM   4243  HG2 GLU A 282     106.640  43.410 128.640  1.00  0.00           H
ATOM   4244  CD  GLU A 282     107.160  42.570 126.760  1.00  0.00           C
ATOM   4245  OE1 GLU A 282     106.580  43.190 125.800  1.00  0.00           O
ATOM   4246  OE2 GLU A 282     107.430  41.340 126.620  1.00  0.00           O
ATOM   4247  C   GLU A 282     110.070  42.870 130.970  1.00  0.00           C
ATOM   4248  O   GLU A 282     111.220  43.170 131.120  1.00  0.00           O
ATOM   4249  N   ASP A 283     109.560  41.840 131.740  1.00  0.00           N
ATOM   4250  HN  ASP A 283     108.660  41.460 131.580  1.00  0.00           H
ATOM   4251  CA  ASP A 283     110.130  41.280 133.000  1.00  0.00           C
ATOM   4252  HA  ASP A 283     110.620  42.140 133.420  1.00  0.00           H
ATOM   4253  CB  ASP A 283     109.050  40.760 133.910  1.00  0.00           C
ATOM   4254  HB1 ASP A 283     108.430  40.050 133.330  1.00  0.00           H
ATOM   4255  HB2 ASP A 283     109.490  40.200 134.760  1.00  0.00           H
ATOM   4256  CG  ASP A 283     108.180  41.850 134.450  1.00  0.00           C
ATOM   4257  OD1 ASP A 283     108.680  42.890 134.970  1.00  0.00           O
ATOM   4258  OD2 ASP A 283     106.960  41.610 134.460  1.00  0.00           O
ATOM   4259  C   ASP A 283     111.120  40.210 132.750  1.00  0.00           C
ATOM   4260  O   ASP A 283     111.860  39.800 133.630  1.00  0.00           O
ATOM   4261  N   ASP A 284     111.170  39.760 131.500  1.00  0.00           N
ATOM   4262  HN  ASP A 284     110.380  40.170 131.050  1.00  0.00           H
ATOM   4263  CA  ASP A 284     112.130  38.910 130.760  1.00  0.00           C
ATOM   4264  HA  ASP A 284     112.490  38.150 131.440  1.00  0.00           H
ATOM   4265  CB  ASP A 284     111.490  38.160 129.630  1.00  0.00           C
ATOM   4266  HB1 ASP A 284     111.240  38.920 128.860  1.00  0.00           H
ATOM   4267  HB2 ASP A 284     112.160  37.400 129.160  1.00  0.00           H
ATOM   4268  CG  ASP A 284     110.220  37.320 129.980  1.00  0.00           C
ATOM   4269  OD1 ASP A 284     109.890  36.410 129.190  1.00  0.00           O
ATOM   4270  OD2 ASP A 284     109.460  37.500 130.960  1.00  0.00           O
ATOM   4271  C   ASP A 284     113.330  39.680 130.200  1.00  0.00           C
ATOM   4272  O   ASP A 284     114.090  39.180 129.390  1.00  0.00           O
ATOM   4273  N   HIS A 285     113.330  41.020 130.470  1.00  0.00           N
ATOM   4274  HN  HIS A 285     112.600  41.420 131.020  1.00  0.00           H
ATOM   4275  CA  HIS A 285     114.330  42.030 130.070  1.00  0.00           C
ATOM   4276  HA  HIS A 285     114.150  42.930 130.640  1.00  0.00           H
ATOM   4277  CB  HIS A 285     115.750  41.600 130.340  1.00  0.00           C
ATOM   4278  HB1 HIS A 285     116.050  40.800 129.640  1.00  0.00           H
ATOM   4279  HB2 HIS A 285     116.330  42.500 130.040  1.00  0.00           H
ATOM   4280  ND1 HIS A 285     116.640  42.210 132.560  1.00  0.00           N
ATOM   4281  CG  HIS A 285     116.140  41.260 131.650  1.00  0.00           C
ATOM   4282  CE1 HIS A 285     116.920  41.630 133.680  1.00  0.00           C
ATOM   4283  HE1 HIS A 285     117.240  42.120 134.600  1.00  0.00           H
ATOM   4284  NE2 HIS A 285     116.660  40.260 133.540  1.00  0.00           N
ATOM   4285  HE2 HIS A 285     116.850  39.580 134.260  1.00  0.00           H
ATOM   4286  CD2 HIS A 285     116.140  40.050 132.250  1.00  0.00           C
ATOM   4287  HD2 HIS A 285     115.870  39.050 131.920  1.00  0.00           H
ATOM   4288  C   HIS A 285     114.190  42.300 128.570  1.00  0.00           C
ATOM   4289  O   HIS A 285     115.110  42.710 127.920  1.00  0.00           O
ATOM   4290  N   LYS A 286     112.920  42.150 128.140  1.00  0.00           N
ATOM   4291  HN  LYS A 286     112.220  42.060 128.840  1.00  0.00           H
ATOM   4292  CA  LYS A 286     112.480  42.230 126.790  1.00  0.00           C
ATOM   4293  HA  LYS A 286     113.350  42.160 126.150  1.00  0.00           H
ATOM   4294  CB  LYS A 286     111.520  41.170 126.390  1.00  0.00           C
ATOM   4295  HB1 LYS A 286     110.570  41.170 126.960  1.00  0.00           H
ATOM   4296  HB2 LYS A 286     111.250  41.190 125.310  1.00  0.00           H
ATOM   4297  CG  LYS A 286     112.170  39.750 126.500  1.00  0.00           C
ATOM   4298  HG1 LYS A 286     111.420  38.970 126.260  1.00  0.00           H
ATOM   4299  HG2 LYS A 286     112.510  39.660 127.560  1.00  0.00           H
ATOM   4300  CD  LYS A 286     113.440  39.520 125.570  1.00  0.00           C
ATOM   4301  HD1 LYS A 286     114.120  40.380 125.700  1.00  0.00           H
ATOM   4302  HD2 LYS A 286     113.150  39.580 124.500  1.00  0.00           H
ATOM   4303  CE  LYS A 286     114.080  38.210 125.830  1.00  0.00           C
ATOM   4304  HE1 LYS A 286     113.530  37.270 125.610  1.00  0.00           H
ATOM   4305  HE2 LYS A 286     114.380  38.190 126.900  1.00  0.00           H
ATOM   4306  NZ  LYS A 286     115.390  37.960 125.130  1.00  0.00           N
ATOM   4307  HZ1 LYS A 286     115.610  36.950 125.250  1.00  0.00           H
ATOM   4308  HZ2 LYS A 286     115.350  38.340 124.160  1.00  0.00           H
ATOM   4309  HZ3 LYS A 286     116.140  38.480 125.630  1.00  0.00           H
ATOM   4310  C   LYS A 286     111.870  43.520 126.380  1.00  0.00           C
ATOM   4311  O   LYS A 286     111.430  44.320 127.200  1.00  0.00           O
ATOM   4312  N   ASN A 287     111.810  43.780 125.040  1.00  0.00           N
ATOM   4313  HN  ASN A 287     112.440  43.200 124.520  1.00  0.00           H
ATOM   4314  CA  ASN A 287     111.000  44.770 124.390  1.00  0.00           C
ATOM   4315  HA  ASN A 287     110.980  44.520 123.340  1.00  0.00           H
ATOM   4316  CB  ASN A 287     109.530  44.460 124.650  1.00  0.00           C
ATOM   4317  HB1 ASN A 287     109.330  43.380 124.500  1.00  0.00           H
ATOM   4318  HB2 ASN A 287     109.320  44.750 125.700  1.00  0.00           H
ATOM   4319  CG  ASN A 287     108.590  45.270 123.740  1.00  0.00           C
ATOM   4320  OD1 ASN A 287     108.810  45.610 122.550  1.00  0.00           O
ATOM   4321  ND2 ASN A 287     107.330  45.470 124.270  1.00  0.00           N
ATOM   4322 HD21 ASN A 287     107.020  44.990 125.090  1.00  0.00           H
ATOM   4323 HD22 ASN A 287     106.640  45.990 123.770  1.00  0.00           H
ATOM   4324  C   ASN A 287     111.430  46.310 124.630  1.00  0.00           C
ATOM   4325  O   ASN A 287     110.690  47.080 125.260  1.00  0.00           O
ATOM   4326  N   PRO A 288     112.610  46.720 124.210  1.00  0.00           N
ATOM   4327  CD  PRO A 288     113.490  45.920 123.350  1.00  0.00           C
ATOM   4328  HD1 PRO A 288     112.920  45.120 122.840  1.00  0.00           H
ATOM   4329  HD2 PRO A 288     114.260  45.400 123.960  1.00  0.00           H
ATOM   4330  CA  PRO A 288     112.910  48.140 124.080  1.00  0.00           C
ATOM   4331  HA  PRO A 288     112.920  48.420 125.120  1.00  0.00           H
ATOM   4332  CB  PRO A 288     114.320  48.080 123.460  1.00  0.00           C
ATOM   4333  HB1 PRO A 288     114.530  49.040 122.940  1.00  0.00           H
ATOM   4334  HB2 PRO A 288     115.170  47.910 124.150  1.00  0.00           H
ATOM   4335  CG  PRO A 288     114.230  46.930 122.460  1.00  0.00           C
ATOM   4336  HG1 PRO A 288     115.200  46.580 122.040  1.00  0.00           H
ATOM   4337  HG2 PRO A 288     113.540  47.210 121.640  1.00  0.00           H
ATOM   4338  C   PRO A 288     111.840  49.020 123.390  1.00  0.00           C
ATOM   4339  O   PRO A 288     111.160  48.550 122.530  1.00  0.00           O
ATOM   4340  N   THR A 289     111.590  50.220 123.800  1.00  0.00           N
ATOM   4341  HN  THR A 289     112.010  50.650 124.590  1.00  0.00           H
ATOM   4342  CA  THR A 289     110.870  51.190 122.970  1.00  0.00           C
ATOM   4343  HA  THR A 289     110.070  50.680 122.450  1.00  0.00           H
ATOM   4344  CB  THR A 289     110.300  52.400 123.670  1.00  0.00           C
ATOM   4345  HB  THR A 289     109.880  53.210 123.030  1.00  0.00           H
ATOM   4346  OG1 THR A 289     111.210  52.990 124.580  1.00  0.00           O
ATOM   4347  HG1 THR A 289     111.420  52.300 125.220  1.00  0.00           H
ATOM   4348  CG2 THR A 289     109.150  51.990 124.550  1.00  0.00           C
ATOM   4349 HG21 THR A 289     108.550  52.820 124.980  1.00  0.00           H
ATOM   4350 HG22 THR A 289     108.470  51.390 123.920  1.00  0.00           H
ATOM   4351 HG23 THR A 289     109.440  51.410 125.460  1.00  0.00           H
ATOM   4352  C   THR A 289     111.830  51.740 121.840  1.00  0.00           C
ATOM   4353  O   THR A 289     111.820  51.220 120.690  1.00  0.00           O
ATOM   4354  N   VAL A 290     112.640  52.770 122.250  1.00  0.00           N
ATOM   4355  HN  VAL A 290     112.590  53.110 123.190  1.00  0.00           H
ATOM   4356  CA  VAL A 290     113.460  53.620 121.400  1.00  0.00           C
ATOM   4357  HA  VAL A 290     113.390  53.170 120.420  1.00  0.00           H
ATOM   4358  CB  VAL A 290     112.960  55.030 121.420  1.00  0.00           C
ATOM   4359  HB  VAL A 290     113.620  55.730 120.850  1.00  0.00           H
ATOM   4360  CG1 VAL A 290     111.580  55.150 120.830  1.00  0.00           C
ATOM   4361 HG11 VAL A 290     110.860  54.610 121.480  1.00  0.00           H
ATOM   4362 HG12 VAL A 290     111.290  56.210 120.700  1.00  0.00           H
ATOM   4363 HG13 VAL A 290     111.560  54.790 119.780  1.00  0.00           H
ATOM   4364  CG2 VAL A 290     112.880  55.630 122.870  1.00  0.00           C
ATOM   4365 HG21 VAL A 290     112.500  56.670 122.860  1.00  0.00           H
ATOM   4366 HG22 VAL A 290     112.140  55.040 123.450  1.00  0.00           H
ATOM   4367 HG23 VAL A 290     113.880  55.710 123.350  1.00  0.00           H
ATOM   4368  C   VAL A 290     114.920  53.520 121.800  1.00  0.00           C
ATOM   4369  O   VAL A 290     115.780  54.000 121.170  1.00  0.00           O
ATOM   4370  N   THR A 291     115.160  52.790 122.900  1.00  0.00           N
ATOM   4371  HN  THR A 291     114.390  52.400 123.410  1.00  0.00           H
ATOM   4372  CA  THR A 291     116.510  52.780 123.530  1.00  0.00           C
ATOM   4373  HA  THR A 291     116.840  53.810 123.440  1.00  0.00           H
ATOM   4374  CB  THR A 291     116.450  52.340 125.080  1.00  0.00           C
ATOM   4375  HB  THR A 291     115.780  53.060 125.600  1.00  0.00           H
ATOM   4376  OG1 THR A 291     117.670  52.400 125.780  1.00  0.00           O
ATOM   4377  HG1 THR A 291     117.490  52.030 126.650  1.00  0.00           H
ATOM   4378  CG2 THR A 291     116.020  50.900 125.170  1.00  0.00           C
ATOM   4379 HG21 THR A 291     116.710  50.190 124.670  1.00  0.00           H
ATOM   4380 HG22 THR A 291     116.080  50.610 126.240  1.00  0.00           H
ATOM   4381 HG23 THR A 291     114.960  50.770 124.830  1.00  0.00           H
ATOM   4382  C   THR A 291     117.460  51.800 122.780  1.00  0.00           C
ATOM   4383  O   THR A 291     117.030  51.080 121.860  1.00  0.00           O
ATOM   4384  N   ARG A 292     118.790  52.040 123.050  1.00  0.00           N
ATOM   4385  HN  ARG A 292     118.950  52.610 123.850  1.00  0.00           H
ATOM   4386  CA  ARG A 292     119.970  51.410 122.450  1.00  0.00           C
ATOM   4387  HA  ARG A 292     120.810  51.820 122.990  1.00  0.00           H
ATOM   4388  CB  ARG A 292     119.950  49.870 122.770  1.00  0.00           C
ATOM   4389  HB1 ARG A 292     119.260  49.410 122.030  1.00  0.00           H
ATOM   4390  HB2 ARG A 292     120.980  49.520 122.560  1.00  0.00           H
ATOM   4391  CG  ARG A 292     119.610  49.430 124.280  1.00  0.00           C
ATOM   4392  HG1 ARG A 292     119.610  48.320 124.200  1.00  0.00           H
ATOM   4393  HG2 ARG A 292     118.600  49.680 124.670  1.00  0.00           H
ATOM   4394  CD  ARG A 292     120.690  50.020 125.200  1.00  0.00           C
ATOM   4395  HD1 ARG A 292     120.490  51.110 125.290  1.00  0.00           H
ATOM   4396  HD2 ARG A 292     121.720  49.880 124.820  1.00  0.00           H
ATOM   4397  NE  ARG A 292     120.490  49.390 126.520  1.00  0.00           N
ATOM   4398  HE  ARG A 292     119.910  48.580 126.610  1.00  0.00           H
ATOM   4399  CZ  ARG A 292     120.930  49.700 127.770  1.00  0.00           C
ATOM   4400  NH1 ARG A 292     121.660  50.720 128.040  1.00  0.00           N
ATOM   4401 HH11 ARG A 292     121.890  50.970 128.980  1.00  0.00           H
ATOM   4402 HH12 ARG A 292     122.090  51.200 127.270  1.00  0.00           H
ATOM   4403  NH2 ARG A 292     120.580  48.980 128.780  1.00  0.00           N
ATOM   4404 HH21 ARG A 292     120.840  49.220 129.720  1.00  0.00           H
ATOM   4405 HH22 ARG A 292     120.270  48.050 128.580  1.00  0.00           H
ATOM   4406  C   ARG A 292     120.200  51.680 121.000  1.00  0.00           C
ATOM   4407  O   ARG A 292     121.230  51.420 120.360  1.00  0.00           O
ATOM   4408  N   GLU A 293     119.280  52.490 120.480  1.00  0.00           N
ATOM   4409  HN  GLU A 293     118.460  52.600 121.030  1.00  0.00           H
ATOM   4410  CA  GLU A 293     119.400  52.990 119.120  1.00  0.00           C
ATOM   4411  HA  GLU A 293     120.420  52.980 118.760  1.00  0.00           H
ATOM   4412  CB  GLU A 293     118.630  52.120 118.110  1.00  0.00           C
ATOM   4413  HB1 GLU A 293     117.550  52.030 118.370  1.00  0.00           H
ATOM   4414  HB2 GLU A 293     118.520  52.570 117.100  1.00  0.00           H
ATOM   4415  CG  GLU A 293     119.310  50.750 117.870  1.00  0.00           C
ATOM   4416  HG1 GLU A 293     119.160  50.180 118.820  1.00  0.00           H
ATOM   4417  HG2 GLU A 293     120.390  50.750 117.590  1.00  0.00           H
ATOM   4418  CD  GLU A 293     118.560  49.950 116.850  1.00  0.00           C
ATOM   4419  OE1 GLU A 293     117.360  49.640 117.110  1.00  0.00           O
ATOM   4420  OE2 GLU A 293     119.180  49.540 115.840  1.00  0.00           O
ATOM   4421  C   GLU A 293     119.060  54.450 118.960  1.00  0.00           C
ATOM   4422  O   GLU A 293     119.940  55.400 118.950  1.00  0.00           O
ATOM   4423  N   GLN A 294     117.740  54.810 118.970  1.00  0.00           N
ATOM   4424  HN  GLN A 294     117.010  54.240 119.330  1.00  0.00           H
ATOM   4425  CA  GLN A 294     117.250  56.190 118.860  1.00  0.00           C
ATOM   4426  HA  GLN A 294     117.680  56.480 117.910  1.00  0.00           H
ATOM   4427  CB  GLN A 294     115.740  56.200 118.780  1.00  0.00           C
ATOM   4428  HB1 GLN A 294     115.420  55.720 119.730  1.00  0.00           H
ATOM   4429  HB2 GLN A 294     115.370  57.240 118.860  1.00  0.00           H
ATOM   4430  CG  GLN A 294     115.030  55.630 117.520  1.00  0.00           C
ATOM   4431  HG1 GLN A 294     115.350  56.180 116.600  1.00  0.00           H
ATOM   4432  HG2 GLN A 294     113.940  55.740 117.720  1.00  0.00           H
ATOM   4433  CD  GLN A 294     115.250  54.150 117.230  1.00  0.00           C
ATOM   4434  OE1 GLN A 294     114.900  53.310 118.050  1.00  0.00           O
ATOM   4435  NE2 GLN A 294     115.900  53.730 116.090  1.00  0.00           N
ATOM   4436 HE21 GLN A 294     116.300  54.480 115.580  1.00  0.00           H
ATOM   4437 HE22 GLN A 294     115.840  52.770 115.830  1.00  0.00           H
ATOM   4438  C   GLN A 294     117.680  57.230 119.910  1.00  0.00           C
ATOM   4439  O   GLN A 294     117.970  58.380 119.550  1.00  0.00           O
ATOM   4440  N   VAL A 295     117.720  56.830 121.220  1.00  0.00           N
ATOM   4441  HN  VAL A 295     117.220  56.020 121.500  1.00  0.00           H
ATOM   4442  CA  VAL A 295     118.050  57.700 122.260  1.00  0.00           C
ATOM   4443  HA  VAL A 295     117.370  58.530 122.160  1.00  0.00           H
ATOM   4444  CB  VAL A 295     117.800  57.030 123.630  1.00  0.00           C
ATOM   4445  HB  VAL A 295     118.120  55.970 123.560  1.00  0.00           H
ATOM   4446  CG1 VAL A 295     118.380  57.750 124.850  1.00  0.00           C
ATOM   4447 HG11 VAL A 295     119.480  57.900 124.780  1.00  0.00           H
ATOM   4448 HG12 VAL A 295     117.800  58.690 124.940  1.00  0.00           H
ATOM   4449 HG13 VAL A 295     118.180  57.230 125.810  1.00  0.00           H
ATOM   4450  CG2 VAL A 295     116.290  57.050 123.830  1.00  0.00           C
ATOM   4451 HG21 VAL A 295     115.930  58.100 123.890  1.00  0.00           H
ATOM   4452 HG22 VAL A 295     115.740  56.650 122.950  1.00  0.00           H
ATOM   4453 HG23 VAL A 295     115.870  56.710 124.800  1.00  0.00           H
ATOM   4454  C   VAL A 295     119.470  58.240 122.150  1.00  0.00           C
ATOM   4455  O   VAL A 295     119.630  59.430 122.330  1.00  0.00           O
ATOM   4456  N   ASP A 296     120.530  57.520 121.800  1.00  0.00           N
ATOM   4457  HN  ASP A 296     120.550  56.530 121.690  1.00  0.00           H
ATOM   4458  CA  ASP A 296     121.820  58.110 121.440  1.00  0.00           C
ATOM   4459  HA  ASP A 296     122.260  58.670 122.240  1.00  0.00           H
ATOM   4460  CB  ASP A 296     122.770  56.900 121.090  1.00  0.00           C
ATOM   4461  HB1 ASP A 296     122.180  56.180 120.490  1.00  0.00           H
ATOM   4462  HB2 ASP A 296     123.640  57.150 120.450  1.00  0.00           H
ATOM   4463  CG  ASP A 296     123.160  56.130 122.340  1.00  0.00           C
ATOM   4464  OD1 ASP A 296     122.830  56.450 123.540  1.00  0.00           O
ATOM   4465  OD2 ASP A 296     124.010  55.280 122.170  1.00  0.00           O
ATOM   4466  C   ASP A 296     121.720  58.980 120.240  1.00  0.00           C
ATOM   4467  O   ASP A 296     122.180  60.140 120.310  1.00  0.00           O
ATOM   4468  N   PHE A 297     121.130  58.530 119.150  1.00  0.00           N
ATOM   4469  HN  PHE A 297     120.800  57.600 119.260  1.00  0.00           H
ATOM   4470  CA  PHE A 297     121.050  59.310 117.970  1.00  0.00           C
ATOM   4471  HA  PHE A 297     122.070  59.480 117.660  1.00  0.00           H
ATOM   4472  CB  PHE A 297     120.430  58.600 116.740  1.00  0.00           C
ATOM   4473  HB1 PHE A 297     121.020  57.690 116.510  1.00  0.00           H
ATOM   4474  HB2 PHE A 297     119.410  58.330 117.080  1.00  0.00           H
ATOM   4475  CG  PHE A 297     120.240  59.490 115.510  1.00  0.00           C
ATOM   4476  CD1 PHE A 297     121.230  59.580 114.530  1.00  0.00           C
ATOM   4477  HD1 PHE A 297     122.180  59.100 114.700  1.00  0.00           H
ATOM   4478  CE1 PHE A 297     121.100  60.370 113.430  1.00  0.00           C
ATOM   4479  HE1 PHE A 297     121.960  60.370 112.770  1.00  0.00           H
ATOM   4480  CZ  PHE A 297     119.850  60.870 113.070  1.00  0.00           C
ATOM   4481  HZ  PHE A 297     119.770  61.490 112.180  1.00  0.00           H
ATOM   4482  CD2 PHE A 297     118.980  60.050 115.190  1.00  0.00           C
ATOM   4483  HD2 PHE A 297     118.180  60.060 115.910  1.00  0.00           H
ATOM   4484  CE2 PHE A 297     118.840  60.750 114.040  1.00  0.00           C
ATOM   4485  HE2 PHE A 297     117.880  61.190 113.820  1.00  0.00           H
ATOM   4486  C   PHE A 297     120.360  60.710 118.160  1.00  0.00           C
ATOM   4487  O   PHE A 297     120.990  61.690 117.790  1.00  0.00           O
ATOM   4488  N   GLN A 298     119.290  60.770 118.920  1.00  0.00           N
ATOM   4489  HN  GLN A 298     118.850  59.920 119.200  1.00  0.00           H
ATOM   4490  CA  GLN A 298     118.690  61.990 119.350  1.00  0.00           C
ATOM   4491  HA  GLN A 298     118.540  62.610 118.480  1.00  0.00           H
ATOM   4492  CB  GLN A 298     117.350  61.690 120.060  1.00  0.00           C
ATOM   4493  HB1 GLN A 298     116.800  60.980 119.410  1.00  0.00           H
ATOM   4494  HB2 GLN A 298     117.620  61.040 120.930  1.00  0.00           H
ATOM   4495  CG  GLN A 298     116.490  62.950 120.410  1.00  0.00           C
ATOM   4496  HG1 GLN A 298     117.070  63.850 120.700  1.00  0.00           H
ATOM   4497  HG2 GLN A 298     115.960  62.670 121.350  1.00  0.00           H
ATOM   4498  CD  GLN A 298     115.580  63.470 119.320  1.00  0.00           C
ATOM   4499  OE1 GLN A 298     115.900  64.490 118.660  1.00  0.00           O
ATOM   4500  NE2 GLN A 298     114.400  62.800 119.170  1.00  0.00           N
ATOM   4501 HE21 GLN A 298     114.010  62.280 119.930  1.00  0.00           H
ATOM   4502 HE22 GLN A 298     113.890  63.140 118.380  1.00  0.00           H
ATOM   4503  C   GLN A 298     119.540  62.980 120.240  1.00  0.00           C
ATOM   4504  O   GLN A 298     119.760  64.090 119.810  1.00  0.00           O
ATOM   4505  N   HIS A 299     120.140  62.480 121.310  1.00  0.00           N
ATOM   4506  HN  HIS A 299     119.940  61.550 121.580  1.00  0.00           H
ATOM   4507  CA  HIS A 299     121.020  63.200 122.150  1.00  0.00           C
ATOM   4508  HA  HIS A 299     120.500  64.000 122.660  1.00  0.00           H
ATOM   4509  CB  HIS A 299     121.510  62.280 123.290  1.00  0.00           C
ATOM   4510  HB1 HIS A 299     120.600  61.880 123.800  1.00  0.00           H
ATOM   4511  HB2 HIS A 299     121.860  61.310 122.880  1.00  0.00           H
ATOM   4512  ND1 HIS A 299     122.240  64.030 124.960  1.00  0.00           N
ATOM   4513  CG  HIS A 299     122.450  62.770 124.370  1.00  0.00           C
ATOM   4514  CE1 HIS A 299     123.200  64.180 125.820  1.00  0.00           C
ATOM   4515  HE1 HIS A 299     123.230  65.070 126.440  1.00  0.00           H
ATOM   4516  NE2 HIS A 299     124.060  63.110 125.880  1.00  0.00           N
ATOM   4517  HE2 HIS A 299     124.710  63.020 126.630  1.00  0.00           H
ATOM   4518  CD2 HIS A 299     123.620  62.210 124.900  1.00  0.00           C
ATOM   4519  HD2 HIS A 299     124.050  61.240 124.660  1.00  0.00           H
ATOM   4520  C   HIS A 299     122.170  63.820 121.430  1.00  0.00           C
ATOM   4521  O   HIS A 299     122.540  65.000 121.570  1.00  0.00           O
ATOM   4522  N   HIS A 300     122.780  63.060 120.510  1.00  0.00           N
ATOM   4523  HN  HIS A 300     122.370  62.150 120.460  1.00  0.00           H
ATOM   4524  CA  HIS A 300     123.810  63.520 119.570  1.00  0.00           C
ATOM   4525  HA  HIS A 300     124.640  63.930 120.120  1.00  0.00           H
ATOM   4526  CB  HIS A 300     124.320  62.360 118.650  1.00  0.00           C
ATOM   4527  HB1 HIS A 300     124.580  61.560 119.370  1.00  0.00           H
ATOM   4528  HB2 HIS A 300     123.550  61.980 117.940  1.00  0.00           H
ATOM   4529  ND1 HIS A 300     126.730  62.820 118.590  1.00  0.00           N
ATOM   4530  CG  HIS A 300     125.580  62.690 117.890  1.00  0.00           C
ATOM   4531  CE1 HIS A 300     127.660  62.980 117.740  1.00  0.00           C
ATOM   4532  HE1 HIS A 300     128.740  63.020 117.920  1.00  0.00           H
ATOM   4533  NE2 HIS A 300     127.230  62.810 116.440  1.00  0.00           N
ATOM   4534  HE2 HIS A 300     127.760  62.960 115.610  1.00  0.00           H
ATOM   4535  CD2 HIS A 300     125.860  62.600 116.570  1.00  0.00           C
ATOM   4536  HD2 HIS A 300     125.070  62.550 115.830  1.00  0.00           H
ATOM   4537  C   HIS A 300     123.430  64.680 118.610  1.00  0.00           C
ATOM   4538  O   HIS A 300     124.240  65.570 118.260  1.00  0.00           O
ATOM   4539  N   GLN A 301     122.210  64.710 118.090  1.00  0.00           N
ATOM   4540  HN  GLN A 301     121.640  63.960 118.410  1.00  0.00           H
ATOM   4541  CA  GLN A 301     121.710  65.620 117.100  1.00  0.00           C
ATOM   4542  HA  GLN A 301     122.520  65.900 116.430  1.00  0.00           H
ATOM   4543  CB  GLN A 301     120.440  65.180 116.390  1.00  0.00           C
ATOM   4544  HB1 GLN A 301     119.640  64.950 117.130  1.00  0.00           H
ATOM   4545  HB2 GLN A 301     120.090  65.970 115.700  1.00  0.00           H
ATOM   4546  CG  GLN A 301     120.470  63.900 115.430  1.00  0.00           C
ATOM   4547  HG1 GLN A 301     119.810  63.970 114.540  1.00  0.00           H
ATOM   4548  HG2 GLN A 301     120.010  63.100 116.050  1.00  0.00           H
ATOM   4549  CD  GLN A 301     121.890  63.540 114.990  1.00  0.00           C
ATOM   4550  OE1 GLN A 301     122.380  64.250 114.100  1.00  0.00           O
ATOM   4551  NE2 GLN A 301     122.530  62.520 115.560  1.00  0.00           N
ATOM   4552 HE21 GLN A 301     122.150  62.030 116.340  1.00  0.00           H
ATOM   4553 HE22 GLN A 301     123.300  62.030 115.150  1.00  0.00           H
ATOM   4554  C   GLN A 301     121.410  66.960 117.850  1.00  0.00           C
ATOM   4555  O   GLN A 301     121.490  68.050 117.310  1.00  0.00           O
ATOM   4556  N   LEU A 302     121.140  66.890 119.120  1.00  0.00           N
ATOM   4557  HN  LEU A 302     121.050  66.070 119.680  1.00  0.00           H
ATOM   4558  CA  LEU A 302     120.860  68.100 119.920  1.00  0.00           C
ATOM   4559  HA  LEU A 302     119.990  68.560 119.480  1.00  0.00           H
ATOM   4560  CB  LEU A 302     120.500  67.780 121.480  1.00  0.00           C
ATOM   4561  HB1 LEU A 302     121.370  67.170 121.800  1.00  0.00           H
ATOM   4562  HB2 LEU A 302     120.530  68.690 122.120  1.00  0.00           H
ATOM   4563  CG  LEU A 302     119.300  66.900 121.860  1.00  0.00           C
ATOM   4564  HG  LEU A 302     119.350  65.860 121.480  1.00  0.00           H
ATOM   4565  CD1 LEU A 302     119.270  66.870 123.410  1.00  0.00           C
ATOM   4566 HD11 LEU A 302     120.090  66.360 123.960  1.00  0.00           H
ATOM   4567 HD12 LEU A 302     119.160  67.870 123.880  1.00  0.00           H
ATOM   4568 HD13 LEU A 302     118.400  66.230 123.660  1.00  0.00           H
ATOM   4569  CD2 LEU A 302     118.070  67.600 121.280  1.00  0.00           C
ATOM   4570 HD21 LEU A 302     118.320  67.650 120.200  1.00  0.00           H
ATOM   4571 HD22 LEU A 302     117.070  67.140 121.460  1.00  0.00           H
ATOM   4572 HD23 LEU A 302     118.020  68.630 121.690  1.00  0.00           H
ATOM   4573  C   LEU A 302     122.100  69.020 120.000  1.00  0.00           C
ATOM   4574  O   LEU A 302     122.040  70.260 120.080  1.00  0.00           O
ATOM   4575  N   ALA A 303     123.350  68.400 120.130  1.00  0.00           N
ATOM   4576  HN  ALA A 303     123.500  67.420 120.180  1.00  0.00           H
ATOM   4577  CA  ALA A 303     124.570  69.190 120.510  1.00  0.00           C
ATOM   4578  HA  ALA A 303     124.350  69.860 121.330  1.00  0.00           H
ATOM   4579  CB  ALA A 303     125.700  68.270 121.100  1.00  0.00           C
ATOM   4580  HB1 ALA A 303     125.300  67.480 121.780  1.00  0.00           H
ATOM   4581  HB2 ALA A 303     126.090  67.660 120.260  1.00  0.00           H
ATOM   4582  HB3 ALA A 303     126.520  68.740 121.680  1.00  0.00           H
ATOM   4583  C   ALA A 303     125.040  70.090 119.430  1.00  0.00           C
ATOM   4584  O   ALA A 303     125.660  71.140 119.620  1.00  0.00           O
ATOM   4585  N   GLU A 304     124.730  69.670 118.210  1.00  0.00           N
ATOM   4586  HN  GLU A 304     124.220  68.820 118.080  1.00  0.00           H
ATOM   4587  CA  GLU A 304     124.880  70.350 116.960  1.00  0.00           C
ATOM   4588  HA  GLU A 304     125.910  70.670 116.890  1.00  0.00           H
ATOM   4589  CB  GLU A 304     124.530  69.370 115.790  1.00  0.00           C
ATOM   4590  HB1 GLU A 304     125.330  68.600 115.900  1.00  0.00           H
ATOM   4591  HB2 GLU A 304     123.560  68.930 116.110  1.00  0.00           H
ATOM   4592  CG  GLU A 304     124.440  70.070 114.380  1.00  0.00           C
ATOM   4593  HG1 GLU A 304     125.420  70.560 114.170  1.00  0.00           H
ATOM   4594  HG2 GLU A 304     123.720  70.910 114.390  1.00  0.00           H
ATOM   4595  CD  GLU A 304     123.950  69.110 113.380  1.00  0.00           C
ATOM   4596  OE1 GLU A 304     124.740  68.650 112.560  1.00  0.00           O
ATOM   4597  OE2 GLU A 304     122.710  68.810 113.420  1.00  0.00           O
ATOM   4598  C   GLU A 304     124.190  71.680 116.910  1.00  0.00           C
ATOM   4599  O   GLU A 304     124.760  72.680 116.460  1.00  0.00           O
ATOM   4600  N   ALA A 305     122.980  71.770 117.600  1.00  0.00           N
ATOM   4601  HN  ALA A 305     122.660  70.970 118.110  1.00  0.00           H
ATOM   4602  CA  ALA A 305     122.240  72.980 117.720  1.00  0.00           C
ATOM   4603  HA  ALA A 305     122.450  73.510 116.800  1.00  0.00           H
ATOM   4604  CB  ALA A 305     120.720  72.670 117.900  1.00  0.00           C
ATOM   4605  HB1 ALA A 305     120.720  71.860 118.670  1.00  0.00           H
ATOM   4606  HB2 ALA A 305     120.080  73.450 118.360  1.00  0.00           H
ATOM   4607  HB3 ALA A 305     120.230  72.120 117.070  1.00  0.00           H
ATOM   4608  C   ALA A 305     122.650  73.790 118.970  1.00  0.00           C
ATOM   4609  O   ALA A 305     123.050  74.870 118.770  1.00  0.00           O
ATOM   4610  N   PHE A 306     122.380  73.250 120.180  1.00  0.00           N
ATOM   4611  HN  PHE A 306     122.110  72.300 120.320  1.00  0.00           H
ATOM   4612  CA  PHE A 306     122.450  73.940 121.430  1.00  0.00           C
ATOM   4613  HA  PHE A 306     121.810  74.810 121.370  1.00  0.00           H
ATOM   4614  CB  PHE A 306     121.780  72.980 122.460  1.00  0.00           C
ATOM   4615  HB1 PHE A 306     122.170  71.950 122.310  1.00  0.00           H
ATOM   4616  HB2 PHE A 306     122.110  73.320 123.460  1.00  0.00           H
ATOM   4617  CG  PHE A 306     120.290  72.860 122.480  1.00  0.00           C
ATOM   4618  CD1 PHE A 306     119.590  71.790 121.970  1.00  0.00           C
ATOM   4619  HD1 PHE A 306     120.140  71.000 121.480  1.00  0.00           H
ATOM   4620  CE1 PHE A 306     118.180  71.640 122.150  1.00  0.00           C
ATOM   4621  HE1 PHE A 306     117.620  70.790 121.790  1.00  0.00           H
ATOM   4622  CZ  PHE A 306     117.540  72.680 122.790  1.00  0.00           C
ATOM   4623  HZ  PHE A 306     116.520  72.600 123.140  1.00  0.00           H
ATOM   4624  CD2 PHE A 306     119.520  73.870 123.210  1.00  0.00           C
ATOM   4625  HD2 PHE A 306     120.070  74.750 123.510  1.00  0.00           H
ATOM   4626  CE2 PHE A 306     118.180  73.770 123.350  1.00  0.00           C
ATOM   4627  HE2 PHE A 306     117.730  74.590 123.910  1.00  0.00           H
ATOM   4628  C   PHE A 306     123.820  74.470 121.790  1.00  0.00           C
ATOM   4629  O   PHE A 306     123.890  75.440 122.580  1.00  0.00           O
ATOM   4630  N   LYS A 307     124.970  73.920 121.340  1.00  0.00           N
ATOM   4631  HN  LYS A 307     125.000  73.100 120.770  1.00  0.00           H
ATOM   4632  CA  LYS A 307     126.350  74.360 121.580  1.00  0.00           C
ATOM   4633  HA  LYS A 307     126.480  74.170 122.630  1.00  0.00           H
ATOM   4634  CB  LYS A 307     127.360  73.420 120.760  1.00  0.00           C
ATOM   4635  HB1 LYS A 307     127.320  72.360 121.100  1.00  0.00           H
ATOM   4636  HB2 LYS A 307     127.130  73.390 119.670  1.00  0.00           H
ATOM   4637  CG  LYS A 307     128.810  73.930 121.050  1.00  0.00           C
ATOM   4638  HG1 LYS A 307     129.060  74.750 120.340  1.00  0.00           H
ATOM   4639  HG2 LYS A 307     129.550  73.250 120.580  1.00  0.00           H
ATOM   4640  CD  LYS A 307     129.290  74.100 122.500  1.00  0.00           C
ATOM   4641  HD1 LYS A 307     128.610  74.740 123.100  1.00  0.00           H
ATOM   4642  HD2 LYS A 307     130.230  74.690 122.500  1.00  0.00           H
ATOM   4643  CE  LYS A 307     129.570  72.800 123.310  1.00  0.00           C
ATOM   4644  HE1 LYS A 307     130.040  73.100 124.270  1.00  0.00           H
ATOM   4645  HE2 LYS A 307     130.440  72.310 122.830  1.00  0.00           H
ATOM   4646  NZ  LYS A 307     128.460  71.830 123.500  1.00  0.00           N
ATOM   4647  HZ1 LYS A 307     127.600  72.420 123.620  1.00  0.00           H
ATOM   4648  HZ2 LYS A 307     128.230  71.220 122.690  1.00  0.00           H
ATOM   4649  HZ3 LYS A 307     128.670  71.210 124.310  1.00  0.00           H
ATOM   4650  C   LYS A 307     126.640  75.830 121.370  1.00  0.00           C
ATOM   4651  O   LYS A 307     126.940  76.380 122.420  1.00  0.00           O
ATOM   4652  N   GLN A 308     126.340  76.440 120.170  1.00  0.00           N
ATOM   4653  HN  GLN A 308     126.060  75.890 119.390  1.00  0.00           H
ATOM   4654  CA  GLN A 308     126.520  77.870 119.970  1.00  0.00           C
ATOM   4655  HA  GLN A 308     127.550  78.060 120.210  1.00  0.00           H
ATOM   4656  CB  GLN A 308     126.180  78.170 118.420  1.00  0.00           C
ATOM   4657  HB1 GLN A 308     126.370  79.250 118.260  1.00  0.00           H
ATOM   4658  HB2 GLN A 308     126.910  77.610 117.800  1.00  0.00           H
ATOM   4659  CG  GLN A 308     124.760  77.900 117.970  1.00  0.00           C
ATOM   4660  HG1 GLN A 308     124.070  78.610 118.470  1.00  0.00           H
ATOM   4661  HG2 GLN A 308     124.560  76.850 118.290  1.00  0.00           H
ATOM   4662  CD  GLN A 308     124.440  77.950 116.440  1.00  0.00           C
ATOM   4663  OE1 GLN A 308     124.110  76.840 115.930  1.00  0.00           O
ATOM   4664  NE2 GLN A 308     124.580  79.140 115.820  1.00  0.00           N
ATOM   4665 HE21 GLN A 308     124.950  79.940 116.300  1.00  0.00           H
ATOM   4666 HE22 GLN A 308     124.320  79.220 114.850  1.00  0.00           H
ATOM   4667  C   GLN A 308     125.670  78.830 120.860  1.00  0.00           C
ATOM   4668  O   GLN A 308     126.040  79.990 121.000  1.00  0.00           O
ATOM   4669  N   TYR A 309     124.670  78.310 121.550  1.00  0.00           N
ATOM   4670  HN  TYR A 309     124.430  77.360 121.400  1.00  0.00           H
ATOM   4671  CA  TYR A 309     123.740  78.980 122.360  1.00  0.00           C
ATOM   4672  HA  TYR A 309     123.750  80.040 122.160  1.00  0.00           H
ATOM   4673  CB  TYR A 309     122.280  78.560 122.040  1.00  0.00           C
ATOM   4674  HB1 TYR A 309     122.330  77.460 122.170  1.00  0.00           H
ATOM   4675  HB2 TYR A 309     121.560  79.080 122.710  1.00  0.00           H
ATOM   4676  CG  TYR A 309     121.860  78.760 120.640  1.00  0.00           C
ATOM   4677  CD1 TYR A 309     122.150  80.030 119.990  1.00  0.00           C
ATOM   4678  HD1 TYR A 309     122.550  80.900 120.490  1.00  0.00           H
ATOM   4679  CE1 TYR A 309     121.950  80.050 118.590  1.00  0.00           C
ATOM   4680  HE1 TYR A 309     122.320  80.870 118.000  1.00  0.00           H
ATOM   4681  CZ  TYR A 309     121.370  78.980 117.870  1.00  0.00           C
ATOM   4682  OH  TYR A 309     121.230  79.110 116.470  1.00  0.00           O
ATOM   4683  HH  TYR A 309     121.580  79.940 116.160  1.00  0.00           H
ATOM   4684  CD2 TYR A 309     121.480  77.650 119.880  1.00  0.00           C
ATOM   4685  HD2 TYR A 309     121.310  76.690 120.340  1.00  0.00           H
ATOM   4686  CE2 TYR A 309     121.290  77.740 118.490  1.00  0.00           C
ATOM   4687  HE2 TYR A 309     120.980  76.890 117.910  1.00  0.00           H
ATOM   4688  C   TYR A 309     124.050  78.820 123.880  1.00  0.00           C
ATOM   4689  O   TYR A 309     123.280  79.250 124.780  1.00  0.00           O
ATOM   4690  N   ASN A 310     125.190  78.110 124.170  1.00  0.00           N
ATOM   4691  HN  ASN A 310     125.760  77.760 123.430  1.00  0.00           H
ATOM   4692  CA  ASN A 310     125.700  77.910 125.490  1.00  0.00           C
ATOM   4693  HA  ASN A 310     126.580  77.330 125.240  1.00  0.00           H
ATOM   4694  CB  ASN A 310     126.130  79.210 126.160  1.00  0.00           C
ATOM   4695  HB1 ASN A 310     125.240  79.870 126.300  1.00  0.00           H
ATOM   4696  HB2 ASN A 310     126.580  78.940 127.140  1.00  0.00           H
ATOM   4697  CG  ASN A 310     127.270  79.960 125.470  1.00  0.00           C
ATOM   4698  OD1 ASN A 310     128.030  79.280 124.780  1.00  0.00           O
ATOM   4699  ND2 ASN A 310     127.270  81.330 125.560  1.00  0.00           N
ATOM   4700 HD21 ASN A 310     126.630  81.720 126.220  1.00  0.00           H
ATOM   4701 HD22 ASN A 310     127.970  81.890 125.120  1.00  0.00           H
ATOM   4702  C   ASN A 310     124.970  76.860 126.410  1.00  0.00           C
ATOM   4703  O   ASN A 310     125.170  76.880 127.640  1.00  0.00           O
ATOM   4704  N   ILE A 311     124.200  75.910 125.770  1.00  0.00           N
ATOM   4705  HN  ILE A 311     124.090  75.940 124.780  1.00  0.00           H
ATOM   4706  CA  ILE A 311     123.320  74.930 126.490  1.00  0.00           C
ATOM   4707  HA  ILE A 311     123.410  75.200 127.530  1.00  0.00           H
ATOM   4708  CB  ILE A 311     121.900  74.960 126.090  1.00  0.00           C
ATOM   4709  HB  ILE A 311     121.930  74.890 124.990  1.00  0.00           H
ATOM   4710  CG2 ILE A 311     120.970  73.820 126.690  1.00  0.00           C
ATOM   4711 HG21 ILE A 311     121.240  72.760 126.520  1.00  0.00           H
ATOM   4712 HG22 ILE A 311     121.080  73.890 127.800  1.00  0.00           H
ATOM   4713 HG23 ILE A 311     119.900  73.950 126.430  1.00  0.00           H
ATOM   4714  CG1 ILE A 311     121.390  76.390 126.440  1.00  0.00           C
ATOM   4715 HG11 ILE A 311     122.190  77.150 126.580  1.00  0.00           H
ATOM   4716 HG12 ILE A 311     120.980  76.320 127.470  1.00  0.00           H
ATOM   4717  CD  ILE A 311     120.200  76.890 125.570  1.00  0.00           C
ATOM   4718  HD1 ILE A 311     119.940  77.910 125.920  1.00  0.00           H
ATOM   4719  HD2 ILE A 311     120.470  76.850 124.490  1.00  0.00           H
ATOM   4720  HD3 ILE A 311     119.350  76.200 125.720  1.00  0.00           H
ATOM   4721  C   ILE A 311     123.880  73.560 126.330  1.00  0.00           C
ATOM   4722  O   ILE A 311     123.970  73.070 125.210  1.00  0.00           O
ATOM   4723  N   SER A 312     124.290  72.860 127.400  1.00  0.00           N
ATOM   4724  HN  SER A 312     124.320  73.320 128.280  1.00  0.00           H
ATOM   4725  CA  SER A 312     124.900  71.540 127.310  1.00  0.00           C
ATOM   4726  HA  SER A 312     124.960  71.360 126.240  1.00  0.00           H
ATOM   4727  CB  SER A 312     126.330  71.400 127.950  1.00  0.00           C
ATOM   4728  HB1 SER A 312     126.260  71.740 129.000  1.00  0.00           H
ATOM   4729  HB2 SER A 312     127.010  72.120 127.440  1.00  0.00           H
ATOM   4730  OG  SER A 312     126.970  70.130 127.770  1.00  0.00           O
ATOM   4731  HG1 SER A 312     127.530  69.930 128.520  1.00  0.00           H
ATOM   4732  C   SER A 312     124.010  70.510 128.000  1.00  0.00           C
ATOM   4733  O   SER A 312     123.640  70.610 129.160  1.00  0.00           O
ATOM   4734  N   TRP A 313     123.700  69.420 127.300  1.00  0.00           N
ATOM   4735  HN  TRP A 313     124.070  69.100 126.430  1.00  0.00           H
ATOM   4736  CA  TRP A 313     122.690  68.530 127.820  1.00  0.00           C
ATOM   4737  HA  TRP A 313     122.090  68.940 128.630  1.00  0.00           H
ATOM   4738  CB  TRP A 313     121.680  68.020 126.750  1.00  0.00           C
ATOM   4739  HB1 TRP A 313     122.210  67.540 125.900  1.00  0.00           H
ATOM   4740  HB2 TRP A 313     120.930  67.310 127.150  1.00  0.00           H
ATOM   4741  CG  TRP A 313     120.940  69.210 126.270  1.00  0.00           C
ATOM   4742  CD1 TRP A 313     121.140  70.120 125.280  1.00  0.00           C
ATOM   4743  HD1 TRP A 313     122.050  70.160 124.700  1.00  0.00           H
ATOM   4744  NE1 TRP A 313     120.130  70.980 125.200  1.00  0.00           N
ATOM   4745  HE1 TRP A 313     119.750  71.200 124.330  1.00  0.00           H
ATOM   4746  CE2 TRP A 313     119.300  70.790 126.280  1.00  0.00           C
ATOM   4747  CD2 TRP A 313     119.720  69.650 126.920  1.00  0.00           C
ATOM   4748  CE3 TRP A 313     119.050  69.170 128.070  1.00  0.00           C
ATOM   4749  HE3 TRP A 313     119.290  68.350 128.720  1.00  0.00           H
ATOM   4750  CZ3 TRP A 313     117.860  69.870 128.520  1.00  0.00           C
ATOM   4751  HZ3 TRP A 313     117.270  69.510 129.350  1.00  0.00           H
ATOM   4752  CZ2 TRP A 313     118.250  71.530 126.760  1.00  0.00           C
ATOM   4753  HZ2 TRP A 313     117.890  72.450 126.330  1.00  0.00           H
ATOM   4754  CH2 TRP A 313     117.470  71.060 127.880  1.00  0.00           C
ATOM   4755  HH2 TRP A 313     116.680  71.720 128.220  1.00  0.00           H
ATOM   4756  C   TRP A 313     123.280  67.300 128.440  1.00  0.00           C
ATOM   4757  O   TRP A 313     124.150  66.760 127.880  1.00  0.00           O
ATOM   4758  N   GLU A 314     122.920  66.890 129.660  1.00  0.00           N
ATOM   4759  HN  GLU A 314     122.290  67.550 130.080  1.00  0.00           H
ATOM   4760  CA  GLU A 314     123.390  65.720 130.420  1.00  0.00           C
ATOM   4761  HA  GLU A 314     124.240  65.260 129.930  1.00  0.00           H
ATOM   4762  CB  GLU A 314     124.080  66.080 131.800  1.00  0.00           C
ATOM   4763  HB1 GLU A 314     123.630  67.000 132.230  1.00  0.00           H
ATOM   4764  HB2 GLU A 314     123.880  65.320 132.590  1.00  0.00           H
ATOM   4765  CG  GLU A 314     125.600  66.380 131.690  1.00  0.00           C
ATOM   4766  HG1 GLU A 314     125.990  66.740 132.660  1.00  0.00           H
ATOM   4767  HG2 GLU A 314     125.780  67.220 130.980  1.00  0.00           H
ATOM   4768  CD  GLU A 314     126.330  65.100 131.340  1.00  0.00           C
ATOM   4769  OE1 GLU A 314     126.270  64.660 130.180  1.00  0.00           O
ATOM   4770  OE2 GLU A 314     126.950  64.600 132.310  1.00  0.00           O
ATOM   4771  C   GLU A 314     122.270  64.750 130.610  1.00  0.00           C
ATOM   4772  O   GLU A 314     121.360  65.050 131.410  1.00  0.00           O
ATOM   4773  N   LEU A 315     122.300  63.590 129.900  1.00  0.00           N
ATOM   4774  HN  LEU A 315     123.190  63.390 129.510  1.00  0.00           H
ATOM   4775  CA  LEU A 315     121.260  62.620 129.740  1.00  0.00           C
ATOM   4776  HA  LEU A 315     120.250  63.000 129.740  1.00  0.00           H
ATOM   4777  CB  LEU A 315     121.420  61.900 128.330  1.00  0.00           C
ATOM   4778  HB1 LEU A 315     121.310  62.800 127.680  1.00  0.00           H
ATOM   4779  HB2 LEU A 315     122.490  61.670 128.150  1.00  0.00           H
ATOM   4780  CG  LEU A 315     120.650  60.700 127.970  1.00  0.00           C
ATOM   4781  HG  LEU A 315     120.930  59.810 128.570  1.00  0.00           H
ATOM   4782  CD1 LEU A 315     119.080  60.880 127.980  1.00  0.00           C
ATOM   4783 HD11 LEU A 315     118.680  59.840 128.010  1.00  0.00           H
ATOM   4784 HD12 LEU A 315     118.750  61.470 128.860  1.00  0.00           H
ATOM   4785 HD13 LEU A 315     118.790  61.450 127.070  1.00  0.00           H
ATOM   4786  CD2 LEU A 315     120.940  60.310 126.510  1.00  0.00           C
ATOM   4787 HD21 LEU A 315     120.330  60.970 125.860  1.00  0.00           H
ATOM   4788 HD22 LEU A 315     121.980  60.520 126.170  1.00  0.00           H
ATOM   4789 HD23 LEU A 315     120.660  59.240 126.520  1.00  0.00           H
ATOM   4790  C   LEU A 315     121.340  61.560 130.890  1.00  0.00           C
ATOM   4791  O   LEU A 315     122.360  61.220 131.460  1.00  0.00           O
ATOM   4792  N   ASP A 316     120.210  60.870 131.190  1.00  0.00           N
ATOM   4793  HN  ASP A 316     119.300  61.090 130.820  1.00  0.00           H
ATOM   4794  CA  ASP A 316     120.270  59.770 132.100  1.00  0.00           C
ATOM   4795  HA  ASP A 316     121.130  59.190 131.800  1.00  0.00           H
ATOM   4796  CB  ASP A 316     120.190  60.380 133.510  1.00  0.00           C
ATOM   4797  HB1 ASP A 316     120.780  61.300 133.730  1.00  0.00           H
ATOM   4798  HB2 ASP A 316     119.130  60.690 133.610  1.00  0.00           H
ATOM   4799  CG  ASP A 316     120.470  59.410 134.670  1.00  0.00           C
ATOM   4800  OD1 ASP A 316     120.510  58.150 134.400  1.00  0.00           O
ATOM   4801  OD2 ASP A 316     120.520  59.800 135.850  1.00  0.00           O
ATOM   4802  C   ASP A 316     119.050  58.910 131.630  1.00  0.00           C
ATOM   4803  O   ASP A 316     118.270  59.400 130.800  1.00  0.00           O
ATOM   4804  N   VAL A 317     118.920  57.680 132.080  1.00  0.00           N
ATOM   4805  HN  VAL A 317     119.570  57.340 132.750  1.00  0.00           H
ATOM   4806  CA  VAL A 317     117.910  56.780 131.730  1.00  0.00           C
ATOM   4807  HA  VAL A 317     117.160  57.300 131.150  1.00  0.00           H
ATOM   4808  CB  VAL A 317     118.470  55.600 130.820  1.00  0.00           C
ATOM   4809  HB  VAL A 317     119.140  55.010 131.470  1.00  0.00           H
ATOM   4810  CG1 VAL A 317     117.310  54.640 130.480  1.00  0.00           C
ATOM   4811 HG11 VAL A 317     116.360  55.120 130.150  1.00  0.00           H
ATOM   4812 HG12 VAL A 317     117.730  54.030 129.660  1.00  0.00           H
ATOM   4813 HG13 VAL A 317     117.030  53.910 131.270  1.00  0.00           H
ATOM   4814  CG2 VAL A 317     119.150  56.230 129.610  1.00  0.00           C
ATOM   4815 HG21 VAL A 317     118.370  56.890 129.160  1.00  0.00           H
ATOM   4816 HG22 VAL A 317     120.060  56.820 129.820  1.00  0.00           H
ATOM   4817 HG23 VAL A 317     119.430  55.420 128.910  1.00  0.00           H
ATOM   4818  C   VAL A 317     117.260  56.310 133.040  1.00  0.00           C
ATOM   4819  O   VAL A 317     117.950  56.010 134.010  1.00  0.00           O
ATOM   4820  N   LEU A 318     115.920  56.290 133.050  1.00  0.00           N
ATOM   4821  HN  LEU A 318     115.480  56.660 132.240  1.00  0.00           H
ATOM   4822  CA  LEU A 318     115.210  55.370 133.950  1.00  0.00           C
ATOM   4823  HA  LEU A 318     115.820  55.030 134.770  1.00  0.00           H
ATOM   4824  CB  LEU A 318     113.910  56.070 134.610  1.00  0.00           C
ATOM   4825  HB1 LEU A 318     114.280  57.060 134.940  1.00  0.00           H
ATOM   4826  HB2 LEU A 318     113.160  56.240 133.810  1.00  0.00           H
ATOM   4827  CG  LEU A 318     113.320  55.460 135.830  1.00  0.00           C
ATOM   4828  HG  LEU A 318     112.970  54.420 135.650  1.00  0.00           H
ATOM   4829  CD1 LEU A 318     114.330  55.390 136.990  1.00  0.00           C
ATOM   4830 HD11 LEU A 318     115.160  54.660 136.860  1.00  0.00           H
ATOM   4831 HD12 LEU A 318     114.850  56.360 137.140  1.00  0.00           H
ATOM   4832 HD13 LEU A 318     113.930  55.130 137.990  1.00  0.00           H
ATOM   4833  CD2 LEU A 318     111.930  56.080 136.210  1.00  0.00           C
ATOM   4834 HD21 LEU A 318     111.320  55.910 135.300  1.00  0.00           H
ATOM   4835 HD22 LEU A 318     111.620  55.580 137.160  1.00  0.00           H
ATOM   4836 HD23 LEU A 318     112.110  57.170 136.310  1.00  0.00           H
ATOM   4837  C   LEU A 318     114.790  54.120 133.250  1.00  0.00           C
ATOM   4838  O   LEU A 318     113.970  54.140 132.310  1.00  0.00           O
ATOM   4839  N   GLU A 319     115.270  52.960 133.790  1.00  0.00           N
ATOM   4840  HN  GLU A 319     115.810  53.030 134.630  1.00  0.00           H
ATOM   4841  CA  GLU A 319     114.960  51.610 133.310  1.00  0.00           C
ATOM   4842  HA  GLU A 319     114.590  51.630 132.300  1.00  0.00           H
ATOM   4843  CB  GLU A 319     116.210  50.680 133.270  1.00  0.00           C
ATOM   4844  HB1 GLU A 319     116.610  50.500 134.290  1.00  0.00           H
ATOM   4845  HB2 GLU A 319     115.830  49.740 132.820  1.00  0.00           H
ATOM   4846  CG  GLU A 319     117.310  51.290 132.380  1.00  0.00           C
ATOM   4847  HG1 GLU A 319     117.690  52.210 132.870  1.00  0.00           H
ATOM   4848  HG2 GLU A 319     116.920  51.420 131.350  1.00  0.00           H
ATOM   4849  CD  GLU A 319     118.510  50.380 132.410  1.00  0.00           C
ATOM   4850  OE1 GLU A 319     119.040  50.000 133.440  1.00  0.00           O
ATOM   4851  OE2 GLU A 319     118.870  49.870 131.300  1.00  0.00           O
ATOM   4852  C   GLU A 319     113.900  51.140 134.260  1.00  0.00           C
ATOM   4853  O   GLU A 319     114.170  51.030 135.490  1.00  0.00           O
ATOM   4854  N   VAL A 320     112.680  50.850 133.780  1.00  0.00           N
ATOM   4855  HN  VAL A 320     112.450  50.990 132.820  1.00  0.00           H
ATOM   4856  CA  VAL A 320     111.550  50.320 134.570  1.00  0.00           C
ATOM   4857  HA  VAL A 320     111.880  50.220 135.590  1.00  0.00           H
ATOM   4858  CB  VAL A 320     110.380  51.370 134.480  1.00  0.00           C
ATOM   4859  HB  VAL A 320     109.850  51.210 133.510  1.00  0.00           H
ATOM   4860  CG1 VAL A 320     109.430  51.080 135.630  1.00  0.00           C
ATOM   4861 HG11 VAL A 320     109.860  51.090 136.650  1.00  0.00           H
ATOM   4862 HG12 VAL A 320     108.600  51.820 135.670  1.00  0.00           H
ATOM   4863 HG13 VAL A 320     108.970  50.070 135.550  1.00  0.00           H
ATOM   4864  CG2 VAL A 320     110.930  52.770 134.680  1.00  0.00           C
ATOM   4865 HG21 VAL A 320     111.650  53.170 133.930  1.00  0.00           H
ATOM   4866 HG22 VAL A 320     110.100  53.500 134.770  1.00  0.00           H
ATOM   4867 HG23 VAL A 320     111.500  52.760 135.630  1.00  0.00           H
ATOM   4868  C   VAL A 320     111.210  48.940 134.020  1.00  0.00           C
ATOM   4869  O   VAL A 320     111.390  48.590 132.890  1.00  0.00           O
ATOM   4870  N   SER A 321     110.690  48.030 134.860  1.00  0.00           N
ATOM   4871  HN  SER A 321     110.720  48.120 135.850  1.00  0.00           H
ATOM   4872  CA  SER A 321     110.130  46.790 134.380  1.00  0.00           C
ATOM   4873  HA  SER A 321     110.030  46.800 133.310  1.00  0.00           H
ATOM   4874  CB  SER A 321     110.920  45.580 134.890  1.00  0.00           C
ATOM   4875  HB1 SER A 321     110.860  45.460 135.990  1.00  0.00           H
ATOM   4876  HB2 SER A 321     112.000  45.780 134.740  1.00  0.00           H
ATOM   4877  OG  SER A 321     110.660  44.360 134.140  1.00  0.00           O
ATOM   4878  HG1 SER A 321     109.810  44.010 134.420  1.00  0.00           H
ATOM   4879  C   SER A 321     108.780  46.620 134.940  1.00  0.00           C
ATOM   4880  O   SER A 321     108.450  47.100 136.020  1.00  0.00           O
ATOM   4881  N   ASN A 322     107.980  46.030 134.110  1.00  0.00           N
ATOM   4882  HN  ASN A 322     108.290  45.650 133.250  1.00  0.00           H
ATOM   4883  CA  ASN A 322     106.520  45.730 134.360  1.00  0.00           C
ATOM   4884  HA  ASN A 322     106.440  44.840 134.970  1.00  0.00           H
ATOM   4885  CB  ASN A 322     105.740  46.880 134.990  1.00  0.00           C
ATOM   4886  HB1 ASN A 322     106.300  47.500 135.720  1.00  0.00           H
ATOM   4887  HB2 ASN A 322     105.390  47.580 134.200  1.00  0.00           H
ATOM   4888  CG  ASN A 322     104.420  46.340 135.500  1.00  0.00           C
ATOM   4889  OD1 ASN A 322     103.480  46.150 134.690  1.00  0.00           O
ATOM   4890  ND2 ASN A 322     104.300  46.210 136.810  1.00  0.00           N
ATOM   4891 HD21 ASN A 322     105.130  46.340 137.330  1.00  0.00           H
ATOM   4892 HD22 ASN A 322     103.550  45.640 137.170  1.00  0.00           H
ATOM   4893  C   ASN A 322     105.920  45.350 133.030  1.00  0.00           C
ATOM   4894  O   ASN A 322     105.760  46.180 132.100  1.00  0.00           O
ATOM   4895  N   SER A 323     105.720  43.990 132.800  1.00  0.00           N
ATOM   4896  HN  SER A 323     106.060  43.360 133.490  1.00  0.00           H
ATOM   4897  CA  SER A 323     105.190  43.480 131.560  1.00  0.00           C
ATOM   4898  HA  SER A 323     105.810  43.890 130.780  1.00  0.00           H
ATOM   4899  CB  SER A 323     105.220  41.910 131.550  1.00  0.00           C
ATOM   4900  HB1 SER A 323     104.780  41.600 130.580  1.00  0.00           H
ATOM   4901  HB2 SER A 323     104.520  41.570 132.340  1.00  0.00           H
ATOM   4902  OG  SER A 323     106.480  41.350 131.770  1.00  0.00           O
ATOM   4903  HG1 SER A 323     106.730  41.350 132.690  1.00  0.00           H
ATOM   4904  C   SER A 323     103.800  43.860 131.280  1.00  0.00           C
ATOM   4905  O   SER A 323     103.440  44.220 130.200  1.00  0.00           O
ATOM   4906  N   SER A 324     102.940  43.780 132.330  1.00  0.00           N
ATOM   4907  HN  SER A 324     103.440  43.750 133.190  1.00  0.00           H
ATOM   4908  CA  SER A 324     101.540  44.010 132.220  1.00  0.00           C
ATOM   4909  HA  SER A 324     101.280  43.460 131.330  1.00  0.00           H
ATOM   4910  CB  SER A 324     100.800  43.760 133.500  1.00  0.00           C
ATOM   4911  HB1 SER A 324     101.130  44.480 134.270  1.00  0.00           H
ATOM   4912  HB2 SER A 324     101.000  42.730 133.870  1.00  0.00           H
ATOM   4913  OG  SER A 324      99.340  43.910 133.420  1.00  0.00           O
ATOM   4914  HG1 SER A 324      99.070  43.200 132.840  1.00  0.00           H
ATOM   4915  C   SER A 324     101.200  45.400 131.750  1.00  0.00           C
ATOM   4916  O   SER A 324     100.320  45.570 130.860  1.00  0.00           O
ATOM   4917  N   LEU A 325     101.870  46.450 132.300  1.00  0.00           N
ATOM   4918  HN  LEU A 325     102.470  46.150 133.040  1.00  0.00           H
ATOM   4919  CA  LEU A 325     101.780  47.860 131.850  1.00  0.00           C
ATOM   4920  HA  LEU A 325     100.740  48.120 131.900  1.00  0.00           H
ATOM   4921  CB  LEU A 325     102.490  48.690 132.870  1.00  0.00           C
ATOM   4922  HB1 LEU A 325     102.070  48.530 133.890  1.00  0.00           H
ATOM   4923  HB2 LEU A 325     103.460  48.140 132.870  1.00  0.00           H
ATOM   4924  CG  LEU A 325     102.610  50.190 132.610  1.00  0.00           C
ATOM   4925  HG  LEU A 325     103.030  50.380 131.590  1.00  0.00           H
ATOM   4926  CD1 LEU A 325     101.280  50.850 132.910  1.00  0.00           C
ATOM   4927 HD11 LEU A 325     100.610  50.980 132.030  1.00  0.00           H
ATOM   4928 HD12 LEU A 325     100.710  50.330 133.710  1.00  0.00           H
ATOM   4929 HD13 LEU A 325     101.390  51.840 133.400  1.00  0.00           H
ATOM   4930  CD2 LEU A 325     103.590  50.810 133.590  1.00  0.00           C
ATOM   4931 HD21 LEU A 325     103.250  50.870 134.650  1.00  0.00           H
ATOM   4932 HD22 LEU A 325     104.420  50.070 133.580  1.00  0.00           H
ATOM   4933 HD23 LEU A 325     103.970  51.810 133.290  1.00  0.00           H
ATOM   4934  C   LEU A 325     102.220  48.140 130.440  1.00  0.00           C
ATOM   4935  O   LEU A 325     101.680  48.880 129.620  1.00  0.00           O
ATOM   4936  N   ARG A 326     103.260  47.330 130.040  1.00  0.00           N
ATOM   4937  HN  ARG A 326     103.480  46.630 130.720  1.00  0.00           H
ATOM   4938  CA  ARG A 326     103.880  47.370 128.700  1.00  0.00           C
ATOM   4939  HA  ARG A 326     104.080  48.360 128.320  1.00  0.00           H
ATOM   4940  CB  ARG A 326     105.170  46.580 128.560  1.00  0.00           C
ATOM   4941  HB1 ARG A 326     105.870  46.720 129.410  1.00  0.00           H
ATOM   4942  HB2 ARG A 326     104.870  45.510 128.560  1.00  0.00           H
ATOM   4943  CG  ARG A 326     106.170  47.000 127.470  1.00  0.00           C
ATOM   4944  HG1 ARG A 326     105.750  46.650 126.500  1.00  0.00           H
ATOM   4945  HG2 ARG A 326     107.050  46.350 127.650  1.00  0.00           H
ATOM   4946  CD  ARG A 326     106.550  48.480 127.420  1.00  0.00           C
ATOM   4947  HD1 ARG A 326     106.990  48.860 128.370  1.00  0.00           H
ATOM   4948  HD2 ARG A 326     105.680  49.110 127.130  1.00  0.00           H
ATOM   4949  NE  ARG A 326     107.620  48.450 126.380  1.00  0.00           N
ATOM   4950  HE  ARG A 326     108.570  48.320 126.670  1.00  0.00           H
ATOM   4951  CZ  ARG A 326     107.430  48.730 125.120  1.00  0.00           C
ATOM   4952  NH1 ARG A 326     106.260  49.060 124.630  1.00  0.00           N
ATOM   4953 HH11 ARG A 326     106.150  49.280 123.660  1.00  0.00           H
ATOM   4954 HH12 ARG A 326     105.520  49.490 125.150  1.00  0.00           H
ATOM   4955  NH2 ARG A 326     108.470  48.610 124.280  1.00  0.00           N
ATOM   4956 HH21 ARG A 326     108.470  48.830 123.310  1.00  0.00           H
ATOM   4957 HH22 ARG A 326     109.220  48.130 124.740  1.00  0.00           H
ATOM   4958  C   ARG A 326     102.920  46.940 127.560  1.00  0.00           C
ATOM   4959  O   ARG A 326     102.930  47.490 126.500  1.00  0.00           O
ATOM   4960  N   ARG A 327     102.030  45.960 127.850  1.00  0.00           N
ATOM   4961  HN  ARG A 327     102.220  45.490 128.710  1.00  0.00           H
ATOM   4962  CA  ARG A 327     100.830  45.700 127.020  1.00  0.00           C
ATOM   4963  HA  ARG A 327     101.110  45.510 126.000  1.00  0.00           H
ATOM   4964  CB  ARG A 327      99.960  44.530 127.620  1.00  0.00           C
ATOM   4965  HB1 ARG A 327      99.550  44.830 128.610  1.00  0.00           H
ATOM   4966  HB2 ARG A 327      99.140  44.250 126.920  1.00  0.00           H
ATOM   4967  CG  ARG A 327     100.720  43.180 127.960  1.00  0.00           C
ATOM   4968  HG1 ARG A 327      99.940  42.610 128.510  1.00  0.00           H
ATOM   4969  HG2 ARG A 327     101.570  43.420 128.620  1.00  0.00           H
ATOM   4970  CD  ARG A 327     101.100  42.370 126.720  1.00  0.00           C
ATOM   4971  HD1 ARG A 327     101.930  42.870 126.190  1.00  0.00           H
ATOM   4972  HD2 ARG A 327     100.270  42.100 126.020  1.00  0.00           H
ATOM   4973  NE  ARG A 327     101.600  41.080 127.270  1.00  0.00           N
ATOM   4974  HE  ARG A 327     100.910  40.410 127.540  1.00  0.00           H
ATOM   4975  CZ  ARG A 327     102.790  40.690 127.250  1.00  0.00           C
ATOM   4976  NH1 ARG A 327     103.870  41.420 127.030  1.00  0.00           N
ATOM   4977 HH11 ARG A 327     104.680  40.840 127.040  1.00  0.00           H
ATOM   4978 HH12 ARG A 327     103.860  42.390 126.820  1.00  0.00           H
ATOM   4979  NH2 ARG A 327     103.080  39.420 127.430  1.00  0.00           N
ATOM   4980 HH21 ARG A 327     104.020  39.090 127.450  1.00  0.00           H
ATOM   4981 HH22 ARG A 327     102.390  38.700 127.390  1.00  0.00           H
ATOM   4982  C   ARG A 327      99.940  46.870 126.780  1.00  0.00           C
ATOM   4983  O   ARG A 327      99.390  46.960 125.690  1.00  0.00           O
ATOM   4984  N   ARG A 328      99.720  47.790 127.730  1.00  0.00           N
ATOM   4985  HN  ARG A 328     100.260  47.810 128.570  1.00  0.00           H
ATOM   4986  CA  ARG A 328      98.780  48.810 127.610  1.00  0.00           C
ATOM   4987  HA  ARG A 328      97.860  48.300 127.360  1.00  0.00           H
ATOM   4988  CB  ARG A 328      98.590  49.570 128.970  1.00  0.00           C
ATOM   4989  HB1 ARG A 328      99.600  49.970 129.230  1.00  0.00           H
ATOM   4990  HB2 ARG A 328      97.900  50.430 128.820  1.00  0.00           H
ATOM   4991  CG  ARG A 328      98.020  48.730 130.140  1.00  0.00           C
ATOM   4992  HG1 ARG A 328      98.270  49.340 131.030  1.00  0.00           H
ATOM   4993  HG2 ARG A 328      98.700  47.880 130.330  1.00  0.00           H
ATOM   4994  CD  ARG A 328      96.540  48.410 130.050  1.00  0.00           C
ATOM   4995  HD1 ARG A 328      96.220  47.920 129.100  1.00  0.00           H
ATOM   4996  HD2 ARG A 328      95.890  49.290 130.180  1.00  0.00           H
ATOM   4997  NE  ARG A 328      96.310  47.510 131.170  1.00  0.00           N
ATOM   4998  HE  ARG A 328      96.910  46.720 131.310  1.00  0.00           H
ATOM   4999  CZ  ARG A 328      95.520  47.730 132.200  1.00  0.00           C
ATOM   5000  NH1 ARG A 328      94.470  48.520 132.180  1.00  0.00           N
ATOM   5001 HH11 ARG A 328      93.880  48.620 132.980  1.00  0.00           H
ATOM   5002 HH12 ARG A 328      94.130  48.810 131.280  1.00  0.00           H
ATOM   5003  NH2 ARG A 328      95.700  47.100 133.360  1.00  0.00           N
ATOM   5004 HH21 ARG A 328      94.960  47.220 134.030  1.00  0.00           H
ATOM   5005 HH22 ARG A 328      96.680  46.940 133.500  1.00  0.00           H
ATOM   5006  C   ARG A 328      99.110  49.850 126.550  1.00  0.00           C
ATOM   5007  O   ARG A 328     100.250  50.260 126.390  1.00  0.00           O
ATOM   5008  N   LEU A 329      98.060  50.290 125.770  1.00  0.00           N
ATOM   5009  HN  LEU A 329      97.150  49.890 125.810  1.00  0.00           H
ATOM   5010  CA  LEU A 329      98.150  51.560 125.010  1.00  0.00           C
ATOM   5011  HA  LEU A 329      99.140  51.630 124.580  1.00  0.00           H
ATOM   5012  CB  LEU A 329      97.070  51.690 123.910  1.00  0.00           C
ATOM   5013  HB1 LEU A 329      97.150  50.800 123.240  1.00  0.00           H
ATOM   5014  HB2 LEU A 329      96.110  51.670 124.460  1.00  0.00           H
ATOM   5015  CG  LEU A 329      97.220  52.980 123.070  1.00  0.00           C
ATOM   5016  HG  LEU A 329      97.060  53.840 123.760  1.00  0.00           H
ATOM   5017  CD1 LEU A 329      98.580  53.020 122.440  1.00  0.00           C
ATOM   5018 HD11 LEU A 329      99.340  53.040 123.250  1.00  0.00           H
ATOM   5019 HD12 LEU A 329      98.720  52.110 121.820  1.00  0.00           H
ATOM   5020 HD13 LEU A 329      98.780  53.930 121.850  1.00  0.00           H
ATOM   5021  CD2 LEU A 329      96.260  53.050 121.910  1.00  0.00           C
ATOM   5022 HD21 LEU A 329      96.550  52.290 121.160  1.00  0.00           H
ATOM   5023 HD22 LEU A 329      95.240  52.830 122.280  1.00  0.00           H
ATOM   5024 HD23 LEU A 329      96.240  54.070 121.480  1.00  0.00           H
ATOM   5025  C   LEU A 329      98.070  52.820 126.000  1.00  0.00           C
ATOM   5026  O   LEU A 329      97.350  52.830 127.030  1.00  0.00           O
ATOM   5027  N   ILE A 330      98.690  53.880 125.700  1.00  0.00           N
ATOM   5028  HN  ILE A 330      99.260  53.980 124.890  1.00  0.00           H
ATOM   5029  CA  ILE A 330      98.470  55.150 126.420  1.00  0.00           C
ATOM   5030  HA  ILE A 330      97.760  55.090 127.240  1.00  0.00           H
ATOM   5031  CB  ILE A 330      99.790  55.540 127.140  1.00  0.00           C
ATOM   5032  HB  ILE A 330     100.570  55.850 126.400  1.00  0.00           H
ATOM   5033  CG2 ILE A 330      99.540  56.750 128.030  1.00  0.00           C
ATOM   5034 HG21 ILE A 330     100.500  56.960 128.550  1.00  0.00           H
ATOM   5035 HG22 ILE A 330      99.150  57.690 127.590  1.00  0.00           H
ATOM   5036 HG23 ILE A 330      98.840  56.380 128.810  1.00  0.00           H
ATOM   5037  CG1 ILE A 330     100.540  54.410 127.860  1.00  0.00           C
ATOM   5038 HG11 ILE A 330     101.490  54.900 128.150  1.00  0.00           H
ATOM   5039 HG12 ILE A 330     100.680  53.650 127.070  1.00  0.00           H
ATOM   5040  CD  ILE A 330      99.900  53.780 129.160  1.00  0.00           C
ATOM   5041  HD1 ILE A 330     100.430  52.860 129.480  1.00  0.00           H
ATOM   5042  HD2 ILE A 330      99.840  54.620 129.890  1.00  0.00           H
ATOM   5043  HD3 ILE A 330      98.840  53.510 128.970  1.00  0.00           H
ATOM   5044  C   ILE A 330      97.910  56.120 125.420  1.00  0.00           C
ATOM   5045  O   ILE A 330      98.280  56.110 124.230  1.00  0.00           O
ATOM   5046  N   LEU A 331      97.030  56.960 125.850  1.00  0.00           N
ATOM   5047  HN  LEU A 331      96.690  56.980 126.790  1.00  0.00           H
ATOM   5048  CA  LEU A 331      96.350  57.860 124.930  1.00  0.00           C
ATOM   5049  HA  LEU A 331      96.620  57.830 123.890  1.00  0.00           H
ATOM   5050  CB  LEU A 331      94.780  57.700 125.000  1.00  0.00           C
ATOM   5051  HB1 LEU A 331      94.270  57.970 125.950  1.00  0.00           H
ATOM   5052  HB2 LEU A 331      94.320  58.500 124.400  1.00  0.00           H
ATOM   5053  CG  LEU A 331      94.200  56.290 124.780  1.00  0.00           C
ATOM   5054  HG  LEU A 331      94.630  55.630 125.560  1.00  0.00           H
ATOM   5055  CD1 LEU A 331      92.690  56.440 125.000  1.00  0.00           C
ATOM   5056 HD11 LEU A 331      92.280  56.940 125.900  1.00  0.00           H
ATOM   5057 HD12 LEU A 331      92.420  57.150 124.190  1.00  0.00           H
ATOM   5058 HD13 LEU A 331      92.210  55.470 124.740  1.00  0.00           H
ATOM   5059  CD2 LEU A 331      94.450  55.680 123.430  1.00  0.00           C
ATOM   5060 HD21 LEU A 331      95.530  55.700 123.180  1.00  0.00           H
[truncated: 3,341,080 more chars]
