# Supplementary material for: Structure of the PAPP-ABP5 complex reveals mechanism of substrate recognition
Source: Nat Commun. 2022 Sep 20;13:5500. doi: 10.1038/s41467-022-33175-2 (PMC9489782; doi:10.1038/s41467-022-33175-2)
Supplement: Supplementary file 5 — Supplementary Data 2 [file 41467_2022_33175_MOESM5_ESM.zip › simulation Finals/Final_12.pdb]

REMARK    GENERATED BY TRJCONV
TITLE     active-agonist+G_alpha in water
REMARK    THIS IS A SIMULATION BOX
CRYST1  187.775  187.775  187.775  90.00  90.00  90.00 P 1           1
MODEL        1
ATOM      1  N   ARG A  15     100.620 102.990 164.910  1.00  0.00           N
ATOM      2  HT1 ARG A  15     100.850 102.560 164.040  1.00  0.00           H
ATOM      3  HT2 ARG A  15     100.920 103.890 165.210  1.00  0.00           H
ATOM      4  CA  ARG A  15      99.480 102.370 165.570  1.00  0.00           C
ATOM      5  HA  ARG A  15      99.700 101.330 165.730  1.00  0.00           H
ATOM      6  CB  ARG A  15      99.170 103.260 166.770  1.00  0.00           C
ATOM      7  HB1 ARG A  15      98.860 104.290 166.500  1.00  0.00           H
ATOM      8  HB2 ARG A  15      98.320 102.830 167.340  1.00  0.00           H
ATOM      9  CG  ARG A  15     100.320 103.380 167.820  1.00  0.00           C
ATOM     10  HG1 ARG A  15      99.820 103.950 168.640  1.00  0.00           H
ATOM     11  HG2 ARG A  15     101.170 103.930 167.370  1.00  0.00           H
ATOM     12  CD  ARG A  15     100.840 102.030 168.330  1.00  0.00           C
ATOM     13  HD1 ARG A  15     101.660 102.250 169.040  1.00  0.00           H
ATOM     14  HD2 ARG A  15     101.210 101.360 167.520  1.00  0.00           H
ATOM     15  NE  ARG A  15      99.740 101.380 168.890  1.00  0.00           N
ATOM     16  HE  ARG A  15      98.930 101.940 169.030  1.00  0.00           H
ATOM     17  CZ  ARG A  15      99.870 100.500 169.860  1.00  0.00           C
ATOM     18  NH1 ARG A  15     101.070  99.900 170.020  1.00  0.00           N
ATOM     19 HH11 ARG A  15     101.180  99.440 170.900  1.00  0.00           H
ATOM     20 HH12 ARG A  15     101.890 100.180 169.520  1.00  0.00           H
ATOM     21  NH2 ARG A  15      99.020 100.350 170.760  1.00  0.00           N
ATOM     22 HH21 ARG A  15      99.140  99.710 171.520  1.00  0.00           H
ATOM     23 HH22 ARG A  15      98.310 101.050 170.860  1.00  0.00           H
ATOM     24  C   ARG A  15      98.290 102.160 164.680  1.00  0.00           C
ATOM     25  O   ARG A  15      97.200 102.670 164.940  1.00  0.00           O
ATOM     26  N   ALA A  16      98.480 101.420 163.590  1.00  0.00           N
ATOM     27  HN  ALA A  16      99.400 101.140 163.350  1.00  0.00           H
ATOM     28  CA  ALA A  16      97.390 101.070 162.680  1.00  0.00           C
ATOM     29  HA  ALA A  16      97.090 101.890 162.050  1.00  0.00           H
ATOM     30  CB  ALA A  16      98.020 100.050 161.710  1.00  0.00           C
ATOM     31  HB1 ALA A  16      98.100  99.000 162.060  1.00  0.00           H
ATOM     32  HB2 ALA A  16      97.530 100.130 160.720  1.00  0.00           H
ATOM     33  HB3 ALA A  16      99.050 100.310 161.380  1.00  0.00           H
ATOM     34  C   ALA A  16      96.160 100.430 163.380  1.00  0.00           C
ATOM     35  O   ALA A  16      96.340  99.620 164.270  1.00  0.00           O
ATOM     36  N   LEU A  17      94.870 100.860 163.000  1.00  0.00           N
ATOM     37  HN  LEU A  17      94.790 101.460 162.210  1.00  0.00           H
ATOM     38  CA  LEU A  17      93.600 100.400 163.550  1.00  0.00           C
ATOM     39  HA  LEU A  17      93.780  99.940 164.500  1.00  0.00           H
ATOM     40  CB  LEU A  17      92.660 101.670 163.770  1.00  0.00           C
ATOM     41  HB1 LEU A  17      93.370 102.380 164.230  1.00  0.00           H
ATOM     42  HB2 LEU A  17      92.290 102.060 162.800  1.00  0.00           H
ATOM     43  CG  LEU A  17      91.470 101.500 164.600  1.00  0.00           C
ATOM     44  HG  LEU A  17      90.860 100.690 164.150  1.00  0.00           H
ATOM     45  CD1 LEU A  17      91.880 100.960 166.000  1.00  0.00           C
ATOM     46 HD11 LEU A  17      92.070  99.870 166.070  1.00  0.00           H
ATOM     47 HD12 LEU A  17      92.790 101.410 166.430  1.00  0.00           H
ATOM     48 HD13 LEU A  17      91.030 101.250 166.660  1.00  0.00           H
ATOM     49  CD2 LEU A  17      90.610 102.720 164.690  1.00  0.00           C
ATOM     50 HD21 LEU A  17      91.090 103.510 165.310  1.00  0.00           H
ATOM     51 HD22 LEU A  17      90.550 103.160 163.670  1.00  0.00           H
ATOM     52 HD23 LEU A  17      89.630 102.360 165.080  1.00  0.00           H
ATOM     53  C   LEU A  17      93.030  99.320 162.600  1.00  0.00           C
ATOM     54  O   LEU A  17      93.030  99.510 161.400  1.00  0.00           O
ATOM     55  N   TYR A  18      92.590  98.130 163.070  1.00  0.00           N
ATOM     56  HN  TYR A  18      92.800  97.770 163.980  1.00  0.00           H
ATOM     57  CA  TYR A  18      92.160  97.120 162.150  1.00  0.00           C
ATOM     58  HA  TYR A  18      92.230  97.470 161.130  1.00  0.00           H
ATOM     59  CB  TYR A  18      93.010  95.770 162.280  1.00  0.00           C
ATOM     60  HB1 TYR A  18      94.100  96.010 162.260  1.00  0.00           H
ATOM     61  HB2 TYR A  18      92.870  95.280 163.270  1.00  0.00           H
ATOM     62  CG  TYR A  18      92.730  94.640 161.230  1.00  0.00           C
ATOM     63  CD1 TYR A  18      91.740  93.720 161.460  1.00  0.00           C
ATOM     64  HD1 TYR A  18      91.090  93.910 162.290  1.00  0.00           H
ATOM     65  CE1 TYR A  18      91.510  92.710 160.490  1.00  0.00           C
ATOM     66  HE1 TYR A  18      90.720  92.000 160.680  1.00  0.00           H
ATOM     67  CZ  TYR A  18      92.280  92.710 159.310  1.00  0.00           C
ATOM     68  OH  TYR A  18      92.020  91.720 158.280  1.00  0.00           O
ATOM     69  HH  TYR A  18      92.730  91.750 157.630  1.00  0.00           H
ATOM     70  CD2 TYR A  18      93.550  94.610 160.090  1.00  0.00           C
ATOM     71  HD2 TYR A  18      94.260  95.430 160.030  1.00  0.00           H
ATOM     72  CE2 TYR A  18      93.360  93.590 159.150  1.00  0.00           C
ATOM     73  HE2 TYR A  18      93.950  93.600 158.250  1.00  0.00           H
ATOM     74  C   TYR A  18      90.740  96.700 162.400  1.00  0.00           C
ATOM     75  O   TYR A  18      90.250  96.390 163.490  1.00  0.00           O
ATOM     76  N   PHE A  19      89.930  96.760 161.350  1.00  0.00           N
ATOM     77  HN  PHE A  19      90.390  96.870 160.470  1.00  0.00           H
ATOM     78  CA  PHE A  19      88.500  96.570 161.340  1.00  0.00           C
ATOM     79  HA  PHE A  19      87.990  96.680 162.280  1.00  0.00           H
ATOM     80  CB  PHE A  19      87.910  97.640 160.410  1.00  0.00           C
ATOM     81  HB1 PHE A  19      88.520  97.580 159.480  1.00  0.00           H
ATOM     82  HB2 PHE A  19      86.840  97.630 160.120  1.00  0.00           H
ATOM     83  CG  PHE A  19      88.010  99.030 160.920  1.00  0.00           C
ATOM     84  CD1 PHE A  19      86.860  99.620 161.460  1.00  0.00           C
ATOM     85  HD1 PHE A  19      85.900  99.140 161.370  1.00  0.00           H
ATOM     86  CE1 PHE A  19      86.840 100.880 162.080  1.00  0.00           C
ATOM     87  HE1 PHE A  19      86.000 101.450 162.430  1.00  0.00           H
ATOM     88  CZ  PHE A  19      88.110 101.500 162.240  1.00  0.00           C
ATOM     89  HZ  PHE A  19      88.140 102.410 162.830  1.00  0.00           H
ATOM     90  CD2 PHE A  19      89.200  99.760 161.040  1.00  0.00           C
ATOM     91  HD2 PHE A  19      90.040  99.340 160.510  1.00  0.00           H
ATOM     92  CE2 PHE A  19      89.320 100.910 161.810  1.00  0.00           C
ATOM     93  HE2 PHE A  19      90.260 101.450 161.830  1.00  0.00           H
ATOM     94  C   PHE A  19      88.110  95.250 160.760  1.00  0.00           C
ATOM     95  O   PHE A  19      88.370  94.980 159.590  1.00  0.00           O
ATOM     96  N   SER A  20      87.430  94.350 161.540  1.00  0.00           N
ATOM     97  HN  SER A  20      87.010  94.510 162.430  1.00  0.00           H
ATOM     98  CA  SER A  20      87.380  92.940 161.070  1.00  0.00           C
ATOM     99  HA  SER A  20      88.190  92.810 160.360  1.00  0.00           H
ATOM    100  CB  SER A  20      87.660  91.850 162.100  1.00  0.00           C
ATOM    101  HB1 SER A  20      88.610  92.040 162.650  1.00  0.00           H
ATOM    102  HB2 SER A  20      87.720  90.820 161.670  1.00  0.00           H
ATOM    103  OG  SER A  20      86.570  91.790 163.040  1.00  0.00           O
ATOM    104  HG1 SER A  20      86.430  92.660 163.400  1.00  0.00           H
ATOM    105  C   SER A  20      86.160  92.680 160.290  1.00  0.00           C
ATOM    106  O   SER A  20      85.940  91.550 159.860  1.00  0.00           O
ATOM    107  N   GLY A  21      85.370  93.670 159.900  1.00  0.00           N
ATOM    108  HN  GLY A  21      85.560  94.570 160.280  1.00  0.00           H
ATOM    109  CA  GLY A  21      84.160  93.550 158.990  1.00  0.00           C
ATOM    110  HA1 GLY A  21      84.460  93.060 158.080  1.00  0.00           H
ATOM    111  HA2 GLY A  21      83.890  94.590 158.850  1.00  0.00           H
ATOM    112  C   GLY A  21      82.950  92.800 159.610  1.00  0.00           C
ATOM    113  O   GLY A  21      82.110  92.170 158.980  1.00  0.00           O
ATOM    114  N   ARG A  22      82.860  92.830 160.960  1.00  0.00           N
ATOM    115  HN  ARG A  22      83.580  93.260 161.510  1.00  0.00           H
ATOM    116  CA  ARG A  22      81.900  92.010 161.660  1.00  0.00           C
ATOM    117  HA  ARG A  22      81.380  91.340 161.000  1.00  0.00           H
ATOM    118  CB  ARG A  22      82.550  91.290 162.870  1.00  0.00           C
ATOM    119  HB1 ARG A  22      83.320  91.960 163.320  1.00  0.00           H
ATOM    120  HB2 ARG A  22      81.930  91.070 163.760  1.00  0.00           H
ATOM    121  CG  ARG A  22      83.320  90.040 162.400  1.00  0.00           C
ATOM    122  HG1 ARG A  22      83.710  89.540 163.320  1.00  0.00           H
ATOM    123  HG2 ARG A  22      84.230  90.340 161.840  1.00  0.00           H
ATOM    124  CD  ARG A  22      82.570  89.070 161.510  1.00  0.00           C
ATOM    125  HD1 ARG A  22      83.090  88.090 161.410  1.00  0.00           H
ATOM    126  HD2 ARG A  22      82.560  89.430 160.460  1.00  0.00           H
ATOM    127  NE  ARG A  22      81.290  88.710 162.190  1.00  0.00           N
ATOM    128  HE  ARG A  22      81.120  89.030 163.120  1.00  0.00           H
ATOM    129  CZ  ARG A  22      80.280  88.060 161.570  1.00  0.00           C
ATOM    130  NH1 ARG A  22      80.360  87.580 160.350  1.00  0.00           N
ATOM    131 HH11 ARG A  22      79.610  87.240 159.790  1.00  0.00           H
ATOM    132 HH12 ARG A  22      81.140  86.980 160.160  1.00  0.00           H
ATOM    133  NH2 ARG A  22      79.110  88.170 162.220  1.00  0.00           N
ATOM    134 HH21 ARG A  22      78.240  88.010 161.740  1.00  0.00           H
ATOM    135 HH22 ARG A  22      79.100  88.840 162.960  1.00  0.00           H
ATOM    136  C   ARG A  22      80.840  92.930 162.350  1.00  0.00           C
ATOM    137  O   ARG A  22      79.630  92.600 162.290  1.00  0.00           O
ATOM    138  N   GLY A  23      81.240  94.070 162.910  1.00  0.00           N
ATOM    139  HN  GLY A  23      82.170  94.390 162.730  1.00  0.00           H
ATOM    140  CA  GLY A  23      80.350  94.980 163.540  1.00  0.00           C
ATOM    141  HA1 GLY A  23      79.890  94.420 164.350  1.00  0.00           H
ATOM    142  HA2 GLY A  23      79.590  95.370 162.880  1.00  0.00           H
ATOM    143  C   GLY A  23      81.020  96.240 164.090  1.00  0.00           C
ATOM    144  O   GLY A  23      80.310  97.200 164.480  1.00  0.00           O
ATOM    145  N   GLU A  24      82.310  96.360 164.290  1.00  0.00           N
ATOM    146  HN  GLU A  24      82.930  95.600 164.090  1.00  0.00           H
ATOM    147  CA  GLU A  24      83.090  97.530 164.850  1.00  0.00           C
ATOM    148  HA  GLU A  24      82.700  97.850 165.810  1.00  0.00           H
ATOM    149  CB  GLU A  24      84.600  97.100 164.980  1.00  0.00           C
ATOM    150  HB1 GLU A  24      85.080  97.300 163.990  1.00  0.00           H
ATOM    151  HB2 GLU A  24      84.960  97.880 165.680  1.00  0.00           H
ATOM    152  CG  GLU A  24      85.000  95.720 165.470  1.00  0.00           C
ATOM    153  HG1 GLU A  24      84.310  95.280 166.210  1.00  0.00           H
ATOM    154  HG2 GLU A  24      85.990  95.790 165.980  1.00  0.00           H
ATOM    155  CD  GLU A  24      85.190  94.680 164.360  1.00  0.00           C
ATOM    156  OE1 GLU A  24      84.200  94.280 163.730  1.00  0.00           O
ATOM    157  OE2 GLU A  24      86.340  94.230 164.050  1.00  0.00           O
ATOM    158  C   GLU A  24      83.010  98.670 163.910  1.00  0.00           C
ATOM    159  O   GLU A  24      83.380  98.480 162.740  1.00  0.00           O
ATOM    160  N   GLN A  25      82.530  99.790 164.410  1.00  0.00           N
ATOM    161  HN  GLN A  25      82.090  99.690 165.300  1.00  0.00           H
ATOM    162  CA  GLN A  25      82.560 101.140 163.850  1.00  0.00           C
ATOM    163  HA  GLN A  25      83.300 101.190 163.060  1.00  0.00           H
ATOM    164  CB  GLN A  25      81.160 101.410 163.110  1.00  0.00           C
ATOM    165  HB1 GLN A  25      80.440 101.240 163.940  1.00  0.00           H
ATOM    166  HB2 GLN A  25      81.140 102.500 162.930  1.00  0.00           H
ATOM    167  CG  GLN A  25      80.840 100.630 161.810  1.00  0.00           C
ATOM    168  HG1 GLN A  25      81.000  99.550 161.990  1.00  0.00           H
ATOM    169  HG2 GLN A  25      81.460 100.860 160.910  1.00  0.00           H
ATOM    170  CD  GLN A  25      79.310 100.770 161.330  1.00  0.00           C
ATOM    171  OE1 GLN A  25      78.650  99.760 161.320  1.00  0.00           O
ATOM    172  NE2 GLN A  25      78.880 102.070 161.130  1.00  0.00           N
ATOM    173 HE21 GLN A  25      79.530 102.820 161.190  1.00  0.00           H
ATOM    174 HE22 GLN A  25      77.950 102.260 160.820  1.00  0.00           H
ATOM    175  C   GLN A  25      82.890 102.220 164.890  1.00  0.00           C
ATOM    176  O   GLN A  25      82.780 101.920 166.090  1.00  0.00           O
ATOM    177  N   LEU A  26      83.300 103.430 164.440  1.00  0.00           N
ATOM    178  HN  LEU A  26      83.440 103.690 163.490  1.00  0.00           H
ATOM    179  CA  LEU A  26      83.440 104.520 165.360  1.00  0.00           C
ATOM    180  HA  LEU A  26      83.040 104.320 166.350  1.00  0.00           H
ATOM    181  CB  LEU A  26      84.850 105.150 165.480  1.00  0.00           C
ATOM    182  HB1 LEU A  26      85.180 105.730 164.590  1.00  0.00           H
ATOM    183  HB2 LEU A  26      84.760 105.850 166.340  1.00  0.00           H
ATOM    184  CG  LEU A  26      85.920 104.100 165.730  1.00  0.00           C
ATOM    185  HG  LEU A  26      85.890 103.420 164.860  1.00  0.00           H
ATOM    186  CD1 LEU A  26      87.300 104.740 165.860  1.00  0.00           C
ATOM    187 HD11 LEU A  26      87.350 105.450 166.700  1.00  0.00           H
ATOM    188 HD12 LEU A  26      88.040 103.960 166.140  1.00  0.00           H
ATOM    189 HD13 LEU A  26      87.620 105.170 164.880  1.00  0.00           H
ATOM    190  CD2 LEU A  26      85.700 103.350 167.070  1.00  0.00           C
ATOM    191 HD21 LEU A  26      84.690 102.880 167.080  1.00  0.00           H
ATOM    192 HD22 LEU A  26      86.430 102.520 167.100  1.00  0.00           H
ATOM    193 HD23 LEU A  26      85.780 103.980 167.980  1.00  0.00           H
ATOM    194  C   LEU A  26      82.530 105.600 164.860  1.00  0.00           C
ATOM    195  O   LEU A  26      82.190 105.660 163.700  1.00  0.00           O
ATOM    196  N   ARG A  27      82.070 106.460 165.730  1.00  0.00           N
ATOM    197  HN  ARG A  27      82.180 106.320 166.720  1.00  0.00           H
ATOM    198  CA  ARG A  27      81.370 107.670 165.380  1.00  0.00           C
ATOM    199  HA  ARG A  27      81.420 107.950 164.340  1.00  0.00           H
ATOM    200  CB  ARG A  27      79.810 107.740 165.670  1.00  0.00           C
ATOM    201  HB1 ARG A  27      79.580 108.780 165.350  1.00  0.00           H
ATOM    202  HB2 ARG A  27      79.370 107.100 164.880  1.00  0.00           H
ATOM    203  CG  ARG A  27      79.410 107.400 167.090  1.00  0.00           C
ATOM    204  HG1 ARG A  27      79.920 108.100 167.790  1.00  0.00           H
ATOM    205  HG2 ARG A  27      79.840 106.400 167.330  1.00  0.00           H
ATOM    206  CD  ARG A  27      77.930 107.370 167.220  1.00  0.00           C
ATOM    207  HD1 ARG A  27      77.560 106.890 168.150  1.00  0.00           H
ATOM    208  HD2 ARG A  27      77.600 106.720 166.390  1.00  0.00           H
ATOM    209  NE  ARG A  27      77.320 108.730 167.000  1.00  0.00           N
ATOM    210  HE  ARG A  27      77.980 109.470 167.100  1.00  0.00           H
ATOM    211  CZ  ARG A  27      76.070 109.140 167.050  1.00  0.00           C
ATOM    212  NH1 ARG A  27      75.110 108.310 166.920  1.00  0.00           N
ATOM    213 HH11 ARG A  27      74.130 108.490 166.970  1.00  0.00           H
ATOM    214 HH12 ARG A  27      75.250 107.350 166.670  1.00  0.00           H
ATOM    215  NH2 ARG A  27      75.830 110.420 167.030  1.00  0.00           N
ATOM    216 HH21 ARG A  27      74.880 110.670 167.220  1.00  0.00           H
ATOM    217 HH22 ARG A  27      76.620 111.010 167.220  1.00  0.00           H
ATOM    218  C   ARG A  27      82.100 108.820 166.060  1.00  0.00           C
ATOM    219  O   ARG A  27      82.610 108.630 167.150  1.00  0.00           O
ATOM    220  N   LEU A  28      82.210 109.960 165.360  1.00  0.00           N
ATOM    221  HN  LEU A  28      81.770 110.170 164.490  1.00  0.00           H
ATOM    222  CA  LEU A  28      82.910 111.130 165.790  1.00  0.00           C
ATOM    223  HA  LEU A  28      83.790 110.870 166.360  1.00  0.00           H
ATOM    224  CB  LEU A  28      83.390 111.870 164.540  1.00  0.00           C
ATOM    225  HB1 LEU A  28      84.020 111.190 163.930  1.00  0.00           H
ATOM    226  HB2 LEU A  28      82.460 112.190 164.030  1.00  0.00           H
ATOM    227  CG  LEU A  28      84.290 113.080 164.790  1.00  0.00           C
ATOM    228  HG  LEU A  28      83.880 113.610 165.670  1.00  0.00           H
ATOM    229  CD1 LEU A  28      85.720 112.650 165.040  1.00  0.00           C
ATOM    230 HD11 LEU A  28      86.360 113.480 165.410  1.00  0.00           H
ATOM    231 HD12 LEU A  28      85.620 111.940 165.890  1.00  0.00           H
ATOM    232 HD13 LEU A  28      86.120 112.280 164.080  1.00  0.00           H
ATOM    233  CD2 LEU A  28      84.130 114.050 163.610  1.00  0.00           C
ATOM    234 HD21 LEU A  28      83.030 114.160 163.460  1.00  0.00           H
ATOM    235 HD22 LEU A  28      84.630 115.020 163.830  1.00  0.00           H
ATOM    236 HD23 LEU A  28      84.490 113.610 162.660  1.00  0.00           H
ATOM    237  C   LEU A  28      82.150 112.030 166.630  1.00  0.00           C
ATOM    238  O   LEU A  28      81.010 112.540 166.450  1.00  0.00           O
ATOM    239  N   ARG A  29      82.850 112.410 167.720  1.00  0.00           N
ATOM    240  HN  ARG A  29      83.720 111.990 167.950  1.00  0.00           H
ATOM    241  CA  ARG A  29      82.370 113.390 168.690  1.00  0.00           C
ATOM    242  HA  ARG A  29      81.590 112.890 169.250  1.00  0.00           H
ATOM    243  CB  ARG A  29      83.600 113.640 169.710  1.00  0.00           C
ATOM    244  HB1 ARG A  29      84.470 113.740 169.020  1.00  0.00           H
ATOM    245  HB2 ARG A  29      83.310 114.530 170.310  1.00  0.00           H
ATOM    246  CG  ARG A  29      83.830 112.380 170.630  1.00  0.00           C
ATOM    247  HG1 ARG A  29      84.860 112.350 171.060  1.00  0.00           H
ATOM    248  HG2 ARG A  29      83.630 111.470 170.030  1.00  0.00           H
ATOM    249  CD  ARG A  29      82.870 112.340 171.830  1.00  0.00           C
ATOM    250  HD1 ARG A  29      83.000 111.390 172.380  1.00  0.00           H
ATOM    251  HD2 ARG A  29      81.810 112.440 171.530  1.00  0.00           H
ATOM    252  NE  ARG A  29      83.290 113.520 172.650  1.00  0.00           N
ATOM    253  HE  ARG A  29      84.080 114.050 172.340  1.00  0.00           H
ATOM    254  CZ  ARG A  29      82.590 114.020 173.670  1.00  0.00           C
ATOM    255  NH1 ARG A  29      81.610 113.300 174.150  1.00  0.00           N
ATOM    256 HH11 ARG A  29      80.950 113.620 174.840  1.00  0.00           H
ATOM    257 HH12 ARG A  29      81.360 112.470 173.650  1.00  0.00           H
ATOM    258  NH2 ARG A  29      82.930 115.180 174.200  1.00  0.00           N
ATOM    259 HH21 ARG A  29      82.340 115.660 174.840  1.00  0.00           H
ATOM    260 HH22 ARG A  29      83.520 115.710 173.580  1.00  0.00           H
ATOM    261  C   ARG A  29      81.890 114.760 168.080  1.00  0.00           C
ATOM    262  O   ARG A  29      82.630 115.270 167.180  1.00  0.00           O
ATOM    263  N   ALA A  30      80.690 115.200 168.560  1.00  0.00           N
ATOM    264  HN  ALA A  30      80.030 114.650 169.060  1.00  0.00           H
ATOM    265  CA  ALA A  30      80.030 116.440 168.080  1.00  0.00           C
ATOM    266  HA  ALA A  30      79.990 116.320 167.010  1.00  0.00           H
ATOM    267  CB  ALA A  30      78.690 116.610 168.740  1.00  0.00           C
ATOM    268  HB1 ALA A  30      78.780 116.860 169.820  1.00  0.00           H
ATOM    269  HB2 ALA A  30      78.110 117.420 168.240  1.00  0.00           H
ATOM    270  HB3 ALA A  30      78.060 115.700 168.720  1.00  0.00           H
ATOM    271  C   ALA A  30      80.840 117.680 168.330  1.00  0.00           C
ATOM    272  O   ALA A  30      80.640 118.720 167.660  1.00  0.00           O
ATOM    273  N   ASP A  31      81.770 117.650 169.310  1.00  0.00           N
ATOM    274  HN  ASP A  31      81.910 116.810 169.820  1.00  0.00           H
ATOM    275  CA  ASP A  31      82.770 118.750 169.600  1.00  0.00           C
ATOM    276  HA  ASP A  31      82.300 119.600 170.070  1.00  0.00           H
ATOM    277  CB  ASP A  31      83.900 118.170 170.480  1.00  0.00           C
ATOM    278  HB1 ASP A  31      84.500 117.380 169.980  1.00  0.00           H
ATOM    279  HB2 ASP A  31      84.560 119.060 170.620  1.00  0.00           H
ATOM    280  CG  ASP A  31      83.470 117.570 171.790  1.00  0.00           C
ATOM    281  OD1 ASP A  31      84.150 116.680 172.330  1.00  0.00           O
ATOM    282  OD2 ASP A  31      82.430 117.930 172.350  1.00  0.00           O
ATOM    283  C   ASP A  31      83.470 119.290 168.280  1.00  0.00           C
ATOM    284  O   ASP A  31      83.500 120.530 168.140  1.00  0.00           O
ATOM    285  N   LEU A  32      83.850 118.330 167.330  1.00  0.00           N
ATOM    286  HN  LEU A  32      83.640 117.360 167.460  1.00  0.00           H
ATOM    287  CA  LEU A  32      84.480 118.640 166.030  1.00  0.00           C
ATOM    288  HA  LEU A  32      85.280 119.350 166.180  1.00  0.00           H
ATOM    289  CB  LEU A  32      84.980 117.290 165.380  1.00  0.00           C
ATOM    290  HB1 LEU A  32      84.130 116.580 165.320  1.00  0.00           H
ATOM    291  HB2 LEU A  32      85.300 117.580 164.350  1.00  0.00           H
ATOM    292  CG  LEU A  32      86.200 116.510 165.910  1.00  0.00           C
ATOM    293  HG  LEU A  32      86.340 115.710 165.150  1.00  0.00           H
ATOM    294  CD1 LEU A  32      87.490 117.460 165.810  1.00  0.00           C
ATOM    295 HD11 LEU A  32      87.400 118.390 166.410  1.00  0.00           H
ATOM    296 HD12 LEU A  32      88.320 116.870 166.260  1.00  0.00           H
ATOM    297 HD13 LEU A  32      87.800 117.790 164.790  1.00  0.00           H
ATOM    298  CD2 LEU A  32      86.130 115.970 167.330  1.00  0.00           C
ATOM    299 HD21 LEU A  32      87.140 115.540 167.550  1.00  0.00           H
ATOM    300 HD22 LEU A  32      85.860 116.760 168.050  1.00  0.00           H
ATOM    301 HD23 LEU A  32      85.320 115.210 167.340  1.00  0.00           H
ATOM    302  C   LEU A  32      83.490 119.270 165.090  1.00  0.00           C
ATOM    303  O   LEU A  32      82.410 118.600 164.840  1.00  0.00           O
ATOM    304  N   GLU A  33      83.790 120.440 164.500  1.00  0.00           N
ATOM    305  HN  GLU A  33      84.600 120.960 164.780  1.00  0.00           H
ATOM    306  CA  GLU A  33      82.880 121.240 163.600  1.00  0.00           C
ATOM    307  HA  GLU A  33      81.870 120.950 163.870  1.00  0.00           H
ATOM    308  CB  GLU A  33      82.980 122.770 163.820  1.00  0.00           C
ATOM    309  HB1 GLU A  33      84.020 123.120 163.640  1.00  0.00           H
ATOM    310  HB2 GLU A  33      82.340 123.270 163.050  1.00  0.00           H
ATOM    311  CG  GLU A  33      82.480 123.020 165.200  1.00  0.00           C
ATOM    312  HG1 GLU A  33      82.990 122.340 165.910  1.00  0.00           H
ATOM    313  HG2 GLU A  33      81.400 122.790 165.310  1.00  0.00           H
ATOM    314  CD  GLU A  33      82.560 124.460 165.670  1.00  0.00           C
ATOM    315  OE1 GLU A  33      81.580 125.240 165.710  1.00  0.00           O
ATOM    316  OE2 GLU A  33      83.760 124.900 165.930  1.00  0.00           O
ATOM    317  C   GLU A  33      83.070 120.910 162.040  1.00  0.00           C
ATOM    318  O   GLU A  33      83.950 121.450 161.400  1.00  0.00           O
ATOM    319  N   LEU A  34      82.220 120.060 161.500  1.00  0.00           N
ATOM    320  HN  LEU A  34      81.510 119.690 162.100  1.00  0.00           H
ATOM    321  CA  LEU A  34      82.300 119.530 160.070  1.00  0.00           C
ATOM    322  HA  LEU A  34      83.220 118.960 160.150  1.00  0.00           H
ATOM    323  CB  LEU A  34      81.280 118.490 159.640  1.00  0.00           C
ATOM    324  HB1 LEU A  34      80.310 118.970 159.890  1.00  0.00           H
ATOM    325  HB2 LEU A  34      81.240 118.320 158.540  1.00  0.00           H
ATOM    326  CG  LEU A  34      81.300 117.020 160.230  1.00  0.00           C
ATOM    327  HG  LEU A  34      80.390 116.560 159.790  1.00  0.00           H
ATOM    328  CD1 LEU A  34      82.570 116.330 159.730  1.00  0.00           C
ATOM    329 HD11 LEU A  34      82.450 115.220 159.770  1.00  0.00           H
ATOM    330 HD12 LEU A  34      82.540 116.650 158.670  1.00  0.00           H
ATOM    331 HD13 LEU A  34      83.590 116.610 160.070  1.00  0.00           H
ATOM    332  CD2 LEU A  34      81.240 116.900 161.770  1.00  0.00           C
ATOM    333 HD21 LEU A  34      82.110 117.280 162.350  1.00  0.00           H
ATOM    334 HD22 LEU A  34      80.380 117.520 162.110  1.00  0.00           H
ATOM    335 HD23 LEU A  34      80.890 115.910 162.130  1.00  0.00           H
ATOM    336  C   LEU A  34      82.350 120.600 159.010  1.00  0.00           C
ATOM    337  O   LEU A  34      81.700 121.600 159.180  1.00  0.00           O
ATOM    338  N   PRO A  35      83.170 120.520 157.940  1.00  0.00           N
ATOM    339  CD  PRO A  35      84.170 119.480 157.780  1.00  0.00           C
ATOM    340  HD1 PRO A  35      83.640 118.610 157.330  1.00  0.00           H
ATOM    341  HD2 PRO A  35      84.690 119.290 158.750  1.00  0.00           H
ATOM    342  CA  PRO A  35      83.200 121.510 156.870  1.00  0.00           C
ATOM    343  HA  PRO A  35      83.570 122.440 157.270  1.00  0.00           H
ATOM    344  CB  PRO A  35      84.370 120.930 155.960  1.00  0.00           C
ATOM    345  HB1 PRO A  35      84.060 120.290 155.100  1.00  0.00           H
ATOM    346  HB2 PRO A  35      85.080 121.680 155.550  1.00  0.00           H
ATOM    347  CG  PRO A  35      85.260 120.010 156.840  1.00  0.00           C
ATOM    348  HG1 PRO A  35      86.030 120.540 157.450  1.00  0.00           H
ATOM    349  HG2 PRO A  35      85.730 119.250 156.180  1.00  0.00           H
ATOM    350  C   PRO A  35      81.890 121.870 156.210  1.00  0.00           C
ATOM    351  O   PRO A  35      81.190 120.930 155.790  1.00  0.00           O
ATOM    352  N   ARG A  36      81.570 123.160 155.840  1.00  0.00           N
ATOM    353  HN  ARG A  36      82.120 123.990 155.950  1.00  0.00           H
ATOM    354  CA  ARG A  36      80.280 123.430 155.150  1.00  0.00           C
ATOM    355  HA  ARG A  36      79.580 122.620 155.290  1.00  0.00           H
ATOM    356  CB  ARG A  36      79.400 124.530 155.790  1.00  0.00           C
ATOM    357  HB1 ARG A  36      80.080 125.410 155.870  1.00  0.00           H
ATOM    358  HB2 ARG A  36      78.600 124.890 155.110  1.00  0.00           H
ATOM    359  CG  ARG A  36      78.710 124.150 157.090  1.00  0.00           C
ATOM    360  HG1 ARG A  36      79.180 123.200 157.400  1.00  0.00           H
ATOM    361  HG2 ARG A  36      77.720 123.670 156.970  1.00  0.00           H
ATOM    362  CD  ARG A  36      78.760 125.190 158.260  1.00  0.00           C
ATOM    363  HD1 ARG A  36      79.830 125.380 158.490  1.00  0.00           H
ATOM    364  HD2 ARG A  36      78.240 124.730 159.120  1.00  0.00           H
ATOM    365  NE  ARG A  36      77.920 126.410 157.950  1.00  0.00           N
ATOM    366  HE  ARG A  36      77.350 126.340 157.130  1.00  0.00           H
ATOM    367  CZ  ARG A  36      78.050 127.600 158.400  1.00  0.00           C
ATOM    368  NH1 ARG A  36      78.780 128.010 159.410  1.00  0.00           N
ATOM    369 HH11 ARG A  36      78.570 128.930 159.740  1.00  0.00           H
ATOM    370 HH12 ARG A  36      79.330 127.300 159.850  1.00  0.00           H
ATOM    371  NH2 ARG A  36      77.160 128.480 157.990  1.00  0.00           N
ATOM    372 HH21 ARG A  36      77.130 129.350 158.480  1.00  0.00           H
ATOM    373 HH22 ARG A  36      76.640 128.240 157.170  1.00  0.00           H
ATOM    374  C   ARG A  36      80.450 123.690 153.690  1.00  0.00           C
ATOM    375  O   ARG A  36      79.510 123.760 152.890  1.00  0.00           O
ATOM    376  N   ASP A  37      81.610 123.980 153.140  1.00  0.00           N
ATOM    377  HN  ASP A  37      82.480 123.970 153.640  1.00  0.00           H
ATOM    378  CA  ASP A  37      81.800 124.410 151.750  1.00  0.00           C
ATOM    379  HA  ASP A  37      80.960 124.060 151.170  1.00  0.00           H
ATOM    380  CB  ASP A  37      81.860 125.990 151.650  1.00  0.00           C
ATOM    381  HB1 ASP A  37      81.530 126.250 150.620  1.00  0.00           H
ATOM    382  HB2 ASP A  37      81.240 126.680 152.250  1.00  0.00           H
ATOM    383  CG  ASP A  37      83.220 126.680 151.770  1.00  0.00           C
ATOM    384  OD1 ASP A  37      83.970 126.530 152.770  1.00  0.00           O
ATOM    385  OD2 ASP A  37      83.570 127.540 150.890  1.00  0.00           O
ATOM    386  C   ASP A  37      82.990 123.690 151.140  1.00  0.00           C
ATOM    387  O   ASP A  37      83.150 123.680 149.970  1.00  0.00           O
ATOM    388  N   ALA A  38      83.990 123.120 151.910  1.00  0.00           N
ATOM    389  HN  ALA A  38      84.070 123.170 152.900  1.00  0.00           H
ATOM    390  CA  ALA A  38      85.170 122.570 151.190  1.00  0.00           C
ATOM    391  HA  ALA A  38      84.890 121.950 150.350  1.00  0.00           H
ATOM    392  CB  ALA A  38      86.120 123.730 150.900  1.00  0.00           C
ATOM    393  HB1 ALA A  38      85.610 124.320 150.110  1.00  0.00           H
ATOM    394  HB2 ALA A  38      86.330 124.400 151.750  1.00  0.00           H
ATOM    395  HB3 ALA A  38      87.110 123.490 150.460  1.00  0.00           H
ATOM    396  C   ALA A  38      85.860 121.600 152.150  1.00  0.00           C
ATOM    397  O   ALA A  38      85.740 121.720 153.370  1.00  0.00           O
ATOM    398  N   PHE A  39      86.580 120.620 151.730  1.00  0.00           N
ATOM    399  HN  PHE A  39      86.720 120.410 150.770  1.00  0.00           H
ATOM    400  CA  PHE A  39      87.190 119.750 152.620  1.00  0.00           C
ATOM    401  HA  PHE A  39      87.630 120.320 153.420  1.00  0.00           H
ATOM    402  CB  PHE A  39      86.200 118.670 153.090  1.00  0.00           C
ATOM    403  HB1 PHE A  39      86.720 117.870 153.650  1.00  0.00           H
ATOM    404  HB2 PHE A  39      85.510 119.100 153.860  1.00  0.00           H
ATOM    405  CG  PHE A  39      85.410 117.870 152.100  1.00  0.00           C
ATOM    406  CD1 PHE A  39      84.020 118.220 151.790  1.00  0.00           C
ATOM    407  HD1 PHE A  39      83.650 119.170 152.150  1.00  0.00           H
ATOM    408  CE1 PHE A  39      83.310 117.430 150.900  1.00  0.00           C
ATOM    409  HE1 PHE A  39      82.260 117.660 150.750  1.00  0.00           H
ATOM    410  CZ  PHE A  39      83.820 116.290 150.370  1.00  0.00           C
ATOM    411  HZ  PHE A  39      83.210 115.730 149.670  1.00  0.00           H
ATOM    412  CD2 PHE A  39      85.950 116.690 151.510  1.00  0.00           C
ATOM    413  HD2 PHE A  39      86.950 116.430 151.830  1.00  0.00           H
ATOM    414  CE2 PHE A  39      85.110 115.840 150.710  1.00  0.00           C
ATOM    415  HE2 PHE A  39      85.430 114.910 150.270  1.00  0.00           H
ATOM    416  C   PHE A  39      88.320 119.010 151.950  1.00  0.00           C
ATOM    417  O   PHE A  39      88.410 118.970 150.730  1.00  0.00           O
ATOM    418  N   THR A  40      89.250 118.440 152.720  1.00  0.00           N
ATOM    419  HN  THR A  40      89.130 118.560 153.700  1.00  0.00           H
ATOM    420  CA  THR A  40      90.370 117.620 152.280  1.00  0.00           C
ATOM    421  HA  THR A  40      90.090 117.360 151.270  1.00  0.00           H
ATOM    422  CB  THR A  40      91.780 118.220 152.200  1.00  0.00           C
ATOM    423  HB  THR A  40      92.180 118.630 153.150  1.00  0.00           H
ATOM    424  OG1 THR A  40      91.820 119.350 151.320  1.00  0.00           O
ATOM    425  HG1 THR A  40      91.270 120.040 151.690  1.00  0.00           H
ATOM    426  CG2 THR A  40      92.720 117.320 151.450  1.00  0.00           C
ATOM    427 HG21 THR A  40      92.690 116.260 151.770  1.00  0.00           H
ATOM    428 HG22 THR A  40      92.550 117.300 150.350  1.00  0.00           H
ATOM    429 HG23 THR A  40      93.770 117.530 151.750  1.00  0.00           H
ATOM    430  C   THR A  40      90.400 116.410 153.120  1.00  0.00           C
ATOM    431  O   THR A  40      90.480 116.570 154.340  1.00  0.00           O
ATOM    432  N   LEU A  41      90.200 115.210 152.580  1.00  0.00           N
ATOM    433  HN  LEU A  41      89.880 115.050 151.650  1.00  0.00           H
ATOM    434  CA  LEU A  41      89.990 114.030 153.350  1.00  0.00           C
ATOM    435  HA  LEU A  41      90.220 114.160 154.390  1.00  0.00           H
ATOM    436  CB  LEU A  41      88.480 113.630 153.200  1.00  0.00           C
ATOM    437  HB1 LEU A  41      87.850 114.470 153.560  1.00  0.00           H
ATOM    438  HB2 LEU A  41      88.180 113.660 152.130  1.00  0.00           H
ATOM    439  CG  LEU A  41      88.060 112.290 153.890  1.00  0.00           C
ATOM    440  HG  LEU A  41      88.760 111.490 153.560  1.00  0.00           H
ATOM    441  CD1 LEU A  41      88.250 112.370 155.380  1.00  0.00           C
ATOM    442 HD11 LEU A  41      87.810 111.500 155.920  1.00  0.00           H
ATOM    443 HD12 LEU A  41      89.290 112.530 155.740  1.00  0.00           H
ATOM    444 HD13 LEU A  41      87.680 113.240 155.750  1.00  0.00           H
ATOM    445  CD2 LEU A  41      86.620 111.910 153.430  1.00  0.00           C
ATOM    446 HD21 LEU A  41      86.540 111.700 152.340  1.00  0.00           H
ATOM    447 HD22 LEU A  41      86.100 111.150 154.060  1.00  0.00           H
ATOM    448 HD23 LEU A  41      85.910 112.750 153.570  1.00  0.00           H
ATOM    449  C   LEU A  41      90.860 112.900 152.820  1.00  0.00           C
ATOM    450  O   LEU A  41      90.850 112.460 151.690  1.00  0.00           O
ATOM    451  N   GLN A  42      91.770 112.450 153.660  1.00  0.00           N
ATOM    452  HN  GLN A  42      91.750 112.660 154.630  1.00  0.00           H
ATOM    453  CA  GLN A  42      92.930 111.730 153.280  1.00  0.00           C
ATOM    454  HA  GLN A  42      92.800 111.280 152.310  1.00  0.00           H
ATOM    455  CB  GLN A  42      94.230 112.520 153.440  1.00  0.00           C
ATOM    456  HB1 GLN A  42      94.600 112.590 154.480  1.00  0.00           H
ATOM    457  HB2 GLN A  42      95.110 112.100 152.900  1.00  0.00           H
ATOM    458  CG  GLN A  42      94.190 114.020 152.940  1.00  0.00           C
ATOM    459  HG1 GLN A  42      93.240 114.470 153.300  1.00  0.00           H
ATOM    460  HG2 GLN A  42      94.170 114.130 151.840  1.00  0.00           H
ATOM    461  CD  GLN A  42      95.340 114.930 153.300  1.00  0.00           C
ATOM    462  OE1 GLN A  42      95.200 115.980 153.930  1.00  0.00           O
ATOM    463  NE2 GLN A  42      96.550 114.430 153.020  1.00  0.00           N
ATOM    464 HE21 GLN A  42      96.520 113.710 152.320  1.00  0.00           H
ATOM    465 HE22 GLN A  42      97.360 114.890 153.390  1.00  0.00           H
ATOM    466  C   GLN A  42      93.080 110.630 154.340  1.00  0.00           C
ATOM    467  O   GLN A  42      92.900 110.960 155.530  1.00  0.00           O
ATOM    468  N   VAL A  43      93.500 109.380 153.920  1.00  0.00           N
ATOM    469  HN  VAL A  43      93.430 109.030 152.980  1.00  0.00           H
ATOM    470  CA  VAL A  43      93.800 108.360 154.940  1.00  0.00           C
ATOM    471  HA  VAL A  43      94.270 108.790 155.810  1.00  0.00           H
ATOM    472  CB  VAL A  43      92.520 107.710 155.440  1.00  0.00           C
ATOM    473  HB  VAL A  43      91.790 108.510 155.690  1.00  0.00           H
ATOM    474  CG1 VAL A  43      91.980 106.850 154.270  1.00  0.00           C
ATOM    475 HG11 VAL A  43      92.680 106.060 153.950  1.00  0.00           H
ATOM    476 HG12 VAL A  43      91.020 106.410 154.620  1.00  0.00           H
ATOM    477 HG13 VAL A  43      91.800 107.510 153.390  1.00  0.00           H
ATOM    478  CG2 VAL A  43      92.730 106.860 156.680  1.00  0.00           C
ATOM    479 HG21 VAL A  43      93.130 107.450 157.530  1.00  0.00           H
ATOM    480 HG22 VAL A  43      91.730 106.490 156.990  1.00  0.00           H
ATOM    481 HG23 VAL A  43      93.390 106.000 156.450  1.00  0.00           H
ATOM    482  C   VAL A  43      94.840 107.390 154.320  1.00  0.00           C
ATOM    483  O   VAL A  43      94.960 107.280 153.100  1.00  0.00           O
ATOM    484  N   TRP A  44      95.620 106.660 155.160  1.00  0.00           N
ATOM    485  HN  TRP A  44      95.520 106.770 156.140  1.00  0.00           H
ATOM    486  CA  TRP A  44      96.400 105.510 154.740  1.00  0.00           C
ATOM    487  HA  TRP A  44      96.470 105.480 153.660  1.00  0.00           H
ATOM    488  CB  TRP A  44      97.870 105.510 155.440  1.00  0.00           C
ATOM    489  HB1 TRP A  44      97.900 105.840 156.500  1.00  0.00           H
ATOM    490  HB2 TRP A  44      98.190 104.460 155.350  1.00  0.00           H
ATOM    491  CG  TRP A  44      98.970 106.270 154.780  1.00  0.00           C
ATOM    492  CD1 TRP A  44      99.300 107.620 154.960  1.00  0.00           C
ATOM    493  HD1 TRP A  44      98.920 108.250 155.750  1.00  0.00           H
ATOM    494  NE1 TRP A  44     100.320 107.950 154.130  1.00  0.00           N
ATOM    495  HE1 TRP A  44     100.840 108.770 154.050  1.00  0.00           H
ATOM    496  CE2 TRP A  44     100.650 106.910 153.340  1.00  0.00           C
ATOM    497  CD2 TRP A  44      99.750 105.860 153.670  1.00  0.00           C
ATOM    498  CE3 TRP A  44      99.790 104.640 152.910  1.00  0.00           C
ATOM    499  HE3 TRP A  44      99.030 103.910 153.160  1.00  0.00           H
ATOM    500  CZ3 TRP A  44     100.680 104.620 151.770  1.00  0.00           C
ATOM    501  HZ3 TRP A  44     100.880 103.780 151.120  1.00  0.00           H
ATOM    502  CZ2 TRP A  44     101.570 106.810 152.310  1.00  0.00           C
ATOM    503  HZ2 TRP A  44     102.200 107.640 152.060  1.00  0.00           H
ATOM    504  CH2 TRP A  44     101.450 105.740 151.430  1.00  0.00           C
ATOM    505  HH2 TRP A  44     102.230 105.720 150.680  1.00  0.00           H
ATOM    506  C   TRP A  44      95.670 104.200 155.140  1.00  0.00           C
ATOM    507  O   TRP A  44      95.320 103.980 156.300  1.00  0.00           O
ATOM    508  N   LEU A  45      95.520 103.230 154.230  1.00  0.00           N
ATOM    509  HN  LEU A  45      95.760 103.300 153.260  1.00  0.00           H
ATOM    510  CA  LEU A  45      94.710 101.990 154.500  1.00  0.00           C
ATOM    511  HA  LEU A  45      94.830 101.740 155.540  1.00  0.00           H
ATOM    512  CB  LEU A  45      93.170 102.180 154.190  1.00  0.00           C
ATOM    513  HB1 LEU A  45      92.610 101.250 154.450  1.00  0.00           H
ATOM    514  HB2 LEU A  45      92.680 102.910 154.880  1.00  0.00           H
ATOM    515  CG  LEU A  45      92.760 102.430 152.690  1.00  0.00           C
ATOM    516  HG  LEU A  45      93.180 101.510 152.220  1.00  0.00           H
ATOM    517  CD1 LEU A  45      91.270 102.710 152.570  1.00  0.00           C
ATOM    518 HD11 LEU A  45      90.730 102.010 153.240  1.00  0.00           H
ATOM    519 HD12 LEU A  45      91.030 103.740 152.920  1.00  0.00           H
ATOM    520 HD13 LEU A  45      90.920 102.590 151.520  1.00  0.00           H
ATOM    521  CD2 LEU A  45      93.400 103.620 151.820  1.00  0.00           C
ATOM    522 HD21 LEU A  45      93.120 104.580 152.290  1.00  0.00           H
ATOM    523 HD22 LEU A  45      94.500 103.470 151.720  1.00  0.00           H
ATOM    524 HD23 LEU A  45      92.980 103.630 150.800  1.00  0.00           H
ATOM    525  C   LEU A  45      95.250 100.850 153.720  1.00  0.00           C
ATOM    526  O   LEU A  45      95.800 101.010 152.660  1.00  0.00           O
ATOM    527  N   ARG A  46      95.040  99.650 154.270  1.00  0.00           N
ATOM    528  HN  ARG A  46      94.540  99.670 155.130  1.00  0.00           H
ATOM    529  CA  ARG A  46      95.300  98.350 153.680  1.00  0.00           C
ATOM    530  HA  ARG A  46      95.480  98.490 152.620  1.00  0.00           H
ATOM    531  CB  ARG A  46      96.670  97.790 154.190  1.00  0.00           C
ATOM    532  HB1 ARG A  46      97.510  98.260 153.620  1.00  0.00           H
ATOM    533  HB2 ARG A  46      96.710  98.030 155.270  1.00  0.00           H
ATOM    534  CG  ARG A  46      96.820  96.240 154.120  1.00  0.00           C
ATOM    535  HG1 ARG A  46      96.540  95.950 153.090  1.00  0.00           H
ATOM    536  HG2 ARG A  46      96.030  95.770 154.740  1.00  0.00           H
ATOM    537  CD  ARG A  46      98.250  95.810 154.530  1.00  0.00           C
ATOM    538  HD1 ARG A  46      98.560  96.370 155.440  1.00  0.00           H
ATOM    539  HD2 ARG A  46      98.960  95.930 153.680  1.00  0.00           H
ATOM    540  NE  ARG A  46      98.160  94.380 154.700  1.00  0.00           N
ATOM    541  HE  ARG A  46      97.280  93.930 154.850  1.00  0.00           H
ATOM    542  CZ  ARG A  46      99.120  93.730 155.300  1.00  0.00           C
ATOM    543  NH1 ARG A  46     100.400  94.170 155.490  1.00  0.00           N
ATOM    544 HH11 ARG A  46     100.930  93.490 155.990  1.00  0.00           H
ATOM    545 HH12 ARG A  46     100.850  94.680 154.750  1.00  0.00           H
ATOM    546  NH2 ARG A  46      98.870  92.530 155.720  1.00  0.00           N
ATOM    547 HH21 ARG A  46      99.590  91.980 156.150  1.00  0.00           H
ATOM    548 HH22 ARG A  46      97.930  92.200 155.780  1.00  0.00           H
ATOM    549  C   ARG A  46      94.150  97.390 153.660  1.00  0.00           C
ATOM    550  O   ARG A  46      93.770  96.830 154.730  1.00  0.00           O
ATOM    551  N   ALA A  47      93.550  97.100 152.460  1.00  0.00           N
ATOM    552  HN  ALA A  47      94.010  97.420 151.640  1.00  0.00           H
ATOM    553  CA  ALA A  47      92.270  96.530 152.460  1.00  0.00           C
ATOM    554  HA  ALA A  47      91.800  96.640 153.420  1.00  0.00           H
ATOM    555  CB  ALA A  47      91.290  97.150 151.440  1.00  0.00           C
ATOM    556  HB1 ALA A  47      91.760  97.020 150.440  1.00  0.00           H
ATOM    557  HB2 ALA A  47      90.350  96.550 151.430  1.00  0.00           H
ATOM    558  HB3 ALA A  47      91.040  98.220 151.590  1.00  0.00           H
ATOM    559  C   ALA A  47      92.340  95.010 152.150  1.00  0.00           C
ATOM    560  O   ALA A  47      93.040  94.590 151.200  1.00  0.00           O
ATOM    561  N   GLU A  48      91.700  94.200 152.940  1.00  0.00           N
ATOM    562  HN  GLU A  48      91.220  94.510 153.760  1.00  0.00           H
ATOM    563  CA  GLU A  48      91.520  92.780 152.660  1.00  0.00           C
ATOM    564  HA  GLU A  48      92.420  92.190 152.620  1.00  0.00           H
ATOM    565  CB  GLU A  48      90.790  92.010 153.790  1.00  0.00           C
ATOM    566  HB1 GLU A  48      89.810  92.510 153.960  1.00  0.00           H
ATOM    567  HB2 GLU A  48      90.620  90.960 153.470  1.00  0.00           H
ATOM    568  CG  GLU A  48      91.490  91.880 155.230  1.00  0.00           C
ATOM    569  HG1 GLU A  48      90.800  91.170 155.730  1.00  0.00           H
ATOM    570  HG2 GLU A  48      91.410  92.910 155.650  1.00  0.00           H
ATOM    571  CD  GLU A  48      92.850  91.370 155.270  1.00  0.00           C
ATOM    572  OE1 GLU A  48      93.130  90.310 154.620  1.00  0.00           O
ATOM    573  OE2 GLU A  48      93.610  91.900 156.090  1.00  0.00           O
ATOM    574  C   GLU A  48      90.840  92.560 151.320  1.00  0.00           C
ATOM    575  O   GLU A  48      89.960  93.310 150.890  1.00  0.00           O
ATOM    576  N   GLY A  49      91.240  91.480 150.550  1.00  0.00           N
ATOM    577  HN  GLY A  49      91.990  90.910 150.870  1.00  0.00           H
ATOM    578  CA  GLY A  49      90.570  90.930 149.450  1.00  0.00           C
ATOM    579  HA1 GLY A  49      91.150  90.060 149.170  1.00  0.00           H
ATOM    580  HA2 GLY A  49      90.510  91.560 148.570  1.00  0.00           H
ATOM    581  C   GLY A  49      89.200  90.340 149.880  1.00  0.00           C
ATOM    582  O   GLY A  49      89.050  89.880 151.000  1.00  0.00           O
ATOM    583  N   GLY A  50      88.110  90.700 149.170  1.00  0.00           N
ATOM    584  HN  GLY A  50      88.350  91.180 148.330  1.00  0.00           H
ATOM    585  CA  GLY A  50      86.760  90.500 149.490  1.00  0.00           C
ATOM    586  HA1 GLY A  50      86.690  89.510 149.910  1.00  0.00           H
ATOM    587  HA2 GLY A  50      86.190  90.600 148.580  1.00  0.00           H
ATOM    588  C   GLY A  50      86.230  91.480 150.550  1.00  0.00           C
ATOM    589  O   GLY A  50      86.530  91.380 151.740  1.00  0.00           O
ATOM    590  N   GLN A  51      85.300  92.280 150.140  1.00  0.00           N
ATOM    591  HN  GLN A  51      85.020  92.320 149.190  1.00  0.00           H
ATOM    592  CA  GLN A  51      84.670  93.340 150.870  1.00  0.00           C
ATOM    593  HA  GLN A  51      84.930  93.260 151.910  1.00  0.00           H
ATOM    594  CB  GLN A  51      85.070  94.760 150.430  1.00  0.00           C
ATOM    595  HB1 GLN A  51      84.910  94.950 149.340  1.00  0.00           H
ATOM    596  HB2 GLN A  51      84.380  95.470 150.930  1.00  0.00           H
ATOM    597  CG  GLN A  51      86.570  94.960 150.630  1.00  0.00           C
ATOM    598  HG1 GLN A  51      86.980  95.880 150.170  1.00  0.00           H
ATOM    599  HG2 GLN A  51      87.110  94.090 150.200  1.00  0.00           H
ATOM    600  CD  GLN A  51      86.920  95.130 152.160  1.00  0.00           C
ATOM    601  OE1 GLN A  51      86.240  95.680 152.990  1.00  0.00           O
ATOM    602  NE2 GLN A  51      88.080  94.560 152.540  1.00  0.00           N
ATOM    603 HE21 GLN A  51      88.490  93.940 151.870  1.00  0.00           H
ATOM    604 HE22 GLN A  51      88.380  94.400 153.480  1.00  0.00           H
ATOM    605  C   GLN A  51      83.160  93.170 150.770  1.00  0.00           C
ATOM    606  O   GLN A  51      82.590  92.820 149.740  1.00  0.00           O
ATOM    607  N   ARG A  52      82.510  93.670 151.880  1.00  0.00           N
ATOM    608  HN  ARG A  52      83.010  93.770 152.740  1.00  0.00           H
ATOM    609  CA  ARG A  52      81.170  94.080 151.940  1.00  0.00           C
ATOM    610  HA  ARG A  52      80.560  93.400 151.370  1.00  0.00           H
ATOM    611  CB  ARG A  52      80.670  94.190 153.410  1.00  0.00           C
ATOM    612  HB1 ARG A  52      81.450  94.830 153.870  1.00  0.00           H
ATOM    613  HB2 ARG A  52      79.700  94.690 153.560  1.00  0.00           H
ATOM    614  CG  ARG A  52      80.730  92.790 154.110  1.00  0.00           C
ATOM    615  HG1 ARG A  52      81.730  92.400 154.400  1.00  0.00           H
ATOM    616  HG2 ARG A  52      80.410  91.980 153.420  1.00  0.00           H
ATOM    617  CD  ARG A  52      79.830  92.670 155.330  1.00  0.00           C
ATOM    618  HD1 ARG A  52      78.750  92.690 155.070  1.00  0.00           H
ATOM    619  HD2 ARG A  52      80.150  93.440 156.070  1.00  0.00           H
ATOM    620  NE  ARG A  52      80.020  91.320 155.970  1.00  0.00           N
ATOM    621  HE  ARG A  52      80.550  90.590 155.530  1.00  0.00           H
ATOM    622  CZ  ARG A  52      79.520  90.930 157.130  1.00  0.00           C
ATOM    623  NH1 ARG A  52      78.620  91.550 157.820  1.00  0.00           N
ATOM    624 HH11 ARG A  52      78.620  91.350 158.800  1.00  0.00           H
ATOM    625 HH12 ARG A  52      78.170  92.280 157.320  1.00  0.00           H
ATOM    626  NH2 ARG A  52      80.160  89.980 157.760  1.00  0.00           N
ATOM    627 HH21 ARG A  52      79.790  89.780 158.670  1.00  0.00           H
ATOM    628 HH22 ARG A  52      80.930  89.400 157.480  1.00  0.00           H
ATOM    629  C   ARG A  52      80.800  95.390 151.100  1.00  0.00           C
ATOM    630  O   ARG A  52      80.480  96.470 151.640  1.00  0.00           O
ATOM    631  N   SER A  53      80.930  95.290 149.790  1.00  0.00           N
ATOM    632  HN  SER A  53      81.100  94.440 149.300  1.00  0.00           H
ATOM    633  CA  SER A  53      80.580  96.360 148.840  1.00  0.00           C
ATOM    634  HA  SER A  53      81.150  97.260 149.060  1.00  0.00           H
ATOM    635  CB  SER A  53      80.870  95.810 147.390  1.00  0.00           C
ATOM    636  HB1 SER A  53      80.490  94.770 147.350  1.00  0.00           H
ATOM    637  HB2 SER A  53      81.980  95.700 147.370  1.00  0.00           H
ATOM    638  OG  SER A  53      80.420  96.680 146.300  1.00  0.00           O
ATOM    639  HG1 SER A  53      79.470  96.540 146.250  1.00  0.00           H
ATOM    640  C   SER A  53      79.050  96.850 148.950  1.00  0.00           C
ATOM    641  O   SER A  53      78.200  96.050 149.290  1.00  0.00           O
ATOM    642  N   PRO A  54      78.770  98.120 148.650  1.00  0.00           N
ATOM    643  CD  PRO A  54      77.470  98.520 148.110  1.00  0.00           C
ATOM    644  HD1 PRO A  54      76.750  98.730 148.930  1.00  0.00           H
ATOM    645  HD2 PRO A  54      76.990  97.770 147.450  1.00  0.00           H
ATOM    646  CA  PRO A  54      79.690  99.240 148.800  1.00  0.00           C
ATOM    647  HA  PRO A  54      80.520  98.990 148.150  1.00  0.00           H
ATOM    648  CB  PRO A  54      78.900 100.410 148.290  1.00  0.00           C
ATOM    649  HB1 PRO A  54      78.500 101.070 149.090  1.00  0.00           H
ATOM    650  HB2 PRO A  54      79.530 101.030 147.620  1.00  0.00           H
ATOM    651  CG  PRO A  54      77.690  99.870 147.430  1.00  0.00           C
ATOM    652  HG1 PRO A  54      77.980  99.830 146.360  1.00  0.00           H
ATOM    653  HG2 PRO A  54      76.800 100.520 147.570  1.00  0.00           H
ATOM    654  C   PRO A  54      80.230  99.450 150.240  1.00  0.00           C
ATOM    655  O   PRO A  54      79.530  99.910 151.120  1.00  0.00           O
ATOM    656  N   ALA A  55      81.500  99.110 150.430  1.00  0.00           N
ATOM    657  HN  ALA A  55      82.000  98.740 149.650  1.00  0.00           H
ATOM    658  CA  ALA A  55      82.160  98.930 151.670  1.00  0.00           C
ATOM    659  HA  ALA A  55      81.420  98.510 152.340  1.00  0.00           H
ATOM    660  CB  ALA A  55      83.320  97.970 151.680  1.00  0.00           C
ATOM    661  HB1 ALA A  55      83.770  98.070 150.670  1.00  0.00           H
ATOM    662  HB2 ALA A  55      84.090  98.140 152.460  1.00  0.00           H
ATOM    663  HB3 ALA A  55      83.070  96.900 151.790  1.00  0.00           H
ATOM    664  C   ALA A  55      82.620 100.250 152.150  1.00  0.00           C
ATOM    665  O   ALA A  55      83.470 100.830 151.420  1.00  0.00           O
ATOM    666  N   VAL A  56      82.180 100.730 153.310  1.00  0.00           N
ATOM    667  HN  VAL A  56      81.710 100.150 153.980  1.00  0.00           H
ATOM    668  CA  VAL A  56      82.390 102.150 153.660  1.00  0.00           C
ATOM    669  HA  VAL A  56      82.750 102.700 152.810  1.00  0.00           H
ATOM    670  CB  VAL A  56      81.110 102.820 154.230  1.00  0.00           C
ATOM    671  HB  VAL A  56      80.860 102.230 155.140  1.00  0.00           H
ATOM    672  CG1 VAL A  56      81.240 104.280 154.680  1.00  0.00           C
ATOM    673 HG11 VAL A  56      81.890 104.340 155.580  1.00  0.00           H
ATOM    674 HG12 VAL A  56      81.630 104.970 153.900  1.00  0.00           H
ATOM    675 HG13 VAL A  56      80.220 104.530 155.030  1.00  0.00           H
ATOM    676  CG2 VAL A  56      79.920 102.680 153.170  1.00  0.00           C
ATOM    677 HG21 VAL A  56      80.230 103.020 152.160  1.00  0.00           H
ATOM    678 HG22 VAL A  56      79.530 101.640 153.130  1.00  0.00           H
ATOM    679 HG23 VAL A  56      79.100 103.360 153.480  1.00  0.00           H
ATOM    680  C   VAL A  56      83.540 102.330 154.580  1.00  0.00           C
ATOM    681  O   VAL A  56      83.710 101.690 155.600  1.00  0.00           O
ATOM    682  N   ILE A  57      84.520 103.180 154.190  1.00  0.00           N
ATOM    683  HN  ILE A  57      84.240 103.650 153.350  1.00  0.00           H
ATOM    684  CA  ILE A  57      85.710 103.420 154.940  1.00  0.00           C
ATOM    685  HA  ILE A  57      85.830 102.510 155.510  1.00  0.00           H
ATOM    686  CB  ILE A  57      86.990 103.720 154.060  1.00  0.00           C
ATOM    687  HB  ILE A  57      86.700 104.540 153.370  1.00  0.00           H
ATOM    688  CG2 ILE A  57      88.260 103.950 154.930  1.00  0.00           C
ATOM    689 HG21 ILE A  57      89.230 104.030 154.390  1.00  0.00           H
ATOM    690 HG22 ILE A  57      88.150 104.880 155.520  1.00  0.00           H
ATOM    691 HG23 ILE A  57      88.430 103.060 155.580  1.00  0.00           H
ATOM    692  CG1 ILE A  57      87.170 102.540 153.160  1.00  0.00           C
ATOM    693 HG11 ILE A  57      86.260 101.930 152.970  1.00  0.00           H
ATOM    694 HG12 ILE A  57      87.860 101.820 153.660  1.00  0.00           H
ATOM    695  CD  ILE A  57      87.740 103.050 151.730  1.00  0.00           C
ATOM    696  HD1 ILE A  57      88.230 102.190 151.230  1.00  0.00           H
ATOM    697  HD2 ILE A  57      86.870 103.420 151.130  1.00  0.00           H
ATOM    698  HD3 ILE A  57      88.560 103.780 151.810  1.00  0.00           H
ATOM    699  C   ILE A  57      85.410 104.540 155.840  1.00  0.00           C
ATOM    700  O   ILE A  57      85.700 104.580 157.070  1.00  0.00           O
ATOM    701  N   THR A  58      84.700 105.560 155.360  1.00  0.00           N
ATOM    702  HN  THR A  58      84.310 105.550 154.440  1.00  0.00           H
ATOM    703  CA  THR A  58      84.330 106.810 156.020  1.00  0.00           C
ATOM    704  HA  THR A  58      83.990 106.610 157.030  1.00  0.00           H
ATOM    705  CB  THR A  58      85.440 107.770 156.130  1.00  0.00           C
ATOM    706  HB  THR A  58      86.280 107.380 156.750  1.00  0.00           H
ATOM    707  OG1 THR A  58      85.060 109.050 156.620  1.00  0.00           O
ATOM    708  HG1 THR A  58      85.480 109.170 157.470  1.00  0.00           H
ATOM    709  CG2 THR A  58      86.100 108.040 154.780  1.00  0.00           C
ATOM    710 HG21 THR A  58      85.250 108.240 154.080  1.00  0.00           H
ATOM    711 HG22 THR A  58      86.850 108.850 154.790  1.00  0.00           H
ATOM    712 HG23 THR A  58      86.600 107.120 154.410  1.00  0.00           H
ATOM    713  C   THR A  58      83.090 107.370 155.370  1.00  0.00           C
ATOM    714  O   THR A  58      82.770 107.060 154.220  1.00  0.00           O
ATOM    715  N   GLY A  59      82.300 108.190 156.030  1.00  0.00           N
ATOM    716  HN  GLY A  59      82.620 108.360 156.970  1.00  0.00           H
ATOM    717  CA  GLY A  59      81.220 108.970 155.470  1.00  0.00           C
ATOM    718  HA1 GLY A  59      80.540 108.300 154.970  1.00  0.00           H
ATOM    719  HA2 GLY A  59      81.700 109.620 154.750  1.00  0.00           H
ATOM    720  C   GLY A  59      80.520 109.810 156.500  1.00  0.00           C
ATOM    721  O   GLY A  59      80.680 109.760 157.680  1.00  0.00           O
ATOM    722  N   LEU A  60      79.770 110.780 155.930  1.00  0.00           N
ATOM    723  HN  LEU A  60      79.880 110.740 154.940  1.00  0.00           H
ATOM    724  CA  LEU A  60      79.220 111.830 156.670  1.00  0.00           C
ATOM    725  HA  LEU A  60      79.330 111.570 157.720  1.00  0.00           H
ATOM    726  CB  LEU A  60      79.850 113.250 156.390  1.00  0.00           C
ATOM    727  HB1 LEU A  60      80.860 113.170 156.840  1.00  0.00           H
ATOM    728  HB2 LEU A  60      80.050 113.330 155.300  1.00  0.00           H
ATOM    729  CG  LEU A  60      79.080 114.440 157.050  1.00  0.00           C
ATOM    730  HG  LEU A  60      78.120 114.740 156.580  1.00  0.00           H
ATOM    731  CD1 LEU A  60      78.710 114.210 158.550  1.00  0.00           C
ATOM    732 HD11 LEU A  60      78.580 115.200 159.040  1.00  0.00           H
ATOM    733 HD12 LEU A  60      77.760 113.660 158.650  1.00  0.00           H
ATOM    734 HD13 LEU A  60      79.580 113.740 159.050  1.00  0.00           H
ATOM    735  CD2 LEU A  60      80.080 115.610 156.910  1.00  0.00           C
ATOM    736 HD21 LEU A  60      80.150 115.880 155.840  1.00  0.00           H
ATOM    737 HD22 LEU A  60      79.680 116.510 157.430  1.00  0.00           H
ATOM    738 HD23 LEU A  60      81.030 115.500 157.470  1.00  0.00           H
ATOM    739  C   LEU A  60      77.720 111.720 156.450  1.00  0.00           C
ATOM    740  O   LEU A  60      77.240 112.020 155.380  1.00  0.00           O
ATOM    741  N   TYR A  61      76.930 111.340 157.470  1.00  0.00           N
ATOM    742  HN  TYR A  61      77.350 111.190 158.360  1.00  0.00           H
ATOM    743  CA  TYR A  61      75.510 110.940 157.400  1.00  0.00           C
ATOM    744  HA  TYR A  61      75.160 110.970 156.380  1.00  0.00           H
ATOM    745  CB  TYR A  61      75.360 109.480 157.910  1.00  0.00           C
ATOM    746  HB1 TYR A  61      75.680 109.500 158.970  1.00  0.00           H
ATOM    747  HB2 TYR A  61      74.310 109.120 157.920  1.00  0.00           H
ATOM    748  CG  TYR A  61      76.080 108.510 157.000  1.00  0.00           C
ATOM    749  CD1 TYR A  61      75.480 108.180 155.740  1.00  0.00           C
ATOM    750  HD1 TYR A  61      74.550 108.600 155.370  1.00  0.00           H
ATOM    751  CE1 TYR A  61      76.120 107.250 154.950  1.00  0.00           C
ATOM    752  HE1 TYR A  61      75.760 106.920 153.980  1.00  0.00           H
ATOM    753  CZ  TYR A  61      77.410 106.810 155.350  1.00  0.00           C
ATOM    754  OH  TYR A  61      78.020 105.870 154.590  1.00  0.00           O
ATOM    755  HH  TYR A  61      77.420 105.640 153.880  1.00  0.00           H
ATOM    756  CD2 TYR A  61      77.340 108.030 157.400  1.00  0.00           C
ATOM    757  HD2 TYR A  61      77.810 108.390 158.300  1.00  0.00           H
ATOM    758  CE2 TYR A  61      78.010 107.170 156.580  1.00  0.00           C
ATOM    759  HE2 TYR A  61      78.970 106.760 156.860  1.00  0.00           H
ATOM    760  C   TYR A  61      74.620 111.910 158.160  1.00  0.00           C
ATOM    761  O   TYR A  61      75.100 112.470 159.190  1.00  0.00           O
ATOM    762  N   ASP A  62      73.380 112.210 157.750  1.00  0.00           N
ATOM    763  HN  ASP A  62      73.060 111.740 156.940  1.00  0.00           H
ATOM    764  CA  ASP A  62      72.400 113.170 158.320  1.00  0.00           C
ATOM    765  HA  ASP A  62      72.950 113.830 158.970  1.00  0.00           H
ATOM    766  CB  ASP A  62      71.850 114.030 157.160  1.00  0.00           C
ATOM    767  HB1 ASP A  62      72.710 114.570 156.700  1.00  0.00           H
ATOM    768  HB2 ASP A  62      71.390 113.460 156.320  1.00  0.00           H
ATOM    769  CG  ASP A  62      70.890 115.070 157.660  1.00  0.00           C
ATOM    770  OD1 ASP A  62      70.370 114.970 158.790  1.00  0.00           O
ATOM    771  OD2 ASP A  62      70.540 116.050 156.920  1.00  0.00           O
ATOM    772  C   ASP A  62      71.480 112.210 159.080  1.00  0.00           C
ATOM    773  O   ASP A  62      70.940 111.220 158.480  1.00  0.00           O
ATOM    774  N   LYS A  63      71.350 112.420 160.400  1.00  0.00           N
ATOM    775  HN  LYS A  63      71.840 113.180 160.810  1.00  0.00           H
ATOM    776  CA  LYS A  63      70.480 111.630 161.210  1.00  0.00           C
ATOM    777  HA  LYS A  63      70.420 110.630 160.800  1.00  0.00           H
ATOM    778  CB  LYS A  63      71.130 111.570 162.620  1.00  0.00           C
ATOM    779  HB1 LYS A  63      70.980 110.690 163.270  1.00  0.00           H
ATOM    780  HB2 LYS A  63      72.220 111.500 162.400  1.00  0.00           H
ATOM    781  CG  LYS A  63      70.900 112.820 163.540  1.00  0.00           C
ATOM    782  HG1 LYS A  63      69.840 112.900 163.840  1.00  0.00           H
ATOM    783  HG2 LYS A  63      71.100 113.680 162.880  1.00  0.00           H
ATOM    784  CD  LYS A  63      71.860 112.850 164.730  1.00  0.00           C
ATOM    785  HD1 LYS A  63      72.900 113.050 164.400  1.00  0.00           H
ATOM    786  HD2 LYS A  63      71.900 111.790 165.070  1.00  0.00           H
ATOM    787  CE  LYS A  63      71.250 113.700 165.860  1.00  0.00           C
ATOM    788  HE1 LYS A  63      70.190 113.510 166.120  1.00  0.00           H
ATOM    789  HE2 LYS A  63      71.360 114.770 165.550  1.00  0.00           H
ATOM    790  NZ  LYS A  63      71.890 113.440 167.140  1.00  0.00           N
ATOM    791  HZ1 LYS A  63      71.750 112.440 167.420  1.00  0.00           H
ATOM    792  HZ2 LYS A  63      72.920 113.480 167.060  1.00  0.00           H
ATOM    793  HZ3 LYS A  63      71.570 113.990 167.960  1.00  0.00           H
ATOM    794  C   LYS A  63      69.070 112.240 161.280  1.00  0.00           C
ATOM    795  O   LYS A  63      68.150 111.620 161.850  1.00  0.00           O
ATOM    796  N   CYS A  64      68.830 113.420 160.650  1.00  0.00           N
ATOM    797  HN  CYS A  64      69.580 113.860 160.170  1.00  0.00           H
ATOM    798  CA  CYS A  64      67.560 114.180 160.650  1.00  0.00           C
ATOM    799  HA  CYS A  64      66.850 113.680 161.300  1.00  0.00           H
ATOM    800  CB  CYS A  64      67.720 115.570 161.240  1.00  0.00           C
ATOM    801  HB1 CYS A  64      66.660 115.880 161.320  1.00  0.00           H
ATOM    802  HB2 CYS A  64      68.390 116.160 160.580  1.00  0.00           H
ATOM    803  SG  CYS A  64      68.420 115.480 162.920  1.00  0.00           S
ATOM    804  C   CYS A  64      66.930 114.190 159.250  1.00  0.00           C
ATOM    805  O   CYS A  64      65.950 114.900 159.030  1.00  0.00           O
ATOM    806  N   SER A  65      67.480 113.410 158.350  1.00  0.00           N
ATOM    807  HN  SER A  65      68.350 112.970 158.520  1.00  0.00           H
ATOM    808  CA  SER A  65      66.990 113.440 156.940  1.00  0.00           C
ATOM    809  HA  SER A  65      66.570 114.410 156.690  1.00  0.00           H
ATOM    810  CB  SER A  65      68.170 113.310 156.010  1.00  0.00           C
ATOM    811  HB1 SER A  65      68.510 112.250 156.130  1.00  0.00           H
ATOM    812  HB2 SER A  65      68.950 113.980 156.440  1.00  0.00           H
ATOM    813  OG  SER A  65      67.920 113.730 154.730  1.00  0.00           O
ATOM    814  HG1 SER A  65      68.070 112.980 154.150  1.00  0.00           H
ATOM    815  C   SER A  65      65.950 112.410 156.700  1.00  0.00           C
ATOM    816  O   SER A  65      66.210 111.240 156.840  1.00  0.00           O
ATOM    817  N   TYR A  66      64.680 112.950 156.500  1.00  0.00           N
ATOM    818  HN  TYR A  66      64.510 113.900 156.270  1.00  0.00           H
ATOM    819  CA  TYR A  66      63.560 112.060 156.450  1.00  0.00           C
ATOM    820  HA  TYR A  66      63.790 111.120 156.930  1.00  0.00           H
ATOM    821  CB  TYR A  66      62.450 112.880 157.190  1.00  0.00           C
ATOM    822  HB1 TYR A  66      62.300 113.840 156.660  1.00  0.00           H
ATOM    823  HB2 TYR A  66      61.440 112.410 157.210  1.00  0.00           H
ATOM    824  CG  TYR A  66      62.750 113.090 158.640  1.00  0.00           C
ATOM    825  CD1 TYR A  66      63.630 112.310 159.430  1.00  0.00           C
ATOM    826  HD1 TYR A  66      64.230 111.530 159.000  1.00  0.00           H
ATOM    827  CE1 TYR A  66      63.820 112.670 160.770  1.00  0.00           C
ATOM    828  HE1 TYR A  66      64.600 112.100 161.250  1.00  0.00           H
ATOM    829  CZ  TYR A  66      63.150 113.730 161.350  1.00  0.00           C
ATOM    830  OH  TYR A  66      63.520 114.090 162.700  1.00  0.00           O
ATOM    831  HH  TYR A  66      63.140 114.970 162.780  1.00  0.00           H
ATOM    832  CD2 TYR A  66      61.940 114.070 159.340  1.00  0.00           C
ATOM    833  HD2 TYR A  66      61.180 114.590 158.780  1.00  0.00           H
ATOM    834  CE2 TYR A  66      62.280 114.440 160.640  1.00  0.00           C
ATOM    835  HE2 TYR A  66      61.680 115.240 161.070  1.00  0.00           H
ATOM    836  C   TYR A  66      63.070 111.750 155.070  1.00  0.00           C
ATOM    837  O   TYR A  66      62.540 110.670 154.800  1.00  0.00           O
ATOM    838  N   ILE A  67      63.260 112.680 154.050  1.00  0.00           N
ATOM    839  HN  ILE A  67      63.780 113.530 154.080  1.00  0.00           H
ATOM    840  CA  ILE A  67      62.920 112.350 152.690  1.00  0.00           C
ATOM    841  HA  ILE A  67      62.000 111.800 152.620  1.00  0.00           H
ATOM    842  CB  ILE A  67      62.560 113.620 151.920  1.00  0.00           C
ATOM    843  HB  ILE A  67      63.410 114.320 151.810  1.00  0.00           H
ATOM    844  CG2 ILE A  67      62.160 113.340 150.460  1.00  0.00           C
ATOM    845 HG21 ILE A  67      61.320 112.650 150.250  1.00  0.00           H
ATOM    846 HG22 ILE A  67      61.900 114.220 149.820  1.00  0.00           H
ATOM    847 HG23 ILE A  67      62.990 112.830 149.940  1.00  0.00           H
ATOM    848  CG1 ILE A  67      61.480 114.440 152.700  1.00  0.00           C
ATOM    849 HG11 ILE A  67      61.330 115.390 152.150  1.00  0.00           H
ATOM    850 HG12 ILE A  67      61.790 114.720 153.730  1.00  0.00           H
ATOM    851  CD  ILE A  67      60.030 113.820 152.720  1.00  0.00           C
ATOM    852  HD1 ILE A  67      59.860 113.680 151.630  1.00  0.00           H
ATOM    853  HD2 ILE A  67      60.080 112.910 153.350  1.00  0.00           H
ATOM    854  HD3 ILE A  67      59.280 114.550 153.110  1.00  0.00           H
ATOM    855  C   ILE A  67      63.820 111.470 151.930  1.00  0.00           C
ATOM    856  O   ILE A  67      63.340 110.460 151.380  1.00  0.00           O
ATOM    857  N   SER A  68      65.120 111.790 151.950  1.00  0.00           N
ATOM    858  HN  SER A  68      65.500 112.400 152.640  1.00  0.00           H
ATOM    859  CA  SER A  68      66.160 110.960 151.280  1.00  0.00           C
ATOM    860  HA  SER A  68      65.780 109.950 151.210  1.00  0.00           H
ATOM    861  CB  SER A  68      66.400 111.520 149.880  1.00  0.00           C
ATOM    862  HB1 SER A  68      67.000 112.460 149.790  1.00  0.00           H
ATOM    863  HB2 SER A  68      65.410 111.680 149.410  1.00  0.00           H
ATOM    864  OG  SER A  68      67.120 110.610 149.010  1.00  0.00           O
ATOM    865  HG1 SER A  68      68.050 110.860 149.040  1.00  0.00           H
ATOM    866  C   SER A  68      67.370 110.950 152.240  1.00  0.00           C
ATOM    867  O   SER A  68      67.740 111.940 152.830  1.00  0.00           O
ATOM    868  N   ARG A  69      68.000 109.790 152.330  1.00  0.00           N
ATOM    869  HN  ARG A  69      67.710 108.920 151.940  1.00  0.00           H
ATOM    870  CA  ARG A  69      69.100 109.650 153.230  1.00  0.00           C
ATOM    871  HA  ARG A  69      69.030 110.420 153.990  1.00  0.00           H
ATOM    872  CB  ARG A  69      69.010 108.260 154.050  1.00  0.00           C
ATOM    873  HB1 ARG A  69      69.390 107.470 153.370  1.00  0.00           H
ATOM    874  HB2 ARG A  69      69.760 108.280 154.860  1.00  0.00           H
ATOM    875  CG  ARG A  69      67.600 107.770 154.440  1.00  0.00           C
ATOM    876  HG1 ARG A  69      67.590 106.670 154.590  1.00  0.00           H
ATOM    877  HG2 ARG A  69      66.890 107.890 153.600  1.00  0.00           H
ATOM    878  CD  ARG A  69      67.030 108.400 155.640  1.00  0.00           C
ATOM    879  HD1 ARG A  69      67.060 109.500 155.460  1.00  0.00           H
ATOM    880  HD2 ARG A  69      67.610 108.340 156.580  1.00  0.00           H
ATOM    881  NE  ARG A  69      65.650 107.910 155.710  1.00  0.00           N
ATOM    882  HE  ARG A  69      65.400 107.090 155.200  1.00  0.00           H
ATOM    883  CZ  ARG A  69      64.890 108.020 156.780  1.00  0.00           C
ATOM    884  NH1 ARG A  69      65.260 108.820 157.800  1.00  0.00           N
ATOM    885 HH11 ARG A  69      64.600 108.800 158.560  1.00  0.00           H
ATOM    886 HH12 ARG A  69      65.780 109.630 157.540  1.00  0.00           H
ATOM    887  NH2 ARG A  69      63.840 107.300 157.070  1.00  0.00           N
ATOM    888 HH21 ARG A  69      63.150 107.530 157.760  1.00  0.00           H
ATOM    889 HH22 ARG A  69      63.680 106.540 156.440  1.00  0.00           H
ATOM    890  C   ARG A  69      70.390 109.740 152.520  1.00  0.00           C
ATOM    891  O   ARG A  69      71.410 109.360 153.130  1.00  0.00           O
ATOM    892  N   ASP A  70      70.420 110.130 151.260  1.00  0.00           N
ATOM    893  HN  ASP A  70      69.680 110.590 150.780  1.00  0.00           H
ATOM    894  CA  ASP A  70      71.560 109.970 150.400  1.00  0.00           C
ATOM    895  HA  ASP A  70      72.150 109.220 150.900  1.00  0.00           H
ATOM    896  CB  ASP A  70      71.230 109.510 148.940  1.00  0.00           C
ATOM    897  HB1 ASP A  70      72.130 109.710 148.320  1.00  0.00           H
ATOM    898  HB2 ASP A  70      71.060 108.410 149.020  1.00  0.00           H
ATOM    899  CG  ASP A  70      70.060 110.210 148.270  1.00  0.00           C
ATOM    900  OD1 ASP A  70      69.570 111.330 148.750  1.00  0.00           O
ATOM    901  OD2 ASP A  70      69.710 109.840 147.160  1.00  0.00           O
ATOM    902  C   ASP A  70      72.390 111.260 150.350  1.00  0.00           C
ATOM    903  O   ASP A  70      73.500 111.240 149.890  1.00  0.00           O
ATOM    904  N   ARG A  71      71.900 112.390 150.850  1.00  0.00           N
ATOM    905  HN  ARG A  71      70.920 112.540 150.940  1.00  0.00           H
ATOM    906  CA  ARG A  71      72.700 113.520 151.330  1.00  0.00           C
ATOM    907  HA  ARG A  71      73.060 113.940 150.410  1.00  0.00           H
ATOM    908  CB  ARG A  71      71.780 114.660 152.030  1.00  0.00           C
ATOM    909  HB1 ARG A  71      71.170 113.990 152.680  1.00  0.00           H
ATOM    910  HB2 ARG A  71      72.350 115.400 152.630  1.00  0.00           H
ATOM    911  CG  ARG A  71      70.900 115.390 151.050  1.00  0.00           C
ATOM    912  HG1 ARG A  71      70.390 114.760 150.280  1.00  0.00           H
ATOM    913  HG2 ARG A  71      71.500 116.130 150.480  1.00  0.00           H
ATOM    914  CD  ARG A  71      69.790 116.150 151.840  1.00  0.00           C
ATOM    915  HD1 ARG A  71      70.130 116.810 152.670  1.00  0.00           H
ATOM    916  HD2 ARG A  71      69.170 115.400 152.380  1.00  0.00           H
ATOM    917  NE  ARG A  71      69.060 116.920 150.840  1.00  0.00           N
ATOM    918  HE  ARG A  71      69.350 116.930 149.890  1.00  0.00           H
ATOM    919  CZ  ARG A  71      67.930 117.580 151.170  1.00  0.00           C
ATOM    920  NH1 ARG A  71      67.370 117.520 152.340  1.00  0.00           N
ATOM    921 HH11 ARG A  71      66.710 118.250 152.490  1.00  0.00           H
ATOM    922 HH12 ARG A  71      67.780 117.080 153.140  1.00  0.00           H
ATOM    923  NH2 ARG A  71      67.280 118.180 150.200  1.00  0.00           N
ATOM    924 HH21 ARG A  71      66.480 118.740 150.400  1.00  0.00           H
ATOM    925 HH22 ARG A  71      67.820 118.430 149.400  1.00  0.00           H
ATOM    926  C   ARG A  71      74.040 113.260 152.080  1.00  0.00           C
ATOM    927  O   ARG A  71      74.120 112.440 152.960  1.00  0.00           O
ATOM    928  N   GLY A  72      75.060 114.050 151.720  1.00  0.00           N
ATOM    929  HN  GLY A  72      74.910 114.610 150.910  1.00  0.00           H
ATOM    930  CA  GLY A  72      76.370 113.900 152.260  1.00  0.00           C
ATOM    931  HA1 GLY A  72      76.380 113.260 153.130  1.00  0.00           H
ATOM    932  HA2 GLY A  72      76.720 114.900 152.460  1.00  0.00           H
ATOM    933  C   GLY A  72      77.320 113.220 151.350  1.00  0.00           C
ATOM    934  O   GLY A  72      77.070 112.920 150.190  1.00  0.00           O
ATOM    935  N   TRP A  73      78.540 112.860 151.900  1.00  0.00           N
ATOM    936  HN  TRP A  73      78.710 113.080 152.860  1.00  0.00           H
ATOM    937  CA  TRP A  73      79.630 112.250 151.160  1.00  0.00           C
ATOM    938  HA  TRP A  73      79.270 111.970 150.190  1.00  0.00           H
ATOM    939  CB  TRP A  73      80.750 113.340 150.910  1.00  0.00           C
ATOM    940  HB1 TRP A  73      81.640 112.800 150.520  1.00  0.00           H
ATOM    941  HB2 TRP A  73      80.500 113.940 150.020  1.00  0.00           H
ATOM    942  CG  TRP A  73      81.100 114.180 152.090  1.00  0.00           C
ATOM    943  CD1 TRP A  73      80.700 115.430 152.400  1.00  0.00           C
ATOM    944  HD1 TRP A  73      79.870 115.980 151.990  1.00  0.00           H
ATOM    945  NE1 TRP A  73      81.480 115.920 153.390  1.00  0.00           N
ATOM    946  HE1 TRP A  73      81.370 116.690 153.970  1.00  0.00           H
ATOM    947  CE2 TRP A  73      82.220 114.920 153.950  1.00  0.00           C
ATOM    948  CD2 TRP A  73      82.050 113.820 153.160  1.00  0.00           C
ATOM    949  CE3 TRP A  73      82.720 112.620 153.430  1.00  0.00           C
ATOM    950  HE3 TRP A  73      82.560 111.750 152.820  1.00  0.00           H
ATOM    951  CZ3 TRP A  73      83.560 112.600 154.600  1.00  0.00           C
ATOM    952  HZ3 TRP A  73      84.040 111.690 154.950  1.00  0.00           H
ATOM    953  CZ2 TRP A  73      83.110 114.990 155.030  1.00  0.00           C
ATOM    954  HZ2 TRP A  73      83.420 115.900 155.520  1.00  0.00           H
ATOM    955  CH2 TRP A  73      83.660 113.760 155.410  1.00  0.00           C
ATOM    956  HH2 TRP A  73      84.300 113.740 156.280  1.00  0.00           H
ATOM    957  C   TRP A  73      80.030 111.050 151.830  1.00  0.00           C
ATOM    958  O   TRP A  73      79.950 110.910 153.040  1.00  0.00           O
ATOM    959  N   VAL A  74      80.510 110.050 151.000  1.00  0.00           N
ATOM    960  HN  VAL A  74      80.470 110.150 150.010  1.00  0.00           H
ATOM    961  CA  VAL A  74      80.960 108.760 151.380  1.00  0.00           C
ATOM    962  HA  VAL A  74      81.350 108.670 152.380  1.00  0.00           H
ATOM    963  CB  VAL A  74      79.860 107.700 151.200  1.00  0.00           C
ATOM    964  HB  VAL A  74      79.460 107.850 150.180  1.00  0.00           H
ATOM    965  CG1 VAL A  74      80.360 106.270 151.240  1.00  0.00           C
ATOM    966 HG11 VAL A  74      80.730 105.940 150.250  1.00  0.00           H
ATOM    967 HG12 VAL A  74      81.050 106.030 152.080  1.00  0.00           H
ATOM    968 HG13 VAL A  74      79.500 105.610 151.450  1.00  0.00           H
ATOM    969  CG2 VAL A  74      78.750 107.890 152.250  1.00  0.00           C
ATOM    970 HG21 VAL A  74      78.060 107.040 152.040  1.00  0.00           H
ATOM    971 HG22 VAL A  74      79.080 107.900 153.300  1.00  0.00           H
ATOM    972 HG23 VAL A  74      78.210 108.840 152.030  1.00  0.00           H
ATOM    973  C   VAL A  74      82.130 108.480 150.530  1.00  0.00           C
ATOM    974  O   VAL A  74      82.220 108.830 149.350  1.00  0.00           O
ATOM    975  N   VAL A  75      83.150 107.860 151.120  1.00  0.00           N
ATOM    976  HN  VAL A  75      83.090 107.780 152.110  1.00  0.00           H
ATOM    977  CA  VAL A  75      84.340 107.320 150.400  1.00  0.00           C
ATOM    978  HA  VAL A  75      84.120 107.580 149.380  1.00  0.00           H
ATOM    979  CB  VAL A  75      85.630 107.980 150.840  1.00  0.00           C
ATOM    980  HB  VAL A  75      85.980 107.700 151.860  1.00  0.00           H
ATOM    981  CG1 VAL A  75      86.810 107.270 150.020  1.00  0.00           C
ATOM    982 HG11 VAL A  75      86.600 107.290 148.920  1.00  0.00           H
ATOM    983 HG12 VAL A  75      87.760 107.810 150.220  1.00  0.00           H
ATOM    984 HG13 VAL A  75      86.970 106.180 150.150  1.00  0.00           H
ATOM    985  CG2 VAL A  75      85.720 109.490 150.530  1.00  0.00           C
ATOM    986 HG21 VAL A  75      85.680 109.720 149.440  1.00  0.00           H
ATOM    987 HG22 VAL A  75      85.020 110.150 151.080  1.00  0.00           H
ATOM    988 HG23 VAL A  75      86.690 109.950 150.820  1.00  0.00           H
ATOM    989  C   VAL A  75      84.410 105.760 150.650  1.00  0.00           C
ATOM    990  O   VAL A  75      84.480 105.330 151.850  1.00  0.00           O
ATOM    991  N   GLY A  76      84.440 104.810 149.700  1.00  0.00           N
ATOM    992  HN  GLY A  76      84.570 105.070 148.750  1.00  0.00           H
ATOM    993  CA  GLY A  76      84.350 103.410 150.020  1.00  0.00           C
ATOM    994  HA1 GLY A  76      83.310 103.140 150.110  1.00  0.00           H
ATOM    995  HA2 GLY A  76      84.850 103.170 150.950  1.00  0.00           H
ATOM    996  C   GLY A  76      85.050 102.660 148.980  1.00  0.00           C
ATOM    997  O   GLY A  76      85.670 103.180 148.070  1.00  0.00           O
ATOM    998  N   ILE A  77      84.830 101.350 149.000  1.00  0.00           N
ATOM    999  HN  ILE A  77      84.380 101.020 149.820  1.00  0.00           H
ATOM   1000  CA  ILE A  77      85.070 100.370 147.920  1.00  0.00           C
ATOM   1001  HA  ILE A  77      85.630 100.820 147.110  1.00  0.00           H
ATOM   1002  CB  ILE A  77      85.940  99.220 148.410  1.00  0.00           C
ATOM   1003  HB  ILE A  77      85.650  98.880 149.420  1.00  0.00           H
ATOM   1004  CG2 ILE A  77      85.840  98.000 147.520  1.00  0.00           C
ATOM   1005 HG21 ILE A  77      86.610  97.260 147.810  1.00  0.00           H
ATOM   1006 HG22 ILE A  77      84.880  97.450 147.620  1.00  0.00           H
ATOM   1007 HG23 ILE A  77      85.990  98.190 146.440  1.00  0.00           H
ATOM   1008  CG1 ILE A  77      87.350  99.780 148.480  1.00  0.00           C
ATOM   1009 HG11 ILE A  77      87.420 100.830 148.830  1.00  0.00           H
ATOM   1010 HG12 ILE A  77      87.870  99.710 147.500  1.00  0.00           H
ATOM   1011  CD  ILE A  77      88.130  98.890 149.410  1.00  0.00           C
ATOM   1012  HD1 ILE A  77      87.670  98.810 150.420  1.00  0.00           H
ATOM   1013  HD2 ILE A  77      88.260  97.910 148.910  1.00  0.00           H
ATOM   1014  HD3 ILE A  77      89.140  99.350 149.420  1.00  0.00           H
ATOM   1015  C   ILE A  77      83.750  99.810 147.320  1.00  0.00           C
ATOM   1016  O   ILE A  77      82.940  99.270 148.050  1.00  0.00           O
ATOM   1017  N   HIS A  78      83.540  99.820 145.970  1.00  0.00           N
ATOM   1018  HN  HIS A  78      84.280 100.190 145.420  1.00  0.00           H
ATOM   1019  CA  HIS A  78      82.360  99.240 145.370  1.00  0.00           C
ATOM   1020  HA  HIS A  78      81.820  98.490 145.940  1.00  0.00           H
ATOM   1021  CB  HIS A  78      81.410 100.430 144.890  1.00  0.00           C
ATOM   1022  HB1 HIS A  78      81.120 100.980 145.810  1.00  0.00           H
ATOM   1023  HB2 HIS A  78      82.100 101.060 144.290  1.00  0.00           H
ATOM   1024  ND1 HIS A  78      79.770 100.950 143.040  1.00  0.00           N
ATOM   1025  CG  HIS A  78      80.130 100.190 144.070  1.00  0.00           C
ATOM   1026  CE1 HIS A  78      78.560 100.600 142.800  1.00  0.00           C
ATOM   1027  HE1 HIS A  78      78.040 100.800 141.860  1.00  0.00           H
ATOM   1028  NE2 HIS A  78      78.090  99.620 143.560  1.00  0.00           N
ATOM   1029  HE2 HIS A  78      77.190  99.210 143.470  1.00  0.00           H
ATOM   1030  CD2 HIS A  78      79.170  99.280 144.420  1.00  0.00           C
ATOM   1031  HD2 HIS A  78      79.200  98.510 145.180  1.00  0.00           H
ATOM   1032  C   HIS A  78      82.690  98.560 144.050  1.00  0.00           C
ATOM   1033  O   HIS A  78      83.380  99.110 143.260  1.00  0.00           O
ATOM   1034  N   THR A  79      82.160  97.430 143.850  1.00  0.00           N
ATOM   1035  HN  THR A  79      81.640  96.940 144.540  1.00  0.00           H
ATOM   1036  CA  THR A  79      81.970  96.810 142.580  1.00  0.00           C
ATOM   1037  HA  THR A  79      82.920  96.790 142.090  1.00  0.00           H
ATOM   1038  CB  THR A  79      81.600  95.350 142.710  1.00  0.00           C
ATOM   1039  HB  THR A  79      81.280  94.980 141.710  1.00  0.00           H
ATOM   1040  OG1 THR A  79      80.620  95.190 143.700  1.00  0.00           O
ATOM   1041  HG1 THR A  79      79.770  95.520 143.390  1.00  0.00           H
ATOM   1042  CG2 THR A  79      82.790  94.460 143.280  1.00  0.00           C
ATOM   1043 HG21 THR A  79      82.560  93.390 143.460  1.00  0.00           H
ATOM   1044 HG22 THR A  79      83.580  94.420 142.500  1.00  0.00           H
ATOM   1045 HG23 THR A  79      83.120  94.920 144.240  1.00  0.00           H
ATOM   1046  C   THR A  79      81.090  97.440 141.580  1.00  0.00           C
ATOM   1047  O   THR A  79      79.930  97.160 141.580  1.00  0.00           O
ATOM   1048  N   ILE A  80      81.750  98.040 140.570  1.00  0.00           N
ATOM   1049  HN  ILE A  80      82.730  98.210 140.670  1.00  0.00           H
ATOM   1050  CA  ILE A  80      81.140  98.550 139.300  1.00  0.00           C
ATOM   1051  HA  ILE A  80      80.280  99.170 139.480  1.00  0.00           H
ATOM   1052  CB  ILE A  80      82.200  99.420 138.540  1.00  0.00           C
ATOM   1053  HB  ILE A  80      83.030  98.700 138.340  1.00  0.00           H
ATOM   1054  CG2 ILE A  80      81.610  99.960 137.190  1.00  0.00           C
ATOM   1055 HG21 ILE A  80      81.110  99.120 136.650  1.00  0.00           H
ATOM   1056 HG22 ILE A  80      80.850 100.730 137.430  1.00  0.00           H
ATOM   1057 HG23 ILE A  80      82.350 100.480 136.540  1.00  0.00           H
ATOM   1058  CG1 ILE A  80      82.680 100.590 139.360  1.00  0.00           C
ATOM   1059 HG11 ILE A  80      82.800 100.340 140.440  1.00  0.00           H
ATOM   1060 HG12 ILE A  80      81.880 101.360 139.330  1.00  0.00           H
ATOM   1061  CD  ILE A  80      83.940 101.270 138.860  1.00  0.00           C
ATOM   1062  HD1 ILE A  80      84.500 102.030 139.450  1.00  0.00           H
ATOM   1063  HD2 ILE A  80      84.670 100.470 138.640  1.00  0.00           H
ATOM   1064  HD3 ILE A  80      83.780 101.900 137.950  1.00  0.00           H
ATOM   1065  C   ILE A  80      80.770  97.290 138.530  1.00  0.00           C
ATOM   1066  O   ILE A  80      81.610  96.550 138.090  1.00  0.00           O
ATOM   1067  N   SER A  81      79.480  97.100 138.360  1.00  0.00           N
ATOM   1068  HN  SER A  81      78.800  97.710 138.760  1.00  0.00           H
ATOM   1069  CA  SER A  81      78.870  95.910 137.730  1.00  0.00           C
ATOM   1070  HA  SER A  81      79.650  95.180 137.610  1.00  0.00           H
ATOM   1071  CB  SER A  81      77.730  95.310 138.630  1.00  0.00           C
ATOM   1072  HB1 SER A  81      76.850  95.990 138.560  1.00  0.00           H
ATOM   1073  HB2 SER A  81      78.110  95.350 139.670  1.00  0.00           H
ATOM   1074  OG  SER A  81      77.380  94.000 138.250  1.00  0.00           O
ATOM   1075  HG1 SER A  81      76.720  94.030 137.550  1.00  0.00           H
ATOM   1076  C   SER A  81      78.270  96.320 136.360  1.00  0.00           C
ATOM   1077  O   SER A  81      77.220  96.920 136.290  1.00  0.00           O
ATOM   1078  N   ASP A  82      78.820  95.730 135.330  1.00  0.00           N
ATOM   1079  HN  ASP A  82      79.680  95.220 135.250  1.00  0.00           H
ATOM   1080  CA  ASP A  82      78.340  95.820 134.020  1.00  0.00           C
ATOM   1081  HA  ASP A  82      77.330  96.200 133.990  1.00  0.00           H
ATOM   1082  CB  ASP A  82      79.440  96.460 133.150  1.00  0.00           C
ATOM   1083  HB1 ASP A  82      80.450  96.000 133.200  1.00  0.00           H
ATOM   1084  HB2 ASP A  82      79.170  96.270 132.090  1.00  0.00           H
ATOM   1085  CG  ASP A  82      79.670  97.960 133.430  1.00  0.00           C
ATOM   1086  OD1 ASP A  82      80.500  98.580 132.650  1.00  0.00           O
ATOM   1087  OD2 ASP A  82      78.900  98.520 134.250  1.00  0.00           O
ATOM   1088  C   ASP A  82      78.270  94.430 133.610  1.00  0.00           C
ATOM   1089  O   ASP A  82      79.150  93.710 133.970  1.00  0.00           O
ATOM   1090  N   GLN A  83      77.230  94.000 132.970  1.00  0.00           N
ATOM   1091  HN  GLN A  83      76.510  94.640 132.720  1.00  0.00           H
ATOM   1092  CA  GLN A  83      77.040  92.640 132.600  1.00  0.00           C
ATOM   1093  HA  GLN A  83      75.960  92.550 132.630  1.00  0.00           H
ATOM   1094  CB  GLN A  83      77.300  92.380 131.060  1.00  0.00           C
ATOM   1095  HB1 GLN A  83      76.910  91.370 130.780  1.00  0.00           H
ATOM   1096  HB2 GLN A  83      76.620  92.980 130.420  1.00  0.00           H
ATOM   1097  CG  GLN A  83      78.810  92.640 130.730  1.00  0.00           C
ATOM   1098  HG1 GLN A  83      79.450  92.040 131.420  1.00  0.00           H
ATOM   1099  HG2 GLN A  83      79.130  93.690 130.880  1.00  0.00           H
ATOM   1100  CD  GLN A  83      79.090  92.230 129.300  1.00  0.00           C
ATOM   1101  OE1 GLN A  83      78.190  91.700 128.630  1.00  0.00           O
ATOM   1102  NE2 GLN A  83      80.340  92.380 128.840  1.00  0.00           N
ATOM   1103 HE21 GLN A  83      80.920  92.480 129.640  1.00  0.00           H
ATOM   1104 HE22 GLN A  83      80.690  92.000 127.970  1.00  0.00           H
ATOM   1105  C   GLN A  83      77.390  91.520 133.610  1.00  0.00           C
ATOM   1106  O   GLN A  83      78.010  90.540 133.270  1.00  0.00           O
ATOM   1107  N   ASP A  84      77.000  91.660 134.910  1.00  0.00           N
ATOM   1108  HN  ASP A  84      76.440  92.430 135.210  1.00  0.00           H
ATOM   1109  CA  ASP A  84      77.190  90.740 136.100  1.00  0.00           C
ATOM   1110  HA  ASP A  84      76.720  91.200 136.950  1.00  0.00           H
ATOM   1111  CB  ASP A  84      76.450  89.390 135.800  1.00  0.00           C
ATOM   1112  HB1 ASP A  84      76.960  88.800 135.010  1.00  0.00           H
ATOM   1113  HB2 ASP A  84      76.500  88.850 136.770  1.00  0.00           H
ATOM   1114  CG  ASP A  84      74.990  89.560 135.550  1.00  0.00           C
ATOM   1115  OD1 ASP A  84      74.480  90.550 136.150  1.00  0.00           O
ATOM   1116  OD2 ASP A  84      74.390  88.520 135.090  1.00  0.00           O
ATOM   1117  C   ASP A  84      78.640  90.530 136.450  1.00  0.00           C
ATOM   1118  O   ASP A  84      78.870  89.790 137.430  1.00  0.00           O
ATOM   1119  N   ASN A  85      79.630  91.290 135.820  1.00  0.00           N
ATOM   1120  HN  ASN A  85      79.370  91.910 135.090  1.00  0.00           H
ATOM   1121  CA  ASN A  85      81.070  91.130 136.110  1.00  0.00           C
ATOM   1122  HA  ASN A  85      81.210  90.230 136.690  1.00  0.00           H
ATOM   1123  CB  ASN A  85      81.870  90.900 134.760  1.00  0.00           C
ATOM   1124  HB1 ASN A  85      81.470  90.030 134.210  1.00  0.00           H
ATOM   1125  HB2 ASN A  85      81.840  91.790 134.090  1.00  0.00           H
ATOM   1126  CG  ASN A  85      83.390  90.730 134.990  1.00  0.00           C
ATOM   1127  OD1 ASN A  85      84.040  91.180 135.950  1.00  0.00           O
ATOM   1128  ND2 ASN A  85      84.100  90.100 133.970  1.00  0.00           N
ATOM   1129 HD21 ASN A  85      83.590  89.710 133.200  1.00  0.00           H
ATOM   1130 HD22 ASN A  85      85.080  90.270 134.020  1.00  0.00           H
ATOM   1131  C   ASN A  85      81.410  92.350 136.950  1.00  0.00           C
ATOM   1132  O   ASN A  85      81.460  93.500 136.540  1.00  0.00           O
ATOM   1133  N   LYS A  86      81.700  92.000 138.190  1.00  0.00           N
ATOM   1134  HN  LYS A  86      81.920  91.050 138.400  1.00  0.00           H
ATOM   1135  CA  LYS A  86      81.940  92.880 139.270  1.00  0.00           C
ATOM   1136  HA  LYS A  86      81.300  93.740 139.200  1.00  0.00           H
ATOM   1137  CB  LYS A  86      81.660  92.060 140.560  1.00  0.00           C
ATOM   1138  HB1 LYS A  86      82.490  91.340 140.630  1.00  0.00           H
ATOM   1139  HB2 LYS A  86      81.760  92.740 141.430  1.00  0.00           H
ATOM   1140  CG  LYS A  86      80.280  91.290 140.710  1.00  0.00           C
ATOM   1141  HG1 LYS A  86      80.310  90.720 141.660  1.00  0.00           H
ATOM   1142  HG2 LYS A  86      80.270  90.550 139.880  1.00  0.00           H
ATOM   1143  CD  LYS A  86      79.090  92.310 140.750  1.00  0.00           C
ATOM   1144  HD1 LYS A  86      79.260  93.020 139.910  1.00  0.00           H
ATOM   1145  HD2 LYS A  86      79.180  92.930 141.670  1.00  0.00           H
ATOM   1146  CE  LYS A  86      77.690  91.720 140.660  1.00  0.00           C
ATOM   1147  HE1 LYS A  86      77.530  91.040 141.520  1.00  0.00           H
ATOM   1148  HE2 LYS A  86      77.530  91.270 139.660  1.00  0.00           H
ATOM   1149  NZ  LYS A  86      76.680  92.800 140.670  1.00  0.00           N
ATOM   1150  HZ1 LYS A  86      75.740  92.390 140.530  1.00  0.00           H
ATOM   1151  HZ2 LYS A  86      76.730  93.450 141.480  1.00  0.00           H
ATOM   1152  HZ3 LYS A  86      76.760  93.360 139.800  1.00  0.00           H
ATOM   1153  C   LYS A  86      83.430  93.320 139.210  1.00  0.00           C
ATOM   1154  O   LYS A  86      84.380  92.540 139.360  1.00  0.00           O
ATOM   1155  N   ASP A  87      83.740  94.620 139.010  1.00  0.00           N
ATOM   1156  HN  ASP A  87      83.040  95.320 138.940  1.00  0.00           H
ATOM   1157  CA  ASP A  87      85.110  95.140 139.030  1.00  0.00           C
ATOM   1158  HA  ASP A  87      85.840  94.350 139.020  1.00  0.00           H
ATOM   1159  CB  ASP A  87      85.380  95.960 137.740  1.00  0.00           C
ATOM   1160  HB1 ASP A  87      85.140  95.280 136.890  1.00  0.00           H
ATOM   1161  HB2 ASP A  87      84.640  96.800 137.700  1.00  0.00           H
ATOM   1162  CG  ASP A  87      86.780  96.540 137.560  1.00  0.00           C
ATOM   1163  OD1 ASP A  87      87.700  95.960 138.130  1.00  0.00           O
ATOM   1164  OD2 ASP A  87      86.970  97.350 136.560  1.00  0.00           O
ATOM   1165  C   ASP A  87      85.260  96.020 140.320  1.00  0.00           C
ATOM   1166  O   ASP A  87      84.650  97.080 140.400  1.00  0.00           O
ATOM   1167  N   PRO A  88      85.950  95.600 141.330  1.00  0.00           N
ATOM   1168  CD  PRO A  88      86.610  94.320 141.330  1.00  0.00           C
ATOM   1169  HD1 PRO A  88      87.340  94.170 140.500  1.00  0.00           H
ATOM   1170  HD2 PRO A  88      85.780  93.580 141.340  1.00  0.00           H
ATOM   1171  CA  PRO A  88      85.960  96.190 142.670  1.00  0.00           C
ATOM   1172  HA  PRO A  88      84.990  96.550 142.980  1.00  0.00           H
ATOM   1173  CB  PRO A  88      86.360  95.110 143.570  1.00  0.00           C
ATOM   1174  HB1 PRO A  88      86.840  95.600 144.440  1.00  0.00           H
ATOM   1175  HB2 PRO A  88      85.540  94.470 143.960  1.00  0.00           H
ATOM   1176  CG  PRO A  88      87.320  94.210 142.690  1.00  0.00           C
ATOM   1177  HG1 PRO A  88      87.420  93.230 143.200  1.00  0.00           H
ATOM   1178  HG2 PRO A  88      88.280  94.770 142.630  1.00  0.00           H
ATOM   1179  C   PRO A  88      86.870  97.410 142.590  1.00  0.00           C
ATOM   1180  O   PRO A  88      88.110  97.380 142.390  1.00  0.00           O
ATOM   1181  N   ARG A  89      86.330  98.660 142.770  1.00  0.00           N
ATOM   1182  HN  ARG A  89      85.360  98.800 142.940  1.00  0.00           H
ATOM   1183  CA  ARG A  89      87.120  99.830 142.740  1.00  0.00           C
ATOM   1184  HA  ARG A  89      88.160  99.570 142.700  1.00  0.00           H
ATOM   1185  CB  ARG A  89      86.820 100.640 141.540  1.00  0.00           C
ATOM   1186  HB1 ARG A  89      85.720 100.820 141.500  1.00  0.00           H
ATOM   1187  HB2 ARG A  89      87.330 101.620 141.590  1.00  0.00           H
ATOM   1188  CG  ARG A  89      87.200  99.990 140.200  1.00  0.00           C
ATOM   1189  HG1 ARG A  89      86.410  99.270 139.880  1.00  0.00           H
ATOM   1190  HG2 ARG A  89      88.100  99.370 140.350  1.00  0.00           H
ATOM   1191  CD  ARG A  89      87.530 101.020 139.140  1.00  0.00           C
ATOM   1192  HD1 ARG A  89      88.470 101.600 139.290  1.00  0.00           H
ATOM   1193  HD2 ARG A  89      86.750 101.810 139.140  1.00  0.00           H
ATOM   1194  NE  ARG A  89      87.570 100.250 137.840  1.00  0.00           N
ATOM   1195  HE  ARG A  89      87.840  99.290 137.870  1.00  0.00           H
ATOM   1196  CZ  ARG A  89      87.130 100.630 136.670  1.00  0.00           C
ATOM   1197  NH1 ARG A  89      86.760 101.890 136.480  1.00  0.00           N
ATOM   1198 HH11 ARG A  89      86.310 102.070 135.610  1.00  0.00           H
ATOM   1199 HH12 ARG A  89      87.350 102.570 136.910  1.00  0.00           H
ATOM   1200  NH2 ARG A  89      87.150  99.840 135.650  1.00  0.00           N
ATOM   1201 HH21 ARG A  89      87.030 100.150 134.710  1.00  0.00           H
ATOM   1202 HH22 ARG A  89      87.400  98.910 135.910  1.00  0.00           H
ATOM   1203  C   ARG A  89      86.790 100.720 144.020  1.00  0.00           C
ATOM   1204  O   ARG A  89      85.780 100.590 144.670  1.00  0.00           O
ATOM   1205  N   TYR A  90      87.710 101.630 144.340  1.00  0.00           N
ATOM   1206  HN  TYR A  90      88.470 101.690 143.690  1.00  0.00           H
ATOM   1207  CA  TYR A  90      87.570 102.680 145.340  1.00  0.00           C
ATOM   1208  HA  TYR A  90      87.140 102.180 146.200  1.00  0.00           H
ATOM   1209  CB  TYR A  90      88.850 103.540 145.520  1.00  0.00           C
ATOM   1210  HB1 TYR A  90      89.100 103.970 144.530  1.00  0.00           H
ATOM   1211  HB2 TYR A  90      88.790 104.370 146.260  1.00  0.00           H
ATOM   1212  CG  TYR A  90      90.010 102.710 146.000  1.00  0.00           C
ATOM   1213  CD1 TYR A  90      90.020 101.850 147.080  1.00  0.00           C
ATOM   1214  HD1 TYR A  90      89.130 101.760 147.680  1.00  0.00           H
ATOM   1215  CE1 TYR A  90      91.120 101.060 147.410  1.00  0.00           C
ATOM   1216  HE1 TYR A  90      91.240 100.550 148.350  1.00  0.00           H
ATOM   1217  CZ  TYR A  90      92.290 101.190 146.610  1.00  0.00           C
ATOM   1218  OH  TYR A  90      93.480 100.390 146.930  1.00  0.00           O
ATOM   1219  HH  TYR A  90      93.890 100.260 146.070  1.00  0.00           H
ATOM   1220  CD2 TYR A  90      91.160 102.680 145.200  1.00  0.00           C
ATOM   1221  HD2 TYR A  90      91.200 103.250 144.280  1.00  0.00           H
ATOM   1222  CE2 TYR A  90      92.270 101.910 145.470  1.00  0.00           C
ATOM   1223  HE2 TYR A  90      93.120 102.000 144.810  1.00  0.00           H
ATOM   1224  C   TYR A  90      86.470 103.640 144.710  1.00  0.00           C
ATOM   1225  O   TYR A  90      86.370 103.750 143.470  1.00  0.00           O
ATOM   1226  N   PHE A  91      85.680 104.390 145.430  1.00  0.00           N
ATOM   1227  HN  PHE A  91      85.520 104.130 146.380  1.00  0.00           H
ATOM   1228  CA  PHE A  91      84.840 105.410 144.910  1.00  0.00           C
ATOM   1229  HA  PHE A  91      85.170 105.830 143.970  1.00  0.00           H
ATOM   1230  CB  PHE A  91      83.440 104.810 144.590  1.00  0.00           C
ATOM   1231  HB1 PHE A  91      82.960 105.540 143.910  1.00  0.00           H
ATOM   1232  HB2 PHE A  91      83.490 103.940 143.900  1.00  0.00           H
ATOM   1233  CG  PHE A  91      82.500 104.480 145.740  1.00  0.00           C
ATOM   1234  CD1 PHE A  91      82.640 103.310 146.410  1.00  0.00           C
ATOM   1235  HD1 PHE A  91      83.260 102.540 145.990  1.00  0.00           H
ATOM   1236  CE1 PHE A  91      81.950 102.930 147.570  1.00  0.00           C
ATOM   1237  HE1 PHE A  91      82.030 101.910 147.920  1.00  0.00           H
ATOM   1238  CZ  PHE A  91      81.240 103.960 148.250  1.00  0.00           C
ATOM   1239  HZ  PHE A  91      80.640 103.740 149.120  1.00  0.00           H
ATOM   1240  CD2 PHE A  91      81.730 105.490 146.340  1.00  0.00           C
ATOM   1241  HD2 PHE A  91      81.610 106.480 145.920  1.00  0.00           H
ATOM   1242  CE2 PHE A  91      81.070 105.230 147.520  1.00  0.00           C
ATOM   1243  HE2 PHE A  91      80.520 106.040 147.980  1.00  0.00           H
ATOM   1244  C   PHE A  91      84.810 106.510 145.960  1.00  0.00           C
ATOM   1245  O   PHE A  91      85.060 106.310 147.120  1.00  0.00           O
ATOM   1246  N   PHE A  92      84.430 107.720 145.450  1.00  0.00           N
ATOM   1247  HN  PHE A  92      84.280 107.730 144.460  1.00  0.00           H
ATOM   1248  CA  PHE A  92      84.050 108.840 146.250  1.00  0.00           C
ATOM   1249  HA  PHE A  92      83.760 108.520 147.240  1.00  0.00           H
ATOM   1250  CB  PHE A  92      85.220 109.860 146.370  1.00  0.00           C
ATOM   1251  HB1 PHE A  92      86.090 109.520 146.960  1.00  0.00           H
ATOM   1252  HB2 PHE A  92      85.540 109.960 145.310  1.00  0.00           H
ATOM   1253  CG  PHE A  92      84.940 111.240 146.790  1.00  0.00           C
ATOM   1254  CD1 PHE A  92      84.210 111.580 147.970  1.00  0.00           C
ATOM   1255  HD1 PHE A  92      83.770 110.780 148.540  1.00  0.00           H
ATOM   1256  CE1 PHE A  92      84.010 112.910 148.350  1.00  0.00           C
ATOM   1257  HE1 PHE A  92      83.300 113.110 149.140  1.00  0.00           H
ATOM   1258  CZ  PHE A  92      84.690 113.910 147.580  1.00  0.00           C
ATOM   1259  HZ  PHE A  92      84.680 114.940 147.930  1.00  0.00           H
ATOM   1260  CD2 PHE A  92      85.560 112.270 146.070  1.00  0.00           C
ATOM   1261  HD2 PHE A  92      86.130 112.000 145.190  1.00  0.00           H
ATOM   1262  CE2 PHE A  92      85.510 113.610 146.490  1.00  0.00           C
ATOM   1263  HE2 PHE A  92      86.070 114.360 145.960  1.00  0.00           H
ATOM   1264  C   PHE A  92      82.840 109.470 145.750  1.00  0.00           C
ATOM   1265  O   PHE A  92      82.810 109.910 144.620  1.00  0.00           O
ATOM   1266  N   SER A  93      81.790 109.630 146.620  1.00  0.00           N
ATOM   1267  HN  SER A  93      81.820 109.260 147.550  1.00  0.00           H
ATOM   1268  CA  SER A  93      80.540 110.260 146.190  1.00  0.00           C
ATOM   1269  HA  SER A  93      80.640 110.610 145.180  1.00  0.00           H
ATOM   1270  CB  SER A  93      79.440 109.190 146.120  1.00  0.00           C
ATOM   1271  HB1 SER A  93      79.870 108.240 145.720  1.00  0.00           H
ATOM   1272  HB2 SER A  93      78.600 109.580 145.510  1.00  0.00           H
ATOM   1273  OG  SER A  93      78.950 108.830 147.410  1.00  0.00           O
ATOM   1274  HG1 SER A  93      78.330 109.510 147.680  1.00  0.00           H
ATOM   1275  C   SER A  93      80.150 111.410 147.090  1.00  0.00           C
ATOM   1276  O   SER A  93      80.570 111.450 148.230  1.00  0.00           O
ATOM   1277  N   LEU A  94      79.370 112.360 146.550  1.00  0.00           N
ATOM   1278  HN  LEU A  94      78.980 112.210 145.650  1.00  0.00           H
ATOM   1279  CA  LEU A  94      78.950 113.590 147.240  1.00  0.00           C
ATOM   1280  HA  LEU A  94      78.890 113.250 148.260  1.00  0.00           H
ATOM   1281  CB  LEU A  94      79.790 114.890 147.140  1.00  0.00           C
ATOM   1282  HB1 LEU A  94      80.790 114.610 147.540  1.00  0.00           H
ATOM   1283  HB2 LEU A  94      79.940 114.960 146.040  1.00  0.00           H
ATOM   1284  CG  LEU A  94      79.220 116.200 147.680  1.00  0.00           C
ATOM   1285  HG  LEU A  94      78.270 116.350 147.120  1.00  0.00           H
ATOM   1286  CD1 LEU A  94      78.920 116.140 149.180  1.00  0.00           C
ATOM   1287 HD11 LEU A  94      79.890 116.130 149.740  1.00  0.00           H
ATOM   1288 HD12 LEU A  94      78.440 117.080 149.530  1.00  0.00           H
ATOM   1289 HD13 LEU A  94      78.360 115.210 149.390  1.00  0.00           H
ATOM   1290  CD2 LEU A  94      80.130 117.400 147.170  1.00  0.00           C
ATOM   1291 HD21 LEU A  94      81.140 117.370 147.630  1.00  0.00           H
ATOM   1292 HD22 LEU A  94      80.370 117.300 146.090  1.00  0.00           H
ATOM   1293 HD23 LEU A  94      79.700 118.370 147.510  1.00  0.00           H
ATOM   1294  C   LEU A  94      77.610 113.880 146.700  1.00  0.00           C
ATOM   1295  O   LEU A  94      77.370 113.850 145.510  1.00  0.00           O
ATOM   1296  N   LYS A  95      76.640 114.180 147.660  1.00  0.00           N
ATOM   1297  HN  LYS A  95      76.820 114.170 148.640  1.00  0.00           H
ATOM   1298  CA  LYS A  95      75.340 114.770 147.250  1.00  0.00           C
ATOM   1299  HA  LYS A  95      75.450 115.230 146.280  1.00  0.00           H
ATOM   1300  CB  LYS A  95      74.170 113.750 147.280  1.00  0.00           C
ATOM   1301  HB1 LYS A  95      74.340 112.860 146.640  1.00  0.00           H
ATOM   1302  HB2 LYS A  95      74.050 113.340 148.310  1.00  0.00           H
ATOM   1303  CG  LYS A  95      72.840 114.330 146.870  1.00  0.00           C
ATOM   1304  HG1 LYS A  95      72.830 114.740 145.840  1.00  0.00           H
ATOM   1305  HG2 LYS A  95      72.560 115.150 147.560  1.00  0.00           H
ATOM   1306  CD  LYS A  95      71.790 113.210 146.820  1.00  0.00           C
ATOM   1307  HD1 LYS A  95      71.750 112.680 147.800  1.00  0.00           H
ATOM   1308  HD2 LYS A  95      72.230 112.460 146.120  1.00  0.00           H
ATOM   1309  CE  LYS A  95      70.360 113.740 146.410  1.00  0.00           C
ATOM   1310  HE1 LYS A  95      70.470 114.410 145.520  1.00  0.00           H
ATOM   1311  HE2 LYS A  95      70.050 114.340 147.290  1.00  0.00           H
ATOM   1312  NZ  LYS A  95      69.460 112.660 146.130  1.00  0.00           N
ATOM   1313  HZ1 LYS A  95      69.820 111.930 145.490  1.00  0.00           H
ATOM   1314  HZ2 LYS A  95      69.250 112.320 147.100  1.00  0.00           H
ATOM   1315  HZ3 LYS A  95      68.510 112.920 145.810  1.00  0.00           H
ATOM   1316  C   LYS A  95      75.100 115.930 148.150  1.00  0.00           C
ATOM   1317  O   LYS A  95      74.880 115.700 149.370  1.00  0.00           O
ATOM   1318  N   THR A  96      75.080 117.170 147.670  1.00  0.00           N
ATOM   1319  HN  THR A  96      75.300 117.410 146.730  1.00  0.00           H
ATOM   1320  CA  THR A  96      74.790 118.300 148.560  1.00  0.00           C
ATOM   1321  HA  THR A  96      75.350 118.110 149.470  1.00  0.00           H
ATOM   1322  CB  THR A  96      75.340 119.590 148.010  1.00  0.00           C
ATOM   1323  HB  THR A  96      75.280 120.340 148.820  1.00  0.00           H
ATOM   1324  OG1 THR A  96      74.590 120.120 146.930  1.00  0.00           O
ATOM   1325  HG1 THR A  96      74.930 120.980 146.680  1.00  0.00           H
ATOM   1326  CG2 THR A  96      76.780 119.430 147.540  1.00  0.00           C
ATOM   1327 HG21 THR A  96      77.370 118.750 148.200  1.00  0.00           H
ATOM   1328 HG22 THR A  96      76.960 119.090 146.490  1.00  0.00           H
ATOM   1329 HG23 THR A  96      77.290 120.420 147.560  1.00  0.00           H
ATOM   1330  C   THR A  96      73.340 118.430 148.950  1.00  0.00           C
ATOM   1331  O   THR A  96      72.380 117.980 148.290  1.00  0.00           O
ATOM   1332  N   ASP A  97      73.050 119.190 150.050  1.00  0.00           N
ATOM   1333  HN  ASP A  97      73.780 119.580 150.600  1.00  0.00           H
ATOM   1334  CA  ASP A  97      71.680 119.530 150.430  1.00  0.00           C
ATOM   1335  HA  ASP A  97      71.190 118.570 150.350  1.00  0.00           H
ATOM   1336  CB  ASP A  97      71.630 120.140 151.870  1.00  0.00           C
ATOM   1337  HB1 ASP A  97      72.380 120.960 151.820  1.00  0.00           H
ATOM   1338  HB2 ASP A  97      70.700 120.600 152.260  1.00  0.00           H
ATOM   1339  CG  ASP A  97      71.930 119.100 152.930  1.00  0.00           C
ATOM   1340  OD1 ASP A  97      72.490 118.050 152.550  1.00  0.00           O
ATOM   1341  OD2 ASP A  97      71.700 119.300 154.150  1.00  0.00           O
ATOM   1342  C   ASP A  97      70.890 120.440 149.460  1.00  0.00           C
ATOM   1343  O   ASP A  97      69.690 120.480 149.570  1.00  0.00           O
ATOM   1344  N   ARG A  98      71.500 121.010 148.390  1.00  0.00           N
ATOM   1345  HN  ARG A  98      72.490 120.960 148.240  1.00  0.00           H
ATOM   1346  CA  ARG A  98      70.730 121.650 147.300  1.00  0.00           C
ATOM   1347  HA  ARG A  98      69.720 121.900 147.600  1.00  0.00           H
ATOM   1348  CB  ARG A  98      71.450 122.970 146.760  1.00  0.00           C
ATOM   1349  HB1 ARG A  98      72.380 122.690 146.200  1.00  0.00           H
ATOM   1350  HB2 ARG A  98      70.800 123.490 146.030  1.00  0.00           H
ATOM   1351  CG  ARG A  98      71.950 123.940 147.870  1.00  0.00           C
ATOM   1352  HG1 ARG A  98      72.640 123.410 148.570  1.00  0.00           H
ATOM   1353  HG2 ARG A  98      71.110 124.350 148.470  1.00  0.00           H
ATOM   1354  CD  ARG A  98      72.700 125.190 147.380  1.00  0.00           C
ATOM   1355  HD1 ARG A  98      72.030 125.730 146.680  1.00  0.00           H
ATOM   1356  HD2 ARG A  98      73.610 124.820 146.850  1.00  0.00           H
ATOM   1357  NE  ARG A  98      73.280 126.090 148.430  1.00  0.00           N
ATOM   1358  HE  ARG A  98      72.940 126.020 149.370  1.00  0.00           H
ATOM   1359  CZ  ARG A  98      73.980 127.210 148.220  1.00  0.00           C
ATOM   1360  NH1 ARG A  98      74.700 127.370 147.100  1.00  0.00           N
ATOM   1361 HH11 ARG A  98      75.260 128.150 146.800  1.00  0.00           H
ATOM   1362 HH12 ARG A  98      74.830 126.630 146.440  1.00  0.00           H
ATOM   1363  NH2 ARG A  98      73.990 128.160 149.120  1.00  0.00           N
ATOM   1364 HH21 ARG A  98      74.750 128.800 149.070  1.00  0.00           H
ATOM   1365 HH22 ARG A  98      73.530 128.130 150.020  1.00  0.00           H
ATOM   1366  C   ARG A  98      70.600 120.730 146.110  1.00  0.00           C
ATOM   1367  O   ARG A  98      69.700 120.880 145.310  1.00  0.00           O
ATOM   1368  N   ALA A  99      71.480 119.730 145.970  1.00  0.00           N
ATOM   1369  HN  ALA A  99      72.210 119.640 146.650  1.00  0.00           H
ATOM   1370  CA  ALA A  99      71.380 118.780 144.850  1.00  0.00           C
ATOM   1371  HA  ALA A  99      71.530 119.410 143.990  1.00  0.00           H
ATOM   1372  CB  ALA A  99      72.730 117.950 144.870  1.00  0.00           C
ATOM   1373  HB1 ALA A  99      72.730 117.300 145.780  1.00  0.00           H
ATOM   1374  HB2 ALA A  99      72.910 117.190 144.080  1.00  0.00           H
ATOM   1375  HB3 ALA A  99      73.570 118.660 144.980  1.00  0.00           H
ATOM   1376  C   ALA A  99      70.160 117.850 144.770  1.00  0.00           C
ATOM   1377  O   ALA A  99      69.460 117.520 145.750  1.00  0.00           O
ATOM   1378  N   ARG A 100      69.810 117.500 143.530  1.00  0.00           N
ATOM   1379  HN  ARG A 100      70.340 117.870 142.770  1.00  0.00           H
ATOM   1380  CA  ARG A 100      68.740 116.500 143.260  1.00  0.00           C
ATOM   1381  HA  ARG A 100      68.020 116.390 144.050  1.00  0.00           H
ATOM   1382  CB  ARG A 100      67.920 116.930 141.970  1.00  0.00           C
ATOM   1383  HB1 ARG A 100      68.520 117.200 141.080  1.00  0.00           H
ATOM   1384  HB2 ARG A 100      67.290 116.050 141.700  1.00  0.00           H
ATOM   1385  CG  ARG A 100      66.900 118.120 142.140  1.00  0.00           C
ATOM   1386  HG1 ARG A 100      66.540 118.520 141.170  1.00  0.00           H
ATOM   1387  HG2 ARG A 100      67.420 118.900 142.730  1.00  0.00           H
ATOM   1388  CD  ARG A 100      65.670 117.730 143.060  1.00  0.00           C
ATOM   1389  HD1 ARG A 100      65.980 117.660 144.120  1.00  0.00           H
ATOM   1390  HD2 ARG A 100      65.130 116.880 142.580  1.00  0.00           H
ATOM   1391  NE  ARG A 100      64.830 118.980 142.970  1.00  0.00           N
ATOM   1392  HE  ARG A 100      65.100 119.750 142.390  1.00  0.00           H
ATOM   1393  CZ  ARG A 100      63.690 119.120 143.640  1.00  0.00           C
ATOM   1394  NH1 ARG A 100      63.170 118.210 144.500  1.00  0.00           N
ATOM   1395 HH11 ARG A 100      62.430 118.500 145.090  1.00  0.00           H
ATOM   1396 HH12 ARG A 100      63.720 117.400 144.720  1.00  0.00           H
ATOM   1397  NH2 ARG A 100      62.960 120.220 143.630  1.00  0.00           N
ATOM   1398 HH21 ARG A 100      62.140 120.120 144.200  1.00  0.00           H
ATOM   1399 HH22 ARG A 100      63.320 121.130 143.440  1.00  0.00           H
ATOM   1400  C   ARG A 100      69.370 115.080 143.080  1.00  0.00           C
ATOM   1401  O   ARG A 100      68.810 114.020 143.320  1.00  0.00           O
ATOM   1402  N   GLN A 101      70.650 115.090 142.680  1.00  0.00           N
ATOM   1403  HN  GLN A 101      70.990 115.950 142.320  1.00  0.00           H
ATOM   1404  CA  GLN A 101      71.420 113.890 142.480  1.00  0.00           C
ATOM   1405  HA  GLN A 101      70.890 113.060 142.920  1.00  0.00           H
ATOM   1406  CB  GLN A 101      71.520 113.490 141.030  1.00  0.00           C
ATOM   1407  HB1 GLN A 101      72.280 112.690 140.870  1.00  0.00           H
ATOM   1408  HB2 GLN A 101      70.570 113.020 140.710  1.00  0.00           H
ATOM   1409  CG  GLN A 101      71.940 114.640 140.220  1.00  0.00           C
ATOM   1410  HG1 GLN A 101      72.630 115.310 140.780  1.00  0.00           H
ATOM   1411  HG2 GLN A 101      71.090 115.240 139.840  1.00  0.00           H
ATOM   1412  CD  GLN A 101      72.750 114.280 138.930  1.00  0.00           C
ATOM   1413  OE1 GLN A 101      73.840 114.730 138.840  1.00  0.00           O
ATOM   1414  NE2 GLN A 101      72.190 113.500 137.990  1.00  0.00           N
ATOM   1415 HE21 GLN A 101      71.230 113.200 138.020  1.00  0.00           H
ATOM   1416 HE22 GLN A 101      72.780 113.440 137.190  1.00  0.00           H
ATOM   1417  C   GLN A 101      72.770 113.840 143.120  1.00  0.00           C
ATOM   1418  O   GLN A 101      73.380 114.880 143.380  1.00  0.00           O
ATOM   1419  N   VAL A 102      73.180 112.630 143.480  1.00  0.00           N
ATOM   1420  HN  VAL A 102      72.500 111.910 143.530  1.00  0.00           H
ATOM   1421  CA  VAL A 102      74.480 112.180 143.930  1.00  0.00           C
ATOM   1422  HA  VAL A 102      74.930 112.910 144.580  1.00  0.00           H
ATOM   1423  CB  VAL A 102      74.500 110.820 144.690  1.00  0.00           C
ATOM   1424  HB  VAL A 102      73.760 110.800 145.510  1.00  0.00           H
ATOM   1425  CG1 VAL A 102      74.170 109.710 143.830  1.00  0.00           C
ATOM   1426 HG11 VAL A 102      74.890 109.660 142.980  1.00  0.00           H
ATOM   1427 HG12 VAL A 102      74.350 108.810 144.450  1.00  0.00           H
ATOM   1428 HG13 VAL A 102      73.150 109.670 143.390  1.00  0.00           H
ATOM   1429  CG2 VAL A 102      75.810 110.590 145.380  1.00  0.00           C
ATOM   1430 HG21 VAL A 102      76.110 111.420 146.050  1.00  0.00           H
ATOM   1431 HG22 VAL A 102      75.810 109.640 145.970  1.00  0.00           H
ATOM   1432 HG23 VAL A 102      76.590 110.490 144.600  1.00  0.00           H
ATOM   1433  C   VAL A 102      75.460 112.180 142.820  1.00  0.00           C
ATOM   1434  O   VAL A 102      75.130 111.860 141.700  1.00  0.00           O
ATOM   1435  N   THR A 103      76.730 112.570 142.990  1.00  0.00           N
ATOM   1436  HN  THR A 103      77.130 112.850 143.860  1.00  0.00           H
ATOM   1437  CA  THR A 103      77.750 112.430 141.940  1.00  0.00           C
ATOM   1438  HA  THR A 103      77.300 111.930 141.090  1.00  0.00           H
ATOM   1439  CB  THR A 103      78.480 113.730 141.560  1.00  0.00           C
ATOM   1440  HB  THR A 103      78.880 114.230 142.470  1.00  0.00           H
ATOM   1441  OG1 THR A 103      77.530 114.590 140.950  1.00  0.00           O
ATOM   1442  HG1 THR A 103      77.320 114.150 140.120  1.00  0.00           H
ATOM   1443  CG2 THR A 103      79.570 113.520 140.530  1.00  0.00           C
ATOM   1444 HG21 THR A 103      80.560 113.170 140.900  1.00  0.00           H
ATOM   1445 HG22 THR A 103      79.270 112.860 139.690  1.00  0.00           H
ATOM   1446 HG23 THR A 103      79.840 114.490 140.080  1.00  0.00           H
ATOM   1447  C   THR A 103      78.820 111.580 142.550  1.00  0.00           C
ATOM   1448  O   THR A 103      79.240 111.870 143.680  1.00  0.00           O
ATOM   1449  N   THR A 104      79.200 110.610 141.720  1.00  0.00           N
ATOM   1450  HN  THR A 104      78.630 110.500 140.910  1.00  0.00           H
ATOM   1451  CA  THR A 104      80.140 109.600 142.040  1.00  0.00           C
ATOM   1452  HA  THR A 104      80.630 109.820 142.980  1.00  0.00           H
ATOM   1453  CB  THR A 104      79.590 108.220 142.020  1.00  0.00           C
ATOM   1454  HB  THR A 104      79.160 108.000 141.020  1.00  0.00           H
ATOM   1455  OG1 THR A 104      78.460 108.090 142.880  1.00  0.00           O
ATOM   1456  HG1 THR A 104      77.730 108.180 142.270  1.00  0.00           H
ATOM   1457  CG2 THR A 104      80.540 107.020 142.260  1.00  0.00           C
ATOM   1458 HG21 THR A 104      81.370 107.190 142.970  1.00  0.00           H
ATOM   1459 HG22 THR A 104      79.990 106.120 142.610  1.00  0.00           H
ATOM   1460 HG23 THR A 104      80.850 106.840 141.210  1.00  0.00           H
ATOM   1461  C   THR A 104      81.350 109.650 141.110  1.00  0.00           C
ATOM   1462  O   THR A 104      81.170 109.760 139.900  1.00  0.00           O
ATOM   1463  N   ILE A 105      82.600 109.530 141.620  1.00  0.00           N
ATOM   1464  HN  ILE A 105      82.820 109.590 142.590  1.00  0.00           H
ATOM   1465  CA  ILE A 105      83.780 109.290 140.820  1.00  0.00           C
ATOM   1466  HA  ILE A 105      83.460 109.000 139.830  1.00  0.00           H
ATOM   1467  CB  ILE A 105      84.750 110.490 140.790  1.00  0.00           C
ATOM   1468  HB  ILE A 105      85.760 110.090 140.560  1.00  0.00           H
ATOM   1469  CG2 ILE A 105      84.300 111.390 139.600  1.00  0.00           C
ATOM   1470 HG21 ILE A 105      85.020 112.220 139.440  1.00  0.00           H
ATOM   1471 HG22 ILE A 105      84.150 110.870 138.640  1.00  0.00           H
ATOM   1472 HG23 ILE A 105      83.340 111.890 139.840  1.00  0.00           H
ATOM   1473  CG1 ILE A 105      84.760 111.220 142.170  1.00  0.00           C
ATOM   1474 HG11 ILE A 105      84.830 110.510 143.010  1.00  0.00           H
ATOM   1475 HG12 ILE A 105      83.800 111.790 142.250  1.00  0.00           H
ATOM   1476  CD  ILE A 105      85.960 112.180 142.140  1.00  0.00           C
ATOM   1477  HD1 ILE A 105      85.830 113.020 141.420  1.00  0.00           H
ATOM   1478  HD2 ILE A 105      86.040 112.660 143.140  1.00  0.00           H
ATOM   1479  HD3 ILE A 105      86.890 111.610 141.910  1.00  0.00           H
ATOM   1480  C   ILE A 105      84.470 108.070 141.320  1.00  0.00           C
ATOM   1481  O   ILE A 105      84.520 107.840 142.510  1.00  0.00           O
ATOM   1482  N   ASN A 106      85.120 107.320 140.430  1.00  0.00           N
ATOM   1483  HN  ASN A 106      85.170 107.560 139.470  1.00  0.00           H
ATOM   1484  CA  ASN A 106      85.660 106.010 140.720  1.00  0.00           C
ATOM   1485  HA  ASN A 106      85.680 105.800 141.780  1.00  0.00           H
ATOM   1486  CB  ASN A 106      84.810 104.830 140.030  1.00  0.00           C
ATOM   1487  HB1 ASN A 106      84.800 105.170 138.970  1.00  0.00           H
ATOM   1488  HB2 ASN A 106      85.170 103.780 140.100  1.00  0.00           H
ATOM   1489  CG  ASN A 106      83.350 104.890 140.530  1.00  0.00           C
ATOM   1490  OD1 ASN A 106      83.000 104.360 141.520  1.00  0.00           O
ATOM   1491  ND2 ASN A 106      82.480 105.400 139.640  1.00  0.00           N
ATOM   1492 HD21 ASN A 106      82.790 106.090 138.980  1.00  0.00           H
ATOM   1493 HD22 ASN A 106      81.540 105.160 139.860  1.00  0.00           H
ATOM   1494  C   ASN A 106      87.130 105.890 140.230  1.00  0.00           C
ATOM   1495  O   ASN A 106      87.440 106.510 139.210  1.00  0.00           O
ATOM   1496  N   ALA A 107      88.010 105.090 140.860  1.00  0.00           N
ATOM   1497  HN  ALA A 107      87.770 104.760 141.770  1.00  0.00           H
ATOM   1498  CA  ALA A 107      89.270 104.580 140.320  1.00  0.00           C
ATOM   1499  HA  ALA A 107      89.980 105.390 140.380  1.00  0.00           H
ATOM   1500  CB  ALA A 107      89.860 103.560 141.340  1.00  0.00           C
ATOM   1501  HB1 ALA A 107      89.840 103.990 142.360  1.00  0.00           H
ATOM   1502  HB2 ALA A 107      89.390 102.550 141.330  1.00  0.00           H
ATOM   1503  HB3 ALA A 107      90.940 103.360 141.110  1.00  0.00           H
ATOM   1504  C   ALA A 107      89.290 104.100 138.830  1.00  0.00           C
ATOM   1505  O   ALA A 107      88.220 103.680 138.330  1.00  0.00           O
ATOM   1506  N   HIS A 108      90.480 104.140 138.160  1.00  0.00           N
ATOM   1507  HN  HIS A 108      91.290 104.440 138.660  1.00  0.00           H
ATOM   1508  CA  HIS A 108      90.860 103.610 136.850  1.00  0.00           C
ATOM   1509  HA  HIS A 108      90.120 103.950 136.140  1.00  0.00           H
ATOM   1510  CB  HIS A 108      92.190 104.140 136.180  1.00  0.00           C
ATOM   1511  HB1 HIS A 108      92.130 103.940 135.090  1.00  0.00           H
ATOM   1512  HB2 HIS A 108      92.110 105.230 136.410  1.00  0.00           H
ATOM   1513  ND1 HIS A 108      94.300 104.110 137.540  1.00  0.00           N
ATOM   1514  CG  HIS A 108      93.580 103.570 136.560  1.00  0.00           C
ATOM   1515  CE1 HIS A 108      95.370 103.430 137.580  1.00  0.00           C
ATOM   1516  HE1 HIS A 108      96.000 103.370 138.470  1.00  0.00           H
ATOM   1517  NE2 HIS A 108      95.310 102.380 136.700  1.00  0.00           N
ATOM   1518  HE2 HIS A 108      95.910 101.580 136.690  1.00  0.00           H
ATOM   1519  CD2 HIS A 108      94.120 102.500 136.000  1.00  0.00           C
ATOM   1520  HD2 HIS A 108      93.740 101.850 135.220  1.00  0.00           H
ATOM   1521  C   HIS A 108      90.840 102.100 136.680  1.00  0.00           C
ATOM   1522  O   HIS A 108      90.580 101.530 135.600  1.00  0.00           O
ATOM   1523  N   ARG A 109      91.220 101.440 137.750  1.00  0.00           N
ATOM   1524  HN  ARG A 109      91.620 101.930 138.510  1.00  0.00           H
ATOM   1525  CA  ARG A 109      91.260  99.990 137.790  1.00  0.00           C
ATOM   1526  HA  ARG A 109      90.520  99.580 137.120  1.00  0.00           H
ATOM   1527  CB  ARG A 109      92.640  99.450 137.330  1.00  0.00           C
ATOM   1528  HB1 ARG A 109      92.580  98.410 136.930  1.00  0.00           H
ATOM   1529  HB2 ARG A 109      92.770 100.120 136.460  1.00  0.00           H
ATOM   1530  CG  ARG A 109      93.890  99.500 138.270  1.00  0.00           C
ATOM   1531  HG1 ARG A 109      93.590  99.080 139.250  1.00  0.00           H
ATOM   1532  HG2 ARG A 109      93.940 100.600 138.430  1.00  0.00           H
ATOM   1533  CD  ARG A 109      95.250  99.000 137.670  1.00  0.00           C
ATOM   1534  HD1 ARG A 109      96.080  99.300 138.340  1.00  0.00           H
ATOM   1535  HD2 ARG A 109      95.410  99.530 136.700  1.00  0.00           H
ATOM   1536  NE  ARG A 109      95.220  97.520 137.590  1.00  0.00           N
ATOM   1537  HE  ARG A 109      94.370  97.010 137.460  1.00  0.00           H
ATOM   1538  CZ  ARG A 109      96.170  96.680 137.700  1.00  0.00           C
ATOM   1539  NH1 ARG A 109      97.480  96.970 137.620  1.00  0.00           N
ATOM   1540 HH11 ARG A 109      98.110  96.300 138.010  1.00  0.00           H
ATOM   1541 HH12 ARG A 109      97.800  97.870 137.320  1.00  0.00           H
ATOM   1542  NH2 ARG A 109      95.890  95.350 137.870  1.00  0.00           N
ATOM   1543 HH21 ARG A 109      96.720  94.800 137.870  1.00  0.00           H
ATOM   1544 HH22 ARG A 109      94.950  95.010 137.860  1.00  0.00           H
ATOM   1545  C   ARG A 109      90.910  99.380 139.130  1.00  0.00           C
ATOM   1546  O   ARG A 109      90.740 100.080 140.160  1.00  0.00           O
ATOM   1547  N   SER A 110      90.760  98.060 139.240  1.00  0.00           N
ATOM   1548  HN  SER A 110      90.640  97.570 138.380  1.00  0.00           H
ATOM   1549  CA  SER A 110      90.560  97.300 140.410  1.00  0.00           C
ATOM   1550  HA  SER A 110      89.590  97.630 140.740  1.00  0.00           H
ATOM   1551  CB  SER A 110      90.400  95.800 140.250  1.00  0.00           C
ATOM   1552  HB1 SER A 110      89.630  95.590 139.470  1.00  0.00           H
ATOM   1553  HB2 SER A 110      90.080  95.390 141.230  1.00  0.00           H
ATOM   1554  OG  SER A 110      91.620  95.230 139.780  1.00  0.00           O
ATOM   1555  HG1 SER A 110      91.900  95.620 138.950  1.00  0.00           H
ATOM   1556  C   SER A 110      91.510  97.620 141.570  1.00  0.00           C
ATOM   1557  O   SER A 110      92.660  97.970 141.380  1.00  0.00           O
ATOM   1558  N   TYR A 111      90.920  97.660 142.790  1.00  0.00           N
ATOM   1559  HN  TYR A 111      89.970  97.380 142.920  1.00  0.00           H
ATOM   1560  CA  TYR A 111      91.680  97.870 144.020  1.00  0.00           C
ATOM   1561  HA  TYR A 111      92.260  98.760 143.860  1.00  0.00           H
ATOM   1562  CB  TYR A 111      90.760  98.100 145.310  1.00  0.00           C
ATOM   1563  HB1 TYR A 111      91.340  98.630 146.100  1.00  0.00           H
ATOM   1564  HB2 TYR A 111      89.830  98.690 145.170  1.00  0.00           H
ATOM   1565  CG  TYR A 111      90.320  96.810 146.040  1.00  0.00           C
ATOM   1566  CD1 TYR A 111      89.610  95.820 145.430  1.00  0.00           C
ATOM   1567  HD1 TYR A 111      89.210  95.940 144.430  1.00  0.00           H
ATOM   1568  CE1 TYR A 111      89.210  94.700 146.070  1.00  0.00           C
ATOM   1569  HE1 TYR A 111      88.550  93.970 145.620  1.00  0.00           H
ATOM   1570  CZ  TYR A 111      89.480  94.650 147.470  1.00  0.00           C
ATOM   1571  OH  TYR A 111      89.080  93.550 148.180  1.00  0.00           O
ATOM   1572  HH  TYR A 111      89.520  93.580 149.040  1.00  0.00           H
ATOM   1573  CD2 TYR A 111      90.750  96.630 147.400  1.00  0.00           C
ATOM   1574  HD2 TYR A 111      91.430  97.250 147.970  1.00  0.00           H
ATOM   1575  CE2 TYR A 111      90.360  95.490 148.110  1.00  0.00           C
ATOM   1576  HE2 TYR A 111      90.510  95.410 149.180  1.00  0.00           H
ATOM   1577  C   TYR A 111      92.670  96.740 144.160  1.00  0.00           C
ATOM   1578  O   TYR A 111      92.370  95.620 143.820  1.00  0.00           O
ATOM   1579  N   LEU A 112      93.910  96.990 144.690  1.00  0.00           N
ATOM   1580  HN  LEU A 112      94.320  97.900 144.720  1.00  0.00           H
ATOM   1581  CA  LEU A 112      94.920  96.020 144.860  1.00  0.00           C
ATOM   1582  HA  LEU A 112      94.770  95.160 144.220  1.00  0.00           H
ATOM   1583  CB  LEU A 112      96.200  96.670 144.350  1.00  0.00           C
ATOM   1584  HB1 LEU A 112      96.440  97.600 144.900  1.00  0.00           H
ATOM   1585  HB2 LEU A 112      97.070  95.990 144.270  1.00  0.00           H
ATOM   1586  CG  LEU A 112      96.130  97.100 142.850  1.00  0.00           C
ATOM   1587  HG  LEU A 112      95.370  97.900 142.750  1.00  0.00           H
ATOM   1588  CD1 LEU A 112      97.450  97.820 142.500  1.00  0.00           C
ATOM   1589 HD11 LEU A 112      98.340  97.160 142.620  1.00  0.00           H
ATOM   1590 HD12 LEU A 112      97.460  98.170 141.440  1.00  0.00           H
ATOM   1591 HD13 LEU A 112      97.640  98.690 143.160  1.00  0.00           H
ATOM   1592  CD2 LEU A 112      95.930  95.890 141.940  1.00  0.00           C
ATOM   1593 HD21 LEU A 112      96.060  96.210 140.890  1.00  0.00           H
ATOM   1594 HD22 LEU A 112      96.660  95.090 142.170  1.00  0.00           H
ATOM   1595 HD23 LEU A 112      94.880  95.550 142.040  1.00  0.00           H
ATOM   1596  C   LEU A 112      95.000  95.490 146.270  1.00  0.00           C
ATOM   1597  O   LEU A 112      95.300  96.290 147.180  1.00  0.00           O
ATOM   1598  N   PRO A 113      94.680  94.200 146.550  1.00  0.00           N
ATOM   1599  CD  PRO A 113      94.620  93.150 145.600  1.00  0.00           C
ATOM   1600  HD1 PRO A 113      95.490  93.260 144.920  1.00  0.00           H
ATOM   1601  HD2 PRO A 113      93.690  93.230 144.990  1.00  0.00           H
ATOM   1602  CA  PRO A 113      94.430  93.760 147.930  1.00  0.00           C
ATOM   1603  HA  PRO A 113      93.760  94.440 148.440  1.00  0.00           H
ATOM   1604  CB  PRO A 113      93.770  92.400 147.610  1.00  0.00           C
ATOM   1605  HB1 PRO A 113      93.870  91.670 148.440  1.00  0.00           H
ATOM   1606  HB2 PRO A 113      92.710  92.500 147.310  1.00  0.00           H
ATOM   1607  CG  PRO A 113      94.460  91.800 146.390  1.00  0.00           C
ATOM   1608  HG1 PRO A 113      93.970  90.980 145.820  1.00  0.00           H
ATOM   1609  HG2 PRO A 113      95.500  91.470 146.580  1.00  0.00           H
ATOM   1610  C   PRO A 113      95.730  93.610 148.750  1.00  0.00           C
ATOM   1611  O   PRO A 113      96.800  93.260 148.260  1.00  0.00           O
ATOM   1612  N   GLY A 114      95.570  93.920 150.050  1.00  0.00           N
ATOM   1613  HN  GLY A 114      94.690  94.240 150.390  1.00  0.00           H
ATOM   1614  CA  GLY A 114      96.640  93.680 150.950  1.00  0.00           C
ATOM   1615  HA1 GLY A 114      97.070  92.710 150.750  1.00  0.00           H
ATOM   1616  HA2 GLY A 114      96.300  93.660 151.970  1.00  0.00           H
ATOM   1617  C   GLY A 114      97.870  94.520 150.900  1.00  0.00           C
ATOM   1618  O   GLY A 114      98.870  94.100 151.400  1.00  0.00           O
ATOM   1619  N   GLN A 115      97.900  95.700 150.190  1.00  0.00           N
ATOM   1620  HN  GLN A 115      97.060  95.950 149.710  1.00  0.00           H
ATOM   1621  CA  GLN A 115      99.070  96.500 150.170  1.00  0.00           C
ATOM   1622  HA  GLN A 115      99.820  96.130 150.850  1.00  0.00           H
ATOM   1623  CB  GLN A 115      99.690  96.570 148.720  1.00  0.00           C
ATOM   1624  HB1 GLN A 115     100.330  97.470 148.580  1.00  0.00           H
ATOM   1625  HB2 GLN A 115     100.300  95.670 148.500  1.00  0.00           H
ATOM   1626  CG  GLN A 115      98.600  96.760 147.610  1.00  0.00           C
ATOM   1627  HG1 GLN A 115      97.910  97.610 147.770  1.00  0.00           H
ATOM   1628  HG2 GLN A 115      97.900  95.900 147.600  1.00  0.00           H
ATOM   1629  CD  GLN A 115      99.170  96.870 146.180  1.00  0.00           C
ATOM   1630  OE1 GLN A 115      99.110  97.940 145.610  1.00  0.00           O
ATOM   1631  NE2 GLN A 115      99.780  95.780 145.690  1.00  0.00           N
ATOM   1632 HE21 GLN A 115      99.730  94.980 146.290  1.00  0.00           H
ATOM   1633 HE22 GLN A 115     100.070  95.780 144.730  1.00  0.00           H
ATOM   1634  C   GLN A 115      98.630  97.860 150.700  1.00  0.00           C
ATOM   1635  O   GLN A 115      97.460  98.260 150.510  1.00  0.00           O
ATOM   1636  N   TRP A 116      99.530  98.680 151.300  1.00  0.00           N
ATOM   1637  HN  TRP A 116     100.460  98.330 151.260  1.00  0.00           H
ATOM   1638  CA  TRP A 116      99.300 100.080 151.760  1.00  0.00           C
ATOM   1639  HA  TRP A 116      98.470 100.070 152.450  1.00  0.00           H
ATOM   1640  CB  TRP A 116     100.510 100.740 152.400  1.00  0.00           C
ATOM   1641  HB1 TRP A 116     101.400 100.320 151.880  1.00  0.00           H
ATOM   1642  HB2 TRP A 116     100.290 101.830 152.460  1.00  0.00           H
ATOM   1643  CG  TRP A 116     100.750 100.300 153.830  1.00  0.00           C
ATOM   1644  CD1 TRP A 116     101.720  99.560 154.420  1.00  0.00           C
ATOM   1645  HD1 TRP A 116     102.630  99.240 153.930  1.00  0.00           H
ATOM   1646  NE1 TRP A 116     101.520  99.460 155.810  1.00  0.00           N
ATOM   1647  HE1 TRP A 116     102.230  99.310 156.460  1.00  0.00           H
ATOM   1648  CE2 TRP A 116     100.220  99.930 156.080  1.00  0.00           C
ATOM   1649  CD2 TRP A 116      99.770 100.580 154.920  1.00  0.00           C
ATOM   1650  CE3 TRP A 116      98.570 101.360 155.030  1.00  0.00           C
ATOM   1651  HE3 TRP A 116      98.180 101.930 154.210  1.00  0.00           H
ATOM   1652  CZ3 TRP A 116      97.850 101.360 156.250  1.00  0.00           C
ATOM   1653  HZ3 TRP A 116      97.040 102.070 156.330  1.00  0.00           H
ATOM   1654  CZ2 TRP A 116      99.560 100.060 157.280  1.00  0.00           C
ATOM   1655  HZ2 TRP A 116     100.080  99.730 158.170  1.00  0.00           H
ATOM   1656  CH2 TRP A 116      98.300 100.690 157.380  1.00  0.00           C
ATOM   1657  HH2 TRP A 116      97.740 100.660 158.310  1.00  0.00           H
ATOM   1658  C   TRP A 116      98.920 100.970 150.570  1.00  0.00           C
ATOM   1659  O   TRP A 116      99.790 101.200 149.720  1.00  0.00           O
ATOM   1660  N   VAL A 117      97.810 101.610 150.610  1.00  0.00           N
ATOM   1661  HN  VAL A 117      97.190 101.480 151.380  1.00  0.00           H
ATOM   1662  CA  VAL A 117      97.320 102.520 149.640  1.00  0.00           C
ATOM   1663  HA  VAL A 117      97.970 102.720 148.800  1.00  0.00           H
ATOM   1664  CB  VAL A 117      96.060 101.920 148.910  1.00  0.00           C
ATOM   1665  HB  VAL A 117      95.350 101.710 149.740  1.00  0.00           H
ATOM   1666  CG1 VAL A 117      95.370 102.950 148.020  1.00  0.00           C
ATOM   1667 HG11 VAL A 117      94.910 103.690 148.710  1.00  0.00           H
ATOM   1668 HG12 VAL A 117      96.060 103.450 147.300  1.00  0.00           H
ATOM   1669 HG13 VAL A 117      94.580 102.470 147.410  1.00  0.00           H
ATOM   1670  CG2 VAL A 117      96.600 100.710 148.190  1.00  0.00           C
ATOM   1671 HG21 VAL A 117      97.290 101.120 147.420  1.00  0.00           H
ATOM   1672 HG22 VAL A 117      97.090  99.980 148.850  1.00  0.00           H
ATOM   1673 HG23 VAL A 117      95.800 100.180 147.620  1.00  0.00           H
ATOM   1674  C   VAL A 117      97.110 103.830 150.330  1.00  0.00           C
ATOM   1675  O   VAL A 117      96.770 103.920 151.510  1.00  0.00           O
ATOM   1676  N   TYR A 118      97.240 104.980 149.710  1.00  0.00           N
ATOM   1677  HN  TYR A 118      97.500 104.990 148.750  1.00  0.00           H
ATOM   1678  CA  TYR A 118      96.930 106.290 150.250  1.00  0.00           C
ATOM   1679  HA  TYR A 118      96.720 106.240 151.310  1.00  0.00           H
ATOM   1680  CB  TYR A 118      98.210 107.190 150.080  1.00  0.00           C
ATOM   1681  HB1 TYR A 118      98.950 106.840 150.830  1.00  0.00           H
ATOM   1682  HB2 TYR A 118      98.680 107.110 149.080  1.00  0.00           H
ATOM   1683  CG  TYR A 118      98.010 108.730 150.350  1.00  0.00           C
ATOM   1684  CD1 TYR A 118      97.560 109.240 151.560  1.00  0.00           C
ATOM   1685  HD1 TYR A 118      97.180 108.570 152.320  1.00  0.00           H
ATOM   1686  CE1 TYR A 118      97.590 110.620 151.770  1.00  0.00           C
ATOM   1687  HE1 TYR A 118      97.250 111.060 152.700  1.00  0.00           H
ATOM   1688  CZ  TYR A 118      98.020 111.480 150.740  1.00  0.00           C
ATOM   1689  OH  TYR A 118      98.100 112.830 150.920  1.00  0.00           O
ATOM   1690  HH  TYR A 118      98.830 113.250 150.450  1.00  0.00           H
ATOM   1691  CD2 TYR A 118      98.430 109.600 149.410  1.00  0.00           C
ATOM   1692  HD2 TYR A 118      98.900 109.190 148.530  1.00  0.00           H
ATOM   1693  CE2 TYR A 118      98.570 110.970 149.590  1.00  0.00           C
ATOM   1694  HE2 TYR A 118      99.140 111.500 148.840  1.00  0.00           H
ATOM   1695  C   TYR A 118      95.790 106.900 149.530  1.00  0.00           C
ATOM   1696  O   TYR A 118      95.850 107.190 148.340  1.00  0.00           O
ATOM   1697  N   LEU A 119      94.600 106.970 150.170  1.00  0.00           N
ATOM   1698  HN  LEU A 119      94.430 106.770 151.140  1.00  0.00           H
ATOM   1699  CA  LEU A 119      93.360 107.410 149.470  1.00  0.00           C
ATOM   1700  HA  LEU A 119      93.600 107.360 148.420  1.00  0.00           H
ATOM   1701  CB  LEU A 119      92.240 106.360 149.790  1.00  0.00           C
ATOM   1702  HB1 LEU A 119      92.760 105.380 149.690  1.00  0.00           H
ATOM   1703  HB2 LEU A 119      92.020 106.370 150.880  1.00  0.00           H
ATOM   1704  CG  LEU A 119      91.010 106.340 148.930  1.00  0.00           C
ATOM   1705  HG  LEU A 119      90.570 107.350 148.860  1.00  0.00           H
ATOM   1706  CD1 LEU A 119      91.470 106.010 147.480  1.00  0.00           C
ATOM   1707 HD11 LEU A 119      91.990 106.820 146.930  1.00  0.00           H
ATOM   1708 HD12 LEU A 119      92.000 105.040 147.390  1.00  0.00           H
ATOM   1709 HD13 LEU A 119      90.480 105.810 147.010  1.00  0.00           H
ATOM   1710  CD2 LEU A 119      89.990 105.280 149.470  1.00  0.00           C
ATOM   1711 HD21 LEU A 119      90.380 104.250 149.300  1.00  0.00           H
ATOM   1712 HD22 LEU A 119      89.810 105.550 150.540  1.00  0.00           H
ATOM   1713 HD23 LEU A 119      88.980 105.360 149.020  1.00  0.00           H
ATOM   1714  C   LEU A 119      92.970 108.790 149.880  1.00  0.00           C
ATOM   1715  O   LEU A 119      92.900 109.160 151.030  1.00  0.00           O
ATOM   1716  N   ALA A 120      92.650 109.640 148.900  1.00  0.00           N
ATOM   1717  HN  ALA A 120      92.630 109.240 147.990  1.00  0.00           H
ATOM   1718  CA  ALA A 120      92.410 111.060 149.200  1.00  0.00           C
ATOM   1719  HA  ALA A 120      91.980 111.200 150.180  1.00  0.00           H
ATOM   1720  CB  ALA A 120      93.810 111.770 149.270  1.00  0.00           C
ATOM   1721  HB1 ALA A 120      94.130 111.860 148.210  1.00  0.00           H
ATOM   1722  HB2 ALA A 120      93.770 112.820 149.620  1.00  0.00           H
ATOM   1723  HB3 ALA A 120      94.510 111.340 150.020  1.00  0.00           H
ATOM   1724  C   ALA A 120      91.400 111.660 148.310  1.00  0.00           C
ATOM   1725  O   ALA A 120      91.540 111.550 147.080  1.00  0.00           O
ATOM   1726  N   ALA A 121      90.320 112.290 148.910  1.00  0.00           N
ATOM   1727  HN  ALA A 121      90.330 112.450 149.890  1.00  0.00           H
ATOM   1728  CA  ALA A 121      89.260 112.800 148.180  1.00  0.00           C
ATOM   1729  HA  ALA A 121      89.380 112.670 147.120  1.00  0.00           H
ATOM   1730  CB  ALA A 121      87.930 112.100 148.610  1.00  0.00           C
ATOM   1731  HB1 ALA A 121      87.040 112.610 148.190  1.00  0.00           H
ATOM   1732  HB2 ALA A 121      87.790 111.080 148.200  1.00  0.00           H
ATOM   1733  HB3 ALA A 121      87.950 111.940 149.710  1.00  0.00           H
ATOM   1734  C   ALA A 121      89.190 114.260 148.610  1.00  0.00           C
ATOM   1735  O   ALA A 121      89.310 114.550 149.780  1.00  0.00           O
ATOM   1736  N   THR A 122      89.030 115.190 147.640  1.00  0.00           N
ATOM   1737  HN  THR A 122      88.800 114.840 146.730  1.00  0.00           H
ATOM   1738  CA  THR A 122      89.110 116.590 147.930  1.00  0.00           C
ATOM   1739  HA  THR A 122      88.950 116.680 149.000  1.00  0.00           H
ATOM   1740  CB  THR A 122      90.440 117.200 147.380  1.00  0.00           C
ATOM   1741  HB  THR A 122      90.410 117.260 146.270  1.00  0.00           H
ATOM   1742  OG1 THR A 122      91.530 116.310 147.680  1.00  0.00           O
ATOM   1743  HG1 THR A 122      92.270 116.920 147.680  1.00  0.00           H
ATOM   1744  CG2 THR A 122      90.670 118.490 148.060  1.00  0.00           C
ATOM   1745 HG21 THR A 122      91.670 118.970 147.950  1.00  0.00           H
ATOM   1746 HG22 THR A 122      90.010 119.300 147.680  1.00  0.00           H
ATOM   1747 HG23 THR A 122      90.700 118.270 149.150  1.00  0.00           H
ATOM   1748  C   THR A 122      87.940 117.270 147.250  1.00  0.00           C
ATOM   1749  O   THR A 122      87.450 116.860 146.200  1.00  0.00           O
ATOM   1750  N   TYR A 123      87.370 118.360 147.840  1.00  0.00           N
ATOM   1751  HN  TYR A 123      87.720 118.690 148.720  1.00  0.00           H
ATOM   1752  CA  TYR A 123      86.330 119.220 147.270  1.00  0.00           C
ATOM   1753  HA  TYR A 123      86.450 119.100 146.210  1.00  0.00           H
ATOM   1754  CB  TYR A 123      84.990 118.780 147.800  1.00  0.00           C
ATOM   1755  HB1 TYR A 123      84.790 117.740 147.460  1.00  0.00           H
ATOM   1756  HB2 TYR A 123      85.000 118.860 148.910  1.00  0.00           H
ATOM   1757  CG  TYR A 123      83.910 119.650 147.170  1.00  0.00           C
ATOM   1758  CD1 TYR A 123      83.650 119.590 145.820  1.00  0.00           C
ATOM   1759  HD1 TYR A 123      84.260 118.950 145.200  1.00  0.00           H
ATOM   1760  CE1 TYR A 123      82.390 120.160 145.400  1.00  0.00           C
ATOM   1761  HE1 TYR A 123      82.280 120.080 144.330  1.00  0.00           H
ATOM   1762  CZ  TYR A 123      81.530 120.850 146.250  1.00  0.00           C
ATOM   1763  OH  TYR A 123      80.440 121.330 145.580  1.00  0.00           O
ATOM   1764  HH  TYR A 123      79.790 121.780 146.130  1.00  0.00           H
ATOM   1765  CD2 TYR A 123      82.980 120.300 148.050  1.00  0.00           C
ATOM   1766  HD2 TYR A 123      83.260 120.430 149.090  1.00  0.00           H
ATOM   1767  CE2 TYR A 123      81.790 120.880 147.600  1.00  0.00           C
ATOM   1768  HE2 TYR A 123      81.120 121.410 148.250  1.00  0.00           H
ATOM   1769  C   TYR A 123      86.700 120.620 147.610  1.00  0.00           C
ATOM   1770  O   TYR A 123      87.040 120.920 148.770  1.00  0.00           O
ATOM   1771  N   ASP A 124      86.640 121.560 146.670  1.00  0.00           N
ATOM   1772  HN  ASP A 124      86.330 121.330 145.750  1.00  0.00           H
ATOM   1773  CA  ASP A 124      86.890 122.990 146.840  1.00  0.00           C
ATOM   1774  HA  ASP A 124      87.350 123.110 147.810  1.00  0.00           H
ATOM   1775  CB  ASP A 124      87.990 123.410 145.740  1.00  0.00           C
ATOM   1776  HB1 ASP A 124      88.510 124.340 146.060  1.00  0.00           H
ATOM   1777  HB2 ASP A 124      88.630 122.510 145.680  1.00  0.00           H
ATOM   1778  CG  ASP A 124      87.410 123.670 144.330  1.00  0.00           C
ATOM   1779  OD1 ASP A 124      86.290 123.190 143.940  1.00  0.00           O
ATOM   1780  OD2 ASP A 124      88.220 124.310 143.610  1.00  0.00           O
ATOM   1781  C   ASP A 124      85.690 123.920 146.710  1.00  0.00           C
ATOM   1782  O   ASP A 124      85.840 125.150 146.900  1.00  0.00           O
ATOM   1783  N   GLY A 125      84.440 123.450 146.460  1.00  0.00           N
ATOM   1784  HN  GLY A 125      84.380 122.460 146.430  1.00  0.00           H
ATOM   1785  CA  GLY A 125      83.250 124.270 146.260  1.00  0.00           C
ATOM   1786  HA1 GLY A 125      83.590 125.270 146.470  1.00  0.00           H
ATOM   1787  HA2 GLY A 125      82.550 123.910 147.000  1.00  0.00           H
ATOM   1788  C   GLY A 125      82.630 124.070 144.880  1.00  0.00           C
ATOM   1789  O   GLY A 125      81.480 124.340 144.670  1.00  0.00           O
ATOM   1790  N   GLN A 126      83.380 123.490 143.890  1.00  0.00           N
ATOM   1791  HN  GLN A 126      84.340 123.240 143.980  1.00  0.00           H
ATOM   1792  CA  GLN A 126      82.850 123.220 142.550  1.00  0.00           C
ATOM   1793  HA  GLN A 126      81.820 122.920 142.720  1.00  0.00           H
ATOM   1794  CB  GLN A 126      82.710 124.520 141.730  1.00  0.00           C
ATOM   1795  HB1 GLN A 126      82.440 124.250 140.680  1.00  0.00           H
ATOM   1796  HB2 GLN A 126      81.870 125.120 142.130  1.00  0.00           H
ATOM   1797  CG  GLN A 126      84.090 125.300 141.620  1.00  0.00           C
ATOM   1798  HG1 GLN A 126      84.200 125.900 140.690  1.00  0.00           H
ATOM   1799  HG2 GLN A 126      84.920 124.570 141.500  1.00  0.00           H
ATOM   1800  CD  GLN A 126      84.330 126.250 142.830  1.00  0.00           C
ATOM   1801  OE1 GLN A 126      83.640 127.250 143.060  1.00  0.00           O
ATOM   1802  NE2 GLN A 126      85.360 125.930 143.630  1.00  0.00           N
ATOM   1803 HE21 GLN A 126      85.780 125.050 143.410  1.00  0.00           H
ATOM   1804 HE22 GLN A 126      85.600 126.580 144.350  1.00  0.00           H
ATOM   1805  C   GLN A 126      83.500 122.140 141.700  1.00  0.00           C
ATOM   1806  O   GLN A 126      82.960 121.540 140.720  1.00  0.00           O
ATOM   1807  N   PHE A 127      84.640 121.540 142.130  1.00  0.00           N
ATOM   1808  HN  PHE A 127      85.120 121.830 142.960  1.00  0.00           H
ATOM   1809  CA  PHE A 127      85.180 120.340 141.550  1.00  0.00           C
ATOM   1810  HA  PHE A 127      84.520 119.830 140.860  1.00  0.00           H
ATOM   1811  CB  PHE A 127      86.480 120.570 140.650  1.00  0.00           C
ATOM   1812  HB1 PHE A 127      87.360 120.970 141.200  1.00  0.00           H
ATOM   1813  HB2 PHE A 127      86.700 119.590 140.180  1.00  0.00           H
ATOM   1814  CG  PHE A 127      86.270 121.550 139.510  1.00  0.00           C
ATOM   1815  CD1 PHE A 127      85.520 121.120 138.440  1.00  0.00           C
ATOM   1816  HD1 PHE A 127      85.220 120.100 138.250  1.00  0.00           H
ATOM   1817  CE1 PHE A 127      85.330 122.000 137.410  1.00  0.00           C
ATOM   1818  HE1 PHE A 127      84.860 121.540 136.550  1.00  0.00           H
ATOM   1819  CZ  PHE A 127      85.750 123.350 137.450  1.00  0.00           C
ATOM   1820  HZ  PHE A 127      85.430 123.950 136.610  1.00  0.00           H
ATOM   1821  CD2 PHE A 127      86.730 122.920 139.580  1.00  0.00           C
ATOM   1822  HD2 PHE A 127      87.210 123.320 140.460  1.00  0.00           H
ATOM   1823  CE2 PHE A 127      86.490 123.760 138.540  1.00  0.00           C
ATOM   1824  HE2 PHE A 127      86.800 124.790 138.620  1.00  0.00           H
ATOM   1825  C   PHE A 127      85.440 119.380 142.670  1.00  0.00           C
ATOM   1826  O   PHE A 127      86.150 119.700 143.640  1.00  0.00           O
ATOM   1827  N   MET A 128      85.090 118.070 142.490  1.00  0.00           N
ATOM   1828  HN  MET A 128      84.640 117.690 141.690  1.00  0.00           H
ATOM   1829  CA  MET A 128      85.410 117.050 143.500  1.00  0.00           C
ATOM   1830  HA  MET A 128      85.900 117.610 144.280  1.00  0.00           H
ATOM   1831  CB  MET A 128      84.050 116.290 143.810  1.00  0.00           C
ATOM   1832  HB1 MET A 128      84.210 115.610 144.680  1.00  0.00           H
ATOM   1833  HB2 MET A 128      83.300 117.080 144.020  1.00  0.00           H
ATOM   1834  CG  MET A 128      83.540 115.380 142.680  1.00  0.00           C
ATOM   1835  HG1 MET A 128      84.250 114.630 142.260  1.00  0.00           H
ATOM   1836  HG2 MET A 128      83.360 116.110 141.860  1.00  0.00           H
ATOM   1837  SD  MET A 128      81.990 114.600 143.020  1.00  0.00           S
ATOM   1838  CE  MET A 128      82.090 113.720 144.690  1.00  0.00           C
ATOM   1839  HE1 MET A 128      83.020 113.120 144.810  1.00  0.00           H
ATOM   1840  HE2 MET A 128      82.170 114.350 145.600  1.00  0.00           H
ATOM   1841  HE3 MET A 128      81.240 113.020 144.840  1.00  0.00           H
ATOM   1842  C   MET A 128      86.420 116.150 142.850  1.00  0.00           C
ATOM   1843  O   MET A 128      86.370 115.750 141.670  1.00  0.00           O
ATOM   1844  N   LYS A 129      87.470 115.820 143.580  1.00  0.00           N
ATOM   1845  HN  LYS A 129      87.460 115.930 144.570  1.00  0.00           H
ATOM   1846  CA  LYS A 129      88.620 115.150 143.050  1.00  0.00           C
ATOM   1847  HA  LYS A 129      88.480 114.720 142.070  1.00  0.00           H
ATOM   1848  CB  LYS A 129      89.840 116.100 142.950  1.00  0.00           C
ATOM   1849  HB1 LYS A 129      89.890 116.610 143.930  1.00  0.00           H
ATOM   1850  HB2 LYS A 129      90.810 115.540 142.930  1.00  0.00           H
ATOM   1851  CG  LYS A 129      89.610 117.190 141.940  1.00  0.00           C
ATOM   1852  HG1 LYS A 129      88.710 117.790 142.190  1.00  0.00           H
ATOM   1853  HG2 LYS A 129      89.440 116.640 140.990  1.00  0.00           H
ATOM   1854  CD  LYS A 129      90.840 118.100 141.780  1.00  0.00           C
ATOM   1855  HD1 LYS A 129      91.790 117.520 141.700  1.00  0.00           H
ATOM   1856  HD2 LYS A 129      90.940 118.750 142.670  1.00  0.00           H
ATOM   1857  CE  LYS A 129      90.800 119.010 140.580  1.00  0.00           C
ATOM   1858  HE1 LYS A 129      91.680 119.680 140.460  1.00  0.00           H
ATOM   1859  HE2 LYS A 129      89.970 119.750 140.580  1.00  0.00           H
ATOM   1860  NZ  LYS A 129      90.680 118.200 139.320  1.00  0.00           N
ATOM   1861  HZ1 LYS A 129      91.350 117.420 139.480  1.00  0.00           H
ATOM   1862  HZ2 LYS A 129      89.710 117.840 139.300  1.00  0.00           H
ATOM   1863  HZ3 LYS A 129      90.950 118.690 138.440  1.00  0.00           H
ATOM   1864  C   LYS A 129      89.010 113.940 143.890  1.00  0.00           C
ATOM   1865  O   LYS A 129      88.720 113.900 145.090  1.00  0.00           O
ATOM   1866  N   LEU A 130      89.660 112.910 143.230  1.00  0.00           N
ATOM   1867  HN  LEU A 130      89.850 113.070 142.260  1.00  0.00           H
ATOM   1868  CA  LEU A 130      90.020 111.640 143.890  1.00  0.00           C
ATOM   1869  HA  LEU A 130      89.950 111.810 144.950  1.00  0.00           H
ATOM   1870  CB  LEU A 130      89.050 110.450 143.580  1.00  0.00           C
ATOM   1871  HB1 LEU A 130      88.070 110.840 143.930  1.00  0.00           H
ATOM   1872  HB2 LEU A 130      89.030 110.200 142.500  1.00  0.00           H
ATOM   1873  CG  LEU A 130      89.280 109.110 144.200  1.00  0.00           C
ATOM   1874  HG  LEU A 130      90.260 108.680 143.910  1.00  0.00           H
ATOM   1875  CD1 LEU A 130      89.230 109.220 145.770  1.00  0.00           C
ATOM   1876 HD11 LEU A 130      89.840 110.110 146.020  1.00  0.00           H
ATOM   1877 HD12 LEU A 130      88.250 109.260 146.290  1.00  0.00           H
ATOM   1878 HD13 LEU A 130      89.830 108.330 146.060  1.00  0.00           H
ATOM   1879  CD2 LEU A 130      88.320 107.950 143.730  1.00  0.00           C
ATOM   1880 HD21 LEU A 130      88.540 106.990 144.230  1.00  0.00           H
ATOM   1881 HD22 LEU A 130      87.270 108.240 143.980  1.00  0.00           H
ATOM   1882 HD23 LEU A 130      88.360 107.840 142.620  1.00  0.00           H
ATOM   1883  C   LEU A 130      91.420 111.230 143.530  1.00  0.00           C
ATOM   1884  O   LEU A 130      91.850 111.300 142.370  1.00  0.00           O
ATOM   1885  N   TYR A 131      92.220 110.860 144.490  1.00  0.00           N
ATOM   1886  HN  TYR A 131      91.940 110.980 145.440  1.00  0.00           H
ATOM   1887  CA  TYR A 131      93.580 110.550 144.290  1.00  0.00           C
ATOM   1888  HA  TYR A 131      93.770 110.520 143.230  1.00  0.00           H
ATOM   1889  CB  TYR A 131      94.590 111.500 144.970  1.00  0.00           C
ATOM   1890  HB1 TYR A 131      94.310 111.480 146.050  1.00  0.00           H
ATOM   1891  HB2 TYR A 131      95.660 111.200 144.900  1.00  0.00           H
ATOM   1892  CG  TYR A 131      94.470 112.960 144.510  1.00  0.00           C
ATOM   1893  CD1 TYR A 131      95.400 113.490 143.630  1.00  0.00           C
ATOM   1894  HD1 TYR A 131      96.270 112.870 143.450  1.00  0.00           H
ATOM   1895  CE1 TYR A 131      95.360 114.820 143.170  1.00  0.00           C
ATOM   1896  HE1 TYR A 131      96.050 115.250 142.460  1.00  0.00           H
ATOM   1897  CZ  TYR A 131      94.300 115.610 143.650  1.00  0.00           C
ATOM   1898  OH  TYR A 131      94.210 116.940 143.280  1.00  0.00           O
ATOM   1899  HH  TYR A 131      93.870 117.550 143.930  1.00  0.00           H
ATOM   1900  CD2 TYR A 131      93.360 113.770 144.940  1.00  0.00           C
ATOM   1901  HD2 TYR A 131      92.590 113.500 145.650  1.00  0.00           H
ATOM   1902  CE2 TYR A 131      93.320 115.140 144.480  1.00  0.00           C
ATOM   1903  HE2 TYR A 131      92.550 115.820 144.800  1.00  0.00           H
ATOM   1904  C   TYR A 131      93.820 109.180 144.960  1.00  0.00           C
ATOM   1905  O   TYR A 131      93.470 108.950 146.120  1.00  0.00           O
ATOM   1906  N   VAL A 132      94.600 108.330 144.250  1.00  0.00           N
ATOM   1907  HN  VAL A 132      94.930 108.590 143.350  1.00  0.00           H
ATOM   1908  CA  VAL A 132      95.170 107.130 144.840  1.00  0.00           C
ATOM   1909  HA  VAL A 132      94.960 107.080 145.900  1.00  0.00           H
ATOM   1910  CB  VAL A 132      94.740 105.890 144.040  1.00  0.00           C
ATOM   1911  HB  VAL A 132      95.070 105.990 142.990  1.00  0.00           H
ATOM   1912  CG1 VAL A 132      95.240 104.560 144.570  1.00  0.00           C
ATOM   1913 HG11 VAL A 132      94.700 103.780 144.000  1.00  0.00           H
ATOM   1914 HG12 VAL A 132      96.350 104.570 144.480  1.00  0.00           H
ATOM   1915 HG13 VAL A 132      95.010 104.430 145.640  1.00  0.00           H
ATOM   1916  CG2 VAL A 132      93.230 105.800 143.970  1.00  0.00           C
ATOM   1917 HG21 VAL A 132      92.740 106.680 143.520  1.00  0.00           H
ATOM   1918 HG22 VAL A 132      92.960 104.930 143.330  1.00  0.00           H
ATOM   1919 HG23 VAL A 132      92.840 105.670 145.000  1.00  0.00           H
ATOM   1920  C   VAL A 132      96.650 107.310 144.750  1.00  0.00           C
ATOM   1921  O   VAL A 132      97.160 107.610 143.660  1.00  0.00           O
ATOM   1922  N   ASN A 133      97.380 107.190 145.870  1.00  0.00           N
ATOM   1923  HN  ASN A 133      96.890 106.990 146.720  1.00  0.00           H
ATOM   1924  CA  ASN A 133      98.820 107.370 146.020  1.00  0.00           C
ATOM   1925  HA  ASN A 133      99.110 107.390 147.060  1.00  0.00           H
ATOM   1926  CB  ASN A 133      99.600 106.180 145.430  1.00  0.00           C
ATOM   1927  HB1 ASN A 133      99.560 106.130 144.320  1.00  0.00           H
ATOM   1928  HB2 ASN A 133     100.660 106.250 145.770  1.00  0.00           H
ATOM   1929  CG  ASN A 133      99.050 104.860 145.980  1.00  0.00           C
ATOM   1930  OD1 ASN A 133      98.590 104.640 147.060  1.00  0.00           O
ATOM   1931  ND2 ASN A 133      99.080 103.900 145.000  1.00  0.00           N
ATOM   1932 HD21 ASN A 133      99.340 104.080 144.060  1.00  0.00           H
ATOM   1933 HD22 ASN A 133      98.720 102.990 145.200  1.00  0.00           H
ATOM   1934  C   ASN A 133      99.380 108.710 145.540  1.00  0.00           C
ATOM   1935  O   ASN A 133     100.410 108.830 144.850  1.00  0.00           O
ATOM   1936  N   GLY A 134      98.670 109.820 145.800  1.00  0.00           N
ATOM   1937  HN  GLY A 134      97.790 109.860 146.260  1.00  0.00           H
ATOM   1938  CA  GLY A 134      99.100 111.110 145.260  1.00  0.00           C
ATOM   1939  HA1 GLY A 134     100.180 111.210 145.210  1.00  0.00           H
ATOM   1940  HA2 GLY A 134      98.790 111.930 145.900  1.00  0.00           H
ATOM   1941  C   GLY A 134      98.720 111.470 143.810  1.00  0.00           C
ATOM   1942  O   GLY A 134      98.900 112.580 143.320  1.00  0.00           O
ATOM   1943  N   ALA A 135      98.240 110.410 143.070  1.00  0.00           N
ATOM   1944  HN  ALA A 135      98.320 109.480 143.420  1.00  0.00           H
ATOM   1945  CA  ALA A 135      98.010 110.630 141.680  1.00  0.00           C
ATOM   1946  HA  ALA A 135      98.550 111.460 141.250  1.00  0.00           H
ATOM   1947  CB  ALA A 135      98.480 109.290 140.970  1.00  0.00           C
ATOM   1948  HB1 ALA A 135      99.520 109.070 141.290  1.00  0.00           H
ATOM   1949  HB2 ALA A 135      97.920 108.420 141.360  1.00  0.00           H
ATOM   1950  HB3 ALA A 135      98.380 109.310 139.860  1.00  0.00           H
ATOM   1951  C   ALA A 135      96.600 110.830 141.470  1.00  0.00           C
ATOM   1952  O   ALA A 135      95.850 109.920 141.830  1.00  0.00           O
ATOM   1953  N   GLN A 136      96.060 111.990 140.870  1.00  0.00           N
ATOM   1954  HN  GLN A 136      96.730 112.660 140.590  1.00  0.00           H
ATOM   1955  CA  GLN A 136      94.670 112.110 140.440  1.00  0.00           C
ATOM   1956  HA  GLN A 136      93.970 112.110 141.270  1.00  0.00           H
ATOM   1957  CB  GLN A 136      94.480 113.540 139.860  1.00  0.00           C
ATOM   1958  HB1 GLN A 136      94.860 114.270 140.600  1.00  0.00           H
ATOM   1959  HB2 GLN A 136      95.210 113.740 139.040  1.00  0.00           H
ATOM   1960  CG  GLN A 136      93.070 113.830 139.480  1.00  0.00           C
ATOM   1961  HG1 GLN A 136      92.420 114.000 140.360  1.00  0.00           H
ATOM   1962  HG2 GLN A 136      92.620 113.000 138.890  1.00  0.00           H
ATOM   1963  CD  GLN A 136      92.900 115.120 138.750  1.00  0.00           C
ATOM   1964  OE1 GLN A 136      92.380 116.010 139.410  1.00  0.00           O
ATOM   1965  NE2 GLN A 136      93.190 115.160 137.440  1.00  0.00           N
ATOM   1966 HE21 GLN A 136      93.130 114.320 136.900  1.00  0.00           H
ATOM   1967 HE22 GLN A 136      92.840 116.030 137.100  1.00  0.00           H
ATOM   1968  C   GLN A 136      94.210 110.970 139.540  1.00  0.00           C
ATOM   1969  O   GLN A 136      94.740 110.860 138.450  1.00  0.00           O
ATOM   1970  N   VAL A 137      93.210 110.200 140.010  1.00  0.00           N
ATOM   1971  HN  VAL A 137      92.780 110.380 140.890  1.00  0.00           H
ATOM   1972  CA  VAL A 137      92.650 109.170 139.220  1.00  0.00           C
ATOM   1973  HA  VAL A 137      93.260 108.830 138.410  1.00  0.00           H
ATOM   1974  CB  VAL A 137      92.480 107.930 140.270  1.00  0.00           C
ATOM   1975  HB  VAL A 137      93.540 107.930 140.610  1.00  0.00           H
ATOM   1976  CG1 VAL A 137      91.400 108.080 141.320  1.00  0.00           C
ATOM   1977 HG11 VAL A 137      91.350 109.140 141.650  1.00  0.00           H
ATOM   1978 HG12 VAL A 137      90.430 107.860 140.830  1.00  0.00           H
ATOM   1979 HG13 VAL A 137      91.420 107.420 142.210  1.00  0.00           H
ATOM   1980  CG2 VAL A 137      92.290 106.620 139.420  1.00  0.00           C
ATOM   1981 HG21 VAL A 137      92.400 105.800 140.160  1.00  0.00           H
ATOM   1982 HG22 VAL A 137      91.320 106.630 138.880  1.00  0.00           H
ATOM   1983 HG23 VAL A 137      93.150 106.530 138.720  1.00  0.00           H
ATOM   1984  C   VAL A 137      91.230 109.560 138.670  1.00  0.00           C
ATOM   1985  O   VAL A 137      90.750 109.060 137.650  1.00  0.00           O
ATOM   1986  N   ALA A 138      90.580 110.510 139.380  1.00  0.00           N
ATOM   1987  HN  ALA A 138      90.930 110.980 140.190  1.00  0.00           H
ATOM   1988  CA  ALA A 138      89.370 111.020 138.840  1.00  0.00           C
ATOM   1989  HA  ALA A 138      89.500 110.980 137.770  1.00  0.00           H
ATOM   1990  CB  ALA A 138      88.240 110.060 139.210  1.00  0.00           C
ATOM   1991  HB1 ALA A 138      87.220 110.440 139.010  1.00  0.00           H
ATOM   1992  HB2 ALA A 138      88.410 109.080 138.720  1.00  0.00           H
ATOM   1993  HB3 ALA A 138      88.260 110.010 140.320  1.00  0.00           H
ATOM   1994  C   ALA A 138      88.980 112.420 139.380  1.00  0.00           C
ATOM   1995  O   ALA A 138      89.480 112.860 140.410  1.00  0.00           O
ATOM   1996  N   THR A 139      88.150 113.090 138.650  1.00  0.00           N
ATOM   1997  HN  THR A 139      87.860 112.700 137.780  1.00  0.00           H
ATOM   1998  CA  THR A 139      87.620 114.390 138.930  1.00  0.00           C
ATOM   1999  HA  THR A 139      87.520 114.480 140.000  1.00  0.00           H
ATOM   2000  CB  THR A 139      88.670 115.470 138.680  1.00  0.00           C
ATOM   2001  HB  THR A 139      89.460 115.310 139.450  1.00  0.00           H
ATOM   2002  OG1 THR A 139      88.080 116.740 138.920  1.00  0.00           O
ATOM   2003  HG1 THR A 139      87.240 116.760 138.440  1.00  0.00           H
ATOM   2004  CG2 THR A 139      89.060 115.530 137.260  1.00  0.00           C
ATOM   2005 HG21 THR A 139      89.860 116.280 137.070  1.00  0.00           H
ATOM   2006 HG22 THR A 139      89.460 114.530 136.960  1.00  0.00           H
ATOM   2007 HG23 THR A 139      88.290 115.820 136.510  1.00  0.00           H
ATOM   2008  C   THR A 139      86.220 114.540 138.320  1.00  0.00           C
ATOM   2009  O   THR A 139      85.980 114.080 137.200  1.00  0.00           O
ATOM   2010  N   SER A 140      85.360 115.310 138.970  1.00  0.00           N
ATOM   2011  HN  SER A 140      85.610 115.810 139.800  1.00  0.00           H
ATOM   2012  CA  SER A 140      83.990 115.630 138.450  1.00  0.00           C
ATOM   2013  HA  SER A 140      83.940 115.560 137.370  1.00  0.00           H
ATOM   2014  CB  SER A 140      82.850 114.830 139.050  1.00  0.00           C
ATOM   2015  HB1 SER A 140      82.760 115.020 140.140  1.00  0.00           H
ATOM   2016  HB2 SER A 140      83.130 113.750 139.090  1.00  0.00           H
ATOM   2017  OG  SER A 140      81.670 115.230 138.390  1.00  0.00           O
ATOM   2018  HG1 SER A 140      81.360 114.550 137.790  1.00  0.00           H
ATOM   2019  C   SER A 140      83.670 117.120 138.790  1.00  0.00           C
ATOM   2020  O   SER A 140      84.020 117.570 139.870  1.00  0.00           O
ATOM   2021  N   GLY A 141      82.920 117.850 137.920  1.00  0.00           N
ATOM   2022  HN  GLY A 141      82.640 117.350 137.110  1.00  0.00           H
ATOM   2023  CA  GLY A 141      82.480 119.240 138.030  1.00  0.00           C
ATOM   2024  HA1 GLY A 141      82.670 119.680 137.060  1.00  0.00           H
ATOM   2025  HA2 GLY A 141      83.060 119.650 138.840  1.00  0.00           H
ATOM   2026  C   GLY A 141      81.000 119.330 138.110  1.00  0.00           C
ATOM   2027  O   GLY A 141      80.450 120.430 138.080  1.00  0.00           O
ATOM   2028  N   GLU A 142      80.300 118.150 138.220  1.00  0.00           N
ATOM   2029  HN  GLU A 142      80.840 117.340 138.450  1.00  0.00           H
ATOM   2030  CA  GLU A 142      78.840 118.040 138.140  1.00  0.00           C
ATOM   2031  HA  GLU A 142      78.470 118.780 137.450  1.00  0.00           H
ATOM   2032  CB  GLU A 142      78.370 116.700 137.570  1.00  0.00           C
ATOM   2033  HB1 GLU A 142      78.740 115.900 138.250  1.00  0.00           H
ATOM   2034  HB2 GLU A 142      77.260 116.620 137.610  1.00  0.00           H
ATOM   2035  CG  GLU A 142      78.690 116.470 136.110  1.00  0.00           C
ATOM   2036  HG1 GLU A 142      79.750 116.290 135.820  1.00  0.00           H
ATOM   2037  HG2 GLU A 142      78.120 117.230 135.530  1.00  0.00           H
ATOM   2038  CD  GLU A 142      78.070 115.130 135.700  1.00  0.00           C
ATOM   2039  OE1 GLU A 142      78.780 114.220 135.200  1.00  0.00           O
ATOM   2040  OE2 GLU A 142      76.850 114.870 135.990  1.00  0.00           O
ATOM   2041  C   GLU A 142      78.170 118.270 139.510  1.00  0.00           C
ATOM   2042  O   GLU A 142      76.950 118.370 139.610  1.00  0.00           O
ATOM   2043  N   GLN A 143      78.920 118.470 140.580  1.00  0.00           N
ATOM   2044  HN  GLN A 143      79.910 118.550 140.490  1.00  0.00           H
ATOM   2045  CA  GLN A 143      78.450 118.600 141.950  1.00  0.00           C
ATOM   2046  HA  GLN A 143      77.370 118.590 141.960  1.00  0.00           H
ATOM   2047  CB  GLN A 143      79.070 117.530 142.890  1.00  0.00           C
ATOM   2048  HB1 GLN A 143      79.030 116.560 142.350  1.00  0.00           H
ATOM   2049  HB2 GLN A 143      80.160 117.680 143.060  1.00  0.00           H
ATOM   2050  CG  GLN A 143      78.250 117.190 144.160  1.00  0.00           C
ATOM   2051  HG1 GLN A 143      78.360 118.100 144.790  1.00  0.00           H
ATOM   2052  HG2 GLN A 143      78.560 116.360 144.820  1.00  0.00           H
ATOM   2053  CD  GLN A 143      76.750 116.960 144.030  1.00  0.00           C
ATOM   2054  OE1 GLN A 143      76.070 117.470 144.900  1.00  0.00           O
ATOM   2055  NE2 GLN A 143      76.320 116.230 142.940  1.00  0.00           N
ATOM   2056 HE21 GLN A 143      76.960 115.930 142.230  1.00  0.00           H
ATOM   2057 HE22 GLN A 143      75.440 115.750 142.920  1.00  0.00           H
ATOM   2058  C   GLN A 143      78.920 119.980 142.330  1.00  0.00           C
ATOM   2059  O   GLN A 143      80.080 120.280 142.430  1.00  0.00           O
ATOM   2060  N   VAL A 144      78.000 120.990 142.590  1.00  0.00           N
ATOM   2061  HN  VAL A 144      77.020 120.850 142.550  1.00  0.00           H
ATOM   2062  CA  VAL A 144      78.420 122.390 142.790  1.00  0.00           C
ATOM   2063  HA  VAL A 144      79.470 122.410 143.030  1.00  0.00           H
ATOM   2064  CB  VAL A 144      78.270 123.260 141.570  1.00  0.00           C
ATOM   2065  HB  VAL A 144      78.720 124.220 141.910  1.00  0.00           H
ATOM   2066  CG1 VAL A 144      79.220 122.870 140.420  1.00  0.00           C
ATOM   2067 HG11 VAL A 144      80.260 122.750 140.800  1.00  0.00           H
ATOM   2068 HG12 VAL A 144      78.960 121.830 140.120  1.00  0.00           H
ATOM   2069 HG13 VAL A 144      79.170 123.560 139.560  1.00  0.00           H
ATOM   2070  CG2 VAL A 144      76.830 123.300 141.080  1.00  0.00           C
ATOM   2071 HG21 VAL A 144      76.340 122.320 140.880  1.00  0.00           H
ATOM   2072 HG22 VAL A 144      76.190 123.870 141.780  1.00  0.00           H
ATOM   2073 HG23 VAL A 144      76.810 123.890 140.140  1.00  0.00           H
ATOM   2074  C   VAL A 144      77.730 123.070 143.980  1.00  0.00           C
ATOM   2075  O   VAL A 144      76.570 122.820 144.290  1.00  0.00           O
ATOM   2076  N   GLY A 145      78.530 123.830 144.710  1.00  0.00           N
ATOM   2077  HN  GLY A 145      79.480 124.050 144.520  1.00  0.00           H
ATOM   2078  CA  GLY A 145      78.140 124.600 145.850  1.00  0.00           C
ATOM   2079  HA1 GLY A 145      77.070 124.750 145.830  1.00  0.00           H
ATOM   2080  HA2 GLY A 145      78.650 125.550 145.950  1.00  0.00           H
ATOM   2081  C   GLY A 145      78.440 123.970 147.160  1.00  0.00           C
ATOM   2082  O   GLY A 145      78.750 122.790 147.020  1.00  0.00           O
ATOM   2083  N   GLY A 146      78.350 124.700 148.340  1.00  0.00           N
ATOM   2084  HN  GLY A 146      78.130 125.680 148.320  1.00  0.00           H
ATOM   2085  CA  GLY A 146      78.500 124.160 149.650  1.00  0.00           C
ATOM   2086  HA1 GLY A 146      78.000 124.830 150.340  1.00  0.00           H
ATOM   2087  HA2 GLY A 146      79.550 123.930 149.740  1.00  0.00           H
ATOM   2088  C   GLY A 146      77.750 122.860 149.940  1.00  0.00           C
ATOM   2089  O   GLY A 146      76.880 122.510 149.160  1.00  0.00           O
ATOM   2090  N   ILE A 147      78.090 122.280 151.020  1.00  0.00           N
ATOM   2091  HN  ILE A 147      78.900 122.640 151.470  1.00  0.00           H
ATOM   2092  CA  ILE A 147      77.570 121.020 151.480  1.00  0.00           C
ATOM   2093  HA  ILE A 147      77.370 120.420 150.610  1.00  0.00           H
ATOM   2094  CB  ILE A 147      78.530 120.110 152.240  1.00  0.00           C
ATOM   2095  HB  ILE A 147      78.760 120.380 153.290  1.00  0.00           H
ATOM   2096  CG2 ILE A 147      77.950 118.640 152.400  1.00  0.00           C
ATOM   2097 HG21 ILE A 147      77.820 118.230 151.380  1.00  0.00           H
ATOM   2098 HG22 ILE A 147      78.770 118.040 152.860  1.00  0.00           H
ATOM   2099 HG23 ILE A 147      77.040 118.520 153.030  1.00  0.00           H
ATOM   2100  CG1 ILE A 147      79.900 119.980 151.470  1.00  0.00           C
ATOM   2101 HG11 ILE A 147      79.640 119.630 150.450  1.00  0.00           H
ATOM   2102 HG12 ILE A 147      80.450 119.130 151.930  1.00  0.00           H
ATOM   2103  CD  ILE A 147      80.810 121.220 151.290  1.00  0.00           C
ATOM   2104  HD1 ILE A 147      81.720 120.840 150.780  1.00  0.00           H
ATOM   2105  HD2 ILE A 147      80.520 122.020 150.570  1.00  0.00           H
ATOM   2106  HD3 ILE A 147      81.250 121.680 152.200  1.00  0.00           H
ATOM   2107  C   ILE A 147      76.250 121.230 152.280  1.00  0.00           C
ATOM   2108  O   ILE A 147      75.200 120.850 151.730  1.00  0.00           O
ATOM   2109  N   PHE A 148      76.230 121.840 153.470  1.00  0.00           N
ATOM   2110  HN  PHE A 148      77.040 122.280 153.860  1.00  0.00           H
ATOM   2111  CA  PHE A 148      75.020 122.090 154.230  1.00  0.00           C
ATOM   2112  HA  PHE A 148      74.170 121.950 153.580  1.00  0.00           H
ATOM   2113  CB  PHE A 148      74.700 120.920 155.190  1.00  0.00           C
ATOM   2114  HB1 PHE A 148      73.810 121.070 155.830  1.00  0.00           H
ATOM   2115  HB2 PHE A 148      74.370 120.160 154.450  1.00  0.00           H
ATOM   2116  CG  PHE A 148      75.900 120.390 155.900  1.00  0.00           C
ATOM   2117  CD1 PHE A 148      76.600 121.220 156.790  1.00  0.00           C
ATOM   2118  HD1 PHE A 148      76.080 122.140 157.020  1.00  0.00           H
ATOM   2119  CE1 PHE A 148      77.760 120.810 157.470  1.00  0.00           C
ATOM   2120  HE1 PHE A 148      78.250 121.400 158.240  1.00  0.00           H
ATOM   2121  CZ  PHE A 148      78.340 119.570 157.220  1.00  0.00           C
ATOM   2122  HZ  PHE A 148      79.140 119.220 157.850  1.00  0.00           H
ATOM   2123  CD2 PHE A 148      76.520 119.100 155.650  1.00  0.00           C
ATOM   2124  HD2 PHE A 148      76.000 118.400 155.020  1.00  0.00           H
ATOM   2125  CE2 PHE A 148      77.670 118.720 156.330  1.00  0.00           C
ATOM   2126  HE2 PHE A 148      78.100 117.760 156.130  1.00  0.00           H
ATOM   2127  C   PHE A 148      74.770 123.400 154.960  1.00  0.00           C
ATOM   2128  O   PHE A 148      75.630 124.240 155.170  1.00  0.00           O
ATOM   2129  N   SER A 149      73.540 123.640 155.380  1.00  0.00           N
ATOM   2130  HN  SER A 149      72.740 123.050 155.280  1.00  0.00           H
ATOM   2131  CA  SER A 149      73.110 124.730 156.280  1.00  0.00           C
ATOM   2132  HA  SER A 149      73.500 125.670 155.930  1.00  0.00           H
ATOM   2133  CB  SER A 149      71.480 124.850 156.300  1.00  0.00           C
ATOM   2134  HB1 SER A 149      71.160 124.790 155.230  1.00  0.00           H
ATOM   2135  HB2 SER A 149      71.120 125.820 156.700  1.00  0.00           H
ATOM   2136  OG  SER A 149      70.770 123.730 156.990  1.00  0.00           O
ATOM   2137  HG1 SER A 149      71.180 122.920 156.650  1.00  0.00           H
ATOM   2138  C   SER A 149      73.640 124.570 157.720  1.00  0.00           C
ATOM   2139  O   SER A 149      73.860 123.420 158.090  1.00  0.00           O
ATOM   2140  N   PRO A 150      73.900 125.600 158.570  1.00  0.00           N
ATOM   2141  CD  PRO A 150      73.800 127.040 158.290  1.00  0.00           C
ATOM   2142  HD1 PRO A 150      72.750 127.220 157.990  1.00  0.00           H
ATOM   2143  HD2 PRO A 150      74.600 127.190 157.530  1.00  0.00           H
ATOM   2144  CA  PRO A 150      74.150 125.310 159.950  1.00  0.00           C
ATOM   2145  HA  PRO A 150      74.790 124.450 160.060  1.00  0.00           H
ATOM   2146  CB  PRO A 150      74.820 126.620 160.380  1.00  0.00           C
ATOM   2147  HB1 PRO A 150      74.860 126.760 161.480  1.00  0.00           H
ATOM   2148  HB2 PRO A 150      75.850 126.570 159.960  1.00  0.00           H
ATOM   2149  CG  PRO A 150      74.000 127.680 159.660  1.00  0.00           C
ATOM   2150  HG1 PRO A 150      74.590 128.630 159.630  1.00  0.00           H
ATOM   2151  HG2 PRO A 150      73.020 127.760 160.170  1.00  0.00           H
ATOM   2152  C   PRO A 150      72.940 124.940 160.720  1.00  0.00           C
ATOM   2153  O   PRO A 150      73.060 124.480 161.890  1.00  0.00           O
ATOM   2154  N   LEU A 151      71.770 125.130 160.160  1.00  0.00           N
ATOM   2155  HN  LEU A 151      71.720 125.550 159.260  1.00  0.00           H
ATOM   2156  CA  LEU A 151      70.450 124.790 160.770  1.00  0.00           C
ATOM   2157  HA  LEU A 151      70.320 125.360 161.680  1.00  0.00           H
ATOM   2158  CB  LEU A 151      69.250 125.270 159.880  1.00  0.00           C
ATOM   2159  HB1 LEU A 151      69.230 124.580 159.000  1.00  0.00           H
ATOM   2160  HB2 LEU A 151      68.260 125.050 160.330  1.00  0.00           H
ATOM   2161  CG  LEU A 151      69.290 126.730 159.400  1.00  0.00           C
ATOM   2162  HG  LEU A 151      70.060 126.790 158.600  1.00  0.00           H
ATOM   2163  CD1 LEU A 151      68.060 127.360 158.870  1.00  0.00           C
ATOM   2164 HD11 LEU A 151      67.240 127.350 159.630  1.00  0.00           H
ATOM   2165 HD12 LEU A 151      68.360 128.400 158.600  1.00  0.00           H
ATOM   2166 HD13 LEU A 151      67.760 126.900 157.910  1.00  0.00           H
ATOM   2167  CD2 LEU A 151      69.620 127.630 160.680  1.00  0.00           C
ATOM   2168 HD21 LEU A 151      69.500 128.720 160.520  1.00  0.00           H
ATOM   2169 HD22 LEU A 151      68.790 127.370 161.380  1.00  0.00           H
ATOM   2170 HD23 LEU A 151      70.610 127.340 161.100  1.00  0.00           H
ATOM   2171  C   LEU A 151      70.270 123.350 161.080  1.00  0.00           C
ATOM   2172  O   LEU A 151      69.660 122.940 162.060  1.00  0.00           O
ATOM   2173  N   THR A 152      70.800 122.460 160.150  1.00  0.00           N
ATOM   2174  HN  THR A 152      71.070 122.880 159.290  1.00  0.00           H
ATOM   2175  CA  THR A 152      70.820 120.990 160.250  1.00  0.00           C
ATOM   2176  HA  THR A 152      70.160 120.740 161.070  1.00  0.00           H
ATOM   2177  CB  THR A 152      70.270 120.360 158.980  1.00  0.00           C
ATOM   2178  HB  THR A 152      70.280 119.250 158.970  1.00  0.00           H
ATOM   2179  OG1 THR A 152      70.960 120.780 157.830  1.00  0.00           O
ATOM   2180  HG1 THR A 152      70.430 120.490 157.080  1.00  0.00           H
ATOM   2181  CG2 THR A 152      68.770 120.780 158.770  1.00  0.00           C
ATOM   2182 HG21 THR A 152      68.130 120.300 159.540  1.00  0.00           H
ATOM   2183 HG22 THR A 152      68.510 121.850 158.640  1.00  0.00           H
ATOM   2184 HG23 THR A 152      68.390 120.400 157.790  1.00  0.00           H
ATOM   2185  C   THR A 152      72.210 120.460 160.600  1.00  0.00           C
ATOM   2186  O   THR A 152      72.330 119.250 160.600  1.00  0.00           O
ATOM   2187  N   GLN A 153      73.260 121.250 160.980  1.00  0.00           N
ATOM   2188  HN  GLN A 153      73.190 122.200 160.710  1.00  0.00           H
ATOM   2189  CA  GLN A 153      74.580 120.840 161.320  1.00  0.00           C
ATOM   2190  HA  GLN A 153      75.050 120.410 160.440  1.00  0.00           H
ATOM   2191  CB  GLN A 153      75.470 122.090 161.640  1.00  0.00           C
ATOM   2192  HB1 GLN A 153      75.590 122.610 160.670  1.00  0.00           H
ATOM   2193  HB2 GLN A 153      74.990 122.840 162.300  1.00  0.00           H
ATOM   2194  CG  GLN A 153      76.790 121.790 162.220  1.00  0.00           C
ATOM   2195  HG1 GLN A 153      77.460 121.200 161.560  1.00  0.00           H
ATOM   2196  HG2 GLN A 153      76.820 121.170 163.140  1.00  0.00           H
ATOM   2197  CD  GLN A 153      77.650 123.020 162.500  1.00  0.00           C
ATOM   2198  OE1 GLN A 153      77.190 124.150 162.380  1.00  0.00           O
ATOM   2199  NE2 GLN A 153      78.830 122.780 163.030  1.00  0.00           N
ATOM   2200 HE21 GLN A 153      79.080 121.810 163.090  1.00  0.00           H
ATOM   2201 HE22 GLN A 153      79.360 123.540 163.400  1.00  0.00           H
ATOM   2202  C   GLN A 153      74.610 119.830 162.460  1.00  0.00           C
ATOM   2203  O   GLN A 153      75.380 118.860 162.420  1.00  0.00           O
ATOM   2204  N   LYS A 154      73.740 119.940 163.550  1.00  0.00           N
ATOM   2205  HN  LYS A 154      73.080 120.640 163.780  1.00  0.00           H
ATOM   2206  CA  LYS A 154      73.890 119.060 164.710  1.00  0.00           C
ATOM   2207  HA  LYS A 154      74.910 118.770 164.930  1.00  0.00           H
ATOM   2208  CB  LYS A 154      73.320 119.780 165.980  1.00  0.00           C
ATOM   2209  HB1 LYS A 154      72.210 119.770 165.970  1.00  0.00           H
ATOM   2210  HB2 LYS A 154      73.650 119.100 166.790  1.00  0.00           H
ATOM   2211  CG  LYS A 154      73.940 121.150 166.310  1.00  0.00           C
ATOM   2212  HG1 LYS A 154      73.660 121.470 167.330  1.00  0.00           H
ATOM   2213  HG2 LYS A 154      73.820 122.000 165.610  1.00  0.00           H
ATOM   2214  CD  LYS A 154      75.520 121.020 166.370  1.00  0.00           C
ATOM   2215  HD1 LYS A 154      75.950 120.540 165.470  1.00  0.00           H
ATOM   2216  HD2 LYS A 154      75.720 120.380 167.250  1.00  0.00           H
ATOM   2217  CE  LYS A 154      76.200 122.410 166.410  1.00  0.00           C
ATOM   2218  HE1 LYS A 154      75.640 123.090 167.090  1.00  0.00           H
ATOM   2219  HE2 LYS A 154      76.140 122.820 165.370  1.00  0.00           H
ATOM   2220  NZ  LYS A 154      77.540 122.360 166.920  1.00  0.00           N
ATOM   2221  HZ1 LYS A 154      77.520 122.320 167.960  1.00  0.00           H
ATOM   2222  HZ2 LYS A 154      78.000 121.460 166.680  1.00  0.00           H
ATOM   2223  HZ3 LYS A 154      78.070 123.190 166.590  1.00  0.00           H
ATOM   2224  C   LYS A 154      73.170 117.740 164.470  1.00  0.00           C
ATOM   2225  O   LYS A 154      73.200 116.760 165.250  1.00  0.00           O
ATOM   2226  N   CYS A 155      72.650 117.590 163.230  1.00  0.00           N
ATOM   2227  HN  CYS A 155      72.640 118.430 162.690  1.00  0.00           H
ATOM   2228  CA  CYS A 155      72.210 116.340 162.650  1.00  0.00           C
ATOM   2229  HA  CYS A 155      71.950 115.620 163.410  1.00  0.00           H
ATOM   2230  CB  CYS A 155      70.930 116.550 161.800  1.00  0.00           C
ATOM   2231  HB1 CYS A 155      70.500 115.680 161.260  1.00  0.00           H
ATOM   2232  HB2 CYS A 155      71.090 117.240 160.950  1.00  0.00           H
ATOM   2233  SG  CYS A 155      69.560 117.130 162.880  1.00  0.00           S
ATOM   2234  C   CYS A 155      73.220 115.660 161.800  1.00  0.00           C
ATOM   2235  O   CYS A 155      72.900 114.590 161.460  1.00  0.00           O
ATOM   2236  N   LYS A 156      74.400 116.170 161.560  1.00  0.00           N
ATOM   2237  HN  LYS A 156      74.560 117.140 161.740  1.00  0.00           H
ATOM   2238  CA  LYS A 156      75.360 115.550 160.760  1.00  0.00           C
ATOM   2239  HA  LYS A 156      74.900 114.770 160.170  1.00  0.00           H
ATOM   2240  CB  LYS A 156      76.020 116.640 159.840  1.00  0.00           C
ATOM   2241  HB1 LYS A 156      76.680 117.250 160.490  1.00  0.00           H
ATOM   2242  HB2 LYS A 156      76.730 116.030 159.230  1.00  0.00           H
ATOM   2243  CG  LYS A 156      75.060 117.670 159.140  1.00  0.00           C
ATOM   2244  HG1 LYS A 156      75.530 118.570 158.700  1.00  0.00           H
ATOM   2245  HG2 LYS A 156      74.360 118.140 159.860  1.00  0.00           H
ATOM   2246  CD  LYS A 156      74.100 117.030 158.120  1.00  0.00           C
ATOM   2247  HD1 LYS A 156      73.530 116.340 158.760  1.00  0.00           H
ATOM   2248  HD2 LYS A 156      74.680 116.440 157.380  1.00  0.00           H
ATOM   2249  CE  LYS A 156      73.180 118.080 157.460  1.00  0.00           C
ATOM   2250  HE1 LYS A 156      73.670 118.940 156.960  1.00  0.00           H
ATOM   2251  HE2 LYS A 156      72.340 118.400 158.110  1.00  0.00           H
ATOM   2252  NZ  LYS A 156      72.560 117.560 156.230  1.00  0.00           N
ATOM   2253  HZ1 LYS A 156      73.230 116.890 155.800  1.00  0.00           H
ATOM   2254  HZ2 LYS A 156      71.650 117.080 156.390  1.00  0.00           H
ATOM   2255  HZ3 LYS A 156      72.350 118.240 155.470  1.00  0.00           H
ATOM   2256  C   LYS A 156      76.360 114.820 161.620  1.00  0.00           C
ATOM   2257  O   LYS A 156      76.960 115.370 162.520  1.00  0.00           O
ATOM   2258  N   VAL A 157      76.530 113.460 161.370  1.00  0.00           N
ATOM   2259  HN  VAL A 157      75.990 112.990 160.680  1.00  0.00           H
ATOM   2260  CA  VAL A 157      77.320 112.590 162.240  1.00  0.00           C
ATOM   2261  HA  VAL A 157      77.670 113.270 163.010  1.00  0.00           H
ATOM   2262  CB  VAL A 157      76.560 111.370 162.890  1.00  0.00           C
ATOM   2263  HB  VAL A 157      76.190 110.670 162.120  1.00  0.00           H
ATOM   2264  CG1 VAL A 157      77.490 110.570 163.800  1.00  0.00           C
ATOM   2265 HG11 VAL A 157      76.950 109.770 164.340  1.00  0.00           H
ATOM   2266 HG12 VAL A 157      78.240 110.070 163.160  1.00  0.00           H
ATOM   2267 HG13 VAL A 157      77.910 111.330 164.500  1.00  0.00           H
ATOM   2268  CG2 VAL A 157      75.160 111.770 163.510  1.00  0.00           C
ATOM   2269 HG21 VAL A 157      75.350 112.210 164.510  1.00  0.00           H
ATOM   2270 HG22 VAL A 157      74.660 112.510 162.850  1.00  0.00           H
ATOM   2271 HG23 VAL A 157      74.540 110.850 163.610  1.00  0.00           H
ATOM   2272  C   VAL A 157      78.450 112.090 161.340  1.00  0.00           C
ATOM   2273  O   VAL A 157      78.260 111.470 160.300  1.00  0.00           O
ATOM   2274  N   LEU A 158      79.720 112.350 161.710  1.00  0.00           N
ATOM   2275  HN  LEU A 158      79.980 112.850 162.530  1.00  0.00           H
ATOM   2276  CA  LEU A 158      80.850 111.670 161.010  1.00  0.00           C
ATOM   2277  HA  LEU A 158      80.590 111.480 159.980  1.00  0.00           H
ATOM   2278  CB  LEU A 158      82.110 112.480 160.990  1.00  0.00           C
ATOM   2279  HB1 LEU A 158      81.840 113.530 160.750  1.00  0.00           H
ATOM   2280  HB2 LEU A 158      82.630 112.350 161.970  1.00  0.00           H
ATOM   2281  CG  LEU A 158      83.250 112.030 159.970  1.00  0.00           C
ATOM   2282  HG  LEU A 158      83.280 110.940 160.150  1.00  0.00           H
ATOM   2283  CD1 LEU A 158      82.890 112.310 158.540  1.00  0.00           C
ATOM   2284 HD11 LEU A 158      83.710 111.890 157.920  1.00  0.00           H
ATOM   2285 HD12 LEU A 158      81.970 111.810 158.180  1.00  0.00           H
ATOM   2286 HD13 LEU A 158      82.620 113.360 158.330  1.00  0.00           H
ATOM   2287  CD2 LEU A 158      84.610 112.660 160.430  1.00  0.00           C
ATOM   2288 HD21 LEU A 158      84.960 112.210 161.380  1.00  0.00           H
ATOM   2289 HD22 LEU A 158      85.430 112.380 159.730  1.00  0.00           H
ATOM   2290 HD23 LEU A 158      84.310 113.710 160.600  1.00  0.00           H
ATOM   2291  C   LEU A 158      81.110 110.290 161.670  1.00  0.00           C
ATOM   2292  O   LEU A 158      81.070 110.130 162.900  1.00  0.00           O
ATOM   2293  N   MET A 159      81.390 109.230 160.890  1.00  0.00           N
ATOM   2294  HN  MET A 159      81.290 109.240 159.900  1.00  0.00           H
ATOM   2295  CA  MET A 159      81.540 107.880 161.450  1.00  0.00           C
ATOM   2296  HA  MET A 159      82.030 107.920 162.410  1.00  0.00           H
ATOM   2297  CB  MET A 159      80.150 107.130 161.610  1.00  0.00           C
ATOM   2298  HB1 MET A 159      80.210 106.220 162.230  1.00  0.00           H
ATOM   2299  HB2 MET A 159      79.590 107.810 162.280  1.00  0.00           H
ATOM   2300  CG  MET A 159      79.380 106.770 160.330  1.00  0.00           C
ATOM   2301  HG1 MET A 159      80.080 106.120 159.770  1.00  0.00           H
ATOM   2302  HG2 MET A 159      79.070 107.740 159.880  1.00  0.00           H
ATOM   2303  SD  MET A 159      77.870 105.810 160.660  1.00  0.00           S
ATOM   2304  CE  MET A 159      76.990 107.010 161.700  1.00  0.00           C
ATOM   2305  HE1 MET A 159      77.710 107.680 162.210  1.00  0.00           H
ATOM   2306  HE2 MET A 159      76.330 107.690 161.140  1.00  0.00           H
ATOM   2307  HE3 MET A 159      76.370 106.580 162.520  1.00  0.00           H
ATOM   2308  C   MET A 159      82.460 107.120 160.570  1.00  0.00           C
ATOM   2309  O   MET A 159      82.850 107.550 159.520  1.00  0.00           O
ATOM   2310  N   LEU A 160      82.940 105.930 161.040  1.00  0.00           N
ATOM   2311  HN  LEU A 160      82.670 105.510 161.900  1.00  0.00           H
ATOM   2312  CA  LEU A 160      84.070 105.340 160.460  1.00  0.00           C
ATOM   2313  HA  LEU A 160      84.100 105.630 159.420  1.00  0.00           H
ATOM   2314  CB  LEU A 160      85.330 105.820 161.280  1.00  0.00           C
ATOM   2315  HB1 LEU A 160      85.430 106.920 161.300  1.00  0.00           H
ATOM   2316  HB2 LEU A 160      85.130 105.560 162.340  1.00  0.00           H
ATOM   2317  CG  LEU A 160      86.740 105.300 160.860  1.00  0.00           C
ATOM   2318  HG  LEU A 160      86.590 104.320 160.360  1.00  0.00           H
ATOM   2319  CD1 LEU A 160      87.440 106.380 160.070  1.00  0.00           C
ATOM   2320 HD11 LEU A 160      87.580 107.320 160.640  1.00  0.00           H
ATOM   2321 HD12 LEU A 160      88.520 106.150 159.940  1.00  0.00           H
ATOM   2322 HD13 LEU A 160      87.020 106.660 159.080  1.00  0.00           H
ATOM   2323  CD2 LEU A 160      87.580 105.020 162.070  1.00  0.00           C
ATOM   2324 HD21 LEU A 160      87.560 105.880 162.770  1.00  0.00           H
ATOM   2325 HD22 LEU A 160      87.200 104.110 162.590  1.00  0.00           H
ATOM   2326 HD23 LEU A 160      88.630 104.790 161.770  1.00  0.00           H
ATOM   2327  C   LEU A 160      83.960 103.850 160.600  1.00  0.00           C
ATOM   2328  O   LEU A 160      83.480 103.440 161.620  1.00  0.00           O
ATOM   2329  N   GLY A 161      84.310 103.040 159.520  1.00  0.00           N
ATOM   2330  HN  GLY A 161      84.830 103.480 158.800  1.00  0.00           H
ATOM   2331  CA  GLY A 161      84.350 101.600 159.610  1.00  0.00           C
ATOM   2332  HA1 GLY A 161      84.550 101.330 160.640  1.00  0.00           H
ATOM   2333  HA2 GLY A 161      85.120 101.240 158.950  1.00  0.00           H
ATOM   2334  C   GLY A 161      83.080 100.950 159.120  1.00  0.00           C
ATOM   2335  O   GLY A 161      83.030  99.730 159.220  1.00  0.00           O
ATOM   2336  N   GLY A 162      82.160 101.660 158.450  1.00  0.00           N
ATOM   2337  HN  GLY A 162      82.490 102.580 158.220  1.00  0.00           H
ATOM   2338  CA  GLY A 162      80.890 101.110 157.940  1.00  0.00           C
ATOM   2339  HA1 GLY A 162      80.570 100.320 158.620  1.00  0.00           H
ATOM   2340  HA2 GLY A 162      81.040 100.790 156.920  1.00  0.00           H
ATOM   2341  C   GLY A 162      79.770 102.100 157.930  1.00  0.00           C
ATOM   2342  O   GLY A 162      79.870 103.170 158.560  1.00  0.00           O
ATOM   2343  N   SER A 163      78.730 101.840 157.170  1.00  0.00           N
ATOM   2344  HN  SER A 163      78.610 100.990 156.680  1.00  0.00           H
ATOM   2345  CA  SER A 163      77.410 102.580 157.170  1.00  0.00           C
ATOM   2346  HA  SER A 163      77.510 103.650 157.230  1.00  0.00           H
ATOM   2347  CB  SER A 163      76.660 102.400 155.820  1.00  0.00           C
ATOM   2348  HB1 SER A 163      77.230 102.830 154.980  1.00  0.00           H
ATOM   2349  HB2 SER A 163      75.710 102.970 155.790  1.00  0.00           H
ATOM   2350  OG  SER A 163      76.490 100.980 155.590  1.00  0.00           O
ATOM   2351  HG1 SER A 163      76.460 100.860 154.640  1.00  0.00           H
ATOM   2352  C   SER A 163      76.540 102.190 158.430  1.00  0.00           C
ATOM   2353  O   SER A 163      76.800 101.280 159.200  1.00  0.00           O
ATOM   2354  N   ALA A 164      75.420 102.930 158.610  1.00  0.00           N
ATOM   2355  HN  ALA A 164      75.250 103.690 157.990  1.00  0.00           H
ATOM   2356  CA  ALA A 164      74.390 102.570 159.630  1.00  0.00           C
ATOM   2357  HA  ALA A 164      74.860 102.490 160.600  1.00  0.00           H
ATOM   2358  CB  ALA A 164      73.220 103.690 159.460  1.00  0.00           C
ATOM   2359  HB1 ALA A 164      72.620 103.520 158.540  1.00  0.00           H
ATOM   2360  HB2 ALA A 164      72.570 103.650 160.360  1.00  0.00           H
ATOM   2361  HB3 ALA A 164      73.670 104.700 159.490  1.00  0.00           H
ATOM   2362  C   ALA A 164      73.730 101.240 159.240  1.00  0.00           C
ATOM   2363  O   ALA A 164      73.100 100.640 160.050  1.00  0.00           O
ATOM   2364  N   LEU A 165      73.840 100.730 157.970  1.00  0.00           N
ATOM   2365  HN  LEU A 165      74.320 101.280 157.290  1.00  0.00           H
ATOM   2366  CA  LEU A 165      73.340  99.480 157.530  1.00  0.00           C
ATOM   2367  HA  LEU A 165      72.580  99.110 158.200  1.00  0.00           H
ATOM   2368  CB  LEU A 165      72.860  99.560 156.090  1.00  0.00           C
ATOM   2369  HB1 LEU A 165      73.710  99.870 155.440  1.00  0.00           H
ATOM   2370  HB2 LEU A 165      72.470  98.580 155.740  1.00  0.00           H
ATOM   2371  CG  LEU A 165      71.610 100.490 155.860  1.00  0.00           C
ATOM   2372  HG  LEU A 165      71.800 101.550 156.100  1.00  0.00           H
ATOM   2373  CD1 LEU A 165      71.300 100.430 154.350  1.00  0.00           C
ATOM   2374 HD11 LEU A 165      70.560 101.240 154.160  1.00  0.00           H
ATOM   2375 HD12 LEU A 165      72.240 100.450 153.750  1.00  0.00           H
ATOM   2376 HD13 LEU A 165      70.890  99.440 154.070  1.00  0.00           H
ATOM   2377  CD2 LEU A 165      70.460 100.030 156.750  1.00  0.00           C
ATOM   2378 HD21 LEU A 165      70.080  99.030 156.460  1.00  0.00           H
ATOM   2379 HD22 LEU A 165      70.890  99.860 157.770  1.00  0.00           H
ATOM   2380 HD23 LEU A 165      69.600 100.720 156.800  1.00  0.00           H
ATOM   2381  C   LEU A 165      74.310  98.350 157.580  1.00  0.00           C
ATOM   2382  O   LEU A 165      74.040  97.160 157.370  1.00  0.00           O
ATOM   2383  N   ASN A 166      75.540  98.720 158.040  1.00  0.00           N
ATOM   2384  HN  ASN A 166      75.690  99.690 158.200  1.00  0.00           H
ATOM   2385  CA  ASN A 166      76.620  97.780 158.350  1.00  0.00           C
ATOM   2386  HA  ASN A 166      77.380  98.320 158.910  1.00  0.00           H
ATOM   2387  CB  ASN A 166      76.250  96.670 159.360  1.00  0.00           C
ATOM   2388  HB1 ASN A 166      75.650  95.850 158.910  1.00  0.00           H
ATOM   2389  HB2 ASN A 166      77.160  96.180 159.770  1.00  0.00           H
ATOM   2390  CG  ASN A 166      75.320  97.160 160.500  1.00  0.00           C
ATOM   2391  OD1 ASN A 166      74.430  96.500 160.970  1.00  0.00           O
ATOM   2392  ND2 ASN A 166      75.500  98.480 160.940  1.00  0.00           N
ATOM   2393 HD21 ASN A 166      76.320  98.940 160.600  1.00  0.00           H
ATOM   2394 HD22 ASN A 166      74.920  99.070 161.510  1.00  0.00           H
ATOM   2395  C   ASN A 166      77.340  97.220 157.180  1.00  0.00           C
ATOM   2396  O   ASN A 166      77.830  96.100 157.160  1.00  0.00           O
ATOM   2397  N   HIS A 167      77.540  98.070 156.130  1.00  0.00           N
ATOM   2398  HN  HIS A 167      76.960  98.870 156.000  1.00  0.00           H
ATOM   2399  CA  HIS A 167      78.560  97.750 155.150  1.00  0.00           C
ATOM   2400  HA  HIS A 167      78.550  96.700 154.870  1.00  0.00           H
ATOM   2401  CB  HIS A 167      78.180  98.520 153.890  1.00  0.00           C
ATOM   2402  HB1 HIS A 167      78.380  99.590 154.100  1.00  0.00           H
ATOM   2403  HB2 HIS A 167      78.850  98.160 153.080  1.00  0.00           H
ATOM   2404  ND1 HIS A 167      75.810  99.110 153.510  1.00  0.00           N
ATOM   2405  CG  HIS A 167      76.840  98.260 153.290  1.00  0.00           C
ATOM   2406  CE1 HIS A 167      74.910  98.710 152.610  1.00  0.00           C
ATOM   2407  HE1 HIS A 167      73.850  98.920 152.490  1.00  0.00           H
ATOM   2408  NE2 HIS A 167      75.360  97.720 151.800  1.00  0.00           N
ATOM   2409  HE2 HIS A 167      74.910  97.380 150.970  1.00  0.00           H
ATOM   2410  CD2 HIS A 167      76.630  97.410 152.200  1.00  0.00           C
ATOM   2411  HD2 HIS A 167      77.360  96.760 151.720  1.00  0.00           H
ATOM   2412  C   HIS A 167      79.970  98.090 155.530  1.00  0.00           C
ATOM   2413  O   HIS A 167      80.550  99.050 155.070  1.00  0.00           O
ATOM   2414  N   ASN A 168      80.480  97.330 156.440  1.00  0.00           N
ATOM   2415  HN  ASN A 168      79.970  96.540 156.770  1.00  0.00           H
ATOM   2416  CA  ASN A 168      81.790  97.550 157.050  1.00  0.00           C
ATOM   2417  HA  ASN A 168      81.820  98.590 157.360  1.00  0.00           H
ATOM   2418  CB  ASN A 168      82.110  96.520 158.150  1.00  0.00           C
ATOM   2419  HB1 ASN A 168      82.090  95.580 157.560  1.00  0.00           H
ATOM   2420  HB2 ASN A 168      83.110  96.580 158.620  1.00  0.00           H
ATOM   2421  CG  ASN A 168      81.040  96.650 159.270  1.00  0.00           C
ATOM   2422  OD1 ASN A 168      80.120  95.860 159.420  1.00  0.00           O
ATOM   2423  ND2 ASN A 168      81.270  97.650 160.090  1.00  0.00           N
ATOM   2424 HD21 ASN A 168      82.060  98.260 159.950  1.00  0.00           H
ATOM   2425 HD22 ASN A 168      80.500  97.920 160.660  1.00  0.00           H
ATOM   2426  C   ASN A 168      82.870  97.360 156.030  1.00  0.00           C
ATOM   2427  O   ASN A 168      82.880  96.480 155.140  1.00  0.00           O
ATOM   2428  N   TYR A 169      83.890  98.280 156.120  1.00  0.00           N
ATOM   2429  HN  TYR A 169      83.760  99.090 156.680  1.00  0.00           H
ATOM   2430  CA  TYR A 169      85.210  98.140 155.600  1.00  0.00           C
ATOM   2431  HA  TYR A 169      85.150  98.060 154.520  1.00  0.00           H
ATOM   2432  CB  TYR A 169      85.910  99.510 155.570  1.00  0.00           C
ATOM   2433  HB1 TYR A 169      85.660 100.220 154.760  1.00  0.00           H
ATOM   2434  HB2 TYR A 169      85.750 100.040 156.530  1.00  0.00           H
ATOM   2435  CG  TYR A 169      87.430  99.330 155.490  1.00  0.00           C
ATOM   2436  CD1 TYR A 169      88.020  99.140 154.240  1.00  0.00           C
ATOM   2437  HD1 TYR A 169      87.450  98.790 153.390  1.00  0.00           H
ATOM   2438  CE1 TYR A 169      89.450  99.220 154.100  1.00  0.00           C
ATOM   2439  HE1 TYR A 169      89.930  99.160 153.130  1.00  0.00           H
ATOM   2440  CZ  TYR A 169      90.220  99.240 155.260  1.00  0.00           C
ATOM   2441  OH  TYR A 169      91.560  99.130 155.040  1.00  0.00           O
ATOM   2442  HH  TYR A 169      92.100  99.570 155.710  1.00  0.00           H
ATOM   2443  CD2 TYR A 169      88.310  99.420 156.630  1.00  0.00           C
ATOM   2444  HD2 TYR A 169      87.930  99.590 157.630  1.00  0.00           H
ATOM   2445  CE2 TYR A 169      89.720  99.310 156.550  1.00  0.00           C
ATOM   2446  HE2 TYR A 169      90.310  99.170 157.440  1.00  0.00           H
ATOM   2447  C   TYR A 169      85.940  96.880 156.290  1.00  0.00           C
ATOM   2448  O   TYR A 169      85.670  96.630 157.480  1.00  0.00           O
ATOM   2449  N   ARG A 170      86.830  96.050 155.650  1.00  0.00           N
ATOM   2450  HN  ARG A 170      87.110  96.140 154.700  1.00  0.00           H
ATOM   2451  CA  ARG A 170      87.680  94.960 156.300  1.00  0.00           C
ATOM   2452  HA  ARG A 170      87.560  94.960 157.380  1.00  0.00           H
ATOM   2453  CB  ARG A 170      87.250  93.550 155.870  1.00  0.00           C
ATOM   2454  HB1 ARG A 170      86.150  93.540 156.010  1.00  0.00           H
ATOM   2455  HB2 ARG A 170      87.460  93.230 154.830  1.00  0.00           H
ATOM   2456  CG  ARG A 170      87.890  92.510 156.860  1.00  0.00           C
ATOM   2457  HG1 ARG A 170      87.850  92.880 157.900  1.00  0.00           H
ATOM   2458  HG2 ARG A 170      88.980  92.330 156.770  1.00  0.00           H
ATOM   2459  CD  ARG A 170      87.110  91.270 156.850  1.00  0.00           C
ATOM   2460  HD1 ARG A 170      86.130  91.570 157.290  1.00  0.00           H
ATOM   2461  HD2 ARG A 170      87.570  90.460 157.450  1.00  0.00           H
ATOM   2462  NE  ARG A 170      86.880  90.910 155.380  1.00  0.00           N
ATOM   2463  HE  ARG A 170      86.140  91.280 154.830  1.00  0.00           H
ATOM   2464  CZ  ARG A 170      87.750  90.060 154.790  1.00  0.00           C
ATOM   2465  NH1 ARG A 170      88.670  89.310 155.430  1.00  0.00           N
ATOM   2466 HH11 ARG A 170      89.390  88.850 154.910  1.00  0.00           H
ATOM   2467 HH12 ARG A 170      88.770  89.560 156.390  1.00  0.00           H
ATOM   2468  NH2 ARG A 170      87.670  89.770 153.520  1.00  0.00           N
ATOM   2469 HH21 ARG A 170      88.400  89.160 153.210  1.00  0.00           H
ATOM   2470 HH22 ARG A 170      87.150  90.290 152.840  1.00  0.00           H
ATOM   2471  C   ARG A 170      89.220  95.200 155.970  1.00  0.00           C
ATOM   2472  O   ARG A 170      89.690  95.220 154.830  1.00  0.00           O
ATOM   2473  N   GLY A 171      90.030  95.560 157.040  1.00  0.00           N
ATOM   2474  HN  GLY A 171      89.650  95.620 157.950  1.00  0.00           H
ATOM   2475  CA  GLY A 171      91.450  95.950 156.890  1.00  0.00           C
ATOM   2476  HA1 GLY A 171      91.650  96.300 155.890  1.00  0.00           H
ATOM   2477  HA2 GLY A 171      91.950  95.000 157.040  1.00  0.00           H
ATOM   2478  C   GLY A 171      92.010  97.000 157.820  1.00  0.00           C
ATOM   2479  O   GLY A 171      91.340  97.310 158.820  1.00  0.00           O
ATOM   2480  N   TYR A 172      93.250  97.590 157.530  1.00  0.00           N
ATOM   2481  HN  TYR A 172      93.640  97.320 156.650  1.00  0.00           H
ATOM   2482  CA  TYR A 172      93.800  98.590 158.400  1.00  0.00           C
ATOM   2483  HA  TYR A 172      93.570  98.340 159.420  1.00  0.00           H
ATOM   2484  CB  TYR A 172      95.320  98.630 158.330  1.00  0.00           C
ATOM   2485  HB1 TYR A 172      95.690  98.690 157.290  1.00  0.00           H
ATOM   2486  HB2 TYR A 172      95.740  99.470 158.920  1.00  0.00           H
ATOM   2487  CG  TYR A 172      95.980  97.390 158.950  1.00  0.00           C
ATOM   2488  CD1 TYR A 172      96.380  96.330 158.140  1.00  0.00           C
ATOM   2489  HD1 TYR A 172      96.220  96.360 157.070  1.00  0.00           H
ATOM   2490  CE1 TYR A 172      97.170  95.250 158.620  1.00  0.00           C
ATOM   2491  HE1 TYR A 172      97.570  94.470 157.990  1.00  0.00           H
ATOM   2492  CZ  TYR A 172      97.210  95.080 159.960  1.00  0.00           C
ATOM   2493  OH  TYR A 172      97.990  94.020 160.430  1.00  0.00           O
ATOM   2494  HH  TYR A 172      98.120  94.120 161.370  1.00  0.00           H
ATOM   2495  CD2 TYR A 172      96.150  97.240 160.380  1.00  0.00           C
ATOM   2496  HD2 TYR A 172      95.710  97.980 161.020  1.00  0.00           H
ATOM   2497  CE2 TYR A 172      96.730  96.050 160.880  1.00  0.00           C
ATOM   2498  HE2 TYR A 172      96.990  95.910 161.920  1.00  0.00           H
ATOM   2499  C   TYR A 172      93.220  99.970 157.910  1.00  0.00           C
ATOM   2500  O   TYR A 172      93.060 100.300 156.730  1.00  0.00           O
ATOM   2501  N   ILE A 173      93.160 100.920 158.910  1.00  0.00           N
ATOM   2502  HN  ILE A 173      93.220 100.630 159.860  1.00  0.00           H
ATOM   2503  CA  ILE A 173      93.110 102.350 158.730  1.00  0.00           C
ATOM   2504  HA  ILE A 173      93.260 102.590 157.690  1.00  0.00           H
ATOM   2505  CB  ILE A 173      91.760 102.950 159.170  1.00  0.00           C
ATOM   2506  HB  ILE A 173      91.690 102.700 160.250  1.00  0.00           H
ATOM   2507  CG2 ILE A 173      91.760 104.430 158.980  1.00  0.00           C
ATOM   2508 HG21 ILE A 173      92.060 104.700 157.950  1.00  0.00           H
ATOM   2509 HG22 ILE A 173      90.820 104.940 159.260  1.00  0.00           H
ATOM   2510 HG23 ILE A 173      92.510 104.930 159.630  1.00  0.00           H
ATOM   2511  CG1 ILE A 173      90.520 102.300 158.410  1.00  0.00           C
ATOM   2512 HG11 ILE A 173      90.570 101.200 158.600  1.00  0.00           H
ATOM   2513 HG12 ILE A 173      90.790 102.540 157.360  1.00  0.00           H
ATOM   2514  CD  ILE A 173      89.120 102.850 158.640  1.00  0.00           C
ATOM   2515  HD1 ILE A 173      88.710 102.820 159.670  1.00  0.00           H
ATOM   2516  HD2 ILE A 173      89.150 103.950 158.450  1.00  0.00           H
ATOM   2517  HD3 ILE A 173      88.360 102.340 158.020  1.00  0.00           H
ATOM   2518  C   ILE A 173      94.220 102.990 159.600  1.00  0.00           C
ATOM   2519  O   ILE A 173      94.350 102.790 160.830  1.00  0.00           O
ATOM   2520  N   GLU A 174      94.910 103.970 159.070  1.00  0.00           N
ATOM   2521  HN  GLU A 174      94.630 104.250 158.150  1.00  0.00           H
ATOM   2522  CA  GLU A 174      95.870 104.790 159.760  1.00  0.00           C
ATOM   2523  HA  GLU A 174      95.600 104.920 160.800  1.00  0.00           H
ATOM   2524  CB  GLU A 174      97.290 104.210 159.720  1.00  0.00           C
ATOM   2525  HB1 GLU A 174      97.260 103.170 160.110  1.00  0.00           H
ATOM   2526  HB2 GLU A 174      97.720 104.220 158.700  1.00  0.00           H
ATOM   2527  CG  GLU A 174      98.320 105.010 160.550  1.00  0.00           C
ATOM   2528  HG1 GLU A 174      97.840 105.450 161.450  1.00  0.00           H
ATOM   2529  HG2 GLU A 174      98.760 105.830 159.940  1.00  0.00           H
ATOM   2530  CD  GLU A 174      99.520 104.300 161.000  1.00  0.00           C
ATOM   2531  OE1 GLU A 174      99.780 103.050 160.780  1.00  0.00           O
ATOM   2532  OE2 GLU A 174     100.340 105.120 161.620  1.00  0.00           O
ATOM   2533  C   GLU A 174      95.950 106.200 159.130  1.00  0.00           C
ATOM   2534  O   GLU A 174      95.670 106.400 157.950  1.00  0.00           O
ATOM   2535  N   HIS A 175      96.280 107.220 159.920  1.00  0.00           N
ATOM   2536  HN  HIS A 175      96.480 107.030 160.870  1.00  0.00           H
ATOM   2537  CA  HIS A 175      96.500 108.510 159.260  1.00  0.00           C
ATOM   2538  HA  HIS A 175      96.870 109.140 160.050  1.00  0.00           H
ATOM   2539  CB  HIS A 175      97.630 108.560 158.270  1.00  0.00           C
ATOM   2540  HB1 HIS A 175      98.510 108.120 158.780  1.00  0.00           H
ATOM   2541  HB2 HIS A 175      97.490 107.910 157.380  1.00  0.00           H
ATOM   2542  ND1 HIS A 175      98.330 110.890 158.680  1.00  0.00           N
ATOM   2543  CG  HIS A 175      98.060 109.950 157.770  1.00  0.00           C
ATOM   2544  CE1 HIS A 175      98.440 112.030 158.050  1.00  0.00           C
ATOM   2545  HE1 HIS A 175      98.650 113.000 158.510  1.00  0.00           H
ATOM   2546  NE2 HIS A 175      98.180 111.820 156.750  1.00  0.00           N
ATOM   2547  HE2 HIS A 175      98.200 112.590 156.110  1.00  0.00           H
ATOM   2548  CD2 HIS A 175      97.860 110.510 156.520  1.00  0.00           C
ATOM   2549  HD2 HIS A 175      97.520 110.150 155.560  1.00  0.00           H
ATOM   2550  C   HIS A 175      95.180 109.260 158.860  1.00  0.00           C
ATOM   2551  O   HIS A 175      95.040 109.800 157.770  1.00  0.00           O
ATOM   2552  N   PHE A 176      94.130 109.280 159.710  1.00  0.00           N
ATOM   2553  HN  PHE A 176      94.310 108.850 160.590  1.00  0.00           H
ATOM   2554  CA  PHE A 176      92.760 109.670 159.320  1.00  0.00           C
ATOM   2555  HA  PHE A 176      92.500 109.550 158.280  1.00  0.00           H
ATOM   2556  CB  PHE A 176      91.640 109.000 160.200  1.00  0.00           C
ATOM   2557  HB1 PHE A 176      91.700 107.910 160.000  1.00  0.00           H
ATOM   2558  HB2 PHE A 176      91.790 109.260 161.270  1.00  0.00           H
ATOM   2559  CG  PHE A 176      90.260 109.420 159.820  1.00  0.00           C
ATOM   2560  CD1 PHE A 176      89.620 108.770 158.690  1.00  0.00           C
ATOM   2561  HD1 PHE A 176      89.990 107.810 158.350  1.00  0.00           H
ATOM   2562  CE1 PHE A 176      88.490 109.330 158.090  1.00  0.00           C
ATOM   2563  HE1 PHE A 176      88.000 108.890 157.240  1.00  0.00           H
ATOM   2564  CZ  PHE A 176      88.030 110.640 158.490  1.00  0.00           C
ATOM   2565  HZ  PHE A 176      87.140 111.050 158.050  1.00  0.00           H
ATOM   2566  CD2 PHE A 176      89.690 110.570 160.300  1.00  0.00           C
ATOM   2567  HD2 PHE A 176      90.150 111.020 161.180  1.00  0.00           H
ATOM   2568  CE2 PHE A 176      88.680 111.290 159.570  1.00  0.00           C
ATOM   2569  HE2 PHE A 176      88.280 112.150 160.080  1.00  0.00           H
ATOM   2570  C   PHE A 176      92.690 111.270 159.490  1.00  0.00           C
ATOM   2571  O   PHE A 176      92.610 111.740 160.640  1.00  0.00           O
ATOM   2572  N   SER A 177      92.770 112.040 158.340  1.00  0.00           N
ATOM   2573  HN  SER A 177      92.950 111.630 157.440  1.00  0.00           H
ATOM   2574  CA  SER A 177      92.870 113.460 158.350  1.00  0.00           C
ATOM   2575  HA  SER A 177      92.780 113.810 159.370  1.00  0.00           H
ATOM   2576  CB  SER A 177      94.200 113.980 157.690  1.00  0.00           C
ATOM   2577  HB1 SER A 177      94.220 115.090 157.600  1.00  0.00           H
ATOM   2578  HB2 SER A 177      94.150 113.480 156.710  1.00  0.00           H
ATOM   2579  OG  SER A 177      95.310 113.680 158.510  1.00  0.00           O
ATOM   2580  HG1 SER A 177      95.230 112.720 158.540  1.00  0.00           H
ATOM   2581  C   SER A 177      91.740 114.120 157.590  1.00  0.00           C
ATOM   2582  O   SER A 177      91.460 113.860 156.430  1.00  0.00           O
ATOM   2583  N   LEU A 178      90.970 115.040 158.240  1.00  0.00           N
ATOM   2584  HN  LEU A 178      91.230 115.130 159.190  1.00  0.00           H
ATOM   2585  CA  LEU A 178      89.930 115.820 157.610  1.00  0.00           C
ATOM   2586  HA  LEU A 178      89.920 115.650 156.540  1.00  0.00           H
ATOM   2587  CB  LEU A 178      88.630 115.300 158.150  1.00  0.00           C
ATOM   2588  HB1 LEU A 178      88.560 114.230 157.860  1.00  0.00           H
ATOM   2589  HB2 LEU A 178      88.740 115.320 159.260  1.00  0.00           H
ATOM   2590  CG  LEU A 178      87.290 116.020 157.770  1.00  0.00           C
ATOM   2591  HG  LEU A 178      87.290 117.040 158.210  1.00  0.00           H
ATOM   2592  CD1 LEU A 178      87.150 116.200 156.260  1.00  0.00           C
ATOM   2593 HD11 LEU A 178      87.100 115.230 155.710  1.00  0.00           H
ATOM   2594 HD12 LEU A 178      86.340 116.860 155.880  1.00  0.00           H
ATOM   2595 HD13 LEU A 178      88.120 116.620 155.900  1.00  0.00           H
ATOM   2596  CD2 LEU A 178      86.250 115.070 158.320  1.00  0.00           C
ATOM   2597 HD21 LEU A 178      86.290 115.030 159.430  1.00  0.00           H
ATOM   2598 HD22 LEU A 178      85.240 115.430 158.060  1.00  0.00           H
ATOM   2599 HD23 LEU A 178      86.320 114.080 157.840  1.00  0.00           H
ATOM   2600  C   LEU A 178      90.150 117.260 157.950  1.00  0.00           C
ATOM   2601  O   LEU A 178      90.280 117.710 159.070  1.00  0.00           O
ATOM   2602  N   TRP A 179      90.390 118.030 156.900  1.00  0.00           N
ATOM   2603  HN  TRP A 179      90.490 117.630 155.990  1.00  0.00           H
ATOM   2604  CA  TRP A 179      90.610 119.440 157.010  1.00  0.00           C
ATOM   2605  HA  TRP A 179      90.930 119.780 157.990  1.00  0.00           H
ATOM   2606  CB  TRP A 179      91.900 119.900 156.120  1.00  0.00           C
ATOM   2607  HB1 TRP A 179      91.560 119.590 155.100  1.00  0.00           H
ATOM   2608  HB2 TRP A 179      92.070 120.990 156.200  1.00  0.00           H
ATOM   2609  CG  TRP A 179      93.220 119.220 156.420  1.00  0.00           C
ATOM   2610  CD1 TRP A 179      93.520 117.890 156.300  1.00  0.00           C
ATOM   2611  HD1 TRP A 179      92.850 117.130 155.930  1.00  0.00           H
ATOM   2612  NE1 TRP A 179      94.840 117.660 156.510  1.00  0.00           N
ATOM   2613  HE1 TRP A 179      95.200 116.780 156.710  1.00  0.00           H
ATOM   2614  CE2 TRP A 179      95.420 118.780 156.990  1.00  0.00           C
ATOM   2615  CD2 TRP A 179      94.450 119.840 156.890  1.00  0.00           C
ATOM   2616  CE3 TRP A 179      94.800 121.140 157.170  1.00  0.00           C
ATOM   2617  HE3 TRP A 179      94.070 121.930 157.120  1.00  0.00           H
ATOM   2618  CZ3 TRP A 179      96.030 121.320 157.760  1.00  0.00           C
ATOM   2619  HZ3 TRP A 179      96.110 122.300 158.210  1.00  0.00           H
ATOM   2620  CZ2 TRP A 179      96.710 119.020 157.500  1.00  0.00           C
ATOM   2621  HZ2 TRP A 179      97.500 118.290 157.570  1.00  0.00           H
ATOM   2622  CH2 TRP A 179      96.950 120.330 157.870  1.00  0.00           C
ATOM   2623  HH2 TRP A 179      97.840 120.540 158.450  1.00  0.00           H
ATOM   2624  C   TRP A 179      89.510 120.310 156.390  1.00  0.00           C
ATOM   2625  O   TRP A 179      88.600 119.850 155.690  1.00  0.00           O
ATOM   2626  N   LYS A 180      89.450 121.630 156.670  1.00  0.00           N
ATOM   2627  HN  LYS A 180      89.970 122.110 157.370  1.00  0.00           H
ATOM   2628  CA  LYS A 180      88.260 122.470 156.360  1.00  0.00           C
ATOM   2629  HA  LYS A 180      87.380 121.860 156.450  1.00  0.00           H
ATOM   2630  CB  LYS A 180      88.170 123.490 157.570  1.00  0.00           C
ATOM   2631  HB1 LYS A 180      89.150 124.020 157.590  1.00  0.00           H
ATOM   2632  HB2 LYS A 180      87.340 124.180 157.300  1.00  0.00           H
ATOM   2633  CG  LYS A 180      87.900 122.700 158.850  1.00  0.00           C
ATOM   2634  HG1 LYS A 180      88.700 121.940 158.970  1.00  0.00           H
ATOM   2635  HG2 LYS A 180      86.920 122.190 158.810  1.00  0.00           H
ATOM   2636  CD  LYS A 180      87.890 123.610 160.030  1.00  0.00           C
ATOM   2637  HD1 LYS A 180      87.390 123.160 160.920  1.00  0.00           H
ATOM   2638  HD2 LYS A 180      87.210 124.460 159.830  1.00  0.00           H
ATOM   2639  CE  LYS A 180      89.260 124.250 160.370  1.00  0.00           C
ATOM   2640  HE1 LYS A 180      89.780 124.730 159.510  1.00  0.00           H
ATOM   2641  HE2 LYS A 180      89.930 123.460 160.760  1.00  0.00           H
ATOM   2642  NZ  LYS A 180      88.950 125.230 161.460  1.00  0.00           N
ATOM   2643  HZ1 LYS A 180      89.840 125.560 161.890  1.00  0.00           H
ATOM   2644  HZ2 LYS A 180      88.340 126.030 161.210  1.00  0.00           H
ATOM   2645  HZ3 LYS A 180      88.440 124.720 162.210  1.00  0.00           H
ATOM   2646  C   LYS A 180      88.320 123.130 155.000  1.00  0.00           C
ATOM   2647  O   LYS A 180      87.410 123.870 154.580  1.00  0.00           O
ATOM   2648  N   VAL A 181      89.420 122.900 154.260  1.00  0.00           N
ATOM   2649  HN  VAL A 181      90.070 122.220 154.590  1.00  0.00           H
ATOM   2650  CA  VAL A 181      89.750 123.580 153.030  1.00  0.00           C
ATOM   2651  HA  VAL A 181      88.930 124.040 152.510  1.00  0.00           H
ATOM   2652  CB  VAL A 181      90.810 124.730 153.230  1.00  0.00           C
ATOM   2653  HB  VAL A 181      90.770 125.370 152.330  1.00  0.00           H
ATOM   2654  CG1 VAL A 181      90.290 125.640 154.280  1.00  0.00           C
ATOM   2655 HG11 VAL A 181      90.520 125.260 155.300  1.00  0.00           H
ATOM   2656 HG12 VAL A 181      90.910 126.560 154.220  1.00  0.00           H
ATOM   2657 HG13 VAL A 181      89.240 125.970 154.150  1.00  0.00           H
ATOM   2658  CG2 VAL A 181      92.250 124.200 153.440  1.00  0.00           C
ATOM   2659 HG21 VAL A 181      92.670 123.480 152.710  1.00  0.00           H
ATOM   2660 HG22 VAL A 181      92.970 125.050 153.470  1.00  0.00           H
ATOM   2661 HG23 VAL A 181      92.390 123.800 154.470  1.00  0.00           H
ATOM   2662  C   VAL A 181      90.280 122.570 152.070  1.00  0.00           C
ATOM   2663  O   VAL A 181      90.760 121.480 152.500  1.00  0.00           O
ATOM   2664  N   ALA A 182      90.470 123.000 150.830  1.00  0.00           N
ATOM   2665  HN  ALA A 182      90.120 123.910 150.640  1.00  0.00           H
ATOM   2666  CA  ALA A 182      91.120 122.260 149.760  1.00  0.00           C
ATOM   2667  HA  ALA A 182      90.950 121.220 150.000  1.00  0.00           H
ATOM   2668  CB  ALA A 182      90.410 122.630 148.430  1.00  0.00           C
ATOM   2669  HB1 ALA A 182      90.740 122.020 147.560  1.00  0.00           H
ATOM   2670  HB2 ALA A 182      89.360 122.260 148.430  1.00  0.00           H
ATOM   2671  HB3 ALA A 182      90.540 123.720 148.280  1.00  0.00           H
ATOM   2672  C   ALA A 182      92.630 122.430 149.650  1.00  0.00           C
ATOM   2673  O   ALA A 182      93.210 123.540 149.600  1.00  0.00           O
ATOM   2674  N   ARG A 183      93.360 121.310 149.610  1.00  0.00           N
ATOM   2675  HN  ARG A 183      92.890 120.440 149.690  1.00  0.00           H
ATOM   2676  CA  ARG A 183      94.740 121.130 149.260  1.00  0.00           C
ATOM   2677  HA  ARG A 183      95.370 121.990 149.480  1.00  0.00           H
ATOM   2678  CB  ARG A 183      95.370 119.950 150.120  1.00  0.00           C
ATOM   2679  HB1 ARG A 183      94.640 119.140 150.320  1.00  0.00           H
ATOM   2680  HB2 ARG A 183      96.220 119.450 149.610  1.00  0.00           H
ATOM   2681  CG  ARG A 183      95.920 120.410 151.520  1.00  0.00           C
ATOM   2682  HG1 ARG A 183      96.720 121.170 151.390  1.00  0.00           H
ATOM   2683  HG2 ARG A 183      96.400 119.480 151.900  1.00  0.00           H
ATOM   2684  CD  ARG A 183      94.900 120.840 152.470  1.00  0.00           C
ATOM   2685  HD1 ARG A 183      94.260 119.950 152.670  1.00  0.00           H
ATOM   2686  HD2 ARG A 183      94.320 121.730 152.150  1.00  0.00           H
ATOM   2687  NE  ARG A 183      95.630 121.170 153.750  1.00  0.00           N
ATOM   2688  HE  ARG A 183      96.040 120.370 154.200  1.00  0.00           H
ATOM   2689  CZ  ARG A 183      96.030 122.310 154.160  1.00  0.00           C
ATOM   2690  NH1 ARG A 183      95.720 123.470 153.730  1.00  0.00           N
ATOM   2691 HH11 ARG A 183      96.280 124.230 154.080  1.00  0.00           H
ATOM   2692 HH12 ARG A 183      95.380 123.440 152.800  1.00  0.00           H
ATOM   2693  NH2 ARG A 183      96.940 122.380 155.060  1.00  0.00           N
ATOM   2694 HH21 ARG A 183      97.160 123.300 155.380  1.00  0.00           H
ATOM   2695 HH22 ARG A 183      97.510 121.590 155.270  1.00  0.00           H
ATOM   2696  C   ARG A 183      94.900 120.720 147.820  1.00  0.00           C
ATOM   2697  O   ARG A 183      94.120 119.940 147.340  1.00  0.00           O
ATOM   2698  N   THR A 184      95.930 121.270 147.170  1.00  0.00           N
ATOM   2699  HN  THR A 184      96.480 121.960 147.620  1.00  0.00           H
ATOM   2700  CA  THR A 184      96.230 120.840 145.790  1.00  0.00           C
ATOM   2701  HA  THR A 184      95.290 120.770 145.260  1.00  0.00           H
ATOM   2702  CB  THR A 184      96.860 121.950 144.880  1.00  0.00           C
ATOM   2703  HB  THR A 184      97.000 121.620 143.830  1.00  0.00           H
ATOM   2704  OG1 THR A 184      98.110 122.270 145.400  1.00  0.00           O
ATOM   2705  HG1 THR A 184      98.020 122.650 146.280  1.00  0.00           H
ATOM   2706  CG2 THR A 184      95.960 123.170 144.760  1.00  0.00           C
ATOM   2707 HG21 THR A 184      95.780 123.660 145.740  1.00  0.00           H
ATOM   2708 HG22 THR A 184      96.360 123.980 144.110  1.00  0.00           H
ATOM   2709 HG23 THR A 184      94.990 122.830 144.350  1.00  0.00           H
ATOM   2710  C   THR A 184      96.900 119.520 145.710  1.00  0.00           C
ATOM   2711  O   THR A 184      97.260 118.960 146.720  1.00  0.00           O
ATOM   2712  N   GLN A 185      97.210 118.970 144.460  1.00  0.00           N
ATOM   2713  HN  GLN A 185      96.950 119.430 143.620  1.00  0.00           H
ATOM   2714  CA  GLN A 185      97.910 117.710 144.230  1.00  0.00           C
ATOM   2715  HA  GLN A 185      97.490 116.870 144.770  1.00  0.00           H
ATOM   2716  CB  GLN A 185      98.060 117.310 142.740  1.00  0.00           C
ATOM   2717  HB1 GLN A 185      97.010 117.130 142.420  1.00  0.00           H
ATOM   2718  HB2 GLN A 185      98.460 118.170 142.160  1.00  0.00           H
ATOM   2719  CG  GLN A 185      98.870 116.120 142.550  1.00  0.00           C
ATOM   2720  HG1 GLN A 185      98.530 115.310 143.240  1.00  0.00           H
ATOM   2721  HG2 GLN A 185      99.950 116.270 142.770  1.00  0.00           H
ATOM   2722  CD  GLN A 185      98.670 115.590 141.130  1.00  0.00           C
ATOM   2723  OE1 GLN A 185      98.490 116.390 140.150  1.00  0.00           O
ATOM   2724  NE2 GLN A 185      98.660 114.230 141.100  1.00  0.00           N
ATOM   2725 HE21 GLN A 185      98.690 113.760 141.980  1.00  0.00           H
ATOM   2726 HE22 GLN A 185      98.550 113.720 140.250  1.00  0.00           H
ATOM   2727  C   GLN A 185      99.300 117.810 144.810  1.00  0.00           C
ATOM   2728  O   GLN A 185      99.700 116.890 145.540  1.00  0.00           O
ATOM   2729  N   ARG A 186     100.030 118.920 144.550  1.00  0.00           N
ATOM   2730  HN  ARG A 186      99.630 119.620 143.960  1.00  0.00           H
ATOM   2731  CA  ARG A 186     101.350 119.230 145.110  1.00  0.00           C
ATOM   2732  HA  ARG A 186     101.990 118.460 144.700  1.00  0.00           H
ATOM   2733  CB  ARG A 186     101.890 120.560 144.500  1.00  0.00           C
ATOM   2734  HB1 ARG A 186     101.730 120.600 143.400  1.00  0.00           H
ATOM   2735  HB2 ARG A 186     101.420 121.470 144.920  1.00  0.00           H
ATOM   2736  CG  ARG A 186     103.450 120.780 144.710  1.00  0.00           C
ATOM   2737  HG1 ARG A 186     103.680 120.730 145.800  1.00  0.00           H
ATOM   2738  HG2 ARG A 186     103.790 121.770 144.350  1.00  0.00           H
ATOM   2739  CD  ARG A 186     104.400 119.710 143.920  1.00  0.00           C
ATOM   2740  HD1 ARG A 186     105.400 120.050 143.580  1.00  0.00           H
ATOM   2741  HD2 ARG A 186     103.940 119.570 142.920  1.00  0.00           H
ATOM   2742  NE  ARG A 186     104.470 118.520 144.790  1.00  0.00           N
ATOM   2743  HE  ARG A 186     104.220 118.560 145.760  1.00  0.00           H
ATOM   2744  CZ  ARG A 186     105.110 117.400 144.490  1.00  0.00           C
ATOM   2745  NH1 ARG A 186     105.490 117.140 143.260  1.00  0.00           N
ATOM   2746 HH11 ARG A 186     105.950 116.260 143.100  1.00  0.00           H
ATOM   2747 HH12 ARG A 186     105.160 117.710 142.510  1.00  0.00           H
ATOM   2748  NH2 ARG A 186     105.430 116.600 145.420  1.00  0.00           N
ATOM   2749 HH21 ARG A 186     106.230 116.020 145.240  1.00  0.00           H
ATOM   2750 HH22 ARG A 186     105.410 116.970 146.340  1.00  0.00           H
ATOM   2751  C   ARG A 186     101.340 119.230 146.620  1.00  0.00           C
ATOM   2752  O   ARG A 186     102.250 118.670 147.210  1.00  0.00           O
ATOM   2753  N   GLU A 187     100.330 119.800 147.270  1.00  0.00           N
ATOM   2754  HN  GLU A 187      99.630 120.340 146.790  1.00  0.00           H
ATOM   2755  CA  GLU A 187     100.110 119.810 148.730  1.00  0.00           C
ATOM   2756  HA  GLU A 187     101.080 120.070 149.120  1.00  0.00           H
ATOM   2757  CB  GLU A 187      99.100 120.830 149.280  1.00  0.00           C
ATOM   2758  HB1 GLU A 187      98.170 120.620 148.730  1.00  0.00           H
ATOM   2759  HB2 GLU A 187      98.810 120.700 150.350  1.00  0.00           H
ATOM   2760  CG  GLU A 187      99.420 122.310 148.880  1.00  0.00           C
ATOM   2761  HG1 GLU A 187     100.040 122.400 147.970  1.00  0.00           H
ATOM   2762  HG2 GLU A 187     100.160 122.690 149.610  1.00  0.00           H
ATOM   2763  CD  GLU A 187      98.240 123.230 148.750  1.00  0.00           C
ATOM   2764  OE1 GLU A 187      98.060 124.010 149.640  1.00  0.00           O
ATOM   2765  OE2 GLU A 187      97.570 123.210 147.710  1.00  0.00           O
ATOM   2766  C   GLU A 187      99.750 118.390 149.250  1.00  0.00           C
ATOM   2767  O   GLU A 187     100.380 117.860 150.130  1.00  0.00           O
ATOM   2768  N   ILE A 188      98.860 117.690 148.590  1.00  0.00           N
ATOM   2769  HN  ILE A 188      98.260 117.880 147.810  1.00  0.00           H
ATOM   2770  CA  ILE A 188      98.650 116.320 148.940  1.00  0.00           C
ATOM   2771  HA  ILE A 188      98.370 116.350 149.990  1.00  0.00           H
ATOM   2772  CB  ILE A 188      97.470 115.830 147.990  1.00  0.00           C
ATOM   2773  HB  ILE A 188      97.490 116.420 147.060  1.00  0.00           H
ATOM   2774  CG2 ILE A 188      97.370 114.310 147.720  1.00  0.00           C
ATOM   2775 HG21 ILE A 188      98.320 113.990 147.240  1.00  0.00           H
ATOM   2776 HG22 ILE A 188      97.340 113.740 148.670  1.00  0.00           H
ATOM   2777 HG23 ILE A 188      96.580 114.010 146.990  1.00  0.00           H
ATOM   2778  CG1 ILE A 188      96.210 116.310 148.700  1.00  0.00           C
ATOM   2779 HG11 ILE A 188      96.300 117.390 148.960  1.00  0.00           H
ATOM   2780 HG12 ILE A 188      96.040 115.750 149.640  1.00  0.00           H
ATOM   2781  CD  ILE A 188      94.920 116.200 147.830  1.00  0.00           C
ATOM   2782  HD1 ILE A 188      94.590 115.150 148.010  1.00  0.00           H
ATOM   2783  HD2 ILE A 188      94.100 116.830 148.250  1.00  0.00           H
ATOM   2784  HD3 ILE A 188      95.010 116.380 146.740  1.00  0.00           H
ATOM   2785  C   ILE A 188      99.860 115.340 148.850  1.00  0.00           C
ATOM   2786  O   ILE A 188      99.970 114.440 149.600  1.00  0.00           O
ATOM   2787  N   LEU A 189     100.760 115.420 147.890  1.00  0.00           N
ATOM   2788  HN  LEU A 189     100.530 116.010 147.120  1.00  0.00           H
ATOM   2789  CA  LEU A 189     102.020 114.750 147.810  1.00  0.00           C
ATOM   2790  HA  LEU A 189     101.940 113.670 147.860  1.00  0.00           H
ATOM   2791  CB  LEU A 189     102.610 115.080 146.380  1.00  0.00           C
ATOM   2792  HB1 LEU A 189     102.580 116.190 146.370  1.00  0.00           H
ATOM   2793  HB2 LEU A 189     103.620 114.610 146.380  1.00  0.00           H
ATOM   2794  CG  LEU A 189     101.820 114.320 145.270  1.00  0.00           C
ATOM   2795  HG  LEU A 189     100.750 114.550 145.460  1.00  0.00           H
ATOM   2796  CD1 LEU A 189     102.310 114.890 143.890  1.00  0.00           C
ATOM   2797 HD11 LEU A 189     103.400 114.790 143.690  1.00  0.00           H
ATOM   2798 HD12 LEU A 189     101.780 114.410 143.040  1.00  0.00           H
ATOM   2799 HD13 LEU A 189     102.150 115.980 144.020  1.00  0.00           H
ATOM   2800  CD2 LEU A 189     102.160 112.840 145.360  1.00  0.00           C
ATOM   2801 HD21 LEU A 189     101.860 112.380 146.330  1.00  0.00           H
ATOM   2802 HD22 LEU A 189     101.720 112.250 144.520  1.00  0.00           H
ATOM   2803 HD23 LEU A 189     103.250 112.700 145.180  1.00  0.00           H
ATOM   2804  C   LEU A 189     102.940 115.200 148.870  1.00  0.00           C
ATOM   2805  O   LEU A 189     103.680 114.380 149.430  1.00  0.00           O
ATOM   2806  N   SER A 190     103.010 116.480 149.240  1.00  0.00           N
ATOM   2807  HN  SER A 190     102.490 117.150 148.710  1.00  0.00           H
ATOM   2808  CA  SER A 190     103.740 116.890 150.430  1.00  0.00           C
ATOM   2809  HA  SER A 190     104.730 116.480 150.280  1.00  0.00           H
ATOM   2810  CB  SER A 190     103.620 118.450 150.700  1.00  0.00           C
ATOM   2811  HB1 SER A 190     102.600 118.810 150.950  1.00  0.00           H
ATOM   2812  HB2 SER A 190     103.960 118.920 149.750  1.00  0.00           H
ATOM   2813  OG  SER A 190     104.470 118.930 151.830  1.00  0.00           O
ATOM   2814  HG1 SER A 190     103.920 118.870 152.610  1.00  0.00           H
ATOM   2815  C   SER A 190     103.190 116.190 151.710  1.00  0.00           C
ATOM   2816  O   SER A 190     104.050 115.660 152.450  1.00  0.00           O
ATOM   2817  N   ASP A 191     101.820 116.090 151.960  1.00  0.00           N
ATOM   2818  HN  ASP A 191     101.230 116.600 151.340  1.00  0.00           H
ATOM   2819  CA  ASP A 191     101.270 115.470 153.150  1.00  0.00           C
ATOM   2820  HA  ASP A 191     101.760 115.890 154.020  1.00  0.00           H
ATOM   2821  CB  ASP A 191      99.730 115.760 153.200  1.00  0.00           C
ATOM   2822  HB1 ASP A 191      99.450 115.780 152.130  1.00  0.00           H
ATOM   2823  HB2 ASP A 191      99.180 114.860 153.560  1.00  0.00           H
ATOM   2824  CG  ASP A 191      99.410 117.070 153.930  1.00  0.00           C
ATOM   2825  OD1 ASP A 191      99.970 118.110 153.470  1.00  0.00           O
ATOM   2826  OD2 ASP A 191      98.740 117.050 154.970  1.00  0.00           O
ATOM   2827  C   ASP A 191     101.520 113.930 153.260  1.00  0.00           C
ATOM   2828  O   ASP A 191     101.670 113.400 154.340  1.00  0.00           O
ATOM   2829  N   MET A 192     101.530 113.280 152.060  1.00  0.00           N
ATOM   2830  HN  MET A 192     101.290 113.830 151.270  1.00  0.00           H
ATOM   2831  CA  MET A 192     101.880 111.850 151.790  1.00  0.00           C
ATOM   2832  HA  MET A 192     101.260 111.130 152.310  1.00  0.00           H
ATOM   2833  CB  MET A 192     102.000 111.470 150.240  1.00  0.00           C
ATOM   2834  HB1 MET A 192     101.080 111.870 149.750  1.00  0.00           H
ATOM   2835  HB2 MET A 192     102.870 112.000 149.800  1.00  0.00           H
ATOM   2836  CG  MET A 192     101.960 109.980 149.980  1.00  0.00           C
ATOM   2837  HG1 MET A 192     101.010 109.700 150.480  1.00  0.00           H
ATOM   2838  HG2 MET A 192     102.950 109.550 150.250  1.00  0.00           H
ATOM   2839  SD  MET A 192     101.770 109.560 148.220  1.00  0.00           S
ATOM   2840  CE  MET A 192     101.640 107.800 148.470  1.00  0.00           C
ATOM   2841  HE1 MET A 192     101.460 107.160 147.590  1.00  0.00           H
ATOM   2842  HE2 MET A 192     102.600 107.540 148.970  1.00  0.00           H
ATOM   2843  HE3 MET A 192     100.850 107.660 149.240  1.00  0.00           H
ATOM   2844  C   MET A 192     103.260 111.570 152.390  1.00  0.00           C
ATOM   2845  O   MET A 192     103.410 110.580 153.030  1.00  0.00           O
ATOM   2846  N   GLU A 193     104.260 112.450 152.220  1.00  0.00           N
ATOM   2847  HN  GLU A 193     104.110 113.260 151.660  1.00  0.00           H
ATOM   2848  CA  GLU A 193     105.700 112.200 152.680  1.00  0.00           C
ATOM   2849  HA  GLU A 193     106.060 111.260 152.280  1.00  0.00           H
ATOM   2850  CB  GLU A 193     106.640 113.310 152.140  1.00  0.00           C
ATOM   2851  HB1 GLU A 193     106.710 113.180 151.030  1.00  0.00           H
ATOM   2852  HB2 GLU A 193     106.050 114.240 152.270  1.00  0.00           H
ATOM   2853  CG  GLU A 193     108.030 113.560 152.750  1.00  0.00           C
ATOM   2854  HG1 GLU A 193     108.660 112.650 152.850  1.00  0.00           H
ATOM   2855  HG2 GLU A 193     107.820 114.010 153.740  1.00  0.00           H
ATOM   2856  CD  GLU A 193     108.840 114.540 151.850  1.00  0.00           C
ATOM   2857  OE1 GLU A 193     108.530 115.750 151.850  1.00  0.00           O
ATOM   2858  OE2 GLU A 193     109.790 114.050 151.190  1.00  0.00           O
ATOM   2859  C   GLU A 193     105.830 112.070 154.220  1.00  0.00           C
ATOM   2860  O   GLU A 193     106.380 111.090 154.730  1.00  0.00           O
ATOM   2861  N   THR A 194     105.270 113.020 154.930  1.00  0.00           N
ATOM   2862  HN  THR A 194     104.780 113.740 154.450  1.00  0.00           H
ATOM   2863  CA  THR A 194     105.290 113.090 156.410  1.00  0.00           C
ATOM   2864  HA  THR A 194     106.310 113.270 156.700  1.00  0.00           H
ATOM   2865  CB  THR A 194     104.640 114.360 156.980  1.00  0.00           C
ATOM   2866  HB  THR A 194     104.080 114.310 157.940  1.00  0.00           H
ATOM   2867  OG1 THR A 194     103.680 114.970 156.200  1.00  0.00           O
ATOM   2868  HG1 THR A 194     102.810 114.650 156.460  1.00  0.00           H
ATOM   2869  CG2 THR A 194     105.700 115.440 157.160  1.00  0.00           C
ATOM   2870 HG21 THR A 194     105.280 116.400 157.510  1.00  0.00           H
ATOM   2871 HG22 THR A 194     106.420 115.050 157.920  1.00  0.00           H
ATOM   2872 HG23 THR A 194     106.280 115.600 156.230  1.00  0.00           H
ATOM   2873  C   THR A 194     104.670 111.890 157.140  1.00  0.00           C
ATOM   2874  O   THR A 194     105.220 111.370 158.110  1.00  0.00           O
ATOM   2875  N   HIS A 195     103.540 111.320 156.640  1.00  0.00           N
ATOM   2876  HN  HIS A 195     103.230 111.700 155.770  1.00  0.00           H
ATOM   2877  CA  HIS A 195     102.640 110.440 157.350  1.00  0.00           C
ATOM   2878  HA  HIS A 195     101.740 110.330 156.760  1.00  0.00           H
ATOM   2879  CB  HIS A 195     103.330 109.010 157.530  1.00  0.00           C
ATOM   2880  HB1 HIS A 195     103.770 108.790 156.530  1.00  0.00           H
ATOM   2881  HB2 HIS A 195     104.130 109.110 158.300  1.00  0.00           H
ATOM   2882  ND1 HIS A 195     101.730 107.800 158.910  1.00  0.00           N
ATOM   2883  CG  HIS A 195     102.430 107.760 157.770  1.00  0.00           C
ATOM   2884  CE1 HIS A 195     101.150 106.610 158.930  1.00  0.00           C
ATOM   2885  HE1 HIS A 195     100.370 106.240 159.600  1.00  0.00           H
ATOM   2886  NE2 HIS A 195     101.420 105.870 157.880  1.00  0.00           N
ATOM   2887  HE2 HIS A 195     101.020 104.980 157.660  1.00  0.00           H
ATOM   2888  CD2 HIS A 195     102.240 106.650 157.110  1.00  0.00           C
ATOM   2889  HD2 HIS A 195     102.520 106.370 156.100  1.00  0.00           H
ATOM   2890  C   HIS A 195     102.140 110.990 158.670  1.00  0.00           C
ATOM   2891  O   HIS A 195     102.260 110.410 159.760  1.00  0.00           O
ATOM   2892  N   GLY A 196     101.510 112.170 158.700  1.00  0.00           N
ATOM   2893  HN  GLY A 196     101.410 112.750 157.890  1.00  0.00           H
ATOM   2894  CA  GLY A 196     100.940 112.860 159.890  1.00  0.00           C
ATOM   2895  HA1 GLY A 196     100.390 112.090 160.400  1.00  0.00           H
ATOM   2896  HA2 GLY A 196     100.140 113.500 159.520  1.00  0.00           H
ATOM   2897  C   GLY A 196     101.820 113.560 160.890  1.00  0.00           C
ATOM   2898  O   GLY A 196     101.490 113.960 162.010  1.00  0.00           O
ATOM   2899  N   ALA A 197     103.090 113.680 160.430  1.00  0.00           N
ATOM   2900  HN  ALA A 197     103.350 113.430 159.500  1.00  0.00           H
ATOM   2901  CA  ALA A 197     104.090 114.270 161.300  1.00  0.00           C
ATOM   2902  HA  ALA A 197     103.880 113.980 162.320  1.00  0.00           H
ATOM   2903  CB  ALA A 197     105.550 113.670 161.070  1.00  0.00           C
ATOM   2904  HB1 ALA A 197     106.140 114.110 161.900  1.00  0.00           H
ATOM   2905  HB2 ALA A 197     105.470 112.570 161.150  1.00  0.00           H
ATOM   2906  HB3 ALA A 197     105.960 114.000 160.090  1.00  0.00           H
ATOM   2907  C   ALA A 197     104.110 115.810 161.220  1.00  0.00           C
ATOM   2908  O   ALA A 197     105.000 116.290 160.510  1.00  0.00           O
ATOM   2909  N   HIS A 198     103.160 116.550 161.830  1.00  0.00           N
ATOM   2910  HN  HIS A 198     102.420 116.070 162.300  1.00  0.00           H
ATOM   2911  CA  HIS A 198     103.330 117.970 161.880  1.00  0.00           C
ATOM   2912  HA  HIS A 198     104.350 118.190 162.160  1.00  0.00           H
ATOM   2913  CB  HIS A 198     103.090 118.750 160.550  1.00  0.00           C
ATOM   2914  HB1 HIS A 198     102.990 119.830 160.780  1.00  0.00           H
ATOM   2915  HB2 HIS A 198     104.000 118.560 159.940  1.00  0.00           H
ATOM   2916  ND1 HIS A 198     101.980 118.330 158.370  1.00  0.00           N
ATOM   2917  CG  HIS A 198     101.910 118.310 159.720  1.00  0.00           C
ATOM   2918  CE1 HIS A 198     100.800 117.780 157.960  1.00  0.00           C
ATOM   2919  HE1 HIS A 198     100.450 117.730 156.930  1.00  0.00           H
ATOM   2920  NE2 HIS A 198     100.030 117.390 158.990  1.00  0.00           N
ATOM   2921  HE2 HIS A 198      99.140 116.930 158.970  1.00  0.00           H
ATOM   2922  CD2 HIS A 198     100.740 117.730 160.140  1.00  0.00           C
ATOM   2923  HD2 HIS A 198     100.480 117.490 161.160  1.00  0.00           H
ATOM   2924  C   HIS A 198     102.400 118.520 162.940  1.00  0.00           C
ATOM   2925  O   HIS A 198     101.490 117.880 163.470  1.00  0.00           O
ATOM   2926  N   THR A 199     102.640 119.760 163.340  1.00  0.00           N
ATOM   2927  HN  THR A 199     103.290 120.310 162.810  1.00  0.00           H
ATOM   2928  CA  THR A 199     101.890 120.410 164.380  1.00  0.00           C
ATOM   2929  HA  THR A 199     101.660 119.670 165.130  1.00  0.00           H
ATOM   2930  CB  THR A 199     102.700 121.450 165.140  1.00  0.00           C
ATOM   2931  HB  THR A 199     102.070 122.180 165.670  1.00  0.00           H
ATOM   2932  OG1 THR A 199     103.500 122.270 164.250  1.00  0.00           O
ATOM   2933  HG1 THR A 199     104.110 122.560 164.930  1.00  0.00           H
ATOM   2934  CG2 THR A 199     103.590 120.770 166.180  1.00  0.00           C
ATOM   2935 HG21 THR A 199     104.410 120.190 165.710  1.00  0.00           H
ATOM   2936 HG22 THR A 199     104.180 121.560 166.690  1.00  0.00           H
ATOM   2937 HG23 THR A 199     103.050 120.190 166.960  1.00  0.00           H
ATOM   2938  C   THR A 199     100.480 120.930 163.950  1.00  0.00           C
ATOM   2939  O   THR A 199     100.190 121.080 162.780  1.00  0.00           O
ATOM   2940  N   ALA A 200      99.540 121.150 164.890  1.00  0.00           N
ATOM   2941  HN  ALA A 200      99.840 120.930 165.810  1.00  0.00           H
ATOM   2942  CA  ALA A 200      98.200 121.590 164.550  1.00  0.00           C
ATOM   2943  HA  ALA A 200      97.740 120.880 163.880  1.00  0.00           H
ATOM   2944  CB  ALA A 200      97.390 121.610 165.810  1.00  0.00           C
ATOM   2945  HB1 ALA A 200      97.370 120.590 166.250  1.00  0.00           H
ATOM   2946  HB2 ALA A 200      97.800 122.360 166.510  1.00  0.00           H
ATOM   2947  HB3 ALA A 200      96.350 121.990 165.680  1.00  0.00           H
ATOM   2948  C   ALA A 200      98.090 122.890 163.770  1.00  0.00           C
ATOM   2949  O   ALA A 200      98.670 123.870 164.140  1.00  0.00           O
ATOM   2950  N   LEU A 201      97.280 122.950 162.770  1.00  0.00           N
ATOM   2951  HN  LEU A 201      96.750 122.130 162.550  1.00  0.00           H
ATOM   2952  CA  LEU A 201      97.110 124.150 161.890  1.00  0.00           C
ATOM   2953  HA  LEU A 201      97.730 124.900 162.360  1.00  0.00           H
ATOM   2954  CB  LEU A 201      97.560 123.780 160.450  1.00  0.00           C
ATOM   2955  HB1 LEU A 201      97.320 122.720 160.210  1.00  0.00           H
ATOM   2956  HB2 LEU A 201      97.130 124.570 159.800  1.00  0.00           H
ATOM   2957  CG  LEU A 201      99.070 123.740 160.220  1.00  0.00           C
ATOM   2958  HG  LEU A 201      99.530 123.530 161.210  1.00  0.00           H
ATOM   2959  CD1 LEU A 201      99.650 122.570 159.320  1.00  0.00           C
ATOM   2960 HD11 LEU A 201     100.740 122.720 159.150  1.00  0.00           H
ATOM   2961 HD12 LEU A 201      99.590 121.540 159.710  1.00  0.00           H
ATOM   2962 HD13 LEU A 201      99.220 122.600 158.300  1.00  0.00           H
ATOM   2963  CD2 LEU A 201      99.790 125.030 159.720  1.00  0.00           C
ATOM   2964 HD21 LEU A 201      99.510 125.970 160.250  1.00  0.00           H
ATOM   2965 HD22 LEU A 201     100.890 124.930 159.770  1.00  0.00           H
ATOM   2966 HD23 LEU A 201      99.470 125.160 158.660  1.00  0.00           H
ATOM   2967  C   LEU A 201      95.700 124.600 161.920  1.00  0.00           C
ATOM   2968  O   LEU A 201      94.820 123.750 162.120  1.00  0.00           O
ATOM   2969  N   PRO A 202      95.410 125.860 161.620  1.00  0.00           N
ATOM   2970  CD  PRO A 202      96.360 126.890 161.230  1.00  0.00           C
ATOM   2971  HD1 PRO A 202      96.750 126.620 160.230  1.00  0.00           H
ATOM   2972  HD2 PRO A 202      97.180 127.030 161.960  1.00  0.00           H
ATOM   2973  CA  PRO A 202      94.090 126.450 161.870  1.00  0.00           C
ATOM   2974  HA  PRO A 202      93.700 126.140 162.830  1.00  0.00           H
ATOM   2975  CB  PRO A 202      94.330 127.940 161.880  1.00  0.00           C
ATOM   2976  HB1 PRO A 202      93.440 128.410 161.420  1.00  0.00           H
ATOM   2977  HB2 PRO A 202      94.390 128.350 162.910  1.00  0.00           H
ATOM   2978  CG  PRO A 202      95.630 128.280 161.150  1.00  0.00           C
ATOM   2979  HG1 PRO A 202      96.130 129.100 161.710  1.00  0.00           H
ATOM   2980  HG2 PRO A 202      95.410 128.510 160.090  1.00  0.00           H
ATOM   2981  C   PRO A 202      93.070 125.940 160.840  1.00  0.00           C
ATOM   2982  O   PRO A 202      91.860 125.810 161.070  1.00  0.00           O
ATOM   2983  N   GLN A 203      93.490 125.630 159.580  1.00  0.00           N
ATOM   2984  HN  GLN A 203      94.420 125.940 159.350  1.00  0.00           H
ATOM   2985  CA  GLN A 203      92.630 124.860 158.640  1.00  0.00           C
ATOM   2986  HA  GLN A 203      91.640 125.280 158.560  1.00  0.00           H
ATOM   2987  CB  GLN A 203      93.340 124.920 157.250  1.00  0.00           C
ATOM   2988  HB1 GLN A 203      94.350 124.480 157.390  1.00  0.00           H
ATOM   2989  HB2 GLN A 203      92.780 124.350 156.470  1.00  0.00           H
ATOM   2990  CG  GLN A 203      93.560 126.320 156.570  1.00  0.00           C
ATOM   2991  HG1 GLN A 203      92.540 126.760 156.560  1.00  0.00           H
ATOM   2992  HG2 GLN A 203      93.790 126.270 155.480  1.00  0.00           H
ATOM   2993  CD  GLN A 203      94.640 127.200 157.230  1.00  0.00           C
ATOM   2994  OE1 GLN A 203      95.800 126.810 157.500  1.00  0.00           O
ATOM   2995  NE2 GLN A 203      94.330 128.530 157.220  1.00  0.00           N
ATOM   2996 HE21 GLN A 203      93.420 128.840 156.920  1.00  0.00           H
ATOM   2997 HE22 GLN A 203      95.010 129.130 157.630  1.00  0.00           H
ATOM   2998  C   GLN A 203      92.430 123.330 158.980  1.00  0.00           C
ATOM   2999  O   GLN A 203      91.460 122.830 158.450  1.00  0.00           O
ATOM   3000  N   LEU A 204      93.320 122.710 159.780  1.00  0.00           N
ATOM   3001  HN  LEU A 204      94.070 123.250 160.160  1.00  0.00           H
ATOM   3002  CA  LEU A 204      93.140 121.270 160.160  1.00  0.00           C
ATOM   3003  HA  LEU A 204      93.020 120.720 159.240  1.00  0.00           H
ATOM   3004  CB  LEU A 204      94.310 120.670 160.930  1.00  0.00           C
ATOM   3005  HB1 LEU A 204      95.190 120.830 160.270  1.00  0.00           H
ATOM   3006  HB2 LEU A 204      94.530 121.210 161.880  1.00  0.00           H
ATOM   3007  CG  LEU A 204      94.250 119.180 161.240  1.00  0.00           C
ATOM   3008  HG  LEU A 204      93.370 118.970 161.890  1.00  0.00           H
ATOM   3009  CD1 LEU A 204      94.070 118.280 159.990  1.00  0.00           C
ATOM   3010 HD11 LEU A 204      93.580 117.350 160.360  1.00  0.00           H
ATOM   3011 HD12 LEU A 204      93.260 118.750 159.390  1.00  0.00           H
ATOM   3012 HD13 LEU A 204      94.990 118.110 159.400  1.00  0.00           H
ATOM   3013  CD2 LEU A 204      95.390 118.620 162.120  1.00  0.00           C
ATOM   3014 HD21 LEU A 204      95.280 119.140 163.100  1.00  0.00           H
ATOM   3015 HD22 LEU A 204      95.200 117.540 162.320  1.00  0.00           H
ATOM   3016 HD23 LEU A 204      96.350 118.850 161.620  1.00  0.00           H
ATOM   3017  C   LEU A 204      91.980 121.110 161.100  1.00  0.00           C
ATOM   3018  O   LEU A 204      91.990 121.550 162.190  1.00  0.00           O
ATOM   3019  N   LEU A 205      90.990 120.260 160.750  1.00  0.00           N
ATOM   3020  HN  LEU A 205      90.970 119.840 159.850  1.00  0.00           H
ATOM   3021  CA  LEU A 205      89.940 119.920 161.690  1.00  0.00           C
ATOM   3022  HA  LEU A 205      89.820 120.790 162.320  1.00  0.00           H
ATOM   3023  CB  LEU A 205      88.560 119.540 161.030  1.00  0.00           C
ATOM   3024  HB1 LEU A 205      88.180 120.430 160.490  1.00  0.00           H
ATOM   3025  HB2 LEU A 205      88.690 118.800 160.210  1.00  0.00           H
ATOM   3026  CG  LEU A 205      87.390 119.130 161.940  1.00  0.00           C
ATOM   3027  HG  LEU A 205      87.630 118.270 162.590  1.00  0.00           H
ATOM   3028  CD1 LEU A 205      87.100 120.210 162.910  1.00  0.00           C
ATOM   3029 HD11 LEU A 205      86.810 121.110 162.320  1.00  0.00           H
ATOM   3030 HD12 LEU A 205      86.090 119.960 163.300  1.00  0.00           H
ATOM   3031 HD13 LEU A 205      87.850 120.400 163.700  1.00  0.00           H
ATOM   3032  CD2 LEU A 205      86.100 118.710 161.130  1.00  0.00           C
ATOM   3033 HD21 LEU A 205      86.330 117.930 160.370  1.00  0.00           H
ATOM   3034 HD22 LEU A 205      85.340 118.430 161.890  1.00  0.00           H
ATOM   3035 HD23 LEU A 205      85.660 119.610 160.660  1.00  0.00           H
ATOM   3036  C   LEU A 205      90.370 118.800 162.590  1.00  0.00           C
ATOM   3037  O   LEU A 205      90.450 118.890 163.830  1.00  0.00           O
ATOM   3038  N   LEU A 206      90.740 117.620 162.050  1.00  0.00           N
ATOM   3039  HN  LEU A 206      90.690 117.640 161.060  1.00  0.00           H
ATOM   3040  CA  LEU A 206      91.040 116.340 162.710  1.00  0.00           C
ATOM   3041  HA  LEU A 206      91.420 116.560 163.690  1.00  0.00           H
ATOM   3042  CB  LEU A 206      89.790 115.380 162.640  1.00  0.00           C
ATOM   3043  HB1 LEU A 206      88.990 116.010 163.090  1.00  0.00           H
ATOM   3044  HB2 LEU A 206      89.600 115.200 161.560  1.00  0.00           H
ATOM   3045  CG  LEU A 206      90.040 114.030 163.450  1.00  0.00           C
ATOM   3046  HG  LEU A 206      90.720 113.390 162.850  1.00  0.00           H
ATOM   3047  CD1 LEU A 206      90.550 114.190 164.860  1.00  0.00           C
ATOM   3048 HD11 LEU A 206      91.490 114.770 164.920  1.00  0.00           H
ATOM   3049 HD12 LEU A 206      89.750 114.600 165.500  1.00  0.00           H
ATOM   3050 HD13 LEU A 206      90.750 113.190 165.300  1.00  0.00           H
ATOM   3051  CD2 LEU A 206      88.630 113.420 163.570  1.00  0.00           C
ATOM   3052 HD21 LEU A 206      88.280 113.220 162.540  1.00  0.00           H
ATOM   3053 HD22 LEU A 206      88.570 112.460 164.130  1.00  0.00           H
ATOM   3054 HD23 LEU A 206      87.930 114.200 163.940  1.00  0.00           H
ATOM   3055  C   LEU A 206      92.140 115.650 162.020  1.00  0.00           C
ATOM   3056  O   LEU A 206      92.080 115.320 160.840  1.00  0.00           O
ATOM   3057  N   GLN A 207      93.190 115.250 162.710  1.00  0.00           N
ATOM   3058  HN  GLN A 207      93.320 115.610 163.640  1.00  0.00           H
ATOM   3059  CA  GLN A 207      94.260 114.360 162.230  1.00  0.00           C
ATOM   3060  HA  GLN A 207      93.940 113.770 161.390  1.00  0.00           H
ATOM   3061  CB  GLN A 207      95.670 115.080 161.990  1.00  0.00           C
ATOM   3062  HB1 GLN A 207      95.460 115.790 161.150  1.00  0.00           H
ATOM   3063  HB2 GLN A 207      95.940 115.670 162.880  1.00  0.00           H
ATOM   3064  CG  GLN A 207      96.870 114.180 161.680  1.00  0.00           C
ATOM   3065  HG1 GLN A 207      96.570 113.640 160.760  1.00  0.00           H
ATOM   3066  HG2 GLN A 207      96.990 113.400 162.470  1.00  0.00           H
ATOM   3067  CD  GLN A 207      98.130 114.960 161.550  1.00  0.00           C
ATOM   3068  OE1 GLN A 207      98.810 115.070 160.530  1.00  0.00           O
ATOM   3069  NE2 GLN A 207      98.570 115.470 162.740  1.00  0.00           N
ATOM   3070 HE21 GLN A 207      97.960 115.400 163.520  1.00  0.00           H
ATOM   3071 HE22 GLN A 207      99.540 115.720 162.810  1.00  0.00           H
ATOM   3072  C   GLN A 207      94.330 113.380 163.330  1.00  0.00           C
ATOM   3073  O   GLN A 207      94.590 113.750 164.460  1.00  0.00           O
ATOM   3074  N   GLU A 208      94.000 112.170 163.010  1.00  0.00           N
ATOM   3075  HN  GLU A 208      93.480 111.950 162.190  1.00  0.00           H
ATOM   3076  CA  GLU A 208      94.060 111.090 163.980  1.00  0.00           C
ATOM   3077  HA  GLU A 208      94.400 111.420 164.950  1.00  0.00           H
ATOM   3078  CB  GLU A 208      92.620 110.520 164.200  1.00  0.00           C
ATOM   3079  HB1 GLU A 208      91.900 111.270 164.580  1.00  0.00           H
ATOM   3080  HB2 GLU A 208      92.210 110.340 163.180  1.00  0.00           H
ATOM   3081  CG  GLU A 208      92.660 109.270 165.080  1.00  0.00           C
ATOM   3082  HG1 GLU A 208      93.290 108.470 164.640  1.00  0.00           H
ATOM   3083  HG2 GLU A 208      91.590 108.980 165.160  1.00  0.00           H
ATOM   3084  CD  GLU A 208      93.070 109.640 166.520  1.00  0.00           C
ATOM   3085  OE1 GLU A 208      94.210 109.440 166.930  1.00  0.00           O
ATOM   3086  OE2 GLU A 208      92.250 110.340 167.200  1.00  0.00           O
ATOM   3087  C   GLU A 208      95.090 110.030 163.600  1.00  0.00           C
ATOM   3088  O   GLU A 208      95.010 109.380 162.510  1.00  0.00           O
ATOM   3089  N   ASN A 209      96.230 109.870 164.350  1.00  0.00           N
ATOM   3090  HN  ASN A 209      96.320 110.440 165.160  1.00  0.00           H
ATOM   3091  CA  ASN A 209      97.310 108.870 164.160  1.00  0.00           C
ATOM   3092  HA  ASN A 209      97.120 108.430 163.190  1.00  0.00           H
ATOM   3093  CB  ASN A 209      98.670 109.490 164.130  1.00  0.00           C
ATOM   3094  HB1 ASN A 209      99.010 109.750 165.150  1.00  0.00           H
ATOM   3095  HB2 ASN A 209      99.290 108.650 163.760  1.00  0.00           H
ATOM   3096  CG  ASN A 209      98.650 110.610 163.170  1.00  0.00           C
ATOM   3097  OD1 ASN A 209      98.420 111.770 163.470  1.00  0.00           O
ATOM   3098  ND2 ASN A 209      98.930 110.350 161.890  1.00  0.00           N
ATOM   3099 HD21 ASN A 209      99.250 109.440 161.630  1.00  0.00           H
ATOM   3100 HD22 ASN A 209      98.930 111.110 161.250  1.00  0.00           H
ATOM   3101  C   ASN A 209      97.160 107.700 165.130  1.00  0.00           C
ATOM   3102  O   ASN A 209      98.060 106.880 165.190  1.00  0.00           O
ATOM   3103  N   TRP A 210      96.010 107.700 165.930  1.00  0.00           N
ATOM   3104  HN  TRP A 210      95.370 108.470 165.890  1.00  0.00           H
ATOM   3105  CA  TRP A 210      95.740 106.580 166.780  1.00  0.00           C
ATOM   3106  HA  TRP A 210      94.720 106.740 167.100  1.00  0.00           H
ATOM   3107  CB  TRP A 210      95.530 105.220 166.070  1.00  0.00           C
ATOM   3108  HB1 TRP A 210      96.570 105.030 165.740  1.00  0.00           H
ATOM   3109  HB2 TRP A 210      95.200 104.420 166.760  1.00  0.00           H
ATOM   3110  CG  TRP A 210      94.580 105.240 164.930  1.00  0.00           C
ATOM   3111  CD1 TRP A 210      94.930 104.740 163.690  1.00  0.00           C
ATOM   3112  HD1 TRP A 210      95.760 104.050 163.540  1.00  0.00           H
ATOM   3113  NE1 TRP A 210      93.900 104.890 162.830  1.00  0.00           N
ATOM   3114  HE1 TRP A 210      93.810 104.360 162.020  1.00  0.00           H
ATOM   3115  CE2 TRP A 210      92.880 105.440 163.430  1.00  0.00           C
ATOM   3116  CD2 TRP A 210      93.220 105.590 164.820  1.00  0.00           C
ATOM   3117  CE3 TRP A 210      92.250 106.080 165.680  1.00  0.00           C
ATOM   3118  HE3 TRP A 210      92.500 106.380 166.690  1.00  0.00           H
ATOM   3119  CZ3 TRP A 210      90.970 106.320 165.190  1.00  0.00           C
ATOM   3120  HZ3 TRP A 210      90.160 106.660 165.810  1.00  0.00           H
ATOM   3121  CZ2 TRP A 210      91.650 105.800 162.930  1.00  0.00           C
ATOM   3122  HZ2 TRP A 210      91.460 105.700 161.870  1.00  0.00           H
ATOM   3123  CH2 TRP A 210      90.700 106.130 163.790  1.00  0.00           C
ATOM   3124  HH2 TRP A 210      89.730 106.280 163.320  1.00  0.00           H
ATOM   3125  C   TRP A 210      96.560 106.480 168.010  1.00  0.00           C
ATOM   3126  O   TRP A 210      97.030 105.440 168.530  1.00  0.00           O
ATOM   3127  N   ASP A 211      96.820 107.670 168.560  1.00  0.00           N
ATOM   3128  HN  ASP A 211      96.610 108.530 168.100  1.00  0.00           H
ATOM   3129  CA  ASP A 211      97.550 107.820 169.770  1.00  0.00           C
ATOM   3130  HA  ASP A 211      98.470 107.240 169.740  1.00  0.00           H
ATOM   3131  CB  ASP A 211      97.910 109.380 169.900  1.00  0.00           C
ATOM   3132  HB1 ASP A 211      98.220 109.750 168.900  1.00  0.00           H
ATOM   3133  HB2 ASP A 211      96.940 109.900 170.090  1.00  0.00           H
ATOM   3134  CG  ASP A 211      98.960 109.740 170.960  1.00  0.00           C
ATOM   3135  OD1 ASP A 211      99.520 108.860 171.710  1.00  0.00           O
ATOM   3136  OD2 ASP A 211      99.050 111.010 171.260  1.00  0.00           O
ATOM   3137  C   ASP A 211      96.740 107.270 171.010  1.00  0.00           C
ATOM   3138  O   ASP A 211      97.250 106.480 171.810  1.00  0.00           O
ATOM   3139  N   ASN A 212      95.500 107.860 171.120  1.00  0.00           N
ATOM   3140  HN  ASN A 212      95.190 108.550 170.470  1.00  0.00           H
ATOM   3141  CA  ASN A 212      94.500 107.270 171.950  1.00  0.00           C
ATOM   3142  HA  ASN A 212      94.900 106.310 172.250  1.00  0.00           H
ATOM   3143  CB  ASN A 212      94.240 108.030 173.220  1.00  0.00           C
ATOM   3144  HB1 ASN A 212      95.240 108.260 173.630  1.00  0.00           H
ATOM   3145  HB2 ASN A 212      93.650 108.950 173.000  1.00  0.00           H
ATOM   3146  CG  ASN A 212      93.410 107.220 174.210  1.00  0.00           C
ATOM   3147  OD1 ASN A 212      92.210 107.480 174.610  1.00  0.00           O
ATOM   3148  ND2 ASN A 212      94.160 106.270 174.940  1.00  0.00           N
ATOM   3149 HD21 ASN A 212      95.120 106.060 174.720  1.00  0.00           H
ATOM   3150 HD22 ASN A 212      93.840 105.670 175.670  1.00  0.00           H
ATOM   3151  C   ASN A 212      93.300 107.100 171.090  1.00  0.00           C
ATOM   3152  O   ASN A 212      92.750 108.110 170.610  1.00  0.00           O
ATOM   3153  N   VAL A 213      92.770 105.890 170.880  1.00  0.00           N
ATOM   3154  HN  VAL A 213      93.030 105.050 171.360  1.00  0.00           H
ATOM   3155  CA  VAL A 213      91.690 105.670 169.910  1.00  0.00           C
ATOM   3156  HA  VAL A 213      91.930 106.210 169.010  1.00  0.00           H
ATOM   3157  CB  VAL A 213      91.520 104.150 169.560  1.00  0.00           C
ATOM   3158  HB  VAL A 213      91.260 103.550 170.460  1.00  0.00           H
ATOM   3159  CG1 VAL A 213      90.490 103.930 168.450  1.00  0.00           C
ATOM   3160 HG11 VAL A 213      90.710 104.510 167.530  1.00  0.00           H
ATOM   3161 HG12 VAL A 213      90.410 102.840 168.240  1.00  0.00           H
ATOM   3162 HG13 VAL A 213      89.480 104.300 168.750  1.00  0.00           H
ATOM   3163  CG2 VAL A 213      92.840 103.600 168.940  1.00  0.00           C
ATOM   3164 HG21 VAL A 213      93.040 104.340 168.140  1.00  0.00           H
ATOM   3165 HG22 VAL A 213      93.720 103.610 169.610  1.00  0.00           H
ATOM   3166 HG23 VAL A 213      92.850 102.660 168.330  1.00  0.00           H
ATOM   3167  C   VAL A 213      90.370 106.210 170.370  1.00  0.00           C
ATOM   3168  O   VAL A 213      89.690 106.830 169.540  1.00  0.00           O
ATOM   3169  N   LYS A 214      89.940 106.180 171.710  1.00  0.00           N
ATOM   3170  HN  LYS A 214      90.500 105.620 172.320  1.00  0.00           H
ATOM   3171  CA  LYS A 214      88.560 106.690 172.020  1.00  0.00           C
ATOM   3172  HA  LYS A 214      87.960 106.510 171.150  1.00  0.00           H
ATOM   3173  CB  LYS A 214      87.980 105.930 173.220  1.00  0.00           C
ATOM   3174  HB1 LYS A 214      86.880 106.010 173.110  1.00  0.00           H
ATOM   3175  HB2 LYS A 214      88.220 104.860 173.040  1.00  0.00           H
ATOM   3176  CG  LYS A 214      88.550 106.330 174.610  1.00  0.00           C
ATOM   3177  HG1 LYS A 214      88.280 107.380 174.830  1.00  0.00           H
ATOM   3178  HG2 LYS A 214      89.660 106.260 174.550  1.00  0.00           H
ATOM   3179  CD  LYS A 214      88.180 105.460 175.810  1.00  0.00           C
ATOM   3180  HD1 LYS A 214      88.770 105.920 176.630  1.00  0.00           H
ATOM   3181  HD2 LYS A 214      88.500 104.400 175.760  1.00  0.00           H
ATOM   3182  CE  LYS A 214      86.790 105.510 176.500  1.00  0.00           C
ATOM   3183  HE1 LYS A 214      86.530 106.580 176.640  1.00  0.00           H
ATOM   3184  HE2 LYS A 214      86.760 105.030 177.500  1.00  0.00           H
ATOM   3185  NZ  LYS A 214      85.740 104.930 175.580  1.00  0.00           N
ATOM   3186  HZ1 LYS A 214      84.990 105.600 175.340  1.00  0.00           H
ATOM   3187  HZ2 LYS A 214      86.230 104.680 174.700  1.00  0.00           H
ATOM   3188  HZ3 LYS A 214      85.310 104.080 176.000  1.00  0.00           H
ATOM   3189  C   LYS A 214      88.480 108.190 172.420  1.00  0.00           C
ATOM   3190  O   LYS A 214      87.450 108.680 172.750  1.00  0.00           O
ATOM   3191  N   HIS A 215      89.660 108.850 172.390  1.00  0.00           N
ATOM   3192  HN  HIS A 215      90.520 108.400 172.150  1.00  0.00           H
ATOM   3193  CA  HIS A 215      89.850 110.230 172.800  1.00  0.00           C
ATOM   3194  HA  HIS A 215      89.520 110.360 173.820  1.00  0.00           H
ATOM   3195  CB  HIS A 215      91.330 110.530 172.690  1.00  0.00           C
ATOM   3196  HB1 HIS A 215      91.900 109.860 173.380  1.00  0.00           H
ATOM   3197  HB2 HIS A 215      91.690 110.290 171.670  1.00  0.00           H
ATOM   3198  ND1 HIS A 215      92.450 112.760 172.030  1.00  0.00           N
ATOM   3199  CG  HIS A 215      91.830 111.950 172.980  1.00  0.00           C
ATOM   3200  CE1 HIS A 215      92.960 113.750 172.700  1.00  0.00           C
ATOM   3201  HE1 HIS A 215      93.580 114.520 172.250  1.00  0.00           H
ATOM   3202  NE2 HIS A 215      92.660 113.660 174.040  1.00  0.00           N
ATOM   3203  HE2 HIS A 215      93.010 114.180 174.820  1.00  0.00           H
ATOM   3204  CD2 HIS A 215      91.920 112.460 174.200  1.00  0.00           C
ATOM   3205  HD2 HIS A 215      91.600 112.060 175.160  1.00  0.00           H
ATOM   3206  C   HIS A 215      88.970 111.310 172.000  1.00  0.00           C
ATOM   3207  O   HIS A 215      88.480 112.290 172.600  1.00  0.00           O
ATOM   3208  N   ALA A 216      88.830 111.140 170.660  1.00  0.00           N
ATOM   3209  HN  ALA A 216      89.430 110.530 170.160  1.00  0.00           H
ATOM   3210  CA  ALA A 216      87.720 111.840 169.850  1.00  0.00           C
ATOM   3211  HA  ALA A 216      87.170 112.500 170.500  1.00  0.00           H
ATOM   3212  CB  ALA A 216      88.300 112.620 168.680  1.00  0.00           C
ATOM   3213  HB1 ALA A 216      89.170 113.140 169.120  1.00  0.00           H
ATOM   3214  HB2 ALA A 216      88.650 111.960 167.860  1.00  0.00           H
ATOM   3215  HB3 ALA A 216      87.560 113.330 168.250  1.00  0.00           H
ATOM   3216  C   ALA A 216      86.640 110.910 169.170  1.00  0.00           C
ATOM   3217  O   ALA A 216      85.750 111.340 168.360  1.00  0.00           O
ATOM   3218  N   TRP A 217      86.690 109.600 169.470  1.00  0.00           N
ATOM   3219  HN  TRP A 217      87.410 109.280 170.090  1.00  0.00           H
ATOM   3220  CA  TRP A 217      85.970 108.610 168.770  1.00  0.00           C
ATOM   3221  HA  TRP A 217      85.210 109.060 168.150  1.00  0.00           H
ATOM   3222  CB  TRP A 217      86.810 107.690 167.910  1.00  0.00           C
ATOM   3223  HB1 TRP A 217      87.670 107.230 168.440  1.00  0.00           H
ATOM   3224  HB2 TRP A 217      86.160 106.870 167.550  1.00  0.00           H
ATOM   3225  CG  TRP A 217      87.430 108.390 166.640  1.00  0.00           C
ATOM   3226  CD1 TRP A 217      88.700 108.740 166.570  1.00  0.00           C
ATOM   3227  HD1 TRP A 217      89.360 108.620 167.420  1.00  0.00           H
ATOM   3228  NE1 TRP A 217      88.950 109.320 165.340  1.00  0.00           N
ATOM   3229  HE1 TRP A 217      89.800 109.630 164.960  1.00  0.00           H
ATOM   3230  CE2 TRP A 217      87.870 109.260 164.560  1.00  0.00           C
ATOM   3231  CD2 TRP A 217      86.860 108.560 165.330  1.00  0.00           C
ATOM   3232  CE3 TRP A 217      85.630 108.340 164.730  1.00  0.00           C
ATOM   3233  HE3 TRP A 217      84.840 107.900 165.320  1.00  0.00           H
ATOM   3234  CZ3 TRP A 217      85.370 108.780 163.380  1.00  0.00           C
ATOM   3235  HZ3 TRP A 217      84.360 108.670 163.000  1.00  0.00           H
ATOM   3236  CZ2 TRP A 217      87.610 109.660 163.200  1.00  0.00           C
ATOM   3237  HZ2 TRP A 217      88.440 110.190 162.750  1.00  0.00           H
ATOM   3238  CH2 TRP A 217      86.370 109.490 162.650  1.00  0.00           C
ATOM   3239  HH2 TRP A 217      86.210 109.940 161.680  1.00  0.00           H
ATOM   3240  C   TRP A 217      85.170 107.750 169.770  1.00  0.00           C
ATOM   3241  O   TRP A 217      85.760 107.240 170.730  1.00  0.00           O
ATOM   3242  N   SER A 218      83.890 107.520 169.480  1.00  0.00           N
ATOM   3243  HN  SER A 218      83.530 107.990 168.680  1.00  0.00           H
ATOM   3244  CA  SER A 218      83.010 106.690 170.390  1.00  0.00           C
ATOM   3245  HA  SER A 218      83.590 106.500 171.280  1.00  0.00           H
ATOM   3246  CB  SER A 218      81.700 107.390 170.700  1.00  0.00           C
ATOM   3247  HB1 SER A 218      81.140 106.680 171.340  1.00  0.00           H
ATOM   3248  HB2 SER A 218      81.080 107.580 169.800  1.00  0.00           H
ATOM   3249  OG  SER A 218      82.000 108.710 171.320  1.00  0.00           O
ATOM   3250  HG1 SER A 218      82.880 108.690 171.690  1.00  0.00           H
ATOM   3251  C   SER A 218      82.660 105.450 169.660  1.00  0.00           C
ATOM   3252  O   SER A 218      82.650 105.480 168.450  1.00  0.00           O
ATOM   3253  N   PRO A 219      82.430 104.250 170.230  1.00  0.00           N
ATOM   3254  CD  PRO A 219      82.950 103.910 171.580  1.00  0.00           C
ATOM   3255  HD1 PRO A 219      82.220 104.060 172.400  1.00  0.00           H
ATOM   3256  HD2 PRO A 219      83.860 104.450 171.910  1.00  0.00           H
ATOM   3257  CA  PRO A 219      82.130 103.050 169.470  1.00  0.00           C
ATOM   3258  HA  PRO A 219      83.030 102.930 168.880  1.00  0.00           H
ATOM   3259  CB  PRO A 219      82.230 101.950 170.530  1.00  0.00           C
ATOM   3260  HB1 PRO A 219      81.280 101.860 171.110  1.00  0.00           H
ATOM   3261  HB2 PRO A 219      82.510 101.020 170.010  1.00  0.00           H
ATOM   3262  CG  PRO A 219      83.340 102.430 171.510  1.00  0.00           C
ATOM   3263  HG1 PRO A 219      84.370 102.320 171.130  1.00  0.00           H
ATOM   3264  HG2 PRO A 219      83.280 101.920 172.500  1.00  0.00           H
ATOM   3265  C   PRO A 219      80.880 102.710 168.670  1.00  0.00           C
ATOM   3266  O   PRO A 219      80.510 101.560 168.380  1.00  0.00           O
ATOM   3267  N   MET A 220      80.100 103.750 168.330  1.00  0.00           N
ATOM   3268  HN  MET A 220      80.380 104.640 168.680  1.00  0.00           H
ATOM   3269  CA  MET A 220      78.850 103.590 167.590  1.00  0.00           C
ATOM   3270  HA  MET A 220      78.550 104.600 167.320  1.00  0.00           H
ATOM   3271  CB  MET A 220      79.180 102.980 166.210  1.00  0.00           C
ATOM   3272  HB1 MET A 220      80.250 102.690 166.240  1.00  0.00           H
ATOM   3273  HB2 MET A 220      78.540 102.090 166.030  1.00  0.00           H
ATOM   3274  CG  MET A 220      79.240 103.950 165.070  1.00  0.00           C
ATOM   3275  HG1 MET A 220      79.620 103.520 164.120  1.00  0.00           H
ATOM   3276  HG2 MET A 220      79.880 104.830 165.320  1.00  0.00           H
ATOM   3277  SD  MET A 220      77.690 104.690 164.580  1.00  0.00           S
ATOM   3278  CE  MET A 220      76.820 103.300 163.820  1.00  0.00           C
ATOM   3279  HE1 MET A 220      75.720 103.470 163.930  1.00  0.00           H
ATOM   3280  HE2 MET A 220      77.070 103.270 162.740  1.00  0.00           H
ATOM   3281  HE3 MET A 220      77.010 102.380 164.410  1.00  0.00           H
ATOM   3282  C   MET A 220      77.630 103.100 168.330  1.00  0.00           C
ATOM   3283  O   MET A 220      76.670 102.640 167.680  1.00  0.00           O
ATOM   3284  N   LYS A 221      77.700 103.020 169.640  1.00  0.00           N
ATOM   3285  HN  LYS A 221      78.430 103.490 170.130  1.00  0.00           H
ATOM   3286  CA  LYS A 221      76.830 102.320 170.520  1.00  0.00           C
ATOM   3287  HA  LYS A 221      77.220 102.500 171.500  1.00  0.00           H
ATOM   3288  CB  LYS A 221      75.290 102.800 170.550  1.00  0.00           C
ATOM   3289  HB1 LYS A 221      74.860 102.700 169.530  1.00  0.00           H
ATOM   3290  HB2 LYS A 221      74.670 102.170 171.220  1.00  0.00           H
ATOM   3291  CG  LYS A 221      75.150 104.300 170.890  1.00  0.00           C
ATOM   3292  HG1 LYS A 221      75.750 104.880 170.150  1.00  0.00           H
ATOM   3293  HG2 LYS A 221      75.510 104.490 171.920  1.00  0.00           H
ATOM   3294  CD  LYS A 221      73.650 104.810 170.910  1.00  0.00           C
ATOM   3295  HD1 LYS A 221      73.220 104.390 171.840  1.00  0.00           H
ATOM   3296  HD2 LYS A 221      73.050 104.540 170.010  1.00  0.00           H
ATOM   3297  CE  LYS A 221      73.630 106.360 170.990  1.00  0.00           C
ATOM   3298  HE1 LYS A 221      73.870 106.960 170.090  1.00  0.00           H
ATOM   3299  HE2 LYS A 221      74.120 106.500 171.970  1.00  0.00           H
ATOM   3300  NZ  LYS A 221      72.190 106.810 171.200  1.00  0.00           N
ATOM   3301  HZ1 LYS A 221      72.090 107.840 171.290  1.00  0.00           H
ATOM   3302  HZ2 LYS A 221      71.640 106.500 170.370  1.00  0.00           H
ATOM   3303  HZ3 LYS A 221      71.840 106.400 172.090  1.00  0.00           H
ATOM   3304  C   LYS A 221      76.780 100.840 170.430  1.00  0.00           C
ATOM   3305  O   LYS A 221      76.400 100.160 171.350  1.00  0.00           O
ATOM   3306  N   ASP A 222      77.200 100.150 169.300  1.00  0.00           N
ATOM   3307  HN  ASP A 222      77.430 100.630 168.460  1.00  0.00           H
ATOM   3308  CA  ASP A 222      77.360  98.730 169.230  1.00  0.00           C
ATOM   3309  HA  ASP A 222      76.380  98.310 169.420  1.00  0.00           H
ATOM   3310  CB  ASP A 222      77.930  98.390 167.900  1.00  0.00           C
ATOM   3311  HB1 ASP A 222      77.300  98.730 167.050  1.00  0.00           H
ATOM   3312  HB2 ASP A 222      78.850  98.990 167.790  1.00  0.00           H
ATOM   3313  CG  ASP A 222      78.170  96.860 167.680  1.00  0.00           C
ATOM   3314  OD1 ASP A 222      77.170  96.190 167.340  1.00  0.00           O
ATOM   3315  OD2 ASP A 222      79.280  96.360 167.950  1.00  0.00           O
ATOM   3316  C   ASP A 222      78.240  98.240 170.350  1.00  0.00           C
ATOM   3317  O   ASP A 222      77.890  97.360 171.130  1.00  0.00           O
ATOM   3318  N   GLY A 223      79.500  98.760 170.460  1.00  0.00           N
ATOM   3319  HN  GLY A 223      79.790  99.470 169.820  1.00  0.00           H
ATOM   3320  CA  GLY A 223      80.410  98.420 171.490  1.00  0.00           C
ATOM   3321  HA1 GLY A 223      79.930  98.020 172.370  1.00  0.00           H
ATOM   3322  HA2 GLY A 223      80.950  99.320 171.770  1.00  0.00           H
ATOM   3323  C   GLY A 223      81.500  97.400 171.140  1.00  0.00           C
ATOM   3324  O   GLY A 223      82.170  97.080 172.060  1.00  0.00           O
ATOM   3325  N   SER A 224      81.520  96.820 169.950  1.00  0.00           N
ATOM   3326  HN  SER A 224      80.860  97.140 169.270  1.00  0.00           H
ATOM   3327  CA  SER A 224      82.660  96.050 169.530  1.00  0.00           C
ATOM   3328  HA  SER A 224      83.020  95.510 170.390  1.00  0.00           H
ATOM   3329  CB  SER A 224      82.350  95.050 168.450  1.00  0.00           C
ATOM   3330  HB1 SER A 224      81.610  94.400 168.950  1.00  0.00           H
ATOM   3331  HB2 SER A 224      83.230  94.430 168.180  1.00  0.00           H
ATOM   3332  OG  SER A 224      81.850  95.560 167.240  1.00  0.00           O
ATOM   3333  HG1 SER A 224      81.020  96.020 167.380  1.00  0.00           H
ATOM   3334  C   SER A 224      83.840  97.000 169.140  1.00  0.00           C
ATOM   3335  O   SER A 224      83.590  98.070 168.560  1.00  0.00           O
ATOM   3336  N   SER A 225      85.120  96.640 169.450  1.00  0.00           N
ATOM   3337  HN  SER A 225      85.340  95.810 169.950  1.00  0.00           H
ATOM   3338  CA  SER A 225      86.170  97.660 169.350  1.00  0.00           C
ATOM   3339  HA  SER A 225      85.800  98.660 169.160  1.00  0.00           H
ATOM   3340  CB  SER A 225      86.870  97.780 170.700  1.00  0.00           C
ATOM   3341  HB1 SER A 225      87.410  96.850 171.000  1.00  0.00           H
ATOM   3342  HB2 SER A 225      86.090  97.870 171.490  1.00  0.00           H
ATOM   3343  OG  SER A 225      87.810  98.870 170.640  1.00  0.00           O
ATOM   3344  HG1 SER A 225      87.300  99.680 170.680  1.00  0.00           H
ATOM   3345  C   SER A 225      87.140  97.220 168.310  1.00  0.00           C
ATOM   3346  O   SER A 225      87.460  96.030 168.350  1.00  0.00           O
ATOM   3347  N   PRO A 226      87.490  97.940 167.270  1.00  0.00           N
ATOM   3348  CD  PRO A 226      87.060  99.310 167.070  1.00  0.00           C
ATOM   3349  HD1 PRO A 226      87.100  99.960 167.970  1.00  0.00           H
ATOM   3350  HD2 PRO A 226      86.170  99.380 166.410  1.00  0.00           H
ATOM   3351  CA  PRO A 226      88.550  97.660 166.380  1.00  0.00           C
ATOM   3352  HA  PRO A 226      88.390  96.670 165.990  1.00  0.00           H
ATOM   3353  CB  PRO A 226      88.520  98.720 165.310  1.00  0.00           C
ATOM   3354  HB1 PRO A 226      89.510  98.860 164.850  1.00  0.00           H
ATOM   3355  HB2 PRO A 226      87.820  98.520 164.470  1.00  0.00           H
ATOM   3356  CG  PRO A 226      88.040  99.880 166.100  1.00  0.00           C
ATOM   3357  HG1 PRO A 226      87.570 100.610 165.410  1.00  0.00           H
ATOM   3358  HG2 PRO A 226      89.020 100.220 166.520  1.00  0.00           H
ATOM   3359  C   PRO A 226      89.870  97.520 167.080  1.00  0.00           C
ATOM   3360  O   PRO A 226      90.170  98.320 168.010  1.00  0.00           O
ATOM   3361  N   LYS A 227      90.610  96.380 166.720  1.00  0.00           N
ATOM   3362  HN  LYS A 227      90.370  95.870 165.900  1.00  0.00           H
ATOM   3363  CA  LYS A 227      91.920  95.980 167.290  1.00  0.00           C
ATOM   3364  HA  LYS A 227      91.840  96.240 168.340  1.00  0.00           H
ATOM   3365  CB  LYS A 227      92.250  94.510 166.920  1.00  0.00           C
ATOM   3366  HB1 LYS A 227      91.480  93.950 167.490  1.00  0.00           H
ATOM   3367  HB2 LYS A 227      91.980  94.390 165.840  1.00  0.00           H
ATOM   3368  CG  LYS A 227      93.630  93.910 167.200  1.00  0.00           C
ATOM   3369  HG1 LYS A 227      94.440  94.370 166.600  1.00  0.00           H
ATOM   3370  HG2 LYS A 227      93.680  92.890 166.770  1.00  0.00           H
ATOM   3371  CD  LYS A 227      93.970  93.760 168.690  1.00  0.00           C
ATOM   3372  HD1 LYS A 227      94.180  94.780 169.090  1.00  0.00           H
ATOM   3373  HD2 LYS A 227      94.950  93.250 168.650  1.00  0.00           H
ATOM   3374  CE  LYS A 227      93.030  93.030 169.720  1.00  0.00           C
ATOM   3375  HE1 LYS A 227      92.010  93.440 169.870  1.00  0.00           H
ATOM   3376  HE2 LYS A 227      93.440  93.130 170.750  1.00  0.00           H
ATOM   3377  NZ  LYS A 227      92.840  91.660 169.390  1.00  0.00           N
ATOM   3378  HZ1 LYS A 227      93.730  91.150 169.210  1.00  0.00           H
ATOM   3379  HZ2 LYS A 227      92.570  91.130 170.240  1.00  0.00           H
ATOM   3380  HZ3 LYS A 227      92.200  91.510 168.590  1.00  0.00           H
ATOM   3381  C   LYS A 227      93.050  96.870 166.810  1.00  0.00           C
ATOM   3382  O   LYS A 227      93.260  97.180 165.630  1.00  0.00           O
ATOM   3383  N   VAL A 228      93.820  97.450 167.820  1.00  0.00           N
ATOM   3384  HN  VAL A 228      93.550  97.200 168.740  1.00  0.00           H
ATOM   3385  CA  VAL A 228      94.940  98.400 167.590  1.00  0.00           C
ATOM   3386  HA  VAL A 228      94.690  98.800 166.620  1.00  0.00           H
ATOM   3387  CB  VAL A 228      95.150  99.480 168.640  1.00  0.00           C
ATOM   3388  HB  VAL A 228      95.640  99.090 169.560  1.00  0.00           H
ATOM   3389  CG1 VAL A 228      95.970 100.580 167.980  1.00  0.00           C
ATOM   3390 HG11 VAL A 228      95.790 101.570 168.450  1.00  0.00           H
ATOM   3391 HG12 VAL A 228      97.060 100.400 168.100  1.00  0.00           H
ATOM   3392 HG13 VAL A 228      95.700 100.690 166.910  1.00  0.00           H
ATOM   3393  CG2 VAL A 228      93.810 100.170 169.040  1.00  0.00           C
ATOM   3394 HG21 VAL A 228      93.220  99.390 169.560  1.00  0.00           H
ATOM   3395 HG22 VAL A 228      94.130 100.980 169.740  1.00  0.00           H
ATOM   3396 HG23 VAL A 228      93.220 100.700 168.270  1.00  0.00           H
ATOM   3397  C   VAL A 228      96.120  97.500 167.540  1.00  0.00           C
ATOM   3398  O   VAL A 228      96.240  96.490 168.290  1.00  0.00           O
ATOM   3399  N   GLU A 229      97.020  97.880 166.630  1.00  0.00           N
ATOM   3400  HN  GLU A 229      97.020  98.740 166.120  1.00  0.00           H
ATOM   3401  CA  GLU A 229      98.260  97.120 166.490  1.00  0.00           C
ATOM   3402  HA  GLU A 229      98.660  96.900 167.470  1.00  0.00           H
ATOM   3403  CB  GLU A 229      97.950  95.860 165.640  1.00  0.00           C
ATOM   3404  HB1 GLU A 229      97.490  95.090 166.300  1.00  0.00           H
ATOM   3405  HB2 GLU A 229      97.210  96.100 164.850  1.00  0.00           H
ATOM   3406  CG  GLU A 229      99.100  95.060 165.010  1.00  0.00           C
ATOM   3407  HG1 GLU A 229      99.880  94.630 165.680  1.00  0.00           H
ATOM   3408  HG2 GLU A 229      99.500  95.880 164.370  1.00  0.00           H
ATOM   3409  CD  GLU A 229      98.580  93.910 164.230  1.00  0.00           C
ATOM   3410  OE1 GLU A 229      98.290  94.000 162.970  1.00  0.00           O
ATOM   3411  OE2 GLU A 229      98.540  92.850 164.840  1.00  0.00           O
ATOM   3412  C   GLU A 229      99.490  97.910 165.940  1.00  0.00           C
ATOM   3413  O   GLU A 229      99.280  98.820 165.140  1.00  0.00           O
ATOM   3414  N   PHE A 230     100.710  97.540 166.270  1.00  0.00           N
ATOM   3415  HN  PHE A 230     100.870  96.930 167.050  1.00  0.00           H
ATOM   3416  CA  PHE A 230     101.920  98.050 165.660  1.00  0.00           C
ATOM   3417  HA  PHE A 230     101.970  99.110 165.860  1.00  0.00           H
ATOM   3418  CB  PHE A 230     103.140  97.490 166.330  1.00  0.00           C
ATOM   3419  HB1 PHE A 230     103.180  97.940 167.350  1.00  0.00           H
ATOM   3420  HB2 PHE A 230     103.080  96.380 166.390  1.00  0.00           H
ATOM   3421  CG  PHE A 230     104.530  97.790 165.660  1.00  0.00           C
ATOM   3422  CD1 PHE A 230     104.960  96.970 164.650  1.00  0.00           C
ATOM   3423  HD1 PHE A 230     104.280  96.190 164.340  1.00  0.00           H
ATOM   3424  CE1 PHE A 230     106.190  97.200 163.900  1.00  0.00           C
ATOM   3425  HE1 PHE A 230     106.310  96.640 162.980  1.00  0.00           H
ATOM   3426  CZ  PHE A 230     106.810  98.430 164.130  1.00  0.00           C
ATOM   3427  HZ  PHE A 230     107.740  98.630 163.620  1.00  0.00           H
ATOM   3428  CD2 PHE A 230     105.270  98.950 165.920  1.00  0.00           C
ATOM   3429  HD2 PHE A 230     104.890  99.560 166.720  1.00  0.00           H
ATOM   3430  CE2 PHE A 230     106.420  99.320 165.160  1.00  0.00           C
ATOM   3431  HE2 PHE A 230     106.890 100.280 165.330  1.00  0.00           H
ATOM   3432  C   PHE A 230     102.010  97.920 164.130  1.00  0.00           C
ATOM   3433  O   PHE A 230     101.860  96.820 163.560  1.00  0.00           O
ATOM   3434  N   SER A 231     102.120  99.070 163.490  1.00  0.00           N
ATOM   3435  HN  SER A 231     102.490  99.920 163.880  1.00  0.00           H
ATOM   3436  CA  SER A 231     101.900  99.270 162.080  1.00  0.00           C
ATOM   3437  HA  SER A 231     100.870  99.030 161.830  1.00  0.00           H
ATOM   3438  CB  SER A 231     102.210 100.760 161.720  1.00  0.00           C
ATOM   3439  HB1 SER A 231     102.070 101.010 160.650  1.00  0.00           H
ATOM   3440  HB2 SER A 231     103.240 101.040 162.030  1.00  0.00           H
ATOM   3441  OG  SER A 231     101.400 101.660 162.350  1.00  0.00           O
ATOM   3442  HG1 SER A 231     100.840 102.110 161.730  1.00  0.00           H
ATOM   3443  C   SER A 231     102.760  98.340 161.200  1.00  0.00           C
ATOM   3444  O   SER A 231     104.010  98.130 161.450  1.00  0.00           O
ATOM   3445  N   ASN A 232     102.240  97.800 160.090  1.00  0.00           N
ATOM   3446  HN  ASN A 232     101.270  97.930 159.910  1.00  0.00           H
ATOM   3447  CA  ASN A 232     103.160  97.310 159.020  1.00  0.00           C
ATOM   3448  HA  ASN A 232     103.980  96.840 159.540  1.00  0.00           H
ATOM   3449  CB  ASN A 232     102.610  96.340 157.980  1.00  0.00           C
ATOM   3450  HB1 ASN A 232     101.550  96.630 157.810  1.00  0.00           H
ATOM   3451  HB2 ASN A 232     103.160  96.370 157.020  1.00  0.00           H
ATOM   3452  CG  ASN A 232     102.490  94.990 158.570  1.00  0.00           C
ATOM   3453  OD1 ASN A 232     103.040  94.010 158.090  1.00  0.00           O
ATOM   3454  ND2 ASN A 232     101.650  94.820 159.630  1.00  0.00           N
ATOM   3455 HD21 ASN A 232     101.320  95.550 160.240  1.00  0.00           H
ATOM   3456 HD22 ASN A 232     101.380  93.880 159.840  1.00  0.00           H
ATOM   3457  C   ASN A 232     103.820  98.490 158.280  1.00  0.00           C
ATOM   3458  O   ASN A 232     103.220  99.480 157.900  1.00  0.00           O
ATOM   3459  N   ALA A 233     105.140  98.460 158.080  1.00  0.00           N
ATOM   3460  HN  ALA A 233     105.510  97.680 158.580  1.00  0.00           H
ATOM   3461  CA  ALA A 233     105.980  99.440 157.510  1.00  0.00           C
ATOM   3462  HA  ALA A 233     105.990 100.270 158.200  1.00  0.00           H
ATOM   3463  CB  ALA A 233     107.450  99.080 157.540  1.00  0.00           C
ATOM   3464  HB1 ALA A 233     107.590  98.160 156.930  1.00  0.00           H
ATOM   3465  HB2 ALA A 233     108.040  99.860 157.030  1.00  0.00           H
ATOM   3466  HB3 ALA A 233     107.760  99.060 158.610  1.00  0.00           H
ATOM   3467  C   ALA A 233     105.670  99.830 156.080  1.00  0.00           C
ATOM   3468  O   ALA A 233     105.850  99.030 155.200  1.00  0.00           O
ATOM   3469  N   HIS A 234     105.090 101.030 155.790  1.00  0.00           N
ATOM   3470  HN  HIS A 234     104.950 101.640 156.570  1.00  0.00           H
ATOM   3471  CA  HIS A 234     104.790 101.610 154.500  1.00  0.00           C
ATOM   3472  HA  HIS A 234     104.390 100.850 153.850  1.00  0.00           H
ATOM   3473  CB  HIS A 234     103.760 102.770 154.590  1.00  0.00           C
ATOM   3474  HB1 HIS A 234     103.470 103.190 153.600  1.00  0.00           H
ATOM   3475  HB2 HIS A 234     102.840 102.560 155.180  1.00  0.00           H
ATOM   3476  ND1 HIS A 234     104.660 104.000 156.550  1.00  0.00           N
ATOM   3477  CG  HIS A 234     104.270 104.030 155.210  1.00  0.00           C
ATOM   3478  CE1 HIS A 234     105.120 105.290 156.840  1.00  0.00           C
ATOM   3479  HE1 HIS A 234     105.470 105.660 157.800  1.00  0.00           H
ATOM   3480  NE2 HIS A 234     105.100 106.040 155.680  1.00  0.00           N
ATOM   3481  HE2 HIS A 234     105.300 107.020 155.680  1.00  0.00           H
ATOM   3482  CD2 HIS A 234     104.570 105.250 154.660  1.00  0.00           C
ATOM   3483  HD2 HIS A 234     104.500 105.680 153.670  1.00  0.00           H
ATOM   3484  C   HIS A 234     106.040 102.290 153.890  1.00  0.00           C
ATOM   3485  O   HIS A 234     106.070 102.560 152.680  1.00  0.00           O
ATOM   3486  N   GLY A 235     107.030 102.520 154.770  1.00  0.00           N
ATOM   3487  HN  GLY A 235     107.030 102.400 155.760  1.00  0.00           H
ATOM   3488  CA  GLY A 235     108.250 103.320 154.420  1.00  0.00           C
ATOM   3489  HA1 GLY A 235     108.800 103.670 155.280  1.00  0.00           H
ATOM   3490  HA2 GLY A 235     107.990 104.150 153.790  1.00  0.00           H
ATOM   3491  C   GLY A 235     109.300 102.560 153.640  1.00  0.00           C
ATOM   3492  O   GLY A 235     110.480 103.000 153.510  1.00  0.00           O
ATOM   3493  N   PHE A 236     108.870 101.440 152.910  1.00  0.00           N
ATOM   3494  HN  PHE A 236     107.910 101.250 153.110  1.00  0.00           H
ATOM   3495  CA  PHE A 236     109.540 100.880 151.770  1.00  0.00           C
ATOM   3496  HA  PHE A 236     110.510 100.520 152.070  1.00  0.00           H
ATOM   3497  CB  PHE A 236     108.880  99.500 151.260  1.00  0.00           C
ATOM   3498  HB1 PHE A 236     109.460  99.010 150.450  1.00  0.00           H
ATOM   3499  HB2 PHE A 236     108.970  98.820 152.140  1.00  0.00           H
ATOM   3500  CG  PHE A 236     107.380  99.630 150.800  1.00  0.00           C
ATOM   3501  CD1 PHE A 236     106.320  99.370 151.740  1.00  0.00           C
ATOM   3502  HD1 PHE A 236     106.500  99.290 152.800  1.00  0.00           H
ATOM   3503  CE1 PHE A 236     104.980  99.530 151.230  1.00  0.00           C
ATOM   3504  HE1 PHE A 236     104.170  99.330 151.910  1.00  0.00           H
ATOM   3505  CZ  PHE A 236     104.710  99.920 149.920  1.00  0.00           C
ATOM   3506  HZ  PHE A 236     103.710 100.030 149.530  1.00  0.00           H
ATOM   3507  CD2 PHE A 236     107.110 100.060 149.520  1.00  0.00           C
ATOM   3508  HD2 PHE A 236     108.010 100.250 148.940  1.00  0.00           H
ATOM   3509  CE2 PHE A 236     105.800  99.950 149.020  1.00  0.00           C
ATOM   3510  HE2 PHE A 236     105.630 100.180 147.980  1.00  0.00           H
ATOM   3511  C   PHE A 236     109.720 101.940 150.720  1.00  0.00           C
ATOM   3512  O   PHE A 236     108.740 102.620 150.380  1.00  0.00           O
ATOM   3513  N   LEU A 237     111.000 102.180 150.210  1.00  0.00           N
ATOM   3514  HN  LEU A 237     111.750 101.650 150.580  1.00  0.00           H
ATOM   3515  CA  LEU A 237     111.260 103.300 149.350  1.00  0.00           C
ATOM   3516  HA  LEU A 237     110.430 103.990 149.430  1.00  0.00           H
ATOM   3517  CB  LEU A 237     112.600 104.080 149.510  1.00  0.00           C
ATOM   3518  HB1 LEU A 237     113.390 103.330 149.290  1.00  0.00           H
ATOM   3519  HB2 LEU A 237     112.590 104.880 148.730  1.00  0.00           H
ATOM   3520  CG  LEU A 237     112.900 104.810 150.830  1.00  0.00           C
ATOM   3521  HG  LEU A 237     113.100 104.010 151.580  1.00  0.00           H
ATOM   3522  CD1 LEU A 237     114.160 105.720 150.720  1.00  0.00           C
ATOM   3523 HD11 LEU A 237     113.890 106.660 150.180  1.00  0.00           H
ATOM   3524 HD12 LEU A 237     114.690 105.900 151.670  1.00  0.00           H
ATOM   3525 HD13 LEU A 237     114.940 105.210 150.120  1.00  0.00           H
ATOM   3526  CD2 LEU A 237     111.650 105.610 151.360  1.00  0.00           C
ATOM   3527 HD21 LEU A 237     111.320 106.310 150.560  1.00  0.00           H
ATOM   3528 HD22 LEU A 237     110.720 105.120 151.700  1.00  0.00           H
ATOM   3529 HD23 LEU A 237     111.920 106.320 152.160  1.00  0.00           H
ATOM   3530  C   LEU A 237     111.340 102.780 147.870  1.00  0.00           C
ATOM   3531  O   LEU A 237     111.180 103.560 146.920  1.00  0.00           O
ATOM   3532  N   LEU A 238     111.560 101.470 147.730  1.00  0.00           N
ATOM   3533  HN  LEU A 238     111.660 100.970 148.590  1.00  0.00           H
ATOM   3534  CA  LEU A 238     111.650 100.720 146.470  1.00  0.00           C
ATOM   3535  HA  LEU A 238     111.450 101.380 145.640  1.00  0.00           H
ATOM   3536  CB  LEU A 238     113.010 100.080 146.230  1.00  0.00           C
ATOM   3537  HB1 LEU A 238     113.750 100.870 145.960  1.00  0.00           H
ATOM   3538  HB2 LEU A 238     113.220  99.500 147.150  1.00  0.00           H
ATOM   3539  CG  LEU A 238     113.230  99.200 144.980  1.00  0.00           C
ATOM   3540  HG  LEU A 238     112.310  98.580 144.960  1.00  0.00           H
ATOM   3541  CD1 LEU A 238     113.400 100.020 143.600  1.00  0.00           C
ATOM   3542 HD11 LEU A 238     112.540 100.690 143.420  1.00  0.00           H
ATOM   3543 HD12 LEU A 238     114.350 100.580 143.690  1.00  0.00           H
ATOM   3544 HD13 LEU A 238     113.570  99.360 142.720  1.00  0.00           H
ATOM   3545  CD2 LEU A 238     114.460  98.200 145.250  1.00  0.00           C
ATOM   3546 HD21 LEU A 238     115.410  98.760 145.090  1.00  0.00           H
ATOM   3547 HD22 LEU A 238     114.330  97.840 146.290  1.00  0.00           H
ATOM   3548 HD23 LEU A 238     114.420  97.340 144.540  1.00  0.00           H
ATOM   3549  C   LEU A 238     110.430  99.720 146.390  1.00  0.00           C
ATOM   3550  O   LEU A 238     110.040  99.220 147.440  1.00  0.00           O
ATOM   3551  N   ASP A 239     109.750  99.610 145.220  1.00  0.00           N
ATOM   3552  HN  ASP A 239     110.010 100.130 144.400  1.00  0.00           H
ATOM   3553  CA  ASP A 239     108.800  98.550 145.040  1.00  0.00           C
ATOM   3554  HA  ASP A 239     108.410  98.250 146.000  1.00  0.00           H
ATOM   3555  CB  ASP A 239     107.610  99.120 144.130  1.00  0.00           C
ATOM   3556  HB1 ASP A 239     107.200 100.050 144.560  1.00  0.00           H
ATOM   3557  HB2 ASP A 239     108.120  99.420 143.190  1.00  0.00           H
ATOM   3558  CG  ASP A 239     106.510  98.110 143.710  1.00  0.00           C
ATOM   3559  OD1 ASP A 239     106.610  96.900 143.970  1.00  0.00           O
ATOM   3560  OD2 ASP A 239     105.550  98.640 143.060  1.00  0.00           O
ATOM   3561  C   ASP A 239     109.580  97.380 144.340  1.00  0.00           C
ATOM   3562  O   ASP A 239     110.200  97.500 143.310  1.00  0.00           O
ATOM   3563  N   THR A 240     109.530  96.170 144.920  1.00  0.00           N
ATOM   3564  HN  THR A 240     109.110  96.090 145.820  1.00  0.00           H
ATOM   3565  CA  THR A 240     110.160  95.010 144.520  1.00  0.00           C
ATOM   3566  HA  THR A 240     111.020  95.390 143.980  1.00  0.00           H
ATOM   3567  CB  THR A 240     110.650  94.170 145.630  1.00  0.00           C
ATOM   3568  HB  THR A 240     110.910  93.140 145.300  1.00  0.00           H
ATOM   3569  OG1 THR A 240     109.790  94.130 146.740  1.00  0.00           O
ATOM   3570  HG1 THR A 240     109.260  93.330 146.700  1.00  0.00           H
ATOM   3571  CG2 THR A 240     112.020  94.740 146.150  1.00  0.00           C
ATOM   3572 HG21 THR A 240     112.250  94.180 147.080  1.00  0.00           H
ATOM   3573 HG22 THR A 240     112.910  94.640 145.480  1.00  0.00           H
ATOM   3574 HG23 THR A 240     111.950  95.780 146.520  1.00  0.00           H
ATOM   3575  C   THR A 240     109.290  94.080 143.660  1.00  0.00           C
ATOM   3576  O   THR A 240     109.820  93.080 143.250  1.00  0.00           O
ATOM   3577  N   SER A 241     108.040  94.410 143.420  1.00  0.00           N
ATOM   3578  HN  SER A 241     107.780  95.320 143.710  1.00  0.00           H
ATOM   3579  CA  SER A 241     107.160  93.450 142.660  1.00  0.00           C
ATOM   3580  HA  SER A 241     107.560  92.460 142.520  1.00  0.00           H
ATOM   3581  CB  SER A 241     105.740  93.480 143.380  1.00  0.00           C
ATOM   3582  HB1 SER A 241     105.930  93.380 144.470  1.00  0.00           H
ATOM   3583  HB2 SER A 241     105.170  92.620 142.980  1.00  0.00           H
ATOM   3584  OG  SER A 241     105.010  94.760 143.180  1.00  0.00           O
ATOM   3585  HG1 SER A 241     105.560  95.500 143.440  1.00  0.00           H
ATOM   3586  C   SER A 241     107.060  94.090 141.240  1.00  0.00           C
ATOM   3587  O   SER A 241     106.790  95.260 141.020  1.00  0.00           O
ATOM   3588  N   LEU A 242     107.450  93.330 140.170  1.00  0.00           N
ATOM   3589  HN  LEU A 242     107.780  92.400 140.320  1.00  0.00           H
ATOM   3590  CA  LEU A 242     107.290  93.700 138.770  1.00  0.00           C
ATOM   3591  HA  LEU A 242     107.150  94.760 138.680  1.00  0.00           H
ATOM   3592  CB  LEU A 242     108.570  93.390 137.880  1.00  0.00           C
ATOM   3593  HB1 LEU A 242     108.820  92.330 138.080  1.00  0.00           H
ATOM   3594  HB2 LEU A 242     108.350  93.600 136.810  1.00  0.00           H
ATOM   3595  CG  LEU A 242     109.870  94.200 138.230  1.00  0.00           C
ATOM   3596  HG  LEU A 242     110.290  93.640 139.100  1.00  0.00           H
ATOM   3597  CD1 LEU A 242     110.850  94.070 137.060  1.00  0.00           C
ATOM   3598 HD11 LEU A 242     111.130  93.010 136.940  1.00  0.00           H
ATOM   3599 HD12 LEU A 242     110.490  94.490 136.100  1.00  0.00           H
ATOM   3600 HD13 LEU A 242     111.840  94.550 137.220  1.00  0.00           H
ATOM   3601  CD2 LEU A 242     109.720  95.680 138.730  1.00  0.00           C
ATOM   3602 HD21 LEU A 242     108.930  95.790 139.510  1.00  0.00           H
ATOM   3603 HD22 LEU A 242     110.690  96.120 139.050  1.00  0.00           H
ATOM   3604 HD23 LEU A 242     109.290  96.290 137.900  1.00  0.00           H
ATOM   3605  C   LEU A 242     106.120  92.940 138.260  1.00  0.00           C
ATOM   3606  O   LEU A 242     106.170  91.730 138.260  1.00  0.00           O
ATOM   3607  N   GLU A 243     105.140  93.680 137.680  1.00  0.00           N
ATOM   3608  HN  GLU A 243     105.240  94.670 137.670  1.00  0.00           H
ATOM   3609  CA  GLU A 243     104.060  93.080 136.860  1.00  0.00           C
ATOM   3610  HA  GLU A 243     103.660  92.260 137.450  1.00  0.00           H
ATOM   3611  CB  GLU A 243     103.050  94.170 136.510  1.00  0.00           C
ATOM   3612  HB1 GLU A 243     103.510  94.940 135.850  1.00  0.00           H
ATOM   3613  HB2 GLU A 243     102.230  93.730 135.920  1.00  0.00           H
ATOM   3614  CG  GLU A 243     102.320  94.830 137.700  1.00  0.00           C
ATOM   3615  HG1 GLU A 243     103.060  95.460 138.250  1.00  0.00           H
ATOM   3616  HG2 GLU A 243     101.800  94.100 138.360  1.00  0.00           H
ATOM   3617  CD  GLU A 243     101.170  95.780 137.340  1.00  0.00           C
ATOM   3618  OE1 GLU A 243     101.000  96.120 136.170  1.00  0.00           O
ATOM   3619  OE2 GLU A 243     100.400  96.200 138.230  1.00  0.00           O
ATOM   3620  C   GLU A 243     104.490  92.370 135.550  1.00  0.00           C
ATOM   3621  O   GLU A 243     105.330  92.910 134.800  1.00  0.00           O
ATOM   3622  N   PRO A 244     104.220  91.170 135.250  1.00  0.00           N
ATOM   3623  CD  PRO A 244     103.810  90.060 136.230  1.00  0.00           C
ATOM   3624  HD1 PRO A 244     102.700  90.020 136.220  1.00  0.00           H
ATOM   3625  HD2 PRO A 244     104.310  90.130 137.220  1.00  0.00           H
ATOM   3626  CA  PRO A 244     104.180  90.700 133.920  1.00  0.00           C
ATOM   3627  HA  PRO A 244     105.210  90.750 133.600  1.00  0.00           H
ATOM   3628  CB  PRO A 244     103.760  89.130 134.110  1.00  0.00           C
ATOM   3629  HB1 PRO A 244     102.680  88.950 133.930  1.00  0.00           H
ATOM   3630  HB2 PRO A 244     104.270  88.550 133.310  1.00  0.00           H
ATOM   3631  CG  PRO A 244     104.220  88.860 135.500  1.00  0.00           C
ATOM   3632  HG1 PRO A 244     105.330  88.800 135.590  1.00  0.00           H
ATOM   3633  HG2 PRO A 244     103.760  87.900 135.820  1.00  0.00           H
ATOM   3634  C   PRO A 244     103.270  91.440 132.920  1.00  0.00           C
ATOM   3635  O   PRO A 244     102.110  91.740 133.310  1.00  0.00           O
ATOM   3636  N   PRO A 245     103.630  91.750 131.660  1.00  0.00           N
ATOM   3637  CD  PRO A 245     105.010  91.620 131.080  1.00  0.00           C
ATOM   3638  HD1 PRO A 245     105.280  90.540 131.080  1.00  0.00           H
ATOM   3639  HD2 PRO A 245     105.680  92.230 131.720  1.00  0.00           H
ATOM   3640  CA  PRO A 245     102.620  92.030 130.640  1.00  0.00           C
ATOM   3641  HA  PRO A 245     102.250  93.000 130.950  1.00  0.00           H
ATOM   3642  CB  PRO A 245     103.430  92.150 129.340  1.00  0.00           C
ATOM   3643  HB1 PRO A 245     103.310  91.270 128.670  1.00  0.00           H
ATOM   3644  HB2 PRO A 245     103.180  93.100 128.820  1.00  0.00           H
ATOM   3645  CG  PRO A 245     104.890  92.210 129.670  1.00  0.00           C
ATOM   3646  HG1 PRO A 245     105.290  93.250 129.660  1.00  0.00           H
ATOM   3647  HG2 PRO A 245     105.500  91.730 128.860  1.00  0.00           H
ATOM   3648  C   PRO A 245     101.470  91.150 130.510  1.00  0.00           C
ATOM   3649  O   PRO A 245     101.430  90.000 130.890  1.00  0.00           O
ATOM   3650  N   LEU A 246     100.360  91.680 129.980  1.00  0.00           N
ATOM   3651  HN  LEU A 246     100.460  92.620 129.680  1.00  0.00           H
ATOM   3652  CA  LEU A 246      99.160  90.950 129.610  1.00  0.00           C
ATOM   3653  HA  LEU A 246      98.840  90.430 130.500  1.00  0.00           H
ATOM   3654  CB  LEU A 246      98.150  92.030 129.050  1.00  0.00           C
ATOM   3655  HB1 LEU A 246      98.170  92.750 129.900  1.00  0.00           H
ATOM   3656  HB2 LEU A 246      98.530  92.600 128.180  1.00  0.00           H
ATOM   3657  CG  LEU A 246      96.780  91.530 128.650  1.00  0.00           C
ATOM   3658  HG  LEU A 246      97.050  90.780 127.880  1.00  0.00           H
ATOM   3659  CD1 LEU A 246      95.950  90.950 129.830  1.00  0.00           C
ATOM   3660 HD11 LEU A 246      95.030  90.450 129.460  1.00  0.00           H
ATOM   3661 HD12 LEU A 246      96.510  90.190 130.420  1.00  0.00           H
ATOM   3662 HD13 LEU A 246      95.750  91.840 130.460  1.00  0.00           H
ATOM   3663  CD2 LEU A 246      95.980  92.760 128.090  1.00  0.00           C
ATOM   3664 HD21 LEU A 246      94.970  92.480 127.720  1.00  0.00           H
ATOM   3665 HD22 LEU A 246      95.940  93.480 128.930  1.00  0.00           H
ATOM   3666 HD23 LEU A 246      96.530  93.240 127.250  1.00  0.00           H
ATOM   3667  C   LEU A 246      99.390  89.690 128.740  1.00  0.00           C
ATOM   3668  O   LEU A 246      98.640  88.720 128.900  1.00  0.00           O
ATOM   3669  N   CYS A 247     100.450  89.660 127.910  1.00  0.00           N
ATOM   3670  HN  CYS A 247     101.000  90.490 127.850  1.00  0.00           H
ATOM   3671  CA  CYS A 247     100.760  88.630 126.920  1.00  0.00           C
ATOM   3672  HA  CYS A 247      99.850  88.060 126.770  1.00  0.00           H
ATOM   3673  CB  CYS A 247     101.100  89.230 125.560  1.00  0.00           C
ATOM   3674  HB1 CYS A 247     101.400  88.530 124.750  1.00  0.00           H
ATOM   3675  HB2 CYS A 247     101.900  89.970 125.770  1.00  0.00           H
ATOM   3676  SG  CYS A 247      99.800  90.490 125.020  1.00  0.00           S
ATOM   3677  C   CYS A 247     101.850  87.710 127.450  1.00  0.00           C
ATOM   3678  O   CYS A 247     102.130  86.720 126.800  1.00  0.00           O
ATOM   3679  N   GLY A 248     102.290  88.010 128.670  1.00  0.00           N
ATOM   3680  HN  GLY A 248     101.920  88.860 129.030  1.00  0.00           H
ATOM   3681  CA  GLY A 248     103.270  87.240 129.510  1.00  0.00           C
ATOM   3682  HA1 GLY A 248     103.870  88.020 129.970  1.00  0.00           H
ATOM   3683  HA2 GLY A 248     103.720  86.520 128.840  1.00  0.00           H
ATOM   3684  C   GLY A 248     102.620  86.530 130.700  1.00  0.00           C
ATOM   3685  O   GLY A 248     101.470  86.690 131.010  1.00  0.00           O
ATOM   3686  N   GLN A 249     103.430  85.790 131.470  1.00  0.00           N
ATOM   3687  HN  GLN A 249     104.370  85.730 131.150  1.00  0.00           H
ATOM   3688  CA  GLN A 249     103.060  84.960 132.600  1.00  0.00           C
ATOM   3689  HA  GLN A 249     102.020  85.130 132.830  1.00  0.00           H
ATOM   3690  CB  GLN A 249     103.050  83.440 132.130  1.00  0.00           C
ATOM   3691  HB1 GLN A 249     104.030  83.350 131.620  1.00  0.00           H
ATOM   3692  HB2 GLN A 249     103.230  82.900 133.090  1.00  0.00           H
ATOM   3693  CG  GLN A 249     101.890  82.890 131.230  1.00  0.00           C
ATOM   3694  HG1 GLN A 249     102.050  81.810 131.030  1.00  0.00           H
ATOM   3695  HG2 GLN A 249     101.710  83.480 130.300  1.00  0.00           H
ATOM   3696  CD  GLN A 249     100.520  83.120 131.950  1.00  0.00           C
ATOM   3697  OE1 GLN A 249      99.540  83.770 131.560  1.00  0.00           O
ATOM   3698  NE2 GLN A 249     100.430  82.470 133.110  1.00  0.00           N
ATOM   3699 HE21 GLN A 249     101.230  81.980 133.450  1.00  0.00           H
ATOM   3700 HE22 GLN A 249      99.670  82.630 133.740  1.00  0.00           H
ATOM   3701  C   GLN A 249     104.030  85.070 133.770  1.00  0.00           C
ATOM   3702  O   GLN A 249     103.660  84.680 134.830  1.00  0.00           O
ATOM   3703  N   THR A 250     105.290  85.590 133.620  1.00  0.00           N
ATOM   3704  HN  THR A 250     105.650  85.950 132.770  1.00  0.00           H
ATOM   3705  CA  THR A 250     106.320  85.390 134.650  1.00  0.00           C
ATOM   3706  HA  THR A 250     105.930  85.670 135.620  1.00  0.00           H
ATOM   3707  CB  THR A 250     106.860  83.910 134.800  1.00  0.00           C
ATOM   3708  HB  THR A 250     107.970  83.940 134.900  1.00  0.00           H
ATOM   3709  OG1 THR A 250     106.560  83.070 133.660  1.00  0.00           O
ATOM   3710  HG1 THR A 250     106.950  83.540 132.920  1.00  0.00           H
ATOM   3711  CG2 THR A 250     106.170  83.110 135.960  1.00  0.00           C
ATOM   3712 HG21 THR A 250     105.150  82.770 135.660  1.00  0.00           H
ATOM   3713 HG22 THR A 250     106.650  82.140 136.240  1.00  0.00           H
ATOM   3714 HG23 THR A 250     106.150  83.770 136.860  1.00  0.00           H
ATOM   3715  C   THR A 250     107.410  86.410 134.410  1.00  0.00           C
ATOM   3716  O   THR A 250     107.430  87.020 133.390  1.00  0.00           O
ATOM   3717  N   LEU A 251     108.350  86.600 135.370  1.00  0.00           N
ATOM   3718  HN  LEU A 251     108.350  86.060 136.210  1.00  0.00           H
ATOM   3719  CA  LEU A 251     109.180  87.770 135.480  1.00  0.00           C
ATOM   3720  HA  LEU A 251     108.430  88.550 135.480  1.00  0.00           H
ATOM   3721  CB  LEU A 251     110.000  87.580 136.790  1.00  0.00           C
ATOM   3722  HB1 LEU A 251     109.260  87.390 137.600  1.00  0.00           H
ATOM   3723  HB2 LEU A 251     110.720  86.740 136.840  1.00  0.00           H
ATOM   3724  CG  LEU A 251     110.910  88.800 137.090  1.00  0.00           C
ATOM   3725  HG  LEU A 251     111.630  88.890 136.250  1.00  0.00           H
ATOM   3726  CD1 LEU A 251     110.000  89.980 137.250  1.00  0.00           C
ATOM   3727 HD11 LEU A 251     109.230  89.790 138.040  1.00  0.00           H
ATOM   3728 HD12 LEU A 251     110.660  90.770 137.670  1.00  0.00           H
ATOM   3729 HD13 LEU A 251     109.540  90.280 136.290  1.00  0.00           H
ATOM   3730  CD2 LEU A 251     111.690  88.550 138.450  1.00  0.00           C
ATOM   3731 HD21 LEU A 251     110.960  88.590 139.290  1.00  0.00           H
ATOM   3732 HD22 LEU A 251     112.240  87.590 138.470  1.00  0.00           H
ATOM   3733 HD23 LEU A 251     112.370  89.410 138.640  1.00  0.00           H
ATOM   3734  C   LEU A 251     110.040  88.040 134.300  1.00  0.00           C
ATOM   3735  O   LEU A 251     110.050  89.210 133.830  1.00  0.00           O
ATOM   3736  N   CYS A 252     110.640  87.020 133.560  1.00  0.00           N
ATOM   3737  HN  CYS A 252     110.720  86.100 133.940  1.00  0.00           H
ATOM   3738  CA  CYS A 252     111.360  87.150 132.290  1.00  0.00           C
ATOM   3739  HA  CYS A 252     112.240  87.750 132.490  1.00  0.00           H
ATOM   3740  CB  CYS A 252     111.770  85.740 131.790  1.00  0.00           C
ATOM   3741  HB1 CYS A 252     112.260  85.750 130.800  1.00  0.00           H
ATOM   3742  HB2 CYS A 252     110.920  85.060 131.560  1.00  0.00           H
ATOM   3743  SG  CYS A 252     112.830  84.970 132.930  1.00  0.00           S
ATOM   3744  C   CYS A 252     110.560  87.890 131.190  1.00  0.00           C
ATOM   3745  O   CYS A 252     111.180  88.530 130.380  1.00  0.00           O
ATOM   3746  N   ASP A 253     109.200  87.730 131.160  1.00  0.00           N
ATOM   3747  HN  ASP A 253     108.660  87.170 131.780  1.00  0.00           H
ATOM   3748  CA  ASP A 253     108.350  88.460 130.220  1.00  0.00           C
ATOM   3749  HA  ASP A 253     108.650  88.400 129.190  1.00  0.00           H
ATOM   3750  CB  ASP A 253     106.900  87.920 130.250  1.00  0.00           C
ATOM   3751  HB1 ASP A 253     106.300  88.220 131.130  1.00  0.00           H
ATOM   3752  HB2 ASP A 253     106.440  88.260 129.300  1.00  0.00           H
ATOM   3753  CG  ASP A 253     106.910  86.380 130.180  1.00  0.00           C
ATOM   3754  OD1 ASP A 253     107.860  85.780 129.690  1.00  0.00           O
ATOM   3755  OD2 ASP A 253     105.840  85.810 130.390  1.00  0.00           O
ATOM   3756  C   ASP A 253     108.260  89.930 130.490  1.00  0.00           C
ATOM   3757  O   ASP A 253     107.900  90.670 129.590  1.00  0.00           O
ATOM   3758  N   ASN A 254     108.570  90.430 131.670  1.00  0.00           N
ATOM   3759  HN  ASN A 254     108.900  89.720 132.290  1.00  0.00           H
ATOM   3760  CA  ASN A 254     108.700  91.820 131.990  1.00  0.00           C
ATOM   3761  HA  ASN A 254     107.770  92.270 131.670  1.00  0.00           H
ATOM   3762  CB  ASN A 254     109.030  92.170 133.500  1.00  0.00           C
ATOM   3763  HB1 ASN A 254     108.270  91.750 134.200  1.00  0.00           H
ATOM   3764  HB2 ASN A 254     110.020  91.770 133.810  1.00  0.00           H
ATOM   3765  CG  ASN A 254     109.050  93.680 133.760  1.00  0.00           C
ATOM   3766  OD1 ASN A 254     110.070  94.370 133.670  1.00  0.00           O
ATOM   3767  ND2 ASN A 254     107.890  94.280 134.210  1.00  0.00           N
ATOM   3768 HD21 ASN A 254     107.050  93.750 134.360  1.00  0.00           H
ATOM   3769 HD22 ASN A 254     107.840  95.280 134.240  1.00  0.00           H
ATOM   3770  C   ASN A 254     109.800  92.420 131.080  1.00  0.00           C
ATOM   3771  O   ASN A 254     110.930  91.870 131.080  1.00  0.00           O
ATOM   3772  N   THR A 255     109.500  93.500 130.380  1.00  0.00           N
ATOM   3773  HN  THR A 255     108.620  93.970 130.470  1.00  0.00           H
ATOM   3774  CA  THR A 255     110.390  94.170 129.420  1.00  0.00           C
ATOM   3775  HA  THR A 255     110.360  93.400 128.650  1.00  0.00           H
ATOM   3776  CB  THR A 255     109.700  95.440 128.920  1.00  0.00           C
ATOM   3777  HB  THR A 255     110.410  96.050 128.320  1.00  0.00           H
ATOM   3778  OG1 THR A 255     109.120  96.290 129.950  1.00  0.00           O
ATOM   3779  HG1 THR A 255     109.790  96.910 130.220  1.00  0.00           H
ATOM   3780  CG2 THR A 255     108.540  94.970 127.980  1.00  0.00           C
ATOM   3781 HG21 THR A 255     108.340  95.880 127.370  1.00  0.00           H
ATOM   3782 HG22 THR A 255     108.760  94.210 127.200  1.00  0.00           H
ATOM   3783 HG23 THR A 255     107.550  94.780 128.440  1.00  0.00           H
ATOM   3784  C   THR A 255     111.820  94.510 129.840  1.00  0.00           C
ATOM   3785  O   THR A 255     112.740  94.330 129.090  1.00  0.00           O
ATOM   3786  N   GLU A 256     111.930  95.050 131.070  1.00  0.00           N
ATOM   3787  HN  GLU A 256     111.130  95.160 131.650  1.00  0.00           H
ATOM   3788  CA  GLU A 256     113.210  95.340 131.600  1.00  0.00           C
ATOM   3789  HA  GLU A 256     113.680  95.900 130.800  1.00  0.00           H
ATOM   3790  CB  GLU A 256     113.080  96.270 132.810  1.00  0.00           C
ATOM   3791  HB1 GLU A 256     112.670  95.790 133.730  1.00  0.00           H
ATOM   3792  HB2 GLU A 256     114.090  96.640 133.060  1.00  0.00           H
ATOM   3793  CG  GLU A 256     112.180  97.560 132.510  1.00  0.00           C
ATOM   3794  HG1 GLU A 256     112.480  98.410 133.170  1.00  0.00           H
ATOM   3795  HG2 GLU A 256     111.110  97.380 132.750  1.00  0.00           H
ATOM   3796  CD  GLU A 256     112.260  98.180 131.070  1.00  0.00           C
ATOM   3797  OE1 GLU A 256     111.420  97.850 130.210  1.00  0.00           O
ATOM   3798  OE2 GLU A 256     112.990  99.170 130.900  1.00  0.00           O
ATOM   3799  C   GLU A 256     114.120  94.170 131.870  1.00  0.00           C
ATOM   3800  O   GLU A 256     115.300  94.250 131.650  1.00  0.00           O
ATOM   3801  N   VAL A 257     113.580  93.020 132.250  1.00  0.00           N
ATOM   3802  HN  VAL A 257     112.590  92.960 132.320  1.00  0.00           H
ATOM   3803  CA  VAL A 257     114.310  91.780 132.430  1.00  0.00           C
ATOM   3804  HA  VAL A 257     115.190  92.010 133.010  1.00  0.00           H
ATOM   3805  CB  VAL A 257     113.630  90.740 133.330  1.00  0.00           C
ATOM   3806  HB  VAL A 257     112.610  90.500 132.980  1.00  0.00           H
ATOM   3807  CG1 VAL A 257     114.620  89.490 133.530  1.00  0.00           C
ATOM   3808 HG11 VAL A 257     115.460  89.740 134.210  1.00  0.00           H
ATOM   3809 HG12 VAL A 257     113.980  88.680 133.940  1.00  0.00           H
ATOM   3810 HG13 VAL A 257     115.070  89.180 132.560  1.00  0.00           H
ATOM   3811  CG2 VAL A 257     113.330  91.520 134.660  1.00  0.00           C
ATOM   3812 HG21 VAL A 257     114.320  91.770 135.090  1.00  0.00           H
ATOM   3813 HG22 VAL A 257     112.850  92.510 134.550  1.00  0.00           H
ATOM   3814 HG23 VAL A 257     112.800  90.940 135.450  1.00  0.00           H
ATOM   3815  C   VAL A 257     114.750  91.130 131.120  1.00  0.00           C
ATOM   3816  O   VAL A 257     115.900  90.710 130.920  1.00  0.00           O
ATOM   3817  N   ILE A 258     113.860  91.000 130.110  1.00  0.00           N
ATOM   3818  HN  ILE A 258     112.900  91.280 130.110  1.00  0.00           H
ATOM   3819  CA  ILE A 258     114.350  90.510 128.800  1.00  0.00           C
ATOM   3820  HA  ILE A 258     114.910  89.600 128.990  1.00  0.00           H
ATOM   3821  CB  ILE A 258     113.260  90.100 127.860  1.00  0.00           C
ATOM   3822  HB  ILE A 258     112.540  89.340 128.230  1.00  0.00           H
ATOM   3823  CG2 ILE A 258     112.280  91.330 127.580  1.00  0.00           C
ATOM   3824 HG21 ILE A 258     112.850  92.060 126.960  1.00  0.00           H
ATOM   3825 HG22 ILE A 258     111.470  91.030 126.880  1.00  0.00           H
ATOM   3826 HG23 ILE A 258     111.850  91.810 128.480  1.00  0.00           H
ATOM   3827  CG1 ILE A 258     113.780  89.380 126.640  1.00  0.00           C
ATOM   3828 HG11 ILE A 258     114.660  89.870 126.160  1.00  0.00           H
ATOM   3829 HG12 ILE A 258     112.930  89.360 125.920  1.00  0.00           H
ATOM   3830  CD  ILE A 258     114.240  87.910 126.840  1.00  0.00           C
ATOM   3831  HD1 ILE A 258     115.170  87.810 127.440  1.00  0.00           H
ATOM   3832  HD2 ILE A 258     113.380  87.370 127.280  1.00  0.00           H
ATOM   3833  HD3 ILE A 258     114.480  87.360 125.910  1.00  0.00           H
ATOM   3834  C   ILE A 258     115.440  91.320 128.170  1.00  0.00           C
ATOM   3835  O   ILE A 258     116.460  90.890 127.680  1.00  0.00           O
ATOM   3836  N   ALA A 259     115.230  92.630 128.270  1.00  0.00           N
ATOM   3837  HN  ALA A 259     114.420  92.980 128.730  1.00  0.00           H
ATOM   3838  CA  ALA A 259     116.270  93.620 127.930  1.00  0.00           C
ATOM   3839  HA  ALA A 259     116.380  93.480 126.860  1.00  0.00           H
ATOM   3840  CB  ALA A 259     115.760  95.020 128.170  1.00  0.00           C
ATOM   3841  HB1 ALA A 259     116.560  95.780 128.070  1.00  0.00           H
ATOM   3842  HB2 ALA A 259     115.000  95.130 127.370  1.00  0.00           H
ATOM   3843  HB3 ALA A 259     115.210  95.090 129.140  1.00  0.00           H
ATOM   3844  C   ALA A 259     117.620  93.550 128.640  1.00  0.00           C
ATOM   3845  O   ALA A 259     118.730  93.670 128.100  1.00  0.00           O
ATOM   3846  N   SER A 260     117.570  93.290 129.970  1.00  0.00           N
ATOM   3847  HN  SER A 260     116.670  93.360 130.390  1.00  0.00           H
ATOM   3848  CA  SER A 260     118.810  92.960 130.750  1.00  0.00           C
ATOM   3849  HA  SER A 260     119.470  93.800 130.590  1.00  0.00           H
ATOM   3850  CB  SER A 260     118.630  92.760 132.220  1.00  0.00           C
ATOM   3851  HB1 SER A 260     119.630  92.540 132.660  1.00  0.00           H
ATOM   3852  HB2 SER A 260     117.970  91.890 132.400  1.00  0.00           H
ATOM   3853  OG  SER A 260     118.050  93.890 132.870  1.00  0.00           O
ATOM   3854  HG1 SER A 260     117.830  93.660 133.780  1.00  0.00           H
ATOM   3855  C   SER A 260     119.500  91.750 130.250  1.00  0.00           C
ATOM   3856  O   SER A 260     120.730  91.670 130.310  1.00  0.00           O
ATOM   3857  N   TYR A 261     118.710  90.710 129.920  1.00  0.00           N
ATOM   3858  HN  TYR A 261     117.720  90.810 129.870  1.00  0.00           H
ATOM   3859  CA  TYR A 261     119.260  89.420 129.360  1.00  0.00           C
ATOM   3860  HA  TYR A 261     120.150  89.170 129.920  1.00  0.00           H
ATOM   3861  CB  TYR A 261     118.140  88.310 129.410  1.00  0.00           C
ATOM   3862  HB1 TYR A 261     117.120  88.730 129.310  1.00  0.00           H
ATOM   3863  HB2 TYR A 261     118.230  87.570 128.590  1.00  0.00           H
ATOM   3864  CG  TYR A 261     118.250  87.530 130.690  1.00  0.00           C
ATOM   3865  CD1 TYR A 261     117.840  88.080 131.980  1.00  0.00           C
ATOM   3866  HD1 TYR A 261     117.490  89.100 132.010  1.00  0.00           H
ATOM   3867  CE1 TYR A 261     118.050  87.340 133.110  1.00  0.00           C
ATOM   3868  HE1 TYR A 261     117.860  87.820 134.060  1.00  0.00           H
ATOM   3869  CZ  TYR A 261     118.690  86.090 133.110  1.00  0.00           C
ATOM   3870  OH  TYR A 261     119.150  85.590 134.350  1.00  0.00           O
ATOM   3871  HH  TYR A 261     119.760  84.850 134.280  1.00  0.00           H
ATOM   3872  CD2 TYR A 261     118.800  86.210 130.640  1.00  0.00           C
ATOM   3873  HD2 TYR A 261     119.000  85.780 129.670  1.00  0.00           H
ATOM   3874  CE2 TYR A 261     118.970  85.490 131.850  1.00  0.00           C
ATOM   3875  HE2 TYR A 261     119.320  84.470 131.820  1.00  0.00           H
ATOM   3876  C   TYR A 261     119.940  89.600 127.910  1.00  0.00           C
ATOM   3877  O   TYR A 261     120.930  89.010 127.560  1.00  0.00           O
ATOM   3878  N   ASN A 262     119.170  90.370 127.100  1.00  0.00           N
ATOM   3879  HN  ASN A 262     118.220  90.520 127.340  1.00  0.00           H
ATOM   3880  CA  ASN A 262     119.590  90.810 125.750  1.00  0.00           C
ATOM   3881  HA  ASN A 262     119.830  89.930 125.160  1.00  0.00           H
ATOM   3882  CB  ASN A 262     118.530  91.710 125.010  1.00  0.00           C
ATOM   3883  HB1 ASN A 262     118.140  92.550 125.620  1.00  0.00           H
ATOM   3884  HB2 ASN A 262     118.950  92.110 124.060  1.00  0.00           H
ATOM   3885  CG  ASN A 262     117.390  90.750 124.680  1.00  0.00           C
ATOM   3886  OD1 ASN A 262     117.470  89.550 124.560  1.00  0.00           O
ATOM   3887  ND2 ASN A 262     116.190  91.300 124.560  1.00  0.00           N
ATOM   3888 HD21 ASN A 262     116.150  92.300 124.610  1.00  0.00           H
ATOM   3889 HD22 ASN A 262     115.410  90.750 124.270  1.00  0.00           H
ATOM   3890  C   ASN A 262     120.890  91.660 125.610  1.00  0.00           C
ATOM   3891  O   ASN A 262     121.750  91.370 124.790  1.00  0.00           O
ATOM   3892  N   GLN A 263     121.060  92.620 126.520  1.00  0.00           N
ATOM   3893  HN  GLN A 263     120.430  92.730 127.290  1.00  0.00           H
ATOM   3894  CA  GLN A 263     122.220  93.380 126.560  1.00  0.00           C
ATOM   3895  HA  GLN A 263     122.470  93.710 125.560  1.00  0.00           H
ATOM   3896  CB  GLN A 263     121.980  94.770 127.360  1.00  0.00           C
ATOM   3897  HB1 GLN A 263     121.620  94.520 128.380  1.00  0.00           H
ATOM   3898  HB2 GLN A 263     122.980  95.260 127.460  1.00  0.00           H
ATOM   3899  CG  GLN A 263     121.040  95.790 126.630  1.00  0.00           C
ATOM   3900  HG1 GLN A 263     120.150  95.210 126.310  1.00  0.00           H
ATOM   3901  HG2 GLN A 263     121.530  96.210 125.720  1.00  0.00           H
ATOM   3902  CD  GLN A 263     120.670  96.930 127.610  1.00  0.00           C
ATOM   3903  OE1 GLN A 263     121.530  97.810 127.850  1.00  0.00           O
ATOM   3904  NE2 GLN A 263     119.460  96.920 128.080  1.00  0.00           N
ATOM   3905 HE21 GLN A 263     118.870  96.290 127.590  1.00  0.00           H
ATOM   3906 HE22 GLN A 263     119.000  97.680 128.550  1.00  0.00           H
ATOM   3907  C   GLN A 263     123.560  92.680 127.020  1.00  0.00           C
ATOM   3908  O   GLN A 263     124.600  92.810 126.430  1.00  0.00           O
ATOM   3909  N   LEU A 264     123.410  91.790 128.100  1.00  0.00           N
ATOM   3910  HN  LEU A 264     122.540  91.750 128.590  1.00  0.00           H
ATOM   3911  CA  LEU A 264     124.540  91.120 128.710  1.00  0.00           C
ATOM   3912  HA  LEU A 264     125.430  91.710 128.500  1.00  0.00           H
ATOM   3913  CB  LEU A 264     124.410  91.090 130.250  1.00  0.00           C
ATOM   3914  HB1 LEU A 264     123.580  90.390 130.520  1.00  0.00           H
ATOM   3915  HB2 LEU A 264     125.310  90.470 130.440  1.00  0.00           H
ATOM   3916  CG  LEU A 264     124.600  92.390 131.060  1.00  0.00           C
ATOM   3917  HG  LEU A 264     125.450  92.940 130.590  1.00  0.00           H
ATOM   3918  CD1 LEU A 264     123.340  93.290 131.160  1.00  0.00           C
ATOM   3919 HD11 LEU A 264     122.450  92.710 131.480  1.00  0.00           H
ATOM   3920 HD12 LEU A 264     123.400  94.100 131.920  1.00  0.00           H
ATOM   3921 HD13 LEU A 264     123.090  93.800 130.210  1.00  0.00           H
ATOM   3922  CD2 LEU A 264     124.980  92.050 132.530  1.00  0.00           C
ATOM   3923 HD21 LEU A 264     125.470  92.850 133.140  1.00  0.00           H
ATOM   3924 HD22 LEU A 264     124.090  91.700 133.090  1.00  0.00           H
ATOM   3925 HD23 LEU A 264     125.710  91.230 132.340  1.00  0.00           H
ATOM   3926  C   LEU A 264     124.700  89.730 128.150  1.00  0.00           C
ATOM   3927  O   LEU A 264     123.880  88.840 128.380  1.00  0.00           O
ATOM   3928  N   SER A 265     125.880  89.440 127.560  1.00  0.00           N
ATOM   3929  HN  SER A 265     126.640  90.080 127.580  1.00  0.00           H
ATOM   3930  CA  SER A 265     126.480  88.190 127.270  1.00  0.00           C
ATOM   3931  HA  SER A 265     125.850  87.600 126.610  1.00  0.00           H
ATOM   3932  CB  SER A 265     127.780  88.500 126.510  1.00  0.00           C
ATOM   3933  HB1 SER A 265     128.320  87.530 126.410  1.00  0.00           H
ATOM   3934  HB2 SER A 265     128.420  89.160 127.130  1.00  0.00           H
ATOM   3935  OG  SER A 265     127.530  89.210 125.280  1.00  0.00           O
ATOM   3936  HG1 SER A 265     127.480  90.120 125.590  1.00  0.00           H
ATOM   3937  C   SER A 265     126.730  87.310 128.530  1.00  0.00           C
ATOM   3938  O   SER A 265     126.600  86.100 128.490  1.00  0.00           O
ATOM   3939  N   SER A 266     126.980  87.940 129.730  1.00  0.00           N
ATOM   3940  HN  SER A 266     127.090  88.930 129.690  1.00  0.00           H
ATOM   3941  CA  SER A 266     127.170  87.210 130.980  1.00  0.00           C
ATOM   3942  HA  SER A 266     128.170  86.830 130.880  1.00  0.00           H
ATOM   3943  CB  SER A 266     127.270  88.210 132.220  1.00  0.00           C
ATOM   3944  HB1 SER A 266     126.340  88.810 132.270  1.00  0.00           H
ATOM   3945  HB2 SER A 266     128.090  88.920 131.950  1.00  0.00           H
ATOM   3946  OG  SER A 266     127.540  87.670 133.500  1.00  0.00           O
ATOM   3947  HG1 SER A 266     128.460  87.400 133.580  1.00  0.00           H
ATOM   3948  C   SER A 266     126.190  86.190 131.470  1.00  0.00           C
ATOM   3949  O   SER A 266     126.460  85.060 131.890  1.00  0.00           O
ATOM   3950  N   PHE A 267     124.880  86.490 131.330  1.00  0.00           N
ATOM   3951  HN  PHE A 267     124.620  87.440 131.190  1.00  0.00           H
ATOM   3952  CA  PHE A 267     123.840  85.630 131.850  1.00  0.00           C
ATOM   3953  HA  PHE A 267     124.230  85.110 132.710  1.00  0.00           H
ATOM   3954  CB  PHE A 267     122.630  86.500 132.330  1.00  0.00           C
ATOM   3955  HB1 PHE A 267     122.270  87.020 131.410  1.00  0.00           H
ATOM   3956  HB2 PHE A 267     121.910  85.790 132.780  1.00  0.00           H
ATOM   3957  CG  PHE A 267     122.880  87.590 133.310  1.00  0.00           C
ATOM   3958  CD1 PHE A 267     123.870  87.570 134.260  1.00  0.00           C
ATOM   3959  HD1 PHE A 267     124.480  86.680 134.320  1.00  0.00           H
ATOM   3960  CE1 PHE A 267     124.080  88.600 135.200  1.00  0.00           C
ATOM   3961  HE1 PHE A 267     124.770  88.590 136.030  1.00  0.00           H
ATOM   3962  CZ  PHE A 267     123.300  89.750 135.110  1.00  0.00           C
ATOM   3963  HZ  PHE A 267     123.490  90.530 135.830  1.00  0.00           H
ATOM   3964  CD2 PHE A 267     122.010  88.730 133.350  1.00  0.00           C
ATOM   3965  HD2 PHE A 267     121.070  88.640 132.820  1.00  0.00           H
ATOM   3966  CE2 PHE A 267     122.250  89.810 134.210  1.00  0.00           C
ATOM   3967  HE2 PHE A 267     121.530  90.620 134.160  1.00  0.00           H
ATOM   3968  C   PHE A 267     123.410  84.570 130.840  1.00  0.00           C
ATOM   3969  O   PHE A 267     122.570  83.730 131.120  1.00  0.00           O
ATOM   3970  N   ARG A 268     124.120  84.590 129.620  1.00  0.00           N
ATOM   3971  HN  ARG A 268     124.860  85.260 129.630  1.00  0.00           H
ATOM   3972  CA  ARG A 268     123.990  83.500 128.620  1.00  0.00           C
ATOM   3973  HA  ARG A 268     123.130  82.950 128.950  1.00  0.00           H
ATOM   3974  CB  ARG A 268     123.910  83.890 127.070  1.00  0.00           C
ATOM   3975  HB1 ARG A 268     124.810  84.520 126.970  1.00  0.00           H
ATOM   3976  HB2 ARG A 268     124.020  82.990 126.430  1.00  0.00           H
ATOM   3977  CG  ARG A 268     122.670  84.680 126.580  1.00  0.00           C
ATOM   3978  HG1 ARG A 268     121.910  84.160 127.200  1.00  0.00           H
ATOM   3979  HG2 ARG A 268     122.390  84.380 125.550  1.00  0.00           H
ATOM   3980  CD  ARG A 268     122.590  86.190 126.780  1.00  0.00           C
ATOM   3981  HD1 ARG A 268     123.040  86.580 127.720  1.00  0.00           H
ATOM   3982  HD2 ARG A 268     121.600  86.640 126.540  1.00  0.00           H
ATOM   3983  NE  ARG A 268     123.520  86.560 125.660  1.00  0.00           N
ATOM   3984  HE  ARG A 268     124.250  85.940 125.360  1.00  0.00           H
ATOM   3985  CZ  ARG A 268     123.610  87.740 125.070  1.00  0.00           C
ATOM   3986  NH1 ARG A 268     122.860  88.700 125.490  1.00  0.00           N
ATOM   3987 HH11 ARG A 268     122.740  89.560 124.990  1.00  0.00           H
ATOM   3988 HH12 ARG A 268     122.210  88.590 126.250  1.00  0.00           H
ATOM   3989  NH2 ARG A 268     124.570  87.960 124.190  1.00  0.00           N
ATOM   3990 HH21 ARG A 268     124.720  88.880 123.820  1.00  0.00           H
ATOM   3991 HH22 ARG A 268     125.150  87.240 123.830  1.00  0.00           H
ATOM   3992  C   ARG A 268     125.270  82.600 128.700  1.00  0.00           C
ATOM   3993  O   ARG A 268     125.540  81.820 127.790  1.00  0.00           O
ATOM   3994  N   GLN A 269     126.060  82.730 129.790  1.00  0.00           N
ATOM   3995  HN  GLN A 269     126.060  83.570 130.320  1.00  0.00           H
ATOM   3996  CA  GLN A 269     127.120  81.800 130.150  1.00  0.00           C
ATOM   3997  HA  GLN A 269     127.780  81.830 129.300  1.00  0.00           H
ATOM   3998  CB  GLN A 269     127.770  82.370 131.380  1.00  0.00           C
ATOM   3999  HB1 GLN A 269     127.060  82.600 132.210  1.00  0.00           H
ATOM   4000  HB2 GLN A 269     128.460  81.600 131.790  1.00  0.00           H
ATOM   4001  CG  GLN A 269     128.790  83.520 130.980  1.00  0.00           C
ATOM   4002  HG1 GLN A 269     128.370  84.370 130.410  1.00  0.00           H
ATOM   4003  HG2 GLN A 269     129.460  83.010 130.260  1.00  0.00           H
ATOM   4004  CD  GLN A 269     129.530  83.990 132.250  1.00  0.00           C
ATOM   4005  OE1 GLN A 269     130.700  83.840 132.560  1.00  0.00           O
ATOM   4006  NE2 GLN A 269     128.680  84.560 133.170  1.00  0.00           N
ATOM   4007 HE21 GLN A 269     127.700  84.600 133.000  1.00  0.00           H
ATOM   4008 HE22 GLN A 269     129.110  84.960 133.980  1.00  0.00           H
ATOM   4009  C   GLN A 269     126.860  80.330 130.160  1.00  0.00           C
ATOM   4010  O   GLN A 269     125.700  79.950 130.390  1.00  0.00           O
ATOM   4011  N   PRO A 270     127.810  79.360 129.970  1.00  0.00           N
ATOM   4012  CD  PRO A 270     129.230  79.550 129.820  1.00  0.00           C
ATOM   4013  HD1 PRO A 270     129.790  79.510 130.780  1.00  0.00           H
ATOM   4014  HD2 PRO A 270     129.430  80.530 129.340  1.00  0.00           H
ATOM   4015  CA  PRO A 270     127.500  77.990 129.870  1.00  0.00           C
ATOM   4016  HA  PRO A 270     126.860  77.980 129.000  1.00  0.00           H
ATOM   4017  CB  PRO A 270     128.820  77.240 129.630  1.00  0.00           C
ATOM   4018  HB1 PRO A 270     129.370  76.980 130.560  1.00  0.00           H
ATOM   4019  HB2 PRO A 270     128.850  76.330 128.980  1.00  0.00           H
ATOM   4020  CG  PRO A 270     129.680  78.360 128.990  1.00  0.00           C
ATOM   4021  HG1 PRO A 270     129.350  78.590 127.960  1.00  0.00           H
ATOM   4022  HG2 PRO A 270     130.770  78.150 129.120  1.00  0.00           H
ATOM   4023  C   PRO A 270     126.750  77.240 130.870  1.00  0.00           C
ATOM   4024  O   PRO A 270     127.020  77.350 132.060  1.00  0.00           O
ATOM   4025  N   LYS A 271     125.640  76.550 130.570  1.00  0.00           N
ATOM   4026  HN  LYS A 271     125.380  76.560 129.600  1.00  0.00           H
ATOM   4027  CA  LYS A 271     124.800  75.870 131.580  1.00  0.00           C
ATOM   4028  HA  LYS A 271     125.340  75.840 132.520  1.00  0.00           H
ATOM   4029  CB  LYS A 271     123.440  76.570 131.830  1.00  0.00           C
ATOM   4030  HB1 LYS A 271     122.920  76.510 130.850  1.00  0.00           H
ATOM   4031  HB2 LYS A 271     122.850  76.110 132.660  1.00  0.00           H
ATOM   4032  CG  LYS A 271     123.610  78.080 132.080  1.00  0.00           C
ATOM   4033  HG1 LYS A 271     124.040  78.490 131.140  1.00  0.00           H
ATOM   4034  HG2 LYS A 271     124.410  78.100 132.860  1.00  0.00           H
ATOM   4035  CD  LYS A 271     122.420  78.930 132.530  1.00  0.00           C
ATOM   4036  HD1 LYS A 271     122.150  78.610 133.560  1.00  0.00           H
ATOM   4037  HD2 LYS A 271     121.500  78.860 131.920  1.00  0.00           H
ATOM   4038  CE  LYS A 271     122.880  80.390 132.730  1.00  0.00           C
ATOM   4039  HE1 LYS A 271     123.540  80.720 131.900  1.00  0.00           H
ATOM   4040  HE2 LYS A 271     123.420  80.440 133.700  1.00  0.00           H
ATOM   4041  NZ  LYS A 271     121.820  81.410 132.610  1.00  0.00           N
ATOM   4042  HZ1 LYS A 271     121.310  81.360 133.510  1.00  0.00           H
ATOM   4043  HZ2 LYS A 271     122.230  82.360 132.470  1.00  0.00           H
ATOM   4044  HZ3 LYS A 271     121.140  81.240 131.840  1.00  0.00           H
ATOM   4045  C   LYS A 271     124.560  74.420 131.150  1.00  0.00           C
ATOM   4046  O   LYS A 271     123.990  74.190 130.090  1.00  0.00           O
ATOM   4047  N   VAL A 272     124.920  73.440 132.030  1.00  0.00           N
ATOM   4048  HN  VAL A 272     125.170  73.620 132.970  1.00  0.00           H
ATOM   4049  CA  VAL A 272     124.680  72.030 131.850  1.00  0.00           C
ATOM   4050  HA  VAL A 272     124.760  71.710 130.830  1.00  0.00           H
ATOM   4051  CB  VAL A 272     125.580  70.970 132.590  1.00  0.00           C
ATOM   4052  HB  VAL A 272     125.670  71.270 133.650  1.00  0.00           H
ATOM   4053  CG1 VAL A 272     125.050  69.550 132.400  1.00  0.00           C
ATOM   4054 HG11 VAL A 272     125.380  69.130 131.420  1.00  0.00           H
ATOM   4055 HG12 VAL A 272     125.630  68.910 133.100  1.00  0.00           H
ATOM   4056 HG13 VAL A 272     123.970  69.390 132.630  1.00  0.00           H
ATOM   4057  CG2 VAL A 272     127.040  71.190 132.080  1.00  0.00           C
ATOM   4058 HG21 VAL A 272     127.080  71.050 130.980  1.00  0.00           H
ATOM   4059 HG22 VAL A 272     127.450  72.200 132.300  1.00  0.00           H
ATOM   4060 HG23 VAL A 272     127.570  70.400 132.650  1.00  0.00           H
ATOM   4061  C   VAL A 272     123.280  71.750 132.280  1.00  0.00           C
ATOM   4062  O   VAL A 272     123.000  71.710 133.470  1.00  0.00           O
ATOM   4063  N   VAL A 273     122.320  71.520 131.380  1.00  0.00           N
ATOM   4064  HN  VAL A 273     122.500  71.480 130.400  1.00  0.00           H
ATOM   4065  CA  VAL A 273     120.950  71.210 131.750  1.00  0.00           C
ATOM   4066  HA  VAL A 273     120.730  71.620 132.730  1.00  0.00           H
ATOM   4067  CB  VAL A 273     119.910  71.830 130.820  1.00  0.00           C
ATOM   4068  HB  VAL A 273     120.070  71.380 129.820  1.00  0.00           H
ATOM   4069  CG1 VAL A 273     118.430  71.580 131.290  1.00  0.00           C
ATOM   4070 HG11 VAL A 273     117.680  72.140 130.700  1.00  0.00           H
ATOM   4071 HG12 VAL A 273     118.290  70.480 131.340  1.00  0.00           H
ATOM   4072 HG13 VAL A 273     118.350  71.930 132.350  1.00  0.00           H
ATOM   4073  CG2 VAL A 273     120.220  73.360 130.720  1.00  0.00           C
ATOM   4074 HG21 VAL A 273     121.250  73.530 130.350  1.00  0.00           H
ATOM   4075 HG22 VAL A 273     119.500  73.800 130.000  1.00  0.00           H
ATOM   4076 HG23 VAL A 273     120.070  73.850 131.710  1.00  0.00           H
ATOM   4077  C   VAL A 273     120.710  69.660 131.870  1.00  0.00           C
ATOM   4078  O   VAL A 273     120.860  68.840 130.900  1.00  0.00           O
ATOM   4079  N   ARG A 274     120.410  69.130 133.060  1.00  0.00           N
ATOM   4080  HN  ARG A 274     120.430  69.700 133.880  1.00  0.00           H
ATOM   4081  CA  ARG A 274     120.070  67.690 133.240  1.00  0.00           C
ATOM   4082  HA  ARG A 274     120.780  67.200 132.590  1.00  0.00           H
ATOM   4083  CB  ARG A 274     120.350  67.230 134.710  1.00  0.00           C
ATOM   4084  HB1 ARG A 274     119.820  67.900 135.420  1.00  0.00           H
ATOM   4085  HB2 ARG A 274     120.010  66.200 134.990  1.00  0.00           H
ATOM   4086  CG  ARG A 274     121.830  67.370 134.910  1.00  0.00           C
ATOM   4087  HG1 ARG A 274     122.360  68.300 134.610  1.00  0.00           H
ATOM   4088  HG2 ARG A 274     122.320  66.490 134.440  1.00  0.00           H
ATOM   4089  CD  ARG A 274     122.210  67.070 136.410  1.00  0.00           C
ATOM   4090  HD1 ARG A 274     123.280  66.770 136.500  1.00  0.00           H
ATOM   4091  HD2 ARG A 274     121.690  66.140 136.700  1.00  0.00           H
ATOM   4092  NE  ARG A 274     121.810  68.180 137.300  1.00  0.00           N
ATOM   4093  HE  ARG A 274     121.300  68.950 136.930  1.00  0.00           H
ATOM   4094  CZ  ARG A 274     121.900  68.150 138.650  1.00  0.00           C
ATOM   4095  NH1 ARG A 274     122.320  66.990 139.290  1.00  0.00           N
ATOM   4096 HH11 ARG A 274     122.110  66.870 140.260  1.00  0.00           H
ATOM   4097 HH12 ARG A 274     122.660  66.200 138.780  1.00  0.00           H
ATOM   4098  NH2 ARG A 274     121.320  68.990 139.480  1.00  0.00           N
ATOM   4099 HH21 ARG A 274     121.510  68.890 140.450  1.00  0.00           H
ATOM   4100 HH22 ARG A 274     120.810  69.790 139.160  1.00  0.00           H
ATOM   4101  C   ARG A 274     118.730  67.250 132.710  1.00  0.00           C
ATOM   4102  O   ARG A 274     117.730  67.890 133.060  1.00  0.00           O
ATOM   4103  N   TYR A 275     118.620  66.150 131.900  1.00  0.00           N
ATOM   4104  HN  TYR A 275     119.400  65.560 131.740  1.00  0.00           H
ATOM   4105  CA  TYR A 275     117.380  65.650 131.280  1.00  0.00           C
ATOM   4106  HA  TYR A 275     116.550  65.970 131.900  1.00  0.00           H
ATOM   4107  CB  TYR A 275     117.260  66.110 129.780  1.00  0.00           C
ATOM   4108  HB1 TYR A 275     116.170  66.140 129.600  1.00  0.00           H
ATOM   4109  HB2 TYR A 275     117.650  67.150 129.640  1.00  0.00           H
ATOM   4110  CG  TYR A 275     117.790  65.250 128.700  1.00  0.00           C
ATOM   4111  CD1 TYR A 275     119.090  65.600 128.300  1.00  0.00           C
ATOM   4112  HD1 TYR A 275     119.710  66.290 128.860  1.00  0.00           H
ATOM   4113  CE1 TYR A 275     119.610  64.900 127.210  1.00  0.00           C
ATOM   4114  HE1 TYR A 275     120.610  65.020 126.830  1.00  0.00           H
ATOM   4115  CZ  TYR A 275     118.830  63.910 126.490  1.00  0.00           C
ATOM   4116  OH  TYR A 275     119.340  63.340 125.270  1.00  0.00           O
ATOM   4117  HH  TYR A 275     120.250  63.660 125.270  1.00  0.00           H
ATOM   4118  CD2 TYR A 275     117.010  64.320 127.920  1.00  0.00           C
ATOM   4119  HD2 TYR A 275     115.980  64.090 128.140  1.00  0.00           H
ATOM   4120  CE2 TYR A 275     117.550  63.660 126.860  1.00  0.00           C
ATOM   4121  HE2 TYR A 275     117.030  62.950 126.230  1.00  0.00           H
ATOM   4122  C   TYR A 275     117.440  64.140 131.570  1.00  0.00           C
ATOM   4123  O   TYR A 275     118.520  63.570 131.800  1.00  0.00           O
ATOM   4124  N   ARG A 276     116.270  63.420 131.540  1.00  0.00           N
ATOM   4125  HN  ARG A 276     115.420  63.920 131.420  1.00  0.00           H
ATOM   4126  CA  ARG A 276     116.120  62.020 131.890  1.00  0.00           C
ATOM   4127  HA  ARG A 276     117.010  61.610 131.430  1.00  0.00           H
ATOM   4128  CB  ARG A 276     116.110  61.700 133.420  1.00  0.00           C
ATOM   4129  HB1 ARG A 276     117.100  62.010 133.810  1.00  0.00           H
ATOM   4130  HB2 ARG A 276     115.390  62.290 134.030  1.00  0.00           H
ATOM   4131  CG  ARG A 276     115.970  60.200 133.760  1.00  0.00           C
ATOM   4132  HG1 ARG A 276     116.620  59.640 133.060  1.00  0.00           H
ATOM   4133  HG2 ARG A 276     114.900  59.920 133.660  1.00  0.00           H
ATOM   4134  CD  ARG A 276     116.530  59.750 135.160  1.00  0.00           C
ATOM   4135  HD1 ARG A 276     117.630  59.930 135.090  1.00  0.00           H
ATOM   4136  HD2 ARG A 276     116.290  58.680 135.340  1.00  0.00           H
ATOM   4137  NE  ARG A 276     115.880  60.530 136.250  1.00  0.00           N
ATOM   4138  HE  ARG A 276     115.230  61.230 135.940  1.00  0.00           H
ATOM   4139  CZ  ARG A 276     115.980  60.200 137.480  1.00  0.00           C
ATOM   4140  NH1 ARG A 276     116.690  59.230 137.930  1.00  0.00           N
ATOM   4141 HH11 ARG A 276     116.900  59.180 138.910  1.00  0.00           H
ATOM   4142 HH12 ARG A 276     117.170  58.630 137.300  1.00  0.00           H
ATOM   4143  NH2 ARG A 276     115.430  60.980 138.410  1.00  0.00           N
ATOM   4144 HH21 ARG A 276     116.030  61.100 139.200  1.00  0.00           H
ATOM   4145 HH22 ARG A 276     114.990  61.820 138.080  1.00  0.00           H
ATOM   4146  C   ARG A 276     115.110  61.290 131.090  1.00  0.00           C
ATOM   4147  O   ARG A 276     113.960  61.670 131.030  1.00  0.00           O
ATOM   4148  N   VAL A 277     115.540  60.220 130.370  1.00  0.00           N
ATOM   4149  HN  VAL A 277     116.450  59.850 130.540  1.00  0.00           H
ATOM   4150  CA  VAL A 277     114.760  59.450 129.420  1.00  0.00           C
ATOM   4151  HA  VAL A 277     113.970  60.060 129.000  1.00  0.00           H
ATOM   4152  CB  VAL A 277     115.570  59.040 128.200  1.00  0.00           C
ATOM   4153  HB  VAL A 277     116.640  58.950 128.480  1.00  0.00           H
ATOM   4154  CG1 VAL A 277     114.950  57.840 127.490  1.00  0.00           C
ATOM   4155 HG11 VAL A 277     113.890  57.980 127.210  1.00  0.00           H
ATOM   4156 HG12 VAL A 277     115.560  57.500 126.630  1.00  0.00           H
ATOM   4157 HG13 VAL A 277     114.900  56.960 128.170  1.00  0.00           H
ATOM   4158  CG2 VAL A 277     115.410  60.240 127.260  1.00  0.00           C
ATOM   4159 HG21 VAL A 277     116.140  60.220 126.420  1.00  0.00           H
ATOM   4160 HG22 VAL A 277     114.440  60.310 126.720  1.00  0.00           H
ATOM   4161 HG23 VAL A 277     115.450  61.250 127.730  1.00  0.00           H
ATOM   4162  C   VAL A 277     114.040  58.330 130.160  1.00  0.00           C
ATOM   4163  O   VAL A 277     114.720  57.550 130.850  1.00  0.00           O
ATOM   4164  N   VAL A 278     112.700  58.090 130.010  1.00  0.00           N
ATOM   4165  HN  VAL A 278     112.150  58.600 129.360  1.00  0.00           H
ATOM   4166  CA  VAL A 278     112.030  56.920 130.700  1.00  0.00           C
ATOM   4167  HA  VAL A 278     112.680  56.420 131.410  1.00  0.00           H
ATOM   4168  CB  VAL A 278     110.690  57.190 131.480  1.00  0.00           C
ATOM   4169  HB  VAL A 278     109.980  57.460 130.670  1.00  0.00           H
ATOM   4170  CG1 VAL A 278     110.220  55.870 132.170  1.00  0.00           C
ATOM   4171 HG11 VAL A 278     111.140  55.360 132.550  1.00  0.00           H
ATOM   4172 HG12 VAL A 278     109.530  56.070 133.020  1.00  0.00           H
ATOM   4173 HG13 VAL A 278     109.670  55.270 131.410  1.00  0.00           H
ATOM   4174  CG2 VAL A 278     110.970  58.380 132.450  1.00  0.00           C
ATOM   4175 HG21 VAL A 278     110.160  58.560 133.190  1.00  0.00           H
ATOM   4176 HG22 VAL A 278     111.900  58.270 133.040  1.00  0.00           H
ATOM   4177 HG23 VAL A 278     111.020  59.340 131.900  1.00  0.00           H
ATOM   4178  C   VAL A 278     111.770  55.820 129.590  1.00  0.00           C
ATOM   4179  O   VAL A 278     111.230  56.130 128.580  1.00  0.00           O
ATOM   4180  N   ASN A 279     112.140  54.620 129.850  1.00  0.00           N
ATOM   4181  HN  ASN A 279     112.570  54.460 130.740  1.00  0.00           H
ATOM   4182  CA  ASN A 279     111.910  53.450 128.990  1.00  0.00           C
ATOM   4183  HA  ASN A 279     111.070  53.710 128.360  1.00  0.00           H
ATOM   4184  CB  ASN A 279     113.020  53.140 127.900  1.00  0.00           C
ATOM   4185  HB1 ASN A 279     113.050  53.910 127.100  1.00  0.00           H
ATOM   4186  HB2 ASN A 279     114.010  53.310 128.380  1.00  0.00           H
ATOM   4187  CG  ASN A 279     113.050  51.770 127.190  1.00  0.00           C
ATOM   4188  OD1 ASN A 279     113.010  51.850 125.960  1.00  0.00           O
ATOM   4189  ND2 ASN A 279     113.100  50.640 127.820  1.00  0.00           N
ATOM   4190 HD21 ASN A 279     113.560  50.680 128.710  1.00  0.00           H
ATOM   4191 HD22 ASN A 279     112.860  49.730 127.490  1.00  0.00           H
ATOM   4192  C   ASN A 279     111.440  52.260 129.820  1.00  0.00           C
ATOM   4193  O   ASN A 279     112.060  51.910 130.790  1.00  0.00           O
ATOM   4194  N   LEU A 280     110.330  51.590 129.480  1.00  0.00           N
ATOM   4195  HN  LEU A 280     109.830  51.930 128.680  1.00  0.00           H
ATOM   4196  CA  LEU A 280     109.720  50.460 130.280  1.00  0.00           C
ATOM   4197  HA  LEU A 280     110.080  50.330 131.290  1.00  0.00           H
ATOM   4198  CB  LEU A 280     108.210  50.770 130.420  1.00  0.00           C
ATOM   4199  HB1 LEU A 280     108.040  51.580 131.170  1.00  0.00           H
ATOM   4200  HB2 LEU A 280     107.830  51.120 129.440  1.00  0.00           H
ATOM   4201  CG  LEU A 280     107.230  49.680 130.970  1.00  0.00           C
ATOM   4202  HG  LEU A 280     107.170  48.800 130.290  1.00  0.00           H
ATOM   4203  CD1 LEU A 280     107.640  49.160 132.400  1.00  0.00           C
ATOM   4204 HD11 LEU A 280     108.580  48.580 132.330  1.00  0.00           H
ATOM   4205 HD12 LEU A 280     107.670  50.050 133.060  1.00  0.00           H
ATOM   4206 HD13 LEU A 280     106.780  48.590 132.830  1.00  0.00           H
ATOM   4207  CD2 LEU A 280     105.780  50.290 131.020  1.00  0.00           C
ATOM   4208 HD21 LEU A 280     104.980  49.530 131.150  1.00  0.00           H
ATOM   4209 HD22 LEU A 280     105.830  51.080 131.800  1.00  0.00           H
ATOM   4210 HD23 LEU A 280     105.420  50.700 130.050  1.00  0.00           H
ATOM   4211  C   LEU A 280     109.950  49.180 129.560  1.00  0.00           C
ATOM   4212  O   LEU A 280     109.440  49.040 128.400  1.00  0.00           O
ATOM   4213  N   TYR A 281     110.570  48.160 130.170  1.00  0.00           N
ATOM   4214  HN  TYR A 281     110.900  48.210 131.110  1.00  0.00           H
ATOM   4215  CA  TYR A 281     110.830  46.880 129.580  1.00  0.00           C
ATOM   4216  HA  TYR A 281     110.790  46.950 128.500  1.00  0.00           H
ATOM   4217  CB  TYR A 281     112.220  46.270 129.900  1.00  0.00           C
ATOM   4218  HB1 TYR A 281     112.280  46.050 130.980  1.00  0.00           H
ATOM   4219  HB2 TYR A 281     112.290  45.310 129.340  1.00  0.00           H
ATOM   4220  CG  TYR A 281     113.360  47.060 129.540  1.00  0.00           C
ATOM   4221  CD1 TYR A 281     113.850  46.960 128.230  1.00  0.00           C
ATOM   4222  HD1 TYR A 281     113.290  46.400 127.500  1.00  0.00           H
ATOM   4223  CE1 TYR A 281     114.990  47.640 127.880  1.00  0.00           C
ATOM   4224  HE1 TYR A 281     115.300  47.700 126.840  1.00  0.00           H
ATOM   4225  CZ  TYR A 281     115.810  48.230 128.840  1.00  0.00           C
ATOM   4226  OH  TYR A 281     117.080  48.620 128.470  1.00  0.00           O
ATOM   4227  HH  TYR A 281     117.500  49.020 129.240  1.00  0.00           H
ATOM   4228  CD2 TYR A 281     114.140  47.740 130.510  1.00  0.00           C
ATOM   4229  HD2 TYR A 281     113.900  47.820 131.560  1.00  0.00           H
ATOM   4230  CE2 TYR A 281     115.330  48.350 130.160  1.00  0.00           C
ATOM   4231  HE2 TYR A 281     115.990  48.910 130.810  1.00  0.00           H
ATOM   4232  C   TYR A 281     109.720  45.880 130.060  1.00  0.00           C
ATOM   4233  O   TYR A 281     109.060  46.120 131.000  1.00  0.00           O
ATOM   4234  N   GLU A 282     109.580  44.710 129.450  1.00  0.00           N
ATOM   4235  HN  GLU A 282     110.060  44.570 128.590  1.00  0.00           H
ATOM   4236  CA  GLU A 282     109.050  43.500 130.050  1.00  0.00           C
ATOM   4237  HA  GLU A 282     108.220  43.870 130.630  1.00  0.00           H
ATOM   4238  CB  GLU A 282     108.460  42.500 128.980  1.00  0.00           C
ATOM   4239  HB1 GLU A 282     109.270  42.200 128.280  1.00  0.00           H
ATOM   4240  HB2 GLU A 282     108.140  41.560 129.490  1.00  0.00           H
ATOM   4241  CG  GLU A 282     107.300  43.150 128.200  1.00  0.00           C
ATOM   4242  HG1 GLU A 282     107.580  44.100 127.700  1.00  0.00           H
ATOM   4243  HG2 GLU A 282     106.470  43.430 128.880  1.00  0.00           H
ATOM   4244  CD  GLU A 282     106.810  42.210 127.170  1.00  0.00           C
ATOM   4245  OE1 GLU A 282     106.610  42.650 126.000  1.00  0.00           O
ATOM   4246  OE2 GLU A 282     106.710  41.020 127.460  1.00  0.00           O
ATOM   4247  C   GLU A 282     110.040  42.810 130.950  1.00  0.00           C
ATOM   4248  O   GLU A 282     111.230  43.070 130.920  1.00  0.00           O
ATOM   4249  N   ASP A 283     109.530  42.000 131.900  1.00  0.00           N
ATOM   4250  HN  ASP A 283     108.550  41.850 131.920  1.00  0.00           H
ATOM   4251  CA  ASP A 283     110.180  41.430 133.110  1.00  0.00           C
ATOM   4252  HA  ASP A 283     110.620  42.260 133.640  1.00  0.00           H
ATOM   4253  CB  ASP A 283     109.060  40.870 134.000  1.00  0.00           C
ATOM   4254  HB1 ASP A 283     108.410  40.180 133.410  1.00  0.00           H
ATOM   4255  HB2 ASP A 283     109.410  40.360 134.920  1.00  0.00           H
ATOM   4256  CG  ASP A 283     108.190  41.980 134.480  1.00  0.00           C
ATOM   4257  OD1 ASP A 283     108.840  42.870 135.070  1.00  0.00           O
ATOM   4258  OD2 ASP A 283     106.970  42.050 134.290  1.00  0.00           O
ATOM   4259  C   ASP A 283     111.200  40.330 132.850  1.00  0.00           C
ATOM   4260  O   ASP A 283     112.180  40.140 133.530  1.00  0.00           O
ATOM   4261  N   ASP A 284     111.120  39.660 131.640  1.00  0.00           N
ATOM   4262  HN  ASP A 284     110.410  39.800 130.950  1.00  0.00           H
ATOM   4263  CA  ASP A 284     112.250  38.780 131.250  1.00  0.00           C
ATOM   4264  HA  ASP A 284     112.760  38.380 132.120  1.00  0.00           H
ATOM   4265  CB  ASP A 284     111.820  37.510 130.470  1.00  0.00           C
ATOM   4266  HB1 ASP A 284     111.370  37.640 129.470  1.00  0.00           H
ATOM   4267  HB2 ASP A 284     112.670  36.830 130.230  1.00  0.00           H
ATOM   4268  CG  ASP A 284     111.020  36.540 131.330  1.00  0.00           C
ATOM   4269  OD1 ASP A 284     110.650  35.440 130.780  1.00  0.00           O
ATOM   4270  OD2 ASP A 284     110.850  36.850 132.520  1.00  0.00           O
ATOM   4271  C   ASP A 284     113.310  39.590 130.490  1.00  0.00           C
ATOM   4272  O   ASP A 284     114.200  39.000 129.880  1.00  0.00           O
ATOM   4273  N   HIS A 285     113.210  40.950 130.560  1.00  0.00           N
ATOM   4274  HN  HIS A 285     112.460  41.300 131.120  1.00  0.00           H
ATOM   4275  CA  HIS A 285     114.180  42.010 130.140  1.00  0.00           C
ATOM   4276  HA  HIS A 285     113.750  42.940 130.470  1.00  0.00           H
ATOM   4277  CB  HIS A 285     115.610  42.040 130.770  1.00  0.00           C
ATOM   4278  HB1 HIS A 285     115.530  41.890 131.870  1.00  0.00           H
ATOM   4279  HB2 HIS A 285     116.220  41.250 130.300  1.00  0.00           H
ATOM   4280  ND1 HIS A 285     115.950  44.440 131.050  1.00  0.00           N
ATOM   4281  CG  HIS A 285     116.360  43.290 130.450  1.00  0.00           C
ATOM   4282  CE1 HIS A 285     116.840  45.360 130.830  1.00  0.00           C
ATOM   4283  HE1 HIS A 285     116.800  46.350 131.300  1.00  0.00           H
ATOM   4284  NE2 HIS A 285     117.900  44.860 130.130  1.00  0.00           N
ATOM   4285  HE2 HIS A 285     118.550  45.450 129.660  1.00  0.00           H
ATOM   4286  CD2 HIS A 285     117.510  43.580 129.750  1.00  0.00           C
ATOM   4287  HD2 HIS A 285     118.100  42.960 129.090  1.00  0.00           H
ATOM   4288  C   HIS A 285     114.130  42.090 128.630  1.00  0.00           C
ATOM   4289  O   HIS A 285     115.160  41.860 127.970  1.00  0.00           O
ATOM   4290  N   LYS A 286     112.920  42.160 128.060  1.00  0.00           N
ATOM   4291  HN  LYS A 286     112.080  42.330 128.580  1.00  0.00           H
ATOM   4292  CA  LYS A 286     112.700  42.080 126.620  1.00  0.00           C
ATOM   4293  HA  LYS A 286     113.520  42.320 125.960  1.00  0.00           H
ATOM   4294  CB  LYS A 286     112.040  40.710 126.230  1.00  0.00           C
ATOM   4295  HB1 LYS A 286     111.170  40.480 126.880  1.00  0.00           H
ATOM   4296  HB2 LYS A 286     111.720  40.790 125.170  1.00  0.00           H
ATOM   4297  CG  LYS A 286     112.970  39.530 126.430  1.00  0.00           C
ATOM   4298  HG1 LYS A 286     113.470  39.400 127.410  1.00  0.00           H
ATOM   4299  HG2 LYS A 286     113.780  39.680 125.690  1.00  0.00           H
ATOM   4300  CD  LYS A 286     112.340  38.130 126.100  1.00  0.00           C
ATOM   4301  HD1 LYS A 286     112.230  37.930 125.010  1.00  0.00           H
ATOM   4302  HD2 LYS A 286     111.290  38.120 126.470  1.00  0.00           H
ATOM   4303  CE  LYS A 286     113.110  37.000 126.820  1.00  0.00           C
ATOM   4304  HE1 LYS A 286     112.720  35.980 126.570  1.00  0.00           H
ATOM   4305  HE2 LYS A 286     113.050  37.080 127.930  1.00  0.00           H
ATOM   4306  NZ  LYS A 286     114.470  37.190 126.400  1.00  0.00           N
ATOM   4307  HZ1 LYS A 286     114.860  38.060 126.800  1.00  0.00           H
ATOM   4308  HZ2 LYS A 286     115.070  36.400 126.700  1.00  0.00           H
ATOM   4309  HZ3 LYS A 286     114.670  37.220 125.380  1.00  0.00           H
ATOM   4310  C   LYS A 286     111.730  43.200 126.390  1.00  0.00           C
ATOM   4311  O   LYS A 286     110.980  43.580 127.320  1.00  0.00           O
ATOM   4312  N   ASN A 287     111.670  43.650 125.120  1.00  0.00           N
ATOM   4313  HN  ASN A 287     112.370  43.240 124.540  1.00  0.00           H
ATOM   4314  CA  ASN A 287     110.830  44.710 124.520  1.00  0.00           C
ATOM   4315  HA  ASN A 287     110.900  44.550 123.460  1.00  0.00           H
ATOM   4316  CB  ASN A 287     109.300  44.600 125.000  1.00  0.00           C
ATOM   4317  HB1 ASN A 287     109.060  43.510 125.020  1.00  0.00           H
ATOM   4318  HB2 ASN A 287     109.220  44.960 126.040  1.00  0.00           H
ATOM   4319  CG  ASN A 287     108.340  45.440 124.120  1.00  0.00           C
ATOM   4320  OD1 ASN A 287     108.720  46.390 123.470  1.00  0.00           O
ATOM   4321  ND2 ASN A 287     107.100  44.970 124.130  1.00  0.00           N
ATOM   4322 HD21 ASN A 287     106.890  44.200 124.730  1.00  0.00           H
ATOM   4323 HD22 ASN A 287     106.530  45.400 123.430  1.00  0.00           H
ATOM   4324  C   ASN A 287     111.430  46.150 124.760  1.00  0.00           C
ATOM   4325  O   ASN A 287     111.000  46.940 125.610  1.00  0.00           O
ATOM   4326  N   PRO A 288     112.570  46.520 124.090  1.00  0.00           N
ATOM   4327  CD  PRO A 288     113.520  45.600 123.370  1.00  0.00           C
ATOM   4328  HD1 PRO A 288     112.950  44.960 122.650  1.00  0.00           H
ATOM   4329  HD2 PRO A 288     114.210  45.090 124.080  1.00  0.00           H
ATOM   4330  CA  PRO A 288     112.960  47.930 124.020  1.00  0.00           C
ATOM   4331  HA  PRO A 288     112.910  48.230 125.060  1.00  0.00           H
ATOM   4332  CB  PRO A 288     114.390  47.890 123.390  1.00  0.00           C
ATOM   4333  HB1 PRO A 288     114.550  48.690 122.640  1.00  0.00           H
ATOM   4334  HB2 PRO A 288     115.110  47.860 124.230  1.00  0.00           H
ATOM   4335  CG  PRO A 288     114.480  46.570 122.600  1.00  0.00           C
ATOM   4336  HG1 PRO A 288     115.490  46.110 122.500  1.00  0.00           H
ATOM   4337  HG2 PRO A 288     114.020  46.640 121.600  1.00  0.00           H
ATOM   4338  C   PRO A 288     111.930  48.850 123.360  1.00  0.00           C
ATOM   4339  O   PRO A 288     111.190  48.410 122.450  1.00  0.00           O
ATOM   4340  N   THR A 289     111.770  50.110 123.770  1.00  0.00           N
ATOM   4341  HN  THR A 289     112.400  50.450 124.470  1.00  0.00           H
ATOM   4342  CA  THR A 289     110.960  51.060 123.040  1.00  0.00           C
ATOM   4343  HA  THR A 289     110.150  50.510 122.600  1.00  0.00           H
ATOM   4344  CB  THR A 289     110.390  52.190 123.890  1.00  0.00           C
ATOM   4345  HB  THR A 289     111.250  52.750 124.320  1.00  0.00           H
ATOM   4346  OG1 THR A 289     109.590  51.700 124.990  1.00  0.00           O
ATOM   4347  HG1 THR A 289     109.950  50.840 125.240  1.00  0.00           H
ATOM   4348  CG2 THR A 289     109.550  53.270 123.160  1.00  0.00           C
ATOM   4349 HG21 THR A 289     110.060  53.680 122.260  1.00  0.00           H
ATOM   4350 HG22 THR A 289     108.640  52.820 122.710  1.00  0.00           H
ATOM   4351 HG23 THR A 289     109.180  54.080 123.820  1.00  0.00           H
ATOM   4352  C   THR A 289     111.850  51.690 121.920  1.00  0.00           C
ATOM   4353  O   THR A 289     111.830  51.270 120.770  1.00  0.00           O
ATOM   4354  N   VAL A 290     112.660  52.720 122.230  1.00  0.00           N
ATOM   4355  HN  VAL A 290     112.580  53.120 123.140  1.00  0.00           H
ATOM   4356  CA  VAL A 290     113.650  53.340 121.320  1.00  0.00           C
ATOM   4357  HA  VAL A 290     113.790  52.770 120.420  1.00  0.00           H
ATOM   4358  CB  VAL A 290     113.360  54.820 120.930  1.00  0.00           C
ATOM   4359  HB  VAL A 290     114.170  55.260 120.310  1.00  0.00           H
ATOM   4360  CG1 VAL A 290     112.180  54.800 120.000  1.00  0.00           C
ATOM   4361 HG11 VAL A 290     111.750  55.820 119.910  1.00  0.00           H
ATOM   4362 HG12 VAL A 290     112.550  54.390 119.030  1.00  0.00           H
ATOM   4363 HG13 VAL A 290     111.460  54.030 120.360  1.00  0.00           H
ATOM   4364  CG2 VAL A 290     113.180  55.810 122.060  1.00  0.00           C
ATOM   4365 HG21 VAL A 290     112.280  55.520 122.640  1.00  0.00           H
ATOM   4366 HG22 VAL A 290     114.010  55.780 122.810  1.00  0.00           H
ATOM   4367 HG23 VAL A 290     113.140  56.880 121.770  1.00  0.00           H
ATOM   4368  C   VAL A 290     115.020  53.300 121.910  1.00  0.00           C
ATOM   4369  O   VAL A 290     116.020  53.660 121.330  1.00  0.00           O
ATOM   4370  N   THR A 291     115.120  52.800 123.170  1.00  0.00           N
ATOM   4371  HN  THR A 291     114.310  52.520 123.680  1.00  0.00           H
ATOM   4372  CA  THR A 291     116.520  52.690 123.800  1.00  0.00           C
ATOM   4373  HA  THR A 291     117.010  53.650 123.840  1.00  0.00           H
ATOM   4374  CB  THR A 291     116.560  52.130 125.260  1.00  0.00           C
ATOM   4375  HB  THR A 291     115.920  52.780 125.900  1.00  0.00           H
ATOM   4376  OG1 THR A 291     117.840  52.060 125.870  1.00  0.00           O
ATOM   4377  HG1 THR A 291     117.670  51.880 126.800  1.00  0.00           H
ATOM   4378  CG2 THR A 291     115.910  50.700 125.220  1.00  0.00           C
ATOM   4379 HG21 THR A 291     116.130  50.270 126.220  1.00  0.00           H
ATOM   4380 HG22 THR A 291     114.810  50.830 125.110  1.00  0.00           H
ATOM   4381 HG23 THR A 291     116.400  50.040 124.480  1.00  0.00           H
ATOM   4382  C   THR A 291     117.490  51.850 123.000  1.00  0.00           C
ATOM   4383  O   THR A 291     117.170  50.980 122.210  1.00  0.00           O
ATOM   4384  N   ARG A 292     118.820  52.100 123.120  1.00  0.00           N
ATOM   4385  HN  ARG A 292     119.080  52.840 123.740  1.00  0.00           H
ATOM   4386  CA  ARG A 292     120.000  51.450 122.600  1.00  0.00           C
ATOM   4387  HA  ARG A 292     120.870  51.800 123.150  1.00  0.00           H
ATOM   4388  CB  ARG A 292     119.840  49.890 122.720  1.00  0.00           C
ATOM   4389  HB1 ARG A 292     119.040  49.530 122.030  1.00  0.00           H
ATOM   4390  HB2 ARG A 292     120.800  49.450 122.390  1.00  0.00           H
ATOM   4391  CG  ARG A 292     119.500  49.370 124.110  1.00  0.00           C
ATOM   4392  HG1 ARG A 292     118.590  49.910 124.440  1.00  0.00           H
ATOM   4393  HG2 ARG A 292     120.240  49.550 124.910  1.00  0.00           H
ATOM   4394  CD  ARG A 292     119.350  47.860 124.170  1.00  0.00           C
ATOM   4395  HD1 ARG A 292     120.310  47.290 124.140  1.00  0.00           H
ATOM   4396  HD2 ARG A 292     118.710  47.590 123.310  1.00  0.00           H
ATOM   4397  NE  ARG A 292     118.620  47.470 125.450  1.00  0.00           N
ATOM   4398  HE  ARG A 292     118.810  48.030 126.250  1.00  0.00           H
ATOM   4399  CZ  ARG A 292     118.140  46.240 125.600  1.00  0.00           C
ATOM   4400  NH1 ARG A 292     118.190  45.340 124.660  1.00  0.00           N
ATOM   4401 HH11 ARG A 292     117.630  44.510 124.690  1.00  0.00           H
ATOM   4402 HH12 ARG A 292     118.470  45.670 123.760  1.00  0.00           H
ATOM   4403  NH2 ARG A 292     117.590  45.880 126.780  1.00  0.00           N
ATOM   4404 HH21 ARG A 292     117.330  44.910 126.850  1.00  0.00           H
ATOM   4405 HH22 ARG A 292     117.530  46.530 127.530  1.00  0.00           H
ATOM   4406  C   ARG A 292     120.210  51.720 121.120  1.00  0.00           C
ATOM   4407  O   ARG A 292     121.160  51.230 120.470  1.00  0.00           O
ATOM   4408  N   GLU A 293     119.240  52.480 120.610  1.00  0.00           N
ATOM   4409  HN  GLU A 293     118.500  52.800 121.190  1.00  0.00           H
ATOM   4410  CA  GLU A 293     119.070  52.680 119.170  1.00  0.00           C
ATOM   4411  HA  GLU A 293     120.000  52.470 118.660  1.00  0.00           H
ATOM   4412  CB  GLU A 293     118.030  51.650 118.650  1.00  0.00           C
ATOM   4413  HB1 GLU A 293     117.030  51.940 119.020  1.00  0.00           H
ATOM   4414  HB2 GLU A 293     117.990  51.750 117.550  1.00  0.00           H
ATOM   4415  CG  GLU A 293     118.500  50.210 118.960  1.00  0.00           C
ATOM   4416  HG1 GLU A 293     118.250  50.080 120.030  1.00  0.00           H
ATOM   4417  HG2 GLU A 293     119.590  50.100 118.780  1.00  0.00           H
ATOM   4418  CD  GLU A 293     117.750  49.190 118.090  1.00  0.00           C
ATOM   4419  OE1 GLU A 293     117.140  48.250 118.740  1.00  0.00           O
ATOM   4420  OE2 GLU A 293     117.810  49.300 116.840  1.00  0.00           O
ATOM   4421  C   GLU A 293     118.850  54.160 118.840  1.00  0.00           C
ATOM   4422  O   GLU A 293     119.740  54.820 118.350  1.00  0.00           O
ATOM   4423  N   GLN A 294     117.670  54.730 119.120  1.00  0.00           N
ATOM   4424  HN  GLN A 294     116.990  54.140 119.530  1.00  0.00           H
ATOM   4425  CA  GLN A 294     117.400  56.110 118.700  1.00  0.00           C
ATOM   4426  HA  GLN A 294     118.000  56.300 117.820  1.00  0.00           H
ATOM   4427  CB  GLN A 294     115.970  56.320 118.190  1.00  0.00           C
ATOM   4428  HB1 GLN A 294     115.370  56.530 119.100  1.00  0.00           H
ATOM   4429  HB2 GLN A 294     116.030  57.240 117.570  1.00  0.00           H
ATOM   4430  CG  GLN A 294     115.320  55.170 117.290  1.00  0.00           C
ATOM   4431  HG1 GLN A 294     114.330  55.490 116.900  1.00  0.00           H
ATOM   4432  HG2 GLN A 294     115.150  54.150 117.700  1.00  0.00           H
ATOM   4433  CD  GLN A 294     116.190  54.840 116.040  1.00  0.00           C
ATOM   4434  OE1 GLN A 294     116.680  53.770 115.850  1.00  0.00           O
ATOM   4435  NE2 GLN A 294     116.430  55.940 115.300  1.00  0.00           N
ATOM   4436 HE21 GLN A 294     116.160  56.820 115.700  1.00  0.00           H
ATOM   4437 HE22 GLN A 294     116.950  55.730 114.470  1.00  0.00           H
ATOM   4438  C   GLN A 294     117.830  57.130 119.780  1.00  0.00           C
ATOM   4439  O   GLN A 294     118.140  58.240 119.380  1.00  0.00           O
ATOM   4440  N   VAL A 295     117.970  56.810 121.070  1.00  0.00           N
ATOM   4441  HN  VAL A 295     117.920  55.850 121.330  1.00  0.00           H
ATOM   4442  CA  VAL A 295     118.250  57.620 122.210  1.00  0.00           C
ATOM   4443  HA  VAL A 295     117.530  58.430 122.230  1.00  0.00           H
ATOM   4444  CB  VAL A 295     118.140  56.800 123.470  1.00  0.00           C
ATOM   4445  HB  VAL A 295     118.590  55.810 123.250  1.00  0.00           H
ATOM   4446  CG1 VAL A 295     118.950  57.300 124.680  1.00  0.00           C
ATOM   4447 HG11 VAL A 295     118.800  58.370 124.930  1.00  0.00           H
ATOM   4448 HG12 VAL A 295     118.700  56.630 125.540  1.00  0.00           H
ATOM   4449 HG13 VAL A 295     120.060  57.260 124.570  1.00  0.00           H
ATOM   4450  CG2 VAL A 295     116.680  56.500 123.870  1.00  0.00           C
ATOM   4451 HG21 VAL A 295     116.520  55.750 124.680  1.00  0.00           H
ATOM   4452 HG22 VAL A 295     116.050  57.350 124.210  1.00  0.00           H
ATOM   4453 HG23 VAL A 295     116.080  56.140 123.010  1.00  0.00           H
ATOM   4454  C   VAL A 295     119.610  58.270 122.110  1.00  0.00           C
ATOM   4455  O   VAL A 295     119.760  59.470 122.300  1.00  0.00           O
ATOM   4456  N   ASP A 296     120.630  57.490 121.620  1.00  0.00           N
ATOM   4457  HN  ASP A 296     120.470  56.520 121.460  1.00  0.00           H
ATOM   4458  CA  ASP A 296     121.980  57.960 121.310  1.00  0.00           C
ATOM   4459  HA  ASP A 296     122.390  58.480 122.160  1.00  0.00           H
ATOM   4460  CB  ASP A 296     122.960  56.790 120.910  1.00  0.00           C
ATOM   4461  HB1 ASP A 296     122.390  56.050 120.310  1.00  0.00           H
ATOM   4462  HB2 ASP A 296     123.770  57.070 120.200  1.00  0.00           H
ATOM   4463  CG  ASP A 296     123.590  55.990 122.060  1.00  0.00           C
ATOM   4464  OD1 ASP A 296     124.070  54.850 121.850  1.00  0.00           O
ATOM   4465  OD2 ASP A 296     123.630  56.580 123.190  1.00  0.00           O
ATOM   4466  C   ASP A 296     121.970  59.020 120.200  1.00  0.00           C
ATOM   4467  O   ASP A 296     122.530  60.080 120.340  1.00  0.00           O
ATOM   4468  N   PHE A 297     121.300  58.680 119.100  1.00  0.00           N
ATOM   4469  HN  PHE A 297     121.110  57.730 118.890  1.00  0.00           H
ATOM   4470  CA  PHE A 297     121.160  59.540 117.910  1.00  0.00           C
ATOM   4471  HA  PHE A 297     122.180  59.790 117.660  1.00  0.00           H
ATOM   4472  CB  PHE A 297     120.610  58.660 116.830  1.00  0.00           C
ATOM   4473  HB1 PHE A 297     121.390  57.920 116.560  1.00  0.00           H
ATOM   4474  HB2 PHE A 297     119.610  58.230 117.040  1.00  0.00           H
ATOM   4475  CG  PHE A 297     120.260  59.530 115.560  1.00  0.00           C
ATOM   4476  CD1 PHE A 297     121.270  59.570 114.500  1.00  0.00           C
ATOM   4477  HD1 PHE A 297     122.250  59.190 114.740  1.00  0.00           H
ATOM   4478  CE1 PHE A 297     121.000  60.340 113.350  1.00  0.00           C
ATOM   4479  HE1 PHE A 297     121.670  60.550 112.520  1.00  0.00           H
ATOM   4480  CZ  PHE A 297     119.760  60.930 113.220  1.00  0.00           C
ATOM   4481  HZ  PHE A 297     119.590  61.460 112.290  1.00  0.00           H
ATOM   4482  CD2 PHE A 297     119.030  60.110 115.350  1.00  0.00           C
ATOM   4483  HD2 PHE A 297     118.230  59.970 116.060  1.00  0.00           H
ATOM   4484  CE2 PHE A 297     118.770  60.730 114.130  1.00  0.00           C
ATOM   4485  HE2 PHE A 297     117.770  61.070 113.900  1.00  0.00           H
ATOM   4486  C   PHE A 297     120.400  60.810 118.120  1.00  0.00           C
ATOM   4487  O   PHE A 297     120.900  61.880 117.780  1.00  0.00           O
ATOM   4488  N   GLN A 298     119.250  60.820 118.790  1.00  0.00           N
ATOM   4489  HN  GLN A 298     118.680  60.050 119.040  1.00  0.00           H
ATOM   4490  CA  GLN A 298     118.700  62.030 119.370  1.00  0.00           C
ATOM   4491  HA  GLN A 298     118.310  62.740 118.660  1.00  0.00           H
ATOM   4492  CB  GLN A 298     117.540  61.570 120.220  1.00  0.00           C
ATOM   4493  HB1 GLN A 298     117.130  60.760 119.580  1.00  0.00           H
ATOM   4494  HB2 GLN A 298     117.800  61.060 121.170  1.00  0.00           H
ATOM   4495  CG  GLN A 298     116.440  62.680 120.580  1.00  0.00           C
ATOM   4496  HG1 GLN A 298     116.870  63.640 120.940  1.00  0.00           H
ATOM   4497  HG2 GLN A 298     115.880  62.390 121.490  1.00  0.00           H
ATOM   4498  CD  GLN A 298     115.390  63.010 119.520  1.00  0.00           C
ATOM   4499  OE1 GLN A 298     115.770  63.460 118.430  1.00  0.00           O
ATOM   4500  NE2 GLN A 298     114.110  62.640 119.740  1.00  0.00           N
ATOM   4501 HE21 GLN A 298     113.760  62.240 120.580  1.00  0.00           H
ATOM   4502 HE22 GLN A 298     113.490  62.720 118.950  1.00  0.00           H
ATOM   4503  C   GLN A 298     119.700  62.850 120.280  1.00  0.00           C
ATOM   4504  O   GLN A 298     119.930  64.030 120.070  1.00  0.00           O
ATOM   4505  N   HIS A 299     120.310  62.180 121.280  1.00  0.00           N
ATOM   4506  HN  HIS A 299     120.120  61.210 121.450  1.00  0.00           H
ATOM   4507  CA  HIS A 299     121.280  62.900 122.180  1.00  0.00           C
ATOM   4508  HA  HIS A 299     120.690  63.710 122.600  1.00  0.00           H
ATOM   4509  CB  HIS A 299     121.740  62.080 123.350  1.00  0.00           C
ATOM   4510  HB1 HIS A 299     120.940  61.670 124.000  1.00  0.00           H
ATOM   4511  HB2 HIS A 299     122.310  61.140 123.140  1.00  0.00           H
ATOM   4512  ND1 HIS A 299     122.110  63.700 125.240  1.00  0.00           N
ATOM   4513  CG  HIS A 299     122.590  62.700 124.490  1.00  0.00           C
ATOM   4514  CE1 HIS A 299     122.980  63.770 126.260  1.00  0.00           C
ATOM   4515  HE1 HIS A 299     123.020  64.560 127.010  1.00  0.00           H
ATOM   4516  NE2 HIS A 299     123.930  62.830 126.190  1.00  0.00           N
ATOM   4517  HE2 HIS A 299     124.580  62.590 126.910  1.00  0.00           H
ATOM   4518  CD2 HIS A 299     123.720  62.160 125.040  1.00  0.00           C
ATOM   4519  HD2 HIS A 299     124.240  61.230 124.830  1.00  0.00           H
ATOM   4520  C   HIS A 299     122.370  63.590 121.490  1.00  0.00           C
ATOM   4521  O   HIS A 299     122.730  64.720 121.790  1.00  0.00           O
ATOM   4522  N   HIS A 300     122.840  63.000 120.380  1.00  0.00           N
ATOM   4523  HN  HIS A 300     122.570  62.070 120.120  1.00  0.00           H
ATOM   4524  CA  HIS A 300     123.860  63.410 119.430  1.00  0.00           C
ATOM   4525  HA  HIS A 300     124.760  63.610 119.990  1.00  0.00           H
ATOM   4526  CB  HIS A 300     124.140  62.300 118.350  1.00  0.00           C
ATOM   4527  HB1 HIS A 300     124.370  61.350 118.880  1.00  0.00           H
ATOM   4528  HB2 HIS A 300     123.240  62.040 117.750  1.00  0.00           H
ATOM   4529  ND1 HIS A 300     126.470  61.970 117.650  1.00  0.00           N
ATOM   4530  CG  HIS A 300     125.310  62.620 117.490  1.00  0.00           C
ATOM   4531  CE1 HIS A 300     127.340  62.420 116.730  1.00  0.00           C
ATOM   4532  HE1 HIS A 300     128.360  62.060 116.580  1.00  0.00           H
ATOM   4533  NE2 HIS A 300     126.740  63.320 115.940  1.00  0.00           N
ATOM   4534  HE2 HIS A 300     127.190  64.000 115.370  1.00  0.00           H
ATOM   4535  CD2 HIS A 300     125.420  63.410 116.360  1.00  0.00           C
ATOM   4536  HD2 HIS A 300     124.630  64.000 115.910  1.00  0.00           H
ATOM   4537  C   HIS A 300     123.440  64.700 118.700  1.00  0.00           C
ATOM   4538  O   HIS A 300     124.220  65.670 118.580  1.00  0.00           O
ATOM   4539  N   GLN A 301     122.170  64.740 118.200  1.00  0.00           N
ATOM   4540  HN  GLN A 301     121.520  63.980 118.140  1.00  0.00           H
ATOM   4541  CA  GLN A 301     121.620  65.850 117.490  1.00  0.00           C
ATOM   4542  HA  GLN A 301     122.280  66.050 116.650  1.00  0.00           H
ATOM   4543  CB  GLN A 301     120.180  65.540 116.970  1.00  0.00           C
ATOM   4544  HB1 GLN A 301     119.470  65.380 117.810  1.00  0.00           H
ATOM   4545  HB2 GLN A 301     119.730  66.480 116.590  1.00  0.00           H
ATOM   4546  CG  GLN A 301     119.980  64.380 115.960  1.00  0.00           C
ATOM   4547  HG1 GLN A 301     119.210  64.670 115.210  1.00  0.00           H
ATOM   4548  HG2 GLN A 301     119.600  63.520 116.540  1.00  0.00           H
ATOM   4549  CD  GLN A 301     121.240  64.070 115.140  1.00  0.00           C
ATOM   4550  OE1 GLN A 301     121.790  64.900 114.500  1.00  0.00           O
ATOM   4551  NE2 GLN A 301     121.600  62.790 115.170  1.00  0.00           N
ATOM   4552 HE21 GLN A 301     121.160  62.130 115.770  1.00  0.00           H
ATOM   4553 HE22 GLN A 301     122.190  62.500 114.410  1.00  0.00           H
ATOM   4554  C   GLN A 301     121.530  67.120 118.250  1.00  0.00           C
ATOM   4555  O   GLN A 301     121.760  68.210 117.700  1.00  0.00           O
ATOM   4556  N   LEU A 302     121.190  67.030 119.570  1.00  0.00           N
ATOM   4557  HN  LEU A 302     121.060  66.110 119.950  1.00  0.00           H
ATOM   4558  CA  LEU A 302     121.140  68.120 120.460  1.00  0.00           C
ATOM   4559  HA  LEU A 302     120.320  68.760 120.180  1.00  0.00           H
ATOM   4560  CB  LEU A 302     120.840  67.700 121.960  1.00  0.00           C
ATOM   4561  HB1 LEU A 302     121.630  67.000 122.280  1.00  0.00           H
ATOM   4562  HB2 LEU A 302     120.840  68.620 122.590  1.00  0.00           H
ATOM   4563  CG  LEU A 302     119.450  67.080 122.410  1.00  0.00           C
ATOM   4564  HG  LEU A 302     119.180  66.330 121.640  1.00  0.00           H
ATOM   4565  CD1 LEU A 302     119.550  66.340 123.720  1.00  0.00           C
ATOM   4566 HD11 LEU A 302     119.780  67.060 124.540  1.00  0.00           H
ATOM   4567 HD12 LEU A 302     118.750  65.690 124.120  1.00  0.00           H
ATOM   4568 HD13 LEU A 302     120.440  65.680 123.640  1.00  0.00           H
ATOM   4569  CD2 LEU A 302     118.250  68.030 122.660  1.00  0.00           C
ATOM   4570 HD21 LEU A 302     117.350  67.390 122.500  1.00  0.00           H
ATOM   4571 HD22 LEU A 302     118.280  68.570 123.630  1.00  0.00           H
ATOM   4572 HD23 LEU A 302     118.210  68.860 121.920  1.00  0.00           H
ATOM   4573  C   LEU A 302     122.350  69.090 120.440  1.00  0.00           C
ATOM   4574  O   LEU A 302     122.260  70.330 120.410  1.00  0.00           O
ATOM   4575  N   ALA A 303     123.620  68.510 120.540  1.00  0.00           N
ATOM   4576  HN  ALA A 303     123.660  67.520 120.420  1.00  0.00           H
ATOM   4577  CA  ALA A 303     124.890  69.180 120.500  1.00  0.00           C
ATOM   4578  HA  ALA A 303     124.760  70.010 121.170  1.00  0.00           H
ATOM   4579  CB  ALA A 303     125.970  68.150 120.820  1.00  0.00           C
ATOM   4580  HB1 ALA A 303     125.770  67.270 120.170  1.00  0.00           H
ATOM   4581  HB2 ALA A 303     126.980  68.550 120.610  1.00  0.00           H
ATOM   4582  HB3 ALA A 303     125.950  67.870 121.900  1.00  0.00           H
ATOM   4583  C   ALA A 303     125.140  69.880 119.210  1.00  0.00           C
ATOM   4584  O   ALA A 303     125.910  70.890 119.210  1.00  0.00           O
ATOM   4585  N   GLU A 304     124.550  69.510 117.990  1.00  0.00           N
ATOM   4586  HN  GLU A 304     123.860  68.790 118.050  1.00  0.00           H
ATOM   4587  CA  GLU A 304     124.700  70.230 116.720  1.00  0.00           C
ATOM   4588  HA  GLU A 304     125.740  70.370 116.470  1.00  0.00           H
ATOM   4589  CB  GLU A 304     124.160  69.370 115.550  1.00  0.00           C
ATOM   4590  HB1 GLU A 304     123.080  69.160 115.640  1.00  0.00           H
ATOM   4591  HB2 GLU A 304     124.350  69.950 114.620  1.00  0.00           H
ATOM   4592  CG  GLU A 304     124.800  68.030 115.300  1.00  0.00           C
ATOM   4593  HG1 GLU A 304     124.090  67.470 114.660  1.00  0.00           H
ATOM   4594  HG2 GLU A 304     125.050  67.520 116.260  1.00  0.00           H
ATOM   4595  CD  GLU A 304     126.220  68.180 114.620  1.00  0.00           C
ATOM   4596  OE1 GLU A 304     127.250  68.380 115.280  1.00  0.00           O
ATOM   4597  OE2 GLU A 304     126.190  68.240 113.390  1.00  0.00           O
ATOM   4598  C   GLU A 304     124.110  71.630 116.760  1.00  0.00           C
ATOM   4599  O   GLU A 304     124.700  72.620 116.210  1.00  0.00           O
ATOM   4600  N   ALA A 305     122.970  71.720 117.480  1.00  0.00           N
ATOM   4601  HN  ALA A 305     122.520  70.920 117.880  1.00  0.00           H
ATOM   4602  CA  ALA A 305     122.190  72.960 117.680  1.00  0.00           C
ATOM   4603  HA  ALA A 305     122.390  73.670 116.880  1.00  0.00           H
ATOM   4604  CB  ALA A 305     120.710  72.580 117.650  1.00  0.00           C
ATOM   4605  HB1 ALA A 305     120.490  71.690 118.290  1.00  0.00           H
ATOM   4606  HB2 ALA A 305     120.080  73.360 118.140  1.00  0.00           H
ATOM   4607  HB3 ALA A 305     120.420  72.420 116.590  1.00  0.00           H
ATOM   4608  C   ALA A 305     122.550  73.700 118.960  1.00  0.00           C
ATOM   4609  O   ALA A 305     123.020  74.820 118.880  1.00  0.00           O
ATOM   4610  N   PHE A 306     122.350  73.070 120.150  1.00  0.00           N
ATOM   4611  HN  PHE A 306     122.020  72.130 120.060  1.00  0.00           H
ATOM   4612  CA  PHE A 306     122.450  73.790 121.380  1.00  0.00           C
ATOM   4613  HA  PHE A 306     121.830  74.680 121.370  1.00  0.00           H
ATOM   4614  CB  PHE A 306     121.860  72.950 122.530  1.00  0.00           C
ATOM   4615  HB1 PHE A 306     122.190  71.900 122.400  1.00  0.00           H
ATOM   4616  HB2 PHE A 306     122.290  73.210 123.530  1.00  0.00           H
ATOM   4617  CG  PHE A 306     120.360  73.010 122.630  1.00  0.00           C
ATOM   4618  CD1 PHE A 306     119.630  72.130 121.800  1.00  0.00           C
ATOM   4619  HD1 PHE A 306     120.190  71.420 121.210  1.00  0.00           H
ATOM   4620  CE1 PHE A 306     118.260  72.040 121.760  1.00  0.00           C
ATOM   4621  HE1 PHE A 306     117.840  71.340 121.060  1.00  0.00           H
ATOM   4622  CZ  PHE A 306     117.500  72.900 122.600  1.00  0.00           C
ATOM   4623  HZ  PHE A 306     116.440  72.720 122.730  1.00  0.00           H
ATOM   4624  CD2 PHE A 306     119.630  73.750 123.530  1.00  0.00           C
ATOM   4625  HD2 PHE A 306     120.160  74.440 124.170  1.00  0.00           H
ATOM   4626  CE2 PHE A 306     118.240  73.690 123.470  1.00  0.00           C
ATOM   4627  HE2 PHE A 306     117.680  74.220 124.240  1.00  0.00           H
ATOM   4628  C   PHE A 306     123.770  74.470 121.810  1.00  0.00           C
ATOM   4629  O   PHE A 306     123.730  75.520 122.470  1.00  0.00           O
ATOM   4630  N   LYS A 307     124.920  73.830 121.410  1.00  0.00           N
ATOM   4631  HN  LYS A 307     124.670  73.010 120.890  1.00  0.00           H
ATOM   4632  CA  LYS A 307     126.320  74.210 121.700  1.00  0.00           C
ATOM   4633  HA  LYS A 307     126.580  74.110 122.740  1.00  0.00           H
ATOM   4634  CB  LYS A 307     127.240  73.330 120.850  1.00  0.00           C
ATOM   4635  HB1 LYS A 307     127.070  72.280 121.190  1.00  0.00           H
ATOM   4636  HB2 LYS A 307     127.060  73.330 119.750  1.00  0.00           H
ATOM   4637  CG  LYS A 307     128.760  73.640 120.920  1.00  0.00           C
ATOM   4638  HG1 LYS A 307     129.000  74.020 121.940  1.00  0.00           H
ATOM   4639  HG2 LYS A 307     128.990  74.480 120.220  1.00  0.00           H
ATOM   4640  CD  LYS A 307     129.650  72.380 120.550  1.00  0.00           C
ATOM   4641  HD1 LYS A 307     129.440  71.630 121.340  1.00  0.00           H
ATOM   4642  HD2 LYS A 307     130.730  72.640 120.610  1.00  0.00           H
ATOM   4643  CE  LYS A 307     129.270  71.770 119.180  1.00  0.00           C
ATOM   4644  HE1 LYS A 307     129.280  72.620 118.460  1.00  0.00           H
ATOM   4645  HE2 LYS A 307     128.290  71.260 119.190  1.00  0.00           H
ATOM   4646  NZ  LYS A 307     130.270  70.740 118.580  1.00  0.00           N
ATOM   4647  HZ1 LYS A 307     129.810  70.220 117.810  1.00  0.00           H
ATOM   4648  HZ2 LYS A 307     131.040  71.350 118.260  1.00  0.00           H
ATOM   4649  HZ3 LYS A 307     130.590  70.060 119.290  1.00  0.00           H
ATOM   4650  C   LYS A 307     126.760  75.670 121.410  1.00  0.00           C
ATOM   4651  O   LYS A 307     127.330  76.310 122.290  1.00  0.00           O
ATOM   4652  N   GLN A 308     126.350  76.240 120.200  1.00  0.00           N
ATOM   4653  HN  GLN A 308     125.770  75.770 119.540  1.00  0.00           H
ATOM   4654  CA  GLN A 308     126.610  77.610 119.850  1.00  0.00           C
ATOM   4655  HA  GLN A 308     127.670  77.750 119.980  1.00  0.00           H
ATOM   4656  CB  GLN A 308     126.300  78.060 118.350  1.00  0.00           C
ATOM   4657  HB1 GLN A 308     125.240  77.880 118.070  1.00  0.00           H
ATOM   4658  HB2 GLN A 308     126.460  79.140 118.130  1.00  0.00           H
ATOM   4659  CG  GLN A 308     127.150  77.490 117.110  1.00  0.00           C
ATOM   4660  HG1 GLN A 308     128.220  77.480 117.430  1.00  0.00           H
ATOM   4661  HG2 GLN A 308     127.100  77.920 116.090  1.00  0.00           H
ATOM   4662  CD  GLN A 308     126.800  75.990 116.880  1.00  0.00           C
ATOM   4663  OE1 GLN A 308     127.760  75.140 116.970  1.00  0.00           O
ATOM   4664  NE2 GLN A 308     125.610  75.600 116.380  1.00  0.00           N
ATOM   4665 HE21 GLN A 308     124.800  76.180 116.350  1.00  0.00           H
ATOM   4666 HE22 GLN A 308     125.470  74.620 116.460  1.00  0.00           H
ATOM   4667  C   GLN A 308     125.900  78.580 120.760  1.00  0.00           C
ATOM   4668  O   GLN A 308     126.230  79.770 120.740  1.00  0.00           O
ATOM   4669  N   TYR A 309     124.810  78.130 121.430  1.00  0.00           N
ATOM   4670  HN  TYR A 309     124.460  77.200 121.390  1.00  0.00           H
ATOM   4671  CA  TYR A 309     124.000  79.110 122.210  1.00  0.00           C
ATOM   4672  HA  TYR A 309     124.230  80.120 121.890  1.00  0.00           H
ATOM   4673  CB  TYR A 309     122.510  78.860 122.060  1.00  0.00           C
ATOM   4674  HB1 TYR A 309     122.260  77.870 122.500  1.00  0.00           H
ATOM   4675  HB2 TYR A 309     122.000  79.660 122.630  1.00  0.00           H
ATOM   4676  CG  TYR A 309     122.080  78.900 120.570  1.00  0.00           C
ATOM   4677  CD1 TYR A 309     122.210  79.980 119.770  1.00  0.00           C
ATOM   4678  HD1 TYR A 309     122.380  80.970 120.150  1.00  0.00           H
ATOM   4679  CE1 TYR A 309     122.040  79.950 118.350  1.00  0.00           C
ATOM   4680  HE1 TYR A 309     122.030  80.920 117.870  1.00  0.00           H
ATOM   4681  CZ  TYR A 309     121.550  78.740 117.900  1.00  0.00           C
ATOM   4682  OH  TYR A 309     121.220  78.680 116.510  1.00  0.00           O
ATOM   4683  HH  TYR A 309     121.550  79.490 116.120  1.00  0.00           H
ATOM   4684  CD2 TYR A 309     121.920  77.690 120.000  1.00  0.00           C
ATOM   4685  HD2 TYR A 309     121.800  76.770 120.560  1.00  0.00           H
ATOM   4686  CE2 TYR A 309     121.680  77.550 118.630  1.00  0.00           C
ATOM   4687  HE2 TYR A 309     121.270  76.640 118.210  1.00  0.00           H
ATOM   4688  C   TYR A 309     124.340  78.870 123.690  1.00  0.00           C
ATOM   4689  O   TYR A 309     123.710  79.320 124.580  1.00  0.00           O
ATOM   4690  N   ASN A 310     125.310  77.930 124.000  1.00  0.00           N
ATOM   4691  HN  ASN A 310     125.800  77.320 123.380  1.00  0.00           H
ATOM   4692  CA  ASN A 310     125.820  77.860 125.430  1.00  0.00           C
ATOM   4693  HA  ASN A 310     126.700  77.240 125.330  1.00  0.00           H
ATOM   4694  CB  ASN A 310     126.160  79.280 126.080  1.00  0.00           C
ATOM   4695  HB1 ASN A 310     125.210  79.860 126.150  1.00  0.00           H
ATOM   4696  HB2 ASN A 310     126.660  79.230 127.070  1.00  0.00           H
ATOM   4697  CG  ASN A 310     127.200  80.150 125.270  1.00  0.00           C
ATOM   4698  OD1 ASN A 310     127.900  79.720 124.350  1.00  0.00           O
ATOM   4699  ND2 ASN A 310     127.230  81.430 125.470  1.00  0.00           N
ATOM   4700 HD21 ASN A 310     126.710  81.860 126.200  1.00  0.00           H
ATOM   4701 HD22 ASN A 310     127.690  82.050 124.830  1.00  0.00           H
ATOM   4702  C   ASN A 310     124.960  77.010 126.360  1.00  0.00           C
ATOM   4703  O   ASN A 310     125.010  77.110 127.580  1.00  0.00           O
ATOM   4704  N   ILE A 311     124.180  76.100 125.720  1.00  0.00           N
ATOM   4705  HN  ILE A 311     124.140  76.180 124.720  1.00  0.00           H
ATOM   4706  CA  ILE A 311     123.400  75.090 126.480  1.00  0.00           C
ATOM   4707  HA  ILE A 311     123.340  75.300 127.540  1.00  0.00           H
ATOM   4708  CB  ILE A 311     122.020  75.050 125.980  1.00  0.00           C
ATOM   4709  HB  ILE A 311     122.040  74.870 124.890  1.00  0.00           H
ATOM   4710  CG2 ILE A 311     121.250  73.880 126.680  1.00  0.00           C
ATOM   4711 HG21 ILE A 311     121.580  73.830 127.740  1.00  0.00           H
ATOM   4712 HG22 ILE A 311     120.150  74.020 126.700  1.00  0.00           H
ATOM   4713 HG23 ILE A 311     121.510  72.880 126.270  1.00  0.00           H
ATOM   4714  CG1 ILE A 311     121.320  76.400 126.260  1.00  0.00           C
ATOM   4715 HG11 ILE A 311     121.750  77.190 125.610  1.00  0.00           H
ATOM   4716 HG12 ILE A 311     121.600  76.630 127.310  1.00  0.00           H
ATOM   4717  CD  ILE A 311     119.790  76.650 126.150  1.00  0.00           C
ATOM   4718  HD1 ILE A 311     119.390  76.410 125.140  1.00  0.00           H
ATOM   4719  HD2 ILE A 311     119.140  76.080 126.850  1.00  0.00           H
ATOM   4720  HD3 ILE A 311     119.590  77.730 126.290  1.00  0.00           H
ATOM   4721  C   ILE A 311     124.070  73.700 126.310  1.00  0.00           C
ATOM   4722  O   ILE A 311     124.130  73.160 125.220  1.00  0.00           O
ATOM   4723  N   SER A 312     124.520  73.000 127.370  1.00  0.00           N
ATOM   4724  HN  SER A 312     124.200  73.250 128.290  1.00  0.00           H
ATOM   4725  CA  SER A 312     125.020  71.630 127.210  1.00  0.00           C
ATOM   4726  HA  SER A 312     125.020  71.380 126.160  1.00  0.00           H
ATOM   4727  CB  SER A 312     126.510  71.560 127.760  1.00  0.00           C
ATOM   4728  HB1 SER A 312     126.630  71.910 128.810  1.00  0.00           H
ATOM   4729  HB2 SER A 312     127.150  72.300 127.230  1.00  0.00           H
ATOM   4730  OG  SER A 312     127.070  70.250 127.440  1.00  0.00           O
ATOM   4731  HG1 SER A 312     127.080  69.750 128.250  1.00  0.00           H
ATOM   4732  C   SER A 312     124.060  70.830 127.930  1.00  0.00           C
ATOM   4733  O   SER A 312     123.500  71.280 128.930  1.00  0.00           O
ATOM   4734  N   TRP A 313     123.730  69.610 127.440  1.00  0.00           N
ATOM   4735  HN  TRP A 313     124.040  69.390 126.520  1.00  0.00           H
ATOM   4736  CA  TRP A 313     122.720  68.680 127.930  1.00  0.00           C
ATOM   4737  HA  TRP A 313     122.220  69.220 128.720  1.00  0.00           H
ATOM   4738  CB  TRP A 313     121.800  68.160 126.760  1.00  0.00           C
ATOM   4739  HB1 TRP A 313     122.590  67.900 126.030  1.00  0.00           H
ATOM   4740  HB2 TRP A 313     121.240  67.270 127.110  1.00  0.00           H
ATOM   4741  CG  TRP A 313     120.800  69.210 126.230  1.00  0.00           C
ATOM   4742  CD1 TRP A 313     120.910  69.950 125.090  1.00  0.00           C
ATOM   4743  HD1 TRP A 313     121.720  69.860 124.380  1.00  0.00           H
ATOM   4744  NE1 TRP A 313     119.900  70.860 125.020  1.00  0.00           N
ATOM   4745  HE1 TRP A 313     119.770  71.390 124.210  1.00  0.00           H
ATOM   4746  CE2 TRP A 313     119.130  70.790 126.170  1.00  0.00           C
ATOM   4747  CD2 TRP A 313     119.640  69.690 126.980  1.00  0.00           C
ATOM   4748  CE3 TRP A 313     118.970  69.300 128.100  1.00  0.00           C
ATOM   4749  HE3 TRP A 313     119.390  68.470 128.660  1.00  0.00           H
ATOM   4750  CZ3 TRP A 313     117.740  69.900 128.380  1.00  0.00           C
ATOM   4751  HZ3 TRP A 313     117.200  69.720 129.290  1.00  0.00           H
ATOM   4752  CZ2 TRP A 313     118.010  71.570 126.580  1.00  0.00           C
ATOM   4753  HZ2 TRP A 313     117.590  72.260 125.870  1.00  0.00           H
ATOM   4754  CH2 TRP A 313     117.360  71.070 127.750  1.00  0.00           C
ATOM   4755  HH2 TRP A 313     116.450  71.610 128.010  1.00  0.00           H
ATOM   4756  C   TRP A 313     123.400  67.510 128.640  1.00  0.00           C
ATOM   4757  O   TRP A 313     124.570  67.160 128.390  1.00  0.00           O
ATOM   4758  N   GLU A 314     122.740  66.860 129.600  1.00  0.00           N
ATOM   4759  HN  GLU A 314     121.900  67.200 130.010  1.00  0.00           H
ATOM   4760  CA  GLU A 314     123.240  65.680 130.230  1.00  0.00           C
ATOM   4761  HA  GLU A 314     124.100  65.200 129.780  1.00  0.00           H
ATOM   4762  CB  GLU A 314     123.770  66.010 131.680  1.00  0.00           C
ATOM   4763  HB1 GLU A 314     124.300  66.990 131.570  1.00  0.00           H
ATOM   4764  HB2 GLU A 314     122.980  66.160 132.440  1.00  0.00           H
ATOM   4765  CG  GLU A 314     124.720  65.020 132.410  1.00  0.00           C
ATOM   4766  HG1 GLU A 314     124.050  64.260 132.870  1.00  0.00           H
ATOM   4767  HG2 GLU A 314     125.300  65.490 133.230  1.00  0.00           H
ATOM   4768  CD  GLU A 314     125.640  64.390 131.430  1.00  0.00           C
ATOM   4769  OE1 GLU A 314     125.290  63.360 130.820  1.00  0.00           O
ATOM   4770  OE2 GLU A 314     126.740  64.960 131.400  1.00  0.00           O
ATOM   4771  C   GLU A 314     122.210  64.600 130.270  1.00  0.00           C
ATOM   4772  O   GLU A 314     121.070  64.880 130.740  1.00  0.00           O
ATOM   4773  N   LEU A 315     122.490  63.300 129.840  1.00  0.00           N
ATOM   4774  HN  LEU A 315     123.400  62.950 129.630  1.00  0.00           H
ATOM   4775  CA  LEU A 315     121.350  62.340 129.750  1.00  0.00           C
ATOM   4776  HA  LEU A 315     120.450  62.870 130.020  1.00  0.00           H
ATOM   4777  CB  LEU A 315     121.400  61.600 128.400  1.00  0.00           C
ATOM   4778  HB1 LEU A 315     121.190  62.340 127.600  1.00  0.00           H
ATOM   4779  HB2 LEU A 315     122.460  61.320 128.230  1.00  0.00           H
ATOM   4780  CG  LEU A 315     120.540  60.330 128.310  1.00  0.00           C
ATOM   4781  HG  LEU A 315     120.760  59.680 129.190  1.00  0.00           H
ATOM   4782  CD1 LEU A 315     119.070  60.720 128.200  1.00  0.00           C
ATOM   4783 HD11 LEU A 315     118.580  61.280 129.020  1.00  0.00           H
ATOM   4784 HD12 LEU A 315     119.000  61.490 127.400  1.00  0.00           H
ATOM   4785 HD13 LEU A 315     118.350  59.930 127.900  1.00  0.00           H
ATOM   4786  CD2 LEU A 315     121.110  59.460 127.120  1.00  0.00           C
ATOM   4787 HD21 LEU A 315     122.190  59.280 127.310  1.00  0.00           H
ATOM   4788 HD22 LEU A 315     120.500  58.530 127.070  1.00  0.00           H
ATOM   4789 HD23 LEU A 315     120.940  60.000 126.160  1.00  0.00           H
ATOM   4790  C   LEU A 315     121.520  61.290 130.880  1.00  0.00           C
ATOM   4791  O   LEU A 315     122.630  60.730 131.090  1.00  0.00           O
ATOM   4792  N   ASP A 316     120.350  60.990 131.510  1.00  0.00           N
ATOM   4793  HN  ASP A 316     119.550  61.550 131.310  1.00  0.00           H
ATOM   4794  CA  ASP A 316     120.260  59.850 132.310  1.00  0.00           C
ATOM   4795  HA  ASP A 316     121.100  59.200 132.130  1.00  0.00           H
ATOM   4796  CB  ASP A 316     120.220  60.190 133.830  1.00  0.00           C
ATOM   4797  HB1 ASP A 316     121.070  60.870 134.010  1.00  0.00           H
ATOM   4798  HB2 ASP A 316     119.220  60.630 134.050  1.00  0.00           H
ATOM   4799  CG  ASP A 316     120.420  59.030 134.750  1.00  0.00           C
ATOM   4800  OD1 ASP A 316     120.250  59.200 135.960  1.00  0.00           O
ATOM   4801  OD2 ASP A 316     120.760  57.900 134.340  1.00  0.00           O
ATOM   4802  C   ASP A 316     119.050  59.110 131.850  1.00  0.00           C
ATOM   4803  O   ASP A 316     118.230  59.560 131.100  1.00  0.00           O
ATOM   4804  N   VAL A 317     118.870  57.830 132.290  1.00  0.00           N
ATOM   4805  HN  VAL A 317     119.540  57.420 132.900  1.00  0.00           H
ATOM   4806  CA  VAL A 317     117.820  57.000 131.700  1.00  0.00           C
ATOM   4807  HA  VAL A 317     117.110  57.670 131.230  1.00  0.00           H
ATOM   4808  CB  VAL A 317     118.330  56.050 130.680  1.00  0.00           C
ATOM   4809  HB  VAL A 317     119.090  55.290 130.990  1.00  0.00           H
ATOM   4810  CG1 VAL A 317     117.140  55.420 130.020  1.00  0.00           C
ATOM   4811 HG11 VAL A 317     116.750  56.170 129.300  1.00  0.00           H
ATOM   4812 HG12 VAL A 317     117.450  54.560 129.390  1.00  0.00           H
ATOM   4813 HG13 VAL A 317     116.440  54.980 130.770  1.00  0.00           H
ATOM   4814  CG2 VAL A 317     119.070  56.810 129.590  1.00  0.00           C
ATOM   4815 HG21 VAL A 317     119.240  56.200 128.670  1.00  0.00           H
ATOM   4816 HG22 VAL A 317     118.530  57.760 129.360  1.00  0.00           H
ATOM   4817 HG23 VAL A 317     120.050  57.130 130.010  1.00  0.00           H
ATOM   4818  C   VAL A 317     117.260  56.210 132.850  1.00  0.00           C
ATOM   4819  O   VAL A 317     117.910  55.420 133.610  1.00  0.00           O
ATOM   4820  N   LEU A 318     115.930  56.330 133.010  1.00  0.00           N
ATOM   4821  HN  LEU A 318     115.440  56.940 132.400  1.00  0.00           H
ATOM   4822  CA  LEU A 318     115.200  55.580 133.950  1.00  0.00           C
ATOM   4823  HA  LEU A 318     115.900  55.390 134.750  1.00  0.00           H
ATOM   4824  CB  LEU A 318     113.870  56.210 134.410  1.00  0.00           C
ATOM   4825  HB1 LEU A 318     114.050  57.260 134.720  1.00  0.00           H
ATOM   4826  HB2 LEU A 318     113.120  56.110 133.600  1.00  0.00           H
ATOM   4827  CG  LEU A 318     113.210  55.520 135.620  1.00  0.00           C
ATOM   4828  HG  LEU A 318     113.040  54.450 135.400  1.00  0.00           H
ATOM   4829  CD1 LEU A 318     114.150  55.700 136.830  1.00  0.00           C
ATOM   4830 HD11 LEU A 318     113.620  55.620 137.800  1.00  0.00           H
ATOM   4831 HD12 LEU A 318     114.990  54.970 136.810  1.00  0.00           H
ATOM   4832 HD13 LEU A 318     114.630  56.700 136.720  1.00  0.00           H
ATOM   4833  CD2 LEU A 318     112.010  56.400 135.960  1.00  0.00           C
ATOM   4834 HD21 LEU A 318     112.300  57.470 135.920  1.00  0.00           H
ATOM   4835 HD22 LEU A 318     111.280  56.280 135.130  1.00  0.00           H
ATOM   4836 HD23 LEU A 318     111.470  56.190 136.910  1.00  0.00           H
ATOM   4837  C   LEU A 318     114.790  54.280 133.230  1.00  0.00           C
ATOM   4838  O   LEU A 318     114.250  54.270 132.140  1.00  0.00           O
ATOM   4839  N   GLU A 319     115.190  53.100 133.750  1.00  0.00           N
ATOM   4840  HN  GLU A 319     115.870  53.200 134.480  1.00  0.00           H
ATOM   4841  CA  GLU A 319     114.880  51.730 133.270  1.00  0.00           C
ATOM   4842  HA  GLU A 319     114.550  51.700 132.240  1.00  0.00           H
ATOM   4843  CB  GLU A 319     116.120  50.830 133.370  1.00  0.00           C
ATOM   4844  HB1 GLU A 319     116.550  50.710 134.390  1.00  0.00           H
ATOM   4845  HB2 GLU A 319     115.820  49.810 133.040  1.00  0.00           H
ATOM   4846  CG  GLU A 319     117.290  51.380 132.480  1.00  0.00           C
ATOM   4847  HG1 GLU A 319     117.880  52.150 133.010  1.00  0.00           H
ATOM   4848  HG2 GLU A 319     116.830  51.830 131.580  1.00  0.00           H
ATOM   4849  CD  GLU A 319     118.250  50.240 132.040  1.00  0.00           C
ATOM   4850  OE1 GLU A 319     118.370  50.000 130.820  1.00  0.00           O
ATOM   4851  OE2 GLU A 319     118.900  49.600 132.920  1.00  0.00           O
ATOM   4852  C   GLU A 319     113.880  51.010 134.200  1.00  0.00           C
ATOM   4853  O   GLU A 319     114.120  50.620 135.320  1.00  0.00           O
ATOM   4854  N   VAL A 320     112.640  50.880 133.720  1.00  0.00           N
ATOM   4855  HN  VAL A 320     112.470  50.990 132.740  1.00  0.00           H
ATOM   4856  CA  VAL A 320     111.530  50.440 134.440  1.00  0.00           C
ATOM   4857  HA  VAL A 320     111.730  50.550 135.500  1.00  0.00           H
ATOM   4858  CB  VAL A 320     110.260  51.290 134.260  1.00  0.00           C
ATOM   4859  HB  VAL A 320     109.800  51.380 133.250  1.00  0.00           H
ATOM   4860  CG1 VAL A 320     109.100  50.930 135.230  1.00  0.00           C
ATOM   4861 HG11 VAL A 320     108.550  49.990 135.070  1.00  0.00           H
ATOM   4862 HG12 VAL A 320     109.520  51.040 136.260  1.00  0.00           H
ATOM   4863 HG13 VAL A 320     108.310  51.720 135.270  1.00  0.00           H
ATOM   4864  CG2 VAL A 320     110.620  52.790 134.590  1.00  0.00           C
ATOM   4865 HG21 VAL A 320     111.000  52.780 135.640  1.00  0.00           H
ATOM   4866 HG22 VAL A 320     111.400  53.140 133.870  1.00  0.00           H
ATOM   4867 HG23 VAL A 320     109.730  53.450 134.630  1.00  0.00           H
ATOM   4868  C   VAL A 320     111.160  48.990 134.040  1.00  0.00           C
ATOM   4869  O   VAL A 320     111.460  48.620 132.910  1.00  0.00           O
ATOM   4870  N   SER A 321     110.550  48.120 134.920  1.00  0.00           N
ATOM   4871  HN  SER A 321     110.450  48.380 135.870  1.00  0.00           H
ATOM   4872  CA  SER A 321     110.190  46.730 134.520  1.00  0.00           C
ATOM   4873  HA  SER A 321     110.290  46.510 133.460  1.00  0.00           H
ATOM   4874  CB  SER A 321     111.070  45.680 135.270  1.00  0.00           C
ATOM   4875  HB1 SER A 321     111.010  45.690 136.380  1.00  0.00           H
ATOM   4876  HB2 SER A 321     112.110  45.940 135.000  1.00  0.00           H
ATOM   4877  OG  SER A 321     110.880  44.260 134.820  1.00  0.00           O
ATOM   4878  HG1 SER A 321     110.020  43.890 135.020  1.00  0.00           H
ATOM   4879  C   SER A 321     108.710  46.510 134.990  1.00  0.00           C
ATOM   4880  O   SER A 321     108.510  46.440 136.210  1.00  0.00           O
ATOM   4881  N   ASN A 322     107.730  46.320 134.030  1.00  0.00           N
ATOM   4882  HN  ASN A 322     108.000  46.470 133.080  1.00  0.00           H
ATOM   4883  CA  ASN A 322     106.420  45.820 134.410  1.00  0.00           C
ATOM   4884  HA  ASN A 322     106.490  44.960 135.060  1.00  0.00           H
ATOM   4885  CB  ASN A 322     105.590  46.850 135.250  1.00  0.00           C
ATOM   4886  HB1 ASN A 322     106.170  47.240 136.120  1.00  0.00           H
ATOM   4887  HB2 ASN A 322     105.410  47.790 134.680  1.00  0.00           H
ATOM   4888  CG  ASN A 322     104.220  46.340 135.550  1.00  0.00           C
ATOM   4889  OD1 ASN A 322     103.570  45.600 134.850  1.00  0.00           O
ATOM   4890  ND2 ASN A 322     103.660  47.110 136.510  1.00  0.00           N
ATOM   4891 HD21 ASN A 322     104.070  47.970 136.790  1.00  0.00           H
ATOM   4892 HD22 ASN A 322     102.680  47.020 136.660  1.00  0.00           H
ATOM   4893  C   ASN A 322     105.790  45.360 133.120  1.00  0.00           C
ATOM   4894  O   ASN A 322     105.550  46.190 132.230  1.00  0.00           O
ATOM   4895  N   SER A 323     105.580  44.050 132.950  1.00  0.00           N
ATOM   4896  HN  SER A 323     105.870  43.360 133.610  1.00  0.00           H
ATOM   4897  CA  SER A 323     105.000  43.500 131.740  1.00  0.00           C
ATOM   4898  HA  SER A 323     105.510  43.850 130.850  1.00  0.00           H
ATOM   4899  CB  SER A 323     105.040  41.920 131.510  1.00  0.00           C
ATOM   4900  HB1 SER A 323     104.750  41.710 130.460  1.00  0.00           H
ATOM   4901  HB2 SER A 323     104.370  41.390 132.210  1.00  0.00           H
ATOM   4902  OG  SER A 323     106.370  41.430 131.480  1.00  0.00           O
ATOM   4903  HG1 SER A 323     106.620  41.390 132.410  1.00  0.00           H
ATOM   4904  C   SER A 323     103.580  43.880 131.500  1.00  0.00           C
ATOM   4905  O   SER A 323     103.270  44.240 130.400  1.00  0.00           O
ATOM   4906  N   SER A 324     102.710  43.930 132.580  1.00  0.00           N
ATOM   4907  HN  SER A 324     103.090  43.700 133.470  1.00  0.00           H
ATOM   4908  CA  SER A 324     101.300  44.230 132.470  1.00  0.00           C
ATOM   4909  HA  SER A 324     100.750  43.590 131.790  1.00  0.00           H
ATOM   4910  CB  SER A 324     100.700  44.090 133.930  1.00  0.00           C
ATOM   4911  HB1 SER A 324     101.070  44.850 134.650  1.00  0.00           H
ATOM   4912  HB2 SER A 324     100.980  43.100 134.330  1.00  0.00           H
ATOM   4913  OG  SER A 324      99.250  44.190 133.930  1.00  0.00           O
ATOM   4914  HG1 SER A 324      99.010  43.310 133.650  1.00  0.00           H
ATOM   4915  C   SER A 324     101.030  45.690 132.080  1.00  0.00           C
ATOM   4916  O   SER A 324     100.110  46.040 131.370  1.00  0.00           O
ATOM   4917  N   LEU A 325     101.870  46.660 132.590  1.00  0.00           N
ATOM   4918  HN  LEU A 325     102.510  46.490 133.340  1.00  0.00           H
ATOM   4919  CA  LEU A 325     101.830  48.030 132.090  1.00  0.00           C
ATOM   4920  HA  LEU A 325     100.840  48.430 132.250  1.00  0.00           H
ATOM   4921  CB  LEU A 325     102.690  49.010 132.870  1.00  0.00           C
ATOM   4922  HB1 LEU A 325     102.400  48.830 133.930  1.00  0.00           H
ATOM   4923  HB2 LEU A 325     103.720  48.590 132.790  1.00  0.00           H
ATOM   4924  CG  LEU A 325     102.660  50.560 132.610  1.00  0.00           C
ATOM   4925  HG  LEU A 325     103.160  50.730 131.630  1.00  0.00           H
ATOM   4926  CD1 LEU A 325     101.240  51.080 132.650  1.00  0.00           C
ATOM   4927 HD11 LEU A 325     100.740  50.630 133.540  1.00  0.00           H
ATOM   4928 HD12 LEU A 325     101.260  52.190 132.700  1.00  0.00           H
ATOM   4929 HD13 LEU A 325     100.690  50.640 131.790  1.00  0.00           H
ATOM   4930  CD2 LEU A 325     103.540  51.170 133.690  1.00  0.00           C
ATOM   4931 HD21 LEU A 325     104.520  50.650 133.830  1.00  0.00           H
ATOM   4932 HD22 LEU A 325     103.560  52.270 133.580  1.00  0.00           H
ATOM   4933 HD23 LEU A 325     103.000  51.010 134.650  1.00  0.00           H
ATOM   4934  C   LEU A 325     102.210  48.120 130.610  1.00  0.00           C
ATOM   4935  O   LEU A 325     101.660  48.880 129.840  1.00  0.00           O
ATOM   4936  N   ARG A 326     103.320  47.420 130.190  1.00  0.00           N
ATOM   4937  HN  ARG A 326     103.860  46.890 130.830  1.00  0.00           H
ATOM   4938  CA  ARG A 326     103.840  47.510 128.850  1.00  0.00           C
ATOM   4939  HA  ARG A 326     104.110  48.530 128.610  1.00  0.00           H
ATOM   4940  CB  ARG A 326     105.070  46.680 128.780  1.00  0.00           C
ATOM   4941  HB1 ARG A 326     105.750  47.110 129.550  1.00  0.00           H
ATOM   4942  HB2 ARG A 326     104.950  45.630 129.120  1.00  0.00           H
ATOM   4943  CG  ARG A 326     106.020  46.580 127.530  1.00  0.00           C
ATOM   4944  HG1 ARG A 326     105.590  45.930 126.740  1.00  0.00           H
ATOM   4945  HG2 ARG A 326     106.900  46.080 127.980  1.00  0.00           H
ATOM   4946  CD  ARG A 326     106.530  47.910 127.000  1.00  0.00           C
ATOM   4947  HD1 ARG A 326     107.540  47.650 126.600  1.00  0.00           H
ATOM   4948  HD2 ARG A 326     106.560  48.750 127.730  1.00  0.00           H
ATOM   4949  NE  ARG A 326     105.590  48.270 125.880  1.00  0.00           N
ATOM   4950  HE  ARG A 326     104.620  48.070 126.000  1.00  0.00           H
ATOM   4951  CZ  ARG A 326     105.710  48.950 124.790  1.00  0.00           C
ATOM   4952  NH1 ARG A 326     106.850  49.470 124.400  1.00  0.00           N
ATOM   4953 HH11 ARG A 326     106.920  49.820 123.470  1.00  0.00           H
ATOM   4954 HH12 ARG A 326     107.700  49.290 124.900  1.00  0.00           H
ATOM   4955  NH2 ARG A 326     104.660  49.200 124.030  1.00  0.00           N
ATOM   4956 HH21 ARG A 326     104.890  49.370 123.080  1.00  0.00           H
ATOM   4957 HH22 ARG A 326     103.780  48.740 124.170  1.00  0.00           H
ATOM   4958  C   ARG A 326     102.970  47.020 127.750  1.00  0.00           C
ATOM   4959  O   ARG A 326     103.130  47.370 126.600  1.00  0.00           O
ATOM   4960  N   ARG A 327     101.990  46.090 128.020  1.00  0.00           N
ATOM   4961  HN  ARG A 327     101.870  45.760 128.950  1.00  0.00           H
ATOM   4962  CA  ARG A 327     100.980  45.590 127.190  1.00  0.00           C
ATOM   4963  HA  ARG A 327     101.350  45.360 126.200  1.00  0.00           H
ATOM   4964  CB  ARG A 327     100.360  44.310 127.830  1.00  0.00           C
ATOM   4965  HB1 ARG A 327     100.400  44.610 128.900  1.00  0.00           H
ATOM   4966  HB2 ARG A 327      99.340  43.980 127.540  1.00  0.00           H
ATOM   4967  CG  ARG A 327     101.330  43.130 127.820  1.00  0.00           C
ATOM   4968  HG1 ARG A 327     102.370  43.410 128.110  1.00  0.00           H
ATOM   4969  HG2 ARG A 327     101.290  42.640 126.830  1.00  0.00           H
ATOM   4970  CD  ARG A 327     101.000  42.080 128.800  1.00  0.00           C
ATOM   4971  HD1 ARG A 327     100.000  41.630 128.590  1.00  0.00           H
ATOM   4972  HD2 ARG A 327     100.820  42.580 129.780  1.00  0.00           H
ATOM   4973  NE  ARG A 327     102.000  40.980 128.880  1.00  0.00           N
ATOM   4974  HE  ARG A 327     102.580  40.850 128.070  1.00  0.00           H
ATOM   4975  CZ  ARG A 327     102.100  40.120 129.850  1.00  0.00           C
ATOM   4976  NH1 ARG A 327     101.410  40.180 130.960  1.00  0.00           N
ATOM   4977 HH11 ARG A 327     101.370  39.350 131.520  1.00  0.00           H
ATOM   4978 HH12 ARG A 327     100.600  40.760 131.110  1.00  0.00           H
ATOM   4979  NH2 ARG A 327     102.970  39.080 129.740  1.00  0.00           N
ATOM   4980 HH21 ARG A 327     103.200  38.670 130.630  1.00  0.00           H
ATOM   4981 HH22 ARG A 327     103.520  38.990 128.910  1.00  0.00           H
ATOM   4982  C   ARG A 327      99.820  46.640 126.940  1.00  0.00           C
ATOM   4983  O   ARG A 327      99.070  46.570 125.920  1.00  0.00           O
ATOM   4984  N   ARG A 328      99.590  47.670 127.760  1.00  0.00           N
ATOM   4985  HN  ARG A 328     100.100  47.900 128.590  1.00  0.00           H
ATOM   4986  CA  ARG A 328      98.600  48.760 127.520  1.00  0.00           C
ATOM   4987  HA  ARG A 328      97.610  48.410 127.290  1.00  0.00           H
ATOM   4988  CB  ARG A 328      98.470  49.690 128.710  1.00  0.00           C
ATOM   4989  HB1 ARG A 328      99.430  50.250 128.740  1.00  0.00           H
ATOM   4990  HB2 ARG A 328      97.660  50.420 128.500  1.00  0.00           H
ATOM   4991  CG  ARG A 328      98.150  49.100 130.110  1.00  0.00           C
ATOM   4992  HG1 ARG A 328      98.160  49.970 130.790  1.00  0.00           H
ATOM   4993  HG2 ARG A 328      98.850  48.330 130.490  1.00  0.00           H
ATOM   4994  CD  ARG A 328      96.750  48.440 130.290  1.00  0.00           C
ATOM   4995  HD1 ARG A 328      96.730  47.730 129.440  1.00  0.00           H
ATOM   4996  HD2 ARG A 328      95.920  49.180 130.190  1.00  0.00           H
ATOM   4997  NE  ARG A 328      96.770  47.600 131.560  1.00  0.00           N
ATOM   4998  HE  ARG A 328      96.830  46.620 131.350  1.00  0.00           H
ATOM   4999  CZ  ARG A 328      97.180  48.090 132.740  1.00  0.00           C
ATOM   5000  NH1 ARG A 328      96.910  49.260 133.230  1.00  0.00           N
ATOM   5001 HH11 ARG A 328      97.090  49.370 134.210  1.00  0.00           H
ATOM   5002 HH12 ARG A 328      95.970  49.540 133.030  1.00  0.00           H
ATOM   5003  NH2 ARG A 328      97.910  47.270 133.470  1.00  0.00           N
ATOM   5004 HH21 ARG A 328      98.410  47.600 134.270  1.00  0.00           H
ATOM   5005 HH22 ARG A 328      97.680  46.350 133.170  1.00  0.00           H
ATOM   5006  C   ARG A 328      98.980  49.680 126.410  1.00  0.00           C
ATOM   5007  O   ARG A 328     100.090  49.700 125.860  1.00  0.00           O
ATOM   5008  N   LEU A 329      97.970  50.370 125.900  1.00  0.00           N
ATOM   5009  HN  LEU A 329      97.060  50.190 126.280  1.00  0.00           H
ATOM   5010  CA  LEU A 329      98.100  51.640 125.130  1.00  0.00           C
ATOM   5011  HA  LEU A 329      99.020  51.660 124.570  1.00  0.00           H
ATOM   5012  CB  LEU A 329      96.870  51.780 124.230  1.00  0.00           C
ATOM   5013  HB1 LEU A 329      96.700  50.820 123.690  1.00  0.00           H
ATOM   5014  HB2 LEU A 329      96.020  51.900 124.940  1.00  0.00           H
ATOM   5015  CG  LEU A 329      96.920  52.950 123.200  1.00  0.00           C
ATOM   5016  HG  LEU A 329      96.910  53.870 123.830  1.00  0.00           H
ATOM   5017  CD1 LEU A 329      98.180  52.860 122.300  1.00  0.00           C
ATOM   5018 HD11 LEU A 329      99.060  52.740 122.970  1.00  0.00           H
ATOM   5019 HD12 LEU A 329      98.240  52.010 121.590  1.00  0.00           H
ATOM   5020 HD13 LEU A 329      98.410  53.840 121.830  1.00  0.00           H
ATOM   5021  CD2 LEU A 329      95.670  53.030 122.260  1.00  0.00           C
ATOM   5022 HD21 LEU A 329      94.760  52.710 122.810  1.00  0.00           H
ATOM   5023 HD22 LEU A 329      95.590  54.060 121.850  1.00  0.00           H
ATOM   5024 HD23 LEU A 329      95.670  52.330 121.390  1.00  0.00           H
ATOM   5025  C   LEU A 329      98.070  52.820 126.120  1.00  0.00           C
ATOM   5026  O   LEU A 329      97.510  52.680 127.180  1.00  0.00           O
ATOM   5027  N   ILE A 330      98.780  53.900 125.790  1.00  0.00           N
ATOM   5028  HN  ILE A 330      99.300  53.900 124.940  1.00  0.00           H
ATOM   5029  CA  ILE A 330      98.650  55.190 126.460  1.00  0.00           C
ATOM   5030  HA  ILE A 330      97.960  55.090 127.290  1.00  0.00           H
ATOM   5031  CB  ILE A 330      99.980  55.650 127.090  1.00  0.00           C
ATOM   5032  HB  ILE A 330     100.630  56.120 126.340  1.00  0.00           H
ATOM   5033  CG2 ILE A 330      99.650  56.700 128.080  1.00  0.00           C
ATOM   5034 HG21 ILE A 330      99.050  56.310 128.930  1.00  0.00           H
ATOM   5035 HG22 ILE A 330     100.650  56.980 128.460  1.00  0.00           H
ATOM   5036 HG23 ILE A 330      99.210  57.600 127.600  1.00  0.00           H
ATOM   5037  CG1 ILE A 330     100.850  54.450 127.670  1.00  0.00           C
ATOM   5038 HG11 ILE A 330     101.860  54.820 127.920  1.00  0.00           H
ATOM   5039 HG12 ILE A 330     101.000  53.640 126.930  1.00  0.00           H
ATOM   5040  CD  ILE A 330     100.300  53.790 128.930  1.00  0.00           C
ATOM   5041  HD1 ILE A 330      99.450  53.150 128.610  1.00  0.00           H
ATOM   5042  HD2 ILE A 330     101.110  53.090 129.190  1.00  0.00           H
ATOM   5043  HD3 ILE A 330     100.190  54.580 129.710  1.00  0.00           H
ATOM   5044  C   ILE A 330      98.090  56.160 125.460  1.00  0.00           C
ATOM   5045  O   ILE A 330      98.520  56.200 124.310  1.00  0.00           O
ATOM   5046  N   LEU A 331      97.080  56.950 125.890  1.00  0.00           N
ATOM   5047  HN  LEU A 331      96.700  56.790 126.800  1.00  0.00           H
ATOM   5048  CA  LEU A 331      96.420  57.950 125.070  1.00  0.00           C
ATOM   5049  HA  LEU A 331      96.610  57.850 124.010  1.00  0.00           H
ATOM   5050  CB  LEU A 331      94.870  57.870 125.290  1.00  0.00           C
ATOM   5051  HB1 LEU A 331      94.660  58.060 126.360  1.00  0.00           H
ATOM   5052  HB2 LEU A 331      94.360  58.690 124.740  1.00  0.00           H
ATOM   5053  CG  LEU A 331      94.260  56.570 124.740  1.00  0.00           C
ATOM   5054  HG  LEU A 331      94.500  55.770 125.470  1.00  0.00           H
ATOM   5055  CD1 LEU A 331      92.720  56.530 124.690  1.00  0.00           C
ATOM   5056 HD11 LEU A 331      92.440  55.470 124.540  1.00  0.00           H
ATOM   5057 HD12 LEU A 331      92.100  56.840 125.560  1.00  0.00           H
ATOM   5058 HD13 LEU A 331      92.440  57.080 123.770  1.00  0.00           H
ATOM   5059  CD2 LEU A 331      94.790  56.210 123.390  1.00  0.00           C
ATOM   5060 HD21 LEU A 331      94.290  55.250 123.170  1.00  0.00           H
[truncated: 3,341,080 more chars]
