# Supplementary material for: Structure of the PAPP-ABP5 complex reveals mechanism of substrate recognition
Source: Nat Commun. 2022 Sep 20;13:5500. doi: 10.1038/s41467-022-33175-2 (PMC9489782; doi:10.1038/s41467-022-33175-2)
Supplement: Supplementary file 5 — Supplementary Data 2 [file 41467_2022_33175_MOESM5_ESM.zip › simulation Finals/Final_16.pdb]

REMARK    GENERATED BY TRJCONV
TITLE     active-agonist+G_alpha in water
REMARK    THIS IS A SIMULATION BOX
CRYST1  187.727  187.727  187.727  90.00  90.00  90.00 P 1           1
MODEL        1
ATOM      1  N   ARG A  15     100.680 103.220 164.730  1.00  0.00           N
ATOM      2  HT1 ARG A  15     100.500 103.070 163.760  1.00  0.00           H
ATOM      3  HT2 ARG A  15     100.580 104.200 164.910  1.00  0.00           H
ATOM      4  CA  ARG A  15      99.560 102.490 165.450  1.00  0.00           C
ATOM      5  HA  ARG A  15      99.970 101.530 165.740  1.00  0.00           H
ATOM      6  CB  ARG A  15      99.180 103.340 166.750  1.00  0.00           C
ATOM      7  HB1 ARG A  15      99.500 104.390 166.570  1.00  0.00           H
ATOM      8  HB2 ARG A  15      98.100 103.420 166.970  1.00  0.00           H
ATOM      9  CG  ARG A  15      99.760 102.800 168.050  1.00  0.00           C
ATOM     10  HG1 ARG A  15      99.440 101.760 168.300  1.00  0.00           H
ATOM     11  HG2 ARG A  15      99.390 103.460 168.860  1.00  0.00           H
ATOM     12  CD  ARG A  15     101.300 102.840 168.010  1.00  0.00           C
ATOM     13  HD1 ARG A  15     101.680 102.060 167.320  1.00  0.00           H
ATOM     14  HD2 ARG A  15     101.750 102.700 169.020  1.00  0.00           H
ATOM     15  NE  ARG A  15     101.690 104.240 167.620  1.00  0.00           N
ATOM     16  HE  ARG A  15     100.990 104.920 167.400  1.00  0.00           H
ATOM     17  CZ  ARG A  15     102.910 104.570 167.190  1.00  0.00           C
ATOM     18  NH1 ARG A  15     103.940 103.770 167.340  1.00  0.00           N
ATOM     19 HH11 ARG A  15     104.770 104.310 167.500  1.00  0.00           H
ATOM     20 HH12 ARG A  15     103.800 102.970 167.920  1.00  0.00           H
ATOM     21  NH2 ARG A  15     103.090 105.790 166.680  1.00  0.00           N
ATOM     22 HH21 ARG A  15     103.980 105.980 166.280  1.00  0.00           H
ATOM     23 HH22 ARG A  15     102.330 106.370 166.370  1.00  0.00           H
ATOM     24  C   ARG A  15      98.270 102.250 164.640  1.00  0.00           C
ATOM     25  O   ARG A  15      97.150 102.630 165.010  1.00  0.00           O
ATOM     26  N   ALA A  16      98.440 101.600 163.510  1.00  0.00           N
ATOM     27  HN  ALA A  16      99.340 101.230 163.330  1.00  0.00           H
ATOM     28  CA  ALA A  16      97.250 101.260 162.650  1.00  0.00           C
ATOM     29  HA  ALA A  16      96.830 102.220 162.360  1.00  0.00           H
ATOM     30  CB  ALA A  16      97.740 100.420 161.460  1.00  0.00           C
ATOM     31  HB1 ALA A  16      98.580 101.040 161.070  1.00  0.00           H
ATOM     32  HB2 ALA A  16      98.190  99.430 161.670  1.00  0.00           H
ATOM     33  HB3 ALA A  16      97.010 100.270 160.630  1.00  0.00           H
ATOM     34  C   ALA A  16      96.090 100.470 163.220  1.00  0.00           C
ATOM     35  O   ALA A  16      96.220  99.440 163.890  1.00  0.00           O
ATOM     36  N   LEU A  17      94.860 100.900 162.970  1.00  0.00           N
ATOM     37  HN  LEU A  17      94.740 101.670 162.350  1.00  0.00           H
ATOM     38  CA  LEU A  17      93.660 100.390 163.580  1.00  0.00           C
ATOM     39  HA  LEU A  17      93.910  99.880 164.490  1.00  0.00           H
ATOM     40  CB  LEU A  17      92.680 101.590 163.890  1.00  0.00           C
ATOM     41  HB1 LEU A  17      93.330 102.280 164.450  1.00  0.00           H
ATOM     42  HB2 LEU A  17      92.270 102.080 162.980  1.00  0.00           H
ATOM     43  CG  LEU A  17      91.450 101.290 164.700  1.00  0.00           C
ATOM     44  HG  LEU A  17      90.750 100.560 164.250  1.00  0.00           H
ATOM     45  CD1 LEU A  17      91.860 100.810 166.080  1.00  0.00           C
ATOM     46 HD11 LEU A  17      92.740 101.340 166.500  1.00  0.00           H
ATOM     47 HD12 LEU A  17      90.970 100.870 166.750  1.00  0.00           H
ATOM     48 HD13 LEU A  17      91.990  99.710 166.100  1.00  0.00           H
ATOM     49  CD2 LEU A  17      90.520 102.500 164.930  1.00  0.00           C
ATOM     50 HD21 LEU A  17      90.420 103.070 163.980  1.00  0.00           H
ATOM     51 HD22 LEU A  17      89.520 102.170 165.280  1.00  0.00           H
ATOM     52 HD23 LEU A  17      90.940 103.150 165.730  1.00  0.00           H
ATOM     53  C   LEU A  17      93.010  99.440 162.530  1.00  0.00           C
ATOM     54  O   LEU A  17      92.720  99.730 161.390  1.00  0.00           O
ATOM     55  N   TYR A  18      92.700  98.180 162.930  1.00  0.00           N
ATOM     56  HN  TYR A  18      92.810  97.890 163.880  1.00  0.00           H
ATOM     57  CA  TYR A  18      92.250  97.140 162.020  1.00  0.00           C
ATOM     58  HA  TYR A  18      92.330  97.590 161.040  1.00  0.00           H
ATOM     59  CB  TYR A  18      93.080  95.820 162.180  1.00  0.00           C
ATOM     60  HB1 TYR A  18      94.150  96.080 162.000  1.00  0.00           H
ATOM     61  HB2 TYR A  18      92.950  95.440 163.220  1.00  0.00           H
ATOM     62  CG  TYR A  18      92.720  94.800 161.100  1.00  0.00           C
ATOM     63  CD1 TYR A  18      91.630  93.930 161.280  1.00  0.00           C
ATOM     64  HD1 TYR A  18      91.020  94.140 162.140  1.00  0.00           H
ATOM     65  CE1 TYR A  18      91.450  92.840 160.350  1.00  0.00           C
ATOM     66  HE1 TYR A  18      90.760  92.080 160.690  1.00  0.00           H
ATOM     67  CZ  TYR A  18      92.090  92.880 159.170  1.00  0.00           C
ATOM     68  OH  TYR A  18      91.900  91.800 158.280  1.00  0.00           O
ATOM     69  HH  TYR A  18      92.660  91.850 157.690  1.00  0.00           H
ATOM     70  CD2 TYR A  18      93.330  94.850 159.870  1.00  0.00           C
ATOM     71  HD2 TYR A  18      94.020  95.640 159.670  1.00  0.00           H
ATOM     72  CE2 TYR A  18      93.050  93.850 158.920  1.00  0.00           C
ATOM     73  HE2 TYR A  18      93.530  93.800 157.960  1.00  0.00           H
ATOM     74  C   TYR A  18      90.790  96.890 162.360  1.00  0.00           C
ATOM     75  O   TYR A  18      90.440  96.620 163.490  1.00  0.00           O
ATOM     76  N   PHE A  19      89.890  96.940 161.300  1.00  0.00           N
ATOM     77  HN  PHE A  19      90.330  97.010 160.410  1.00  0.00           H
ATOM     78  CA  PHE A  19      88.460  96.830 161.250  1.00  0.00           C
ATOM     79  HA  PHE A  19      87.960  96.740 162.200  1.00  0.00           H
ATOM     80  CB  PHE A  19      87.770  97.940 160.350  1.00  0.00           C
ATOM     81  HB1 PHE A  19      88.360  98.010 159.410  1.00  0.00           H
ATOM     82  HB2 PHE A  19      86.830  97.520 159.940  1.00  0.00           H
ATOM     83  CG  PHE A  19      87.680  99.230 161.080  1.00  0.00           C
ATOM     84  CD1 PHE A  19      86.500  99.710 161.720  1.00  0.00           C
ATOM     85  HD1 PHE A  19      85.560  99.260 161.450  1.00  0.00           H
ATOM     86  CE1 PHE A  19      86.450 100.850 162.550  1.00  0.00           C
ATOM     87  HE1 PHE A  19      85.580 101.190 163.100  1.00  0.00           H
ATOM     88  CZ  PHE A  19      87.620 101.560 162.740  1.00  0.00           C
ATOM     89  HZ  PHE A  19      87.590 102.450 163.350  1.00  0.00           H
ATOM     90  CD2 PHE A  19      88.840  99.970 161.260  1.00  0.00           C
ATOM     91  HD2 PHE A  19      89.780  99.630 160.850  1.00  0.00           H
ATOM     92  CE2 PHE A  19      88.820 101.140 162.080  1.00  0.00           C
ATOM     93  HE2 PHE A  19      89.750 101.660 162.290  1.00  0.00           H
ATOM     94  C   PHE A  19      88.290  95.390 160.690  1.00  0.00           C
ATOM     95  O   PHE A  19      88.940  95.070 159.700  1.00  0.00           O
ATOM     96  N   SER A  20      87.670  94.430 161.370  1.00  0.00           N
ATOM     97  HN  SER A  20      87.260  94.620 162.260  1.00  0.00           H
ATOM     98  CA  SER A  20      87.560  92.980 160.970  1.00  0.00           C
ATOM     99  HA  SER A  20      88.470  92.750 160.430  1.00  0.00           H
ATOM    100  CB  SER A  20      87.400  92.160 162.310  1.00  0.00           C
ATOM    101  HB1 SER A  20      88.290  92.450 162.900  1.00  0.00           H
ATOM    102  HB2 SER A  20      87.500  91.050 162.270  1.00  0.00           H
ATOM    103  OG  SER A  20      86.230  92.480 163.080  1.00  0.00           O
ATOM    104  HG1 SER A  20      86.300  93.350 163.470  1.00  0.00           H
ATOM    105  C   SER A  20      86.350  92.650 160.080  1.00  0.00           C
ATOM    106  O   SER A  20      86.210  91.540 159.700  1.00  0.00           O
ATOM    107  N   GLY A  21      85.480  93.630 159.750  1.00  0.00           N
ATOM    108  HN  GLY A  21      85.530  94.570 160.080  1.00  0.00           H
ATOM    109  CA  GLY A  21      84.280  93.390 158.870  1.00  0.00           C
ATOM    110  HA1 GLY A  21      84.620  92.830 158.010  1.00  0.00           H
ATOM    111  HA2 GLY A  21      83.980  94.360 158.530  1.00  0.00           H
ATOM    112  C   GLY A  21      83.170  92.580 159.510  1.00  0.00           C
ATOM    113  O   GLY A  21      82.380  91.860 158.880  1.00  0.00           O
ATOM    114  N   ARG A  22      82.990  92.720 160.870  1.00  0.00           N
ATOM    115  HN  ARG A  22      83.650  93.350 161.280  1.00  0.00           H
ATOM    116  CA  ARG A  22      82.120  91.870 161.640  1.00  0.00           C
ATOM    117  HA  ARG A  22      81.560  91.260 160.960  1.00  0.00           H
ATOM    118  CB  ARG A  22      82.830  91.070 162.720  1.00  0.00           C
ATOM    119  HB1 ARG A  22      83.350  91.810 163.370  1.00  0.00           H
ATOM    120  HB2 ARG A  22      82.000  90.430 163.090  1.00  0.00           H
ATOM    121  CG  ARG A  22      83.910  90.140 162.130  1.00  0.00           C
ATOM    122  HG1 ARG A  22      84.720  90.770 161.700  1.00  0.00           H
ATOM    123  HG2 ARG A  22      83.520  89.720 161.170  1.00  0.00           H
ATOM    124  CD  ARG A  22      84.330  88.930 162.940  1.00  0.00           C
ATOM    125  HD1 ARG A  22      84.970  88.220 162.380  1.00  0.00           H
ATOM    126  HD2 ARG A  22      83.410  88.410 163.280  1.00  0.00           H
ATOM    127  NE  ARG A  22      85.090  89.550 164.090  1.00  0.00           N
ATOM    128  HE  ARG A  22      85.210  90.530 164.190  1.00  0.00           H
ATOM    129  CZ  ARG A  22      85.960  88.810 164.770  1.00  0.00           C
ATOM    130  NH1 ARG A  22      86.120  87.530 164.750  1.00  0.00           N
ATOM    131 HH11 ARG A  22      86.720  87.140 165.450  1.00  0.00           H
ATOM    132 HH12 ARG A  22      85.410  86.950 164.340  1.00  0.00           H
ATOM    133  NH2 ARG A  22      86.650  89.510 165.640  1.00  0.00           N
ATOM    134 HH21 ARG A  22      86.440  90.480 165.750  1.00  0.00           H
ATOM    135 HH22 ARG A  22      87.090  88.960 166.350  1.00  0.00           H
ATOM    136  C   ARG A  22      80.980  92.680 162.280  1.00  0.00           C
ATOM    137  O   ARG A  22      79.960  92.100 162.710  1.00  0.00           O
ATOM    138  N   GLY A  23      81.170  94.030 162.450  1.00  0.00           N
ATOM    139  HN  GLY A  23      81.930  94.410 161.940  1.00  0.00           H
ATOM    140  CA  GLY A  23      80.240  94.930 163.320  1.00  0.00           C
ATOM    141  HA1 GLY A  23      79.840  94.290 164.090  1.00  0.00           H
ATOM    142  HA2 GLY A  23      79.520  95.240 162.580  1.00  0.00           H
ATOM    143  C   GLY A  23      80.920  96.080 164.000  1.00  0.00           C
ATOM    144  O   GLY A  23      80.200  96.940 164.420  1.00  0.00           O
ATOM    145  N   GLU A  24      82.220  96.140 164.070  1.00  0.00           N
ATOM    146  HN  GLU A  24      82.690  95.350 163.680  1.00  0.00           H
ATOM    147  CA  GLU A  24      83.060  97.220 164.580  1.00  0.00           C
ATOM    148  HA  GLU A  24      82.630  97.510 165.520  1.00  0.00           H
ATOM    149  CB  GLU A  24      84.560  96.780 164.770  1.00  0.00           C
ATOM    150  HB1 GLU A  24      85.100  96.870 163.810  1.00  0.00           H
ATOM    151  HB2 GLU A  24      84.910  97.550 165.500  1.00  0.00           H
ATOM    152  CG  GLU A  24      84.850  95.470 165.440  1.00  0.00           C
ATOM    153  HG1 GLU A  24      84.070  94.680 165.450  1.00  0.00           H
ATOM    154  HG2 GLU A  24      85.060  95.570 166.530  1.00  0.00           H
ATOM    155  CD  GLU A  24      86.110  94.830 164.900  1.00  0.00           C
ATOM    156  OE1 GLU A  24      86.820  94.180 165.710  1.00  0.00           O
ATOM    157  OE2 GLU A  24      86.420  95.030 163.700  1.00  0.00           O
ATOM    158  C   GLU A  24      82.960  98.550 163.790  1.00  0.00           C
ATOM    159  O   GLU A  24      83.420  98.660 162.610  1.00  0.00           O
ATOM    160  N   GLN A  25      82.450  99.690 164.390  1.00  0.00           N
ATOM    161  HN  GLN A  25      82.160  99.650 165.340  1.00  0.00           H
ATOM    162  CA  GLN A  25      82.360 101.030 163.800  1.00  0.00           C
ATOM    163  HA  GLN A  25      83.070 101.060 162.990  1.00  0.00           H
ATOM    164  CB  GLN A  25      80.910 101.370 163.360  1.00  0.00           C
ATOM    165  HB1 GLN A  25      80.140 101.070 164.100  1.00  0.00           H
ATOM    166  HB2 GLN A  25      80.790 102.470 163.340  1.00  0.00           H
ATOM    167  CG  GLN A  25      80.600 100.640 162.020  1.00  0.00           C
ATOM    168  HG1 GLN A  25      80.810  99.550 162.090  1.00  0.00           H
ATOM    169  HG2 GLN A  25      81.260 100.970 161.190  1.00  0.00           H
ATOM    170  CD  GLN A  25      79.200 100.680 161.370  1.00  0.00           C
ATOM    171  OE1 GLN A  25      78.820  99.640 160.850  1.00  0.00           O
ATOM    172  NE2 GLN A  25      78.450 101.810 161.470  1.00  0.00           N
ATOM    173 HE21 GLN A  25      78.720 102.670 161.890  1.00  0.00           H
ATOM    174 HE22 GLN A  25      77.750 101.740 160.760  1.00  0.00           H
ATOM    175  C   GLN A  25      82.740 102.010 164.870  1.00  0.00           C
ATOM    176  O   GLN A  25      82.590 101.770 166.070  1.00  0.00           O
ATOM    177  N   LEU A  26      83.180 103.190 164.480  1.00  0.00           N
ATOM    178  HN  LEU A  26      83.340 103.380 163.520  1.00  0.00           H
ATOM    179  CA  LEU A  26      83.370 104.290 165.410  1.00  0.00           C
ATOM    180  HA  LEU A  26      82.960 104.140 166.400  1.00  0.00           H
ATOM    181  CB  LEU A  26      84.840 104.750 165.460  1.00  0.00           C
ATOM    182  HB1 LEU A  26      85.230 105.090 164.480  1.00  0.00           H
ATOM    183  HB2 LEU A  26      84.860 105.690 166.060  1.00  0.00           H
ATOM    184  CG  LEU A  26      85.890 103.780 166.180  1.00  0.00           C
ATOM    185  HG  LEU A  26      85.880 102.770 165.730  1.00  0.00           H
ATOM    186  CD1 LEU A  26      87.260 104.350 165.870  1.00  0.00           C
ATOM    187 HD11 LEU A  26      88.100 103.700 166.200  1.00  0.00           H
ATOM    188 HD12 LEU A  26      87.390 104.480 164.770  1.00  0.00           H
ATOM    189 HD13 LEU A  26      87.300 105.400 166.230  1.00  0.00           H
ATOM    190  CD2 LEU A  26      85.730 103.640 167.710  1.00  0.00           C
ATOM    191 HD21 LEU A  26      84.740 103.170 167.900  1.00  0.00           H
ATOM    192 HD22 LEU A  26      86.480 102.940 168.130  1.00  0.00           H
ATOM    193 HD23 LEU A  26      85.820 104.610 168.230  1.00  0.00           H
ATOM    194  C   LEU A  26      82.550 105.480 164.800  1.00  0.00           C
ATOM    195  O   LEU A  26      82.390 105.640 163.630  1.00  0.00           O
ATOM    196  N   ARG A  27      81.930 106.400 165.700  1.00  0.00           N
ATOM    197  HN  ARG A  27      82.120 106.160 166.650  1.00  0.00           H
ATOM    198  CA  ARG A  27      81.250 107.660 165.460  1.00  0.00           C
ATOM    199  HA  ARG A  27      81.260 107.920 164.410  1.00  0.00           H
ATOM    200  CB  ARG A  27      79.680 107.500 165.860  1.00  0.00           C
ATOM    201  HB1 ARG A  27      79.310 106.800 165.070  1.00  0.00           H
ATOM    202  HB2 ARG A  27      79.700 106.870 166.780  1.00  0.00           H
ATOM    203  CG  ARG A  27      78.820 108.700 166.150  1.00  0.00           C
ATOM    204  HG1 ARG A  27      79.010 109.480 165.390  1.00  0.00           H
ATOM    205  HG2 ARG A  27      79.120 109.140 167.130  1.00  0.00           H
ATOM    206  CD  ARG A  27      77.330 108.330 166.130  1.00  0.00           C
ATOM    207  HD1 ARG A  27      77.200 107.530 165.370  1.00  0.00           H
ATOM    208  HD2 ARG A  27      76.790 109.290 165.970  1.00  0.00           H
ATOM    209  NE  ARG A  27      76.840 107.950 167.460  1.00  0.00           N
ATOM    210  HE  ARG A  27      77.510 107.980 168.200  1.00  0.00           H
ATOM    211  CZ  ARG A  27      75.740 107.290 167.740  1.00  0.00           C
ATOM    212  NH1 ARG A  27      74.690 107.330 166.940  1.00  0.00           N
ATOM    213 HH11 ARG A  27      73.870 106.930 167.330  1.00  0.00           H
ATOM    214 HH12 ARG A  27      74.830 107.940 166.150  1.00  0.00           H
ATOM    215  NH2 ARG A  27      75.470 106.790 168.890  1.00  0.00           N
ATOM    216 HH21 ARG A  27      74.500 106.610 169.050  1.00  0.00           H
ATOM    217 HH22 ARG A  27      76.210 106.720 169.570  1.00  0.00           H
ATOM    218  C   ARG A  27      82.010 108.750 166.160  1.00  0.00           C
ATOM    219  O   ARG A  27      82.510 108.670 167.300  1.00  0.00           O
ATOM    220  N   LEU A  28      82.160 109.850 165.380  1.00  0.00           N
ATOM    221  HN  LEU A  28      81.740 110.030 164.500  1.00  0.00           H
ATOM    222  CA  LEU A  28      82.860 110.980 165.870  1.00  0.00           C
ATOM    223  HA  LEU A  28      83.730 110.630 166.400  1.00  0.00           H
ATOM    224  CB  LEU A  28      83.360 111.920 164.720  1.00  0.00           C
ATOM    225  HB1 LEU A  28      83.630 111.170 163.950  1.00  0.00           H
ATOM    226  HB2 LEU A  28      82.530 112.560 164.340  1.00  0.00           H
ATOM    227  CG  LEU A  28      84.630 112.730 165.040  1.00  0.00           C
ATOM    228  HG  LEU A  28      84.510 113.340 165.970  1.00  0.00           H
ATOM    229  CD1 LEU A  28      85.910 111.930 165.290  1.00  0.00           C
ATOM    230 HD11 LEU A  28      86.480 111.680 164.370  1.00  0.00           H
ATOM    231 HD12 LEU A  28      86.600 112.580 165.860  1.00  0.00           H
ATOM    232 HD13 LEU A  28      85.770 111.050 165.940  1.00  0.00           H
ATOM    233  CD2 LEU A  28      84.980 113.790 164.030  1.00  0.00           C
ATOM    234 HD21 LEU A  28      84.130 114.470 163.800  1.00  0.00           H
ATOM    235 HD22 LEU A  28      85.850 114.400 164.340  1.00  0.00           H
ATOM    236 HD23 LEU A  28      85.310 113.360 163.060  1.00  0.00           H
ATOM    237  C   LEU A  28      82.070 111.840 166.850  1.00  0.00           C
ATOM    238  O   LEU A  28      80.810 112.050 166.690  1.00  0.00           O
ATOM    239  N   ARG A  29      82.810 112.390 167.860  1.00  0.00           N
ATOM    240  HN  ARG A  29      83.760 112.170 168.070  1.00  0.00           H
ATOM    241  CA  ARG A  29      82.230 113.340 168.780  1.00  0.00           C
ATOM    242  HA  ARG A  29      81.240 112.930 168.980  1.00  0.00           H
ATOM    243  CB  ARG A  29      82.930 113.480 170.140  1.00  0.00           C
ATOM    244  HB1 ARG A  29      84.000 113.750 169.990  1.00  0.00           H
ATOM    245  HB2 ARG A  29      82.590 114.420 170.630  1.00  0.00           H
ATOM    246  CG  ARG A  29      82.740 112.230 171.020  1.00  0.00           C
ATOM    247  HG1 ARG A  29      83.010 111.350 170.390  1.00  0.00           H
ATOM    248  HG2 ARG A  29      81.710 112.240 171.420  1.00  0.00           H
ATOM    249  CD  ARG A  29      83.890 112.190 172.020  1.00  0.00           C
ATOM    250  HD1 ARG A  29      84.240 113.150 172.440  1.00  0.00           H
ATOM    251  HD2 ARG A  29      84.720 111.750 171.440  1.00  0.00           H
ATOM    252  NE  ARG A  29      83.580 111.200 173.080  1.00  0.00           N
ATOM    253  HE  ARG A  29      82.690 110.740 173.080  1.00  0.00           H
ATOM    254  CZ  ARG A  29      84.330 110.990 174.160  1.00  0.00           C
ATOM    255  NH1 ARG A  29      85.540 111.490 174.270  1.00  0.00           N
ATOM    256 HH11 ARG A  29      86.000 111.270 175.130  1.00  0.00           H
ATOM    257 HH12 ARG A  29      86.090 111.790 173.500  1.00  0.00           H
ATOM    258  NH2 ARG A  29      83.830 110.210 175.070  1.00  0.00           N
ATOM    259 HH21 ARG A  29      84.450 109.640 175.600  1.00  0.00           H
ATOM    260 HH22 ARG A  29      83.000 109.690 174.880  1.00  0.00           H
ATOM    261  C   ARG A  29      81.870 114.670 168.130  1.00  0.00           C
ATOM    262  O   ARG A  29      82.620 115.100 167.220  1.00  0.00           O
ATOM    263  N   ALA A  30      80.730 115.310 168.500  1.00  0.00           N
ATOM    264  HN  ALA A  30      80.160 114.960 169.240  1.00  0.00           H
ATOM    265  CA  ALA A  30      80.130 116.490 167.930  1.00  0.00           C
ATOM    266  HA  ALA A  30      79.990 116.320 166.870  1.00  0.00           H
ATOM    267  CB  ALA A  30      78.680 116.640 168.380  1.00  0.00           C
ATOM    268  HB1 ALA A  30      78.640 116.990 169.430  1.00  0.00           H
ATOM    269  HB2 ALA A  30      78.130 117.270 167.650  1.00  0.00           H
ATOM    270  HB3 ALA A  30      78.290 115.610 168.530  1.00  0.00           H
ATOM    271  C   ALA A  30      80.930 117.770 168.130  1.00  0.00           C
ATOM    272  O   ALA A  30      80.670 118.690 167.410  1.00  0.00           O
ATOM    273  N   ASP A  31      81.840 117.830 169.130  1.00  0.00           N
ATOM    274  HN  ASP A  31      81.770 117.020 169.720  1.00  0.00           H
ATOM    275  CA  ASP A  31      82.650 119.020 169.360  1.00  0.00           C
ATOM    276  HA  ASP A  31      82.160 119.940 169.640  1.00  0.00           H
ATOM    277  CB  ASP A  31      83.730 118.730 170.490  1.00  0.00           C
ATOM    278  HB1 ASP A  31      84.470 117.980 170.140  1.00  0.00           H
ATOM    279  HB2 ASP A  31      84.190 119.740 170.580  1.00  0.00           H
ATOM    280  CG  ASP A  31      83.000 118.370 171.810  1.00  0.00           C
ATOM    281  OD1 ASP A  31      81.950 119.000 172.070  1.00  0.00           O
ATOM    282  OD2 ASP A  31      83.520 117.570 172.610  1.00  0.00           O
ATOM    283  C   ASP A  31      83.430 119.350 168.150  1.00  0.00           C
ATOM    284  O   ASP A  31      83.760 120.520 167.890  1.00  0.00           O
ATOM    285  N   LEU A  32      83.910 118.380 167.310  1.00  0.00           N
ATOM    286  HN  LEU A  32      83.750 117.400 167.360  1.00  0.00           H
ATOM    287  CA  LEU A  32      84.550 118.690 166.100  1.00  0.00           C
ATOM    288  HA  LEU A  32      85.130 119.550 166.380  1.00  0.00           H
ATOM    289  CB  LEU A  32      85.460 117.610 165.500  1.00  0.00           C
ATOM    290  HB1 LEU A  32      84.910 116.650 165.480  1.00  0.00           H
ATOM    291  HB2 LEU A  32      85.740 117.810 164.440  1.00  0.00           H
ATOM    292  CG  LEU A  32      86.720 117.390 166.420  1.00  0.00           C
ATOM    293  HG  LEU A  32      86.420 117.640 167.460  1.00  0.00           H
ATOM    294  CD1 LEU A  32      87.240 115.940 166.370  1.00  0.00           C
ATOM    295 HD11 LEU A  32      86.490 115.250 166.800  1.00  0.00           H
ATOM    296 HD12 LEU A  32      87.530 115.590 165.350  1.00  0.00           H
ATOM    297 HD13 LEU A  32      88.150 115.780 166.980  1.00  0.00           H
ATOM    298  CD2 LEU A  32      87.780 118.380 166.020  1.00  0.00           C
ATOM    299 HD21 LEU A  32      88.620 118.270 166.730  1.00  0.00           H
ATOM    300 HD22 LEU A  32      88.150 118.120 165.000  1.00  0.00           H
ATOM    301 HD23 LEU A  32      87.330 119.390 166.130  1.00  0.00           H
ATOM    302  C   LEU A  32      83.500 119.180 165.040  1.00  0.00           C
ATOM    303  O   LEU A  32      82.620 118.440 164.530  1.00  0.00           O
ATOM    304  N   GLU A  33      83.670 120.460 164.580  1.00  0.00           N
ATOM    305  HN  GLU A  33      84.420 120.970 164.980  1.00  0.00           H
ATOM    306  CA  GLU A  33      82.900 121.130 163.540  1.00  0.00           C
ATOM    307  HA  GLU A  33      81.850 120.870 163.570  1.00  0.00           H
ATOM    308  CB  GLU A  33      83.230 122.670 163.500  1.00  0.00           C
ATOM    309  HB1 GLU A  33      84.310 122.900 163.390  1.00  0.00           H
ATOM    310  HB2 GLU A  33      82.680 123.040 162.610  1.00  0.00           H
ATOM    311  CG  GLU A  33      82.760 123.400 164.810  1.00  0.00           C
ATOM    312  HG1 GLU A  33      83.250 124.400 164.770  1.00  0.00           H
ATOM    313  HG2 GLU A  33      83.230 122.860 165.660  1.00  0.00           H
ATOM    314  CD  GLU A  33      81.320 123.640 165.050  1.00  0.00           C
ATOM    315  OE1 GLU A  33      80.640 124.320 164.180  1.00  0.00           O
ATOM    316  OE2 GLU A  33      80.690 123.170 166.020  1.00  0.00           O
ATOM    317  C   GLU A  33      83.230 120.560 162.170  1.00  0.00           C
ATOM    318  O   GLU A  33      84.380 120.470 161.800  1.00  0.00           O
ATOM    319  N   LEU A  34      82.240 120.150 161.370  1.00  0.00           N
ATOM    320  HN  LEU A  34      81.300 120.220 161.680  1.00  0.00           H
ATOM    321  CA  LEU A  34      82.450 119.470 160.160  1.00  0.00           C
ATOM    322  HA  LEU A  34      83.490 119.180 160.160  1.00  0.00           H
ATOM    323  CB  LEU A  34      81.520 118.180 160.140  1.00  0.00           C
ATOM    324  HB1 LEU A  34      80.480 118.550 160.230  1.00  0.00           H
ATOM    325  HB2 LEU A  34      81.640 117.600 159.200  1.00  0.00           H
ATOM    326  CG  LEU A  34      81.790 117.210 161.300  1.00  0.00           C
ATOM    327  HG  LEU A  34      81.670 117.720 162.290  1.00  0.00           H
ATOM    328  CD1 LEU A  34      80.760 116.080 161.370  1.00  0.00           C
ATOM    329 HD11 LEU A  34      80.900 115.620 160.370  1.00  0.00           H
ATOM    330 HD12 LEU A  34      80.920 115.290 162.130  1.00  0.00           H
ATOM    331 HD13 LEU A  34      79.690 116.370 161.390  1.00  0.00           H
ATOM    332  CD2 LEU A  34      83.140 116.700 161.200  1.00  0.00           C
ATOM    333 HD21 LEU A  34      83.900 117.500 161.120  1.00  0.00           H
ATOM    334 HD22 LEU A  34      83.360 116.160 162.150  1.00  0.00           H
ATOM    335 HD23 LEU A  34      83.350 116.020 160.350  1.00  0.00           H
ATOM    336  C   LEU A  34      82.190 120.390 158.930  1.00  0.00           C
ATOM    337  O   LEU A  34      81.400 121.270 159.030  1.00  0.00           O
ATOM    338  N   PRO A  35      82.920 120.150 157.820  1.00  0.00           N
ATOM    339  CD  PRO A  35      83.720 118.920 157.570  1.00  0.00           C
ATOM    340  HD1 PRO A  35      83.050 118.050 157.380  1.00  0.00           H
ATOM    341  HD2 PRO A  35      84.390 118.530 158.360  1.00  0.00           H
ATOM    342  CA  PRO A  35      82.940 121.070 156.670  1.00  0.00           C
ATOM    343  HA  PRO A  35      83.430 121.990 156.970  1.00  0.00           H
ATOM    344  CB  PRO A  35      83.880 120.450 155.620  1.00  0.00           C
ATOM    345  HB1 PRO A  35      83.430 120.120 154.650  1.00  0.00           H
ATOM    346  HB2 PRO A  35      84.700 121.150 155.350  1.00  0.00           H
ATOM    347  CG  PRO A  35      84.590 119.280 156.370  1.00  0.00           C
ATOM    348  HG1 PRO A  35      85.610 119.570 156.690  1.00  0.00           H
ATOM    349  HG2 PRO A  35      84.610 118.460 155.620  1.00  0.00           H
ATOM    350  C   PRO A  35      81.630 121.600 156.120  1.00  0.00           C
ATOM    351  O   PRO A  35      80.760 120.780 155.770  1.00  0.00           O
ATOM    352  N   ARG A  36      81.400 122.920 155.980  1.00  0.00           N
ATOM    353  HN  ARG A  36      81.870 123.680 156.420  1.00  0.00           H
ATOM    354  CA  ARG A  36      80.230 123.400 155.240  1.00  0.00           C
ATOM    355  HA  ARG A  36      79.520 122.580 155.270  1.00  0.00           H
ATOM    356  CB  ARG A  36      79.440 124.590 155.940  1.00  0.00           C
ATOM    357  HB1 ARG A  36      80.100 125.490 156.020  1.00  0.00           H
ATOM    358  HB2 ARG A  36      78.540 124.850 155.350  1.00  0.00           H
ATOM    359  CG  ARG A  36      78.970 124.300 157.380  1.00  0.00           C
ATOM    360  HG1 ARG A  36      79.820 124.100 158.060  1.00  0.00           H
ATOM    361  HG2 ARG A  36      78.400 123.350 157.270  1.00  0.00           H
ATOM    362  CD  ARG A  36      78.060 125.340 157.980  1.00  0.00           C
ATOM    363  HD1 ARG A  36      77.440 124.970 158.830  1.00  0.00           H
ATOM    364  HD2 ARG A  36      77.270 125.590 157.240  1.00  0.00           H
ATOM    365  NE  ARG A  36      78.830 126.540 158.390  1.00  0.00           N
ATOM    366  HE  ARG A  36      79.300 127.050 157.670  1.00  0.00           H
ATOM    367  CZ  ARG A  36      78.920 126.990 159.610  1.00  0.00           C
ATOM    368  NH1 ARG A  36      78.570 126.310 160.670  1.00  0.00           N
ATOM    369 HH11 ARG A  36      78.520 125.320 160.550  1.00  0.00           H
ATOM    370 HH12 ARG A  36      78.650 126.710 161.580  1.00  0.00           H
ATOM    371  NH2 ARG A  36      79.530 128.160 159.760  1.00  0.00           N
ATOM    372 HH21 ARG A  36      79.520 128.520 160.700  1.00  0.00           H
ATOM    373 HH22 ARG A  36      79.450 128.770 158.970  1.00  0.00           H
ATOM    374  C   ARG A  36      80.470 123.730 153.760  1.00  0.00           C
ATOM    375  O   ARG A  36      79.410 123.840 153.090  1.00  0.00           O
ATOM    376  N   ASP A  37      81.700 123.920 153.270  1.00  0.00           N
ATOM    377  HN  ASP A  37      82.550 123.820 153.780  1.00  0.00           H
ATOM    378  CA  ASP A  37      81.980 124.490 151.950  1.00  0.00           C
ATOM    379  HA  ASP A  37      81.080 124.490 151.360  1.00  0.00           H
ATOM    380  CB  ASP A  37      82.730 125.830 152.050  1.00  0.00           C
ATOM    381  HB1 ASP A  37      83.590 125.700 152.740  1.00  0.00           H
ATOM    382  HB2 ASP A  37      83.200 126.190 151.110  1.00  0.00           H
ATOM    383  CG  ASP A  37      81.720 126.900 152.500  1.00  0.00           C
ATOM    384  OD1 ASP A  37      80.630 126.970 151.920  1.00  0.00           O
ATOM    385  OD2 ASP A  37      82.060 127.680 153.420  1.00  0.00           O
ATOM    386  C   ASP A  37      83.020 123.570 151.150  1.00  0.00           C
ATOM    387  O   ASP A  37      82.660 123.040 150.080  1.00  0.00           O
ATOM    388  N   ALA A  38      84.230 123.390 151.750  1.00  0.00           N
ATOM    389  HN  ALA A  38      84.460 123.580 152.700  1.00  0.00           H
ATOM    390  CA  ALA A  38      85.260 122.580 150.980  1.00  0.00           C
ATOM    391  HA  ALA A  38      84.890 121.890 150.240  1.00  0.00           H
ATOM    392  CB  ALA A  38      86.300 123.570 150.530  1.00  0.00           C
ATOM    393  HB1 ALA A  38      87.210 123.110 150.110  1.00  0.00           H
ATOM    394  HB2 ALA A  38      85.950 124.300 149.770  1.00  0.00           H
ATOM    395  HB3 ALA A  38      86.590 124.020 151.500  1.00  0.00           H
ATOM    396  C   ALA A  38      86.020 121.670 151.920  1.00  0.00           C
ATOM    397  O   ALA A  38      85.920 121.790 153.140  1.00  0.00           O
ATOM    398  N   PHE A  39      86.580 120.590 151.390  1.00  0.00           N
ATOM    399  HN  PHE A  39      86.520 120.390 150.410  1.00  0.00           H
ATOM    400  CA  PHE A  39      87.180 119.680 152.270  1.00  0.00           C
ATOM    401  HA  PHE A  39      87.660 120.180 153.090  1.00  0.00           H
ATOM    402  CB  PHE A  39      86.180 118.670 153.010  1.00  0.00           C
ATOM    403  HB1 PHE A  39      86.760 118.060 153.740  1.00  0.00           H
ATOM    404  HB2 PHE A  39      85.390 119.310 153.450  1.00  0.00           H
ATOM    405  CG  PHE A  39      85.460 117.750 152.080  1.00  0.00           C
ATOM    406  CD1 PHE A  39      84.350 118.180 151.330  1.00  0.00           C
ATOM    407  HD1 PHE A  39      84.070 119.230 151.360  1.00  0.00           H
ATOM    408  CE1 PHE A  39      83.630 117.350 150.520  1.00  0.00           C
ATOM    409  HE1 PHE A  39      82.840 117.830 149.950  1.00  0.00           H
ATOM    410  CZ  PHE A  39      84.070 116.040 150.430  1.00  0.00           C
ATOM    411  HZ  PHE A  39      83.510 115.380 149.780  1.00  0.00           H
ATOM    412  CD2 PHE A  39      85.960 116.430 151.900  1.00  0.00           C
ATOM    413  HD2 PHE A  39      86.840 116.080 152.420  1.00  0.00           H
ATOM    414  CE2 PHE A  39      85.230 115.570 151.070  1.00  0.00           C
ATOM    415  HE2 PHE A  39      85.570 114.570 150.830  1.00  0.00           H
ATOM    416  C   PHE A  39      88.290 118.930 151.680  1.00  0.00           C
ATOM    417  O   PHE A  39      88.470 118.760 150.440  1.00  0.00           O
ATOM    418  N   THR A  40      89.170 118.400 152.520  1.00  0.00           N
ATOM    419  HN  THR A  40      89.190 118.680 153.480  1.00  0.00           H
ATOM    420  CA  THR A  40      90.230 117.490 152.120  1.00  0.00           C
ATOM    421  HA  THR A  40      90.000 117.030 151.170  1.00  0.00           H
ATOM    422  CB  THR A  40      91.600 118.010 152.150  1.00  0.00           C
ATOM    423  HB  THR A  40      91.960 118.360 153.140  1.00  0.00           H
ATOM    424  OG1 THR A  40      91.680 119.050 151.160  1.00  0.00           O
ATOM    425  HG1 THR A  40      91.290 119.840 151.560  1.00  0.00           H
ATOM    426  CG2 THR A  40      92.630 116.970 151.550  1.00  0.00           C
ATOM    427 HG21 THR A  40      92.640 115.960 152.020  1.00  0.00           H
ATOM    428 HG22 THR A  40      92.300 116.830 150.500  1.00  0.00           H
ATOM    429 HG23 THR A  40      93.650 117.420 151.550  1.00  0.00           H
ATOM    430  C   THR A  40      90.150 116.350 153.080  1.00  0.00           C
ATOM    431  O   THR A  40      90.170 116.530 154.300  1.00  0.00           O
ATOM    432  N   LEU A  41      90.120 115.100 152.630  1.00  0.00           N
ATOM    433  HN  LEU A  41      90.210 114.970 151.650  1.00  0.00           H
ATOM    434  CA  LEU A  41      89.930 113.880 153.320  1.00  0.00           C
ATOM    435  HA  LEU A  41      90.030 114.090 154.370  1.00  0.00           H
ATOM    436  CB  LEU A  41      88.540 113.390 152.960  1.00  0.00           C
ATOM    437  HB1 LEU A  41      87.810 114.210 153.130  1.00  0.00           H
ATOM    438  HB2 LEU A  41      88.520 113.250 151.860  1.00  0.00           H
ATOM    439  CG  LEU A  41      88.140 112.070 153.730  1.00  0.00           C
ATOM    440  HG  LEU A  41      88.920 111.300 153.550  1.00  0.00           H
ATOM    441  CD1 LEU A  41      88.050 112.360 155.250  1.00  0.00           C
ATOM    442 HD11 LEU A  41      88.910 112.830 155.770  1.00  0.00           H
ATOM    443 HD12 LEU A  41      87.170 113.010 155.450  1.00  0.00           H
ATOM    444 HD13 LEU A  41      87.820 111.400 155.760  1.00  0.00           H
ATOM    445  CD2 LEU A  41      86.790 111.520 153.250  1.00  0.00           C
ATOM    446 HD21 LEU A  41      85.950 112.240 153.280  1.00  0.00           H
ATOM    447 HD22 LEU A  41      86.850 111.080 152.220  1.00  0.00           H
ATOM    448 HD23 LEU A  41      86.500 110.650 153.870  1.00  0.00           H
ATOM    449  C   LEU A  41      91.000 112.910 152.890  1.00  0.00           C
ATOM    450  O   LEU A  41      90.960 112.350 151.790  1.00  0.00           O
ATOM    451  N   GLN A  42      91.940 112.610 153.760  1.00  0.00           N
ATOM    452  HN  GLN A  42      91.900 113.040 154.650  1.00  0.00           H
ATOM    453  CA  GLN A  42      93.110 111.780 153.400  1.00  0.00           C
ATOM    454  HA  GLN A  42      93.070 111.380 152.390  1.00  0.00           H
ATOM    455  CB  GLN A  42      94.390 112.680 153.390  1.00  0.00           C
ATOM    456  HB1 GLN A  42      94.400 113.250 154.340  1.00  0.00           H
ATOM    457  HB2 GLN A  42      95.260 111.980 153.390  1.00  0.00           H
ATOM    458  CG  GLN A  42      94.450 113.640 152.200  1.00  0.00           C
ATOM    459  HG1 GLN A  42      93.490 114.130 151.930  1.00  0.00           H
ATOM    460  HG2 GLN A  42      94.780 112.950 151.390  1.00  0.00           H
ATOM    461  CD  GLN A  42      95.460 114.870 152.370  1.00  0.00           C
ATOM    462  OE1 GLN A  42      96.430 115.050 151.660  1.00  0.00           O
ATOM    463  NE2 GLN A  42      95.150 115.750 153.380  1.00  0.00           N
ATOM    464 HE21 GLN A  42      94.370 115.620 154.000  1.00  0.00           H
ATOM    465 HE22 GLN A  42      95.970 116.270 153.640  1.00  0.00           H
ATOM    466  C   GLN A  42      93.250 110.540 154.320  1.00  0.00           C
ATOM    467  O   GLN A  42      93.100 110.640 155.530  1.00  0.00           O
ATOM    468  N   VAL A  43      93.480 109.330 153.750  1.00  0.00           N
ATOM    469  HN  VAL A  43      93.370 109.140 152.780  1.00  0.00           H
ATOM    470  CA  VAL A  43      93.720 108.160 154.620  1.00  0.00           C
ATOM    471  HA  VAL A  43      94.220 108.480 155.530  1.00  0.00           H
ATOM    472  CB  VAL A  43      92.330 107.510 154.970  1.00  0.00           C
ATOM    473  HB  VAL A  43      91.800 108.360 155.460  1.00  0.00           H
ATOM    474  CG1 VAL A  43      91.690 106.980 153.680  1.00  0.00           C
ATOM    475 HG11 VAL A  43      90.890 106.250 153.930  1.00  0.00           H
ATOM    476 HG12 VAL A  43      91.290 107.790 153.030  1.00  0.00           H
ATOM    477 HG13 VAL A  43      92.280 106.440 152.910  1.00  0.00           H
ATOM    478  CG2 VAL A  43      92.580 106.460 156.030  1.00  0.00           C
ATOM    479 HG21 VAL A  43      91.660 105.900 156.280  1.00  0.00           H
ATOM    480 HG22 VAL A  43      93.230 105.710 155.530  1.00  0.00           H
ATOM    481 HG23 VAL A  43      93.040 106.790 156.990  1.00  0.00           H
ATOM    482  C   VAL A  43      94.790 107.180 154.100  1.00  0.00           C
ATOM    483  O   VAL A  43      94.840 106.940 152.910  1.00  0.00           O
ATOM    484  N   TRP A  44      95.560 106.580 155.000  1.00  0.00           N
ATOM    485  HN  TRP A  44      95.590 106.870 155.950  1.00  0.00           H
ATOM    486  CA  TRP A  44      96.440 105.410 154.690  1.00  0.00           C
ATOM    487  HA  TRP A  44      96.520 105.440 153.610  1.00  0.00           H
ATOM    488  CB  TRP A  44      97.840 105.520 155.410  1.00  0.00           C
ATOM    489  HB1 TRP A  44      97.680 105.670 156.500  1.00  0.00           H
ATOM    490  HB2 TRP A  44      98.350 104.530 155.380  1.00  0.00           H
ATOM    491  CG  TRP A  44      98.770 106.470 154.740  1.00  0.00           C
ATOM    492  CD1 TRP A  44      99.030 107.810 154.910  1.00  0.00           C
ATOM    493  HD1 TRP A  44      98.630 108.430 155.690  1.00  0.00           H
ATOM    494  NE1 TRP A  44     100.120 108.150 154.180  1.00  0.00           N
ATOM    495  HE1 TRP A  44     100.450 109.070 154.090  1.00  0.00           H
ATOM    496  CE2 TRP A  44     100.530 107.120 153.390  1.00  0.00           C
ATOM    497  CD2 TRP A  44      99.670 106.030 153.620  1.00  0.00           C
ATOM    498  CE3 TRP A  44      99.820 104.840 152.940  1.00  0.00           C
ATOM    499  HE3 TRP A  44      99.250 103.960 153.200  1.00  0.00           H
ATOM    500  CZ3 TRP A  44     100.890 104.780 152.100  1.00  0.00           C
ATOM    501  HZ3 TRP A  44     101.080 103.820 151.650  1.00  0.00           H
ATOM    502  CZ2 TRP A  44     101.580 107.060 152.520  1.00  0.00           C
ATOM    503  HZ2 TRP A  44     102.110 108.000 152.430  1.00  0.00           H
ATOM    504  CH2 TRP A  44     101.650 105.910 151.710  1.00  0.00           C
ATOM    505  HH2 TRP A  44     102.410 105.760 150.960  1.00  0.00           H
ATOM    506  C   TRP A  44      95.740 104.110 155.010  1.00  0.00           C
ATOM    507  O   TRP A  44      95.200 103.920 156.130  1.00  0.00           O
ATOM    508  N   LEU A  45      95.650 103.210 154.070  1.00  0.00           N
ATOM    509  HN  LEU A  45      95.790 103.430 153.110  1.00  0.00           H
ATOM    510  CA  LEU A  45      94.810 102.030 154.360  1.00  0.00           C
ATOM    511  HA  LEU A  45      94.790 101.780 155.420  1.00  0.00           H
ATOM    512  CB  LEU A  45      93.380 102.160 153.820  1.00  0.00           C
ATOM    513  HB1 LEU A  45      92.860 101.250 154.200  1.00  0.00           H
ATOM    514  HB2 LEU A  45      92.950 103.100 154.250  1.00  0.00           H
ATOM    515  CG  LEU A  45      93.010 102.290 152.320  1.00  0.00           C
ATOM    516  HG  LEU A  45      93.630 103.090 151.860  1.00  0.00           H
ATOM    517  CD1 LEU A  45      93.200 101.060 151.510  1.00  0.00           C
ATOM    518 HD11 LEU A  45      94.190 100.550 151.550  1.00  0.00           H
ATOM    519 HD12 LEU A  45      92.610 100.190 151.860  1.00  0.00           H
ATOM    520 HD13 LEU A  45      92.940 101.180 150.430  1.00  0.00           H
ATOM    521  CD2 LEU A  45      91.540 102.650 152.070  1.00  0.00           C
ATOM    522 HD21 LEU A  45      90.920 101.850 152.510  1.00  0.00           H
ATOM    523 HD22 LEU A  45      91.330 103.670 152.470  1.00  0.00           H
ATOM    524 HD23 LEU A  45      91.230 102.680 151.000  1.00  0.00           H
ATOM    525  C   LEU A  45      95.490 100.860 153.710  1.00  0.00           C
ATOM    526  O   LEU A  45      96.370 100.900 152.860  1.00  0.00           O
ATOM    527  N   ARG A  46      95.110  99.680 154.220  1.00  0.00           N
ATOM    528  HN  ARG A  46      94.540  99.660 155.040  1.00  0.00           H
ATOM    529  CA  ARG A  46      95.390  98.410 153.630  1.00  0.00           C
ATOM    530  HA  ARG A  46      95.760  98.480 152.610  1.00  0.00           H
ATOM    531  CB  ARG A  46      96.650  97.620 154.260  1.00  0.00           C
ATOM    532  HB1 ARG A  46      97.550  97.980 153.710  1.00  0.00           H
ATOM    533  HB2 ARG A  46      96.680  97.930 155.330  1.00  0.00           H
ATOM    534  CG  ARG A  46      96.740  96.110 154.120  1.00  0.00           C
ATOM    535  HG1 ARG A  46      96.590  95.780 153.080  1.00  0.00           H
ATOM    536  HG2 ARG A  46      96.020  95.600 154.790  1.00  0.00           H
ATOM    537  CD  ARG A  46      98.250  95.530 154.340  1.00  0.00           C
ATOM    538  HD1 ARG A  46      98.700  95.980 155.250  1.00  0.00           H
ATOM    539  HD2 ARG A  46      98.910  95.640 153.460  1.00  0.00           H
ATOM    540  NE  ARG A  46      98.040  94.120 154.730  1.00  0.00           N
ATOM    541  HE  ARG A  46      97.140  93.710 154.880  1.00  0.00           H
ATOM    542  CZ  ARG A  46      98.980  93.280 154.840  1.00  0.00           C
ATOM    543  NH1 ARG A  46     100.250  93.530 154.580  1.00  0.00           N
ATOM    544 HH11 ARG A  46     100.950  92.860 154.850  1.00  0.00           H
ATOM    545 HH12 ARG A  46     100.400  94.520 154.530  1.00  0.00           H
ATOM    546  NH2 ARG A  46      98.720  92.020 155.020  1.00  0.00           N
ATOM    547 HH21 ARG A  46      99.470  91.380 154.840  1.00  0.00           H
ATOM    548 HH22 ARG A  46      97.840  91.540 155.020  1.00  0.00           H
ATOM    549  C   ARG A  46      94.020  97.680 153.710  1.00  0.00           C
ATOM    550  O   ARG A  46      93.510  97.240 154.770  1.00  0.00           O
ATOM    551  N   ALA A  47      93.460  97.420 152.540  1.00  0.00           N
ATOM    552  HN  ALA A  47      93.860  97.730 151.680  1.00  0.00           H
ATOM    553  CA  ALA A  47      92.270  96.610 152.410  1.00  0.00           C
ATOM    554  HA  ALA A  47      91.660  96.820 153.280  1.00  0.00           H
ATOM    555  CB  ALA A  47      91.360  97.080 151.170  1.00  0.00           C
ATOM    556  HB1 ALA A  47      91.880  97.020 150.200  1.00  0.00           H
ATOM    557  HB2 ALA A  47      90.390  96.540 151.220  1.00  0.00           H
ATOM    558  HB3 ALA A  47      91.090  98.140 151.330  1.00  0.00           H
ATOM    559  C   ALA A  47      92.460  95.130 152.220  1.00  0.00           C
ATOM    560  O   ALA A  47      93.280  94.640 151.420  1.00  0.00           O
ATOM    561  N   GLU A  48      91.720  94.290 152.940  1.00  0.00           N
ATOM    562  HN  GLU A  48      91.120  94.590 153.670  1.00  0.00           H
ATOM    563  CA  GLU A  48      91.670  92.890 152.650  1.00  0.00           C
ATOM    564  HA  GLU A  48      92.680  92.510 152.620  1.00  0.00           H
ATOM    565  CB  GLU A  48      90.790  92.200 153.700  1.00  0.00           C
ATOM    566  HB1 GLU A  48      89.810  92.730 153.660  1.00  0.00           H
ATOM    567  HB2 GLU A  48      90.630  91.130 153.420  1.00  0.00           H
ATOM    568  CG  GLU A  48      91.530  92.200 155.080  1.00  0.00           C
ATOM    569  HG1 GLU A  48      90.810  91.790 155.820  1.00  0.00           H
ATOM    570  HG2 GLU A  48      91.730  93.250 155.410  1.00  0.00           H
ATOM    571  CD  GLU A  48      92.880  91.540 155.190  1.00  0.00           C
ATOM    572  OE1 GLU A  48      93.560  91.700 156.240  1.00  0.00           O
ATOM    573  OE2 GLU A  48      93.140  90.650 154.320  1.00  0.00           O
ATOM    574  C   GLU A  48      91.070  92.610 151.280  1.00  0.00           C
ATOM    575  O   GLU A  48      90.230  93.350 150.750  1.00  0.00           O
ATOM    576  N   GLY A  49      91.410  91.450 150.620  1.00  0.00           N
ATOM    577  HN  GLY A  49      92.110  90.870 151.020  1.00  0.00           H
ATOM    578  CA  GLY A  49      90.650  90.940 149.490  1.00  0.00           C
ATOM    579  HA1 GLY A  49      91.150  90.040 149.160  1.00  0.00           H
ATOM    580  HA2 GLY A  49      90.570  91.690 148.720  1.00  0.00           H
ATOM    581  C   GLY A  49      89.250  90.420 149.940  1.00  0.00           C
ATOM    582  O   GLY A  49      89.100  89.590 150.770  1.00  0.00           O
ATOM    583  N   GLY A  50      88.200  90.850 149.300  1.00  0.00           N
ATOM    584  HN  GLY A  50      88.310  91.460 148.520  1.00  0.00           H
ATOM    585  CA  GLY A  50      86.800  90.490 149.450  1.00  0.00           C
ATOM    586  HA1 GLY A  50      86.740  89.460 149.770  1.00  0.00           H
ATOM    587  HA2 GLY A  50      86.350  90.610 148.480  1.00  0.00           H
ATOM    588  C   GLY A  50      86.160  91.390 150.500  1.00  0.00           C
ATOM    589  O   GLY A  50      86.630  91.570 151.660  1.00  0.00           O
ATOM    590  N   GLN A  51      85.090  92.070 150.180  1.00  0.00           N
ATOM    591  HN  GLN A  51      84.600  91.900 149.330  1.00  0.00           H
ATOM    592  CA  GLN A  51      84.550  93.240 150.970  1.00  0.00           C
ATOM    593  HA  GLN A  51      84.720  93.080 152.020  1.00  0.00           H
ATOM    594  CB  GLN A  51      85.160  94.620 150.580  1.00  0.00           C
ATOM    595  HB1 GLN A  51      84.940  94.720 149.490  1.00  0.00           H
ATOM    596  HB2 GLN A  51      84.760  95.510 151.120  1.00  0.00           H
ATOM    597  CG  GLN A  51      86.680  94.780 150.680  1.00  0.00           C
ATOM    598  HG1 GLN A  51      86.910  95.670 150.060  1.00  0.00           H
ATOM    599  HG2 GLN A  51      87.200  93.880 150.310  1.00  0.00           H
ATOM    600  CD  GLN A  51      87.120  95.030 152.120  1.00  0.00           C
ATOM    601  OE1 GLN A  51      86.380  95.550 152.950  1.00  0.00           O
ATOM    602  NE2 GLN A  51      88.390  94.630 152.390  1.00  0.00           N
ATOM    603 HE21 GLN A  51      89.020  94.170 151.770  1.00  0.00           H
ATOM    604 HE22 GLN A  51      88.600  94.690 153.370  1.00  0.00           H
ATOM    605  C   GLN A  51      83.060  93.340 150.890  1.00  0.00           C
ATOM    606  O   GLN A  51      82.390  93.060 149.860  1.00  0.00           O
ATOM    607  N   ARG A  52      82.450  93.870 151.960  1.00  0.00           N
ATOM    608  HN  ARG A  52      82.810  93.960 152.890  1.00  0.00           H
ATOM    609  CA  ARG A  52      81.000  94.140 152.040  1.00  0.00           C
ATOM    610  HA  ARG A  52      80.540  93.200 151.760  1.00  0.00           H
ATOM    611  CB  ARG A  52      80.730  94.450 153.520  1.00  0.00           C
ATOM    612  HB1 ARG A  52      81.270  93.660 154.090  1.00  0.00           H
ATOM    613  HB2 ARG A  52      81.300  95.370 153.770  1.00  0.00           H
ATOM    614  CG  ARG A  52      79.230  94.310 153.850  1.00  0.00           C
ATOM    615  HG1 ARG A  52      78.700  95.190 153.440  1.00  0.00           H
ATOM    616  HG2 ARG A  52      79.210  94.540 154.940  1.00  0.00           H
ATOM    617  CD  ARG A  52      78.560  92.950 153.650  1.00  0.00           C
ATOM    618  HD1 ARG A  52      79.120  92.170 154.210  1.00  0.00           H
ATOM    619  HD2 ARG A  52      78.630  92.670 152.580  1.00  0.00           H
ATOM    620  NE  ARG A  52      77.150  93.080 154.090  1.00  0.00           N
ATOM    621  HE  ARG A  52      76.460  93.210 153.380  1.00  0.00           H
ATOM    622  CZ  ARG A  52      76.710  93.060 155.350  1.00  0.00           C
ATOM    623  NH1 ARG A  52      77.510  92.830 156.360  1.00  0.00           N
ATOM    624 HH11 ARG A  52      77.110  92.820 157.270  1.00  0.00           H
ATOM    625 HH12 ARG A  52      78.480  92.680 156.150  1.00  0.00           H
ATOM    626  NH2 ARG A  52      75.420  93.170 155.600  1.00  0.00           N
ATOM    627 HH21 ARG A  52      75.110  93.180 156.550  1.00  0.00           H
ATOM    628 HH22 ARG A  52      74.930  93.540 154.810  1.00  0.00           H
ATOM    629  C   ARG A  52      80.570  95.360 151.170  1.00  0.00           C
ATOM    630  O   ARG A  52      80.140  96.390 151.630  1.00  0.00           O
ATOM    631  N   SER A  53      80.610  95.160 149.800  1.00  0.00           N
ATOM    632  HN  SER A  53      81.010  94.300 149.480  1.00  0.00           H
ATOM    633  CA  SER A  53      80.250  96.270 148.850  1.00  0.00           C
ATOM    634  HA  SER A  53      81.080  96.950 149.010  1.00  0.00           H
ATOM    635  CB  SER A  53      80.360  95.670 147.400  1.00  0.00           C
ATOM    636  HB1 SER A  53      79.600  94.890 147.210  1.00  0.00           H
ATOM    637  HB2 SER A  53      81.370  95.260 147.170  1.00  0.00           H
ATOM    638  OG  SER A  53      80.140  96.650 146.430  1.00  0.00           O
ATOM    639  HG1 SER A  53      79.210  96.710 146.210  1.00  0.00           H
ATOM    640  C   SER A  53      78.900  96.890 149.090  1.00  0.00           C
ATOM    641  O   SER A  53      77.950  96.190 149.630  1.00  0.00           O
ATOM    642  N   PRO A  54      78.730  98.160 148.760  1.00  0.00           N
ATOM    643  CD  PRO A  54      77.330  98.500 148.480  1.00  0.00           C
ATOM    644  HD1 PRO A  54      76.920  98.710 149.490  1.00  0.00           H
ATOM    645  HD2 PRO A  54      76.680  97.790 147.930  1.00  0.00           H
ATOM    646  CA  PRO A  54      79.620  99.320 148.830  1.00  0.00           C
ATOM    647  HA  PRO A  54      80.430  99.250 148.110  1.00  0.00           H
ATOM    648  CB  PRO A  54      78.690 100.520 148.380  1.00  0.00           C
ATOM    649  HB1 PRO A  54      78.300 100.980 149.320  1.00  0.00           H
ATOM    650  HB2 PRO A  54      79.090 101.310 147.710  1.00  0.00           H
ATOM    651  CG  PRO A  54      77.470  99.830 147.720  1.00  0.00           C
ATOM    652  HG1 PRO A  54      77.760  99.640 146.660  1.00  0.00           H
ATOM    653  HG2 PRO A  54      76.600 100.510 147.700  1.00  0.00           H
ATOM    654  C   PRO A  54      80.280  99.500 150.220  1.00  0.00           C
ATOM    655  O   PRO A  54      79.670 100.080 151.050  1.00  0.00           O
ATOM    656  N   ALA A  55      81.490  98.970 150.400  1.00  0.00           N
ATOM    657  HN  ALA A  55      82.120  98.780 149.650  1.00  0.00           H
ATOM    658  CA  ALA A  55      82.060  98.830 151.780  1.00  0.00           C
ATOM    659  HA  ALA A  55      81.190  98.690 152.420  1.00  0.00           H
ATOM    660  CB  ALA A  55      83.170  97.790 151.950  1.00  0.00           C
ATOM    661  HB1 ALA A  55      83.440  97.490 152.980  1.00  0.00           H
ATOM    662  HB2 ALA A  55      82.940  96.790 151.530  1.00  0.00           H
ATOM    663  HB3 ALA A  55      84.100  98.110 151.450  1.00  0.00           H
ATOM    664  C   ALA A  55      82.650 100.180 152.200  1.00  0.00           C
ATOM    665  O   ALA A  55      83.480 100.680 151.440  1.00  0.00           O
ATOM    666  N   VAL A  56      82.170 100.840 153.250  1.00  0.00           N
ATOM    667  HN  VAL A  56      81.490 100.560 153.920  1.00  0.00           H
ATOM    668  CA  VAL A  56      82.400 102.230 153.530  1.00  0.00           C
ATOM    669  HA  VAL A  56      82.720 102.660 152.590  1.00  0.00           H
ATOM    670  CB  VAL A  56      81.120 102.940 154.180  1.00  0.00           C
ATOM    671  HB  VAL A  56      80.650 102.390 155.020  1.00  0.00           H
ATOM    672  CG1 VAL A  56      81.340 104.390 154.650  1.00  0.00           C
ATOM    673 HG11 VAL A  56      80.360 104.900 154.770  1.00  0.00           H
ATOM    674 HG12 VAL A  56      82.040 104.400 155.510  1.00  0.00           H
ATOM    675 HG13 VAL A  56      81.830 104.920 153.800  1.00  0.00           H
ATOM    676  CG2 VAL A  56      80.090 103.010 153.040  1.00  0.00           C
ATOM    677 HG21 VAL A  56      80.400 103.640 152.170  1.00  0.00           H
ATOM    678 HG22 VAL A  56      79.700 102.030 152.700  1.00  0.00           H
ATOM    679 HG23 VAL A  56      79.220 103.480 153.540  1.00  0.00           H
ATOM    680  C   VAL A  56      83.550 102.390 154.440  1.00  0.00           C
ATOM    681  O   VAL A  56      83.600 101.740 155.480  1.00  0.00           O
ATOM    682  N   ILE A  57      84.570 103.140 153.990  1.00  0.00           N
ATOM    683  HN  ILE A  57      84.470 103.540 153.090  1.00  0.00           H
ATOM    684  CA  ILE A  57      85.730 103.450 154.750  1.00  0.00           C
ATOM    685  HA  ILE A  57      85.960 102.550 155.310  1.00  0.00           H
ATOM    686  CB  ILE A  57      86.990 103.910 153.860  1.00  0.00           C
ATOM    687  HB  ILE A  57      86.530 104.680 153.200  1.00  0.00           H
ATOM    688  CG2 ILE A  57      88.060 104.650 154.700  1.00  0.00           C
ATOM    689 HG21 ILE A  57      88.460 104.040 155.540  1.00  0.00           H
ATOM    690 HG22 ILE A  57      88.960 104.860 154.080  1.00  0.00           H
ATOM    691 HG23 ILE A  57      87.590 105.600 155.010  1.00  0.00           H
ATOM    692  CG1 ILE A  57      87.540 102.720 152.970  1.00  0.00           C
ATOM    693 HG11 ILE A  57      86.650 102.260 152.500  1.00  0.00           H
ATOM    694 HG12 ILE A  57      88.150 102.030 153.610  1.00  0.00           H
ATOM    695  CD  ILE A  57      88.340 103.240 151.760  1.00  0.00           C
ATOM    696  HD1 ILE A  57      89.200 103.840 152.150  1.00  0.00           H
ATOM    697  HD2 ILE A  57      88.660 102.380 151.130  1.00  0.00           H
ATOM    698  HD3 ILE A  57      87.700 103.830 151.070  1.00  0.00           H
ATOM    699  C   ILE A  57      85.250 104.550 155.770  1.00  0.00           C
ATOM    700  O   ILE A  57      85.250 104.420 156.960  1.00  0.00           O
ATOM    701  N   THR A  58      84.720 105.710 155.250  1.00  0.00           N
ATOM    702  HN  THR A  58      84.730 105.900 154.270  1.00  0.00           H
ATOM    703  CA  THR A  58      84.060 106.680 156.120  1.00  0.00           C
ATOM    704  HA  THR A  58      83.500 106.070 156.810  1.00  0.00           H
ATOM    705  CB  THR A  58      85.010 107.680 156.790  1.00  0.00           C
ATOM    706  HB  THR A  58      85.750 107.060 157.340  1.00  0.00           H
ATOM    707  OG1 THR A  58      84.380 108.530 157.780  1.00  0.00           O
ATOM    708  HG1 THR A  58      83.800 107.960 158.300  1.00  0.00           H
ATOM    709  CG2 THR A  58      85.800 108.500 155.840  1.00  0.00           C
ATOM    710 HG21 THR A  58      86.460 109.120 156.480  1.00  0.00           H
ATOM    711 HG22 THR A  58      86.360 107.950 155.060  1.00  0.00           H
ATOM    712 HG23 THR A  58      85.140 109.210 155.300  1.00  0.00           H
ATOM    713  C   THR A  58      83.090 107.370 155.260  1.00  0.00           C
ATOM    714  O   THR A  58      83.130 107.490 154.060  1.00  0.00           O
ATOM    715  N   GLY A  59      82.050 107.940 156.010  1.00  0.00           N
ATOM    716  HN  GLY A  59      82.150 107.910 157.000  1.00  0.00           H
ATOM    717  CA  GLY A  59      81.120 108.830 155.430  1.00  0.00           C
ATOM    718  HA1 GLY A  59      80.300 108.220 155.080  1.00  0.00           H
ATOM    719  HA2 GLY A  59      81.480 109.420 154.600  1.00  0.00           H
ATOM    720  C   GLY A  59      80.500 109.730 156.410  1.00  0.00           C
ATOM    721  O   GLY A  59      80.250 109.420 157.600  1.00  0.00           O
ATOM    722  N   LEU A  60      79.990 110.840 155.860  1.00  0.00           N
ATOM    723  HN  LEU A  60      80.180 111.020 154.900  1.00  0.00           H
ATOM    724  CA  LEU A  60      79.250 111.840 156.620  1.00  0.00           C
ATOM    725  HA  LEU A  60      79.370 111.780 157.700  1.00  0.00           H
ATOM    726  CB  LEU A  60      79.740 113.280 156.330  1.00  0.00           C
ATOM    727  HB1 LEU A  60      80.790 113.370 156.680  1.00  0.00           H
ATOM    728  HB2 LEU A  60      79.720 113.560 155.250  1.00  0.00           H
ATOM    729  CG  LEU A  60      78.920 114.370 157.150  1.00  0.00           C
ATOM    730  HG  LEU A  60      78.560 113.860 158.070  1.00  0.00           H
ATOM    731  CD1 LEU A  60      79.940 115.440 157.630  1.00  0.00           C
ATOM    732 HD11 LEU A  60      79.460 116.060 158.400  1.00  0.00           H
ATOM    733 HD12 LEU A  60      80.810 114.990 158.160  1.00  0.00           H
ATOM    734 HD13 LEU A  60      80.290 116.150 156.850  1.00  0.00           H
ATOM    735  CD2 LEU A  60      77.890 115.110 156.410  1.00  0.00           C
ATOM    736 HD21 LEU A  60      77.150 114.390 156.020  1.00  0.00           H
ATOM    737 HD22 LEU A  60      77.290 115.750 157.090  1.00  0.00           H
ATOM    738 HD23 LEU A  60      78.310 115.650 155.530  1.00  0.00           H
ATOM    739  C   LEU A  60      77.760 111.550 156.320  1.00  0.00           C
ATOM    740  O   LEU A  60      77.340 111.570 155.180  1.00  0.00           O
ATOM    741  N   TYR A  61      76.910 111.290 157.280  1.00  0.00           N
ATOM    742  HN  TYR A  61      77.300 111.160 158.200  1.00  0.00           H
ATOM    743  CA  TYR A  61      75.530 110.960 157.090  1.00  0.00           C
ATOM    744  HA  TYR A  61      75.120 111.060 156.100  1.00  0.00           H
ATOM    745  CB  TYR A  61      75.440 109.380 157.430  1.00  0.00           C
ATOM    746  HB1 TYR A  61      75.870 109.340 158.450  1.00  0.00           H
ATOM    747  HB2 TYR A  61      74.380 109.040 157.520  1.00  0.00           H
ATOM    748  CG  TYR A  61      76.160 108.490 156.500  1.00  0.00           C
ATOM    749  CD1 TYR A  61      75.590 108.250 155.280  1.00  0.00           C
ATOM    750  HD1 TYR A  61      74.680 108.730 154.960  1.00  0.00           H
ATOM    751  CE1 TYR A  61      76.160 107.240 154.460  1.00  0.00           C
ATOM    752  HE1 TYR A  61      75.690 107.120 153.490  1.00  0.00           H
ATOM    753  CZ  TYR A  61      77.290 106.510 154.890  1.00  0.00           C
ATOM    754  OH  TYR A  61      77.750 105.400 154.210  1.00  0.00           O
ATOM    755  HH  TYR A  61      77.100 104.860 153.750  1.00  0.00           H
ATOM    756  CD2 TYR A  61      77.350 107.810 156.960  1.00  0.00           C
ATOM    757  HD2 TYR A  61      77.670 108.100 157.950  1.00  0.00           H
ATOM    758  CE2 TYR A  61      77.870 106.850 156.110  1.00  0.00           C
ATOM    759  HE2 TYR A  61      78.710 106.340 156.560  1.00  0.00           H
ATOM    760  C   TYR A  61      74.630 111.830 158.080  1.00  0.00           C
ATOM    761  O   TYR A  61      75.070 112.430 159.080  1.00  0.00           O
ATOM    762  N   ASP A  62      73.330 111.900 157.710  1.00  0.00           N
ATOM    763  HN  ASP A  62      73.030 111.370 156.910  1.00  0.00           H
ATOM    764  CA  ASP A  62      72.350 112.720 158.370  1.00  0.00           C
ATOM    765  HA  ASP A  62      72.840 113.390 159.060  1.00  0.00           H
ATOM    766  CB  ASP A  62      71.790 113.620 157.160  1.00  0.00           C
ATOM    767  HB1 ASP A  62      72.640 114.120 156.650  1.00  0.00           H
ATOM    768  HB2 ASP A  62      71.270 113.040 156.370  1.00  0.00           H
ATOM    769  CG  ASP A  62      70.810 114.700 157.540  1.00  0.00           C
ATOM    770  OD1 ASP A  62      70.120 114.500 158.630  1.00  0.00           O
ATOM    771  OD2 ASP A  62      70.630 115.640 156.800  1.00  0.00           O
ATOM    772  C   ASP A  62      71.310 111.910 159.150  1.00  0.00           C
ATOM    773  O   ASP A  62      70.410 111.230 158.670  1.00  0.00           O
ATOM    774  N   LYS A  63      71.250 112.050 160.540  1.00  0.00           N
ATOM    775  HN  LYS A  63      71.860 112.690 161.000  1.00  0.00           H
ATOM    776  CA  LYS A  63      70.250 111.360 161.280  1.00  0.00           C
ATOM    777  HA  LYS A  63      70.090 110.410 160.790  1.00  0.00           H
ATOM    778  CB  LYS A  63      70.790 111.140 162.710  1.00  0.00           C
ATOM    779  HB1 LYS A  63      70.150 110.350 163.180  1.00  0.00           H
ATOM    780  HB2 LYS A  63      71.800 110.680 162.690  1.00  0.00           H
ATOM    781  CG  LYS A  63      70.930 112.410 163.610  1.00  0.00           C
ATOM    782  HG1 LYS A  63      69.900 112.830 163.630  1.00  0.00           H
ATOM    783  HG2 LYS A  63      71.550 113.220 163.180  1.00  0.00           H
ATOM    784  CD  LYS A  63      71.570 112.130 165.010  1.00  0.00           C
ATOM    785  HD1 LYS A  63      72.430 111.460 164.850  1.00  0.00           H
ATOM    786  HD2 LYS A  63      70.790 111.510 165.510  1.00  0.00           H
ATOM    787  CE  LYS A  63      71.920 113.320 165.830  1.00  0.00           C
ATOM    788  HE1 LYS A  63      71.090 114.060 165.860  1.00  0.00           H
ATOM    789  HE2 LYS A  63      72.770 113.850 165.330  1.00  0.00           H
ATOM    790  NZ  LYS A  63      72.370 112.820 167.110  1.00  0.00           N
ATOM    791  HZ1 LYS A  63      71.740 112.150 167.580  1.00  0.00           H
ATOM    792  HZ2 LYS A  63      73.300 112.360 166.980  1.00  0.00           H
ATOM    793  HZ3 LYS A  63      72.650 113.540 167.810  1.00  0.00           H
ATOM    794  C   LYS A  63      68.910 112.020 161.270  1.00  0.00           C
ATOM    795  O   LYS A  63      67.900 111.570 161.790  1.00  0.00           O
ATOM    796  N   CYS A  64      68.740 113.260 160.760  1.00  0.00           N
ATOM    797  HN  CYS A  64      69.560 113.710 160.430  1.00  0.00           H
ATOM    798  CA  CYS A  64      67.480 114.000 160.630  1.00  0.00           C
ATOM    799  HA  CYS A  64      66.740 113.500 161.240  1.00  0.00           H
ATOM    800  CB  CYS A  64      67.490 115.450 161.240  1.00  0.00           C
ATOM    801  HB1 CYS A  64      66.470 115.860 161.100  1.00  0.00           H
ATOM    802  HB2 CYS A  64      68.190 116.050 160.610  1.00  0.00           H
ATOM    803  SG  CYS A  64      68.110 115.440 162.940  1.00  0.00           S
ATOM    804  C   CYS A  64      67.000 114.000 159.190  1.00  0.00           C
ATOM    805  O   CYS A  64      66.020 114.770 158.820  1.00  0.00           O
ATOM    806  N   SER A  65      67.560 113.220 158.360  1.00  0.00           N
ATOM    807  HN  SER A  65      68.330 112.650 158.650  1.00  0.00           H
ATOM    808  CA  SER A  65      67.130 113.210 157.010  1.00  0.00           C
ATOM    809  HA  SER A  65      66.830 114.170 156.630  1.00  0.00           H
ATOM    810  CB  SER A  65      68.330 112.790 156.090  1.00  0.00           C
ATOM    811  HB1 SER A  65      69.160 113.530 156.160  1.00  0.00           H
ATOM    812  HB2 SER A  65      68.030 112.640 155.030  1.00  0.00           H
ATOM    813  OG  SER A  65      68.930 111.510 156.400  1.00  0.00           O
ATOM    814  HG1 SER A  65      69.570 111.670 157.100  1.00  0.00           H
ATOM    815  C   SER A  65      65.920 112.210 156.900  1.00  0.00           C
ATOM    816  O   SER A  65      65.930 111.080 157.320  1.00  0.00           O
ATOM    817  N   TYR A  66      64.830 112.770 156.410  1.00  0.00           N
ATOM    818  HN  TYR A  66      65.020 113.740 156.270  1.00  0.00           H
ATOM    819  CA  TYR A  66      63.510 112.100 156.510  1.00  0.00           C
ATOM    820  HA  TYR A  66      63.670 111.130 156.960  1.00  0.00           H
ATOM    821  CB  TYR A  66      62.320 112.960 157.170  1.00  0.00           C
ATOM    822  HB1 TYR A  66      62.030 113.850 156.570  1.00  0.00           H
ATOM    823  HB2 TYR A  66      61.420 112.330 157.310  1.00  0.00           H
ATOM    824  CG  TYR A  66      62.660 113.470 158.520  1.00  0.00           C
ATOM    825  CD1 TYR A  66      63.260 112.640 159.450  1.00  0.00           C
ATOM    826  HD1 TYR A  66      63.490 111.620 159.160  1.00  0.00           H
ATOM    827  CE1 TYR A  66      63.630 113.170 160.750  1.00  0.00           C
ATOM    828  HE1 TYR A  66      64.220 112.570 161.430  1.00  0.00           H
ATOM    829  CZ  TYR A  66      63.200 114.470 161.060  1.00  0.00           C
ATOM    830  OH  TYR A  66      63.500 114.980 162.310  1.00  0.00           O
ATOM    831  HH  TYR A  66      63.370 115.930 162.240  1.00  0.00           H
ATOM    832  CD2 TYR A  66      62.190 114.760 158.910  1.00  0.00           C
ATOM    833  HD2 TYR A  66      61.500 115.300 158.280  1.00  0.00           H
ATOM    834  CE2 TYR A  66      62.550 115.260 160.130  1.00  0.00           C
ATOM    835  HE2 TYR A  66      62.170 116.220 160.470  1.00  0.00           H
ATOM    836  C   TYR A  66      62.960 111.830 155.120  1.00  0.00           C
ATOM    837  O   TYR A  66      62.010 111.060 154.920  1.00  0.00           O
ATOM    838  N   ILE A  67      63.500 112.440 154.100  1.00  0.00           N
ATOM    839  HN  ILE A  67      64.300 113.000 154.300  1.00  0.00           H
ATOM    840  CA  ILE A  67      62.960 112.400 152.690  1.00  0.00           C
ATOM    841  HA  ILE A  67      61.980 111.950 152.760  1.00  0.00           H
ATOM    842  CB  ILE A  67      62.720 113.810 152.170  1.00  0.00           C
ATOM    843  HB  ILE A  67      63.760 114.200 152.240  1.00  0.00           H
ATOM    844  CG2 ILE A  67      62.200 113.770 150.680  1.00  0.00           C
ATOM    845 HG21 ILE A  67      62.880 113.230 149.970  1.00  0.00           H
ATOM    846 HG22 ILE A  67      61.200 113.290 150.670  1.00  0.00           H
ATOM    847 HG23 ILE A  67      62.090 114.780 150.240  1.00  0.00           H
ATOM    848  CG1 ILE A  67      61.700 114.590 153.100  1.00  0.00           C
ATOM    849 HG11 ILE A  67      62.160 114.710 154.100  1.00  0.00           H
ATOM    850 HG12 ILE A  67      60.770 114.000 153.200  1.00  0.00           H
ATOM    851  CD  ILE A  67      61.520 116.000 152.540  1.00  0.00           C
ATOM    852  HD1 ILE A  67      60.970 116.080 151.580  1.00  0.00           H
ATOM    853  HD2 ILE A  67      60.890 116.560 153.270  1.00  0.00           H
ATOM    854  HD3 ILE A  67      62.460 116.580 152.430  1.00  0.00           H
ATOM    855  C   ILE A  67      63.830 111.520 151.880  1.00  0.00           C
ATOM    856  O   ILE A  67      63.470 110.460 151.320  1.00  0.00           O
ATOM    857  N   SER A  68      65.130 111.840 151.820  1.00  0.00           N
ATOM    858  HN  SER A  68      65.480 112.660 152.260  1.00  0.00           H
ATOM    859  CA  SER A  68      66.140 111.000 151.230  1.00  0.00           C
ATOM    860  HA  SER A  68      65.730 110.000 151.260  1.00  0.00           H
ATOM    861  CB  SER A  68      66.460 111.310 149.730  1.00  0.00           C
ATOM    862  HB1 SER A  68      65.530 111.350 149.120  1.00  0.00           H
ATOM    863  HB2 SER A  68      67.030 110.460 149.290  1.00  0.00           H
ATOM    864  OG  SER A  68      67.240 112.500 149.520  1.00  0.00           O
ATOM    865  HG1 SER A  68      68.130 112.150 149.420  1.00  0.00           H
ATOM    866  C   SER A  68      67.410 111.030 152.020  1.00  0.00           C
ATOM    867  O   SER A  68      67.900 112.060 152.420  1.00  0.00           O
ATOM    868  N   ARG A  69      67.990 109.860 152.270  1.00  0.00           N
ATOM    869  HN  ARG A  69      67.660 109.090 151.730  1.00  0.00           H
ATOM    870  CA  ARG A  69      69.140 109.610 153.210  1.00  0.00           C
ATOM    871  HA  ARG A  69      69.210 110.410 153.940  1.00  0.00           H
ATOM    872  CB  ARG A  69      69.020 108.290 153.890  1.00  0.00           C
ATOM    873  HB1 ARG A  69      68.820 107.460 153.180  1.00  0.00           H
ATOM    874  HB2 ARG A  69      70.030 107.990 154.250  1.00  0.00           H
ATOM    875  CG  ARG A  69      67.990 108.130 155.020  1.00  0.00           C
ATOM    876  HG1 ARG A  69      67.810 109.150 155.410  1.00  0.00           H
ATOM    877  HG2 ARG A  69      68.400 107.440 155.790  1.00  0.00           H
ATOM    878  CD  ARG A  69      66.760 107.450 154.450  1.00  0.00           C
ATOM    879  HD1 ARG A  69      67.030 106.400 154.200  1.00  0.00           H
ATOM    880  HD2 ARG A  69      66.500 107.940 153.490  1.00  0.00           H
ATOM    881  NE  ARG A  69      65.660 107.530 155.480  1.00  0.00           N
ATOM    882  HE  ARG A  69      65.950 107.500 156.440  1.00  0.00           H
ATOM    883  CZ  ARG A  69      64.390 107.660 155.200  1.00  0.00           C
ATOM    884  NH1 ARG A  69      63.870 107.840 153.980  1.00  0.00           N
ATOM    885 HH11 ARG A  69      62.880 107.970 154.010  1.00  0.00           H
ATOM    886 HH12 ARG A  69      64.360 107.800 153.110  1.00  0.00           H
ATOM    887  NH2 ARG A  69      63.530 107.530 156.210  1.00  0.00           N
ATOM    888 HH21 ARG A  69      62.620 107.220 155.920  1.00  0.00           H
ATOM    889 HH22 ARG A  69      63.990 107.240 157.050  1.00  0.00           H
ATOM    890  C   ARG A  69      70.430 109.690 152.440  1.00  0.00           C
ATOM    891  O   ARG A  69      71.490 109.720 153.060  1.00  0.00           O
ATOM    892  N   ASP A  70      70.450 109.920 151.120  1.00  0.00           N
ATOM    893  HN  ASP A  70      69.560 110.060 150.690  1.00  0.00           H
ATOM    894  CA  ASP A  70      71.590 109.910 150.250  1.00  0.00           C
ATOM    895  HA  ASP A  70      72.320 109.180 150.590  1.00  0.00           H
ATOM    896  CB  ASP A  70      71.130 109.440 148.840  1.00  0.00           C
ATOM    897  HB1 ASP A  70      72.030 109.260 148.210  1.00  0.00           H
ATOM    898  HB2 ASP A  70      70.530 108.530 149.050  1.00  0.00           H
ATOM    899  CG  ASP A  70      70.170 110.370 148.110  1.00  0.00           C
ATOM    900  OD1 ASP A  70      69.580 111.320 148.630  1.00  0.00           O
ATOM    901  OD2 ASP A  70      70.010 110.030 146.920  1.00  0.00           O
ATOM    902  C   ASP A  70      72.410 111.240 150.290  1.00  0.00           C
ATOM    903  O   ASP A  70      73.580 111.190 149.850  1.00  0.00           O
ATOM    904  N   ARG A  71      71.860 112.360 150.810  1.00  0.00           N
ATOM    905  HN  ARG A  71      70.890 112.350 151.050  1.00  0.00           H
ATOM    906  CA  ARG A  71      72.620 113.570 151.180  1.00  0.00           C
ATOM    907  HA  ARG A  71      72.820 114.070 150.250  1.00  0.00           H
ATOM    908  CB  ARG A  71      71.830 114.660 151.990  1.00  0.00           C
ATOM    909  HB1 ARG A  71      71.300 114.150 152.820  1.00  0.00           H
ATOM    910  HB2 ARG A  71      72.470 115.410 152.490  1.00  0.00           H
ATOM    911  CG  ARG A  71      70.620 115.220 151.100  1.00  0.00           C
ATOM    912  HG1 ARG A  71      70.060 114.370 150.660  1.00  0.00           H
ATOM    913  HG2 ARG A  71      71.070 115.790 150.260  1.00  0.00           H
ATOM    914  CD  ARG A  71      69.740 116.130 151.890  1.00  0.00           C
ATOM    915  HD1 ARG A  71      70.350 116.910 152.400  1.00  0.00           H
ATOM    916  HD2 ARG A  71      69.240 115.540 152.690  1.00  0.00           H
ATOM    917  NE  ARG A  71      68.830 116.850 150.930  1.00  0.00           N
ATOM    918  HE  ARG A  71      69.120 116.820 149.980  1.00  0.00           H
ATOM    919  CZ  ARG A  71      67.770 117.410 151.310  1.00  0.00           C
ATOM    920  NH1 ARG A  71      67.420 117.290 152.590  1.00  0.00           N
ATOM    921 HH11 ARG A  71      66.780 117.990 152.900  1.00  0.00           H
ATOM    922 HH12 ARG A  71      68.100 116.910 153.210  1.00  0.00           H
ATOM    923  NH2 ARG A  71      67.010 118.130 150.540  1.00  0.00           N
ATOM    924 HH21 ARG A  71      66.390 118.750 151.030  1.00  0.00           H
ATOM    925 HH22 ARG A  71      67.440 118.370 149.670  1.00  0.00           H
ATOM    926  C   ARG A  71      73.990 113.320 151.940  1.00  0.00           C
ATOM    927  O   ARG A  71      73.950 112.480 152.880  1.00  0.00           O
ATOM    928  N   GLY A  72      75.110 113.990 151.610  1.00  0.00           N
ATOM    929  HN  GLY A  72      75.000 114.680 150.900  1.00  0.00           H
ATOM    930  CA  GLY A  72      76.380 113.720 152.200  1.00  0.00           C
ATOM    931  HA1 GLY A  72      76.240 113.010 153.010  1.00  0.00           H
ATOM    932  HA2 GLY A  72      76.730 114.670 152.580  1.00  0.00           H
ATOM    933  C   GLY A  72      77.480 113.200 151.320  1.00  0.00           C
ATOM    934  O   GLY A  72      77.190 112.930 150.170  1.00  0.00           O
ATOM    935  N   TRP A  73      78.610 112.920 151.910  1.00  0.00           N
ATOM    936  HN  TRP A  73      78.660 113.130 152.880  1.00  0.00           H
ATOM    937  CA  TRP A  73      79.790 112.370 151.260  1.00  0.00           C
ATOM    938  HA  TRP A  73      79.510 112.160 150.240  1.00  0.00           H
ATOM    939  CB  TRP A  73      81.080 113.270 151.110  1.00  0.00           C
ATOM    940  HB1 TRP A  73      81.980 112.720 150.770  1.00  0.00           H
ATOM    941  HB2 TRP A  73      80.780 113.940 150.280  1.00  0.00           H
ATOM    942  CG  TRP A  73      81.500 114.050 152.280  1.00  0.00           C
ATOM    943  CD1 TRP A  73      81.030 115.300 152.550  1.00  0.00           C
ATOM    944  HD1 TRP A  73      80.440 115.870 151.840  1.00  0.00           H
ATOM    945  NE1 TRP A  73      81.470 115.740 153.740  1.00  0.00           N
ATOM    946  HE1 TRP A  73      81.260 116.640 154.050  1.00  0.00           H
ATOM    947  CE2 TRP A  73      82.360 114.800 154.310  1.00  0.00           C
ATOM    948  CD2 TRP A  73      82.380 113.690 153.360  1.00  0.00           C
ATOM    949  CE3 TRP A  73      83.130 112.570 153.740  1.00  0.00           C
ATOM    950  HE3 TRP A  73      83.180 111.720 153.080  1.00  0.00           H
ATOM    951  CZ3 TRP A  73      83.880 112.560 154.940  1.00  0.00           C
ATOM    952  HZ3 TRP A  73      84.560 111.750 155.140  1.00  0.00           H
ATOM    953  CZ2 TRP A  73      82.980 114.780 155.560  1.00  0.00           C
ATOM    954  HZ2 TRP A  73      83.160 115.570 156.280  1.00  0.00           H
ATOM    955  CH2 TRP A  73      83.770 113.670 155.820  1.00  0.00           C
ATOM    956  HH2 TRP A  73      84.250 113.610 156.790  1.00  0.00           H
ATOM    957  C   TRP A  73      80.240 110.980 151.790  1.00  0.00           C
ATOM    958  O   TRP A  73      80.250 110.700 152.990  1.00  0.00           O
ATOM    959  N   VAL A  74      80.550 110.040 150.880  1.00  0.00           N
ATOM    960  HN  VAL A  74      80.450 110.200 149.900  1.00  0.00           H
ATOM    961  CA  VAL A  74      80.860 108.680 151.240  1.00  0.00           C
ATOM    962  HA  VAL A  74      80.960 108.620 152.320  1.00  0.00           H
ATOM    963  CB  VAL A  74      79.760 107.660 150.890  1.00  0.00           C
ATOM    964  HB  VAL A  74      79.660 107.720 149.780  1.00  0.00           H
ATOM    965  CG1 VAL A  74      80.040 106.240 151.350  1.00  0.00           C
ATOM    966 HG11 VAL A  74      80.060 106.060 152.450  1.00  0.00           H
ATOM    967 HG12 VAL A  74      79.270 105.580 150.890  1.00  0.00           H
ATOM    968 HG13 VAL A  74      81.000 105.810 151.010  1.00  0.00           H
ATOM    969  CG2 VAL A  74      78.490 108.090 151.600  1.00  0.00           C
ATOM    970 HG21 VAL A  74      77.630 107.470 151.270  1.00  0.00           H
ATOM    971 HG22 VAL A  74      78.630 108.020 152.700  1.00  0.00           H
ATOM    972 HG23 VAL A  74      78.270 109.150 151.370  1.00  0.00           H
ATOM    973  C   VAL A  74      82.160 108.340 150.520  1.00  0.00           C
ATOM    974  O   VAL A  74      82.420 108.640 149.320  1.00  0.00           O
ATOM    975  N   VAL A  75      83.180 107.690 151.140  1.00  0.00           N
ATOM    976  HN  VAL A  75      83.160 107.560 152.130  1.00  0.00           H
ATOM    977  CA  VAL A  75      84.360 107.140 150.430  1.00  0.00           C
ATOM    978  HA  VAL A  75      84.250 107.130 149.350  1.00  0.00           H
ATOM    979  CB  VAL A  75      85.690 107.870 150.630  1.00  0.00           C
ATOM    980  HB  VAL A  75      85.770 108.260 151.670  1.00  0.00           H
ATOM    981  CG1 VAL A  75      86.860 107.050 150.150  1.00  0.00           C
ATOM    982 HG11 VAL A  75      86.640 106.830 149.090  1.00  0.00           H
ATOM    983 HG12 VAL A  75      87.780 107.600 150.430  1.00  0.00           H
ATOM    984 HG13 VAL A  75      87.120 106.110 150.700  1.00  0.00           H
ATOM    985  CG2 VAL A  75      85.680 109.050 149.660  1.00  0.00           C
ATOM    986 HG21 VAL A  75      85.550 108.810 148.580  1.00  0.00           H
ATOM    987 HG22 VAL A  75      84.790 109.670 149.890  1.00  0.00           H
ATOM    988 HG23 VAL A  75      86.580 109.680 149.770  1.00  0.00           H
ATOM    989  C   VAL A  75      84.460 105.590 150.740  1.00  0.00           C
ATOM    990  O   VAL A  75      84.620 105.160 151.860  1.00  0.00           O
ATOM    991  N   GLY A  76      84.420 104.680 149.720  1.00  0.00           N
ATOM    992  HN  GLY A  76      84.390 104.980 148.770  1.00  0.00           H
ATOM    993  CA  GLY A  76      84.730 103.230 149.960  1.00  0.00           C
ATOM    994  HA1 GLY A  76      83.800 102.830 150.340  1.00  0.00           H
ATOM    995  HA2 GLY A  76      85.560 103.150 150.640  1.00  0.00           H
ATOM    996  C   GLY A  76      85.010 102.560 148.740  1.00  0.00           C
ATOM    997  O   GLY A  76      85.430 103.090 147.700  1.00  0.00           O
ATOM    998  N   ILE A  77      84.810 101.230 148.920  1.00  0.00           N
ATOM    999  HN  ILE A  77      84.480 100.840 149.770  1.00  0.00           H
ATOM   1000  CA  ILE A  77      85.120 100.200 147.900  1.00  0.00           C
ATOM   1001  HA  ILE A  77      85.580 100.710 147.070  1.00  0.00           H
ATOM   1002  CB  ILE A  77      86.100  99.190 148.500  1.00  0.00           C
ATOM   1003  HB  ILE A  77      85.720  98.820 149.480  1.00  0.00           H
ATOM   1004  CG2 ILE A  77      86.370  98.000 147.500  1.00  0.00           C
ATOM   1005 HG21 ILE A  77      85.480  97.340 147.390  1.00  0.00           H
ATOM   1006 HG22 ILE A  77      86.760  98.320 146.510  1.00  0.00           H
ATOM   1007 HG23 ILE A  77      87.100  97.280 147.920  1.00  0.00           H
ATOM   1008  CG1 ILE A  77      87.430  99.830 148.770  1.00  0.00           C
ATOM   1009 HG11 ILE A  77      87.310 100.820 149.260  1.00  0.00           H
ATOM   1010 HG12 ILE A  77      87.910 100.100 147.810  1.00  0.00           H
ATOM   1011  CD  ILE A  77      88.260  99.020 149.730  1.00  0.00           C
ATOM   1012  HD1 ILE A  77      88.590  98.090 149.220  1.00  0.00           H
ATOM   1013  HD2 ILE A  77      89.200  99.580 149.940  1.00  0.00           H
ATOM   1014  HD3 ILE A  77      87.670  98.710 150.620  1.00  0.00           H
ATOM   1015  C   ILE A  77      83.810  99.600 147.390  1.00  0.00           C
ATOM   1016  O   ILE A  77      83.130  98.930 148.190  1.00  0.00           O
ATOM   1017  N   HIS A  78      83.510  99.700 146.100  1.00  0.00           N
ATOM   1018  HN  HIS A  78      84.060 100.290 145.520  1.00  0.00           H
ATOM   1019  CA  HIS A  78      82.330  99.080 145.600  1.00  0.00           C
ATOM   1020  HA  HIS A  78      82.090  98.210 146.200  1.00  0.00           H
ATOM   1021  CB  HIS A  78      81.140 100.150 145.570  1.00  0.00           C
ATOM   1022  HB1 HIS A  78      80.220  99.550 145.720  1.00  0.00           H
ATOM   1023  HB2 HIS A  78      81.360 100.940 146.320  1.00  0.00           H
ATOM   1024  ND1 HIS A  78      79.610 101.500 144.100  1.00  0.00           N
ATOM   1025  CG  HIS A  78      80.920 101.060 144.360  1.00  0.00           C
ATOM   1026  CE1 HIS A  78      79.690 102.530 143.250  1.00  0.00           C
ATOM   1027  HE1 HIS A  78      78.880 103.150 142.860  1.00  0.00           H
ATOM   1028  NE2 HIS A  78      81.010 102.720 142.940  1.00  0.00           N
ATOM   1029  HE2 HIS A  78      81.370 103.440 142.340  1.00  0.00           H
ATOM   1030  CD2 HIS A  78      81.830 101.830 143.660  1.00  0.00           C
ATOM   1031  HD2 HIS A  78      82.890 101.680 143.500  1.00  0.00           H
ATOM   1032  C   HIS A  78      82.610  98.510 144.240  1.00  0.00           C
ATOM   1033  O   HIS A  78      83.600  98.870 143.670  1.00  0.00           O
ATOM   1034  N   THR A  79      81.780  97.530 143.810  1.00  0.00           N
ATOM   1035  HN  THR A  79      80.960  97.290 144.310  1.00  0.00           H
ATOM   1036  CA  THR A  79      81.850  96.780 142.570  1.00  0.00           C
ATOM   1037  HA  THR A  79      82.890  96.590 142.350  1.00  0.00           H
ATOM   1038  CB  THR A  79      81.300  95.410 142.730  1.00  0.00           C
ATOM   1039  HB  THR A  79      81.180  94.760 141.830  1.00  0.00           H
ATOM   1040  OG1 THR A  79      80.000  95.610 143.300  1.00  0.00           O
ATOM   1041  HG1 THR A  79      79.510  96.120 142.660  1.00  0.00           H
ATOM   1042  CG2 THR A  79      82.080  94.660 143.770  1.00  0.00           C
ATOM   1043 HG21 THR A  79      83.180  94.760 143.650  1.00  0.00           H
ATOM   1044 HG22 THR A  79      81.890  95.080 144.780  1.00  0.00           H
ATOM   1045 HG23 THR A  79      81.780  93.600 143.940  1.00  0.00           H
ATOM   1046  C   THR A  79      81.180  97.530 141.460  1.00  0.00           C
ATOM   1047  O   THR A  79      79.990  97.680 141.430  1.00  0.00           O
ATOM   1048  N   ILE A  80      81.920  97.980 140.400  1.00  0.00           N
ATOM   1049  HN  ILE A  80      82.900  97.810 140.390  1.00  0.00           H
ATOM   1050  CA  ILE A  80      81.300  98.510 139.220  1.00  0.00           C
ATOM   1051  HA  ILE A  80      80.450  99.030 139.630  1.00  0.00           H
ATOM   1052  CB  ILE A  80      82.270  99.380 138.440  1.00  0.00           C
ATOM   1053  HB  ILE A  80      83.070  98.700 138.060  1.00  0.00           H
ATOM   1054  CG2 ILE A  80      81.440 100.010 137.280  1.00  0.00           C
ATOM   1055 HG21 ILE A  80      80.410 100.300 137.560  1.00  0.00           H
ATOM   1056 HG22 ILE A  80      81.970 100.900 136.880  1.00  0.00           H
ATOM   1057 HG23 ILE A  80      81.300  99.330 136.410  1.00  0.00           H
ATOM   1058  CG1 ILE A  80      82.860 100.340 139.460  1.00  0.00           C
ATOM   1059 HG11 ILE A  80      83.690 100.940 139.030  1.00  0.00           H
ATOM   1060 HG12 ILE A  80      83.390  99.890 140.330  1.00  0.00           H
ATOM   1061  CD  ILE A  80      81.890 101.490 139.900  1.00  0.00           C
ATOM   1062  HD1 ILE A  80      82.470 102.110 140.620  1.00  0.00           H
ATOM   1063  HD2 ILE A  80      81.670 102.080 138.990  1.00  0.00           H
ATOM   1064  HD3 ILE A  80      81.000 101.140 140.470  1.00  0.00           H
ATOM   1065  C   ILE A  80      80.730  97.290 138.440  1.00  0.00           C
ATOM   1066  O   ILE A  80      81.410  96.370 138.140  1.00  0.00           O
ATOM   1067  N   SER A  81      79.430  97.280 138.060  1.00  0.00           N
ATOM   1068  HN  SER A  81      78.860  98.090 138.210  1.00  0.00           H
ATOM   1069  CA  SER A  81      78.840  96.070 137.530  1.00  0.00           C
ATOM   1070  HA  SER A  81      79.590  95.340 137.300  1.00  0.00           H
ATOM   1071  CB  SER A  81      77.690  95.520 138.460  1.00  0.00           C
ATOM   1072  HB1 SER A  81      77.010  96.310 138.840  1.00  0.00           H
ATOM   1073  HB2 SER A  81      78.320  95.240 139.330  1.00  0.00           H
ATOM   1074  OG  SER A  81      76.970  94.400 138.030  1.00  0.00           O
ATOM   1075  HG1 SER A  81      76.580  94.640 137.180  1.00  0.00           H
ATOM   1076  C   SER A  81      78.200  96.470 136.280  1.00  0.00           C
ATOM   1077  O   SER A  81      77.210  97.150 136.250  1.00  0.00           O
ATOM   1078  N   ASP A  82      78.780  95.970 135.210  1.00  0.00           N
ATOM   1079  HN  ASP A  82      79.650  95.490 135.240  1.00  0.00           H
ATOM   1080  CA  ASP A  82      78.140  95.910 133.960  1.00  0.00           C
ATOM   1081  HA  ASP A  82      77.130  96.270 134.100  1.00  0.00           H
ATOM   1082  CB  ASP A  82      78.880  96.880 132.960  1.00  0.00           C
ATOM   1083  HB1 ASP A  82      79.020  97.820 133.540  1.00  0.00           H
ATOM   1084  HB2 ASP A  82      79.880  96.550 132.590  1.00  0.00           H
ATOM   1085  CG  ASP A  82      78.070  97.430 131.820  1.00  0.00           C
ATOM   1086  OD1 ASP A  82      78.560  98.060 130.850  1.00  0.00           O
ATOM   1087  OD2 ASP A  82      76.820  97.250 131.870  1.00  0.00           O
ATOM   1088  C   ASP A  82      78.170  94.420 133.500  1.00  0.00           C
ATOM   1089  O   ASP A  82      79.230  93.790 133.590  1.00  0.00           O
ATOM   1090  N   GLN A  83      77.040  93.850 133.110  1.00  0.00           N
ATOM   1091  HN  GLN A  83      76.170  94.330 133.100  1.00  0.00           H
ATOM   1092  CA  GLN A  83      77.060  92.490 132.450  1.00  0.00           C
ATOM   1093  HA  GLN A  83      76.070  92.330 132.040  1.00  0.00           H
ATOM   1094  CB  GLN A  83      78.070  92.400 131.270  1.00  0.00           C
ATOM   1095  HB1 GLN A  83      79.080  92.230 131.720  1.00  0.00           H
ATOM   1096  HB2 GLN A  83      77.800  91.490 130.690  1.00  0.00           H
ATOM   1097  CG  GLN A  83      78.000  93.630 130.310  1.00  0.00           C
ATOM   1098  HG1 GLN A  83      78.500  94.510 130.790  1.00  0.00           H
ATOM   1099  HG2 GLN A  83      76.970  93.940 130.040  1.00  0.00           H
ATOM   1100  CD  GLN A  83      78.880  93.280 129.040  1.00  0.00           C
ATOM   1101  OE1 GLN A  83      80.080  92.960 129.220  1.00  0.00           O
ATOM   1102  NE2 GLN A  83      78.390  93.580 127.840  1.00  0.00           N
ATOM   1103 HE21 GLN A  83      77.440  93.900 127.830  1.00  0.00           H
ATOM   1104 HE22 GLN A  83      78.890  93.330 127.010  1.00  0.00           H
ATOM   1105  C   GLN A  83      77.210  91.390 133.480  1.00  0.00           C
ATOM   1106  O   GLN A  83      77.530  90.280 133.170  1.00  0.00           O
ATOM   1107  N   ASP A  84      77.060  91.820 134.790  1.00  0.00           N
ATOM   1108  HN  ASP A  84      76.880  92.780 134.970  1.00  0.00           H
ATOM   1109  CA  ASP A  84      77.120  91.000 135.990  1.00  0.00           C
ATOM   1110  HA  ASP A  84      76.920  91.660 136.820  1.00  0.00           H
ATOM   1111  CB  ASP A  84      76.190  89.710 136.020  1.00  0.00           C
ATOM   1112  HB1 ASP A  84      76.400  88.980 135.210  1.00  0.00           H
ATOM   1113  HB2 ASP A  84      76.220  89.230 137.030  1.00  0.00           H
ATOM   1114  CG  ASP A  84      74.730  90.170 135.860  1.00  0.00           C
ATOM   1115  OD1 ASP A  84      74.450  91.300 136.250  1.00  0.00           O
ATOM   1116  OD2 ASP A  84      73.870  89.370 135.330  1.00  0.00           O
ATOM   1117  C   ASP A  84      78.560  90.670 136.290  1.00  0.00           C
ATOM   1118  O   ASP A  84      78.780  89.850 137.150  1.00  0.00           O
ATOM   1119  N   ASN A  85      79.560  91.230 135.620  1.00  0.00           N
ATOM   1120  HN  ASN A  85      79.410  91.650 134.720  1.00  0.00           H
ATOM   1121  CA  ASN A  85      80.960  91.050 136.030  1.00  0.00           C
ATOM   1122  HA  ASN A  85      80.990  90.210 136.710  1.00  0.00           H
ATOM   1123  CB  ASN A  85      82.000  90.950 134.870  1.00  0.00           C
ATOM   1124  HB1 ASN A  85      81.970  91.910 134.320  1.00  0.00           H
ATOM   1125  HB2 ASN A  85      83.010  90.680 135.230  1.00  0.00           H
ATOM   1126  CG  ASN A  85      81.590  89.740 133.960  1.00  0.00           C
ATOM   1127  OD1 ASN A  85      81.160  88.720 134.490  1.00  0.00           O
ATOM   1128  ND2 ASN A  85      81.570  90.000 132.620  1.00  0.00           N
ATOM   1129 HD21 ASN A  85      82.090  90.700 132.140  1.00  0.00           H
ATOM   1130 HD22 ASN A  85      81.110  89.280 132.110  1.00  0.00           H
ATOM   1131  C   ASN A  85      81.320  92.200 137.000  1.00  0.00           C
ATOM   1132  O   ASN A  85      81.220  93.360 136.680  1.00  0.00           O
ATOM   1133  N   LYS A  86      81.670  91.910 138.300  1.00  0.00           N
ATOM   1134  HN  LYS A  86      81.770  90.990 138.660  1.00  0.00           H
ATOM   1135  CA  LYS A  86      81.960  92.900 139.320  1.00  0.00           C
ATOM   1136  HA  LYS A  86      81.400  93.800 139.090  1.00  0.00           H
ATOM   1137  CB  LYS A  86      81.730  92.300 140.770  1.00  0.00           C
ATOM   1138  HB1 LYS A  86      82.420  91.440 140.900  1.00  0.00           H
ATOM   1139  HB2 LYS A  86      82.040  92.930 141.630  1.00  0.00           H
ATOM   1140  CG  LYS A  86      80.370  91.790 141.150  1.00  0.00           C
ATOM   1141  HG1 LYS A  86      80.490  91.550 142.230  1.00  0.00           H
ATOM   1142  HG2 LYS A  86      80.160  90.830 140.640  1.00  0.00           H
ATOM   1143  CD  LYS A  86      79.270  92.870 140.950  1.00  0.00           C
ATOM   1144  HD1 LYS A  86      79.460  93.400 139.990  1.00  0.00           H
ATOM   1145  HD2 LYS A  86      79.240  93.500 141.860  1.00  0.00           H
ATOM   1146  CE  LYS A  86      77.800  92.460 140.820  1.00  0.00           C
ATOM   1147  HE1 LYS A  86      77.650  91.760 139.960  1.00  0.00           H
ATOM   1148  HE2 LYS A  86      77.220  93.390 140.710  1.00  0.00           H
ATOM   1149  NZ  LYS A  86      77.330  91.820 142.060  1.00  0.00           N
ATOM   1150  HZ1 LYS A  86      76.300  91.650 142.020  1.00  0.00           H
ATOM   1151  HZ2 LYS A  86      77.670  90.850 142.130  1.00  0.00           H
ATOM   1152  HZ3 LYS A  86      77.670  92.320 142.910  1.00  0.00           H
ATOM   1153  C   LYS A  86      83.470  93.340 139.150  1.00  0.00           C
ATOM   1154  O   LYS A  86      84.470  92.580 139.130  1.00  0.00           O
ATOM   1155  N   ASP A  87      83.690  94.680 138.970  1.00  0.00           N
ATOM   1156  HN  ASP A  87      82.840  95.190 138.880  1.00  0.00           H
ATOM   1157  CA  ASP A  87      84.970  95.370 138.940  1.00  0.00           C
ATOM   1158  HA  ASP A  87      85.710  94.590 138.810  1.00  0.00           H
ATOM   1159  CB  ASP A  87      85.000  96.280 137.670  1.00  0.00           C
ATOM   1160  HB1 ASP A  87      84.530  95.720 136.840  1.00  0.00           H
ATOM   1161  HB2 ASP A  87      84.430  97.210 137.910  1.00  0.00           H
ATOM   1162  CG  ASP A  87      86.350  96.760 137.390  1.00  0.00           C
ATOM   1163  OD1 ASP A  87      87.270  96.930 138.240  1.00  0.00           O
ATOM   1164  OD2 ASP A  87      86.520  97.060 136.190  1.00  0.00           O
ATOM   1165  C   ASP A  87      85.190  96.100 140.230  1.00  0.00           C
ATOM   1166  O   ASP A  87      84.600  97.140 140.470  1.00  0.00           O
ATOM   1167  N   PRO A  88      85.950  95.650 141.230  1.00  0.00           N
ATOM   1168  CD  PRO A  88      86.450  94.280 141.370  1.00  0.00           C
ATOM   1169  HD1 PRO A  88      87.560  94.300 141.280  1.00  0.00           H
ATOM   1170  HD2 PRO A  88      85.960  93.640 140.600  1.00  0.00           H
ATOM   1171  CA  PRO A  88      85.930  96.350 142.560  1.00  0.00           C
ATOM   1172  HA  PRO A  88      84.930  96.710 142.700  1.00  0.00           H
ATOM   1173  CB  PRO A  88      86.190  95.210 143.580  1.00  0.00           C
ATOM   1174  HB1 PRO A  88      87.220  95.200 144.000  1.00  0.00           H
ATOM   1175  HB2 PRO A  88      85.450  95.280 144.400  1.00  0.00           H
ATOM   1176  CG  PRO A  88      85.960  93.930 142.710  1.00  0.00           C
ATOM   1177  HG1 PRO A  88      84.890  93.640 142.680  1.00  0.00           H
ATOM   1178  HG2 PRO A  88      86.550  93.060 143.070  1.00  0.00           H
ATOM   1179  C   PRO A  88      86.760  97.520 142.660  1.00  0.00           C
ATOM   1180  O   PRO A  88      87.970  97.360 142.630  1.00  0.00           O
ATOM   1181  N   ARG A  89      86.230  98.720 142.820  1.00  0.00           N
ATOM   1182  HN  ARG A  89      85.250  98.890 142.890  1.00  0.00           H
ATOM   1183  CA  ARG A  89      87.090  99.910 142.710  1.00  0.00           C
ATOM   1184  HA  ARG A  89      88.140  99.700 142.820  1.00  0.00           H
ATOM   1185  CB  ARG A  89      86.750 100.720 141.450  1.00  0.00           C
ATOM   1186  HB1 ARG A  89      85.740 101.160 141.610  1.00  0.00           H
ATOM   1187  HB2 ARG A  89      87.550 101.490 141.390  1.00  0.00           H
ATOM   1188  CG  ARG A  89      86.830  99.940 140.090  1.00  0.00           C
ATOM   1189  HG1 ARG A  89      85.940  99.290 139.930  1.00  0.00           H
ATOM   1190  HG2 ARG A  89      87.670  99.220 140.140  1.00  0.00           H
ATOM   1191  CD  ARG A  89      87.190 100.870 138.920  1.00  0.00           C
ATOM   1192  HD1 ARG A  89      88.140 101.350 139.230  1.00  0.00           H
ATOM   1193  HD2 ARG A  89      86.350 101.590 138.810  1.00  0.00           H
ATOM   1194  NE  ARG A  89      87.180  99.990 137.770  1.00  0.00           N
ATOM   1195  HE  ARG A  89      87.140  99.000 137.920  1.00  0.00           H
ATOM   1196  CZ  ARG A  89      87.540 100.330 136.550  1.00  0.00           C
ATOM   1197  NH1 ARG A  89      87.700 101.640 136.220  1.00  0.00           N
ATOM   1198 HH11 ARG A  89      88.020 101.850 135.300  1.00  0.00           H
ATOM   1199 HH12 ARG A  89      87.820 102.320 136.940  1.00  0.00           H
ATOM   1200  NH2 ARG A  89      87.550  99.510 135.490  1.00  0.00           N
ATOM   1201 HH21 ARG A  89      87.550  99.740 134.510  1.00  0.00           H
ATOM   1202 HH22 ARG A  89      87.500  98.530 135.700  1.00  0.00           H
ATOM   1203  C   ARG A  89      86.870 100.820 143.860  1.00  0.00           C
ATOM   1204  O   ARG A  89      85.890 100.730 144.590  1.00  0.00           O
ATOM   1205  N   TYR A  90      87.830 101.710 144.150  1.00  0.00           N
ATOM   1206  HN  TYR A  90      88.710 101.680 143.680  1.00  0.00           H
ATOM   1207  CA  TYR A  90      87.640 102.850 145.060  1.00  0.00           C
ATOM   1208  HA  TYR A  90      87.230 102.560 146.020  1.00  0.00           H
ATOM   1209  CB  TYR A  90      88.920 103.630 145.370  1.00  0.00           C
ATOM   1210  HB1 TYR A  90      89.330 104.190 144.500  1.00  0.00           H
ATOM   1211  HB2 TYR A  90      88.660 104.400 146.120  1.00  0.00           H
ATOM   1212  CG  TYR A  90      90.090 102.820 145.940  1.00  0.00           C
ATOM   1213  CD1 TYR A  90      89.990 102.250 147.200  1.00  0.00           C
ATOM   1214  HD1 TYR A  90      89.100 102.530 147.750  1.00  0.00           H
ATOM   1215  CE1 TYR A  90      90.930 101.340 147.590  1.00  0.00           C
ATOM   1216  HE1 TYR A  90      90.810 100.860 148.560  1.00  0.00           H
ATOM   1217  CZ  TYR A  90      92.060 101.020 146.880  1.00  0.00           C
ATOM   1218  OH  TYR A  90      93.070 100.150 147.400  1.00  0.00           O
ATOM   1219  HH  TYR A  90      93.850 100.120 146.840  1.00  0.00           H
ATOM   1220  CD2 TYR A  90      91.250 102.550 145.190  1.00  0.00           C
ATOM   1221  HD2 TYR A  90      91.470 103.020 144.250  1.00  0.00           H
ATOM   1222  CE2 TYR A  90      92.250 101.680 145.720  1.00  0.00           C
ATOM   1223  HE2 TYR A  90      93.150 101.470 145.160  1.00  0.00           H
ATOM   1224  C   TYR A  90      86.610 103.850 144.500  1.00  0.00           C
ATOM   1225  O   TYR A  90      86.600 104.200 143.330  1.00  0.00           O
ATOM   1226  N   PHE A  91      85.640 104.330 145.310  1.00  0.00           N
ATOM   1227  HN  PHE A  91      85.540 103.980 146.240  1.00  0.00           H
ATOM   1228  CA  PHE A  91      84.680 105.370 144.950  1.00  0.00           C
ATOM   1229  HA  PHE A  91      85.060 105.760 144.020  1.00  0.00           H
ATOM   1230  CB  PHE A  91      83.180 104.850 144.740  1.00  0.00           C
ATOM   1231  HB1 PHE A  91      82.660 105.500 144.000  1.00  0.00           H
ATOM   1232  HB2 PHE A  91      83.230 103.810 144.340  1.00  0.00           H
ATOM   1233  CG  PHE A  91      82.390 104.860 146.050  1.00  0.00           C
ATOM   1234  CD1 PHE A  91      82.200 103.600 146.670  1.00  0.00           C
ATOM   1235  HD1 PHE A  91      82.700 102.780 146.200  1.00  0.00           H
ATOM   1236  CE1 PHE A  91      81.320 103.490 147.740  1.00  0.00           C
ATOM   1237  HE1 PHE A  91      80.970 102.580 148.200  1.00  0.00           H
ATOM   1238  CZ  PHE A  91      80.480 104.650 148.110  1.00  0.00           C
ATOM   1239  HZ  PHE A  91      79.780 104.620 148.930  1.00  0.00           H
ATOM   1240  CD2 PHE A  91      81.620 105.960 146.380  1.00  0.00           C
ATOM   1241  HD2 PHE A  91      81.710 106.860 145.800  1.00  0.00           H
ATOM   1242  CE2 PHE A  91      80.730 105.850 147.450  1.00  0.00           C
ATOM   1243  HE2 PHE A  91      80.230 106.730 147.820  1.00  0.00           H
ATOM   1244  C   PHE A  91      84.770 106.560 145.890  1.00  0.00           C
ATOM   1245  O   PHE A  91      85.360 106.540 146.920  1.00  0.00           O
ATOM   1246  N   PHE A  92      84.330 107.690 145.360  1.00  0.00           N
ATOM   1247  HN  PHE A  92      84.120 107.730 144.390  1.00  0.00           H
ATOM   1248  CA  PHE A  92      84.190 108.910 146.140  1.00  0.00           C
ATOM   1249  HA  PHE A  92      84.100 108.660 147.180  1.00  0.00           H
ATOM   1250  CB  PHE A  92      85.400 109.870 145.980  1.00  0.00           C
ATOM   1251  HB1 PHE A  92      86.150 109.290 146.550  1.00  0.00           H
ATOM   1252  HB2 PHE A  92      85.620 109.840 144.890  1.00  0.00           H
ATOM   1253  CG  PHE A  92      85.120 111.290 146.470  1.00  0.00           C
ATOM   1254  CD1 PHE A  92      84.420 111.560 147.650  1.00  0.00           C
ATOM   1255  HD1 PHE A  92      83.990 110.790 148.270  1.00  0.00           H
ATOM   1256  CE1 PHE A  92      84.280 112.900 148.130  1.00  0.00           C
ATOM   1257  HE1 PHE A  92      83.710 113.000 149.050  1.00  0.00           H
ATOM   1258  CZ  PHE A  92      85.010 113.870 147.470  1.00  0.00           C
ATOM   1259  HZ  PHE A  92      85.000 114.840 147.940  1.00  0.00           H
ATOM   1260  CD2 PHE A  92      85.750 112.270 145.860  1.00  0.00           C
ATOM   1261  HD2 PHE A  92      86.480 112.130 145.070  1.00  0.00           H
ATOM   1262  CE2 PHE A  92      85.730 113.590 146.280  1.00  0.00           C
ATOM   1263  HE2 PHE A  92      86.350 114.400 145.930  1.00  0.00           H
ATOM   1264  C   PHE A  92      82.810 109.420 145.610  1.00  0.00           C
ATOM   1265  O   PHE A  92      82.720 109.510 144.390  1.00  0.00           O
ATOM   1266  N   SER A  93      81.810 109.650 146.480  1.00  0.00           N
ATOM   1267  HN  SER A  93      81.970 109.480 147.450  1.00  0.00           H
ATOM   1268  CA  SER A  93      80.480 110.150 146.080  1.00  0.00           C
ATOM   1269  HA  SER A  93      80.410 110.460 145.040  1.00  0.00           H
ATOM   1270  CB  SER A  93      79.260 109.200 146.170  1.00  0.00           C
ATOM   1271  HB1 SER A  93      79.460 108.350 145.480  1.00  0.00           H
ATOM   1272  HB2 SER A  93      78.400 109.810 145.810  1.00  0.00           H
ATOM   1273  OG  SER A  93      78.960 108.700 147.470  1.00  0.00           O
ATOM   1274  HG1 SER A  93      78.670 109.430 148.020  1.00  0.00           H
ATOM   1275  C   SER A  93      80.360 111.430 146.850  1.00  0.00           C
ATOM   1276  O   SER A  93      80.980 111.630 147.890  1.00  0.00           O
ATOM   1277  N   LEU A  94      79.460 112.390 146.340  1.00  0.00           N
ATOM   1278  HN  LEU A  94      79.160 112.410 145.390  1.00  0.00           H
ATOM   1279  CA  LEU A  94      79.000 113.580 147.040  1.00  0.00           C
ATOM   1280  HA  LEU A  94      78.950 113.290 148.080  1.00  0.00           H
ATOM   1281  CB  LEU A  94      80.020 114.750 146.890  1.00  0.00           C
ATOM   1282  HB1 LEU A  94      81.010 114.580 147.370  1.00  0.00           H
ATOM   1283  HB2 LEU A  94      80.330 114.700 145.830  1.00  0.00           H
ATOM   1284  CG  LEU A  94      79.480 116.160 147.360  1.00  0.00           C
ATOM   1285  HG  LEU A  94      78.470 116.340 146.920  1.00  0.00           H
ATOM   1286  CD1 LEU A  94      79.280 116.340 148.850  1.00  0.00           C
ATOM   1287 HD11 LEU A  94      80.270 116.360 149.350  1.00  0.00           H
ATOM   1288 HD12 LEU A  94      78.770 117.320 148.990  1.00  0.00           H
ATOM   1289 HD13 LEU A  94      78.760 115.480 149.320  1.00  0.00           H
ATOM   1290  CD2 LEU A  94      80.280 117.300 146.870  1.00  0.00           C
ATOM   1291 HD21 LEU A  94      81.330 117.250 147.200  1.00  0.00           H
ATOM   1292 HD22 LEU A  94      80.360 117.390 145.770  1.00  0.00           H
ATOM   1293 HD23 LEU A  94      79.850 118.290 147.130  1.00  0.00           H
ATOM   1294  C   LEU A  94      77.650 113.980 146.530  1.00  0.00           C
ATOM   1295  O   LEU A  94      77.350 114.070 145.370  1.00  0.00           O
ATOM   1296  N   LYS A  95      76.670 114.150 147.470  1.00  0.00           N
ATOM   1297  HN  LYS A  95      76.930 113.910 148.400  1.00  0.00           H
ATOM   1298  CA  LYS A  95      75.330 114.710 147.200  1.00  0.00           C
ATOM   1299  HA  LYS A  95      75.210 115.110 146.200  1.00  0.00           H
ATOM   1300  CB  LYS A  95      74.220 113.680 147.410  1.00  0.00           C
ATOM   1301  HB1 LYS A  95      74.490 112.750 146.860  1.00  0.00           H
ATOM   1302  HB2 LYS A  95      74.080 113.350 148.460  1.00  0.00           H
ATOM   1303  CG  LYS A  95      72.840 114.160 146.880  1.00  0.00           C
ATOM   1304  HG1 LYS A  95      72.980 114.580 145.860  1.00  0.00           H
ATOM   1305  HG2 LYS A  95      72.490 114.990 147.530  1.00  0.00           H
ATOM   1306  CD  LYS A  95      71.840 113.090 146.740  1.00  0.00           C
ATOM   1307  HD1 LYS A  95      71.950 112.590 147.730  1.00  0.00           H
ATOM   1308  HD2 LYS A  95      72.070 112.490 145.830  1.00  0.00           H
ATOM   1309  CE  LYS A  95      70.450 113.680 146.670  1.00  0.00           C
ATOM   1310  HE1 LYS A  95      70.480 114.500 145.920  1.00  0.00           H
ATOM   1311  HE2 LYS A  95      70.130 114.160 147.620  1.00  0.00           H
ATOM   1312  NZ  LYS A  95      69.470 112.750 146.180  1.00  0.00           N
ATOM   1313  HZ1 LYS A  95      69.620 111.840 146.660  1.00  0.00           H
ATOM   1314  HZ2 LYS A  95      68.520 113.120 146.390  1.00  0.00           H
ATOM   1315  HZ3 LYS A  95      69.570 112.640 145.150  1.00  0.00           H
ATOM   1316  C   LYS A  95      75.200 115.860 148.230  1.00  0.00           C
ATOM   1317  O   LYS A  95      75.350 115.640 149.410  1.00  0.00           O
ATOM   1318  N   THR A  96      74.920 117.080 147.730  1.00  0.00           N
ATOM   1319  HN  THR A  96      74.740 117.270 146.770  1.00  0.00           H
ATOM   1320  CA  THR A  96      74.780 118.190 148.630  1.00  0.00           C
ATOM   1321  HA  THR A  96      75.250 118.070 149.600  1.00  0.00           H
ATOM   1322  CB  THR A  96      75.210 119.480 148.020  1.00  0.00           C
ATOM   1323  HB  THR A  96      75.280 120.220 148.840  1.00  0.00           H
ATOM   1324  OG1 THR A  96      74.370 120.010 147.020  1.00  0.00           O
ATOM   1325  HG1 THR A  96      74.630 120.930 146.950  1.00  0.00           H
ATOM   1326  CG2 THR A  96      76.600 119.310 147.400  1.00  0.00           C
ATOM   1327 HG21 THR A  96      77.330 118.820 148.070  1.00  0.00           H
ATOM   1328 HG22 THR A  96      76.630 118.790 146.410  1.00  0.00           H
ATOM   1329 HG23 THR A  96      76.980 120.330 147.210  1.00  0.00           H
ATOM   1330  C   THR A  96      73.290 118.240 149.020  1.00  0.00           C
ATOM   1331  O   THR A  96      72.420 117.440 148.680  1.00  0.00           O
ATOM   1332  N   ASP A  97      73.010 119.140 149.960  1.00  0.00           N
ATOM   1333  HN  ASP A  97      73.740 119.560 150.480  1.00  0.00           H
ATOM   1334  CA  ASP A  97      71.640 119.360 150.400  1.00  0.00           C
ATOM   1335  HA  ASP A  97      71.140 118.410 150.340  1.00  0.00           H
ATOM   1336  CB  ASP A  97      71.410 119.850 151.860  1.00  0.00           C
ATOM   1337  HB1 ASP A  97      71.800 120.880 151.960  1.00  0.00           H
ATOM   1338  HB2 ASP A  97      70.300 119.880 151.890  1.00  0.00           H
ATOM   1339  CG  ASP A  97      71.920 119.040 152.960  1.00  0.00           C
ATOM   1340  OD1 ASP A  97      72.430 117.930 152.710  1.00  0.00           O
ATOM   1341  OD2 ASP A  97      71.840 119.490 154.160  1.00  0.00           O
ATOM   1342  C   ASP A  97      70.840 120.250 149.440  1.00  0.00           C
ATOM   1343  O   ASP A  97      69.630 120.150 149.420  1.00  0.00           O
ATOM   1344  N   ARG A  98      71.590 120.890 148.520  1.00  0.00           N
ATOM   1345  HN  ARG A  98      72.580 120.930 148.590  1.00  0.00           H
ATOM   1346  CA  ARG A  98      70.940 121.610 147.430  1.00  0.00           C
ATOM   1347  HA  ARG A  98      70.030 122.080 147.770  1.00  0.00           H
ATOM   1348  CB  ARG A  98      71.930 122.610 146.820  1.00  0.00           C
ATOM   1349  HB1 ARG A  98      72.890 122.160 146.490  1.00  0.00           H
ATOM   1350  HB2 ARG A  98      71.400 123.070 145.960  1.00  0.00           H
ATOM   1351  CG  ARG A  98      72.440 123.630 147.890  1.00  0.00           C
ATOM   1352  HG1 ARG A  98      73.180 122.990 148.410  1.00  0.00           H
ATOM   1353  HG2 ARG A  98      71.540 123.930 148.470  1.00  0.00           H
ATOM   1354  CD  ARG A  98      73.140 124.870 147.310  1.00  0.00           C
ATOM   1355  HD1 ARG A  98      72.450 125.550 146.770  1.00  0.00           H
ATOM   1356  HD2 ARG A  98      74.110 124.670 146.810  1.00  0.00           H
ATOM   1357  NE  ARG A  98      73.490 125.720 148.490  1.00  0.00           N
ATOM   1358  HE  ARG A  98      73.560 125.320 149.410  1.00  0.00           H
ATOM   1359  CZ  ARG A  98      74.000 126.970 148.340  1.00  0.00           C
ATOM   1360  NH1 ARG A  98      73.900 127.590 147.180  1.00  0.00           N
ATOM   1361 HH11 ARG A  98      74.450 128.410 147.020  1.00  0.00           H
ATOM   1362 HH12 ARG A  98      73.560 127.090 146.390  1.00  0.00           H
ATOM   1363  NH2 ARG A  98      74.650 127.600 149.250  1.00  0.00           N
ATOM   1364 HH21 ARG A  98      75.070 128.480 149.000  1.00  0.00           H
ATOM   1365 HH22 ARG A  98      74.650 127.380 150.220  1.00  0.00           H
ATOM   1366  C   ARG A  98      70.580 120.660 146.300  1.00  0.00           C
ATOM   1367  O   ARG A  98      69.650 120.940 145.540  1.00  0.00           O
ATOM   1368  N   ALA A  99      71.350 119.570 145.980  1.00  0.00           N
ATOM   1369  HN  ALA A  99      72.210 119.370 146.440  1.00  0.00           H
ATOM   1370  CA  ALA A  99      71.190 118.630 144.870  1.00  0.00           C
ATOM   1371  HA  ALA A  99      71.010 119.240 143.990  1.00  0.00           H
ATOM   1372  CB  ALA A  99      72.420 117.650 144.730  1.00  0.00           C
ATOM   1373  HB1 ALA A  99      72.400 116.930 145.570  1.00  0.00           H
ATOM   1374  HB2 ALA A  99      72.380 117.060 143.790  1.00  0.00           H
ATOM   1375  HB3 ALA A  99      73.410 118.140 144.660  1.00  0.00           H
ATOM   1376  C   ALA A  99      69.960 117.710 144.860  1.00  0.00           C
ATOM   1377  O   ALA A  99      69.540 117.100 145.820  1.00  0.00           O
ATOM   1378  N   ARG A 100      69.470 117.460 143.600  1.00  0.00           N
ATOM   1379  HN  ARG A 100      69.770 118.080 142.870  1.00  0.00           H
ATOM   1380  CA  ARG A 100      68.640 116.360 143.230  1.00  0.00           C
ATOM   1381  HA  ARG A 100      67.910 116.170 144.010  1.00  0.00           H
ATOM   1382  CB  ARG A 100      67.970 116.630 141.930  1.00  0.00           C
ATOM   1383  HB1 ARG A 100      68.720 116.900 141.160  1.00  0.00           H
ATOM   1384  HB2 ARG A 100      67.520 115.700 141.530  1.00  0.00           H
ATOM   1385  CG  ARG A 100      66.960 117.800 142.000  1.00  0.00           C
ATOM   1386  HG1 ARG A 100      66.770 118.260 141.010  1.00  0.00           H
ATOM   1387  HG2 ARG A 100      67.380 118.640 142.580  1.00  0.00           H
ATOM   1388  CD  ARG A 100      65.690 117.540 142.860  1.00  0.00           C
ATOM   1389  HD1 ARG A 100      65.840 117.690 143.950  1.00  0.00           H
ATOM   1390  HD2 ARG A 100      65.370 116.490 142.650  1.00  0.00           H
ATOM   1391  NE  ARG A 100      64.640 118.380 142.280  1.00  0.00           N
ATOM   1392  HE  ARG A 100      64.860 119.030 141.560  1.00  0.00           H
ATOM   1393  CZ  ARG A 100      63.410 118.420 142.770  1.00  0.00           C
ATOM   1394  NH1 ARG A 100      62.900 117.640 143.660  1.00  0.00           N
ATOM   1395 HH11 ARG A 100      61.940 117.710 143.920  1.00  0.00           H
ATOM   1396 HH12 ARG A 100      63.450 116.810 143.750  1.00  0.00           H
ATOM   1397  NH2 ARG A 100      62.650 119.410 142.290  1.00  0.00           N
ATOM   1398 HH21 ARG A 100      61.790 119.620 142.750  1.00  0.00           H
ATOM   1399 HH22 ARG A 100      63.030 120.090 141.660  1.00  0.00           H
ATOM   1400  C   ARG A 100      69.410 115.090 143.090  1.00  0.00           C
ATOM   1401  O   ARG A 100      68.910 114.030 143.490  1.00  0.00           O
ATOM   1402  N   GLN A 101      70.680 115.090 142.570  1.00  0.00           N
ATOM   1403  HN  GLN A 101      71.320 115.840 142.420  1.00  0.00           H
ATOM   1404  CA  GLN A 101      71.260 113.790 142.100  1.00  0.00           C
ATOM   1405  HA  GLN A 101      70.660 112.960 142.450  1.00  0.00           H
ATOM   1406  CB  GLN A 101      71.400 113.840 140.590  1.00  0.00           C
ATOM   1407  HB1 GLN A 101      70.410 113.810 140.080  1.00  0.00           H
ATOM   1408  HB2 GLN A 101      71.920 114.740 140.220  1.00  0.00           H
ATOM   1409  CG  GLN A 101      72.050 112.660 139.820  1.00  0.00           C
ATOM   1410  HG1 GLN A 101      73.120 112.430 140.020  1.00  0.00           H
ATOM   1411  HG2 GLN A 101      72.090 112.830 138.720  1.00  0.00           H
ATOM   1412  CD  GLN A 101      71.310 111.400 140.060  1.00  0.00           C
ATOM   1413  OE1 GLN A 101      71.620 110.690 141.000  1.00  0.00           O
ATOM   1414  NE2 GLN A 101      70.270 111.170 139.230  1.00  0.00           N
ATOM   1415 HE21 GLN A 101      70.150 111.830 138.480  1.00  0.00           H
ATOM   1416 HE22 GLN A 101      69.740 110.330 139.310  1.00  0.00           H
ATOM   1417  C   GLN A 101      72.600 113.610 142.830  1.00  0.00           C
ATOM   1418  O   GLN A 101      73.340 114.580 143.090  1.00  0.00           O
ATOM   1419  N   VAL A 102      73.070 112.380 143.140  1.00  0.00           N
ATOM   1420  HN  VAL A 102      72.590 111.530 142.970  1.00  0.00           H
ATOM   1421  CA  VAL A 102      74.400 112.160 143.660  1.00  0.00           C
ATOM   1422  HA  VAL A 102      74.640 113.040 144.250  1.00  0.00           H
ATOM   1423  CB  VAL A 102      74.460 110.910 144.450  1.00  0.00           C
ATOM   1424  HB  VAL A 102      73.860 111.120 145.360  1.00  0.00           H
ATOM   1425  CG1 VAL A 102      73.690 109.780 143.760  1.00  0.00           C
ATOM   1426 HG11 VAL A 102      73.760 108.840 144.340  1.00  0.00           H
ATOM   1427 HG12 VAL A 102      72.610 110.000 143.610  1.00  0.00           H
ATOM   1428 HG13 VAL A 102      74.160 109.480 142.790  1.00  0.00           H
ATOM   1429  CG2 VAL A 102      75.830 110.430 144.820  1.00  0.00           C
ATOM   1430 HG21 VAL A 102      76.430 110.010 143.980  1.00  0.00           H
ATOM   1431 HG22 VAL A 102      76.470 111.250 145.220  1.00  0.00           H
ATOM   1432 HG23 VAL A 102      75.880 109.700 145.660  1.00  0.00           H
ATOM   1433  C   VAL A 102      75.480 112.180 142.480  1.00  0.00           C
ATOM   1434  O   VAL A 102      75.330 111.640 141.410  1.00  0.00           O
ATOM   1435  N   THR A 103      76.630 112.760 142.720  1.00  0.00           N
ATOM   1436  HN  THR A 103      76.870 113.340 143.490  1.00  0.00           H
ATOM   1437  CA  THR A 103      77.770 112.620 141.800  1.00  0.00           C
ATOM   1438  HA  THR A 103      77.530 112.230 140.820  1.00  0.00           H
ATOM   1439  CB  THR A 103      78.390 113.970 141.500  1.00  0.00           C
ATOM   1440  HB  THR A 103      78.660 114.370 142.500  1.00  0.00           H
ATOM   1441  OG1 THR A 103      77.490 114.820 140.730  1.00  0.00           O
ATOM   1442  HG1 THR A 103      77.390 114.370 139.890  1.00  0.00           H
ATOM   1443  CG2 THR A 103      79.630 113.950 140.610  1.00  0.00           C
ATOM   1444 HG21 THR A 103      80.490 113.550 141.200  1.00  0.00           H
ATOM   1445 HG22 THR A 103      79.580 113.420 139.640  1.00  0.00           H
ATOM   1446 HG23 THR A 103      79.970 114.980 140.380  1.00  0.00           H
ATOM   1447  C   THR A 103      78.850 111.660 142.360  1.00  0.00           C
ATOM   1448  O   THR A 103      79.210 111.770 143.520  1.00  0.00           O
ATOM   1449  N   THR A 104      79.280 110.670 141.560  1.00  0.00           N
ATOM   1450  HN  THR A 104      78.870 110.700 140.660  1.00  0.00           H
ATOM   1451  CA  THR A 104      80.200 109.610 141.990  1.00  0.00           C
ATOM   1452  HA  THR A 104      80.600 109.870 142.950  1.00  0.00           H
ATOM   1453  CB  THR A 104      79.710 108.150 142.020  1.00  0.00           C
ATOM   1454  HB  THR A 104      79.490 107.810 140.990  1.00  0.00           H
ATOM   1455  OG1 THR A 104      78.500 107.910 142.710  1.00  0.00           O
ATOM   1456  HG1 THR A 104      77.820 108.350 142.190  1.00  0.00           H
ATOM   1457  CG2 THR A 104      80.820 107.170 142.460  1.00  0.00           C
ATOM   1458 HG21 THR A 104      80.370 106.150 142.450  1.00  0.00           H
ATOM   1459 HG22 THR A 104      81.780 107.100 141.920  1.00  0.00           H
ATOM   1460 HG23 THR A 104      81.140 107.400 143.500  1.00  0.00           H
ATOM   1461  C   THR A 104      81.360 109.630 140.990  1.00  0.00           C
ATOM   1462  O   THR A 104      81.230 109.770 139.800  1.00  0.00           O
ATOM   1463  N   ILE A 105      82.630 109.510 141.480  1.00  0.00           N
ATOM   1464  HN  ILE A 105      82.680 109.510 142.480  1.00  0.00           H
ATOM   1465  CA  ILE A 105      83.730 109.200 140.640  1.00  0.00           C
ATOM   1466  HA  ILE A 105      83.340 108.830 139.700  1.00  0.00           H
ATOM   1467  CB  ILE A 105      84.740 110.360 140.560  1.00  0.00           C
ATOM   1468  HB  ILE A 105      85.630 109.950 140.050  1.00  0.00           H
ATOM   1469  CG2 ILE A 105      84.160 111.460 139.710  1.00  0.00           C
ATOM   1470 HG21 ILE A 105      84.050 111.190 138.640  1.00  0.00           H
ATOM   1471 HG22 ILE A 105      83.260 111.940 140.150  1.00  0.00           H
ATOM   1472 HG23 ILE A 105      84.880 112.290 139.570  1.00  0.00           H
ATOM   1473  CG1 ILE A 105      85.200 110.890 141.970  1.00  0.00           C
ATOM   1474 HG11 ILE A 105      85.620 110.060 142.570  1.00  0.00           H
ATOM   1475 HG12 ILE A 105      84.300 111.210 142.540  1.00  0.00           H
ATOM   1476  CD  ILE A 105      86.230 112.020 141.930  1.00  0.00           C
ATOM   1477  HD1 ILE A 105      86.280 112.580 142.880  1.00  0.00           H
ATOM   1478  HD2 ILE A 105      87.220 111.740 141.510  1.00  0.00           H
ATOM   1479  HD3 ILE A 105      85.850 112.830 141.270  1.00  0.00           H
ATOM   1480  C   ILE A 105      84.560 108.020 141.230  1.00  0.00           C
ATOM   1481  O   ILE A 105      84.680 107.840 142.460  1.00  0.00           O
ATOM   1482  N   ASN A 106      85.140 107.160 140.360  1.00  0.00           N
ATOM   1483  HN  ASN A 106      85.010 107.340 139.390  1.00  0.00           H
ATOM   1484  CA  ASN A 106      85.730 105.850 140.730  1.00  0.00           C
ATOM   1485  HA  ASN A 106      85.930 105.790 141.790  1.00  0.00           H
ATOM   1486  CB  ASN A 106      84.890 104.580 140.190  1.00  0.00           C
ATOM   1487  HB1 ASN A 106      84.970 104.630 139.090  1.00  0.00           H
ATOM   1488  HB2 ASN A 106      85.310 103.590 140.440  1.00  0.00           H
ATOM   1489  CG  ASN A 106      83.480 104.610 140.730  1.00  0.00           C
ATOM   1490  OD1 ASN A 106      83.190 104.360 141.860  1.00  0.00           O
ATOM   1491  ND2 ASN A 106      82.500 104.890 139.840  1.00  0.00           N
ATOM   1492 HD21 ASN A 106      82.740 105.190 138.910  1.00  0.00           H
ATOM   1493 HD22 ASN A 106      81.550 104.610 139.980  1.00  0.00           H
ATOM   1494  C   ASN A 106      87.120 105.880 140.180  1.00  0.00           C
ATOM   1495  O   ASN A 106      87.560 106.640 139.360  1.00  0.00           O
ATOM   1496  N   ALA A 107      87.960 104.900 140.680  1.00  0.00           N
ATOM   1497  HN  ALA A 107      87.660 104.310 141.440  1.00  0.00           H
ATOM   1498  CA  ALA A 107      89.290 104.590 140.170  1.00  0.00           C
ATOM   1499  HA  ALA A 107      89.850 105.510 140.150  1.00  0.00           H
ATOM   1500  CB  ALA A 107      89.960 103.520 141.160  1.00  0.00           C
ATOM   1501  HB1 ALA A 107      89.280 102.650 141.300  1.00  0.00           H
ATOM   1502  HB2 ALA A 107      91.000 103.250 140.880  1.00  0.00           H
ATOM   1503  HB3 ALA A 107      90.090 103.990 142.160  1.00  0.00           H
ATOM   1504  C   ALA A 107      89.420 104.000 138.750  1.00  0.00           C
ATOM   1505  O   ALA A 107      88.510 103.580 138.040  1.00  0.00           O
ATOM   1506  N   HIS A 108      90.670 104.090 138.180  1.00  0.00           N
ATOM   1507  HN  HIS A 108      91.440 104.470 138.690  1.00  0.00           H
ATOM   1508  CA  HIS A 108      91.060 103.650 136.810  1.00  0.00           C
ATOM   1509  HA  HIS A 108      90.290 103.970 136.130  1.00  0.00           H
ATOM   1510  CB  HIS A 108      92.510 104.070 136.500  1.00  0.00           C
ATOM   1511  HB1 HIS A 108      92.870 103.650 135.540  1.00  0.00           H
ATOM   1512  HB2 HIS A 108      92.550 105.170 136.390  1.00  0.00           H
ATOM   1513  ND1 HIS A 108      93.480 104.470 138.870  1.00  0.00           N
ATOM   1514  CG  HIS A 108      93.440 103.790 137.630  1.00  0.00           C
ATOM   1515  CE1 HIS A 108      94.400 103.900 139.580  1.00  0.00           C
ATOM   1516  HE1 HIS A 108      94.640 104.160 140.620  1.00  0.00           H
ATOM   1517  NE2 HIS A 108      95.050 102.960 138.910  1.00  0.00           N
ATOM   1518  HE2 HIS A 108      95.920 102.550 139.180  1.00  0.00           H
ATOM   1519  CD2 HIS A 108      94.460 102.900 137.630  1.00  0.00           C
ATOM   1520  HD2 HIS A 108      94.660 102.190 136.840  1.00  0.00           H
ATOM   1521  C   HIS A 108      91.100 102.160 136.700  1.00  0.00           C
ATOM   1522  O   HIS A 108      90.960 101.530 135.650  1.00  0.00           O
ATOM   1523  N   ARG A 109      91.210 101.470 137.840  1.00  0.00           N
ATOM   1524  HN  ARG A 109      91.410 102.060 138.620  1.00  0.00           H
ATOM   1525  CA  ARG A 109      91.270 100.010 137.840  1.00  0.00           C
ATOM   1526  HA  ARG A 109      90.520  99.680 137.130  1.00  0.00           H
ATOM   1527  CB  ARG A 109      92.590  99.500 137.380  1.00  0.00           C
ATOM   1528  HB1 ARG A 109      92.540  98.390 137.270  1.00  0.00           H
ATOM   1529  HB2 ARG A 109      92.840  99.940 136.400  1.00  0.00           H
ATOM   1530  CG  ARG A 109      93.790  99.690 138.390  1.00  0.00           C
ATOM   1531  HG1 ARG A 109      93.490  99.180 139.330  1.00  0.00           H
ATOM   1532  HG2 ARG A 109      93.720 100.780 138.630  1.00  0.00           H
ATOM   1533  CD  ARG A 109      95.150  99.300 137.910  1.00  0.00           C
ATOM   1534  HD1 ARG A 109      95.910  99.600 138.660  1.00  0.00           H
ATOM   1535  HD2 ARG A 109      95.320  99.680 136.880  1.00  0.00           H
ATOM   1536  NE  ARG A 109      95.120  97.770 137.790  1.00  0.00           N
ATOM   1537  HE  ARG A 109      94.230  97.300 137.850  1.00  0.00           H
ATOM   1538  CZ  ARG A 109      96.050  96.890 137.390  1.00  0.00           C
ATOM   1539  NH1 ARG A 109      97.340  97.240 137.470  1.00  0.00           N
ATOM   1540 HH11 ARG A 109      97.910  96.430 137.650  1.00  0.00           H
ATOM   1541 HH12 ARG A 109      97.450  98.210 137.680  1.00  0.00           H
ATOM   1542  NH2 ARG A 109      95.770  95.620 137.230  1.00  0.00           N
ATOM   1543 HH21 ARG A 109      96.440  94.890 137.400  1.00  0.00           H
ATOM   1544 HH22 ARG A 109      94.810  95.400 137.400  1.00  0.00           H
ATOM   1545  C   ARG A 109      90.940  99.390 139.190  1.00  0.00           C
ATOM   1546  O   ARG A 109      90.650 100.180 140.100  1.00  0.00           O
ATOM   1547  N   SER A 110      90.790  98.080 139.260  1.00  0.00           N
ATOM   1548  HN  SER A 110      90.850  97.600 138.390  1.00  0.00           H
ATOM   1549  CA  SER A 110      90.390  97.410 140.450  1.00  0.00           C
ATOM   1550  HA  SER A 110      89.440  97.870 140.660  1.00  0.00           H
ATOM   1551  CB  SER A 110      90.070  95.890 140.310  1.00  0.00           C
ATOM   1552  HB1 SER A 110      89.330  95.600 141.090  1.00  0.00           H
ATOM   1553  HB2 SER A 110      90.990  95.290 140.490  1.00  0.00           H
ATOM   1554  OG  SER A 110      89.550  95.550 139.040  1.00  0.00           O
ATOM   1555  HG1 SER A 110      88.780  96.120 138.950  1.00  0.00           H
ATOM   1556  C   SER A 110      91.420  97.590 141.590  1.00  0.00           C
ATOM   1557  O   SER A 110      92.660  97.740 141.360  1.00  0.00           O
ATOM   1558  N   TYR A 111      90.970  97.580 142.830  1.00  0.00           N
ATOM   1559  HN  TYR A 111      89.980  97.560 142.910  1.00  0.00           H
ATOM   1560  CA  TYR A 111      91.830  97.890 143.960  1.00  0.00           C
ATOM   1561  HA  TYR A 111      92.450  98.740 143.740  1.00  0.00           H
ATOM   1562  CB  TYR A 111      90.980  98.250 145.240  1.00  0.00           C
ATOM   1563  HB1 TYR A 111      91.770  98.620 145.930  1.00  0.00           H
ATOM   1564  HB2 TYR A 111      90.300  99.070 144.950  1.00  0.00           H
ATOM   1565  CG  TYR A 111      90.400  97.000 145.920  1.00  0.00           C
ATOM   1566  CD1 TYR A 111      89.090  96.570 145.670  1.00  0.00           C
ATOM   1567  HD1 TYR A 111      88.460  97.100 144.970  1.00  0.00           H
ATOM   1568  CE1 TYR A 111      88.540  95.520 146.360  1.00  0.00           C
ATOM   1569  HE1 TYR A 111      87.560  95.170 146.080  1.00  0.00           H
ATOM   1570  CZ  TYR A 111      89.240  94.930 147.430  1.00  0.00           C
ATOM   1571  OH  TYR A 111      88.740  93.800 148.040  1.00  0.00           O
ATOM   1572  HH  TYR A 111      89.380  93.520 148.700  1.00  0.00           H
ATOM   1573  CD2 TYR A 111      91.080  96.320 146.900  1.00  0.00           C
ATOM   1574  HD2 TYR A 111      92.050  96.650 147.250  1.00  0.00           H
ATOM   1575  CE2 TYR A 111      90.540  95.320 147.770  1.00  0.00           C
ATOM   1576  HE2 TYR A 111      91.100  94.810 148.540  1.00  0.00           H
ATOM   1577  C   TYR A 111      92.960  96.880 144.250  1.00  0.00           C
ATOM   1578  O   TYR A 111      92.880  95.730 143.850  1.00  0.00           O
ATOM   1579  N   LEU A 112      94.040  97.320 144.930  1.00  0.00           N
ATOM   1580  HN  LEU A 112      94.000  98.270 145.230  1.00  0.00           H
ATOM   1581  CA  LEU A 112      95.190  96.540 145.220  1.00  0.00           C
ATOM   1582  HA  LEU A 112      95.280  95.880 144.370  1.00  0.00           H
ATOM   1583  CB  LEU A 112      96.490  97.380 145.220  1.00  0.00           C
ATOM   1584  HB1 LEU A 112      96.380  98.130 144.410  1.00  0.00           H
ATOM   1585  HB2 LEU A 112      96.500  97.980 146.160  1.00  0.00           H
ATOM   1586  CG  LEU A 112      97.780  96.540 145.080  1.00  0.00           C
ATOM   1587  HG  LEU A 112      97.950  95.840 145.930  1.00  0.00           H
ATOM   1588  CD1 LEU A 112      97.920  95.690 143.760  1.00  0.00           C
ATOM   1589 HD11 LEU A 112      97.100  94.950 143.640  1.00  0.00           H
ATOM   1590 HD12 LEU A 112      97.860  96.370 142.890  1.00  0.00           H
ATOM   1591 HD13 LEU A 112      98.900  95.180 143.880  1.00  0.00           H
ATOM   1592  CD2 LEU A 112      98.940  97.500 145.090  1.00  0.00           C
ATOM   1593 HD21 LEU A 112      99.020  98.230 145.930  1.00  0.00           H
ATOM   1594 HD22 LEU A 112      99.930  97.040 144.910  1.00  0.00           H
ATOM   1595 HD23 LEU A 112      98.740  98.210 144.250  1.00  0.00           H
ATOM   1596  C   LEU A 112      95.110  95.650 146.500  1.00  0.00           C
ATOM   1597  O   LEU A 112      95.250  96.250 147.610  1.00  0.00           O
ATOM   1598  N   PRO A 113      94.850  94.340 146.510  1.00  0.00           N
ATOM   1599  CD  PRO A 113      94.580  93.470 145.350  1.00  0.00           C
ATOM   1600  HD1 PRO A 113      95.280  93.630 144.500  1.00  0.00           H
ATOM   1601  HD2 PRO A 113      93.540  93.640 144.980  1.00  0.00           H
ATOM   1602  CA  PRO A 113      94.540  93.630 147.700  1.00  0.00           C
ATOM   1603  HA  PRO A 113      93.880  94.190 148.350  1.00  0.00           H
ATOM   1604  CB  PRO A 113      93.830  92.380 147.370  1.00  0.00           C
ATOM   1605  HB1 PRO A 113      94.030  91.550 148.080  1.00  0.00           H
ATOM   1606  HB2 PRO A 113      92.730  92.490 147.310  1.00  0.00           H
ATOM   1607  CG  PRO A 113      94.500  92.120 146.010  1.00  0.00           C
ATOM   1608  HG1 PRO A 113      93.870  91.420 145.420  1.00  0.00           H
ATOM   1609  HG2 PRO A 113      95.470  91.590 146.030  1.00  0.00           H
ATOM   1610  C   PRO A 113      95.680  93.430 148.630  1.00  0.00           C
ATOM   1611  O   PRO A 113      96.660  92.810 148.170  1.00  0.00           O
ATOM   1612  N   GLY A 114      95.560  93.900 149.920  1.00  0.00           N
ATOM   1613  HN  GLY A 114      94.690  94.290 150.200  1.00  0.00           H
ATOM   1614  CA  GLY A 114      96.550  93.730 151.010  1.00  0.00           C
ATOM   1615  HA1 GLY A 114      96.860  92.700 150.930  1.00  0.00           H
ATOM   1616  HA2 GLY A 114      96.150  93.850 152.000  1.00  0.00           H
ATOM   1617  C   GLY A 114      97.870  94.490 150.920  1.00  0.00           C
ATOM   1618  O   GLY A 114      98.930  94.070 151.410  1.00  0.00           O
ATOM   1619  N   GLN A 115      97.940  95.690 150.250  1.00  0.00           N
ATOM   1620  HN  GLN A 115      97.130  95.960 149.730  1.00  0.00           H
ATOM   1621  CA  GLN A 115      99.090  96.590 150.230  1.00  0.00           C
ATOM   1622  HA  GLN A 115      99.820  96.160 150.900  1.00  0.00           H
ATOM   1623  CB  GLN A 115      99.720  96.500 148.750  1.00  0.00           C
ATOM   1624  HB1 GLN A 115      99.280  97.280 148.090  1.00  0.00           H
ATOM   1625  HB2 GLN A 115     100.780  96.800 148.890  1.00  0.00           H
ATOM   1626  CG  GLN A 115      99.740  95.150 148.060  1.00  0.00           C
ATOM   1627  HG1 GLN A 115      98.730  94.860 147.710  1.00  0.00           H
ATOM   1628  HG2 GLN A 115      99.960  94.330 148.770  1.00  0.00           H
ATOM   1629  CD  GLN A 115     100.820  95.040 146.980  1.00  0.00           C
ATOM   1630  OE1 GLN A 115     101.810  95.700 146.960  1.00  0.00           O
ATOM   1631  NE2 GLN A 115     100.540  94.240 145.930  1.00  0.00           N
ATOM   1632 HE21 GLN A 115      99.630  93.840 145.840  1.00  0.00           H
ATOM   1633 HE22 GLN A 115     101.230  94.220 145.210  1.00  0.00           H
ATOM   1634  C   GLN A 115      98.640  97.980 150.580  1.00  0.00           C
ATOM   1635  O   GLN A 115      97.550  98.410 150.230  1.00  0.00           O
ATOM   1636  N   TRP A 116      99.550  98.750 151.240  1.00  0.00           N
ATOM   1637  HN  TRP A 116     100.460  98.360 151.390  1.00  0.00           H
ATOM   1638  CA  TRP A 116      99.390 100.140 151.580  1.00  0.00           C
ATOM   1639  HA  TRP A 116      98.580 100.170 152.300  1.00  0.00           H
ATOM   1640  CB  TRP A 116     100.700 100.610 152.220  1.00  0.00           C
ATOM   1641  HB1 TRP A 116     101.560 100.220 151.620  1.00  0.00           H
ATOM   1642  HB2 TRP A 116     100.780 101.710 152.080  1.00  0.00           H
ATOM   1643  CG  TRP A 116     100.820 100.150 153.650  1.00  0.00           C
ATOM   1644  CD1 TRP A 116     101.910  99.440 154.130  1.00  0.00           C
ATOM   1645  HD1 TRP A 116     102.810  99.260 153.560  1.00  0.00           H
ATOM   1646  NE1 TRP A 116     101.820  99.270 155.490  1.00  0.00           N
ATOM   1647  HE1 TRP A 116     102.510  99.090 156.150  1.00  0.00           H
ATOM   1648  CE2 TRP A 116     100.580  99.780 155.870  1.00  0.00           C
ATOM   1649  CD2 TRP A 116      99.910 100.300 154.780  1.00  0.00           C
ATOM   1650  CE3 TRP A 116      98.660 100.970 154.990  1.00  0.00           C
ATOM   1651  HE3 TRP A 116      98.190 101.400 154.120  1.00  0.00           H
ATOM   1652  CZ3 TRP A 116      98.110 100.980 156.270  1.00  0.00           C
ATOM   1653  HZ3 TRP A 116      97.100 101.310 156.390  1.00  0.00           H
ATOM   1654  CZ2 TRP A 116     100.010  99.800 157.140  1.00  0.00           C
ATOM   1655  HZ2 TRP A 116     100.540  99.480 158.020  1.00  0.00           H
ATOM   1656  CH2 TRP A 116      98.800 100.350 157.300  1.00  0.00           C
ATOM   1657  HH2 TRP A 116      98.400 100.480 158.300  1.00  0.00           H
ATOM   1658  C   TRP A 116      98.900 101.100 150.480  1.00  0.00           C
ATOM   1659  O   TRP A 116      99.650 101.440 149.560  1.00  0.00           O
ATOM   1660  N   VAL A 117      97.670 101.640 150.630  1.00  0.00           N
ATOM   1661  HN  VAL A 117      97.130 101.430 151.440  1.00  0.00           H
ATOM   1662  CA  VAL A 117      97.120 102.520 149.580  1.00  0.00           C
ATOM   1663  HA  VAL A 117      97.870 102.760 148.840  1.00  0.00           H
ATOM   1664  CB  VAL A 117      95.920 101.990 148.850  1.00  0.00           C
ATOM   1665  HB  VAL A 117      95.320 101.370 149.560  1.00  0.00           H
ATOM   1666  CG1 VAL A 117      94.930 103.030 148.250  1.00  0.00           C
ATOM   1667 HG11 VAL A 117      94.180 102.590 147.560  1.00  0.00           H
ATOM   1668 HG12 VAL A 117      94.370 103.500 149.080  1.00  0.00           H
ATOM   1669 HG13 VAL A 117      95.490 103.770 147.640  1.00  0.00           H
ATOM   1670  CG2 VAL A 117      96.390 101.020 147.820  1.00  0.00           C
ATOM   1671 HG21 VAL A 117      97.110 101.520 147.150  1.00  0.00           H
ATOM   1672 HG22 VAL A 117      96.930 100.150 148.250  1.00  0.00           H
ATOM   1673 HG23 VAL A 117      95.570 100.600 147.200  1.00  0.00           H
ATOM   1674  C   VAL A 117      96.820 103.810 150.300  1.00  0.00           C
ATOM   1675  O   VAL A 117      96.130 103.860 151.330  1.00  0.00           O
ATOM   1676  N   TYR A 118      97.270 104.960 149.790  1.00  0.00           N
ATOM   1677  HN  TYR A 118      97.650 104.930 148.870  1.00  0.00           H
ATOM   1678  CA  TYR A 118      96.870 106.270 150.330  1.00  0.00           C
ATOM   1679  HA  TYR A 118      96.630 106.180 151.380  1.00  0.00           H
ATOM   1680  CB  TYR A 118      98.070 107.270 150.320  1.00  0.00           C
ATOM   1681  HB1 TYR A 118      98.840 106.790 150.960  1.00  0.00           H
ATOM   1682  HB2 TYR A 118      98.540 107.300 149.320  1.00  0.00           H
ATOM   1683  CG  TYR A 118      97.840 108.710 150.880  1.00  0.00           C
ATOM   1684  CD1 TYR A 118      97.560 109.050 152.200  1.00  0.00           C
ATOM   1685  HD1 TYR A 118      97.230 108.200 152.780  1.00  0.00           H
ATOM   1686  CE1 TYR A 118      97.510 110.400 152.690  1.00  0.00           C
ATOM   1687  HE1 TYR A 118      97.090 110.660 153.650  1.00  0.00           H
ATOM   1688  CZ  TYR A 118      97.840 111.450 151.780  1.00  0.00           C
ATOM   1689  OH  TYR A 118      97.790 112.760 152.220  1.00  0.00           O
ATOM   1690  HH  TYR A 118      97.690 113.390 151.510  1.00  0.00           H
ATOM   1691  CD2 TYR A 118      98.210 109.820 150.060  1.00  0.00           C
ATOM   1692  HD2 TYR A 118      98.540 109.660 149.050  1.00  0.00           H
ATOM   1693  CE2 TYR A 118      98.190 111.150 150.520  1.00  0.00           C
ATOM   1694  HE2 TYR A 118      98.440 111.950 149.850  1.00  0.00           H
ATOM   1695  C   TYR A 118      95.760 106.830 149.520  1.00  0.00           C
ATOM   1696  O   TYR A 118      95.830 107.080 148.310  1.00  0.00           O
ATOM   1697  N   LEU A 119      94.560 106.990 150.140  1.00  0.00           N
ATOM   1698  HN  LEU A 119      94.410 106.820 151.110  1.00  0.00           H
ATOM   1699  CA  LEU A 119      93.370 107.310 149.350  1.00  0.00           C
ATOM   1700  HA  LEU A 119      93.590 107.240 148.300  1.00  0.00           H
ATOM   1701  CB  LEU A 119      92.180 106.440 149.760  1.00  0.00           C
ATOM   1702  HB1 LEU A 119      92.590 105.420 149.870  1.00  0.00           H
ATOM   1703  HB2 LEU A 119      91.780 106.680 150.780  1.00  0.00           H
ATOM   1704  CG  LEU A 119      91.060 106.410 148.740  1.00  0.00           C
ATOM   1705  HG  LEU A 119      90.600 107.420 148.630  1.00  0.00           H
ATOM   1706  CD1 LEU A 119      91.420 105.940 147.330  1.00  0.00           C
ATOM   1707 HD11 LEU A 119      92.150 105.100 147.330  1.00  0.00           H
ATOM   1708 HD12 LEU A 119      90.520 105.630 146.760  1.00  0.00           H
ATOM   1709 HD13 LEU A 119      91.950 106.760 146.800  1.00  0.00           H
ATOM   1710  CD2 LEU A 119      89.920 105.590 149.240  1.00  0.00           C
ATOM   1711 HD21 LEU A 119      89.730 105.980 150.260  1.00  0.00           H
ATOM   1712 HD22 LEU A 119      88.960 105.700 148.690  1.00  0.00           H
ATOM   1713 HD23 LEU A 119      90.230 104.540 149.420  1.00  0.00           H
ATOM   1714  C   LEU A 119      92.980 108.710 149.700  1.00  0.00           C
ATOM   1715  O   LEU A 119      92.820 108.950 150.850  1.00  0.00           O
ATOM   1716  N   ALA A 120      92.870 109.590 148.700  1.00  0.00           N
ATOM   1717  HN  ALA A 120      92.940 109.320 147.740  1.00  0.00           H
ATOM   1718  CA  ALA A 120      92.660 110.970 149.050  1.00  0.00           C
ATOM   1719  HA  ALA A 120      92.280 111.020 150.060  1.00  0.00           H
ATOM   1720  CB  ALA A 120      94.010 111.700 149.100  1.00  0.00           C
ATOM   1721  HB1 ALA A 120      93.950 112.810 149.100  1.00  0.00           H
ATOM   1722  HB2 ALA A 120      94.580 111.360 149.990  1.00  0.00           H
ATOM   1723  HB3 ALA A 120      94.580 111.370 148.200  1.00  0.00           H
ATOM   1724  C   ALA A 120      91.580 111.570 148.280  1.00  0.00           C
ATOM   1725  O   ALA A 120      91.460 111.250 147.070  1.00  0.00           O
ATOM   1726  N   ALA A 121      90.740 112.480 148.880  1.00  0.00           N
ATOM   1727  HN  ALA A 121      90.850 112.730 149.840  1.00  0.00           H
ATOM   1728  CA  ALA A 121      89.510 112.970 148.250  1.00  0.00           C
ATOM   1729  HA  ALA A 121      89.480 112.940 147.170  1.00  0.00           H
ATOM   1730  CB  ALA A 121      88.270 112.230 148.930  1.00  0.00           C
ATOM   1731  HB1 ALA A 121      88.060 112.460 149.990  1.00  0.00           H
ATOM   1732  HB2 ALA A 121      87.330 112.390 148.360  1.00  0.00           H
ATOM   1733  HB3 ALA A 121      88.570 111.160 148.900  1.00  0.00           H
ATOM   1734  C   ALA A 121      89.470 114.400 148.640  1.00  0.00           C
ATOM   1735  O   ALA A 121      89.730 114.740 149.860  1.00  0.00           O
ATOM   1736  N   THR A 122      89.180 115.310 147.730  1.00  0.00           N
ATOM   1737  HN  THR A 122      88.860 114.870 146.890  1.00  0.00           H
ATOM   1738  CA  THR A 122      88.960 116.670 148.080  1.00  0.00           C
ATOM   1739  HA  THR A 122      88.550 116.710 149.080  1.00  0.00           H
ATOM   1740  CB  THR A 122      90.200 117.510 148.130  1.00  0.00           C
ATOM   1741  HB  THR A 122      90.610 117.390 149.160  1.00  0.00           H
ATOM   1742  OG1 THR A 122      90.010 118.890 148.130  1.00  0.00           O
ATOM   1743  HG1 THR A 122      89.600 119.170 148.950  1.00  0.00           H
ATOM   1744  CG2 THR A 122      91.280 117.100 147.100  1.00  0.00           C
ATOM   1745 HG21 THR A 122      92.230 117.640 147.300  1.00  0.00           H
ATOM   1746 HG22 THR A 122      91.610 116.060 147.280  1.00  0.00           H
ATOM   1747 HG23 THR A 122      90.920 117.170 146.050  1.00  0.00           H
ATOM   1748  C   THR A 122      87.820 117.290 147.290  1.00  0.00           C
ATOM   1749  O   THR A 122      87.520 116.890 146.170  1.00  0.00           O
ATOM   1750  N   TYR A 123      87.150 118.270 147.840  1.00  0.00           N
ATOM   1751  HN  TYR A 123      87.400 118.740 148.680  1.00  0.00           H
ATOM   1752  CA  TYR A 123      86.130 119.020 147.050  1.00  0.00           C
ATOM   1753  HA  TYR A 123      86.270 118.890 145.990  1.00  0.00           H
ATOM   1754  CB  TYR A 123      84.690 118.650 147.540  1.00  0.00           C
ATOM   1755  HB1 TYR A 123      84.520 117.600 147.200  1.00  0.00           H
ATOM   1756  HB2 TYR A 123      84.550 118.750 148.630  1.00  0.00           H
ATOM   1757  CG  TYR A 123      83.650 119.500 146.940  1.00  0.00           C
ATOM   1758  CD1 TYR A 123      83.340 119.330 145.580  1.00  0.00           C
ATOM   1759  HD1 TYR A 123      83.960 118.720 144.930  1.00  0.00           H
ATOM   1760  CE1 TYR A 123      82.270 119.920 144.990  1.00  0.00           C
ATOM   1761  HE1 TYR A 123      81.990 119.730 143.960  1.00  0.00           H
ATOM   1762  CZ  TYR A 123      81.340 120.600 145.770  1.00  0.00           C
ATOM   1763  OH  TYR A 123      80.100 120.890 145.370  1.00  0.00           O
ATOM   1764  HH  TYR A 123      79.710 121.500 146.000  1.00  0.00           H
ATOM   1765  CD2 TYR A 123      82.830 120.310 147.690  1.00  0.00           C
ATOM   1766  HD2 TYR A 123      83.020 120.560 148.730  1.00  0.00           H
ATOM   1767  CE2 TYR A 123      81.620 120.810 147.130  1.00  0.00           C
ATOM   1768  HE2 TYR A 123      80.880 121.230 147.800  1.00  0.00           H
ATOM   1769  C   TYR A 123      86.340 120.480 147.390  1.00  0.00           C
ATOM   1770  O   TYR A 123      86.590 120.810 148.560  1.00  0.00           O
ATOM   1771  N   ASP A 124      86.360 121.370 146.390  1.00  0.00           N
ATOM   1772  HN  ASP A 124      86.240 121.040 145.460  1.00  0.00           H
ATOM   1773  CA  ASP A 124      86.710 122.720 146.680  1.00  0.00           C
ATOM   1774  HA  ASP A 124      87.250 122.890 147.600  1.00  0.00           H
ATOM   1775  CB  ASP A 124      87.700 123.180 145.560  1.00  0.00           C
ATOM   1776  HB1 ASP A 124      88.180 124.170 145.760  1.00  0.00           H
ATOM   1777  HB2 ASP A 124      88.550 122.460 145.610  1.00  0.00           H
ATOM   1778  CG  ASP A 124      87.250 123.260 144.080  1.00  0.00           C
ATOM   1779  OD1 ASP A 124      86.100 123.480 143.730  1.00  0.00           O
ATOM   1780  OD2 ASP A 124      88.250 123.110 143.300  1.00  0.00           O
ATOM   1781  C   ASP A 124      85.550 123.670 146.740  1.00  0.00           C
ATOM   1782  O   ASP A 124      85.590 124.800 147.170  1.00  0.00           O
ATOM   1783  N   GLY A 125      84.400 123.240 146.250  1.00  0.00           N
ATOM   1784  HN  GLY A 125      84.270 122.280 146.020  1.00  0.00           H
ATOM   1785  CA  GLY A 125      83.210 124.060 146.190  1.00  0.00           C
ATOM   1786  HA1 GLY A 125      83.260 125.100 146.500  1.00  0.00           H
ATOM   1787  HA2 GLY A 125      82.690 123.510 146.960  1.00  0.00           H
ATOM   1788  C   GLY A 125      82.610 124.060 144.820  1.00  0.00           C
ATOM   1789  O   GLY A 125      81.520 124.470 144.480  1.00  0.00           O
ATOM   1790  N   GLN A 126      83.330 123.460 143.870  1.00  0.00           N
ATOM   1791  HN  GLN A 126      84.290 123.330 144.090  1.00  0.00           H
ATOM   1792  CA  GLN A 126      82.700 123.060 142.630  1.00  0.00           C
ATOM   1793  HA  GLN A 126      81.780 122.560 142.910  1.00  0.00           H
ATOM   1794  CB  GLN A 126      82.500 124.200 141.650  1.00  0.00           C
ATOM   1795  HB1 GLN A 126      81.880 123.960 140.760  1.00  0.00           H
ATOM   1796  HB2 GLN A 126      81.880 124.830 142.320  1.00  0.00           H
ATOM   1797  CG  GLN A 126      83.750 125.090 141.240  1.00  0.00           C
ATOM   1798  HG1 GLN A 126      84.500 124.350 140.870  1.00  0.00           H
ATOM   1799  HG2 GLN A 126      84.180 125.560 142.140  1.00  0.00           H
ATOM   1800  CD  GLN A 126      83.420 126.280 140.260  1.00  0.00           C
ATOM   1801  OE1 GLN A 126      83.440 127.480 140.440  1.00  0.00           O
ATOM   1802  NE2 GLN A 126      83.310 125.740 139.020  1.00  0.00           N
ATOM   1803 HE21 GLN A 126      83.280 124.780 138.750  1.00  0.00           H
ATOM   1804 HE22 GLN A 126      83.120 126.390 138.290  1.00  0.00           H
ATOM   1805  C   GLN A 126      83.420 121.890 141.880  1.00  0.00           C
ATOM   1806  O   GLN A 126      82.830 121.260 140.960  1.00  0.00           O
ATOM   1807  N   PHE A 127      84.670 121.460 142.280  1.00  0.00           N
ATOM   1808  HN  PHE A 127      85.230 121.980 142.910  1.00  0.00           H
ATOM   1809  CA  PHE A 127      85.310 120.310 141.600  1.00  0.00           C
ATOM   1810  HA  PHE A 127      84.710 119.880 140.820  1.00  0.00           H
ATOM   1811  CB  PHE A 127      86.790 120.660 141.070  1.00  0.00           C
ATOM   1812  HB1 PHE A 127      87.420 121.150 141.840  1.00  0.00           H
ATOM   1813  HB2 PHE A 127      87.390 119.820 140.680  1.00  0.00           H
ATOM   1814  CG  PHE A 127      86.690 121.390 139.780  1.00  0.00           C
ATOM   1815  CD1 PHE A 127      86.270 120.630 138.680  1.00  0.00           C
ATOM   1816  HD1 PHE A 127      85.980 119.600 138.790  1.00  0.00           H
ATOM   1817  CE1 PHE A 127      86.250 121.270 137.470  1.00  0.00           C
ATOM   1818  HE1 PHE A 127      85.910 120.740 136.600  1.00  0.00           H
ATOM   1819  CZ  PHE A 127      86.580 122.620 137.320  1.00  0.00           C
ATOM   1820  HZ  PHE A 127      86.430 123.120 136.380  1.00  0.00           H
ATOM   1821  CD2 PHE A 127      87.070 122.720 139.690  1.00  0.00           C
ATOM   1822  HD2 PHE A 127      87.220 123.380 140.530  1.00  0.00           H
ATOM   1823  CE2 PHE A 127      87.040 123.290 138.470  1.00  0.00           C
ATOM   1824  HE2 PHE A 127      87.410 124.300 138.420  1.00  0.00           H
ATOM   1825  C   PHE A 127      85.520 119.260 142.670  1.00  0.00           C
ATOM   1826  O   PHE A 127      86.120 119.580 143.680  1.00  0.00           O
ATOM   1827  N   MET A 128      85.100 118.000 142.500  1.00  0.00           N
ATOM   1828  HN  MET A 128      84.790 117.720 141.590  1.00  0.00           H
ATOM   1829  CA  MET A 128      85.470 116.890 143.400  1.00  0.00           C
ATOM   1830  HA  MET A 128      85.870 117.300 144.320  1.00  0.00           H
ATOM   1831  CB  MET A 128      84.160 116.050 143.820  1.00  0.00           C
ATOM   1832  HB1 MET A 128      84.520 115.100 144.270  1.00  0.00           H
ATOM   1833  HB2 MET A 128      83.560 116.630 144.550  1.00  0.00           H
ATOM   1834  CG  MET A 128      83.220 115.550 142.630  1.00  0.00           C
ATOM   1835  HG1 MET A 128      83.790 114.820 142.020  1.00  0.00           H
ATOM   1836  HG2 MET A 128      83.030 116.510 142.110  1.00  0.00           H
ATOM   1837  SD  MET A 128      81.690 114.840 143.300  1.00  0.00           S
ATOM   1838  CE  MET A 128      82.370 113.170 143.260  1.00  0.00           C
ATOM   1839  HE1 MET A 128      82.320 112.860 142.190  1.00  0.00           H
ATOM   1840  HE2 MET A 128      83.440 113.110 143.550  1.00  0.00           H
ATOM   1841  HE3 MET A 128      81.730 112.530 143.890  1.00  0.00           H
ATOM   1842  C   MET A 128      86.460 115.980 142.830  1.00  0.00           C
ATOM   1843  O   MET A 128      86.320 115.470 141.720  1.00  0.00           O
ATOM   1844  N   LYS A 129      87.610 115.730 143.610  1.00  0.00           N
ATOM   1845  HN  LYS A 129      87.750 116.100 144.530  1.00  0.00           H
ATOM   1846  CA  LYS A 129      88.740 115.020 143.120  1.00  0.00           C
ATOM   1847  HA  LYS A 129      88.570 114.630 142.140  1.00  0.00           H
ATOM   1848  CB  LYS A 129      89.980 116.020 143.120  1.00  0.00           C
ATOM   1849  HB1 LYS A 129      89.980 116.460 144.130  1.00  0.00           H
ATOM   1850  HB2 LYS A 129      90.850 115.400 142.830  1.00  0.00           H
ATOM   1851  CG  LYS A 129      89.890 116.900 141.860  1.00  0.00           C
ATOM   1852  HG1 LYS A 129      89.090 117.660 142.000  1.00  0.00           H
ATOM   1853  HG2 LYS A 129      89.630 116.370 140.930  1.00  0.00           H
ATOM   1854  CD  LYS A 129      91.250 117.520 141.600  1.00  0.00           C
ATOM   1855  HD1 LYS A 129      91.930 116.670 141.360  1.00  0.00           H
ATOM   1856  HD2 LYS A 129      91.600 118.060 142.510  1.00  0.00           H
ATOM   1857  CE  LYS A 129      91.240 118.650 140.530  1.00  0.00           C
ATOM   1858  HE1 LYS A 129      90.760 119.610 140.840  1.00  0.00           H
ATOM   1859  HE2 LYS A 129      90.750 118.230 139.630  1.00  0.00           H
ATOM   1860  NZ  LYS A 129      92.580 119.060 140.140  1.00  0.00           N
ATOM   1861  HZ1 LYS A 129      93.090 118.210 139.820  1.00  0.00           H
ATOM   1862  HZ2 LYS A 129      92.590 119.800 139.420  1.00  0.00           H
ATOM   1863  HZ3 LYS A 129      93.050 119.380 141.010  1.00  0.00           H
ATOM   1864  C   LYS A 129      89.140 113.840 143.870  1.00  0.00           C
ATOM   1865  O   LYS A 129      89.230 113.820 145.090  1.00  0.00           O
ATOM   1866  N   LEU A 130      89.590 112.780 143.160  1.00  0.00           N
ATOM   1867  HN  LEU A 130      89.800 112.900 142.190  1.00  0.00           H
ATOM   1868  CA  LEU A 130      89.950 111.480 143.760  1.00  0.00           C
ATOM   1869  HA  LEU A 130      89.720 111.570 144.820  1.00  0.00           H
ATOM   1870  CB  LEU A 130      89.140 110.280 143.280  1.00  0.00           C
ATOM   1871  HB1 LEU A 130      88.070 110.510 143.450  1.00  0.00           H
ATOM   1872  HB2 LEU A 130      89.340 110.150 142.200  1.00  0.00           H
ATOM   1873  CG  LEU A 130      89.420 108.940 143.980  1.00  0.00           C
ATOM   1874  HG  LEU A 130      90.400 108.530 143.650  1.00  0.00           H
ATOM   1875  CD1 LEU A 130      89.190 108.950 145.510  1.00  0.00           C
ATOM   1876 HD11 LEU A 130      89.910 109.710 145.880  1.00  0.00           H
ATOM   1877 HD12 LEU A 130      88.190 109.400 145.700  1.00  0.00           H
ATOM   1878 HD13 LEU A 130      89.350 107.980 146.020  1.00  0.00           H
ATOM   1879  CD2 LEU A 130      88.510 107.880 143.310  1.00  0.00           C
ATOM   1880 HD21 LEU A 130      88.580 106.880 143.810  1.00  0.00           H
ATOM   1881 HD22 LEU A 130      87.510 108.270 143.590  1.00  0.00           H
ATOM   1882 HD23 LEU A 130      88.620 107.790 142.210  1.00  0.00           H
ATOM   1883  C   LEU A 130      91.390 111.240 143.440  1.00  0.00           C
ATOM   1884  O   LEU A 130      91.730 111.160 142.280  1.00  0.00           O
ATOM   1885  N   TYR A 131      92.220 111.000 144.430  1.00  0.00           N
ATOM   1886  HN  TYR A 131      91.940 111.020 145.390  1.00  0.00           H
ATOM   1887  CA  TYR A 131      93.600 110.700 144.300  1.00  0.00           C
ATOM   1888  HA  TYR A 131      93.930 110.610 143.270  1.00  0.00           H
ATOM   1889  CB  TYR A 131      94.560 111.740 144.930  1.00  0.00           C
ATOM   1890  HB1 TYR A 131      94.310 111.750 146.010  1.00  0.00           H
ATOM   1891  HB2 TYR A 131      95.620 111.410 144.900  1.00  0.00           H
ATOM   1892  CG  TYR A 131      94.360 113.150 144.450  1.00  0.00           C
ATOM   1893  CD1 TYR A 131      95.240 113.680 143.460  1.00  0.00           C
ATOM   1894  HD1 TYR A 131      96.050 113.030 143.150  1.00  0.00           H
ATOM   1895  CE1 TYR A 131      95.140 115.000 143.020  1.00  0.00           C
ATOM   1896  HE1 TYR A 131      95.820 115.360 142.260  1.00  0.00           H
ATOM   1897  CZ  TYR A 131      94.110 115.830 143.520  1.00  0.00           C
ATOM   1898  OH  TYR A 131      94.200 117.210 143.310  1.00  0.00           O
ATOM   1899  HH  TYR A 131      93.580 117.620 143.930  1.00  0.00           H
ATOM   1900  CD2 TYR A 131      93.230 113.960 144.890  1.00  0.00           C
ATOM   1901  HD2 TYR A 131      92.730 113.590 145.770  1.00  0.00           H
ATOM   1902  CE2 TYR A 131      93.160 115.270 144.380  1.00  0.00           C
ATOM   1903  HE2 TYR A 131      92.380 115.850 144.850  1.00  0.00           H
ATOM   1904  C   TYR A 131      93.930 109.350 144.860  1.00  0.00           C
ATOM   1905  O   TYR A 131      93.490 109.110 145.990  1.00  0.00           O
ATOM   1906  N   VAL A 132      94.770 108.450 144.180  1.00  0.00           N
ATOM   1907  HN  VAL A 132      95.260 108.760 143.370  1.00  0.00           H
ATOM   1908  CA  VAL A 132      95.120 107.160 144.770  1.00  0.00           C
ATOM   1909  HA  VAL A 132      94.950 107.190 145.830  1.00  0.00           H
ATOM   1910  CB  VAL A 132      94.450 105.890 144.240  1.00  0.00           C
ATOM   1911  HB  VAL A 132      94.940 105.660 143.270  1.00  0.00           H
ATOM   1912  CG1 VAL A 132      94.670 104.670 145.230  1.00  0.00           C
ATOM   1913 HG11 VAL A 132      94.550 103.690 144.740  1.00  0.00           H
ATOM   1914 HG12 VAL A 132      95.610 104.600 145.820  1.00  0.00           H
ATOM   1915 HG13 VAL A 132      93.930 104.680 146.060  1.00  0.00           H
ATOM   1916  CG2 VAL A 132      92.980 105.980 143.870  1.00  0.00           C
ATOM   1917 HG21 VAL A 132      92.370 106.110 144.790  1.00  0.00           H
ATOM   1918 HG22 VAL A 132      92.790 106.870 143.230  1.00  0.00           H
ATOM   1919 HG23 VAL A 132      92.640 105.000 143.470  1.00  0.00           H
ATOM   1920  C   VAL A 132      96.650 107.130 144.690  1.00  0.00           C
ATOM   1921  O   VAL A 132      97.260 107.310 143.630  1.00  0.00           O
ATOM   1922  N   ASN A 133      97.310 107.050 145.830  1.00  0.00           N
ATOM   1923  HN  ASN A 133      96.810 106.740 146.640  1.00  0.00           H
ATOM   1924  CA  ASN A 133      98.730 107.260 146.040  1.00  0.00           C
ATOM   1925  HA  ASN A 133      98.850 107.340 147.110  1.00  0.00           H
ATOM   1926  CB  ASN A 133      99.600 106.070 145.590  1.00  0.00           C
ATOM   1927  HB1 ASN A 133      99.660 106.030 144.480  1.00  0.00           H
ATOM   1928  HB2 ASN A 133     100.640 106.220 145.950  1.00  0.00           H
ATOM   1929  CG  ASN A 133      99.180 104.780 146.210  1.00  0.00           C
ATOM   1930  OD1 ASN A 133      98.620 104.700 147.270  1.00  0.00           O
ATOM   1931  ND2 ASN A 133      99.390 103.620 145.480  1.00  0.00           N
ATOM   1932 HD21 ASN A 133      99.930 103.830 144.660  1.00  0.00           H
ATOM   1933 HD22 ASN A 133      98.920 102.790 145.780  1.00  0.00           H
ATOM   1934  C   ASN A 133      99.380 108.560 145.620  1.00  0.00           C
ATOM   1935  O   ASN A 133     100.520 108.600 145.140  1.00  0.00           O
ATOM   1936  N   GLY A 134      98.600 109.650 145.840  1.00  0.00           N
ATOM   1937  HN  GLY A 134      97.690 109.540 146.220  1.00  0.00           H
ATOM   1938  CA  GLY A 134      99.030 110.940 145.340  1.00  0.00           C
ATOM   1939  HA1 GLY A 134     100.100 111.080 145.470  1.00  0.00           H
ATOM   1940  HA2 GLY A 134      98.410 111.650 145.880  1.00  0.00           H
ATOM   1941  C   GLY A 134      98.750 111.250 143.900  1.00  0.00           C
ATOM   1942  O   GLY A 134      98.920 112.380 143.500  1.00  0.00           O
ATOM   1943  N   ALA A 135      98.350 110.220 143.100  1.00  0.00           N
ATOM   1944  HN  ALA A 135      98.340 109.290 143.450  1.00  0.00           H
ATOM   1945  CA  ALA A 135      98.010 110.430 141.690  1.00  0.00           C
ATOM   1946  HA  ALA A 135      98.620 111.230 141.290  1.00  0.00           H
ATOM   1947  CB  ALA A 135      98.380 109.160 141.000  1.00  0.00           C
ATOM   1948  HB1 ALA A 135      97.770 108.370 141.500  1.00  0.00           H
ATOM   1949  HB2 ALA A 135      98.170 109.110 139.910  1.00  0.00           H
ATOM   1950  HB3 ALA A 135      99.480 109.030 141.100  1.00  0.00           H
ATOM   1951  C   ALA A 135      96.550 110.700 141.500  1.00  0.00           C
ATOM   1952  O   ALA A 135      95.770 109.990 142.120  1.00  0.00           O
ATOM   1953  N   GLN A 136      96.210 111.680 140.650  1.00  0.00           N
ATOM   1954  HN  GLN A 136      96.800 112.180 140.030  1.00  0.00           H
ATOM   1955  CA  GLN A 136      94.830 112.000 140.500  1.00  0.00           C
ATOM   1956  HA  GLN A 136      94.380 111.890 141.470  1.00  0.00           H
ATOM   1957  CB  GLN A 136      94.710 113.400 139.970  1.00  0.00           C
ATOM   1958  HB1 GLN A 136      95.210 114.170 140.590  1.00  0.00           H
ATOM   1959  HB2 GLN A 136      95.340 113.430 139.060  1.00  0.00           H
ATOM   1960  CG  GLN A 136      93.410 113.950 139.680  1.00  0.00           C
ATOM   1961  HG1 GLN A 136      92.760 114.040 140.580  1.00  0.00           H
ATOM   1962  HG2 GLN A 136      92.710 113.320 139.090  1.00  0.00           H
ATOM   1963  CD  GLN A 136      93.580 115.290 139.010  1.00  0.00           C
ATOM   1964  OE1 GLN A 136      93.620 116.340 139.730  1.00  0.00           O
ATOM   1965  NE2 GLN A 136      93.590 115.320 137.640  1.00  0.00           N
ATOM   1966 HE21 GLN A 136      93.270 114.530 137.100  1.00  0.00           H
ATOM   1967 HE22 GLN A 136      93.780 116.190 137.170  1.00  0.00           H
ATOM   1968  C   GLN A 136      94.110 110.940 139.580  1.00  0.00           C
ATOM   1969  O   GLN A 136      94.430 110.860 138.400  1.00  0.00           O
ATOM   1970  N   VAL A 137      93.140 110.090 140.010  1.00  0.00           N
ATOM   1971  HN  VAL A 137      92.850 110.090 140.970  1.00  0.00           H
ATOM   1972  CA  VAL A 137      92.600 109.000 139.190  1.00  0.00           C
ATOM   1973  HA  VAL A 137      93.220 108.620 138.400  1.00  0.00           H
ATOM   1974  CB  VAL A 137      92.380 107.700 140.010  1.00  0.00           C
ATOM   1975  HB  VAL A 137      92.020 106.850 139.400  1.00  0.00           H
ATOM   1976  CG1 VAL A 137      93.790 107.300 140.460  1.00  0.00           C
ATOM   1977 HG11 VAL A 137      94.460 108.020 140.970  1.00  0.00           H
ATOM   1978 HG12 VAL A 137      93.680 106.440 141.160  1.00  0.00           H
ATOM   1979 HG13 VAL A 137      94.290 106.860 139.570  1.00  0.00           H
ATOM   1980  CG2 VAL A 137      91.520 107.960 141.250  1.00  0.00           C
ATOM   1981 HG21 VAL A 137      91.150 107.010 141.690  1.00  0.00           H
ATOM   1982 HG22 VAL A 137      92.000 108.590 142.030  1.00  0.00           H
ATOM   1983 HG23 VAL A 137      90.620 108.490 140.880  1.00  0.00           H
ATOM   1984  C   VAL A 137      91.290 109.400 138.650  1.00  0.00           C
ATOM   1985  O   VAL A 137      90.730 108.880 137.690  1.00  0.00           O
ATOM   1986  N   ALA A 138      90.620 110.410 139.310  1.00  0.00           N
ATOM   1987  HN  ALA A 138      91.020 110.920 140.070  1.00  0.00           H
ATOM   1988  CA  ALA A 138      89.350 110.890 138.760  1.00  0.00           C
ATOM   1989  HA  ALA A 138      89.450 110.910 137.680  1.00  0.00           H
ATOM   1990  CB  ALA A 138      88.200 109.950 139.160  1.00  0.00           C
ATOM   1991  HB1 ALA A 138      87.220 110.240 138.720  1.00  0.00           H
ATOM   1992  HB2 ALA A 138      88.370 108.860 139.030  1.00  0.00           H
ATOM   1993  HB3 ALA A 138      87.990 109.910 140.250  1.00  0.00           H
ATOM   1994  C   ALA A 138      89.040 112.280 139.280  1.00  0.00           C
ATOM   1995  O   ALA A 138      89.590 112.710 140.320  1.00  0.00           O
ATOM   1996  N   THR A 139      88.240 113.030 138.520  1.00  0.00           N
ATOM   1997  HN  THR A 139      87.840 112.590 137.730  1.00  0.00           H
ATOM   1998  CA  THR A 139      87.790 114.430 138.760  1.00  0.00           C
ATOM   1999  HA  THR A 139      87.770 114.610 139.820  1.00  0.00           H
ATOM   2000  CB  THR A 139      88.710 115.530 138.050  1.00  0.00           C
ATOM   2001  HB  THR A 139      88.820 115.300 136.970  1.00  0.00           H
ATOM   2002  OG1 THR A 139      89.970 115.540 138.670  1.00  0.00           O
ATOM   2003  HG1 THR A 139      90.200 114.610 138.660  1.00  0.00           H
ATOM   2004  CG2 THR A 139      88.070 117.000 138.180  1.00  0.00           C
ATOM   2005 HG21 THR A 139      87.050 117.180 137.780  1.00  0.00           H
ATOM   2006 HG22 THR A 139      88.080 117.390 139.220  1.00  0.00           H
ATOM   2007 HG23 THR A 139      88.730 117.620 137.520  1.00  0.00           H
ATOM   2008  C   THR A 139      86.450 114.670 138.220  1.00  0.00           C
ATOM   2009  O   THR A 139      86.250 114.280 137.090  1.00  0.00           O
ATOM   2010  N   SER A 140      85.470 115.290 138.950  1.00  0.00           N
ATOM   2011  HN  SER A 140      85.780 115.780 139.760  1.00  0.00           H
ATOM   2012  CA  SER A 140      84.210 115.650 138.420  1.00  0.00           C
ATOM   2013  HA  SER A 140      84.270 115.720 137.340  1.00  0.00           H
ATOM   2014  CB  SER A 140      83.080 114.720 138.790  1.00  0.00           C
ATOM   2015  HB1 SER A 140      83.000 114.620 139.900  1.00  0.00           H
ATOM   2016  HB2 SER A 140      83.300 113.680 138.480  1.00  0.00           H
ATOM   2017  OG  SER A 140      81.900 115.160 138.070  1.00  0.00           O
ATOM   2018  HG1 SER A 140      81.880 114.570 137.310  1.00  0.00           H
ATOM   2019  C   SER A 140      83.810 117.060 138.830  1.00  0.00           C
ATOM   2020  O   SER A 140      84.190 117.620 139.890  1.00  0.00           O
ATOM   2021  N   GLY A 141      83.010 117.790 137.990  1.00  0.00           N
ATOM   2022  HN  GLY A 141      82.780 117.310 137.150  1.00  0.00           H
ATOM   2023  CA  GLY A 141      82.480 119.120 138.210  1.00  0.00           C
ATOM   2024  HA1 GLY A 141      82.800 119.670 137.340  1.00  0.00           H
ATOM   2025  HA2 GLY A 141      82.850 119.480 139.160  1.00  0.00           H
ATOM   2026  C   GLY A 141      81.000 119.190 138.200  1.00  0.00           C
ATOM   2027  O   GLY A 141      80.410 120.240 138.140  1.00  0.00           O
ATOM   2028  N   GLU A 142      80.290 118.060 138.210  1.00  0.00           N
ATOM   2029  HN  GLU A 142      80.700 117.150 138.130  1.00  0.00           H
ATOM   2030  CA  GLU A 142      78.880 118.100 138.090  1.00  0.00           C
ATOM   2031  HA  GLU A 142      78.680 118.900 137.390  1.00  0.00           H
ATOM   2032  CB  GLU A 142      78.220 116.800 137.460  1.00  0.00           C
ATOM   2033  HB1 GLU A 142      78.950 116.360 136.750  1.00  0.00           H
ATOM   2034  HB2 GLU A 142      78.160 116.030 138.260  1.00  0.00           H
ATOM   2035  CG  GLU A 142      76.880 117.050 136.730  1.00  0.00           C
ATOM   2036  HG1 GLU A 142      77.020 117.970 136.110  1.00  0.00           H
ATOM   2037  HG2 GLU A 142      76.040 117.190 137.440  1.00  0.00           H
ATOM   2038  CD  GLU A 142      76.460 115.960 135.750  1.00  0.00           C
ATOM   2039  OE1 GLU A 142      76.220 116.330 134.580  1.00  0.00           O
ATOM   2040  OE2 GLU A 142      76.510 114.770 136.160  1.00  0.00           O
ATOM   2041  C   GLU A 142      78.180 118.330 139.470  1.00  0.00           C
ATOM   2042  O   GLU A 142      76.910 118.370 139.590  1.00  0.00           O
ATOM   2043  N   GLN A 143      79.000 118.510 140.480  1.00  0.00           N
ATOM   2044  HN  GLN A 143      79.980 118.660 140.340  1.00  0.00           H
ATOM   2045  CA  GLN A 143      78.480 118.640 141.830  1.00  0.00           C
ATOM   2046  HA  GLN A 143      77.410 118.710 141.970  1.00  0.00           H
ATOM   2047  CB  GLN A 143      79.070 117.480 142.650  1.00  0.00           C
ATOM   2048  HB1 GLN A 143      79.040 116.540 142.050  1.00  0.00           H
ATOM   2049  HB2 GLN A 143      80.130 117.600 142.970  1.00  0.00           H
ATOM   2050  CG  GLN A 143      78.270 117.150 143.930  1.00  0.00           C
ATOM   2051  HG1 GLN A 143      78.340 117.930 144.710  1.00  0.00           H
ATOM   2052  HG2 GLN A 143      78.590 116.220 144.450  1.00  0.00           H
ATOM   2053  CD  GLN A 143      76.770 116.970 143.780  1.00  0.00           C
ATOM   2054  OE1 GLN A 143      76.000 117.540 144.560  1.00  0.00           O
ATOM   2055  NE2 GLN A 143      76.270 116.060 142.930  1.00  0.00           N
ATOM   2056 HE21 GLN A 143      76.820 115.700 142.190  1.00  0.00           H
ATOM   2057 HE22 GLN A 143      75.300 115.850 143.110  1.00  0.00           H
ATOM   2058  C   GLN A 143      79.030 120.040 142.170  1.00  0.00           C
ATOM   2059  O   GLN A 143      80.240 120.290 142.050  1.00  0.00           O
ATOM   2060  N   VAL A 144      78.080 120.970 142.610  1.00  0.00           N
ATOM   2061  HN  VAL A 144      77.130 120.690 142.740  1.00  0.00           H
ATOM   2062  CA  VAL A 144      78.490 122.260 142.930  1.00  0.00           C
ATOM   2063  HA  VAL A 144      79.550 122.210 143.150  1.00  0.00           H
ATOM   2064  CB  VAL A 144      78.170 123.240 141.780  1.00  0.00           C
ATOM   2065  HB  VAL A 144      78.470 124.280 142.050  1.00  0.00           H
ATOM   2066  CG1 VAL A 144      79.020 122.900 140.470  1.00  0.00           C
ATOM   2067 HG11 VAL A 144      80.050 122.790 140.860  1.00  0.00           H
ATOM   2068 HG12 VAL A 144      78.660 121.980 139.960  1.00  0.00           H
ATOM   2069 HG13 VAL A 144      79.090 123.720 139.720  1.00  0.00           H
ATOM   2070  CG2 VAL A 144      76.590 123.350 141.480  1.00  0.00           C
ATOM   2071 HG21 VAL A 144      76.090 122.350 141.430  1.00  0.00           H
ATOM   2072 HG22 VAL A 144      76.270 124.080 142.250  1.00  0.00           H
ATOM   2073 HG23 VAL A 144      76.380 123.830 140.500  1.00  0.00           H
ATOM   2074  C   VAL A 144      77.850 122.800 144.200  1.00  0.00           C
ATOM   2075  O   VAL A 144      76.790 122.340 144.590  1.00  0.00           O
ATOM   2076  N   GLY A 145      78.550 123.880 144.730  1.00  0.00           N
ATOM   2077  HN  GLY A 145      79.350 124.130 144.200  1.00  0.00           H
ATOM   2078  CA  GLY A 145      78.060 124.690 145.850  1.00  0.00           C
ATOM   2079  HA1 GLY A 145      77.000 124.850 145.740  1.00  0.00           H
ATOM   2080  HA2 GLY A 145      78.560 125.640 145.770  1.00  0.00           H
ATOM   2081  C   GLY A 145      78.350 123.970 147.150  1.00  0.00           C
ATOM   2082  O   GLY A 145      78.560 122.750 147.150  1.00  0.00           O
ATOM   2083  N   GLY A 146      78.490 124.650 148.290  1.00  0.00           N
ATOM   2084  HN  GLY A 146      78.260 125.620 148.380  1.00  0.00           H
ATOM   2085  CA  GLY A 146      78.590 123.950 149.590  1.00  0.00           C
ATOM   2086  HA1 GLY A 146      78.440 124.710 150.350  1.00  0.00           H
ATOM   2087  HA2 GLY A 146      79.590 123.530 149.630  1.00  0.00           H
ATOM   2088  C   GLY A 146      77.680 122.850 150.070  1.00  0.00           C
ATOM   2089  O   GLY A 146      76.680 122.490 149.510  1.00  0.00           O
ATOM   2090  N   ILE A 147      78.070 122.270 151.230  1.00  0.00           N
ATOM   2091  HN  ILE A 147      78.780 122.720 151.760  1.00  0.00           H
ATOM   2092  CA  ILE A 147      77.660 120.920 151.650  1.00  0.00           C
ATOM   2093  HA  ILE A 147      77.590 120.370 150.720  1.00  0.00           H
ATOM   2094  CB  ILE A 147      78.710 120.160 152.490  1.00  0.00           C
ATOM   2095  HB  ILE A 147      78.650 120.420 153.570  1.00  0.00           H
ATOM   2096  CG2 ILE A 147      78.290 118.680 152.480  1.00  0.00           C
ATOM   2097 HG21 ILE A 147      78.190 118.300 151.440  1.00  0.00           H
ATOM   2098 HG22 ILE A 147      78.910 118.020 153.120  1.00  0.00           H
ATOM   2099 HG23 ILE A 147      77.240 118.630 152.860  1.00  0.00           H
ATOM   2100  CG1 ILE A 147      80.210 120.400 152.050  1.00  0.00           C
ATOM   2101 HG11 ILE A 147      80.870 119.800 152.710  1.00  0.00           H
ATOM   2102 HG12 ILE A 147      80.320 121.450 152.380  1.00  0.00           H
ATOM   2103  CD  ILE A 147      80.540 120.080 150.540  1.00  0.00           C
ATOM   2104  HD1 ILE A 147      80.330 119.010 150.340  1.00  0.00           H
ATOM   2105  HD2 ILE A 147      79.920 120.770 149.930  1.00  0.00           H
ATOM   2106  HD3 ILE A 147      81.620 120.290 150.350  1.00  0.00           H
ATOM   2107  C   ILE A 147      76.320 120.970 152.390  1.00  0.00           C
ATOM   2108  O   ILE A 147      75.370 120.290 152.010  1.00  0.00           O
ATOM   2109  N   PHE A 148      76.220 121.790 153.410  1.00  0.00           N
ATOM   2110  HN  PHE A 148      76.940 122.470 153.590  1.00  0.00           H
ATOM   2111  CA  PHE A 148      75.040 121.870 154.160  1.00  0.00           C
ATOM   2112  HA  PHE A 148      74.220 121.890 153.470  1.00  0.00           H
ATOM   2113  CB  PHE A 148      74.870 120.680 155.180  1.00  0.00           C
ATOM   2114  HB1 PHE A 148      73.950 120.960 155.730  1.00  0.00           H
ATOM   2115  HB2 PHE A 148      74.720 119.790 154.520  1.00  0.00           H
ATOM   2116  CG  PHE A 148      75.960 120.340 156.090  1.00  0.00           C
ATOM   2117  CD1 PHE A 148      76.290 121.140 157.180  1.00  0.00           C
ATOM   2118  HD1 PHE A 148      75.800 122.080 157.370  1.00  0.00           H
ATOM   2119  CE1 PHE A 148      77.300 120.750 158.060  1.00  0.00           C
ATOM   2120  HE1 PHE A 148      77.620 121.440 158.820  1.00  0.00           H
ATOM   2121  CZ  PHE A 148      78.140 119.650 157.710  1.00  0.00           C
ATOM   2122  HZ  PHE A 148      78.980 119.380 158.340  1.00  0.00           H
ATOM   2123  CD2 PHE A 148      76.700 119.070 155.900  1.00  0.00           C
ATOM   2124  HD2 PHE A 148      76.360 118.430 155.090  1.00  0.00           H
ATOM   2125  CE2 PHE A 148      77.780 118.750 156.750  1.00  0.00           C
ATOM   2126  HE2 PHE A 148      78.380 117.860 156.600  1.00  0.00           H
ATOM   2127  C   PHE A 148      74.870 123.240 154.950  1.00  0.00           C
ATOM   2128  O   PHE A 148      75.740 124.080 155.120  1.00  0.00           O
ATOM   2129  N   SER A 149      73.670 123.490 155.410  1.00  0.00           N
ATOM   2130  HN  SER A 149      72.990 122.810 155.160  1.00  0.00           H
ATOM   2131  CA  SER A 149      73.270 124.600 156.280  1.00  0.00           C
ATOM   2132  HA  SER A 149      73.740 125.510 155.930  1.00  0.00           H
ATOM   2133  CB  SER A 149      71.750 124.620 156.270  1.00  0.00           C
ATOM   2134  HB1 SER A 149      71.190 123.710 156.560  1.00  0.00           H
ATOM   2135  HB2 SER A 149      71.540 124.860 155.200  1.00  0.00           H
ATOM   2136  OG  SER A 149      71.280 125.750 157.030  1.00  0.00           O
ATOM   2137  HG1 SER A 149      71.270 126.450 156.370  1.00  0.00           H
ATOM   2138  C   SER A 149      73.670 124.370 157.740  1.00  0.00           C
ATOM   2139  O   SER A 149      73.650 123.290 158.230  1.00  0.00           O
ATOM   2140  N   PRO A 150      73.980 125.360 158.540  1.00  0.00           N
ATOM   2141  CD  PRO A 150      74.290 126.730 158.090  1.00  0.00           C
ATOM   2142  HD1 PRO A 150      73.320 127.220 157.820  1.00  0.00           H
ATOM   2143  HD2 PRO A 150      75.030 126.790 157.270  1.00  0.00           H
ATOM   2144  CA  PRO A 150      74.270 125.220 159.990  1.00  0.00           C
ATOM   2145  HA  PRO A 150      74.980 124.410 160.050  1.00  0.00           H
ATOM   2146  CB  PRO A 150      74.890 126.520 160.490  1.00  0.00           C
ATOM   2147  HB1 PRO A 150      74.360 127.000 161.340  1.00  0.00           H
ATOM   2148  HB2 PRO A 150      75.900 126.380 160.930  1.00  0.00           H
ATOM   2149  CG  PRO A 150      74.930 127.480 159.240  1.00  0.00           C
ATOM   2150  HG1 PRO A 150      75.940 127.800 158.910  1.00  0.00           H
ATOM   2151  HG2 PRO A 150      74.370 128.380 159.590  1.00  0.00           H
ATOM   2152  C   PRO A 150      73.010 124.900 160.830  1.00  0.00           C
ATOM   2153  O   PRO A 150      73.170 124.490 162.000  1.00  0.00           O
ATOM   2154  N   LEU A 151      71.850 125.210 160.270  1.00  0.00           N
ATOM   2155  HN  LEU A 151      71.940 125.510 159.330  1.00  0.00           H
ATOM   2156  CA  LEU A 151      70.510 124.920 160.750  1.00  0.00           C
ATOM   2157  HA  LEU A 151      70.320 125.330 161.740  1.00  0.00           H
ATOM   2158  CB  LEU A 151      69.470 125.420 159.770  1.00  0.00           C
ATOM   2159  HB1 LEU A 151      69.700 124.880 158.820  1.00  0.00           H
ATOM   2160  HB2 LEU A 151      68.470 125.040 160.080  1.00  0.00           H
ATOM   2161  CG  LEU A 151      69.450 126.950 159.470  1.00  0.00           C
ATOM   2162  HG  LEU A 151      70.400 127.080 158.910  1.00  0.00           H
ATOM   2163  CD1 LEU A 151      68.330 127.260 158.460  1.00  0.00           C
ATOM   2164 HD11 LEU A 151      68.200 128.340 158.220  1.00  0.00           H
ATOM   2165 HD12 LEU A 151      68.540 126.750 157.490  1.00  0.00           H
ATOM   2166 HD13 LEU A 151      67.380 126.860 158.870  1.00  0.00           H
ATOM   2167  CD2 LEU A 151      69.380 127.850 160.720  1.00  0.00           C
ATOM   2168 HD21 LEU A 151      70.070 127.420 161.480  1.00  0.00           H
ATOM   2169 HD22 LEU A 151      69.770 128.870 160.550  1.00  0.00           H
ATOM   2170 HD23 LEU A 151      68.330 127.850 161.100  1.00  0.00           H
ATOM   2171  C   LEU A 151      70.290 123.410 160.990  1.00  0.00           C
ATOM   2172  O   LEU A 151      69.450 123.120 161.850  1.00  0.00           O
ATOM   2173  N   THR A 152      70.900 122.570 160.200  1.00  0.00           N
ATOM   2174  HN  THR A 152      71.520 122.840 159.470  1.00  0.00           H
ATOM   2175  CA  THR A 152      70.710 121.120 160.220  1.00  0.00           C
ATOM   2176  HA  THR A 152      69.990 120.930 161.000  1.00  0.00           H
ATOM   2177  CB  THR A 152      70.230 120.560 158.970  1.00  0.00           C
ATOM   2178  HB  THR A 152      70.350 119.460 158.980  1.00  0.00           H
ATOM   2179  OG1 THR A 152      70.850 121.130 157.790  1.00  0.00           O
ATOM   2180  HG1 THR A 152      70.370 120.670 157.090  1.00  0.00           H
ATOM   2181  CG2 THR A 152      68.740 120.960 158.810  1.00  0.00           C
ATOM   2182 HG21 THR A 152      68.340 120.630 157.820  1.00  0.00           H
ATOM   2183 HG22 THR A 152      68.080 120.460 159.550  1.00  0.00           H
ATOM   2184 HG23 THR A 152      68.620 122.060 158.930  1.00  0.00           H
ATOM   2185  C   THR A 152      72.010 120.440 160.730  1.00  0.00           C
ATOM   2186  O   THR A 152      72.020 119.240 161.010  1.00  0.00           O
ATOM   2187  N   GLN A 153      73.080 121.190 161.110  1.00  0.00           N
ATOM   2188  HN  GLN A 153      73.100 122.180 161.030  1.00  0.00           H
ATOM   2189  CA  GLN A 153      74.410 120.740 161.330  1.00  0.00           C
ATOM   2190  HA  GLN A 153      74.480 120.100 160.460  1.00  0.00           H
ATOM   2191  CB  GLN A 153      75.450 121.910 161.350  1.00  0.00           C
ATOM   2192  HB1 GLN A 153      75.320 122.340 160.330  1.00  0.00           H
ATOM   2193  HB2 GLN A 153      75.220 122.690 162.110  1.00  0.00           H
ATOM   2194  CG  GLN A 153      76.870 121.380 161.590  1.00  0.00           C
ATOM   2195  HG1 GLN A 153      77.210 120.630 160.860  1.00  0.00           H
ATOM   2196  HG2 GLN A 153      77.060 121.000 162.620  1.00  0.00           H
ATOM   2197  CD  GLN A 153      77.870 122.520 161.570  1.00  0.00           C
ATOM   2198  OE1 GLN A 153      77.460 123.540 161.010  1.00  0.00           O
ATOM   2199  NE2 GLN A 153      79.140 122.460 162.120  1.00  0.00           N
ATOM   2200 HE21 GLN A 153      79.480 121.530 162.230  1.00  0.00           H
ATOM   2201 HE22 GLN A 153      79.670 123.300 162.210  1.00  0.00           H
ATOM   2202  C   GLN A 153      74.530 119.780 162.520  1.00  0.00           C
ATOM   2203  O   GLN A 153      75.180 118.710 162.440  1.00  0.00           O
ATOM   2204  N   LYS A 154      73.690 120.080 163.500  1.00  0.00           N
ATOM   2205  HN  LYS A 154      73.260 120.980 163.420  1.00  0.00           H
ATOM   2206  CA  LYS A 154      73.460 119.240 164.650  1.00  0.00           C
ATOM   2207  HA  LYS A 154      74.320 119.200 165.300  1.00  0.00           H
ATOM   2208  CB  LYS A 154      72.320 119.690 165.430  1.00  0.00           C
ATOM   2209  HB1 LYS A 154      72.030 119.030 166.270  1.00  0.00           H
ATOM   2210  HB2 LYS A 154      72.780 120.610 165.870  1.00  0.00           H
ATOM   2211  CG  LYS A 154      70.980 120.220 164.800  1.00  0.00           C
ATOM   2212  HG1 LYS A 154      70.490 119.520 164.090  1.00  0.00           H
ATOM   2213  HG2 LYS A 154      71.220 121.030 164.090  1.00  0.00           H
ATOM   2214  CD  LYS A 154      69.940 120.720 165.870  1.00  0.00           C
ATOM   2215  HD1 LYS A 154      69.650 119.890 166.540  1.00  0.00           H
ATOM   2216  HD2 LYS A 154      69.040 121.080 165.330  1.00  0.00           H
ATOM   2217  CE  LYS A 154      70.530 121.780 166.800  1.00  0.00           C
ATOM   2218  HE1 LYS A 154      71.430 121.380 167.310  1.00  0.00           H
ATOM   2219  HE2 LYS A 154      69.710 122.070 167.490  1.00  0.00           H
ATOM   2220  NZ  LYS A 154      70.940 122.980 166.070  1.00  0.00           N
ATOM   2221  HZ1 LYS A 154      71.780 123.020 165.460  1.00  0.00           H
ATOM   2222  HZ2 LYS A 154      70.200 123.340 165.440  1.00  0.00           H
ATOM   2223  HZ3 LYS A 154      71.100 123.720 166.780  1.00  0.00           H
ATOM   2224  C   LYS A 154      73.180 117.740 164.290  1.00  0.00           C
ATOM   2225  O   LYS A 154      73.680 116.810 164.990  1.00  0.00           O
ATOM   2226  N   CYS A 155      72.430 117.530 163.210  1.00  0.00           N
ATOM   2227  HN  CYS A 155      72.160 118.360 162.720  1.00  0.00           H
ATOM   2228  CA  CYS A 155      72.010 116.220 162.640  1.00  0.00           C
ATOM   2229  HA  CYS A 155      71.920 115.570 163.500  1.00  0.00           H
ATOM   2230  CB  CYS A 155      70.590 116.350 161.910  1.00  0.00           C
ATOM   2231  HB1 CYS A 155      70.330 115.450 161.320  1.00  0.00           H
ATOM   2232  HB2 CYS A 155      70.740 117.070 161.080  1.00  0.00           H
ATOM   2233  SG  CYS A 155      69.320 116.960 162.930  1.00  0.00           S
ATOM   2234  C   CYS A 155      73.000 115.570 161.720  1.00  0.00           C
ATOM   2235  O   CYS A 155      72.830 114.470 161.240  1.00  0.00           O
ATOM   2236  N   LYS A 156      74.140 116.180 161.430  1.00  0.00           N
ATOM   2237  HN  LYS A 156      74.430 117.010 161.900  1.00  0.00           H
ATOM   2238  CA  LYS A 156      75.050 115.630 160.520  1.00  0.00           C
ATOM   2239  HA  LYS A 156      74.650 114.830 159.900  1.00  0.00           H
ATOM   2240  CB  LYS A 156      75.700 116.670 159.610  1.00  0.00           C
ATOM   2241  HB1 LYS A 156      76.280 117.340 160.290  1.00  0.00           H
ATOM   2242  HB2 LYS A 156      76.580 116.240 159.080  1.00  0.00           H
ATOM   2243  CG  LYS A 156      74.700 117.550 158.830  1.00  0.00           C
ATOM   2244  HG1 LYS A 156      75.270 118.360 158.340  1.00  0.00           H
ATOM   2245  HG2 LYS A 156      74.060 118.030 159.610  1.00  0.00           H
ATOM   2246  CD  LYS A 156      73.850 116.780 157.830  1.00  0.00           C
ATOM   2247  HD1 LYS A 156      73.250 116.030 158.380  1.00  0.00           H
ATOM   2248  HD2 LYS A 156      74.590 116.250 157.190  1.00  0.00           H
ATOM   2249  CE  LYS A 156      73.100 117.760 156.940  1.00  0.00           C
ATOM   2250  HE1 LYS A 156      73.870 118.490 156.610  1.00  0.00           H
ATOM   2251  HE2 LYS A 156      72.370 118.330 157.550  1.00  0.00           H
ATOM   2252  NZ  LYS A 156      72.450 117.150 155.780  1.00  0.00           N
ATOM   2253  HZ1 LYS A 156      71.690 116.500 156.050  1.00  0.00           H
ATOM   2254  HZ2 LYS A 156      72.090 117.850 155.110  1.00  0.00           H
ATOM   2255  HZ3 LYS A 156      73.140 116.550 155.280  1.00  0.00           H
ATOM   2256  C   LYS A 156      76.110 114.890 161.450  1.00  0.00           C
ATOM   2257  O   LYS A 156      76.640 115.510 162.390  1.00  0.00           O
ATOM   2258  N   VAL A 157      76.520 113.690 161.080  1.00  0.00           N
ATOM   2259  HN  VAL A 157      76.290 113.230 160.220  1.00  0.00           H
ATOM   2260  CA  VAL A 157      77.310 112.870 162.000  1.00  0.00           C
ATOM   2261  HA  VAL A 157      77.970 113.520 162.540  1.00  0.00           H
ATOM   2262  CB  VAL A 157      76.650 111.800 162.920  1.00  0.00           C
ATOM   2263  HB  VAL A 157      77.380 111.120 163.400  1.00  0.00           H
ATOM   2264  CG1 VAL A 157      75.910 112.530 164.080  1.00  0.00           C
ATOM   2265 HG11 VAL A 157      75.440 111.730 164.690  1.00  0.00           H
ATOM   2266 HG12 VAL A 157      76.530 113.230 164.690  1.00  0.00           H
ATOM   2267 HG13 VAL A 157      75.050 113.080 163.650  1.00  0.00           H
ATOM   2268  CG2 VAL A 157      75.520 111.090 162.160  1.00  0.00           C
ATOM   2269 HG21 VAL A 157      74.940 110.410 162.830  1.00  0.00           H
ATOM   2270 HG22 VAL A 157      74.840 111.760 161.600  1.00  0.00           H
ATOM   2271 HG23 VAL A 157      75.940 110.370 161.430  1.00  0.00           H
ATOM   2272  C   VAL A 157      78.260 112.100 161.150  1.00  0.00           C
ATOM   2273  O   VAL A 157      77.920 111.520 160.100  1.00  0.00           O
ATOM   2274  N   LEU A 158      79.550 112.040 161.570  1.00  0.00           N
ATOM   2275  HN  LEU A 158      79.950 112.610 162.290  1.00  0.00           H
ATOM   2276  CA  LEU A 158      80.540 111.380 160.820  1.00  0.00           C
ATOM   2277  HA  LEU A 158      80.310 111.090 159.810  1.00  0.00           H
ATOM   2278  CB  LEU A 158      81.800 112.350 160.760  1.00  0.00           C
ATOM   2279  HB1 LEU A 158      81.540 113.330 160.310  1.00  0.00           H
ATOM   2280  HB2 LEU A 158      81.950 112.530 161.850  1.00  0.00           H
ATOM   2281  CG  LEU A 158      83.130 111.720 160.140  1.00  0.00           C
ATOM   2282  HG  LEU A 158      83.400 110.900 160.840  1.00  0.00           H
ATOM   2283  CD1 LEU A 158      82.910 111.190 158.730  1.00  0.00           C
ATOM   2284 HD11 LEU A 158      82.550 112.030 158.090  1.00  0.00           H
ATOM   2285 HD12 LEU A 158      83.890 110.990 158.260  1.00  0.00           H
ATOM   2286 HD13 LEU A 158      82.250 110.330 158.500  1.00  0.00           H
ATOM   2287  CD2 LEU A 158      84.130 112.870 160.130  1.00  0.00           C
ATOM   2288 HD21 LEU A 158      84.050 113.620 159.320  1.00  0.00           H
ATOM   2289 HD22 LEU A 158      84.160 113.450 161.080  1.00  0.00           H
ATOM   2290 HD23 LEU A 158      85.140 112.440 159.980  1.00  0.00           H
ATOM   2291  C   LEU A 158      80.970 110.110 161.520  1.00  0.00           C
ATOM   2292  O   LEU A 158      81.170 109.980 162.730  1.00  0.00           O
ATOM   2293  N   MET A 159      81.050 109.010 160.750  1.00  0.00           N
ATOM   2294  HN  MET A 159      80.930 109.100 159.760  1.00  0.00           H
ATOM   2295  CA  MET A 159      81.230 107.610 161.290  1.00  0.00           C
ATOM   2296  HA  MET A 159      81.570 107.690 162.310  1.00  0.00           H
ATOM   2297  CB  MET A 159      79.890 106.830 161.320  1.00  0.00           C
ATOM   2298  HB1 MET A 159      79.980 105.810 161.760  1.00  0.00           H
ATOM   2299  HB2 MET A 159      79.230 107.420 162.000  1.00  0.00           H
ATOM   2300  CG  MET A 159      79.230 106.760 159.970  1.00  0.00           C
ATOM   2301  HG1 MET A 159      79.870 106.130 159.320  1.00  0.00           H
ATOM   2302  HG2 MET A 159      79.120 107.720 159.420  1.00  0.00           H
ATOM   2303  SD  MET A 159      77.580 105.890 160.010  1.00  0.00           S
ATOM   2304  CE  MET A 159      76.520 107.180 160.710  1.00  0.00           C
ATOM   2305  HE1 MET A 159      75.500 106.850 161.020  1.00  0.00           H
ATOM   2306  HE2 MET A 159      76.960 107.600 161.640  1.00  0.00           H
ATOM   2307  HE3 MET A 159      76.380 108.060 160.040  1.00  0.00           H
ATOM   2308  C   MET A 159      82.270 106.920 160.500  1.00  0.00           C
ATOM   2309  O   MET A 159      82.460 107.130 159.310  1.00  0.00           O
ATOM   2310  N   LEU A 160      83.170 106.080 161.060  1.00  0.00           N
ATOM   2311  HN  LEU A 160      83.010 105.810 162.000  1.00  0.00           H
ATOM   2312  CA  LEU A 160      84.330 105.360 160.430  1.00  0.00           C
ATOM   2313  HA  LEU A 160      84.290 105.570 159.370  1.00  0.00           H
ATOM   2314  CB  LEU A 160      85.620 105.750 161.120  1.00  0.00           C
ATOM   2315  HB1 LEU A 160      85.580 106.840 160.890  1.00  0.00           H
ATOM   2316  HB2 LEU A 160      85.610 105.670 162.230  1.00  0.00           H
ATOM   2317  CG  LEU A 160      86.910 105.020 160.640  1.00  0.00           C
ATOM   2318  HG  LEU A 160      86.710 103.930 160.680  1.00  0.00           H
ATOM   2319  CD1 LEU A 160      87.270 105.640 159.360  1.00  0.00           C
ATOM   2320 HD11 LEU A 160      86.430 105.480 158.650  1.00  0.00           H
ATOM   2321 HD12 LEU A 160      87.360 106.720 159.600  1.00  0.00           H
ATOM   2322 HD13 LEU A 160      88.230 105.260 158.950  1.00  0.00           H
ATOM   2323  CD2 LEU A 160      87.920 105.310 161.830  1.00  0.00           C
ATOM   2324 HD21 LEU A 160      88.010 106.410 161.890  1.00  0.00           H
ATOM   2325 HD22 LEU A 160      87.570 104.960 162.830  1.00  0.00           H
ATOM   2326 HD23 LEU A 160      88.890 104.790 161.670  1.00  0.00           H
ATOM   2327  C   LEU A 160      84.130 103.860 160.530  1.00  0.00           C
ATOM   2328  O   LEU A 160      83.750 103.390 161.580  1.00  0.00           O
ATOM   2329  N   GLY A 161      84.410 103.110 159.470  1.00  0.00           N
ATOM   2330  HN  GLY A 161      84.790 103.450 158.610  1.00  0.00           H
ATOM   2331  CA  GLY A 161      84.370 101.670 159.560  1.00  0.00           C
ATOM   2332  HA1 GLY A 161      84.590 101.270 160.530  1.00  0.00           H
ATOM   2333  HA2 GLY A 161      85.210 101.360 158.950  1.00  0.00           H
ATOM   2334  C   GLY A 161      83.160 100.970 158.950  1.00  0.00           C
ATOM   2335  O   GLY A 161      83.070  99.760 158.830  1.00  0.00           O
ATOM   2336  N   GLY A 162      82.140 101.710 158.520  1.00  0.00           N
ATOM   2337  HN  GLY A 162      82.280 102.690 158.670  1.00  0.00           H
ATOM   2338  CA  GLY A 162      81.030 101.160 157.790  1.00  0.00           C
ATOM   2339  HA1 GLY A 162      80.620 100.380 158.410  1.00  0.00           H
ATOM   2340  HA2 GLY A 162      81.470 100.940 156.830  1.00  0.00           H
ATOM   2341  C   GLY A 162      79.970 102.160 157.730  1.00  0.00           C
ATOM   2342  O   GLY A 162      80.200 103.290 158.160  1.00  0.00           O
ATOM   2343  N   SER A 163      78.730 101.810 157.230  1.00  0.00           N
ATOM   2344  HN  SER A 163      78.770 100.840 156.980  1.00  0.00           H
ATOM   2345  CA  SER A 163      77.500 102.550 157.120  1.00  0.00           C
ATOM   2346  HA  SER A 163      77.740 103.600 157.100  1.00  0.00           H
ATOM   2347  CB  SER A 163      76.710 102.150 155.840  1.00  0.00           C
ATOM   2348  HB1 SER A 163      77.250 102.570 154.960  1.00  0.00           H
ATOM   2349  HB2 SER A 163      75.790 102.770 155.830  1.00  0.00           H
ATOM   2350  OG  SER A 163      76.370 100.750 155.800  1.00  0.00           O
ATOM   2351  HG1 SER A 163      76.240 100.490 154.880  1.00  0.00           H
ATOM   2352  C   SER A 163      76.680 102.120 158.380  1.00  0.00           C
ATOM   2353  O   SER A 163      77.010 101.160 159.100  1.00  0.00           O
ATOM   2354  N   ALA A 164      75.520 102.780 158.480  1.00  0.00           N
ATOM   2355  HN  ALA A 164      75.470 103.580 157.890  1.00  0.00           H
ATOM   2356  CA  ALA A 164      74.510 102.510 159.480  1.00  0.00           C
ATOM   2357  HA  ALA A 164      74.930 102.370 160.460  1.00  0.00           H
ATOM   2358  CB  ALA A 164      73.390 103.650 159.480  1.00  0.00           C
ATOM   2359  HB1 ALA A 164      73.130 103.960 158.450  1.00  0.00           H
ATOM   2360  HB2 ALA A 164      72.540 103.450 160.170  1.00  0.00           H
ATOM   2361  HB3 ALA A 164      73.990 104.550 159.750  1.00  0.00           H
ATOM   2362  C   ALA A 164      73.830 101.160 159.250  1.00  0.00           C
ATOM   2363  O   ALA A 164      73.270 100.580 160.190  1.00  0.00           O
ATOM   2364  N   LEU A 165      73.840 100.720 157.980  1.00  0.00           N
ATOM   2365  HN  LEU A 165      74.150 101.450 157.370  1.00  0.00           H
ATOM   2366  CA  LEU A 165      73.270  99.450 157.500  1.00  0.00           C
ATOM   2367  HA  LEU A 165      72.420  99.180 158.120  1.00  0.00           H
ATOM   2368  CB  LEU A 165      72.760  99.750 156.100  1.00  0.00           C
ATOM   2369  HB1 LEU A 165      73.700  99.770 155.510  1.00  0.00           H
ATOM   2370  HB2 LEU A 165      72.120  98.920 155.740  1.00  0.00           H
ATOM   2371  CG  LEU A 165      71.920 101.090 155.910  1.00  0.00           C
ATOM   2372  HG  LEU A 165      72.490 102.000 156.190  1.00  0.00           H
ATOM   2373  CD1 LEU A 165      71.600 101.330 154.410  1.00  0.00           C
ATOM   2374 HD11 LEU A 165      71.100 102.320 154.330  1.00  0.00           H
ATOM   2375 HD12 LEU A 165      72.530 101.330 153.800  1.00  0.00           H
ATOM   2376 HD13 LEU A 165      70.970 100.560 153.920  1.00  0.00           H
ATOM   2377  CD2 LEU A 165      70.630 100.980 156.710  1.00  0.00           C
ATOM   2378 HD21 LEU A 165      70.110 101.910 156.380  1.00  0.00           H
ATOM   2379 HD22 LEU A 165      70.010 100.120 156.390  1.00  0.00           H
ATOM   2380 HD23 LEU A 165      70.710 100.910 157.810  1.00  0.00           H
ATOM   2381  C   LEU A 165      74.240  98.290 157.470  1.00  0.00           C
ATOM   2382  O   LEU A 165      73.820  97.160 157.090  1.00  0.00           O
ATOM   2383  N   ASN A 166      75.470  98.580 157.930  1.00  0.00           N
ATOM   2384  HN  ASN A 166      75.680  99.500 158.240  1.00  0.00           H
ATOM   2385  CA  ASN A 166      76.580  97.660 158.210  1.00  0.00           C
ATOM   2386  HA  ASN A 166      77.280  98.260 158.780  1.00  0.00           H
ATOM   2387  CB  ASN A 166      76.220  96.440 159.040  1.00  0.00           C
ATOM   2388  HB1 ASN A 166      75.410  95.920 158.490  1.00  0.00           H
ATOM   2389  HB2 ASN A 166      77.010  95.700 159.290  1.00  0.00           H
ATOM   2390  CG  ASN A 166      75.730  96.840 160.410  1.00  0.00           C
ATOM   2391  OD1 ASN A 166      74.630  96.440 160.800  1.00  0.00           O
ATOM   2392  ND2 ASN A 166      76.580  97.640 161.130  1.00  0.00           N
ATOM   2393 HD21 ASN A 166      77.540  97.660 160.840  1.00  0.00           H
ATOM   2394 HD22 ASN A 166      76.350  98.030 162.020  1.00  0.00           H
ATOM   2395  C   ASN A 166      77.410  97.210 157.050  1.00  0.00           C
ATOM   2396  O   ASN A 166      77.950  96.110 157.100  1.00  0.00           O
ATOM   2397  N   HIS A 167      77.570  98.020 156.070  1.00  0.00           N
ATOM   2398  HN  HIS A 167      76.910  98.750 155.930  1.00  0.00           H
ATOM   2399  CA  HIS A 167      78.610  97.850 155.000  1.00  0.00           C
ATOM   2400  HA  HIS A 167      78.670  96.780 154.870  1.00  0.00           H
ATOM   2401  CB  HIS A 167      78.180  98.540 153.620  1.00  0.00           C
ATOM   2402  HB1 HIS A 167      78.480  99.610 153.510  1.00  0.00           H
ATOM   2403  HB2 HIS A 167      78.890  98.090 152.890  1.00  0.00           H
ATOM   2404  ND1 HIS A 167      75.880  99.310 153.360  1.00  0.00           N
ATOM   2405  CG  HIS A 167      76.810  98.340 153.160  1.00  0.00           C
ATOM   2406  CE1 HIS A 167      74.880  98.970 152.660  1.00  0.00           C
ATOM   2407  HE1 HIS A 167      73.990  99.590 152.530  1.00  0.00           H
ATOM   2408  NE2 HIS A 167      75.090  97.840 151.980  1.00  0.00           N
ATOM   2409  HE2 HIS A 167      74.440  97.320 151.430  1.00  0.00           H
ATOM   2410  CD2 HIS A 167      76.340  97.380 152.310  1.00  0.00           C
ATOM   2411  HD2 HIS A 167      76.930  96.570 151.910  1.00  0.00           H
ATOM   2412  C   HIS A 167      79.930  98.230 155.520  1.00  0.00           C
ATOM   2413  O   HIS A 167      80.410  99.300 155.310  1.00  0.00           O
ATOM   2414  N   ASN A 168      80.490  97.270 156.280  1.00  0.00           N
ATOM   2415  HN  ASN A 168      79.900  96.500 156.490  1.00  0.00           H
ATOM   2416  CA  ASN A 168      81.670  97.440 156.990  1.00  0.00           C
ATOM   2417  HA  ASN A 168      81.680  98.510 157.180  1.00  0.00           H
ATOM   2418  CB  ASN A 168      81.750  96.530 158.230  1.00  0.00           C
ATOM   2419  HB1 ASN A 168      81.460  95.490 157.970  1.00  0.00           H
ATOM   2420  HB2 ASN A 168      82.780  96.540 158.650  1.00  0.00           H
ATOM   2421  CG  ASN A 168      80.720  96.870 159.350  1.00  0.00           C
ATOM   2422  OD1 ASN A 168      79.680  96.290 159.670  1.00  0.00           O
ATOM   2423  ND2 ASN A 168      80.930  98.030 159.980  1.00  0.00           N
ATOM   2424 HD21 ASN A 168      81.670  98.620 159.680  1.00  0.00           H
ATOM   2425 HD22 ASN A 168      80.220  98.280 160.640  1.00  0.00           H
ATOM   2426  C   ASN A 168      82.870  97.150 156.050  1.00  0.00           C
ATOM   2427  O   ASN A 168      83.020  96.110 155.340  1.00  0.00           O
ATOM   2428  N   TYR A 169      83.800  98.120 156.140  1.00  0.00           N
ATOM   2429  HN  TYR A 169      83.660  98.920 156.710  1.00  0.00           H
ATOM   2430  CA  TYR A 169      85.150  97.870 155.800  1.00  0.00           C
ATOM   2431  HA  TYR A 169      85.150  97.380 154.840  1.00  0.00           H
ATOM   2432  CB  TYR A 169      85.760  99.260 155.410  1.00  0.00           C
ATOM   2433  HB1 TYR A 169      85.150  99.610 154.550  1.00  0.00           H
ATOM   2434  HB2 TYR A 169      85.550 100.010 156.200  1.00  0.00           H
ATOM   2435  CG  TYR A 169      87.170  99.210 155.240  1.00  0.00           C
ATOM   2436  CD1 TYR A 169      87.710  98.960 153.990  1.00  0.00           C
ATOM   2437  HD1 TYR A 169      87.070  98.700 153.170  1.00  0.00           H
ATOM   2438  CE1 TYR A 169      89.080  98.890 153.810  1.00  0.00           C
ATOM   2439  HE1 TYR A 169      89.530  98.780 152.840  1.00  0.00           H
ATOM   2440  CZ  TYR A 169      89.870  99.050 154.920  1.00  0.00           C
ATOM   2441  OH  TYR A 169      91.290  99.010 154.730  1.00  0.00           O
ATOM   2442  HH  TYR A 169      91.830  99.350 155.450  1.00  0.00           H
ATOM   2443  CD2 TYR A 169      88.040  99.610 156.310  1.00  0.00           C
ATOM   2444  HD2 TYR A 169      87.610  99.930 157.250  1.00  0.00           H
ATOM   2445  CE2 TYR A 169      89.400  99.440 156.160  1.00  0.00           C
ATOM   2446  HE2 TYR A 169      90.080  99.630 156.970  1.00  0.00           H
ATOM   2447  C   TYR A 169      85.870  96.820 156.630  1.00  0.00           C
ATOM   2448  O   TYR A 169      85.660  96.680 157.850  1.00  0.00           O
ATOM   2449  N   ARG A 170      86.740  96.080 155.920  1.00  0.00           N
ATOM   2450  HN  ARG A 170      87.070  96.250 154.990  1.00  0.00           H
ATOM   2451  CA  ARG A 170      87.530  95.030 156.550  1.00  0.00           C
ATOM   2452  HA  ARG A 170      87.490  95.190 157.620  1.00  0.00           H
ATOM   2453  CB  ARG A 170      87.150  93.550 156.190  1.00  0.00           C
ATOM   2454  HB1 ARG A 170      86.070  93.440 156.440  1.00  0.00           H
ATOM   2455  HB2 ARG A 170      87.190  93.390 155.090  1.00  0.00           H
ATOM   2456  CG  ARG A 170      87.920  92.390 156.860  1.00  0.00           C
ATOM   2457  HG1 ARG A 170      88.050  92.620 157.940  1.00  0.00           H
ATOM   2458  HG2 ARG A 170      88.950  92.370 156.450  1.00  0.00           H
ATOM   2459  CD  ARG A 170      87.120  90.980 156.820  1.00  0.00           C
ATOM   2460  HD1 ARG A 170      86.100  90.970 157.270  1.00  0.00           H
ATOM   2461  HD2 ARG A 170      87.740  90.260 157.400  1.00  0.00           H
ATOM   2462  NE  ARG A 170      86.990  90.710 155.320  1.00  0.00           N
ATOM   2463  HE  ARG A 170      86.230  91.040 154.760  1.00  0.00           H
ATOM   2464  CZ  ARG A 170      87.720  89.810 154.710  1.00  0.00           C
ATOM   2465  NH1 ARG A 170      88.680  89.040 155.250  1.00  0.00           N
ATOM   2466 HH11 ARG A 170      89.370  88.650 154.640  1.00  0.00           H
ATOM   2467 HH12 ARG A 170      88.760  88.980 156.240  1.00  0.00           H
ATOM   2468  NH2 ARG A 170      87.550  89.570 153.420  1.00  0.00           N
ATOM   2469 HH21 ARG A 170      88.290  89.020 153.020  1.00  0.00           H
ATOM   2470 HH22 ARG A 170      87.080  90.320 152.950  1.00  0.00           H
ATOM   2471  C   ARG A 170      88.930  95.270 156.060  1.00  0.00           C
ATOM   2472  O   ARG A 170      89.300  95.130 154.900  1.00  0.00           O
ATOM   2473  N   GLY A 171      89.830  95.660 156.970  1.00  0.00           N
ATOM   2474  HN  GLY A 171      89.460  95.740 157.900  1.00  0.00           H
ATOM   2475  CA  GLY A 171      91.250  95.880 156.830  1.00  0.00           C
ATOM   2476  HA1 GLY A 171      91.510  96.170 155.820  1.00  0.00           H
ATOM   2477  HA2 GLY A 171      91.720  94.950 157.100  1.00  0.00           H
ATOM   2478  C   GLY A 171      91.680  96.920 157.830  1.00  0.00           C
ATOM   2479  O   GLY A 171      90.850  97.390 158.590  1.00  0.00           O
ATOM   2480  N   TYR A 172      92.870  97.460 157.590  1.00  0.00           N
ATOM   2481  HN  TYR A 172      93.360  97.140 156.790  1.00  0.00           H
ATOM   2482  CA  TYR A 172      93.580  98.500 158.340  1.00  0.00           C
ATOM   2483  HA  TYR A 172      93.360  98.320 159.380  1.00  0.00           H
ATOM   2484  CB  TYR A 172      95.180  98.530 158.040  1.00  0.00           C
ATOM   2485  HB1 TYR A 172      95.380  98.430 156.950  1.00  0.00           H
ATOM   2486  HB2 TYR A 172      95.740  99.440 158.320  1.00  0.00           H
ATOM   2487  CG  TYR A 172      95.730  97.380 158.700  1.00  0.00           C
ATOM   2488  CD1 TYR A 172      96.040  96.220 157.990  1.00  0.00           C
ATOM   2489  HD1 TYR A 172      95.890  96.170 156.920  1.00  0.00           H
ATOM   2490  CE1 TYR A 172      96.580  95.120 158.610  1.00  0.00           C
ATOM   2491  HE1 TYR A 172      96.700  94.260 157.970  1.00  0.00           H
ATOM   2492  CZ  TYR A 172      96.800  95.100 159.950  1.00  0.00           C
ATOM   2493  OH  TYR A 172      97.380  94.020 160.570  1.00  0.00           O
ATOM   2494  HH  TYR A 172      97.500  94.220 161.500  1.00  0.00           H
ATOM   2495  CD2 TYR A 172      95.980  97.430 160.090  1.00  0.00           C
ATOM   2496  HD2 TYR A 172      95.900  98.280 160.750  1.00  0.00           H
ATOM   2497  CE2 TYR A 172      96.530  96.290 160.730  1.00  0.00           C
ATOM   2498  HE2 TYR A 172      96.790  96.310 161.780  1.00  0.00           H
ATOM   2499  C   TYR A 172      93.130  99.910 157.900  1.00  0.00           C
ATOM   2500  O   TYR A 172      92.980 100.150 156.710  1.00  0.00           O
ATOM   2501  N   ILE A 173      93.070 100.900 158.810  1.00  0.00           N
ATOM   2502  HN  ILE A 173      93.000 100.550 159.750  1.00  0.00           H
ATOM   2503  CA  ILE A 173      93.020 102.320 158.590  1.00  0.00           C
ATOM   2504  HA  ILE A 173      93.280 102.560 157.570  1.00  0.00           H
ATOM   2505  CB  ILE A 173      91.620 102.930 159.090  1.00  0.00           C
ATOM   2506  HB  ILE A 173      91.420 102.590 160.130  1.00  0.00           H
ATOM   2507  CG2 ILE A 173      91.510 104.470 159.230  1.00  0.00           C
ATOM   2508 HG21 ILE A 173      91.660 104.880 158.210  1.00  0.00           H
ATOM   2509 HG22 ILE A 173      90.550 104.860 159.650  1.00  0.00           H
ATOM   2510 HG23 ILE A 173      92.340 104.850 159.860  1.00  0.00           H
ATOM   2511  CG1 ILE A 173      90.410 102.320 158.290  1.00  0.00           C
ATOM   2512 HG11 ILE A 173      89.430 102.660 158.680  1.00  0.00           H
ATOM   2513 HG12 ILE A 173      90.350 101.230 158.480  1.00  0.00           H
ATOM   2514  CD  ILE A 173      90.590 102.700 156.820  1.00  0.00           C
ATOM   2515  HD1 ILE A 173      90.750 103.800 156.710  1.00  0.00           H
ATOM   2516  HD2 ILE A 173      91.450 102.140 156.400  1.00  0.00           H
ATOM   2517  HD3 ILE A 173      89.770 102.550 156.090  1.00  0.00           H
ATOM   2518  C   ILE A 173      94.060 102.970 159.560  1.00  0.00           C
ATOM   2519  O   ILE A 173      93.940 102.870 160.770  1.00  0.00           O
ATOM   2520  N   GLU A 174      95.000 103.700 158.940  1.00  0.00           N
ATOM   2521  HN  GLU A 174      95.030 103.850 157.950  1.00  0.00           H
ATOM   2522  CA  GLU A 174      95.970 104.560 159.580  1.00  0.00           C
ATOM   2523  HA  GLU A 174      95.710 104.740 160.610  1.00  0.00           H
ATOM   2524  CB  GLU A 174      97.320 103.920 159.700  1.00  0.00           C
ATOM   2525  HB1 GLU A 174      97.220 103.060 160.400  1.00  0.00           H
ATOM   2526  HB2 GLU A 174      97.420 103.540 158.660  1.00  0.00           H
ATOM   2527  CG  GLU A 174      98.520 104.820 160.190  1.00  0.00           C
ATOM   2528  HG1 GLU A 174      98.100 105.470 160.980  1.00  0.00           H
ATOM   2529  HG2 GLU A 174      98.830 105.490 159.350  1.00  0.00           H
ATOM   2530  CD  GLU A 174      99.740 104.110 160.730  1.00  0.00           C
ATOM   2531  OE1 GLU A 174     100.170 103.140 160.100  1.00  0.00           O
ATOM   2532  OE2 GLU A 174     100.220 104.510 161.840  1.00  0.00           O
ATOM   2533  C   GLU A 174      95.960 105.980 159.000  1.00  0.00           C
ATOM   2534  O   GLU A 174      95.700 106.130 157.810  1.00  0.00           O
ATOM   2535  N   HIS A 175      96.120 107.090 159.810  1.00  0.00           N
ATOM   2536  HN  HIS A 175      96.120 107.060 160.810  1.00  0.00           H
ATOM   2537  CA  HIS A 175      96.300 108.400 159.190  1.00  0.00           C
ATOM   2538  HA  HIS A 175      96.670 108.960 160.030  1.00  0.00           H
ATOM   2539  CB  HIS A 175      97.420 108.490 158.240  1.00  0.00           C
ATOM   2540  HB1 HIS A 175      98.400 108.040 158.540  1.00  0.00           H
ATOM   2541  HB2 HIS A 175      97.150 107.990 157.280  1.00  0.00           H
ATOM   2542  ND1 HIS A 175      98.420 110.760 158.360  1.00  0.00           N
ATOM   2543  CG  HIS A 175      97.600 109.940 157.700  1.00  0.00           C
ATOM   2544  CE1 HIS A 175      98.330 111.910 157.700  1.00  0.00           C
ATOM   2545  HE1 HIS A 175      98.880 112.830 157.880  1.00  0.00           H
ATOM   2546  NE2 HIS A 175      97.610 111.800 156.610  1.00  0.00           N
ATOM   2547  HE2 HIS A 175      97.500 112.570 155.970  1.00  0.00           H
ATOM   2548  CD2 HIS A 175      97.080 110.520 156.590  1.00  0.00           C
ATOM   2549  HD2 HIS A 175      96.470 110.260 155.730  1.00  0.00           H
ATOM   2550  C   HIS A 175      94.950 109.080 158.810  1.00  0.00           C
ATOM   2551  O   HIS A 175      94.770 109.430 157.660  1.00  0.00           O
ATOM   2552  N   PHE A 176      94.010 109.080 159.740  1.00  0.00           N
ATOM   2553  HN  PHE A 176      94.170 108.870 160.700  1.00  0.00           H
ATOM   2554  CA  PHE A 176      92.690 109.650 159.460  1.00  0.00           C
ATOM   2555  HA  PHE A 176      92.460 109.380 158.450  1.00  0.00           H
ATOM   2556  CB  PHE A 176      91.520 109.050 160.370  1.00  0.00           C
ATOM   2557  HB1 PHE A 176      91.360 107.950 160.310  1.00  0.00           H
ATOM   2558  HB2 PHE A 176      91.770 109.300 161.420  1.00  0.00           H
ATOM   2559  CG  PHE A 176      90.120 109.560 160.060  1.00  0.00           C
ATOM   2560  CD1 PHE A 176      89.120 108.850 159.360  1.00  0.00           C
ATOM   2561  HD1 PHE A 176      89.290 107.800 159.180  1.00  0.00           H
ATOM   2562  CE1 PHE A 176      87.990 109.500 158.910  1.00  0.00           C
ATOM   2563  HE1 PHE A 176      87.200 108.880 158.500  1.00  0.00           H
ATOM   2564  CZ  PHE A 176      87.850 110.890 159.030  1.00  0.00           C
ATOM   2565  HZ  PHE A 176      86.970 111.430 158.710  1.00  0.00           H
ATOM   2566  CD2 PHE A 176      89.870 110.860 160.450  1.00  0.00           C
ATOM   2567  HD2 PHE A 176      90.530 111.440 161.070  1.00  0.00           H
ATOM   2568  CE2 PHE A 176      88.720 111.530 159.920  1.00  0.00           C
ATOM   2569  HE2 PHE A 176      88.650 112.590 160.110  1.00  0.00           H
ATOM   2570  C   PHE A 176      92.840 111.150 159.510  1.00  0.00           C
ATOM   2571  O   PHE A 176      93.300 111.680 160.510  1.00  0.00           O
ATOM   2572  N   SER A 177      92.480 111.860 158.400  1.00  0.00           N
ATOM   2573  HN  SER A 177      92.120 111.410 157.590  1.00  0.00           H
ATOM   2574  CA  SER A 177      92.730 113.260 158.260  1.00  0.00           C
ATOM   2575  HA  SER A 177      92.740 113.710 159.240  1.00  0.00           H
ATOM   2576  CB  SER A 177      94.040 113.550 157.480  1.00  0.00           C
ATOM   2577  HB1 SER A 177      93.950 113.180 156.430  1.00  0.00           H
ATOM   2578  HB2 SER A 177      94.820 112.910 157.950  1.00  0.00           H
ATOM   2579  OG  SER A 177      94.500 114.850 157.510  1.00  0.00           O
ATOM   2580  HG1 SER A 177      95.220 114.960 158.140  1.00  0.00           H
ATOM   2581  C   SER A 177      91.550 114.010 157.560  1.00  0.00           C
ATOM   2582  O   SER A 177      91.260 113.720 156.370  1.00  0.00           O
ATOM   2583  N   LEU A 178      90.990 114.980 158.260  1.00  0.00           N
ATOM   2584  HN  LEU A 178      91.310 115.160 159.190  1.00  0.00           H
ATOM   2585  CA  LEU A 178      89.880 115.760 157.770  1.00  0.00           C
ATOM   2586  HA  LEU A 178      89.930 115.560 156.710  1.00  0.00           H
ATOM   2587  CB  LEU A 178      88.650 115.500 158.600  1.00  0.00           C
ATOM   2588  HB1 LEU A 178      88.500 114.400 158.610  1.00  0.00           H
ATOM   2589  HB2 LEU A 178      88.810 115.770 159.670  1.00  0.00           H
ATOM   2590  CG  LEU A 178      87.270 116.100 158.090  1.00  0.00           C
ATOM   2591  HG  LEU A 178      87.350 117.190 158.320  1.00  0.00           H
ATOM   2592  CD1 LEU A 178      87.000 115.810 156.560  1.00  0.00           C
ATOM   2593 HD11 LEU A 178      86.960 114.700 156.450  1.00  0.00           H
ATOM   2594 HD12 LEU A 178      85.970 116.140 156.310  1.00  0.00           H
ATOM   2595 HD13 LEU A 178      87.850 116.180 155.960  1.00  0.00           H
ATOM   2596  CD2 LEU A 178      86.070 115.660 158.950  1.00  0.00           C
ATOM   2597 HD21 LEU A 178      86.300 115.970 159.990  1.00  0.00           H
ATOM   2598 HD22 LEU A 178      85.100 116.160 158.740  1.00  0.00           H
ATOM   2599 HD23 LEU A 178      86.260 114.570 159.070  1.00  0.00           H
ATOM   2600  C   LEU A 178      90.350 117.230 157.880  1.00  0.00           C
ATOM   2601  O   LEU A 178      90.940 117.690 158.850  1.00  0.00           O
ATOM   2602  N   TRP A 179      90.220 118.050 156.790  1.00  0.00           N
ATOM   2603  HN  TRP A 179      89.780 117.790 155.930  1.00  0.00           H
ATOM   2604  CA  TRP A 179      90.500 119.480 156.790  1.00  0.00           C
ATOM   2605  HA  TRP A 179      90.790 119.790 157.780  1.00  0.00           H
ATOM   2606  CB  TRP A 179      91.550 119.850 155.760  1.00  0.00           C
ATOM   2607  HB1 TRP A 179      91.340 119.320 154.810  1.00  0.00           H
ATOM   2608  HB2 TRP A 179      91.610 120.950 155.620  1.00  0.00           H
ATOM   2609  CG  TRP A 179      92.940 119.470 156.260  1.00  0.00           C
ATOM   2610  CD1 TRP A 179      93.380 118.350 156.920  1.00  0.00           C
ATOM   2611  HD1 TRP A 179      92.760 117.590 157.370  1.00  0.00           H
ATOM   2612  NE1 TRP A 179      94.780 118.360 157.040  1.00  0.00           N
ATOM   2613  HE1 TRP A 179      95.290 117.600 156.700  1.00  0.00           H
ATOM   2614  CE2 TRP A 179      95.210 119.610 156.710  1.00  0.00           C
ATOM   2615  CD2 TRP A 179      94.080 120.340 156.140  1.00  0.00           C
ATOM   2616  CE3 TRP A 179      94.270 121.600 155.680  1.00  0.00           C
ATOM   2617  HE3 TRP A 179      93.450 122.190 155.280  1.00  0.00           H
ATOM   2618  CZ3 TRP A 179      95.570 122.090 155.600  1.00  0.00           C
ATOM   2619  HZ3 TRP A 179      95.790 123.080 155.230  1.00  0.00           H
ATOM   2620  CZ2 TRP A 179      96.470 120.150 156.620  1.00  0.00           C
ATOM   2621  HZ2 TRP A 179      97.370 119.630 156.910  1.00  0.00           H
ATOM   2622  CH2 TRP A 179      96.680 121.410 156.090  1.00  0.00           C
ATOM   2623  HH2 TRP A 179      97.680 121.830 156.010  1.00  0.00           H
ATOM   2624  C   TRP A 179      89.300 120.280 156.380  1.00  0.00           C
ATOM   2625  O   TRP A 179      88.470 119.690 155.690  1.00  0.00           O
ATOM   2626  N   LYS A 180      89.170 121.620 156.700  1.00  0.00           N
ATOM   2627  HN  LYS A 180      89.950 122.000 157.200  1.00  0.00           H
ATOM   2628  CA  LYS A 180      88.050 122.470 156.240  1.00  0.00           C
ATOM   2629  HA  LYS A 180      87.130 121.910 156.250  1.00  0.00           H
ATOM   2630  CB  LYS A 180      87.810 123.440 157.340  1.00  0.00           C
ATOM   2631  HB1 LYS A 180      86.860 124.000 157.230  1.00  0.00           H
ATOM   2632  HB2 LYS A 180      87.610 122.810 158.230  1.00  0.00           H
ATOM   2633  CG  LYS A 180      88.960 124.510 157.450  1.00  0.00           C
ATOM   2634  HG1 LYS A 180      89.050 124.920 156.430  1.00  0.00           H
ATOM   2635  HG2 LYS A 180      89.920 124.120 157.850  1.00  0.00           H
ATOM   2636  CD  LYS A 180      88.600 125.550 158.530  1.00  0.00           C
ATOM   2637  HD1 LYS A 180      87.590 125.950 158.280  1.00  0.00           H
ATOM   2638  HD2 LYS A 180      89.370 126.340 158.400  1.00  0.00           H
ATOM   2639  CE  LYS A 180      88.550 124.980 159.890  1.00  0.00           C
ATOM   2640  HE1 LYS A 180      89.600 124.740 160.140  1.00  0.00           H
ATOM   2641  HE2 LYS A 180      87.890 124.100 160.100  1.00  0.00           H
ATOM   2642  NZ  LYS A 180      88.180 126.040 160.930  1.00  0.00           N
ATOM   2643  HZ1 LYS A 180      88.840 126.840 160.850  1.00  0.00           H
ATOM   2644  HZ2 LYS A 180      87.260 126.500 160.780  1.00  0.00           H
ATOM   2645  HZ3 LYS A 180      88.230 125.660 161.900  1.00  0.00           H
ATOM   2646  C   LYS A 180      88.280 123.320 154.890  1.00  0.00           C
ATOM   2647  O   LYS A 180      87.460 124.180 154.580  1.00  0.00           O
ATOM   2648  N   VAL A 181      89.400 123.070 154.160  1.00  0.00           N
ATOM   2649  HN  VAL A 181      90.060 122.420 154.540  1.00  0.00           H
ATOM   2650  CA  VAL A 181      89.690 123.700 152.840  1.00  0.00           C
ATOM   2651  HA  VAL A 181      88.800 124.020 152.320  1.00  0.00           H
ATOM   2652  CB  VAL A 181      90.680 124.920 152.900  1.00  0.00           C
ATOM   2653  HB  VAL A 181      91.050 125.120 151.870  1.00  0.00           H
ATOM   2654  CG1 VAL A 181      89.800 126.160 153.280  1.00  0.00           C
ATOM   2655 HG11 VAL A 181      89.040 126.280 152.480  1.00  0.00           H
ATOM   2656 HG12 VAL A 181      89.460 126.090 154.340  1.00  0.00           H
ATOM   2657 HG13 VAL A 181      90.370 127.100 153.140  1.00  0.00           H
ATOM   2658  CG2 VAL A 181      91.970 124.710 153.740  1.00  0.00           C
ATOM   2659 HG21 VAL A 181      91.690 124.750 154.820  1.00  0.00           H
ATOM   2660 HG22 VAL A 181      92.410 123.740 153.420  1.00  0.00           H
ATOM   2661 HG23 VAL A 181      92.630 125.600 153.690  1.00  0.00           H
ATOM   2662  C   VAL A 181      90.270 122.590 151.960  1.00  0.00           C
ATOM   2663  O   VAL A 181      90.610 121.540 152.480  1.00  0.00           O
ATOM   2664  N   ALA A 182      90.270 122.870 150.600  1.00  0.00           N
ATOM   2665  HN  ALA A 182      89.690 123.620 150.270  1.00  0.00           H
ATOM   2666  CA  ALA A 182      91.040 122.220 149.510  1.00  0.00           C
ATOM   2667  HA  ALA A 182      90.780 121.180 149.460  1.00  0.00           H
ATOM   2668  CB  ALA A 182      90.810 122.970 148.210  1.00  0.00           C
ATOM   2669  HB1 ALA A 182      91.010 124.060 148.330  1.00  0.00           H
ATOM   2670  HB2 ALA A 182      91.270 122.630 147.260  1.00  0.00           H
ATOM   2671  HB3 ALA A 182      89.730 122.880 147.970  1.00  0.00           H
ATOM   2672  C   ALA A 182      92.510 122.210 149.760  1.00  0.00           C
ATOM   2673  O   ALA A 182      93.110 123.080 150.420  1.00  0.00           O
ATOM   2674  N   ARG A 183      93.180 121.180 149.260  1.00  0.00           N
ATOM   2675  HN  ARG A 183      92.700 120.370 148.930  1.00  0.00           H
ATOM   2676  CA  ARG A 183      94.650 121.090 149.190  1.00  0.00           C
ATOM   2677  HA  ARG A 183      95.110 122.050 149.360  1.00  0.00           H
ATOM   2678  CB  ARG A 183      95.290 119.860 149.920  1.00  0.00           C
ATOM   2679  HB1 ARG A 183      94.880 118.960 149.420  1.00  0.00           H
ATOM   2680  HB2 ARG A 183      96.400 119.930 149.880  1.00  0.00           H
ATOM   2681  CG  ARG A 183      94.870 119.840 151.440  1.00  0.00           C
ATOM   2682  HG1 ARG A 183      95.110 118.870 151.930  1.00  0.00           H
ATOM   2683  HG2 ARG A 183      93.770 119.990 151.560  1.00  0.00           H
ATOM   2684  CD  ARG A 183      95.520 120.960 152.260  1.00  0.00           C
ATOM   2685  HD1 ARG A 183      95.100 120.980 153.290  1.00  0.00           H
ATOM   2686  HD2 ARG A 183      95.320 121.980 151.880  1.00  0.00           H
ATOM   2687  NE  ARG A 183      97.040 120.740 152.270  1.00  0.00           N
ATOM   2688  HE  ARG A 183      97.390 119.800 152.260  1.00  0.00           H
ATOM   2689  CZ  ARG A 183      97.980 121.570 152.650  1.00  0.00           C
ATOM   2690  NH1 ARG A 183      97.670 122.800 152.920  1.00  0.00           N
ATOM   2691 HH11 ARG A 183      98.460 123.370 153.140  1.00  0.00           H
ATOM   2692 HH12 ARG A 183      96.770 123.220 152.800  1.00  0.00           H
ATOM   2693  NH2 ARG A 183      99.190 121.040 152.770  1.00  0.00           N
ATOM   2694 HH21 ARG A 183      99.770 121.520 153.420  1.00  0.00           H
ATOM   2695 HH22 ARG A 183      99.150 120.050 152.940  1.00  0.00           H
ATOM   2696  C   ARG A 183      94.790 120.710 147.740  1.00  0.00           C
ATOM   2697  O   ARG A 183      94.050 119.870 147.260  1.00  0.00           O
ATOM   2698  N   THR A 184      95.760 121.280 147.020  1.00  0.00           N
ATOM   2699  HN  THR A 184      96.270 121.930 147.570  1.00  0.00           H
ATOM   2700  CA  THR A 184      96.210 120.930 145.680  1.00  0.00           C
ATOM   2701  HA  THR A 184      95.330 120.800 145.070  1.00  0.00           H
ATOM   2702  CB  THR A 184      97.000 121.920 144.850  1.00  0.00           C
ATOM   2703  HB  THR A 184      97.390 121.530 143.890  1.00  0.00           H
ATOM   2704  OG1 THR A 184      97.970 122.550 145.640  1.00  0.00           O
ATOM   2705  HG1 THR A 184      97.560 122.880 146.440  1.00  0.00           H
ATOM   2706  CG2 THR A 184      96.030 122.980 144.260  1.00  0.00           C
ATOM   2707 HG21 THR A 184      95.620 123.620 145.080  1.00  0.00           H
ATOM   2708 HG22 THR A 184      96.720 123.710 143.790  1.00  0.00           H
ATOM   2709 HG23 THR A 184      95.280 122.620 143.530  1.00  0.00           H
ATOM   2710  C   THR A 184      96.950 119.660 145.710  1.00  0.00           C
ATOM   2711  O   THR A 184      97.350 119.180 146.770  1.00  0.00           O
ATOM   2712  N   GLN A 185      97.280 119.020 144.510  1.00  0.00           N
ATOM   2713  HN  GLN A 185      97.160 119.420 143.600  1.00  0.00           H
ATOM   2714  CA  GLN A 185      97.890 117.740 144.360  1.00  0.00           C
ATOM   2715  HA  GLN A 185      97.220 117.030 144.820  1.00  0.00           H
ATOM   2716  CB  GLN A 185      98.070 117.280 142.920  1.00  0.00           C
ATOM   2717  HB1 GLN A 185      97.090 117.300 142.390  1.00  0.00           H
ATOM   2718  HB2 GLN A 185      98.650 118.090 142.410  1.00  0.00           H
ATOM   2719  CG  GLN A 185      98.690 115.900 142.800  1.00  0.00           C
ATOM   2720  HG1 GLN A 185      98.040 115.160 143.310  1.00  0.00           H
ATOM   2721  HG2 GLN A 185      99.690 116.020 143.280  1.00  0.00           H
ATOM   2722  CD  GLN A 185      98.840 115.470 141.380  1.00  0.00           C
ATOM   2723  OE1 GLN A 185      98.950 116.230 140.430  1.00  0.00           O
ATOM   2724  NE2 GLN A 185      98.910 114.080 141.190  1.00  0.00           N
ATOM   2725 HE21 GLN A 185      98.840 113.440 141.950  1.00  0.00           H
ATOM   2726 HE22 GLN A 185      98.710 113.700 140.290  1.00  0.00           H
ATOM   2727  C   GLN A 185      99.240 117.720 144.990  1.00  0.00           C
ATOM   2728  O   GLN A 185      99.630 116.760 145.730  1.00  0.00           O
ATOM   2729  N   ARG A 186     100.150 118.760 144.700  1.00  0.00           N
ATOM   2730  HN  ARG A 186      99.840 119.480 144.080  1.00  0.00           H
ATOM   2731  CA  ARG A 186     101.460 119.000 145.200  1.00  0.00           C
ATOM   2732  HA  ARG A 186     102.000 118.140 144.830  1.00  0.00           H
ATOM   2733  CB  ARG A 186     102.030 120.270 144.490  1.00  0.00           C
ATOM   2734  HB1 ARG A 186     101.820 120.110 143.410  1.00  0.00           H
ATOM   2735  HB2 ARG A 186     101.530 121.130 144.990  1.00  0.00           H
ATOM   2736  CG  ARG A 186     103.480 120.410 144.700  1.00  0.00           C
ATOM   2737  HG1 ARG A 186     103.740 120.380 145.780  1.00  0.00           H
ATOM   2738  HG2 ARG A 186     103.620 121.440 144.320  1.00  0.00           H
ATOM   2739  CD  ARG A 186     104.400 119.410 143.830  1.00  0.00           C
ATOM   2740  HD1 ARG A 186     105.410 119.850 143.650  1.00  0.00           H
ATOM   2741  HD2 ARG A 186     103.870 119.070 142.920  1.00  0.00           H
ATOM   2742  NE  ARG A 186     104.620 117.990 144.540  1.00  0.00           N
ATOM   2743  HE  ARG A 186     104.800 117.980 145.530  1.00  0.00           H
ATOM   2744  CZ  ARG A 186     105.160 116.940 143.930  1.00  0.00           C
ATOM   2745  NH1 ARG A 186     105.160 116.850 142.600  1.00  0.00           N
ATOM   2746 HH11 ARG A 186     105.540 116.020 142.180  1.00  0.00           H
ATOM   2747 HH12 ARG A 186     104.880 117.650 142.070  1.00  0.00           H
ATOM   2748  NH2 ARG A 186     105.620 115.950 144.640  1.00  0.00           N
ATOM   2749 HH21 ARG A 186     105.930 115.130 144.150  1.00  0.00           H
ATOM   2750 HH22 ARG A 186     105.610 115.920 145.640  1.00  0.00           H
ATOM   2751  C   ARG A 186     101.490 119.020 146.770  1.00  0.00           C
ATOM   2752  O   ARG A 186     102.440 118.550 147.380  1.00  0.00           O
ATOM   2753  N   GLU A 187     100.470 119.590 147.420  1.00  0.00           N
ATOM   2754  HN  GLU A 187      99.740 119.980 146.870  1.00  0.00           H
ATOM   2755  CA  GLU A 187     100.150 119.610 148.830  1.00  0.00           C
ATOM   2756  HA  GLU A 187     101.060 119.900 149.330  1.00  0.00           H
ATOM   2757  CB  GLU A 187      99.040 120.680 149.100  1.00  0.00           C
ATOM   2758  HB1 GLU A 187      98.070 120.380 148.670  1.00  0.00           H
ATOM   2759  HB2 GLU A 187      98.950 120.580 150.200  1.00  0.00           H
ATOM   2760  CG  GLU A 187      99.480 122.070 148.700  1.00  0.00           C
ATOM   2761  HG1 GLU A 187      99.550 122.250 147.610  1.00  0.00           H
ATOM   2762  HG2 GLU A 187     100.410 122.360 149.240  1.00  0.00           H
ATOM   2763  CD  GLU A 187      98.440 123.190 149.010  1.00  0.00           C
ATOM   2764  OE1 GLU A 187      98.770 124.010 149.930  1.00  0.00           O
ATOM   2765  OE2 GLU A 187      97.390 123.270 148.340  1.00  0.00           O
ATOM   2766  C   GLU A 187      99.800 118.260 149.410  1.00  0.00           C
ATOM   2767  O   GLU A 187     100.210 117.840 150.480  1.00  0.00           O
ATOM   2768  N   ILE A 188      98.970 117.510 148.690  1.00  0.00           N
ATOM   2769  HN  ILE A 188      98.570 117.900 147.860  1.00  0.00           H
ATOM   2770  CA  ILE A 188      98.590 116.120 148.990  1.00  0.00           C
ATOM   2771  HA  ILE A 188      98.090 115.940 149.930  1.00  0.00           H
ATOM   2772  CB  ILE A 188      97.520 115.650 148.000  1.00  0.00           C
ATOM   2773  HB  ILE A 188      97.820 116.020 147.000  1.00  0.00           H
ATOM   2774  CG2 ILE A 188      97.320 114.110 148.010  1.00  0.00           C
ATOM   2775 HG21 ILE A 188      96.390 113.740 147.530  1.00  0.00           H
ATOM   2776 HG22 ILE A 188      98.240 113.580 147.700  1.00  0.00           H
ATOM   2777 HG23 ILE A 188      97.010 113.970 149.060  1.00  0.00           H
ATOM   2778  CG1 ILE A 188      96.230 116.380 148.380  1.00  0.00           C
ATOM   2779 HG11 ILE A 188      96.490 117.460 148.370  1.00  0.00           H
ATOM   2780 HG12 ILE A 188      95.930 116.000 149.380  1.00  0.00           H
ATOM   2781  CD  ILE A 188      95.040 116.210 147.400  1.00  0.00           C
ATOM   2782  HD1 ILE A 188      94.450 115.340 147.760  1.00  0.00           H
ATOM   2783  HD2 ILE A 188      94.470 117.160 147.310  1.00  0.00           H
ATOM   2784  HD3 ILE A 188      95.480 115.970 146.410  1.00  0.00           H
ATOM   2785  C   ILE A 188      99.840 115.210 148.950  1.00  0.00           C
ATOM   2786  O   ILE A 188     100.090 114.240 149.730  1.00  0.00           O
ATOM   2787  N   LEU A 189     100.730 115.440 147.980  1.00  0.00           N
ATOM   2788  HN  LEU A 189     100.550 116.110 147.260  1.00  0.00           H
ATOM   2789  CA  LEU A 189     102.050 114.810 147.950  1.00  0.00           C
ATOM   2790  HA  LEU A 189     101.870 113.750 147.960  1.00  0.00           H
ATOM   2791  CB  LEU A 189     102.700 114.950 146.550  1.00  0.00           C
ATOM   2792  HB1 LEU A 189     102.730 116.040 146.310  1.00  0.00           H
ATOM   2793  HB2 LEU A 189     103.770 114.640 146.620  1.00  0.00           H
ATOM   2794  CG  LEU A 189     101.980 114.120 145.450  1.00  0.00           C
ATOM   2795  HG  LEU A 189     100.870 114.160 145.480  1.00  0.00           H
ATOM   2796  CD1 LEU A 189     102.310 114.560 143.950  1.00  0.00           C
ATOM   2797 HD11 LEU A 189     101.670 114.000 143.230  1.00  0.00           H
ATOM   2798 HD12 LEU A 189     102.330 115.650 143.730  1.00  0.00           H
ATOM   2799 HD13 LEU A 189     103.330 114.130 143.900  1.00  0.00           H
ATOM   2800  CD2 LEU A 189     102.320 112.600 145.540  1.00  0.00           C
ATOM   2801 HD21 LEU A 189     102.120 112.120 146.520  1.00  0.00           H
ATOM   2802 HD22 LEU A 189     101.670 112.060 144.810  1.00  0.00           H
ATOM   2803 HD23 LEU A 189     103.390 112.360 145.340  1.00  0.00           H
ATOM   2804  C   LEU A 189     103.060 115.120 149.060  1.00  0.00           C
ATOM   2805  O   LEU A 189     103.660 114.290 149.600  1.00  0.00           O
ATOM   2806  N   SER A 190     103.100 116.390 149.400  1.00  0.00           N
ATOM   2807  HN  SER A 190     102.810 117.180 148.870  1.00  0.00           H
ATOM   2808  CA  SER A 190     103.870 116.890 150.550  1.00  0.00           C
ATOM   2809  HA  SER A 190     104.870 116.520 150.400  1.00  0.00           H
ATOM   2810  CB  SER A 190     103.900 118.420 150.600  1.00  0.00           C
ATOM   2811  HB1 SER A 190     102.870 118.820 150.430  1.00  0.00           H
ATOM   2812  HB2 SER A 190     104.530 118.760 149.750  1.00  0.00           H
ATOM   2813  OG  SER A 190     104.460 119.020 151.810  1.00  0.00           O
ATOM   2814  HG1 SER A 190     105.310 119.400 151.610  1.00  0.00           H
ATOM   2815  C   SER A 190     103.430 116.290 151.840  1.00  0.00           C
ATOM   2816  O   SER A 190     104.220 115.860 152.730  1.00  0.00           O
ATOM   2817  N   ASP A 191     102.060 116.140 152.040  1.00  0.00           N
ATOM   2818  HN  ASP A 191     101.410 116.360 151.320  1.00  0.00           H
ATOM   2819  CA  ASP A 191     101.470 115.570 153.270  1.00  0.00           C
ATOM   2820  HA  ASP A 191     102.140 115.820 154.080  1.00  0.00           H
ATOM   2821  CB  ASP A 191     100.070 116.170 153.550  1.00  0.00           C
ATOM   2822  HB1 ASP A 191      99.400 116.020 152.680  1.00  0.00           H
ATOM   2823  HB2 ASP A 191      99.680 115.790 154.520  1.00  0.00           H
ATOM   2824  CG  ASP A 191     100.010 117.640 153.780  1.00  0.00           C
ATOM   2825  OD1 ASP A 191      98.900 118.260 153.870  1.00  0.00           O
ATOM   2826  OD2 ASP A 191     101.090 118.200 154.050  1.00  0.00           O
ATOM   2827  C   ASP A 191     101.430 114.020 153.210  1.00  0.00           C
ATOM   2828  O   ASP A 191     101.450 113.330 154.260  1.00  0.00           O
ATOM   2829  N   MET A 192     101.470 113.360 152.020  1.00  0.00           N
ATOM   2830  HN  MET A 192     101.190 113.820 151.180  1.00  0.00           H
ATOM   2831  CA  MET A 192     101.700 111.920 151.960  1.00  0.00           C
ATOM   2832  HA  MET A 192     100.990 111.440 152.620  1.00  0.00           H
ATOM   2833  CB  MET A 192     101.610 111.520 150.490  1.00  0.00           C
ATOM   2834  HB1 MET A 192     100.570 111.710 150.140  1.00  0.00           H
ATOM   2835  HB2 MET A 192     102.150 112.250 149.860  1.00  0.00           H
ATOM   2836  CG  MET A 192     102.190 110.100 150.080  1.00  0.00           C
ATOM   2837  HG1 MET A 192     101.710 109.470 150.860  1.00  0.00           H
ATOM   2838  HG2 MET A 192     103.270 110.040 150.340  1.00  0.00           H
ATOM   2839  SD  MET A 192     101.670 109.470 148.380  1.00  0.00           S
ATOM   2840  CE  MET A 192     101.420 107.790 148.920  1.00  0.00           C
ATOM   2841  HE1 MET A 192     101.220 107.120 148.050  1.00  0.00           H
ATOM   2842  HE2 MET A 192     102.350 107.450 149.430  1.00  0.00           H
ATOM   2843  HE3 MET A 192     100.560 107.820 149.620  1.00  0.00           H
ATOM   2844  C   MET A 192     103.090 111.540 152.500  1.00  0.00           C
ATOM   2845  O   MET A 192     103.140 110.540 153.240  1.00  0.00           O
ATOM   2846  N   GLU A 193     104.130 112.310 152.220  1.00  0.00           N
ATOM   2847  HN  GLU A 193     104.100 113.060 151.560  1.00  0.00           H
ATOM   2848  CA  GLU A 193     105.460 112.050 152.700  1.00  0.00           C
ATOM   2849  HA  GLU A 193     105.690 111.080 152.280  1.00  0.00           H
ATOM   2850  CB  GLU A 193     106.580 113.090 152.290  1.00  0.00           C
ATOM   2851  HB1 GLU A 193     106.420 114.100 152.720  1.00  0.00           H
ATOM   2852  HB2 GLU A 193     107.610 112.790 152.570  1.00  0.00           H
ATOM   2853  CG  GLU A 193     106.670 113.210 150.750  1.00  0.00           C
ATOM   2854  HG1 GLU A 193     105.740 113.510 150.230  1.00  0.00           H
ATOM   2855  HG2 GLU A 193     106.960 112.220 150.330  1.00  0.00           H
ATOM   2856  CD  GLU A 193     107.780 114.170 150.340  1.00  0.00           C
ATOM   2857  OE1 GLU A 193     107.980 114.390 149.090  1.00  0.00           O
ATOM   2858  OE2 GLU A 193     108.450 114.780 151.210  1.00  0.00           O
ATOM   2859  C   GLU A 193     105.670 112.040 154.260  1.00  0.00           C
ATOM   2860  O   GLU A 193     106.260 111.170 154.820  1.00  0.00           O
ATOM   2861  N   THR A 194     105.060 113.040 154.930  1.00  0.00           N
ATOM   2862  HN  THR A 194     104.630 113.850 154.540  1.00  0.00           H
ATOM   2863  CA  THR A 194     105.160 113.130 156.370  1.00  0.00           C
ATOM   2864  HA  THR A 194     106.220 113.180 156.570  1.00  0.00           H
ATOM   2865  CB  THR A 194     104.680 114.480 156.950  1.00  0.00           C
ATOM   2866  HB  THR A 194     105.090 114.510 157.980  1.00  0.00           H
ATOM   2867  OG1 THR A 194     103.310 114.680 156.920  1.00  0.00           O
ATOM   2868  HG1 THR A 194     103.220 115.610 157.140  1.00  0.00           H
ATOM   2869  CG2 THR A 194     105.290 115.650 156.170  1.00  0.00           C
ATOM   2870 HG21 THR A 194     106.400 115.650 156.130  1.00  0.00           H
ATOM   2871 HG22 THR A 194     104.810 115.720 155.170  1.00  0.00           H
ATOM   2872 HG23 THR A 194     105.120 116.600 156.740  1.00  0.00           H
ATOM   2873  C   THR A 194     104.530 111.990 157.230  1.00  0.00           C
ATOM   2874  O   THR A 194     104.800 111.790 158.440  1.00  0.00           O
ATOM   2875  N   HIS A 195     103.440 111.350 156.740  1.00  0.00           N
ATOM   2876  HN  HIS A 195     103.080 111.510 155.830  1.00  0.00           H
ATOM   2877  CA  HIS A 195     102.670 110.300 157.550  1.00  0.00           C
ATOM   2878  HA  HIS A 195     101.920 109.850 156.930  1.00  0.00           H
ATOM   2879  CB  HIS A 195     103.640 109.060 157.830  1.00  0.00           C
ATOM   2880  HB1 HIS A 195     104.220 108.810 156.920  1.00  0.00           H
ATOM   2881  HB2 HIS A 195     104.260 109.480 158.650  1.00  0.00           H
ATOM   2882  ND1 HIS A 195     102.930 107.140 159.320  1.00  0.00           N
ATOM   2883  CG  HIS A 195     102.800 107.810 158.110  1.00  0.00           C
ATOM   2884  CE1 HIS A 195     102.210 106.050 159.090  1.00  0.00           C
ATOM   2885  HE1 HIS A 195     102.050 105.180 159.730  1.00  0.00           H
ATOM   2886  NE2 HIS A 195     101.650 105.980 157.850  1.00  0.00           N
ATOM   2887  HE2 HIS A 195     101.360 105.120 157.420  1.00  0.00           H
ATOM   2888  CD2 HIS A 195     102.030 107.130 157.210  1.00  0.00           C
ATOM   2889  HD2 HIS A 195     101.720 107.250 156.180  1.00  0.00           H
ATOM   2890  C   HIS A 195     101.930 110.870 158.750  1.00  0.00           C
ATOM   2891  O   HIS A 195     101.720 110.180 159.760  1.00  0.00           O
ATOM   2892  N   GLY A 196     101.630 112.130 158.730  1.00  0.00           N
ATOM   2893  HN  GLY A 196     101.980 112.580 157.910  1.00  0.00           H
ATOM   2894  CA  GLY A 196     100.910 112.880 159.760  1.00  0.00           C
ATOM   2895  HA1 GLY A 196     100.280 112.190 160.290  1.00  0.00           H
ATOM   2896  HA2 GLY A 196     100.420 113.700 159.250  1.00  0.00           H
ATOM   2897  C   GLY A 196     101.800 113.710 160.670  1.00  0.00           C
ATOM   2898  O   GLY A 196     101.400 114.450 161.560  1.00  0.00           O
ATOM   2899  N   ALA A 197     103.140 113.690 160.400  1.00  0.00           N
ATOM   2900  HN  ALA A 197     103.400 113.020 159.710  1.00  0.00           H
ATOM   2901  CA  ALA A 197     104.180 114.110 161.350  1.00  0.00           C
ATOM   2902  HA  ALA A 197     103.880 113.810 162.340  1.00  0.00           H
ATOM   2903  CB  ALA A 197     105.540 113.450 160.990  1.00  0.00           C
ATOM   2904  HB1 ALA A 197     105.470 112.340 160.930  1.00  0.00           H
ATOM   2905  HB2 ALA A 197     105.830 113.740 159.950  1.00  0.00           H
ATOM   2906  HB3 ALA A 197     106.330 113.820 161.680  1.00  0.00           H
ATOM   2907  C   ALA A 197     104.240 115.670 161.300  1.00  0.00           C
ATOM   2908  O   ALA A 197     105.190 116.210 160.730  1.00  0.00           O
ATOM   2909  N   HIS A 198     103.300 116.380 161.900  1.00  0.00           N
ATOM   2910  HN  HIS A 198     102.560 115.870 162.330  1.00  0.00           H
ATOM   2911  CA  HIS A 198     103.140 117.830 161.820  1.00  0.00           C
ATOM   2912  HA  HIS A 198     104.140 118.190 162.000  1.00  0.00           H
ATOM   2913  CB  HIS A 198     102.600 118.250 160.450  1.00  0.00           C
ATOM   2914  HB1 HIS A 198     103.150 117.610 159.720  1.00  0.00           H
ATOM   2915  HB2 HIS A 198     101.510 118.050 160.470  1.00  0.00           H
ATOM   2916  ND1 HIS A 198     104.250 120.200 160.400  1.00  0.00           N
ATOM   2917  CG  HIS A 198     102.920 119.660 160.220  1.00  0.00           C
ATOM   2918  CE1 HIS A 198     104.110 121.450 159.980  1.00  0.00           C
ATOM   2919  HE1 HIS A 198     104.930 122.160 160.110  1.00  0.00           H
ATOM   2920  NE2 HIS A 198     102.870 121.770 159.560  1.00  0.00           N
ATOM   2921  HE2 HIS A 198     102.540 122.680 159.310  1.00  0.00           H
ATOM   2922  CD2 HIS A 198     102.160 120.610 159.650  1.00  0.00           C
ATOM   2923  HD2 HIS A 198     101.110 120.450 159.410  1.00  0.00           H
ATOM   2924  C   HIS A 198     102.310 118.290 163.040  1.00  0.00           C
ATOM   2925  O   HIS A 198     101.720 117.610 163.920  1.00  0.00           O
ATOM   2926  N   THR A 199     102.290 119.650 163.210  1.00  0.00           N
ATOM   2927  HN  THR A 199     102.750 120.280 162.590  1.00  0.00           H
ATOM   2928  CA  THR A 199     101.560 120.310 164.270  1.00  0.00           C
ATOM   2929  HA  THR A 199     101.440 119.600 165.070  1.00  0.00           H
ATOM   2930  CB  THR A 199     102.160 121.600 164.750  1.00  0.00           C
ATOM   2931  HB  THR A 199     101.490 122.220 165.390  1.00  0.00           H
ATOM   2932  OG1 THR A 199     102.590 122.530 163.680  1.00  0.00           O
ATOM   2933  HG1 THR A 199     102.380 123.380 164.090  1.00  0.00           H
ATOM   2934  CG2 THR A 199     103.410 121.240 165.640  1.00  0.00           C
ATOM   2935 HG21 THR A 199     103.830 122.230 165.950  1.00  0.00           H
ATOM   2936 HG22 THR A 199     103.250 120.730 166.610  1.00  0.00           H
ATOM   2937 HG23 THR A 199     104.170 120.790 164.970  1.00  0.00           H
ATOM   2938  C   THR A 199     100.170 120.620 163.790  1.00  0.00           C
ATOM   2939  O   THR A 199      99.890 120.910 162.630  1.00  0.00           O
ATOM   2940  N   ALA A 200      99.220 120.690 164.710  1.00  0.00           N
ATOM   2941  HN  ALA A 200      99.250 120.460 165.680  1.00  0.00           H
ATOM   2942  CA  ALA A 200      97.890 121.150 164.330  1.00  0.00           C
ATOM   2943  HA  ALA A 200      97.550 120.540 163.500  1.00  0.00           H
ATOM   2944  CB  ALA A 200      96.830 120.920 165.490  1.00  0.00           C
ATOM   2945  HB1 ALA A 200      95.750 121.060 165.290  1.00  0.00           H
ATOM   2946  HB2 ALA A 200      96.940 119.890 165.890  1.00  0.00           H
ATOM   2947  HB3 ALA A 200      97.130 121.480 166.400  1.00  0.00           H
ATOM   2948  C   ALA A 200      97.700 122.630 163.810  1.00  0.00           C
ATOM   2949  O   ALA A 200      98.230 123.530 164.430  1.00  0.00           O
ATOM   2950  N   LEU A 201      97.140 122.780 162.630  1.00  0.00           N
ATOM   2951  HN  LEU A 201      96.660 121.980 162.270  1.00  0.00           H
ATOM   2952  CA  LEU A 201      97.190 123.990 161.910  1.00  0.00           C
ATOM   2953  HA  LEU A 201      97.900 124.660 162.350  1.00  0.00           H
ATOM   2954  CB  LEU A 201      97.630 123.880 160.440  1.00  0.00           C
ATOM   2955  HB1 LEU A 201      96.780 123.420 159.890  1.00  0.00           H
ATOM   2956  HB2 LEU A 201      97.730 124.890 160.010  1.00  0.00           H
ATOM   2957  CG  LEU A 201      98.900 123.030 160.230  1.00  0.00           C
ATOM   2958  HG  LEU A 201      98.770 121.980 160.580  1.00  0.00           H
ATOM   2959  CD1 LEU A 201      99.180 122.970 158.700  1.00  0.00           C
ATOM   2960 HD11 LEU A 201      99.350 123.990 158.300  1.00  0.00           H
ATOM   2961 HD12 LEU A 201     100.120 122.420 158.490  1.00  0.00           H
ATOM   2962 HD13 LEU A 201      98.350 122.470 158.150  1.00  0.00           H
ATOM   2963  CD2 LEU A 201     100.110 123.580 160.980  1.00  0.00           C
ATOM   2964 HD21 LEU A 201     100.910 122.800 160.940  1.00  0.00           H
ATOM   2965 HD22 LEU A 201     100.550 124.510 160.560  1.00  0.00           H
ATOM   2966 HD23 LEU A 201      99.900 123.740 162.050  1.00  0.00           H
ATOM   2967  C   LEU A 201      95.750 124.580 161.890  1.00  0.00           C
ATOM   2968  O   LEU A 201      94.860 123.770 162.060  1.00  0.00           O
ATOM   2969  N   PRO A 202      95.450 125.870 161.630  1.00  0.00           N
ATOM   2970  CD  PRO A 202      96.480 126.930 161.630  1.00  0.00           C
ATOM   2971  HD1 PRO A 202      97.070 127.070 160.700  1.00  0.00           H
ATOM   2972  HD2 PRO A 202      97.260 126.620 162.370  1.00  0.00           H
ATOM   2973  CA  PRO A 202      94.090 126.440 161.810  1.00  0.00           C
ATOM   2974  HA  PRO A 202      93.790 125.940 162.720  1.00  0.00           H
ATOM   2975  CB  PRO A 202      94.230 127.960 161.810  1.00  0.00           C
ATOM   2976  HB1 PRO A 202      94.140 128.420 160.800  1.00  0.00           H
ATOM   2977  HB2 PRO A 202      93.560 128.470 162.530  1.00  0.00           H
ATOM   2978  CG  PRO A 202      95.700 128.100 162.150  1.00  0.00           C
ATOM   2979  HG1 PRO A 202      95.860 128.010 163.250  1.00  0.00           H
ATOM   2980  HG2 PRO A 202      96.070 129.120 161.900  1.00  0.00           H
ATOM   2981  C   PRO A 202      93.100 125.940 160.820  1.00  0.00           C
ATOM   2982  O   PRO A 202      91.900 125.850 161.120  1.00  0.00           O
ATOM   2983  N   GLN A 203      93.630 125.600 159.630  1.00  0.00           N
ATOM   2984  HN  GLN A 203      94.610 125.630 159.460  1.00  0.00           H
ATOM   2985  CA  GLN A 203      92.880 124.870 158.540  1.00  0.00           C
ATOM   2986  HA  GLN A 203      91.850 125.160 158.450  1.00  0.00           H
ATOM   2987  CB  GLN A 203      93.520 125.260 157.180  1.00  0.00           C
ATOM   2988  HB1 GLN A 203      94.540 124.830 157.140  1.00  0.00           H
ATOM   2989  HB2 GLN A 203      92.870 124.720 156.460  1.00  0.00           H
ATOM   2990  CG  GLN A 203      93.490 126.740 156.750  1.00  0.00           C
ATOM   2991  HG1 GLN A 203      93.640 126.920 155.660  1.00  0.00           H
ATOM   2992  HG2 GLN A 203      94.230 127.370 157.290  1.00  0.00           H
ATOM   2993  CD  GLN A 203      92.070 127.400 157.030  1.00  0.00           C
ATOM   2994  OE1 GLN A 203      91.650 127.840 158.130  1.00  0.00           O
ATOM   2995  NE2 GLN A 203      91.260 127.410 155.970  1.00  0.00           N
ATOM   2996 HE21 GLN A 203      91.580 127.160 155.060  1.00  0.00           H
ATOM   2997 HE22 GLN A 203      90.370 127.870 156.050  1.00  0.00           H
ATOM   2998  C   GLN A 203      92.860 123.300 158.780  1.00  0.00           C
ATOM   2999  O   GLN A 203      92.250 122.570 157.990  1.00  0.00           O
ATOM   3000  N   LEU A 204      93.510 122.730 159.770  1.00  0.00           N
ATOM   3001  HN  LEU A 204      94.110 123.240 160.390  1.00  0.00           H
ATOM   3002  CA  LEU A 204      93.260 121.370 160.220  1.00  0.00           C
ATOM   3003  HA  LEU A 204      93.010 120.740 159.380  1.00  0.00           H
ATOM   3004  CB  LEU A 204      94.500 120.750 160.900  1.00  0.00           C
ATOM   3005  HB1 LEU A 204      95.370 120.750 160.210  1.00  0.00           H
ATOM   3006  HB2 LEU A 204      94.720 121.490 161.690  1.00  0.00           H
ATOM   3007  CG  LEU A 204      94.290 119.340 161.450  1.00  0.00           C
ATOM   3008  HG  LEU A 204      93.450 119.200 162.170  1.00  0.00           H
ATOM   3009  CD1 LEU A 204      94.150 118.230 160.390  1.00  0.00           C
ATOM   3010 HD11 LEU A 204      93.240 118.280 159.760  1.00  0.00           H
ATOM   3011 HD12 LEU A 204      95.110 118.230 159.830  1.00  0.00           H
ATOM   3012 HD13 LEU A 204      94.030 117.320 161.010  1.00  0.00           H
ATOM   3013  CD2 LEU A 204      95.630 118.970 162.280  1.00  0.00           C
ATOM   3014 HD21 LEU A 204      95.440 117.920 162.610  1.00  0.00           H
ATOM   3015 HD22 LEU A 204      96.490 119.030 161.590  1.00  0.00           H
ATOM   3016 HD23 LEU A 204      95.860 119.700 163.090  1.00  0.00           H
ATOM   3017  C   LEU A 204      92.050 121.240 161.100  1.00  0.00           C
ATOM   3018  O   LEU A 204      91.930 122.060 162.000  1.00  0.00           O
ATOM   3019  N   LEU A 205      91.180 120.210 160.880  1.00  0.00           N
ATOM   3020  HN  LEU A 205      91.330 119.680 160.050  1.00  0.00           H
ATOM   3021  CA  LEU A 205      90.180 119.840 161.860  1.00  0.00           C
ATOM   3022  HA  LEU A 205      90.070 120.600 162.610  1.00  0.00           H
ATOM   3023  CB  LEU A 205      88.780 119.480 161.120  1.00  0.00           C
ATOM   3024  HB1 LEU A 205      89.110 118.750 160.350  1.00  0.00           H
ATOM   3025  HB2 LEU A 205      88.040 119.060 161.830  1.00  0.00           H
ATOM   3026  CG  LEU A 205      88.080 120.660 160.390  1.00  0.00           C
ATOM   3027  HG  LEU A 205      88.890 121.050 159.740  1.00  0.00           H
ATOM   3028  CD1 LEU A 205      87.000 120.120 159.430  1.00  0.00           C
ATOM   3029 HD11 LEU A 205      86.480 121.030 159.070  1.00  0.00           H
ATOM   3030 HD12 LEU A 205      87.380 119.570 158.540  1.00  0.00           H
ATOM   3031 HD13 LEU A 205      86.270 119.510 160.010  1.00  0.00           H
ATOM   3032  CD2 LEU A 205      87.510 121.680 161.390  1.00  0.00           C
ATOM   3033 HD21 LEU A 205      87.080 121.140 162.260  1.00  0.00           H
ATOM   3034 HD22 LEU A 205      88.380 122.280 161.710  1.00  0.00           H
ATOM   3035 HD23 LEU A 205      86.720 122.330 160.960  1.00  0.00           H
ATOM   3036  C   LEU A 205      90.770 118.660 162.600  1.00  0.00           C
ATOM   3037  O   LEU A 205      91.230 118.870 163.670  1.00  0.00           O
ATOM   3038  N   LEU A 206      90.770 117.460 162.030  1.00  0.00           N
ATOM   3039  HN  LEU A 206      90.440 117.360 161.100  1.00  0.00           H
ATOM   3040  CA  LEU A 206      91.190 116.280 162.710  1.00  0.00           C
ATOM   3041  HA  LEU A 206      91.680 116.580 163.620  1.00  0.00           H
ATOM   3042  CB  LEU A 206      89.980 115.420 162.940  1.00  0.00           C
ATOM   3043  HB1 LEU A 206      89.250 115.910 163.630  1.00  0.00           H
ATOM   3044  HB2 LEU A 206      89.430 115.330 161.980  1.00  0.00           H
ATOM   3045  CG  LEU A 206      90.230 114.010 163.610  1.00  0.00           C
ATOM   3046  HG  LEU A 206      90.990 113.380 163.100  1.00  0.00           H
ATOM   3047  CD1 LEU A 206      90.630 114.220 165.090  1.00  0.00           C
ATOM   3048 HD11 LEU A 206      91.610 114.740 165.090  1.00  0.00           H
ATOM   3049 HD12 LEU A 206      89.940 114.930 165.590  1.00  0.00           H
ATOM   3050 HD13 LEU A 206      90.800 113.350 165.760  1.00  0.00           H
ATOM   3051  CD2 LEU A 206      88.900 113.200 163.500  1.00  0.00           C
ATOM   3052 HD21 LEU A 206      88.520 113.120 162.460  1.00  0.00           H
ATOM   3053 HD22 LEU A 206      88.990 112.150 163.850  1.00  0.00           H
ATOM   3054 HD23 LEU A 206      88.060 113.690 164.030  1.00  0.00           H
ATOM   3055  C   LEU A 206      92.200 115.560 161.950  1.00  0.00           C
ATOM   3056  O   LEU A 206      91.920 115.130 160.800  1.00  0.00           O
ATOM   3057  N   GLN A 207      93.400 115.540 162.530  1.00  0.00           N
ATOM   3058  HN  GLN A 207      93.550 116.040 163.380  1.00  0.00           H
ATOM   3059  CA  GLN A 207      94.480 114.610 162.160  1.00  0.00           C
ATOM   3060  HA  GLN A 207      94.340 114.100 161.220  1.00  0.00           H
ATOM   3061  CB  GLN A 207      95.830 115.400 162.040  1.00  0.00           C
ATOM   3062  HB1 GLN A 207      95.660 116.200 161.300  1.00  0.00           H
ATOM   3063  HB2 GLN A 207      96.070 115.850 163.030  1.00  0.00           H
ATOM   3064  CG  GLN A 207      97.010 114.680 161.460  1.00  0.00           C
ATOM   3065  HG1 GLN A 207      97.340 114.010 162.280  1.00  0.00           H
ATOM   3066  HG2 GLN A 207      97.840 115.400 161.270  1.00  0.00           H
ATOM   3067  CD  GLN A 207      96.900 113.880 160.150  1.00  0.00           C
ATOM   3068  OE1 GLN A 207      96.990 114.360 159.010  1.00  0.00           O
ATOM   3069  NE2 GLN A 207      96.750 112.580 160.290  1.00  0.00           N
ATOM   3070 HE21 GLN A 207      96.600 112.270 161.230  1.00  0.00           H
ATOM   3071 HE22 GLN A 207      96.740 112.030 159.460  1.00  0.00           H
ATOM   3072  C   GLN A 207      94.450 113.600 163.300  1.00  0.00           C
ATOM   3073  O   GLN A 207      94.670 113.880 164.460  1.00  0.00           O
ATOM   3074  N   GLU A 208      94.270 112.320 162.930  1.00  0.00           N
ATOM   3075  HN  GLU A 208      93.990 112.080 162.000  1.00  0.00           H
ATOM   3076  CA  GLU A 208      94.210 111.220 163.920  1.00  0.00           C
ATOM   3077  HA  GLU A 208      94.590 111.560 164.870  1.00  0.00           H
ATOM   3078  CB  GLU A 208      92.740 110.700 164.010  1.00  0.00           C
ATOM   3079  HB1 GLU A 208      91.970 111.490 164.140  1.00  0.00           H
ATOM   3080  HB2 GLU A 208      92.640 110.100 163.080  1.00  0.00           H
ATOM   3081  CG  GLU A 208      92.580 109.690 165.200  1.00  0.00           C
ATOM   3082  HG1 GLU A 208      93.190 108.790 164.950  1.00  0.00           H
ATOM   3083  HG2 GLU A 208      91.540 109.310 165.160  1.00  0.00           H
ATOM   3084  CD  GLU A 208      93.140 110.300 166.450  1.00  0.00           C
ATOM   3085  OE1 GLU A 208      94.350 110.020 166.690  1.00  0.00           O
ATOM   3086  OE2 GLU A 208      92.500 111.090 167.200  1.00  0.00           O
ATOM   3087  C   GLU A 208      95.230 110.120 163.450  1.00  0.00           C
ATOM   3088  O   GLU A 208      94.990 109.520 162.410  1.00  0.00           O
ATOM   3089  N   ASN A 209      96.230 109.840 164.330  1.00  0.00           N
ATOM   3090  HN  ASN A 209      96.410 110.390 165.140  1.00  0.00           H
ATOM   3091  CA  ASN A 209      97.320 108.870 164.090  1.00  0.00           C
ATOM   3092  HA  ASN A 209      97.070 108.350 163.180  1.00  0.00           H
ATOM   3093  CB  ASN A 209      98.670 109.520 163.990  1.00  0.00           C
ATOM   3094  HB1 ASN A 209      98.780 110.230 164.830  1.00  0.00           H
ATOM   3095  HB2 ASN A 209      99.530 108.810 163.960  1.00  0.00           H
ATOM   3096  CG  ASN A 209      98.560 110.360 162.720  1.00  0.00           C
ATOM   3097  OD1 ASN A 209      98.280 111.530 162.800  1.00  0.00           O
ATOM   3098  ND2 ASN A 209      98.960 109.860 161.530  1.00  0.00           N
ATOM   3099 HD21 ASN A 209      99.410 108.970 161.440  1.00  0.00           H
ATOM   3100 HD22 ASN A 209      98.960 110.480 160.750  1.00  0.00           H
ATOM   3101  C   ASN A 209      97.220 107.780 165.190  1.00  0.00           C
ATOM   3102  O   ASN A 209      98.070 106.940 165.330  1.00  0.00           O
ATOM   3103  N   TRP A 210      96.080 107.710 165.950  1.00  0.00           N
ATOM   3104  HN  TRP A 210      95.350 108.380 165.810  1.00  0.00           H
ATOM   3105  CA  TRP A 210      95.720 106.570 166.790  1.00  0.00           C
ATOM   3106  HA  TRP A 210      94.690 106.590 167.100  1.00  0.00           H
ATOM   3107  CB  TRP A 210      95.610 105.250 166.050  1.00  0.00           C
ATOM   3108  HB1 TRP A 210      96.650 105.100 165.700  1.00  0.00           H
ATOM   3109  HB2 TRP A 210      95.330 104.390 166.700  1.00  0.00           H
ATOM   3110  CG  TRP A 210      94.660 105.170 164.900  1.00  0.00           C
ATOM   3111  CD1 TRP A 210      94.940 104.640 163.640  1.00  0.00           C
ATOM   3112  HD1 TRP A 210      95.880 104.160 163.410  1.00  0.00           H
ATOM   3113  NE1 TRP A 210      93.790 104.730 162.820  1.00  0.00           N
ATOM   3114  HE1 TRP A 210      93.520 104.250 162.020  1.00  0.00           H
ATOM   3115  CE2 TRP A 210      92.830 105.400 163.470  1.00  0.00           C
ATOM   3116  CD2 TRP A 210      93.280 105.700 164.800  1.00  0.00           C
ATOM   3117  CE3 TRP A 210      92.390 106.280 165.680  1.00  0.00           C
ATOM   3118  HE3 TRP A 210      92.630 106.480 166.710  1.00  0.00           H
ATOM   3119  CZ3 TRP A 210      91.040 106.500 165.350  1.00  0.00           C
ATOM   3120  HZ3 TRP A 210      90.340 106.720 166.150  1.00  0.00           H
ATOM   3121  CZ2 TRP A 210      91.470 105.620 163.110  1.00  0.00           C
ATOM   3122  HZ2 TRP A 210      91.180 105.320 162.110  1.00  0.00           H
ATOM   3123  CH2 TRP A 210      90.600 106.220 164.060  1.00  0.00           C
ATOM   3124  HH2 TRP A 210      89.570 106.440 163.780  1.00  0.00           H
ATOM   3125  C   TRP A 210      96.520 106.540 168.070  1.00  0.00           C
ATOM   3126  O   TRP A 210      96.770 105.410 168.590  1.00  0.00           O
ATOM   3127  N   ASP A 211      96.910 107.740 168.520  1.00  0.00           N
ATOM   3128  HN  ASP A 211      96.850 108.540 167.930  1.00  0.00           H
ATOM   3129  CA  ASP A 211      97.580 108.050 169.820  1.00  0.00           C
ATOM   3130  HA  ASP A 211      98.490 107.460 169.800  1.00  0.00           H
ATOM   3131  CB  ASP A 211      97.930 109.550 169.910  1.00  0.00           C
ATOM   3132  HB1 ASP A 211      97.020 110.130 169.660  1.00  0.00           H
ATOM   3133  HB2 ASP A 211      98.240 109.690 170.970  1.00  0.00           H
ATOM   3134  CG  ASP A 211      98.980 109.830 168.930  1.00  0.00           C
ATOM   3135  OD1 ASP A 211      99.900 109.070 168.670  1.00  0.00           O
ATOM   3136  OD2 ASP A 211      98.860 110.930 168.400  1.00  0.00           O
ATOM   3137  C   ASP A 211      96.710 107.550 170.930  1.00  0.00           C
ATOM   3138  O   ASP A 211      97.120 106.870 171.870  1.00  0.00           O
ATOM   3139  N   ASN A 212      95.430 107.960 170.920  1.00  0.00           N
ATOM   3140  HN  ASN A 212      95.090 108.680 170.310  1.00  0.00           H
ATOM   3141  CA  ASN A 212      94.370 107.490 171.760  1.00  0.00           C
ATOM   3142  HA  ASN A 212      94.550 106.440 171.960  1.00  0.00           H
ATOM   3143  CB  ASN A 212      94.170 108.310 173.120  1.00  0.00           C
ATOM   3144  HB1 ASN A 212      95.130 108.300 173.680  1.00  0.00           H
ATOM   3145  HB2 ASN A 212      93.840 109.360 172.980  1.00  0.00           H
ATOM   3146  CG  ASN A 212      93.060 107.660 173.990  1.00  0.00           C
ATOM   3147  OD1 ASN A 212      92.270 106.820 173.640  1.00  0.00           O
ATOM   3148  ND2 ASN A 212      93.080 107.980 175.350  1.00  0.00           N
ATOM   3149 HD21 ASN A 212      93.960 108.170 175.780  1.00  0.00           H
ATOM   3150 HD22 ASN A 212      92.360 107.540 175.890  1.00  0.00           H
ATOM   3151  C   ASN A 212      93.110 107.300 170.970  1.00  0.00           C
ATOM   3152  O   ASN A 212      92.480 108.250 170.590  1.00  0.00           O
ATOM   3153  N   VAL A 213      92.730 106.090 170.720  1.00  0.00           N
ATOM   3154  HN  VAL A 213      93.220 105.320 171.130  1.00  0.00           H
ATOM   3155  CA  VAL A 213      91.680 105.710 169.860  1.00  0.00           C
ATOM   3156  HA  VAL A 213      91.720 106.280 168.940  1.00  0.00           H
ATOM   3157  CB  VAL A 213      91.790 104.220 169.600  1.00  0.00           C
ATOM   3158  HB  VAL A 213      91.630 103.700 170.570  1.00  0.00           H
ATOM   3159  CG1 VAL A 213      90.700 103.700 168.600  1.00  0.00           C
ATOM   3160 HG11 VAL A 213      90.610 104.490 167.820  1.00  0.00           H
ATOM   3161 HG12 VAL A 213      91.110 102.740 168.250  1.00  0.00           H
ATOM   3162 HG13 VAL A 213      89.670 103.500 168.970  1.00  0.00           H
ATOM   3163  CG2 VAL A 213      93.140 103.970 168.940  1.00  0.00           C
ATOM   3164 HG21 VAL A 213      93.880 103.980 169.770  1.00  0.00           H
ATOM   3165 HG22 VAL A 213      93.260 102.920 168.580  1.00  0.00           H
ATOM   3166 HG23 VAL A 213      93.380 104.670 168.120  1.00  0.00           H
ATOM   3167  C   VAL A 213      90.310 106.200 170.280  1.00  0.00           C
ATOM   3168  O   VAL A 213      89.530 106.620 169.450  1.00  0.00           O
ATOM   3169  N   LYS A 214      90.100 106.280 171.620  1.00  0.00           N
ATOM   3170  HN  LYS A 214      90.810 105.950 172.240  1.00  0.00           H
ATOM   3171  CA  LYS A 214      88.790 106.650 172.120  1.00  0.00           C
ATOM   3172  HA  LYS A 214      88.100 106.580 171.290  1.00  0.00           H
ATOM   3173  CB  LYS A 214      88.270 105.640 173.160  1.00  0.00           C
ATOM   3174  HB1 LYS A 214      87.400 106.060 173.710  1.00  0.00           H
ATOM   3175  HB2 LYS A 214      88.030 104.750 172.540  1.00  0.00           H
ATOM   3176  CG  LYS A 214      89.280 105.190 174.240  1.00  0.00           C
ATOM   3177  HG1 LYS A 214      88.760 104.850 175.160  1.00  0.00           H
ATOM   3178  HG2 LYS A 214      89.960 106.020 174.550  1.00  0.00           H
ATOM   3179  CD  LYS A 214      90.200 103.980 173.790  1.00  0.00           C
ATOM   3180  HD1 LYS A 214      90.610 104.090 172.760  1.00  0.00           H
ATOM   3181  HD2 LYS A 214      89.680 103.020 173.980  1.00  0.00           H
ATOM   3182  CE  LYS A 214      91.500 103.840 174.680  1.00  0.00           C
ATOM   3183  HE1 LYS A 214      91.520 104.000 175.780  1.00  0.00           H
ATOM   3184  HE2 LYS A 214      92.210 104.630 174.350  1.00  0.00           H
ATOM   3185  NZ  LYS A 214      92.100 102.520 174.450  1.00  0.00           N
ATOM   3186  HZ1 LYS A 214      92.970 102.320 174.980  1.00  0.00           H
ATOM   3187  HZ2 LYS A 214      91.470 101.760 174.770  1.00  0.00           H
ATOM   3188  HZ3 LYS A 214      92.310 102.360 173.440  1.00  0.00           H
ATOM   3189  C   LYS A 214      88.680 108.110 172.670  1.00  0.00           C
ATOM   3190  O   LYS A 214      87.740 108.480 173.340  1.00  0.00           O
ATOM   3191  N   HIS A 215      89.730 108.950 172.390  1.00  0.00           N
ATOM   3192  HN  HIS A 215      90.510 108.570 171.900  1.00  0.00           H
ATOM   3193  CA  HIS A 215      89.830 110.330 172.650  1.00  0.00           C
ATOM   3194  HA  HIS A 215      89.650 110.500 173.710  1.00  0.00           H
ATOM   3195  CB  HIS A 215      91.270 110.860 172.460  1.00  0.00           C
ATOM   3196  HB1 HIS A 215      91.810 110.460 173.350  1.00  0.00           H
ATOM   3197  HB2 HIS A 215      91.660 110.420 171.510  1.00  0.00           H
ATOM   3198  ND1 HIS A 215      91.120 113.100 173.480  1.00  0.00           N
ATOM   3199  CG  HIS A 215      91.390 112.380 172.270  1.00  0.00           C
ATOM   3200  CE1 HIS A 215      91.200 114.300 173.010  1.00  0.00           C
ATOM   3201  HE1 HIS A 215      90.870 115.170 173.580  1.00  0.00           H
ATOM   3202  NE2 HIS A 215      91.490 114.440 171.650  1.00  0.00           N
ATOM   3203  HE2 HIS A 215      91.450 115.320 171.190  1.00  0.00           H
ATOM   3204  CD2 HIS A 215      91.650 113.180 171.190  1.00  0.00           C
ATOM   3205  HD2 HIS A 215      91.580 112.860 170.160  1.00  0.00           H
ATOM   3206  C   HIS A 215      88.760 111.130 171.940  1.00  0.00           C
ATOM   3207  O   HIS A 215      87.820 111.700 172.490  1.00  0.00           O
ATOM   3208  N   ALA A 216      88.820 111.090 170.610  1.00  0.00           N
ATOM   3209  HN  ALA A 216      89.610 110.590 170.270  1.00  0.00           H
ATOM   3210  CA  ALA A 216      87.940 111.770 169.720  1.00  0.00           C
ATOM   3211  HA  ALA A 216      87.570 112.600 170.300  1.00  0.00           H
ATOM   3212  CB  ALA A 216      88.680 112.360 168.550  1.00  0.00           C
ATOM   3213  HB1 ALA A 216      89.280 113.240 168.850  1.00  0.00           H
ATOM   3214  HB2 ALA A 216      89.430 111.650 168.130  1.00  0.00           H
ATOM   3215  HB3 ALA A 216      87.950 112.770 167.820  1.00  0.00           H
ATOM   3216  C   ALA A 216      86.740 110.990 169.330  1.00  0.00           C
ATOM   3217  O   ALA A 216      85.620 111.460 169.110  1.00  0.00           O
ATOM   3218  N   TRP A 217      86.790 109.630 169.350  1.00  0.00           N
ATOM   3219  HN  TRP A 217      87.640 109.240 169.700  1.00  0.00           H
ATOM   3220  CA  TRP A 217      85.810 108.760 168.740  1.00  0.00           C
ATOM   3221  HA  TRP A 217      85.100 109.320 168.150  1.00  0.00           H
ATOM   3222  CB  TRP A 217      86.460 107.720 167.780  1.00  0.00           C
ATOM   3223  HB1 TRP A 217      87.110 107.050 168.380  1.00  0.00           H
ATOM   3224  HB2 TRP A 217      85.660 107.090 167.330  1.00  0.00           H
ATOM   3225  CG  TRP A 217      87.220 108.370 166.640  1.00  0.00           C
ATOM   3226  CD1 TRP A 217      88.420 108.980 166.620  1.00  0.00           C
ATOM   3227  HD1 TRP A 217      89.180 108.950 167.370  1.00  0.00           H
ATOM   3228  NE1 TRP A 217      88.720 109.340 165.320  1.00  0.00           N
ATOM   3229  HE1 TRP A 217      89.630 109.430 164.990  1.00  0.00           H
ATOM   3230  CE2 TRP A 217      87.660 109.120 164.530  1.00  0.00           C
ATOM   3231  CD2 TRP A 217      86.700 108.550 165.310  1.00  0.00           C
ATOM   3232  CE3 TRP A 217      85.490 108.220 164.750  1.00  0.00           C
ATOM   3233  HE3 TRP A 217      84.690 107.830 165.360  1.00  0.00           H
ATOM   3234  CZ3 TRP A 217      85.250 108.270 163.350  1.00  0.00           C
ATOM   3235  HZ3 TRP A 217      84.320 107.880 162.950  1.00  0.00           H
ATOM   3236  CZ2 TRP A 217      87.500 109.240 163.150  1.00  0.00           C
ATOM   3237  HZ2 TRP A 217      88.200 109.810 162.550  1.00  0.00           H
ATOM   3238  CH2 TRP A 217      86.280 108.940 162.540  1.00  0.00           C
ATOM   3239  HH2 TRP A 217      86.070 108.980 161.480  1.00  0.00           H
ATOM   3240  C   TRP A 217      85.110 107.910 169.760  1.00  0.00           C
ATOM   3241  O   TRP A 217      85.560 107.690 170.890  1.00  0.00           O
ATOM   3242  N   SER A 218      83.910 107.440 169.380  1.00  0.00           N
ATOM   3243  HN  SER A 218      83.560 107.820 168.530  1.00  0.00           H
ATOM   3244  CA  SER A 218      82.980 106.650 170.190  1.00  0.00           C
ATOM   3245  HA  SER A 218      83.420 106.460 171.160  1.00  0.00           H
ATOM   3246  CB  SER A 218      81.600 107.370 170.490  1.00  0.00           C
ATOM   3247  HB1 SER A 218      81.760 108.250 171.150  1.00  0.00           H
ATOM   3248  HB2 SER A 218      80.890 106.740 171.060  1.00  0.00           H
ATOM   3249  OG  SER A 218      81.000 107.870 169.350  1.00  0.00           O
ATOM   3250  HG1 SER A 218      81.670 108.340 168.840  1.00  0.00           H
ATOM   3251  C   SER A 218      82.620 105.310 169.560  1.00  0.00           C
ATOM   3252  O   SER A 218      82.630 105.290 168.330  1.00  0.00           O
ATOM   3253  N   PRO A 219      82.330 104.180 170.220  1.00  0.00           N
ATOM   3254  CD  PRO A 219      82.580 103.990 171.660  1.00  0.00           C
ATOM   3255  HD1 PRO A 219      81.660 104.160 172.260  1.00  0.00           H
ATOM   3256  HD2 PRO A 219      83.290 104.750 172.050  1.00  0.00           H
ATOM   3257  CA  PRO A 219      82.050 102.900 169.540  1.00  0.00           C
ATOM   3258  HA  PRO A 219      82.720 102.810 168.690  1.00  0.00           H
ATOM   3259  CB  PRO A 219      82.150 101.880 170.640  1.00  0.00           C
ATOM   3260  HB1 PRO A 219      81.220 101.730 171.230  1.00  0.00           H
ATOM   3261  HB2 PRO A 219      82.610 100.950 170.230  1.00  0.00           H
ATOM   3262  CG  PRO A 219      83.050 102.570 171.670  1.00  0.00           C
ATOM   3263  HG1 PRO A 219      84.110 102.420 171.380  1.00  0.00           H
ATOM   3264  HG2 PRO A 219      82.880 102.040 172.630  1.00  0.00           H
ATOM   3265  C   PRO A 219      80.630 102.860 168.870  1.00  0.00           C
ATOM   3266  O   PRO A 219      80.100 101.760 168.640  1.00  0.00           O
ATOM   3267  N   MET A 220      80.030 103.980 168.420  1.00  0.00           N
ATOM   3268  HN  MET A 220      80.520 104.800 168.700  1.00  0.00           H
ATOM   3269  CA  MET A 220      78.780 103.990 167.580  1.00  0.00           C
ATOM   3270  HA  MET A 220      78.480 105.020 167.730  1.00  0.00           H
ATOM   3271  CB  MET A 220      79.090 103.900 166.070  1.00  0.00           C
ATOM   3272  HB1 MET A 220      79.840 104.690 165.860  1.00  0.00           H
ATOM   3273  HB2 MET A 220      79.530 102.890 165.920  1.00  0.00           H
ATOM   3274  CG  MET A 220      77.870 104.160 165.240  1.00  0.00           C
ATOM   3275  HG1 MET A 220      77.210 104.910 165.730  1.00  0.00           H
ATOM   3276  HG2 MET A 220      77.250 103.230 165.210  1.00  0.00           H
ATOM   3277  SD  MET A 220      78.260 104.580 163.510  1.00  0.00           S
ATOM   3278  CE  MET A 220      76.550 104.250 163.040  1.00  0.00           C
ATOM   3279  HE1 MET A 220      76.210 103.260 163.400  1.00  0.00           H
ATOM   3280  HE2 MET A 220      75.910 105.000 163.570  1.00  0.00           H
ATOM   3281  HE3 MET A 220      76.330 104.280 161.960  1.00  0.00           H
ATOM   3282  C   MET A 220      77.620 103.120 168.150  1.00  0.00           C
ATOM   3283  O   MET A 220      76.930 102.380 167.440  1.00  0.00           O
ATOM   3284  N   LYS A 221      77.460 103.230 169.450  1.00  0.00           N
ATOM   3285  HN  LYS A 221      77.950 103.980 169.890  1.00  0.00           H
ATOM   3286  CA  LYS A 221      76.700 102.370 170.330  1.00  0.00           C
ATOM   3287  HA  LYS A 221      77.090 102.730 171.270  1.00  0.00           H
ATOM   3288  CB  LYS A 221      75.180 102.540 170.160  1.00  0.00           C
ATOM   3289  HB1 LYS A 221      74.950 103.630 170.100  1.00  0.00           H
ATOM   3290  HB2 LYS A 221      74.930 102.170 169.140  1.00  0.00           H
ATOM   3291  CG  LYS A 221      74.230 101.940 171.210  1.00  0.00           C
ATOM   3292  HG1 LYS A 221      74.670 102.230 172.180  1.00  0.00           H
ATOM   3293  HG2 LYS A 221      74.200 100.830 171.200  1.00  0.00           H
ATOM   3294  CD  LYS A 221      72.880 102.680 171.170  1.00  0.00           C
ATOM   3295  HD1 LYS A 221      73.010 103.780 171.290  1.00  0.00           H
ATOM   3296  HD2 LYS A 221      72.180 102.480 172.010  1.00  0.00           H
ATOM   3297  CE  LYS A 221      72.070 102.530 169.840  1.00  0.00           C
ATOM   3298  HE1 LYS A 221      72.690 102.790 168.960  1.00  0.00           H
ATOM   3299  HE2 LYS A 221      71.130 103.120 169.810  1.00  0.00           H
ATOM   3300  NZ  LYS A 221      71.660 101.130 169.700  1.00  0.00           N
ATOM   3301  HZ1 LYS A 221      71.610 100.700 170.640  1.00  0.00           H
ATOM   3302  HZ2 LYS A 221      70.820 100.950 169.130  1.00  0.00           H
ATOM   3303  HZ3 LYS A 221      72.510 100.700 169.280  1.00  0.00           H
ATOM   3304  C   LYS A 221      76.860 100.840 170.360  1.00  0.00           C
ATOM   3305  O   LYS A 221      76.770 100.290 171.470  1.00  0.00           O
ATOM   3306  N   ASP A 222      77.240 100.140 169.270  1.00  0.00           N
ATOM   3307  HN  ASP A 222      77.450 100.660 168.440  1.00  0.00           H
ATOM   3308  CA  ASP A 222      77.410  98.710 169.150  1.00  0.00           C
ATOM   3309  HA  ASP A 222      76.540  98.210 169.550  1.00  0.00           H
ATOM   3310  CB  ASP A 222      77.650  98.420 167.600  1.00  0.00           C
ATOM   3311  HB1 ASP A 222      78.270  99.250 167.190  1.00  0.00           H
ATOM   3312  HB2 ASP A 222      78.070  97.410 167.430  1.00  0.00           H
ATOM   3313  CG  ASP A 222      76.350  98.410 166.830  1.00  0.00           C
ATOM   3314  OD1 ASP A 222      76.430  98.450 165.580  1.00  0.00           O
ATOM   3315  OD2 ASP A 222      75.280  98.160 167.340  1.00  0.00           O
ATOM   3316  C   ASP A 222      78.450  98.140 170.030  1.00  0.00           C
ATOM   3317  O   ASP A 222      78.370  96.970 170.360  1.00  0.00           O
ATOM   3318  N   GLY A 223      79.540  98.780 170.370  1.00  0.00           N
ATOM   3319  HN  GLY A 223      79.600  99.720 170.030  1.00  0.00           H
ATOM   3320  CA  GLY A 223      80.260  98.300 171.560  1.00  0.00           C
ATOM   3321  HA1 GLY A 223      79.570  98.040 172.340  1.00  0.00           H
ATOM   3322  HA2 GLY A 223      80.980  99.040 171.900  1.00  0.00           H
ATOM   3323  C   GLY A 223      81.220  97.170 171.380  1.00  0.00           C
ATOM   3324  O   GLY A 223      81.510  96.410 172.320  1.00  0.00           O
ATOM   3325  N   SER A 224      81.670  96.980 170.100  1.00  0.00           N
ATOM   3326  HN  SER A 224      81.320  97.480 169.310  1.00  0.00           H
ATOM   3327  CA  SER A 224      82.750  96.080 169.650  1.00  0.00           C
ATOM   3328  HA  SER A 224      83.160  95.580 170.510  1.00  0.00           H
ATOM   3329  CB  SER A 224      82.300  94.980 168.630  1.00  0.00           C
ATOM   3330  HB1 SER A 224      82.140  95.420 167.630  1.00  0.00           H
ATOM   3331  HB2 SER A 224      81.380  94.460 168.970  1.00  0.00           H
ATOM   3332  OG  SER A 224      83.210  93.900 168.540  1.00  0.00           O
ATOM   3333  HG1 SER A 224      83.060  93.550 167.660  1.00  0.00           H
ATOM   3334  C   SER A 224      83.870  97.000 169.080  1.00  0.00           C
ATOM   3335  O   SER A 224      83.660  97.930 168.300  1.00  0.00           O
ATOM   3336  N   SER A 225      85.080  96.850 169.640  1.00  0.00           N
ATOM   3337  HN  SER A 225      85.180  96.180 170.370  1.00  0.00           H
ATOM   3338  CA  SER A 225      86.150  97.820 169.570  1.00  0.00           C
ATOM   3339  HA  SER A 225      85.730  98.790 169.350  1.00  0.00           H
ATOM   3340  CB  SER A 225      86.980  97.960 170.920  1.00  0.00           C
ATOM   3341  HB1 SER A 225      87.430  97.020 171.290  1.00  0.00           H
ATOM   3342  HB2 SER A 225      86.200  98.360 171.600  1.00  0.00           H
ATOM   3343  OG  SER A 225      87.960  98.990 170.850  1.00  0.00           O
ATOM   3344  HG1 SER A 225      88.580  98.880 170.130  1.00  0.00           H
ATOM   3345  C   SER A 225      87.110  97.460 168.410  1.00  0.00           C
ATOM   3346  O   SER A 225      87.740  96.360 168.530  1.00  0.00           O
ATOM   3347  N   PRO A 226      87.350  98.170 167.300  1.00  0.00           N
ATOM   3348  CD  PRO A 226      86.770  99.490 167.200  1.00  0.00           C
ATOM   3349  HD1 PRO A 226      87.140 100.270 167.910  1.00  0.00           H
ATOM   3350  HD2 PRO A 226      85.660  99.540 167.250  1.00  0.00           H
ATOM   3351  CA  PRO A 226      88.420  97.920 166.370  1.00  0.00           C
ATOM   3352  HA  PRO A 226      88.050  97.130 165.730  1.00  0.00           H
ATOM   3353  CB  PRO A 226      88.520  99.260 165.570  1.00  0.00           C
ATOM   3354  HB1 PRO A 226      89.300  99.840 166.110  1.00  0.00           H
ATOM   3355  HB2 PRO A 226      88.780  99.180 164.490  1.00  0.00           H
ATOM   3356  CG  PRO A 226      87.170  99.970 165.890  1.00  0.00           C
ATOM   3357  HG1 PRO A 226      86.370  99.800 165.140  1.00  0.00           H
ATOM   3358  HG2 PRO A 226      87.360 101.070 165.950  1.00  0.00           H
ATOM   3359  C   PRO A 226      89.750  97.480 167.120  1.00  0.00           C
ATOM   3360  O   PRO A 226      90.210  98.050 168.090  1.00  0.00           O
ATOM   3361  N   LYS A 227      90.460  96.480 166.560  1.00  0.00           N
ATOM   3362  HN  LYS A 227      90.160  96.040 165.720  1.00  0.00           H
ATOM   3363  CA  LYS A 227      91.780  96.180 167.030  1.00  0.00           C
ATOM   3364  HA  LYS A 227      91.740  96.210 168.110  1.00  0.00           H
ATOM   3365  CB  LYS A 227      92.260  94.780 166.620  1.00  0.00           C
ATOM   3366  HB1 LYS A 227      92.440  94.720 165.530  1.00  0.00           H
ATOM   3367  HB2 LYS A 227      93.220  94.610 167.150  1.00  0.00           H
ATOM   3368  CG  LYS A 227      91.430  93.640 167.140  1.00  0.00           C
ATOM   3369  HG1 LYS A 227      91.430  92.870 166.340  1.00  0.00           H
ATOM   3370  HG2 LYS A 227      90.360  93.940 167.150  1.00  0.00           H
ATOM   3371  CD  LYS A 227      91.810  93.210 168.590  1.00  0.00           C
ATOM   3372  HD1 LYS A 227      91.970  94.060 169.280  1.00  0.00           H
ATOM   3373  HD2 LYS A 227      92.800  92.700 168.570  1.00  0.00           H
ATOM   3374  CE  LYS A 227      90.830  92.200 169.170  1.00  0.00           C
ATOM   3375  HE1 LYS A 227      89.970  92.740 169.620  1.00  0.00           H
ATOM   3376  HE2 LYS A 227      91.380  91.680 169.980  1.00  0.00           H
ATOM   3377  NZ  LYS A 227      90.480  91.060 168.290  1.00  0.00           N
ATOM   3378  HZ1 LYS A 227      91.380  90.640 168.000  1.00  0.00           H
ATOM   3379  HZ2 LYS A 227      89.900  90.330 168.750  1.00  0.00           H
ATOM   3380  HZ3 LYS A 227      90.090  91.330 167.360  1.00  0.00           H
ATOM   3381  C   LYS A 227      92.900  97.120 166.690  1.00  0.00           C
ATOM   3382  O   LYS A 227      93.140  97.400 165.540  1.00  0.00           O
ATOM   3383  N   VAL A 228      93.700  97.760 167.680  1.00  0.00           N
ATOM   3384  HN  VAL A 228      93.390  97.640 168.620  1.00  0.00           H
ATOM   3385  CA  VAL A 228      94.800  98.590 167.360  1.00  0.00           C
ATOM   3386  HA  VAL A 228      94.680  98.890 166.330  1.00  0.00           H
ATOM   3387  CB  VAL A 228      94.860  99.780 168.260  1.00  0.00           C
ATOM   3388  HB  VAL A 228      93.800 100.120 168.350  1.00  0.00           H
ATOM   3389  CG1 VAL A 228      95.340  99.380 169.730  1.00  0.00           C
ATOM   3390 HG11 VAL A 228      96.350  98.920 169.650  1.00  0.00           H
ATOM   3391 HG12 VAL A 228      95.420 100.370 170.220  1.00  0.00           H
ATOM   3392 HG13 VAL A 228      94.820  98.540 170.230  1.00  0.00           H
ATOM   3393  CG2 VAL A 228      95.680 101.030 167.810  1.00  0.00           C
ATOM   3394 HG21 VAL A 228      95.290 101.910 168.370  1.00  0.00           H
ATOM   3395 HG22 VAL A 228      96.750 100.830 168.030  1.00  0.00           H
ATOM   3396 HG23 VAL A 228      95.490 101.130 166.720  1.00  0.00           H
ATOM   3397  C   VAL A 228      96.130  97.740 167.410  1.00  0.00           C
ATOM   3398  O   VAL A 228      96.390  96.930 168.290  1.00  0.00           O
ATOM   3399  N   GLU A 229      96.990  97.880 166.390  1.00  0.00           N
ATOM   3400  HN  GLU A 229      96.830  98.560 165.680  1.00  0.00           H
ATOM   3401  CA  GLU A 229      98.300  97.100 166.260  1.00  0.00           C
ATOM   3402  HA  GLU A 229      98.520  96.540 167.160  1.00  0.00           H
ATOM   3403  CB  GLU A 229      98.190  96.090 165.110  1.00  0.00           C
ATOM   3404  HB1 GLU A 229      97.990  96.630 164.160  1.00  0.00           H
ATOM   3405  HB2 GLU A 229      99.160  95.550 165.160  1.00  0.00           H
ATOM   3406  CG  GLU A 229      97.050  95.120 165.110  1.00  0.00           C
ATOM   3407  HG1 GLU A 229      96.140  95.670 164.770  1.00  0.00           H
ATOM   3408  HG2 GLU A 229      96.810  94.680 166.100  1.00  0.00           H
ATOM   3409  CD  GLU A 229      97.380  93.950 164.260  1.00  0.00           C
ATOM   3410  OE1 GLU A 229      97.260  92.780 164.720  1.00  0.00           O
ATOM   3411  OE2 GLU A 229      97.790  94.180 163.100  1.00  0.00           O
ATOM   3412  C   GLU A 229      99.520  97.990 166.020  1.00  0.00           C
ATOM   3413  O   GLU A 229      99.520  99.180 165.660  1.00  0.00           O
ATOM   3414  N   PHE A 230     100.660  97.380 166.290  1.00  0.00           N
ATOM   3415  HN  PHE A 230     100.830  96.530 166.770  1.00  0.00           H
ATOM   3416  CA  PHE A 230     101.880  97.930 165.750  1.00  0.00           C
ATOM   3417  HA  PHE A 230     101.940  98.980 165.990  1.00  0.00           H
ATOM   3418  CB  PHE A 230     103.220  97.340 166.380  1.00  0.00           C
ATOM   3419  HB1 PHE A 230     103.090  97.350 167.480  1.00  0.00           H
ATOM   3420  HB2 PHE A 230     103.170  96.290 166.020  1.00  0.00           H
ATOM   3421  CG  PHE A 230     104.490  97.940 165.950  1.00  0.00           C
ATOM   3422  CD1 PHE A 230     104.920  99.040 166.650  1.00  0.00           C
ATOM   3423  HD1 PHE A 230     104.370  99.200 167.570  1.00  0.00           H
ATOM   3424  CE1 PHE A 230     106.060  99.680 166.250  1.00  0.00           C
ATOM   3425  HE1 PHE A 230     106.350 100.600 166.750  1.00  0.00           H
ATOM   3426  CZ  PHE A 230     106.800  99.220 165.180  1.00  0.00           C
ATOM   3427  HZ  PHE A 230     107.690  99.770 164.910  1.00  0.00           H
ATOM   3428  CD2 PHE A 230     105.150  97.530 164.710  1.00  0.00           C
ATOM   3429  HD2 PHE A 230     104.700  96.710 164.170  1.00  0.00           H
ATOM   3430  CE2 PHE A 230     106.380  98.090 164.460  1.00  0.00           C
ATOM   3431  HE2 PHE A 230     106.910  97.830 163.560  1.00  0.00           H
ATOM   3432  C   PHE A 230     101.870  97.890 164.210  1.00  0.00           C
ATOM   3433  O   PHE A 230     101.800  96.870 163.560  1.00  0.00           O
ATOM   3434  N   SER A 231     102.040  99.070 163.510  1.00  0.00           N
ATOM   3435  HN  SER A 231     102.130  99.920 164.000  1.00  0.00           H
ATOM   3436  CA  SER A 231     101.830  99.140 162.040  1.00  0.00           C
ATOM   3437  HA  SER A 231     100.890  98.630 161.930  1.00  0.00           H
ATOM   3438  CB  SER A 231     101.750 100.530 161.350  1.00  0.00           C
ATOM   3439  HB1 SER A 231     101.470 100.400 160.280  1.00  0.00           H
ATOM   3440  HB2 SER A 231     102.730 101.050 161.380  1.00  0.00           H
ATOM   3441  OG  SER A 231     100.890 101.410 161.990  1.00  0.00           O
ATOM   3442  HG1 SER A 231     100.520 102.010 161.350  1.00  0.00           H
ATOM   3443  C   SER A 231     102.760  98.340 161.230  1.00  0.00           C
ATOM   3444  O   SER A 231     103.980  98.290 161.520  1.00  0.00           O
ATOM   3445  N   ASN A 232     102.250  97.720 160.180  1.00  0.00           N
ATOM   3446  HN  ASN A 232     101.300  97.460 160.050  1.00  0.00           H
ATOM   3447  CA  ASN A 232     103.060  97.270 159.060  1.00  0.00           C
ATOM   3448  HA  ASN A 232     103.750  96.560 159.490  1.00  0.00           H
ATOM   3449  CB  ASN A 232     102.210  96.570 157.940  1.00  0.00           C
ATOM   3450  HB1 ASN A 232     101.340  97.210 157.670  1.00  0.00           H
ATOM   3451  HB2 ASN A 232     102.780  96.380 157.000  1.00  0.00           H
ATOM   3452  CG  ASN A 232     101.720  95.240 158.570  1.00  0.00           C
ATOM   3453  OD1 ASN A 232     102.180  94.730 159.610  1.00  0.00           O
ATOM   3454  ND2 ASN A 232     100.880  94.520 157.900  1.00  0.00           N
ATOM   3455 HD21 ASN A 232     100.550  94.790 156.990  1.00  0.00           H
ATOM   3456 HD22 ASN A 232     100.550  93.650 158.270  1.00  0.00           H
ATOM   3457  C   ASN A 232     103.720  98.460 158.380  1.00  0.00           C
ATOM   3458  O   ASN A 232     103.160  99.470 158.020  1.00  0.00           O
ATOM   3459  N   ALA A 233     105.020  98.250 158.110  1.00  0.00           N
ATOM   3460  HN  ALA A 233     105.520  97.390 158.230  1.00  0.00           H
ATOM   3461  CA  ALA A 233     105.770  99.390 157.550  1.00  0.00           C
ATOM   3462  HA  ALA A 233     105.640 100.250 158.200  1.00  0.00           H
ATOM   3463  CB  ALA A 233     107.230  99.160 157.760  1.00  0.00           C
ATOM   3464  HB1 ALA A 233     107.470  98.910 158.820  1.00  0.00           H
ATOM   3465  HB2 ALA A 233     107.610  98.360 157.090  1.00  0.00           H
ATOM   3466  HB3 ALA A 233     107.930 100.010 157.580  1.00  0.00           H
ATOM   3467  C   ALA A 233     105.490  99.820 156.150  1.00  0.00           C
ATOM   3468  O   ALA A 233     105.740  99.070 155.170  1.00  0.00           O
ATOM   3469  N   HIS A 234     104.970 101.020 155.990  1.00  0.00           N
ATOM   3470  HN  HIS A 234     104.750 101.670 156.710  1.00  0.00           H
ATOM   3471  CA  HIS A 234     104.690 101.680 154.680  1.00  0.00           C
ATOM   3472  HA  HIS A 234     104.320 100.920 154.010  1.00  0.00           H
ATOM   3473  CB  HIS A 234     103.560 102.750 154.710  1.00  0.00           C
ATOM   3474  HB1 HIS A 234     103.170 102.850 153.680  1.00  0.00           H
ATOM   3475  HB2 HIS A 234     102.800 102.300 155.390  1.00  0.00           H
ATOM   3476  ND1 HIS A 234     104.320 104.070 156.650  1.00  0.00           N
ATOM   3477  CG  HIS A 234     103.840 104.110 155.330  1.00  0.00           C
ATOM   3478  CE1 HIS A 234     104.610 105.330 156.820  1.00  0.00           C
ATOM   3479  HE1 HIS A 234     105.020 105.830 157.700  1.00  0.00           H
ATOM   3480  NE2 HIS A 234     104.320 106.070 155.780  1.00  0.00           N
ATOM   3481  HE2 HIS A 234     104.690 106.990 155.630  1.00  0.00           H
ATOM   3482  CD2 HIS A 234     103.820 105.330 154.810  1.00  0.00           C
ATOM   3483  HD2 HIS A 234     103.650 105.650 153.790  1.00  0.00           H
ATOM   3484  C   HIS A 234     105.850 102.440 154.060  1.00  0.00           C
ATOM   3485  O   HIS A 234     105.850 102.990 152.940  1.00  0.00           O
ATOM   3486  N   GLY A 235     106.970 102.430 154.830  1.00  0.00           N
ATOM   3487  HN  GLY A 235     106.940 102.150 155.780  1.00  0.00           H
ATOM   3488  CA  GLY A 235     108.110 103.210 154.390  1.00  0.00           C
ATOM   3489  HA1 GLY A 235     108.620 103.620 155.250  1.00  0.00           H
ATOM   3490  HA2 GLY A 235     107.730 104.030 153.790  1.00  0.00           H
ATOM   3491  C   GLY A 235     109.200 102.440 153.640  1.00  0.00           C
ATOM   3492  O   GLY A 235     110.380 102.690 153.840  1.00  0.00           O
ATOM   3493  N   PHE A 236     108.780 101.410 152.910  1.00  0.00           N
ATOM   3494  HN  PHE A 236     107.790 101.350 152.820  1.00  0.00           H
ATOM   3495  CA  PHE A 236     109.690 100.950 151.850  1.00  0.00           C
ATOM   3496  HA  PHE A 236     110.630 100.740 152.320  1.00  0.00           H
ATOM   3497  CB  PHE A 236     109.150  99.690 151.060  1.00  0.00           C
ATOM   3498  HB1 PHE A 236     109.520  99.550 150.020  1.00  0.00           H
ATOM   3499  HB2 PHE A 236     109.420  98.770 151.630  1.00  0.00           H
ATOM   3500  CG  PHE A 236     107.650  99.820 150.880  1.00  0.00           C
ATOM   3501  CD1 PHE A 236     106.810  99.170 151.830  1.00  0.00           C
ATOM   3502  HD1 PHE A 236     107.310  98.790 152.710  1.00  0.00           H
ATOM   3503  CE1 PHE A 236     105.520  98.800 151.510  1.00  0.00           C
ATOM   3504  HE1 PHE A 236     104.970  98.270 152.280  1.00  0.00           H
ATOM   3505  CZ  PHE A 236     104.900  99.270 150.340  1.00  0.00           C
ATOM   3506  HZ  PHE A 236     103.880  99.020 150.120  1.00  0.00           H
ATOM   3507  CD2 PHE A 236     107.080 100.270 149.680  1.00  0.00           C
ATOM   3508  HD2 PHE A 236     107.730 100.610 148.890  1.00  0.00           H
ATOM   3509  CE2 PHE A 236     105.670 100.110 149.470  1.00  0.00           C
ATOM   3510  HE2 PHE A 236     105.240 100.360 148.510  1.00  0.00           H
ATOM   3511  C   PHE A 236     109.850 102.020 150.780  1.00  0.00           C
ATOM   3512  O   PHE A 236     108.970 102.790 150.500  1.00  0.00           O
ATOM   3513  N   LEU A 237     111.040 102.150 150.130  1.00  0.00           N
ATOM   3514  HN  LEU A 237     111.770 101.490 150.280  1.00  0.00           H
ATOM   3515  CA  LEU A 237     111.280 103.210 149.130  1.00  0.00           C
ATOM   3516  HA  LEU A 237     110.610 104.060 149.110  1.00  0.00           H
ATOM   3517  CB  LEU A 237     112.700 103.760 149.530  1.00  0.00           C
ATOM   3518  HB1 LEU A 237     113.300 103.010 150.080  1.00  0.00           H
ATOM   3519  HB2 LEU A 237     113.320 104.110 148.670  1.00  0.00           H
ATOM   3520  CG  LEU A 237     112.620 105.040 150.370  1.00  0.00           C
ATOM   3521  HG  LEU A 237     111.880 105.710 149.880  1.00  0.00           H
ATOM   3522  CD1 LEU A 237     112.070 104.820 151.760  1.00  0.00           C
ATOM   3523 HD11 LEU A 237     112.600 104.000 152.280  1.00  0.00           H
ATOM   3524 HD12 LEU A 237     112.140 105.670 152.470  1.00  0.00           H
ATOM   3525 HD13 LEU A 237     111.010 104.500 151.810  1.00  0.00           H
ATOM   3526  CD2 LEU A 237     113.880 105.950 150.410  1.00  0.00           C
ATOM   3527 HD21 LEU A 237     114.710 105.370 150.880  1.00  0.00           H
ATOM   3528 HD22 LEU A 237     114.160 106.230 149.380  1.00  0.00           H
ATOM   3529 HD23 LEU A 237     113.600 106.940 150.820  1.00  0.00           H
ATOM   3530  C   LEU A 237     111.290 102.600 147.760  1.00  0.00           C
ATOM   3531  O   LEU A 237     111.100 103.340 146.800  1.00  0.00           O
ATOM   3532  N   LEU A 238     111.420 101.310 147.630  1.00  0.00           N
ATOM   3533  HN  LEU A 238     111.520 100.720 148.430  1.00  0.00           H
ATOM   3534  CA  LEU A 238     111.480 100.630 146.370  1.00  0.00           C
ATOM   3535  HA  LEU A 238     111.300 101.370 145.610  1.00  0.00           H
ATOM   3536  CB  LEU A 238     112.850  99.880 146.240  1.00  0.00           C
ATOM   3537  HB1 LEU A 238     113.580 100.710 146.340  1.00  0.00           H
ATOM   3538  HB2 LEU A 238     113.190  99.220 147.070  1.00  0.00           H
ATOM   3539  CG  LEU A 238     113.090  99.110 144.920  1.00  0.00           C
ATOM   3540  HG  LEU A 238     112.340  98.300 144.980  1.00  0.00           H
ATOM   3541  CD1 LEU A 238     112.970 100.070 143.700  1.00  0.00           C
ATOM   3542 HD11 LEU A 238     113.370  99.590 142.780  1.00  0.00           H
ATOM   3543 HD12 LEU A 238     111.890 100.210 143.490  1.00  0.00           H
ATOM   3544 HD13 LEU A 238     113.510 101.030 143.840  1.00  0.00           H
ATOM   3545  CD2 LEU A 238     114.540  98.590 144.980  1.00  0.00           C
ATOM   3546 HD21 LEU A 238     115.340  99.360 144.920  1.00  0.00           H
ATOM   3547 HD22 LEU A 238     114.750  98.010 145.900  1.00  0.00           H
ATOM   3548 HD23 LEU A 238     114.720  97.970 144.080  1.00  0.00           H
ATOM   3549  C   LEU A 238     110.390  99.660 146.270  1.00  0.00           C
ATOM   3550  O   LEU A 238     110.200  98.840 147.190  1.00  0.00           O
ATOM   3551  N   ASP A 239     109.590  99.660 145.220  1.00  0.00           N
ATOM   3552  HN  ASP A 239     109.640 100.390 144.550  1.00  0.00           H
ATOM   3553  CA  ASP A 239     108.630  98.580 145.000  1.00  0.00           C
ATOM   3554  HA  ASP A 239     108.130  98.290 145.920  1.00  0.00           H
ATOM   3555  CB  ASP A 239     107.500  99.030 143.980  1.00  0.00           C
ATOM   3556  HB1 ASP A 239     107.010  99.920 144.420  1.00  0.00           H
ATOM   3557  HB2 ASP A 239     108.050  99.370 143.070  1.00  0.00           H
ATOM   3558  CG  ASP A 239     106.460  97.960 143.580  1.00  0.00           C
ATOM   3559  OD1 ASP A 239     106.470  96.860 144.170  1.00  0.00           O
ATOM   3560  OD2 ASP A 239     105.540  98.340 142.870  1.00  0.00           O
ATOM   3561  C   ASP A 239     109.460  97.400 144.380  1.00  0.00           C
ATOM   3562  O   ASP A 239     110.110  97.520 143.350  1.00  0.00           O
ATOM   3563  N   THR A 240     109.560  96.200 145.050  1.00  0.00           N
ATOM   3564  HN  THR A 240     109.150  96.120 145.950  1.00  0.00           H
ATOM   3565  CA  THR A 240     110.220  95.010 144.590  1.00  0.00           C
ATOM   3566  HA  THR A 240     110.950  95.280 143.840  1.00  0.00           H
ATOM   3567  CB  THR A 240     110.930  94.330 145.740  1.00  0.00           C
ATOM   3568  HB  THR A 240     111.080  93.260 145.480  1.00  0.00           H
ATOM   3569  OG1 THR A 240     110.060  94.280 146.910  1.00  0.00           O
ATOM   3570  HG1 THR A 240     109.490  93.510 146.790  1.00  0.00           H
ATOM   3571  CG2 THR A 240     112.240  95.030 146.130  1.00  0.00           C
ATOM   3572 HG21 THR A 240     113.020  95.100 145.330  1.00  0.00           H
ATOM   3573 HG22 THR A 240     111.970  96.030 146.540  1.00  0.00           H
ATOM   3574 HG23 THR A 240     112.680  94.470 146.980  1.00  0.00           H
ATOM   3575  C   THR A 240     109.430  94.000 143.810  1.00  0.00           C
ATOM   3576  O   THR A 240     109.960  93.000 143.460  1.00  0.00           O
ATOM   3577  N   SER A 241     108.110  94.240 143.500  1.00  0.00           N
ATOM   3578  HN  SER A 241     107.710  95.120 143.770  1.00  0.00           H
ATOM   3579  CA  SER A 241     107.330  93.240 142.780  1.00  0.00           C
ATOM   3580  HA  SER A 241     107.890  92.340 142.570  1.00  0.00           H
ATOM   3581  CB  SER A 241     106.010  92.840 143.410  1.00  0.00           C
ATOM   3582  HB1 SER A 241     105.320  92.300 142.740  1.00  0.00           H
ATOM   3583  HB2 SER A 241     105.400  93.690 143.780  1.00  0.00           H
ATOM   3584  OG  SER A 241     106.280  92.150 144.600  1.00  0.00           O
ATOM   3585  HG1 SER A 241     106.420  91.230 144.370  1.00  0.00           H
ATOM   3586  C   SER A 241     106.940  93.790 141.390  1.00  0.00           C
ATOM   3587  O   SER A 241     106.390  94.890 141.210  1.00  0.00           O
ATOM   3588  N   LEU A 242     107.270  93.060 140.350  1.00  0.00           N
ATOM   3589  HN  LEU A 242     107.690  92.160 140.440  1.00  0.00           H
ATOM   3590  CA  LEU A 242     107.220  93.520 138.940  1.00  0.00           C
ATOM   3591  HA  LEU A 242     106.980  94.570 138.920  1.00  0.00           H
ATOM   3592  CB  LEU A 242     108.520  93.230 138.240  1.00  0.00           C
ATOM   3593  HB1 LEU A 242     108.800  92.170 138.410  1.00  0.00           H
ATOM   3594  HB2 LEU A 242     108.380  93.350 137.140  1.00  0.00           H
ATOM   3595  CG  LEU A 242     109.740  94.070 138.640  1.00  0.00           C
ATOM   3596  HG  LEU A 242     110.040  93.780 139.680  1.00  0.00           H
ATOM   3597  CD1 LEU A 242     111.010  93.650 137.820  1.00  0.00           C
ATOM   3598 HD11 LEU A 242     111.860  94.370 137.840  1.00  0.00           H
ATOM   3599 HD12 LEU A 242     111.430  92.700 138.220  1.00  0.00           H
ATOM   3600 HD13 LEU A 242     110.790  93.550 136.740  1.00  0.00           H
ATOM   3601  CD2 LEU A 242     109.640  95.610 138.350  1.00  0.00           C
ATOM   3602 HD21 LEU A 242     110.640  96.060 138.550  1.00  0.00           H
ATOM   3603 HD22 LEU A 242     109.360  95.580 137.280  1.00  0.00           H
ATOM   3604 HD23 LEU A 242     108.870  96.070 139.010  1.00  0.00           H
ATOM   3605  C   LEU A 242     106.020  92.820 138.210  1.00  0.00           C
ATOM   3606  O   LEU A 242     105.920  91.560 138.150  1.00  0.00           O
ATOM   3607  N   GLU A 243     105.000  93.650 137.740  1.00  0.00           N
ATOM   3608  HN  GLU A 243     105.050  94.640 137.730  1.00  0.00           H
ATOM   3609  CA  GLU A 243     103.860  93.120 136.950  1.00  0.00           C
ATOM   3610  HA  GLU A 243     103.370  92.400 137.590  1.00  0.00           H
ATOM   3611  CB  GLU A 243     102.840  94.230 136.530  1.00  0.00           C
ATOM   3612  HB1 GLU A 243     103.550  94.970 136.110  1.00  0.00           H
ATOM   3613  HB2 GLU A 243     102.110  93.830 135.800  1.00  0.00           H
ATOM   3614  CG  GLU A 243     101.980  94.800 137.680  1.00  0.00           C
ATOM   3615  HG1 GLU A 243     101.220  95.500 137.280  1.00  0.00           H
ATOM   3616  HG2 GLU A 243     102.650  95.330 138.390  1.00  0.00           H
ATOM   3617  CD  GLU A 243     101.150  93.790 138.390  1.00  0.00           C
ATOM   3618  OE1 GLU A 243     100.300  93.020 137.850  1.00  0.00           O
ATOM   3619  OE2 GLU A 243     101.340  93.820 139.650  1.00  0.00           O
ATOM   3620  C   GLU A 243     104.330  92.570 135.600  1.00  0.00           C
ATOM   3621  O   GLU A 243     104.960  93.240 134.780  1.00  0.00           O
ATOM   3622  N   PRO A 244     103.950  91.390 135.210  1.00  0.00           N
ATOM   3623  CD  PRO A 244     103.770  90.260 136.080  1.00  0.00           C
ATOM   3624  HD1 PRO A 244     102.670  90.260 136.190  1.00  0.00           H
ATOM   3625  HD2 PRO A 244     104.360  90.360 137.010  1.00  0.00           H
ATOM   3626  CA  PRO A 244     104.110  90.870 133.880  1.00  0.00           C
ATOM   3627  HA  PRO A 244     105.130  91.160 133.650  1.00  0.00           H
ATOM   3628  CB  PRO A 244     103.910  89.350 133.970  1.00  0.00           C
ATOM   3629  HB1 PRO A 244     102.840  89.100 133.860  1.00  0.00           H
ATOM   3630  HB2 PRO A 244     104.500  88.750 133.240  1.00  0.00           H
ATOM   3631  CG  PRO A 244     104.240  88.990 135.350  1.00  0.00           C
ATOM   3632  HG1 PRO A 244     105.340  88.920 135.440  1.00  0.00           H
ATOM   3633  HG2 PRO A 244     103.750  88.020 135.570  1.00  0.00           H
ATOM   3634  C   PRO A 244     103.300  91.590 132.780  1.00  0.00           C
ATOM   3635  O   PRO A 244     102.170  92.030 133.130  1.00  0.00           O
ATOM   3636  N   PRO A 245     103.700  91.840 131.590  1.00  0.00           N
ATOM   3637  CD  PRO A 245     104.940  91.530 130.990  1.00  0.00           C
ATOM   3638  HD1 PRO A 245     105.390  90.540 131.200  1.00  0.00           H
ATOM   3639  HD2 PRO A 245     105.710  92.330 131.050  1.00  0.00           H
ATOM   3640  CA  PRO A 245     102.720  92.320 130.600  1.00  0.00           C
ATOM   3641  HA  PRO A 245     102.310  93.300 130.810  1.00  0.00           H
ATOM   3642  CB  PRO A 245     103.480  92.500 129.350  1.00  0.00           C
ATOM   3643  HB1 PRO A 245     102.870  92.250 128.460  1.00  0.00           H
ATOM   3644  HB2 PRO A 245     103.840  93.550 129.250  1.00  0.00           H
ATOM   3645  CG  PRO A 245     104.640  91.500 129.480  1.00  0.00           C
ATOM   3646  HG1 PRO A 245     105.460  91.710 128.760  1.00  0.00           H
ATOM   3647  HG2 PRO A 245     104.240  90.480 129.280  1.00  0.00           H
ATOM   3648  C   PRO A 245     101.540  91.340 130.400  1.00  0.00           C
ATOM   3649  O   PRO A 245     101.650  90.170 130.740  1.00  0.00           O
ATOM   3650  N   LEU A 246     100.350  91.690 129.850  1.00  0.00           N
ATOM   3651  HN  LEU A 246     100.300  92.600 129.450  1.00  0.00           H
ATOM   3652  CA  LEU A 246      99.100  90.920 129.770  1.00  0.00           C
ATOM   3653  HA  LEU A 246      98.800  90.700 130.780  1.00  0.00           H
ATOM   3654  CB  LEU A 246      98.050  91.880 129.110  1.00  0.00           C
ATOM   3655  HB1 LEU A 246      98.100  92.770 129.770  1.00  0.00           H
ATOM   3656  HB2 LEU A 246      98.300  92.140 128.060  1.00  0.00           H
ATOM   3657  CG  LEU A 246      96.650  91.340 129.070  1.00  0.00           C
ATOM   3658  HG  LEU A 246      96.650  90.450 128.400  1.00  0.00           H
ATOM   3659  CD1 LEU A 246      96.100  90.940 130.410  1.00  0.00           C
ATOM   3660 HD11 LEU A 246      96.800  90.300 131.010  1.00  0.00           H
ATOM   3661 HD12 LEU A 246      96.010  91.800 131.100  1.00  0.00           H
ATOM   3662 HD13 LEU A 246      95.030  90.650 130.330  1.00  0.00           H
ATOM   3663  CD2 LEU A 246      95.820  92.420 128.510  1.00  0.00           C
ATOM   3664 HD21 LEU A 246      96.180  92.910 127.580  1.00  0.00           H
ATOM   3665 HD22 LEU A 246      94.880  91.970 128.120  1.00  0.00           H
ATOM   3666 HD23 LEU A 246      95.520  93.260 129.170  1.00  0.00           H
ATOM   3667  C   LEU A 246      99.270  89.690 128.920  1.00  0.00           C
ATOM   3668  O   LEU A 246      98.750  88.620 129.210  1.00  0.00           O
ATOM   3669  N   CYS A 247     100.180  89.790 127.900  1.00  0.00           N
ATOM   3670  HN  CYS A 247     100.480  90.730 127.790  1.00  0.00           H
ATOM   3671  CA  CYS A 247     100.560  88.760 126.970  1.00  0.00           C
ATOM   3672  HA  CYS A 247      99.740  88.090 126.800  1.00  0.00           H
ATOM   3673  CB  CYS A 247     101.080  89.510 125.690  1.00  0.00           C
ATOM   3674  HB1 CYS A 247     101.290  88.780 124.880  1.00  0.00           H
ATOM   3675  HB2 CYS A 247     102.020  90.020 125.980  1.00  0.00           H
ATOM   3676  SG  CYS A 247      99.720  90.600 125.110  1.00  0.00           S
ATOM   3677  C   CYS A 247     101.650  87.850 127.480  1.00  0.00           C
ATOM   3678  O   CYS A 247     102.050  86.850 126.860  1.00  0.00           O
ATOM   3679  N   GLY A 248     102.220  88.130 128.710  1.00  0.00           N
ATOM   3680  HN  GLY A 248     101.810  88.840 129.290  1.00  0.00           H
ATOM   3681  CA  GLY A 248     103.290  87.320 129.390  1.00  0.00           C
ATOM   3682  HA1 GLY A 248     104.010  87.980 129.840  1.00  0.00           H
ATOM   3683  HA2 GLY A 248     103.740  86.580 128.740  1.00  0.00           H
ATOM   3684  C   GLY A 248     102.610  86.650 130.530  1.00  0.00           C
ATOM   3685  O   GLY A 248     101.370  86.660 130.740  1.00  0.00           O
ATOM   3686  N   GLN A 249     103.370  85.870 131.350  1.00  0.00           N
ATOM   3687  HN  GLN A 249     104.310  85.670 131.090  1.00  0.00           H
ATOM   3688  CA  GLN A 249     102.950  85.100 132.530  1.00  0.00           C
ATOM   3689  HA  GLN A 249     102.030  85.560 132.870  1.00  0.00           H
ATOM   3690  CB  GLN A 249     102.900  83.590 132.270  1.00  0.00           C
ATOM   3691  HB1 GLN A 249     103.820  83.310 131.700  1.00  0.00           H
ATOM   3692  HB2 GLN A 249     102.770  83.070 133.240  1.00  0.00           H
ATOM   3693  CG  GLN A 249     101.740  83.230 131.350  1.00  0.00           C
ATOM   3694  HG1 GLN A 249     101.720  82.180 130.980  1.00  0.00           H
ATOM   3695  HG2 GLN A 249     101.750  83.750 130.370  1.00  0.00           H
ATOM   3696  CD  GLN A 249     100.340  83.420 131.940  1.00  0.00           C
ATOM   3697  OE1 GLN A 249      99.710  82.530 132.530  1.00  0.00           O
ATOM   3698  NE2 GLN A 249      99.720  84.600 131.830  1.00  0.00           N
ATOM   3699 HE21 GLN A 249      98.720  84.650 131.890  1.00  0.00           H
ATOM   3700 HE22 GLN A 249     100.230  85.360 131.420  1.00  0.00           H
ATOM   3701  C   GLN A 249     103.900  85.400 133.690  1.00  0.00           C
ATOM   3702  O   GLN A 249     103.440  85.340 134.850  1.00  0.00           O
ATOM   3703  N   THR A 250     105.190  85.550 133.380  1.00  0.00           N
ATOM   3704  HN  THR A 250     105.500  85.600 132.440  1.00  0.00           H
ATOM   3705  CA  THR A 250     106.250  85.390 134.390  1.00  0.00           C
ATOM   3706  HA  THR A 250     105.810  85.660 135.330  1.00  0.00           H
ATOM   3707  CB  THR A 250     106.810  83.960 134.560  1.00  0.00           C
ATOM   3708  HB  THR A 250     107.870  84.090 134.860  1.00  0.00           H
ATOM   3709  OG1 THR A 250     106.580  83.060 133.460  1.00  0.00           O
ATOM   3710  HG1 THR A 250     107.210  83.250 132.760  1.00  0.00           H
ATOM   3711  CG2 THR A 250     106.110  83.350 135.730  1.00  0.00           C
ATOM   3712 HG21 THR A 250     106.400  83.860 136.680  1.00  0.00           H
ATOM   3713 HG22 THR A 250     105.010  83.420 135.640  1.00  0.00           H
ATOM   3714 HG23 THR A 250     106.490  82.320 135.930  1.00  0.00           H
ATOM   3715  C   THR A 250     107.310  86.450 134.310  1.00  0.00           C
ATOM   3716  O   THR A 250     107.450  87.180 133.360  1.00  0.00           O
ATOM   3717  N   LEU A 251     108.130  86.600 135.360  1.00  0.00           N
ATOM   3718  HN  LEU A 251     107.980  86.080 136.200  1.00  0.00           H
ATOM   3719  CA  LEU A 251     109.190  87.600 135.470  1.00  0.00           C
ATOM   3720  HA  LEU A 251     108.570  88.480 135.560  1.00  0.00           H
ATOM   3721  CB  LEU A 251     109.960  87.470 136.860  1.00  0.00           C
ATOM   3722  HB1 LEU A 251     109.190  87.480 137.670  1.00  0.00           H
ATOM   3723  HB2 LEU A 251     110.420  86.460 136.840  1.00  0.00           H
ATOM   3724  CG  LEU A 251     111.040  88.480 137.330  1.00  0.00           C
ATOM   3725  HG  LEU A 251     111.950  88.450 136.700  1.00  0.00           H
ATOM   3726  CD1 LEU A 251     110.430  89.930 137.280  1.00  0.00           C
ATOM   3727 HD11 LEU A 251     109.470  89.970 137.840  1.00  0.00           H
ATOM   3728 HD12 LEU A 251     111.120  90.640 137.780  1.00  0.00           H
ATOM   3729 HD13 LEU A 251     110.340  90.360 136.260  1.00  0.00           H
ATOM   3730  CD2 LEU A 251     111.520  88.310 138.790  1.00  0.00           C
ATOM   3731 HD21 LEU A 251     110.730  88.250 139.560  1.00  0.00           H
ATOM   3732 HD22 LEU A 251     111.970  87.300 138.890  1.00  0.00           H
ATOM   3733 HD23 LEU A 251     112.390  88.950 139.060  1.00  0.00           H
ATOM   3734  C   LEU A 251     110.110  87.830 134.280  1.00  0.00           C
ATOM   3735  O   LEU A 251     110.290  88.970 133.830  1.00  0.00           O
ATOM   3736  N   CYS A 252     110.510  86.790 133.590  1.00  0.00           N
ATOM   3737  HN  CYS A 252     110.290  85.850 133.840  1.00  0.00           H
ATOM   3738  CA  CYS A 252     111.200  86.880 132.340  1.00  0.00           C
ATOM   3739  HA  CYS A 252     111.960  87.650 132.410  1.00  0.00           H
ATOM   3740  CB  CYS A 252     111.680  85.470 131.920  1.00  0.00           C
ATOM   3741  HB1 CYS A 252     112.090  85.530 130.890  1.00  0.00           H
ATOM   3742  HB2 CYS A 252     110.750  84.860 131.840  1.00  0.00           H
ATOM   3743  SG  CYS A 252     112.980  84.950 133.110  1.00  0.00           S
ATOM   3744  C   CYS A 252     110.530  87.520 131.220  1.00  0.00           C
ATOM   3745  O   CYS A 252     111.130  88.100 130.310  1.00  0.00           O
ATOM   3746  N   ASP A 253     109.160  87.510 131.200  1.00  0.00           N
ATOM   3747  HN  ASP A 253     108.710  86.910 131.850  1.00  0.00           H
ATOM   3748  CA  ASP A 253     108.330  88.210 130.120  1.00  0.00           C
ATOM   3749  HA  ASP A 253     108.800  87.830 129.230  1.00  0.00           H
ATOM   3750  CB  ASP A 253     106.870  87.740 130.180  1.00  0.00           C
ATOM   3751  HB1 ASP A 253     106.330  88.190 131.040  1.00  0.00           H
ATOM   3752  HB2 ASP A 253     106.230  88.100 129.340  1.00  0.00           H
ATOM   3753  CG  ASP A 253     106.850  86.180 130.100  1.00  0.00           C
ATOM   3754  OD1 ASP A 253     107.800  85.550 129.520  1.00  0.00           O
ATOM   3755  OD2 ASP A 253     105.840  85.600 130.590  1.00  0.00           O
ATOM   3756  C   ASP A 253     108.530  89.690 130.240  1.00  0.00           C
ATOM   3757  O   ASP A 253     108.300  90.460 129.290  1.00  0.00           O
ATOM   3758  N   ASN A 254     108.690  90.200 131.460  1.00  0.00           N
ATOM   3759  HN  ASN A 254     108.980  89.600 132.200  1.00  0.00           H
ATOM   3760  CA  ASN A 254     108.860  91.600 131.650  1.00  0.00           C
ATOM   3761  HA  ASN A 254     107.880  91.960 131.370  1.00  0.00           H
ATOM   3762  CB  ASN A 254     109.260  91.910 133.140  1.00  0.00           C
ATOM   3763  HB1 ASN A 254     108.580  91.370 133.820  1.00  0.00           H
ATOM   3764  HB2 ASN A 254     110.220  91.400 133.370  1.00  0.00           H
ATOM   3765  CG  ASN A 254     109.240  93.350 133.530  1.00  0.00           C
ATOM   3766  OD1 ASN A 254     110.350  93.930 133.640  1.00  0.00           O
ATOM   3767  ND2 ASN A 254     108.060  93.900 133.950  1.00  0.00           N
ATOM   3768 HD21 ASN A 254     107.140  93.520 133.890  1.00  0.00           H
ATOM   3769 HD22 ASN A 254     108.150  94.800 134.390  1.00  0.00           H
ATOM   3770  C   ASN A 254     109.840  92.340 130.820  1.00  0.00           C
ATOM   3771  O   ASN A 254     110.980  91.910 130.750  1.00  0.00           O
ATOM   3772  N   THR A 255     109.470  93.480 130.250  1.00  0.00           N
ATOM   3773  HN  THR A 255     108.600  93.840 130.550  1.00  0.00           H
ATOM   3774  CA  THR A 255     110.300  94.220 129.270  1.00  0.00           C
ATOM   3775  HA  THR A 255     110.280  93.620 128.370  1.00  0.00           H
ATOM   3776  CB  THR A 255     109.710  95.520 128.790  1.00  0.00           C
ATOM   3777  HB  THR A 255     110.470  96.160 128.300  1.00  0.00           H
ATOM   3778  OG1 THR A 255     109.150  96.280 129.850  1.00  0.00           O
ATOM   3779  HG1 THR A 255     109.860  96.800 130.250  1.00  0.00           H
ATOM   3780  CG2 THR A 255     108.570  95.330 127.730  1.00  0.00           C
ATOM   3781 HG21 THR A 255     108.070  96.310 127.630  1.00  0.00           H
ATOM   3782 HG22 THR A 255     109.040  94.970 126.800  1.00  0.00           H
ATOM   3783 HG23 THR A 255     107.890  94.540 128.120  1.00  0.00           H
ATOM   3784  C   THR A 255     111.800  94.520 129.760  1.00  0.00           C
ATOM   3785  O   THR A 255     112.730  94.460 129.020  1.00  0.00           O
ATOM   3786  N   GLU A 256     111.830  94.970 131.030  1.00  0.00           N
ATOM   3787  HN  GLU A 256     111.030  94.830 131.600  1.00  0.00           H
ATOM   3788  CA  GLU A 256     113.050  95.390 131.670  1.00  0.00           C
ATOM   3789  HA  GLU A 256     113.570  96.140 131.100  1.00  0.00           H
ATOM   3790  CB  GLU A 256     112.670  96.060 132.990  1.00  0.00           C
ATOM   3791  HB1 GLU A 256     111.740  95.680 133.460  1.00  0.00           H
ATOM   3792  HB2 GLU A 256     113.580  96.050 133.630  1.00  0.00           H
ATOM   3793  CG  GLU A 256     112.370  97.570 132.850  1.00  0.00           C
ATOM   3794  HG1 GLU A 256     113.280  98.020 132.380  1.00  0.00           H
ATOM   3795  HG2 GLU A 256     112.260  98.050 133.840  1.00  0.00           H
ATOM   3796  CD  GLU A 256     111.120  97.800 132.070  1.00  0.00           C
ATOM   3797  OE1 GLU A 256     111.180  97.720 130.770  1.00  0.00           O
ATOM   3798  OE2 GLU A 256     110.050  97.870 132.650  1.00  0.00           O
ATOM   3799  C   GLU A 256     114.020  94.180 131.830  1.00  0.00           C
ATOM   3800  O   GLU A 256     115.210  94.340 131.470  1.00  0.00           O
ATOM   3801  N   VAL A 257     113.540  93.050 132.360  1.00  0.00           N
ATOM   3802  HN  VAL A 257     112.550  93.010 132.510  1.00  0.00           H
ATOM   3803  CA  VAL A 257     114.360  91.870 132.610  1.00  0.00           C
ATOM   3804  HA  VAL A 257     115.160  92.140 133.280  1.00  0.00           H
ATOM   3805  CB  VAL A 257     113.490  90.940 133.350  1.00  0.00           C
ATOM   3806  HB  VAL A 257     112.500  90.710 132.900  1.00  0.00           H
ATOM   3807  CG1 VAL A 257     114.200  89.530 133.500  1.00  0.00           C
ATOM   3808 HG11 VAL A 257     113.500  88.740 133.870  1.00  0.00           H
ATOM   3809 HG12 VAL A 257     114.520  89.170 132.500  1.00  0.00           H
ATOM   3810 HG13 VAL A 257     114.920  89.450 134.340  1.00  0.00           H
ATOM   3811  CG2 VAL A 257     113.120  91.510 134.770  1.00  0.00           C
ATOM   3812 HG21 VAL A 257     114.010  91.870 135.330  1.00  0.00           H
ATOM   3813 HG22 VAL A 257     112.320  92.290 134.820  1.00  0.00           H
ATOM   3814 HG23 VAL A 257     112.730  90.600 135.280  1.00  0.00           H
ATOM   3815  C   VAL A 257     114.780  91.300 131.270  1.00  0.00           C
ATOM   3816  O   VAL A 257     115.970  91.100 131.100  1.00  0.00           O
ATOM   3817  N   ILE A 258     113.950  91.030 130.280  1.00  0.00           N
ATOM   3818  HN  ILE A 258     112.960  91.120 130.370  1.00  0.00           H
ATOM   3819  CA  ILE A 258     114.360  90.550 128.940  1.00  0.00           C
ATOM   3820  HA  ILE A 258     114.880  89.620 129.140  1.00  0.00           H
ATOM   3821  CB  ILE A 258     113.170  90.120 128.120  1.00  0.00           C
ATOM   3822  HB  ILE A 258     112.590  89.470 128.800  1.00  0.00           H
ATOM   3823  CG2 ILE A 258     112.340  91.330 127.570  1.00  0.00           C
ATOM   3824 HG21 ILE A 258     112.130  92.020 128.420  1.00  0.00           H
ATOM   3825 HG22 ILE A 258     112.860  91.790 126.700  1.00  0.00           H
ATOM   3826 HG23 ILE A 258     111.510  90.760 127.100  1.00  0.00           H
ATOM   3827  CG1 ILE A 258     113.670  89.150 126.930  1.00  0.00           C
ATOM   3828 HG11 ILE A 258     114.480  89.710 126.410  1.00  0.00           H
ATOM   3829 HG12 ILE A 258     112.820  89.010 126.220  1.00  0.00           H
ATOM   3830  CD  ILE A 258     114.100  87.740 127.250  1.00  0.00           C
ATOM   3831  HD1 ILE A 258     114.370  87.260 126.290  1.00  0.00           H
ATOM   3832  HD2 ILE A 258     115.010  87.680 127.880  1.00  0.00           H
ATOM   3833  HD3 ILE A 258     113.240  87.200 127.700  1.00  0.00           H
ATOM   3834  C   ILE A 258     115.330  91.360 128.210  1.00  0.00           C
ATOM   3835  O   ILE A 258     116.310  90.900 127.710  1.00  0.00           O
ATOM   3836  N   ALA A 259     115.150  92.710 128.320  1.00  0.00           N
ATOM   3837  HN  ALA A 259     114.290  93.070 128.660  1.00  0.00           H
ATOM   3838  CA  ALA A 259     116.140  93.690 128.010  1.00  0.00           C
ATOM   3839  HA  ALA A 259     116.330  93.670 126.940  1.00  0.00           H
ATOM   3840  CB  ALA A 259     115.650  95.150 128.210  1.00  0.00           C
ATOM   3841  HB1 ALA A 259     116.470  95.840 127.920  1.00  0.00           H
ATOM   3842  HB2 ALA A 259     114.870  95.290 127.430  1.00  0.00           H
ATOM   3843  HB3 ALA A 259     115.100  95.370 129.150  1.00  0.00           H
ATOM   3844  C   ALA A 259     117.540  93.570 128.700  1.00  0.00           C
ATOM   3845  O   ALA A 259     118.530  93.790 128.070  1.00  0.00           O
ATOM   3846  N   SER A 260     117.640  93.250 130.070  1.00  0.00           N
ATOM   3847  HN  SER A 260     116.800  93.240 130.610  1.00  0.00           H
ATOM   3848  CA  SER A 260     118.860  92.890 130.810  1.00  0.00           C
ATOM   3849  HA  SER A 260     119.570  93.700 130.700  1.00  0.00           H
ATOM   3850  CB  SER A 260     118.680  92.760 132.300  1.00  0.00           C
ATOM   3851  HB1 SER A 260     119.620  92.350 132.740  1.00  0.00           H
ATOM   3852  HB2 SER A 260     117.850  92.070 132.560  1.00  0.00           H
ATOM   3853  OG  SER A 260     118.460  94.050 132.950  1.00  0.00           O
ATOM   3854  HG1 SER A 260     118.380  93.860 133.890  1.00  0.00           H
ATOM   3855  C   SER A 260     119.570  91.680 130.300  1.00  0.00           C
ATOM   3856  O   SER A 260     120.750  91.780 129.970  1.00  0.00           O
ATOM   3857  N   TYR A 261     118.820  90.570 130.010  1.00  0.00           N
ATOM   3858  HN  TYR A 261     117.840  90.600 130.170  1.00  0.00           H
ATOM   3859  CA  TYR A 261     119.320  89.390 129.390  1.00  0.00           C
ATOM   3860  HA  TYR A 261     120.310  89.170 129.770  1.00  0.00           H
ATOM   3861  CB  TYR A 261     118.250  88.240 129.480  1.00  0.00           C
ATOM   3862  HB1 TYR A 261     117.220  88.600 129.270  1.00  0.00           H
ATOM   3863  HB2 TYR A 261     118.420  87.430 128.740  1.00  0.00           H
ATOM   3864  CG  TYR A 261     118.390  87.530 130.860  1.00  0.00           C
ATOM   3865  CD1 TYR A 261     117.950  88.140 132.020  1.00  0.00           C
ATOM   3866  HD1 TYR A 261     117.410  89.080 131.960  1.00  0.00           H
ATOM   3867  CE1 TYR A 261     118.030  87.510 133.260  1.00  0.00           C
ATOM   3868  HE1 TYR A 261     117.720  87.930 134.210  1.00  0.00           H
ATOM   3869  CZ  TYR A 261     118.620  86.190 133.350  1.00  0.00           C
ATOM   3870  OH  TYR A 261     118.740  85.670 134.680  1.00  0.00           O
ATOM   3871  HH  TYR A 261     119.090  84.790 134.530  1.00  0.00           H
ATOM   3872  CD2 TYR A 261     118.920  86.230 130.940  1.00  0.00           C
ATOM   3873  HD2 TYR A 261     119.150  85.700 130.030  1.00  0.00           H
ATOM   3874  CE2 TYR A 261     119.080  85.580 132.170  1.00  0.00           C
ATOM   3875  HE2 TYR A 261     119.320  84.530 132.200  1.00  0.00           H
ATOM   3876  C   TYR A 261     119.700  89.560 127.890  1.00  0.00           C
ATOM   3877  O   TYR A 261     120.590  88.910 127.440  1.00  0.00           O
ATOM   3878  N   ASN A 262     118.950  90.360 127.060  1.00  0.00           N
ATOM   3879  HN  ASN A 262     118.070  90.680 127.410  1.00  0.00           H
ATOM   3880  CA  ASN A 262     119.380  90.850 125.770  1.00  0.00           C
ATOM   3881  HA  ASN A 262     119.390  89.960 125.160  1.00  0.00           H
ATOM   3882  CB  ASN A 262     118.220  91.700 125.180  1.00  0.00           C
ATOM   3883  HB1 ASN A 262     117.850  92.380 125.970  1.00  0.00           H
ATOM   3884  HB2 ASN A 262     118.560  92.340 124.340  1.00  0.00           H
ATOM   3885  CG  ASN A 262     116.890  91.030 124.730  1.00  0.00           C
ATOM   3886  OD1 ASN A 262     116.890  89.780 124.620  1.00  0.00           O
ATOM   3887  ND2 ASN A 262     115.920  91.840 124.350  1.00  0.00           N
ATOM   3888 HD21 ASN A 262     115.830  92.760 124.730  1.00  0.00           H
ATOM   3889 HD22 ASN A 262     115.300  91.460 123.670  1.00  0.00           H
ATOM   3890  C   ASN A 262     120.690  91.460 125.690  1.00  0.00           C
ATOM   3891  O   ASN A 262     121.530  91.120 124.960  1.00  0.00           O
ATOM   3892  N   GLN A 263     120.950  92.520 126.540  1.00  0.00           N
ATOM   3893  HN  GLN A 263     120.270  92.690 127.250  1.00  0.00           H
ATOM   3894  CA  GLN A 263     122.200  93.320 126.580  1.00  0.00           C
ATOM   3895  HA  GLN A 263     122.390  93.610 125.560  1.00  0.00           H
ATOM   3896  CB  GLN A 263     121.940  94.470 127.590  1.00  0.00           C
ATOM   3897  HB1 GLN A 263     121.110  95.050 127.130  1.00  0.00           H
ATOM   3898  HB2 GLN A 263     121.480  94.000 128.490  1.00  0.00           H
ATOM   3899  CG  GLN A 263     123.100  95.420 127.830  1.00  0.00           C
ATOM   3900  HG1 GLN A 263     123.990  94.910 128.250  1.00  0.00           H
ATOM   3901  HG2 GLN A 263     122.770  96.180 128.570  1.00  0.00           H
ATOM   3902  CD  GLN A 263     123.550  96.190 126.590  1.00  0.00           C
ATOM   3903  OE1 GLN A 263     122.970  97.110 126.080  1.00  0.00           O
ATOM   3904  NE2 GLN A 263     124.700  95.660 126.080  1.00  0.00           N
ATOM   3905 HE21 GLN A 263     124.880  94.730 126.410  1.00  0.00           H
ATOM   3906 HE22 GLN A 263     124.950  95.910 125.150  1.00  0.00           H
ATOM   3907  C   GLN A 263     123.380  92.520 127.010  1.00  0.00           C
ATOM   3908  O   GLN A 263     124.400  92.570 126.360  1.00  0.00           O
ATOM   3909  N   LEU A 264     123.270  91.730 128.140  1.00  0.00           N
ATOM   3910  HN  LEU A 264     122.420  91.640 128.660  1.00  0.00           H
ATOM   3911  CA  LEU A 264     124.490  91.080 128.760  1.00  0.00           C
ATOM   3912  HA  LEU A 264     125.380  91.690 128.630  1.00  0.00           H
ATOM   3913  CB  LEU A 264     124.230  90.970 130.300  1.00  0.00           C
ATOM   3914  HB1 LEU A 264     123.440  90.190 130.300  1.00  0.00           H
ATOM   3915  HB2 LEU A 264     125.170  90.710 130.840  1.00  0.00           H
ATOM   3916  CG  LEU A 264     123.700  92.240 131.110  1.00  0.00           C
ATOM   3917  HG  LEU A 264     122.790  92.640 130.610  1.00  0.00           H
ATOM   3918  CD1 LEU A 264     123.410  91.890 132.590  1.00  0.00           C
ATOM   3919 HD11 LEU A 264     122.420  91.410 132.650  1.00  0.00           H
ATOM   3920 HD12 LEU A 264     124.250  91.300 133.000  1.00  0.00           H
ATOM   3921 HD13 LEU A 264     123.370  92.850 133.160  1.00  0.00           H
ATOM   3922  CD2 LEU A 264     124.600  93.500 131.060  1.00  0.00           C
ATOM   3923 HD21 LEU A 264     124.190  94.300 131.710  1.00  0.00           H
ATOM   3924 HD22 LEU A 264     125.570  93.180 131.510  1.00  0.00           H
ATOM   3925 HD23 LEU A 264     124.770  93.790 130.010  1.00  0.00           H
ATOM   3926  C   LEU A 264     124.880  89.640 128.210  1.00  0.00           C
ATOM   3927  O   LEU A 264     124.090  88.710 128.330  1.00  0.00           O
ATOM   3928  N   SER A 265     126.070  89.410 127.700  1.00  0.00           N
ATOM   3929  HN  SER A 265     126.670  90.170 127.470  1.00  0.00           H
ATOM   3930  CA  SER A 265     126.680  88.160 127.370  1.00  0.00           C
ATOM   3931  HA  SER A 265     126.020  87.630 126.690  1.00  0.00           H
ATOM   3932  CB  SER A 265     127.980  88.370 126.670  1.00  0.00           C
ATOM   3933  HB1 SER A 265     128.650  88.840 127.420  1.00  0.00           H
ATOM   3934  HB2 SER A 265     127.920  89.090 125.830  1.00  0.00           H
ATOM   3935  OG  SER A 265     128.560  87.150 126.270  1.00  0.00           O
ATOM   3936  HG1 SER A 265     128.130  86.770 125.490  1.00  0.00           H
ATOM   3937  C   SER A 265     126.790  87.220 128.520  1.00  0.00           C
ATOM   3938  O   SER A 265     126.470  86.070 128.390  1.00  0.00           O
ATOM   3939  N   SER A 266     127.160  87.760 129.710  1.00  0.00           N
ATOM   3940  HN  SER A 266     127.170  88.750 129.590  1.00  0.00           H
ATOM   3941  CA  SER A 266     127.350  87.090 131.030  1.00  0.00           C
ATOM   3942  HA  SER A 266     128.220  86.460 130.940  1.00  0.00           H
ATOM   3943  CB  SER A 266     127.660  88.190 132.140  1.00  0.00           C
ATOM   3944  HB1 SER A 266     128.510  88.800 131.760  1.00  0.00           H
ATOM   3945  HB2 SER A 266     127.930  87.760 133.130  1.00  0.00           H
ATOM   3946  OG  SER A 266     126.570  89.090 132.400  1.00  0.00           O
ATOM   3947  HG1 SER A 266     126.890  89.830 132.920  1.00  0.00           H
ATOM   3948  C   SER A 266     126.300  86.210 131.570  1.00  0.00           C
ATOM   3949  O   SER A 266     126.510  85.120 132.010  1.00  0.00           O
ATOM   3950  N   PHE A 267     125.070  86.630 131.510  1.00  0.00           N
ATOM   3951  HN  PHE A 267     124.920  87.620 131.430  1.00  0.00           H
ATOM   3952  CA  PHE A 267     123.890  85.800 131.860  1.00  0.00           C
ATOM   3953  HA  PHE A 267     124.020  85.270 132.790  1.00  0.00           H
ATOM   3954  CB  PHE A 267     122.640  86.780 131.900  1.00  0.00           C
ATOM   3955  HB1 PHE A 267     122.500  87.470 131.040  1.00  0.00           H
ATOM   3956  HB2 PHE A 267     121.770  86.110 132.080  1.00  0.00           H
ATOM   3957  CG  PHE A 267     122.620  87.600 133.140  1.00  0.00           C
ATOM   3958  CD1 PHE A 267     121.650  88.600 133.130  1.00  0.00           C
ATOM   3959  HD1 PHE A 267     120.960  88.660 132.310  1.00  0.00           H
ATOM   3960  CE1 PHE A 267     121.450  89.500 134.230  1.00  0.00           C
ATOM   3961  HE1 PHE A 267     120.730  90.310 134.180  1.00  0.00           H
ATOM   3962  CZ  PHE A 267     122.330  89.390 135.360  1.00  0.00           C
ATOM   3963  HZ  PHE A 267     122.280  90.070 136.190  1.00  0.00           H
ATOM   3964  CD2 PHE A 267     123.430  87.460 134.310  1.00  0.00           C
ATOM   3965  HD2 PHE A 267     124.210  86.720 134.390  1.00  0.00           H
ATOM   3966  CE2 PHE A 267     123.280  88.320 135.380  1.00  0.00           C
ATOM   3967  HE2 PHE A 267     123.950  88.280 136.220  1.00  0.00           H
ATOM   3968  C   PHE A 267     123.490  84.690 130.900  1.00  0.00           C
ATOM   3969  O   PHE A 267     122.560  83.930 131.150  1.00  0.00           O
ATOM   3970  N   ARG A 268     124.110  84.620 129.720  1.00  0.00           N
ATOM   3971  HN  ARG A 268     124.890  85.230 129.600  1.00  0.00           H
ATOM   3972  CA  ARG A 268     123.930  83.670 128.710  1.00  0.00           C
ATOM   3973  HA  ARG A 268     123.070  83.080 128.980  1.00  0.00           H
ATOM   3974  CB  ARG A 268     123.480  84.280 127.370  1.00  0.00           C
ATOM   3975  HB1 ARG A 268     124.400  84.720 126.920  1.00  0.00           H
ATOM   3976  HB2 ARG A 268     123.100  83.470 126.710  1.00  0.00           H
ATOM   3977  CG  ARG A 268     122.310  85.320 127.510  1.00  0.00           C
ATOM   3978  HG1 ARG A 268     122.690  86.220 128.040  1.00  0.00           H
ATOM   3979  HG2 ARG A 268     121.460  85.030 128.150  1.00  0.00           H
ATOM   3980  CD  ARG A 268     121.680  85.790 126.220  1.00  0.00           C
ATOM   3981  HD1 ARG A 268     120.890  86.570 126.320  1.00  0.00           H
ATOM   3982  HD2 ARG A 268     121.070  84.960 125.790  1.00  0.00           H
ATOM   3983  NE  ARG A 268     122.790  86.120 125.250  1.00  0.00           N
ATOM   3984  HE  ARG A 268     123.140  85.440 124.600  1.00  0.00           H
ATOM   3985  CZ  ARG A 268     123.290  87.310 125.150  1.00  0.00           C
ATOM   3986  NH1 ARG A 268     122.730  88.440 125.630  1.00  0.00           N
ATOM   3987 HH11 ARG A 268     123.110  89.340 125.390  1.00  0.00           H
ATOM   3988 HH12 ARG A 268     121.930  88.270 126.200  1.00  0.00           H
ATOM   3989  NH2 ARG A 268     124.410  87.370 124.410  1.00  0.00           N
ATOM   3990 HH21 ARG A 268     124.830  88.260 124.280  1.00  0.00           H
ATOM   3991 HH22 ARG A 268     124.650  86.460 124.050  1.00  0.00           H
ATOM   3992  C   ARG A 268     125.190  82.830 128.560  1.00  0.00           C
ATOM   3993  O   ARG A 268     125.410  82.200 127.510  1.00  0.00           O
ATOM   3994  N   GLN A 269     126.070  82.780 129.620  1.00  0.00           N
ATOM   3995  HN  GLN A 269     125.800  83.270 130.440  1.00  0.00           H
ATOM   3996  CA  GLN A 269     127.200  81.900 129.650  1.00  0.00           C
ATOM   3997  HA  GLN A 269     127.660  81.860 128.670  1.00  0.00           H
ATOM   3998  CB  GLN A 269     128.250  82.630 130.520  1.00  0.00           C
ATOM   3999  HB1 GLN A 269     127.820  82.960 131.480  1.00  0.00           H
ATOM   4000  HB2 GLN A 269     129.090  81.950 130.790  1.00  0.00           H
ATOM   4001  CG  GLN A 269     128.800  83.910 129.870  1.00  0.00           C
ATOM   4002  HG1 GLN A 269     129.620  84.300 130.500  1.00  0.00           H
ATOM   4003  HG2 GLN A 269     128.000  84.670 129.750  1.00  0.00           H
ATOM   4004  CD  GLN A 269     129.460  83.580 128.540  1.00  0.00           C
ATOM   4005  OE1 GLN A 269     130.580  83.060 128.490  1.00  0.00           O
ATOM   4006  NE2 GLN A 269     128.730  83.790 127.420  1.00  0.00           N
ATOM   4007 HE21 GLN A 269     127.900  84.310 127.630  1.00  0.00           H
ATOM   4008 HE22 GLN A 269     129.020  83.540 126.500  1.00  0.00           H
ATOM   4009  C   GLN A 269     127.010  80.420 129.960  1.00  0.00           C
ATOM   4010  O   GLN A 269     125.950  80.030 130.520  1.00  0.00           O
ATOM   4011  N   PRO A 270     127.950  79.480 129.610  1.00  0.00           N
ATOM   4012  CD  PRO A 270     129.130  79.810 128.770  1.00  0.00           C
ATOM   4013  HD1 PRO A 270     129.780  80.550 129.290  1.00  0.00           H
ATOM   4014  HD2 PRO A 270     128.720  80.180 127.810  1.00  0.00           H
ATOM   4015  CA  PRO A 270     127.710  78.040 129.720  1.00  0.00           C
ATOM   4016  HA  PRO A 270     127.100  77.850 128.850  1.00  0.00           H
ATOM   4017  CB  PRO A 270     129.140  77.480 129.570  1.00  0.00           C
ATOM   4018  HB1 PRO A 270     129.760  77.420 130.490  1.00  0.00           H
ATOM   4019  HB2 PRO A 270     129.220  76.450 129.170  1.00  0.00           H
ATOM   4020  CG  PRO A 270     129.830  78.380 128.570  1.00  0.00           C
ATOM   4021  HG1 PRO A 270     129.620  78.110 127.520  1.00  0.00           H
ATOM   4022  HG2 PRO A 270     130.920  78.450 128.740  1.00  0.00           H
ATOM   4023  C   PRO A 270     126.930  77.390 130.850  1.00  0.00           C
ATOM   4024  O   PRO A 270     127.380  77.470 131.980  1.00  0.00           O
ATOM   4025  N   LYS A 271     125.870  76.580 130.550  1.00  0.00           N
ATOM   4026  HN  LYS A 271     125.640  76.270 129.630  1.00  0.00           H
ATOM   4027  CA  LYS A 271     124.950  76.060 131.540  1.00  0.00           C
ATOM   4028  HA  LYS A 271     125.390  76.080 132.530  1.00  0.00           H
ATOM   4029  CB  LYS A 271     123.650  76.860 131.630  1.00  0.00           C
ATOM   4030  HB1 LYS A 271     123.250  77.060 130.610  1.00  0.00           H
ATOM   4031  HB2 LYS A 271     122.890  76.200 132.100  1.00  0.00           H
ATOM   4032  CG  LYS A 271     123.740  78.180 132.480  1.00  0.00           C
ATOM   4033  HG1 LYS A 271     124.620  78.700 132.050  1.00  0.00           H
ATOM   4034  HG2 LYS A 271     124.020  78.090 133.550  1.00  0.00           H
ATOM   4035  CD  LYS A 271     122.420  79.010 132.440  1.00  0.00           C
ATOM   4036  HD1 LYS A 271     121.660  78.560 133.110  1.00  0.00           H
ATOM   4037  HD2 LYS A 271     122.130  79.130 131.370  1.00  0.00           H
ATOM   4038  CE  LYS A 271     122.670  80.430 132.840  1.00  0.00           C
ATOM   4039  HE1 LYS A 271     123.550  80.710 132.230  1.00  0.00           H
ATOM   4040  HE2 LYS A 271     123.010  80.400 133.890  1.00  0.00           H
ATOM   4041  NZ  LYS A 271     121.590  81.370 132.620  1.00  0.00           N
ATOM   4042  HZ1 LYS A 271     121.010  81.330 133.490  1.00  0.00           H
ATOM   4043  HZ2 LYS A 271     121.960  82.330 132.450  1.00  0.00           H
ATOM   4044  HZ3 LYS A 271     121.040  81.120 131.770  1.00  0.00           H
ATOM   4045  C   LYS A 271     124.670  74.630 131.210  1.00  0.00           C
ATOM   4046  O   LYS A 271     124.350  74.360 130.070  1.00  0.00           O
ATOM   4047  N   VAL A 272     124.730  73.630 132.130  1.00  0.00           N
ATOM   4048  HN  VAL A 272     124.980  73.820 133.080  1.00  0.00           H
ATOM   4049  CA  VAL A 272     124.550  72.230 131.870  1.00  0.00           C
ATOM   4050  HA  VAL A 272     124.560  72.110 130.790  1.00  0.00           H
ATOM   4051  CB  VAL A 272     125.540  71.300 132.490  1.00  0.00           C
ATOM   4052  HB  VAL A 272     125.520  71.360 133.600  1.00  0.00           H
ATOM   4053  CG1 VAL A 272     125.170  69.880 132.130  1.00  0.00           C
ATOM   4054 HG11 VAL A 272     125.790  69.080 132.580  1.00  0.00           H
ATOM   4055 HG12 VAL A 272     124.150  69.610 132.480  1.00  0.00           H
ATOM   4056 HG13 VAL A 272     125.170  69.740 131.030  1.00  0.00           H
ATOM   4057  CG2 VAL A 272     126.970  71.600 132.060  1.00  0.00           C
ATOM   4058 HG21 VAL A 272     127.310  72.650 132.210  1.00  0.00           H
ATOM   4059 HG22 VAL A 272     127.760  70.930 132.470  1.00  0.00           H
ATOM   4060 HG23 VAL A 272     127.050  71.430 130.970  1.00  0.00           H
ATOM   4061  C   VAL A 272     123.110  71.950 132.360  1.00  0.00           C
ATOM   4062  O   VAL A 272     122.750  72.210 133.480  1.00  0.00           O
ATOM   4063  N   VAL A 273     122.300  71.260 131.510  1.00  0.00           N
ATOM   4064  HN  VAL A 273     122.730  71.010 130.640  1.00  0.00           H
ATOM   4065  CA  VAL A 273     120.950  70.930 131.800  1.00  0.00           C
ATOM   4066  HA  VAL A 273     120.730  71.330 132.780  1.00  0.00           H
ATOM   4067  CB  VAL A 273     119.940  71.430 130.770  1.00  0.00           C
ATOM   4068  HB  VAL A 273     119.990  70.970 129.760  1.00  0.00           H
ATOM   4069  CG1 VAL A 273     118.500  71.110 131.240  1.00  0.00           C
ATOM   4070 HG11 VAL A 273     118.390  71.300 132.330  1.00  0.00           H
ATOM   4071 HG12 VAL A 273     117.890  71.790 130.610  1.00  0.00           H
ATOM   4072 HG13 VAL A 273     118.210  70.060 131.030  1.00  0.00           H
ATOM   4073  CG2 VAL A 273     120.100  72.940 130.510  1.00  0.00           C
ATOM   4074 HG21 VAL A 273     119.270  73.370 129.910  1.00  0.00           H
ATOM   4075 HG22 VAL A 273     120.150  73.440 131.500  1.00  0.00           H
ATOM   4076 HG23 VAL A 273     120.970  73.320 129.940  1.00  0.00           H
ATOM   4077  C   VAL A 273     120.780  69.450 131.930  1.00  0.00           C
ATOM   4078  O   VAL A 273     121.290  68.710 131.090  1.00  0.00           O
ATOM   4079  N   ARG A 274     120.160  68.970 133.040  1.00  0.00           N
ATOM   4080  HN  ARG A 274     119.710  69.550 133.710  1.00  0.00           H
ATOM   4081  CA  ARG A 274     119.890  67.650 133.300  1.00  0.00           C
ATOM   4082  HA  ARG A 274     120.660  67.040 132.860  1.00  0.00           H
ATOM   4083  CB  ARG A 274     119.930  67.280 134.850  1.00  0.00           C
ATOM   4084  HB1 ARG A 274     119.230  67.950 135.390  1.00  0.00           H
ATOM   4085  HB2 ARG A 274     119.600  66.220 134.910  1.00  0.00           H
ATOM   4086  CG  ARG A 274     121.420  67.270 135.330  1.00  0.00           C
ATOM   4087  HG1 ARG A 274     121.860  68.290 135.250  1.00  0.00           H
ATOM   4088  HG2 ARG A 274     121.870  66.510 134.660  1.00  0.00           H
ATOM   4089  CD  ARG A 274     121.620  66.860 136.760  1.00  0.00           C
ATOM   4090  HD1 ARG A 274     122.670  66.550 136.920  1.00  0.00           H
ATOM   4091  HD2 ARG A 274     120.910  66.050 137.050  1.00  0.00           H
ATOM   4092  NE  ARG A 274     121.300  68.080 137.600  1.00  0.00           N
ATOM   4093  HE  ARG A 274     121.060  68.950 137.170  1.00  0.00           H
ATOM   4094  CZ  ARG A 274     121.400  67.990 138.920  1.00  0.00           C
ATOM   4095  NH1 ARG A 274     121.310  66.840 139.550  1.00  0.00           N
ATOM   4096 HH11 ARG A 274     121.090  66.850 140.520  1.00  0.00           H
ATOM   4097 HH12 ARG A 274     121.100  66.000 139.050  1.00  0.00           H
ATOM   4098  NH2 ARG A 274     121.330  69.050 139.770  1.00  0.00           N
ATOM   4099 HH21 ARG A 274     120.900  68.870 140.660  1.00  0.00           H
ATOM   4100 HH22 ARG A 274     121.470  69.980 139.430  1.00  0.00           H
ATOM   4101  C   ARG A 274     118.510  67.150 132.690  1.00  0.00           C
ATOM   4102  O   ARG A 274     117.450  67.760 132.980  1.00  0.00           O
ATOM   4103  N   TYR A 275     118.470  66.080 131.880  1.00  0.00           N
ATOM   4104  HN  TYR A 275     119.290  65.570 131.650  1.00  0.00           H
ATOM   4105  CA  TYR A 275     117.240  65.560 131.360  1.00  0.00           C
ATOM   4106  HA  TYR A 275     116.490  65.920 132.040  1.00  0.00           H
ATOM   4107  CB  TYR A 275     117.030  66.160 129.860  1.00  0.00           C
ATOM   4108  HB1 TYR A 275     115.920  66.100 129.800  1.00  0.00           H
ATOM   4109  HB2 TYR A 275     117.370  67.220 129.880  1.00  0.00           H
ATOM   4110  CG  TYR A 275     117.650  65.410 128.740  1.00  0.00           C
ATOM   4111  CD1 TYR A 275     119.030  65.620 128.520  1.00  0.00           C
ATOM   4112  HD1 TYR A 275     119.500  66.340 129.160  1.00  0.00           H
ATOM   4113  CE1 TYR A 275     119.730  64.930 127.490  1.00  0.00           C
ATOM   4114  HE1 TYR A 275     120.780  65.080 127.290  1.00  0.00           H
ATOM   4115  CZ  TYR A 275     118.990  63.870 126.780  1.00  0.00           C
ATOM   4116  OH  TYR A 275     119.730  63.170 125.690  1.00  0.00           O
ATOM   4117  HH  TYR A 275     120.650  63.440 125.590  1.00  0.00           H
ATOM   4118  CD2 TYR A 275     116.980  64.380 128.090  1.00  0.00           C
ATOM   4119  HD2 TYR A 275     116.020  64.080 128.470  1.00  0.00           H
ATOM   4120  CE2 TYR A 275     117.630  63.620 127.100  1.00  0.00           C
ATOM   4121  HE2 TYR A 275     117.150  62.810 126.580  1.00  0.00           H
ATOM   4122  C   TYR A 275     117.350  64.080 131.370  1.00  0.00           C
ATOM   4123  O   TYR A 275     118.430  63.500 131.340  1.00  0.00           O
ATOM   4124  N   ARG A 276     116.160  63.360 131.560  1.00  0.00           N
ATOM   4125  HN  ARG A 276     115.280  63.820 131.490  1.00  0.00           H
ATOM   4126  CA  ARG A 276     116.090  61.920 131.840  1.00  0.00           C
ATOM   4127  HA  ARG A 276     117.090  61.540 131.700  1.00  0.00           H
ATOM   4128  CB  ARG A 276     115.740  61.680 133.280  1.00  0.00           C
ATOM   4129  HB1 ARG A 276     116.590  62.000 133.930  1.00  0.00           H
ATOM   4130  HB2 ARG A 276     114.810  62.270 133.450  1.00  0.00           H
ATOM   4131  CG  ARG A 276     115.420  60.240 133.720  1.00  0.00           C
ATOM   4132  HG1 ARG A 276     115.540  59.540 132.870  1.00  0.00           H
ATOM   4133  HG2 ARG A 276     114.350  60.180 133.990  1.00  0.00           H
ATOM   4134  CD  ARG A 276     116.220  59.780 134.920  1.00  0.00           C
ATOM   4135  HD1 ARG A 276     117.320  59.920 134.820  1.00  0.00           H
ATOM   4136  HD2 ARG A 276     115.980  58.720 135.130  1.00  0.00           H
ATOM   4137  NE  ARG A 276     115.730  60.500 136.110  1.00  0.00           N
ATOM   4138  HE  ARG A 276     115.140  61.290 135.970  1.00  0.00           H
ATOM   4139  CZ  ARG A 276     116.170  60.270 137.350  1.00  0.00           C
ATOM   4140  NH1 ARG A 276     116.790  59.170 137.750  1.00  0.00           N
ATOM   4141 HH11 ARG A 276     117.170  59.240 138.670  1.00  0.00           H
ATOM   4142 HH12 ARG A 276     117.300  58.660 137.070  1.00  0.00           H
ATOM   4143  NH2 ARG A 276     115.700  61.070 138.270  1.00  0.00           N
ATOM   4144 HH21 ARG A 276     115.260  60.530 138.980  1.00  0.00           H
ATOM   4145 HH22 ARG A 276     115.090  61.780 137.920  1.00  0.00           H
ATOM   4146  C   ARG A 276     115.150  61.160 131.010  1.00  0.00           C
ATOM   4147  O   ARG A 276     113.970  61.420 131.030  1.00  0.00           O
ATOM   4148  N   VAL A 277     115.600  60.170 130.220  1.00  0.00           N
ATOM   4149  HN  VAL A 277     116.540  59.870 130.370  1.00  0.00           H
ATOM   4150  CA  VAL A 277     114.730  59.400 129.380  1.00  0.00           C
ATOM   4151  HA  VAL A 277     113.880  59.990 129.070  1.00  0.00           H
ATOM   4152  CB  VAL A 277     115.410  59.030 128.020  1.00  0.00           C
ATOM   4153  HB  VAL A 277     116.400  58.550 128.180  1.00  0.00           H
ATOM   4154  CG1 VAL A 277     114.430  58.210 127.200  1.00  0.00           C
ATOM   4155 HG11 VAL A 277     113.460  58.740 127.360  1.00  0.00           H
ATOM   4156 HG12 VAL A 277     114.720  58.290 126.130  1.00  0.00           H
ATOM   4157 HG13 VAL A 277     114.400  57.120 127.430  1.00  0.00           H
ATOM   4158  CG2 VAL A 277     115.720  60.360 127.350  1.00  0.00           C
ATOM   4159 HG21 VAL A 277     116.230  60.110 126.400  1.00  0.00           H
ATOM   4160 HG22 VAL A 277     114.760  60.840 127.070  1.00  0.00           H
ATOM   4161 HG23 VAL A 277     116.440  61.010 127.910  1.00  0.00           H
ATOM   4162  C   VAL A 277     114.110  58.210 130.090  1.00  0.00           C
ATOM   4163  O   VAL A 277     114.850  57.410 130.720  1.00  0.00           O
ATOM   4164  N   VAL A 278     112.730  58.070 130.070  1.00  0.00           N
ATOM   4165  HN  VAL A 278     112.090  58.740 129.690  1.00  0.00           H
ATOM   4166  CA  VAL A 278     112.060  57.000 130.760  1.00  0.00           C
ATOM   4167  HA  VAL A 278     112.720  56.590 131.500  1.00  0.00           H
ATOM   4168  CB  VAL A 278     110.760  57.470 131.390  1.00  0.00           C
ATOM   4169  HB  VAL A 278     110.200  57.960 130.570  1.00  0.00           H
ATOM   4170  CG1 VAL A 278     110.070  56.290 132.100  1.00  0.00           C
ATOM   4171 HG11 VAL A 278     109.750  55.450 131.450  1.00  0.00           H
ATOM   4172 HG12 VAL A 278     110.620  55.720 132.870  1.00  0.00           H
ATOM   4173 HG13 VAL A 278     109.090  56.660 132.490  1.00  0.00           H
ATOM   4174  CG2 VAL A 278     111.100  58.530 132.510  1.00  0.00           C
ATOM   4175 HG21 VAL A 278     111.670  59.330 131.990  1.00  0.00           H
ATOM   4176 HG22 VAL A 278     110.190  59.030 132.910  1.00  0.00           H
ATOM   4177 HG23 VAL A 278     111.630  58.020 133.350  1.00  0.00           H
ATOM   4178  C   VAL A 278     111.720  55.830 129.760  1.00  0.00           C
ATOM   4179  O   VAL A 278     110.880  55.900 128.850  1.00  0.00           O
ATOM   4180  N   ASN A 279     112.260  54.640 130.060  1.00  0.00           N
ATOM   4181  HN  ASN A 279     112.830  54.590 130.870  1.00  0.00           H
ATOM   4182  CA  ASN A 279     112.240  53.480 129.190  1.00  0.00           C
ATOM   4183  HA  ASN A 279     111.640  53.610 128.310  1.00  0.00           H
ATOM   4184  CB  ASN A 279     113.700  52.960 128.810  1.00  0.00           C
ATOM   4185  HB1 ASN A 279     114.260  52.900 129.770  1.00  0.00           H
ATOM   4186  HB2 ASN A 279     113.660  51.970 128.320  1.00  0.00           H
ATOM   4187  CG  ASN A 279     114.430  53.820 127.850  1.00  0.00           C
ATOM   4188  OD1 ASN A 279     113.840  54.310 126.860  1.00  0.00           O
ATOM   4189  ND2 ASN A 279     115.700  54.140 128.060  1.00  0.00           N
ATOM   4190 HD21 ASN A 279     116.290  53.600 128.660  1.00  0.00           H
ATOM   4191 HD22 ASN A 279     116.080  54.870 127.490  1.00  0.00           H
ATOM   4192  C   ASN A 279     111.660  52.290 129.960  1.00  0.00           C
ATOM   4193  O   ASN A 279     112.030  51.850 131.030  1.00  0.00           O
ATOM   4194  N   LEU A 280     110.530  51.750 129.390  1.00  0.00           N
ATOM   4195  HN  LEU A 280     110.160  52.090 128.540  1.00  0.00           H
ATOM   4196  CA  LEU A 280     109.820  50.620 129.970  1.00  0.00           C
ATOM   4197  HA  LEU A 280     110.160  50.340 130.950  1.00  0.00           H
ATOM   4198  CB  LEU A 280     108.290  51.030 130.080  1.00  0.00           C
ATOM   4199  HB1 LEU A 280     108.080  51.750 130.900  1.00  0.00           H
ATOM   4200  HB2 LEU A 280     108.030  51.560 129.140  1.00  0.00           H
ATOM   4201  CG  LEU A 280     107.310  49.930 130.330  1.00  0.00           C
ATOM   4202  HG  LEU A 280     107.360  49.190 129.510  1.00  0.00           H
ATOM   4203  CD1 LEU A 280     107.490  49.140 131.720  1.00  0.00           C
ATOM   4204 HD11 LEU A 280     108.470  48.620 131.670  1.00  0.00           H
ATOM   4205 HD12 LEU A 280     107.320  49.890 132.520  1.00  0.00           H
ATOM   4206 HD13 LEU A 280     106.720  48.350 131.830  1.00  0.00           H
ATOM   4207  CD2 LEU A 280     105.930  50.550 130.430  1.00  0.00           C
ATOM   4208 HD21 LEU A 280     105.700  51.200 129.560  1.00  0.00           H
ATOM   4209 HD22 LEU A 280     105.040  49.890 130.480  1.00  0.00           H
ATOM   4210 HD23 LEU A 280     105.870  51.230 131.310  1.00  0.00           H
ATOM   4211  C   LEU A 280     109.990  49.250 129.240  1.00  0.00           C
ATOM   4212  O   LEU A 280     109.660  49.090 128.050  1.00  0.00           O
ATOM   4213  N   TYR A 281     110.530  48.270 129.990  1.00  0.00           N
ATOM   4214  HN  TYR A 281     110.740  48.500 130.940  1.00  0.00           H
ATOM   4215  CA  TYR A 281     110.750  46.820 129.670  1.00  0.00           C
ATOM   4216  HA  TYR A 281     110.810  46.780 128.590  1.00  0.00           H
ATOM   4217  CB  TYR A 281     112.020  46.290 130.390  1.00  0.00           C
ATOM   4218  HB1 TYR A 281     111.990  46.370 131.490  1.00  0.00           H
ATOM   4219  HB2 TYR A 281     112.310  45.240 130.170  1.00  0.00           H
ATOM   4220  CG  TYR A 281     113.160  46.970 129.770  1.00  0.00           C
ATOM   4221  CD1 TYR A 281     113.670  46.480 128.500  1.00  0.00           C
ATOM   4222  HD1 TYR A 281     113.230  45.630 128.020  1.00  0.00           H
ATOM   4223  CE1 TYR A 281     114.800  47.120 127.960  1.00  0.00           C
ATOM   4224  HE1 TYR A 281     115.110  46.850 126.960  1.00  0.00           H
ATOM   4225  CZ  TYR A 281     115.410  48.200 128.630  1.00  0.00           C
ATOM   4226  OH  TYR A 281     116.600  48.880 128.240  1.00  0.00           O
ATOM   4227  HH  TYR A 281     116.940  49.260 129.050  1.00  0.00           H
ATOM   4228  CD2 TYR A 281     113.810  48.100 130.390  1.00  0.00           C
ATOM   4229  HD2 TYR A 281     113.350  48.420 131.320  1.00  0.00           H
ATOM   4230  CE2 TYR A 281     114.990  48.620 129.890  1.00  0.00           C
ATOM   4231  HE2 TYR A 281     115.400  49.410 130.500  1.00  0.00           H
ATOM   4232  C   TYR A 281     109.690  45.910 130.110  1.00  0.00           C
ATOM   4233  O   TYR A 281     108.930  46.100 131.050  1.00  0.00           O
ATOM   4234  N   GLU A 282     109.670  44.740 129.450  1.00  0.00           N
ATOM   4235  HN  GLU A 282     110.360  44.700 128.730  1.00  0.00           H
ATOM   4236  CA  GLU A 282     109.090  43.550 130.030  1.00  0.00           C
ATOM   4237  HA  GLU A 282     108.240  43.890 130.620  1.00  0.00           H
ATOM   4238  CB  GLU A 282     108.540  42.660 128.950  1.00  0.00           C
ATOM   4239  HB1 GLU A 282     109.390  42.250 128.360  1.00  0.00           H
ATOM   4240  HB2 GLU A 282     108.080  41.790 129.470  1.00  0.00           H
ATOM   4241  CG  GLU A 282     107.290  43.200 128.140  1.00  0.00           C
ATOM   4242  HG1 GLU A 282     107.710  43.830 127.330  1.00  0.00           H
ATOM   4243  HG2 GLU A 282     106.650  43.720 128.890  1.00  0.00           H
ATOM   4244  CD  GLU A 282     106.490  42.110 127.410  1.00  0.00           C
ATOM   4245  OE1 GLU A 282     105.370  42.490 126.900  1.00  0.00           O
ATOM   4246  OE2 GLU A 282     106.930  40.910 127.310  1.00  0.00           O
ATOM   4247  C   GLU A 282     109.980  42.850 131.020  1.00  0.00           C
ATOM   4248  O   GLU A 282     111.220  43.050 131.080  1.00  0.00           O
ATOM   4249  N   ASP A 283     109.340  42.000 131.860  1.00  0.00           N
ATOM   4250  HN  ASP A 283     108.350  41.900 131.950  1.00  0.00           H
ATOM   4251  CA  ASP A 283     110.020  41.290 132.870  1.00  0.00           C
ATOM   4252  HA  ASP A 283     110.710  41.940 133.390  1.00  0.00           H
ATOM   4253  CB  ASP A 283     109.010  40.710 133.930  1.00  0.00           C
ATOM   4254  HB1 ASP A 283     108.470  39.920 133.350  1.00  0.00           H
ATOM   4255  HB2 ASP A 283     109.500  40.250 134.810  1.00  0.00           H
ATOM   4256  CG  ASP A 283     108.130  41.770 134.530  1.00  0.00           C
ATOM   4257  OD1 ASP A 283     108.630  42.870 134.960  1.00  0.00           O
ATOM   4258  OD2 ASP A 283     106.860  41.540 134.480  1.00  0.00           O
ATOM   4259  C   ASP A 283     110.960  40.170 132.600  1.00  0.00           C
ATOM   4260  O   ASP A 283     111.740  39.760 133.470  1.00  0.00           O
ATOM   4261  N   ASP A 284     110.910  39.620 131.380  1.00  0.00           N
ATOM   4262  HN  ASP A 284     110.240  39.930 130.710  1.00  0.00           H
ATOM   4263  CA  ASP A 284     111.980  38.720 130.830  1.00  0.00           C
ATOM   4264  HA  ASP A 284     112.300  38.190 131.720  1.00  0.00           H
ATOM   4265  CB  ASP A 284     111.370  37.700 129.850  1.00  0.00           C
ATOM   4266  HB1 ASP A 284     110.480  37.190 130.280  1.00  0.00           H
ATOM   4267  HB2 ASP A 284     111.190  38.340 128.960  1.00  0.00           H
ATOM   4268  CG  ASP A 284     112.270  36.550 129.350  1.00  0.00           C
ATOM   4269  OD1 ASP A 284     112.440  36.370 128.090  1.00  0.00           O
ATOM   4270  OD2 ASP A 284     112.770  35.810 130.230  1.00  0.00           O
ATOM   4271  C   ASP A 284     113.230  39.470 130.370  1.00  0.00           C
ATOM   4272  O   ASP A 284     114.330  39.000 130.060  1.00  0.00           O
ATOM   4273  N   HIS A 285     113.120  40.800 130.390  1.00  0.00           N
ATOM   4274  HN  HIS A 285     112.310  41.200 130.800  1.00  0.00           H
ATOM   4275  CA  HIS A 285     114.170  41.820 130.170  1.00  0.00           C
ATOM   4276  HA  HIS A 285     113.920  42.760 130.660  1.00  0.00           H
ATOM   4277  CB  HIS A 285     115.550  41.430 130.620  1.00  0.00           C
ATOM   4278  HB1 HIS A 285     115.920  40.570 130.010  1.00  0.00           H
ATOM   4279  HB2 HIS A 285     116.340  42.210 130.600  1.00  0.00           H
ATOM   4280  ND1 HIS A 285     114.810  41.860 132.950  1.00  0.00           N
ATOM   4281  CG  HIS A 285     115.560  41.120 132.070  1.00  0.00           C
ATOM   4282  CE1 HIS A 285     114.690  41.100 134.010  1.00  0.00           C
ATOM   4283  HE1 HIS A 285     114.250  41.410 134.960  1.00  0.00           H
ATOM   4284  NE2 HIS A 285     115.410  39.950 133.870  1.00  0.00           N
ATOM   4285  HE2 HIS A 285     115.470  39.160 134.480  1.00  0.00           H
ATOM   4286  CD2 HIS A 285     115.920  39.960 132.620  1.00  0.00           C
ATOM   4287  HD2 HIS A 285     116.540  39.130 132.310  1.00  0.00           H
ATOM   4288  C   HIS A 285     114.110  42.160 128.690  1.00  0.00           C
ATOM   4289  O   HIS A 285     115.120  42.150 128.010  1.00  0.00           O
ATOM   4290  N   LYS A 286     112.930  42.210 128.100  1.00  0.00           N
ATOM   4291  HN  LYS A 286     112.110  42.050 128.650  1.00  0.00           H
ATOM   4292  CA  LYS A 286     112.630  42.280 126.680  1.00  0.00           C
ATOM   4293  HA  LYS A 286     113.590  42.370 126.190  1.00  0.00           H
ATOM   4294  CB  LYS A 286     111.910  40.980 126.170  1.00  0.00           C
ATOM   4295  HB1 LYS A 286     111.020  41.040 126.840  1.00  0.00           H
ATOM   4296  HB2 LYS A 286     111.500  41.030 125.130  1.00  0.00           H
ATOM   4297  CG  LYS A 286     112.510  39.560 126.440  1.00  0.00           C
ATOM   4298  HG1 LYS A 286     111.650  38.850 126.400  1.00  0.00           H
ATOM   4299  HG2 LYS A 286     112.980  39.470 127.440  1.00  0.00           H
ATOM   4300  CD  LYS A 286     113.650  39.140 125.440  1.00  0.00           C
ATOM   4301  HD1 LYS A 286     114.350  39.970 125.640  1.00  0.00           H
ATOM   4302  HD2 LYS A 286     113.220  39.250 124.420  1.00  0.00           H
ATOM   4303  CE  LYS A 286     114.340  37.830 125.780  1.00  0.00           C
ATOM   4304  HE1 LYS A 286     114.680  37.730 126.830  1.00  0.00           H
ATOM   4305  HE2 LYS A 286     115.250  37.530 125.210  1.00  0.00           H
ATOM   4306  NZ  LYS A 286     113.400  36.760 125.730  1.00  0.00           N
ATOM   4307  HZ1 LYS A 286     112.590  37.020 125.120  1.00  0.00           H
ATOM   4308  HZ2 LYS A 286     113.920  35.970 125.300  1.00  0.00           H
ATOM   4309  HZ3 LYS A 286     113.130  36.640 126.720  1.00  0.00           H
ATOM   4310  C   LYS A 286     111.740  43.470 126.290  1.00  0.00           C
ATOM   4311  O   LYS A 286     111.140  44.060 127.190  1.00  0.00           O
ATOM   4312  N   ASN A 287     111.710  43.770 125.010  1.00  0.00           N
ATOM   4313  HN  ASN A 287     112.290  43.240 124.390  1.00  0.00           H
ATOM   4314  CA  ASN A 287     110.950  44.780 124.280  1.00  0.00           C
ATOM   4315  HA  ASN A 287     111.200  44.660 123.240  1.00  0.00           H
ATOM   4316  CB  ASN A 287     109.390  44.540 124.450  1.00  0.00           C
ATOM   4317  HB1 ASN A 287     109.070  44.610 125.510  1.00  0.00           H
ATOM   4318  HB2 ASN A 287     108.830  45.340 123.910  1.00  0.00           H
ATOM   4319  CG  ASN A 287     108.940  43.160 123.950  1.00  0.00           C
ATOM   4320  OD1 ASN A 287     109.730  42.490 123.290  1.00  0.00           O
ATOM   4321  ND2 ASN A 287     107.800  42.670 124.350  1.00  0.00           N
ATOM   4322 HD21 ASN A 287     107.190  43.260 124.880  1.00  0.00           H
ATOM   4323 HD22 ASN A 287     107.680  41.670 124.270  1.00  0.00           H
ATOM   4324  C   ASN A 287     111.400  46.260 124.700  1.00  0.00           C
ATOM   4325  O   ASN A 287     110.760  47.010 125.430  1.00  0.00           O
ATOM   4326  N   PRO A 288     112.630  46.750 124.350  1.00  0.00           N
ATOM   4327  CD  PRO A 288     113.740  45.880 123.930  1.00  0.00           C
ATOM   4328  HD1 PRO A 288     113.430  45.080 123.220  1.00  0.00           H
ATOM   4329  HD2 PRO A 288     114.240  45.540 124.860  1.00  0.00           H
ATOM   4330  CA  PRO A 288     112.990  48.170 124.310  1.00  0.00           C
ATOM   4331  HA  PRO A 288     112.740  48.630 125.250  1.00  0.00           H
ATOM   4332  CB  PRO A 288     114.480  48.200 123.900  1.00  0.00           C
ATOM   4333  HB1 PRO A 288     114.810  49.150 123.430  1.00  0.00           H
ATOM   4334  HB2 PRO A 288     115.120  48.180 124.800  1.00  0.00           H
ATOM   4335  CG  PRO A 288     114.700  46.880 123.210  1.00  0.00           C
ATOM   4336  HG1 PRO A 288     115.790  46.680 123.270  1.00  0.00           H
ATOM   4337  HG2 PRO A 288     114.270  46.940 122.190  1.00  0.00           H
ATOM   4338  C   PRO A 288     112.140  48.940 123.340  1.00  0.00           C
ATOM   4339  O   PRO A 288     112.160  48.620 122.130  1.00  0.00           O
ATOM   4340  N   THR A 289     111.550  50.050 123.810  1.00  0.00           N
ATOM   4341  HN  THR A 289     111.550  50.270 124.780  1.00  0.00           H
ATOM   4342  CA  THR A 289     110.750  50.870 122.910  1.00  0.00           C
ATOM   4343  HA  THR A 289     110.210  50.220 122.220  1.00  0.00           H
ATOM   4344  CB  THR A 289     109.900  51.890 123.650  1.00  0.00           C
ATOM   4345  HB  THR A 289     110.440  52.780 124.010  1.00  0.00           H
ATOM   4346  OG1 THR A 289     109.220  51.310 124.770  1.00  0.00           O
ATOM   4347  HG1 THR A 289     108.610  51.940 125.180  1.00  0.00           H
ATOM   4348  CG2 THR A 289     108.850  52.270 122.730  1.00  0.00           C
ATOM   4349 HG21 THR A 289     109.250  52.860 121.880  1.00  0.00           H
ATOM   4350 HG22 THR A 289     108.120  51.460 122.510  1.00  0.00           H
ATOM   4351 HG23 THR A 289     108.320  53.070 123.280  1.00  0.00           H
ATOM   4352  C   THR A 289     111.580  51.660 121.900  1.00  0.00           C
ATOM   4353  O   THR A 289     111.320  51.750 120.710  1.00  0.00           O
ATOM   4354  N   VAL A 290     112.670  52.350 122.350  1.00  0.00           N
ATOM   4355  HN  VAL A 290     112.980  52.390 123.290  1.00  0.00           H
ATOM   4356  CA  VAL A 290     113.500  53.310 121.520  1.00  0.00           C
ATOM   4357  HA  VAL A 290     113.590  52.930 120.510  1.00  0.00           H
ATOM   4358  CB  VAL A 290     112.990  54.780 121.430  1.00  0.00           C
ATOM   4359  HB  VAL A 290     113.750  55.390 120.900  1.00  0.00           H
ATOM   4360  CG1 VAL A 290     111.660  54.810 120.750  1.00  0.00           C
ATOM   4361 HG11 VAL A 290     110.820  54.360 121.310  1.00  0.00           H
ATOM   4362 HG12 VAL A 290     111.410  55.850 120.460  1.00  0.00           H
ATOM   4363 HG13 VAL A 290     111.680  54.330 119.750  1.00  0.00           H
ATOM   4364  CG2 VAL A 290     112.890  55.350 122.890  1.00  0.00           C
ATOM   4365 HG21 VAL A 290     112.460  56.370 122.780  1.00  0.00           H
ATOM   4366 HG22 VAL A 290     112.270  54.890 123.690  1.00  0.00           H
ATOM   4367 HG23 VAL A 290     113.900  55.420 123.360  1.00  0.00           H
ATOM   4368  C   VAL A 290     114.950  53.340 121.990  1.00  0.00           C
ATOM   4369  O   VAL A 290     115.770  53.820 121.160  1.00  0.00           O
ATOM   4370  N   THR A 291     115.240  52.740 123.140  1.00  0.00           N
ATOM   4371  HN  THR A 291     114.520  52.320 123.700  1.00  0.00           H
ATOM   4372  CA  THR A 291     116.550  52.550 123.760  1.00  0.00           C
ATOM   4373  HA  THR A 291     117.030  53.520 123.770  1.00  0.00           H
ATOM   4374  CB  THR A 291     116.500  52.330 125.250  1.00  0.00           C
ATOM   4375  HB  THR A 291     115.890  53.160 125.670  1.00  0.00           H
ATOM   4376  OG1 THR A 291     117.720  52.270 125.940  1.00  0.00           O
ATOM   4377  HG1 THR A 291     117.490  52.140 126.870  1.00  0.00           H
ATOM   4378  CG2 THR A 291     115.910  50.910 125.590  1.00  0.00           C
ATOM   4379 HG21 THR A 291     115.880  50.820 126.690  1.00  0.00           H
ATOM   4380 HG22 THR A 291     114.930  50.780 125.080  1.00  0.00           H
ATOM   4381 HG23 THR A 291     116.600  50.120 125.240  1.00  0.00           H
ATOM   4382  C   THR A 291     117.440  51.560 122.930  1.00  0.00           C
ATOM   4383  O   THR A 291     117.060  50.650 122.260  1.00  0.00           O
ATOM   4384  N   ARG A 292     118.700  51.910 123.000  1.00  0.00           N
ATOM   4385  HN  ARG A 292     118.970  52.600 123.680  1.00  0.00           H
ATOM   4386  CA  ARG A 292     119.900  51.350 122.370  1.00  0.00           C
ATOM   4387  HA  ARG A 292     120.700  51.660 123.020  1.00  0.00           H
ATOM   4388  CB  ARG A 292     119.840  49.830 122.440  1.00  0.00           C
ATOM   4389  HB1 ARG A 292     119.170  49.440 121.650  1.00  0.00           H
ATOM   4390  HB2 ARG A 292     120.820  49.330 122.290  1.00  0.00           H
ATOM   4391  CG  ARG A 292     119.580  49.230 123.830  1.00  0.00           C
ATOM   4392  HG1 ARG A 292     118.930  49.950 124.370  1.00  0.00           H
ATOM   4393  HG2 ARG A 292     120.560  49.400 124.320  1.00  0.00           H
ATOM   4394  CD  ARG A 292     119.040  47.800 123.860  1.00  0.00           C
ATOM   4395  HD1 ARG A 292     119.710  47.020 123.430  1.00  0.00           H
ATOM   4396  HD2 ARG A 292     118.090  47.820 123.290  1.00  0.00           H
ATOM   4397  NE  ARG A 292     118.820  47.610 125.310  1.00  0.00           N
ATOM   4398  HE  ARG A 292     119.120  48.270 126.000  1.00  0.00           H
ATOM   4399  CZ  ARG A 292     118.110  46.590 125.830  1.00  0.00           C
ATOM   4400  NH1 ARG A 292     117.570  45.650 125.060  1.00  0.00           N
ATOM   4401 HH11 ARG A 292     117.370  44.740 125.430  1.00  0.00           H
ATOM   4402 HH12 ARG A 292     117.700  45.690 124.070  1.00  0.00           H
ATOM   4403  NH2 ARG A 292     118.020  46.470 127.110  1.00  0.00           N
ATOM   4404 HH21 ARG A 292     117.660  45.640 127.540  1.00  0.00           H
ATOM   4405 HH22 ARG A 292     118.480  47.120 127.720  1.00  0.00           H
ATOM   4406  C   ARG A 292     120.220  52.020 121.000  1.00  0.00           C
ATOM   4407  O   ARG A 292     121.400  52.120 120.630  1.00  0.00           O
ATOM   4408  N   GLU A 293     119.190  52.510 120.280  1.00  0.00           N
ATOM   4409  HN  GLU A 293     118.330  52.230 120.700  1.00  0.00           H
ATOM   4410  CA  GLU A 293     119.290  52.910 118.930  1.00  0.00           C
ATOM   4411  HA  GLU A 293     120.280  52.740 118.530  1.00  0.00           H
ATOM   4412  CB  GLU A 293     118.260  52.150 118.100  1.00  0.00           C
ATOM   4413  HB1 GLU A 293     117.200  52.160 118.450  1.00  0.00           H
ATOM   4414  HB2 GLU A 293     118.280  52.640 117.100  1.00  0.00           H
ATOM   4415  CG  GLU A 293     118.750  50.730 117.750  1.00  0.00           C
ATOM   4416  HG1 GLU A 293     118.440  50.100 118.620  1.00  0.00           H
ATOM   4417  HG2 GLU A 293     119.860  50.720 117.750  1.00  0.00           H
ATOM   4418  CD  GLU A 293     118.230  50.110 116.480  1.00  0.00           C
ATOM   4419  OE1 GLU A 293     116.980  50.190 116.210  1.00  0.00           O
ATOM   4420  OE2 GLU A 293     119.090  49.630 115.710  1.00  0.00           O
ATOM   4421  C   GLU A 293     118.850  54.350 118.870  1.00  0.00           C
ATOM   4422  O   GLU A 293     119.800  55.130 118.970  1.00  0.00           O
ATOM   4423  N   GLN A 294     117.590  54.750 118.880  1.00  0.00           N
ATOM   4424  HN  GLN A 294     116.960  53.990 119.010  1.00  0.00           H
ATOM   4425  CA  GLN A 294     117.100  56.090 118.780  1.00  0.00           C
ATOM   4426  HA  GLN A 294     117.560  56.500 117.890  1.00  0.00           H
ATOM   4427  CB  GLN A 294     115.550  56.220 118.350  1.00  0.00           C
ATOM   4428  HB1 GLN A 294     114.880  55.910 119.180  1.00  0.00           H
ATOM   4429  HB2 GLN A 294     115.380  57.320 118.350  1.00  0.00           H
ATOM   4430  CG  GLN A 294     115.160  55.790 116.920  1.00  0.00           C
ATOM   4431  HG1 GLN A 294     115.840  56.290 116.200  1.00  0.00           H
ATOM   4432  HG2 GLN A 294     114.190  56.210 116.580  1.00  0.00           H
ATOM   4433  CD  GLN A 294     115.210  54.280 116.800  1.00  0.00           C
ATOM   4434  OE1 GLN A 294     116.170  53.730 116.240  1.00  0.00           O
ATOM   4435  NE2 GLN A 294     114.100  53.640 117.250  1.00  0.00           N
ATOM   4436 HE21 GLN A 294     113.230  54.110 117.380  1.00  0.00           H
ATOM   4437 HE22 GLN A 294     114.120  52.640 117.270  1.00  0.00           H
ATOM   4438  C   GLN A 294     117.610  57.030 119.900  1.00  0.00           C
ATOM   4439  O   GLN A 294     117.820  58.230 119.580  1.00  0.00           O
ATOM   4440  N   VAL A 295     117.770  56.590 121.190  1.00  0.00           N
ATOM   4441  HN  VAL A 295     117.530  55.660 121.480  1.00  0.00           H
ATOM   4442  CA  VAL A 295     118.110  57.490 122.290  1.00  0.00           C
ATOM   4443  HA  VAL A 295     117.370  58.280 122.300  1.00  0.00           H
ATOM   4444  CB  VAL A 295     118.070  56.870 123.640  1.00  0.00           C
ATOM   4445  HB  VAL A 295     118.620  55.910 123.580  1.00  0.00           H
ATOM   4446  CG1 VAL A 295     118.620  57.870 124.770  1.00  0.00           C
ATOM   4447 HG11 VAL A 295     119.730  57.910 124.790  1.00  0.00           H
ATOM   4448 HG12 VAL A 295     118.270  58.920 124.640  1.00  0.00           H
ATOM   4449 HG13 VAL A 295     118.380  57.570 125.810  1.00  0.00           H
ATOM   4450  CG2 VAL A 295     116.590  56.700 124.110  1.00  0.00           C
ATOM   4451 HG21 VAL A 295     115.910  56.350 123.310  1.00  0.00           H
ATOM   4452 HG22 VAL A 295     116.530  56.050 125.020  1.00  0.00           H
ATOM   4453 HG23 VAL A 295     116.210  57.700 124.410  1.00  0.00           H
ATOM   4454  C   VAL A 295     119.500  58.210 122.190  1.00  0.00           C
ATOM   4455  O   VAL A 295     119.650  59.470 122.430  1.00  0.00           O
ATOM   4456  N   ASP A 296     120.500  57.440 121.800  1.00  0.00           N
ATOM   4457  HN  ASP A 296     120.260  56.470 121.800  1.00  0.00           H
ATOM   4458  CA  ASP A 296     121.820  57.880 121.490  1.00  0.00           C
ATOM   4459  HA  ASP A 296     122.270  58.330 122.360  1.00  0.00           H
ATOM   4460  CB  ASP A 296     122.710  56.590 121.100  1.00  0.00           C
ATOM   4461  HB1 ASP A 296     122.200  55.990 120.320  1.00  0.00           H
ATOM   4462  HB2 ASP A 296     123.650  56.920 120.600  1.00  0.00           H
ATOM   4463  CG  ASP A 296     123.080  55.730 122.250  1.00  0.00           C
ATOM   4464  OD1 ASP A 296     123.980  54.890 122.080  1.00  0.00           O
ATOM   4465  OD2 ASP A 296     122.360  55.670 123.300  1.00  0.00           O
ATOM   4466  C   ASP A 296     121.780  58.890 120.350  1.00  0.00           C
ATOM   4467  O   ASP A 296     122.290  59.990 120.420  1.00  0.00           O
ATOM   4468  N   PHE A 297     121.120  58.470 119.230  1.00  0.00           N
ATOM   4469  HN  PHE A 297     120.610  57.620 119.150  1.00  0.00           H
ATOM   4470  CA  PHE A 297     121.130  59.270 118.010  1.00  0.00           C
ATOM   4471  HA  PHE A 297     122.140  59.400 117.640  1.00  0.00           H
ATOM   4472  CB  PHE A 297     120.450  58.370 117.010  1.00  0.00           C
ATOM   4473  HB1 PHE A 297     120.830  57.320 116.960  1.00  0.00           H
ATOM   4474  HB2 PHE A 297     119.370  58.280 117.240  1.00  0.00           H
ATOM   4475  CG  PHE A 297     120.400  59.090 115.650  1.00  0.00           C
ATOM   4476  CD1 PHE A 297     121.360  58.790 114.690  1.00  0.00           C
ATOM   4477  HD1 PHE A 297     122.070  58.050 115.000  1.00  0.00           H
ATOM   4478  CE1 PHE A 297     121.430  59.470 113.510  1.00  0.00           C
ATOM   4479  HE1 PHE A 297     122.240  59.230 112.840  1.00  0.00           H
ATOM   4480  CZ  PHE A 297     120.450  60.380 113.120  1.00  0.00           C
ATOM   4481  HZ  PHE A 297     120.440  60.940 112.200  1.00  0.00           H
ATOM   4482  CD2 PHE A 297     119.340  59.970 115.280  1.00  0.00           C
ATOM   4483  HD2 PHE A 297     118.460  60.180 115.860  1.00  0.00           H
ATOM   4484  CE2 PHE A 297     119.310  60.510 113.980  1.00  0.00           C
ATOM   4485  HE2 PHE A 297     118.460  61.050 113.610  1.00  0.00           H
ATOM   4486  C   PHE A 297     120.480  60.620 118.250  1.00  0.00           C
ATOM   4487  O   PHE A 297     120.860  61.740 117.860  1.00  0.00           O
ATOM   4488  N   GLN A 298     119.380  60.680 119.030  1.00  0.00           N
ATOM   4489  HN  GLN A 298     118.970  59.830 119.340  1.00  0.00           H
ATOM   4490  CA  GLN A 298     118.700  61.930 119.450  1.00  0.00           C
ATOM   4491  HA  GLN A 298     118.430  62.450 118.540  1.00  0.00           H
ATOM   4492  CB  GLN A 298     117.310  61.530 120.210  1.00  0.00           C
ATOM   4493  HB1 GLN A 298     116.870  60.740 119.560  1.00  0.00           H
ATOM   4494  HB2 GLN A 298     117.600  60.970 121.120  1.00  0.00           H
ATOM   4495  CG  GLN A 298     116.350  62.690 120.510  1.00  0.00           C
ATOM   4496  HG1 GLN A 298     116.720  63.340 121.330  1.00  0.00           H
ATOM   4497  HG2 GLN A 298     115.480  62.270 121.040  1.00  0.00           H
ATOM   4498  CD  GLN A 298     115.810  63.380 119.320  1.00  0.00           C
ATOM   4499  OE1 GLN A 298     114.790  63.070 118.680  1.00  0.00           O
ATOM   4500  NE2 GLN A 298     116.450  64.510 119.000  1.00  0.00           N
ATOM   4501 HE21 GLN A 298     117.280  64.780 119.500  1.00  0.00           H
ATOM   4502 HE22 GLN A 298     116.100  64.980 118.190  1.00  0.00           H
ATOM   4503  C   GLN A 298     119.450  62.850 120.290  1.00  0.00           C
ATOM   4504  O   GLN A 298     119.340  64.020 120.010  1.00  0.00           O
ATOM   4505  N   HIS A 299     120.210  62.370 121.310  1.00  0.00           N
ATOM   4506  HN  HIS A 299     120.160  61.390 121.480  1.00  0.00           H
ATOM   4507  CA  HIS A 299     121.210  63.090 122.160  1.00  0.00           C
ATOM   4508  HA  HIS A 299     120.740  63.870 122.750  1.00  0.00           H
ATOM   4509  CB  HIS A 299     121.770  62.000 123.200  1.00  0.00           C
ATOM   4510  HB1 HIS A 299     120.920  61.390 123.580  1.00  0.00           H
ATOM   4511  HB2 HIS A 299     122.550  61.330 122.790  1.00  0.00           H
ATOM   4512  ND1 HIS A 299     122.230  63.910 124.890  1.00  0.00           N
ATOM   4513  CG  HIS A 299     122.490  62.640 124.410  1.00  0.00           C
ATOM   4514  CE1 HIS A 299     122.990  64.080 125.990  1.00  0.00           C
ATOM   4515  HE1 HIS A 299     122.890  64.880 126.710  1.00  0.00           H
ATOM   4516  NE2 HIS A 299     123.780  63.070 126.170  1.00  0.00           N
ATOM   4517  HE2 HIS A 299     124.310  62.810 126.980  1.00  0.00           H
ATOM   4518  CD2 HIS A 299     123.470  62.160 125.170  1.00  0.00           C
ATOM   4519  HD2 HIS A 299     123.840  61.140 125.120  1.00  0.00           H
ATOM   4520  C   HIS A 299     122.320  63.710 121.440  1.00  0.00           C
ATOM   4521  O   HIS A 299     122.780  64.840 121.680  1.00  0.00           O
ATOM   4522  N   HIS A 300     122.860  62.970 120.440  1.00  0.00           N
ATOM   4523  HN  HIS A 300     122.550  62.030 120.290  1.00  0.00           H
ATOM   4524  CA  HIS A 300     123.800  63.470 119.430  1.00  0.00           C
ATOM   4525  HA  HIS A 300     124.650  63.890 119.940  1.00  0.00           H
ATOM   4526  CB  HIS A 300     124.420  62.340 118.500  1.00  0.00           C
ATOM   4527  HB1 HIS A 300     123.540  61.830 118.060  1.00  0.00           H
ATOM   4528  HB2 HIS A 300     125.060  62.800 117.720  1.00  0.00           H
ATOM   4529  ND1 HIS A 300     126.360  61.840 119.830  1.00  0.00           N
ATOM   4530  CG  HIS A 300     125.220  61.320 119.220  1.00  0.00           C
ATOM   4531  CE1 HIS A 300     126.870  60.800 120.530  1.00  0.00           C
ATOM   4532  HE1 HIS A 300     127.690  60.860 121.230  1.00  0.00           H
ATOM   4533  NE2 HIS A 300     126.100  59.640 120.380  1.00  0.00           N
ATOM   4534  HE2 HIS A 300     126.330  58.700 120.640  1.00  0.00           H
ATOM   4535  CD2 HIS A 300     125.060  59.980 119.570  1.00  0.00           C
ATOM   4536  HD2 HIS A 300     124.390  59.270 119.090  1.00  0.00           H
ATOM   4537  C   HIS A 300     123.230  64.620 118.620  1.00  0.00           C
ATOM   4538  O   HIS A 300     123.880  65.650 118.430  1.00  0.00           O
ATOM   4539  N   GLN A 301     121.990  64.510 118.140  1.00  0.00           N
ATOM   4540  HN  GLN A 301     121.510  63.640 118.230  1.00  0.00           H
ATOM   4541  CA  GLN A 301     121.420  65.570 117.330  1.00  0.00           C
ATOM   4542  HA  GLN A 301     122.140  65.710 116.540  1.00  0.00           H
ATOM   4543  CB  GLN A 301     120.060  65.110 116.660  1.00  0.00           C
ATOM   4544  HB1 GLN A 301     119.530  64.500 117.420  1.00  0.00           H
ATOM   4545  HB2 GLN A 301     119.550  66.060 116.430  1.00  0.00           H
ATOM   4546  CG  GLN A 301     120.190  64.240 115.390  1.00  0.00           C
ATOM   4547  HG1 GLN A 301     119.280  63.870 114.870  1.00  0.00           H
ATOM   4548  HG2 GLN A 301     120.700  63.310 115.710  1.00  0.00           H
ATOM   4549  CD  GLN A 301     121.150  64.950 114.430  1.00  0.00           C
ATOM   4550  OE1 GLN A 301     122.320  64.530 114.350  1.00  0.00           O
ATOM   4551  NE2 GLN A 301     120.710  65.930 113.560  1.00  0.00           N
ATOM   4552 HE21 GLN A 301     120.080  66.630 113.910  1.00  0.00           H
ATOM   4553 HE22 GLN A 301     121.400  66.290 112.940  1.00  0.00           H
ATOM   4554  C   GLN A 301     121.280  66.960 118.110  1.00  0.00           C
ATOM   4555  O   GLN A 301     121.250  68.030 117.470  1.00  0.00           O
ATOM   4556  N   LEU A 302     121.010  67.020 119.440  1.00  0.00           N
ATOM   4557  HN  LEU A 302     120.970  66.170 119.950  1.00  0.00           H
ATOM   4558  CA  LEU A 302     120.870  68.260 120.230  1.00  0.00           C
ATOM   4559  HA  LEU A 302     120.040  68.870 119.920  1.00  0.00           H
ATOM   4560  CB  LEU A 302     120.540  67.760 121.620  1.00  0.00           C
ATOM   4561  HB1 LEU A 302     121.410  67.130 121.910  1.00  0.00           H
ATOM   4562  HB2 LEU A 302     120.600  68.660 122.280  1.00  0.00           H
ATOM   4563  CG  LEU A 302     119.260  66.940 121.960  1.00  0.00           C
ATOM   4564  HG  LEU A 302     119.160  66.040 121.320  1.00  0.00           H
ATOM   4565  CD1 LEU A 302     119.250  66.450 123.440  1.00  0.00           C
ATOM   4566 HD11 LEU A 302     120.220  65.940 123.610  1.00  0.00           H
ATOM   4567 HD12 LEU A 302     119.230  67.360 124.070  1.00  0.00           H
ATOM   4568 HD13 LEU A 302     118.450  65.720 123.690  1.00  0.00           H
ATOM   4569  CD2 LEU A 302     118.100  67.850 121.640  1.00  0.00           C
ATOM   4570 HD21 LEU A 302     117.140  67.350 121.870  1.00  0.00           H
ATOM   4571 HD22 LEU A 302     118.120  68.810 122.200  1.00  0.00           H
ATOM   4572 HD23 LEU A 302     118.050  68.120 120.560  1.00  0.00           H
ATOM   4573  C   LEU A 302     122.110  69.110 120.220  1.00  0.00           C
ATOM   4574  O   LEU A 302     121.960  70.330 119.990  1.00  0.00           O
ATOM   4575  N   ALA A 303     123.350  68.470 120.400  1.00  0.00           N
ATOM   4576  HN  ALA A 303     123.280  67.480 120.350  1.00  0.00           H
ATOM   4577  CA  ALA A 303     124.710  69.050 120.440  1.00  0.00           C
ATOM   4578  HA  ALA A 303     124.690  69.570 121.390  1.00  0.00           H
ATOM   4579  CB  ALA A 303     125.800  67.960 120.340  1.00  0.00           C
ATOM   4580  HB1 ALA A 303     125.650  67.320 121.240  1.00  0.00           H
ATOM   4581  HB2 ALA A 303     125.680  67.410 119.380  1.00  0.00           H
ATOM   4582  HB3 ALA A 303     126.810  68.400 120.450  1.00  0.00           H
ATOM   4583  C   ALA A 303     125.060  70.020 119.330  1.00  0.00           C
ATOM   4584  O   ALA A 303     125.700  71.030 119.510  1.00  0.00           O
ATOM   4585  N   GLU A 304     124.680  69.600 118.080  1.00  0.00           N
ATOM   4586  HN  GLU A 304     124.330  68.680 117.890  1.00  0.00           H
ATOM   4587  CA  GLU A 304     124.820  70.420 116.900  1.00  0.00           C
ATOM   4588  HA  GLU A 304     125.860  70.390 116.630  1.00  0.00           H
ATOM   4589  CB  GLU A 304     124.180  69.710 115.760  1.00  0.00           C
ATOM   4590  HB1 GLU A 304     123.160  69.400 116.090  1.00  0.00           H
ATOM   4591  HB2 GLU A 304     123.980  70.390 114.900  1.00  0.00           H
ATOM   4592  CG  GLU A 304     125.010  68.490 115.270  1.00  0.00           C
ATOM   4593  HG1 GLU A 304     124.280  67.780 114.840  1.00  0.00           H
ATOM   4594  HG2 GLU A 304     125.460  68.060 116.190  1.00  0.00           H
ATOM   4595  CD  GLU A 304     126.090  68.890 114.270  1.00  0.00           C
ATOM   4596  OE1 GLU A 304     126.840  69.880 114.450  1.00  0.00           O
ATOM   4597  OE2 GLU A 304     126.150  68.180 113.260  1.00  0.00           O
ATOM   4598  C   GLU A 304     124.220  71.760 116.980  1.00  0.00           C
ATOM   4599  O   GLU A 304     124.760  72.770 116.530  1.00  0.00           O
ATOM   4600  N   ALA A 305     122.910  71.860 117.570  1.00  0.00           N
ATOM   4601  HN  ALA A 305     122.390  71.030 117.780  1.00  0.00           H
ATOM   4602  CA  ALA A 305     122.120  73.070 117.710  1.00  0.00           C
ATOM   4603  HA  ALA A 305     122.270  73.670 116.820  1.00  0.00           H
ATOM   4604  CB  ALA A 305     120.600  72.700 117.850  1.00  0.00           C
ATOM   4605  HB1 ALA A 305     120.440  71.700 118.320  1.00  0.00           H
ATOM   4606  HB2 ALA A 305     120.160  73.560 118.400  1.00  0.00           H
ATOM   4607  HB3 ALA A 305     120.150  72.550 116.850  1.00  0.00           H
ATOM   4608  C   ALA A 305     122.540  73.870 118.930  1.00  0.00           C
ATOM   4609  O   ALA A 305     122.950  74.980 118.870  1.00  0.00           O
ATOM   4610  N   PHE A 306     122.470  73.210 120.090  1.00  0.00           N
ATOM   4611  HN  PHE A 306     122.250  72.240 120.080  1.00  0.00           H
ATOM   4612  CA  PHE A 306     122.540  73.820 121.390  1.00  0.00           C
ATOM   4613  HA  PHE A 306     122.020  74.770 121.330  1.00  0.00           H
ATOM   4614  CB  PHE A 306     121.940  72.930 122.480  1.00  0.00           C
ATOM   4615  HB1 PHE A 306     122.400  71.910 122.500  1.00  0.00           H
ATOM   4616  HB2 PHE A 306     122.290  73.350 123.450  1.00  0.00           H
ATOM   4617  CG  PHE A 306     120.470  72.950 122.380  1.00  0.00           C
ATOM   4618  CD1 PHE A 306     119.690  71.880 122.060  1.00  0.00           C
ATOM   4619  HD1 PHE A 306     120.190  70.950 121.830  1.00  0.00           H
ATOM   4620  CE1 PHE A 306     118.280  72.080 121.910  1.00  0.00           C
ATOM   4621  HE1 PHE A 306     117.560  71.320 121.640  1.00  0.00           H
ATOM   4622  CZ  PHE A 306     117.710  73.350 122.230  1.00  0.00           C
ATOM   4623  HZ  PHE A 306     116.630  73.380 122.200  1.00  0.00           H
ATOM   4624  CD2 PHE A 306     119.850  74.220 122.750  1.00  0.00           C
ATOM   4625  HD2 PHE A 306     120.410  75.090 123.060  1.00  0.00           H
ATOM   4626  CE2 PHE A 306     118.480  74.460 122.600  1.00  0.00           C
ATOM   4627  HE2 PHE A 306     117.940  75.380 122.710  1.00  0.00           H
ATOM   4628  C   PHE A 306     123.860  74.390 121.850  1.00  0.00           C
ATOM   4629  O   PHE A 306     123.940  75.230 122.770  1.00  0.00           O
ATOM   4630  N   LYS A 307     125.030  73.970 121.240  1.00  0.00           N
ATOM   4631  HN  LYS A 307     125.140  73.400 120.440  1.00  0.00           H
ATOM   4632  CA  LYS A 307     126.340  74.360 121.780  1.00  0.00           C
ATOM   4633  HA  LYS A 307     126.400  74.120 122.830  1.00  0.00           H
ATOM   4634  CB  LYS A 307     127.310  73.570 120.890  1.00  0.00           C
ATOM   4635  HB1 LYS A 307     127.060  72.510 121.140  1.00  0.00           H
ATOM   4636  HB2 LYS A 307     127.250  73.740 119.800  1.00  0.00           H
ATOM   4637  CG  LYS A 307     128.790  73.750 121.190  1.00  0.00           C
ATOM   4638  HG1 LYS A 307     129.150  74.760 120.880  1.00  0.00           H
ATOM   4639  HG2 LYS A 307     129.380  73.060 120.560  1.00  0.00           H
ATOM   4640  CD  LYS A 307     129.180  73.610 122.640  1.00  0.00           C
ATOM   4641  HD1 LYS A 307     128.950  74.590 123.100  1.00  0.00           H
ATOM   4642  HD2 LYS A 307     130.290  73.570 122.530  1.00  0.00           H
ATOM   4643  CE  LYS A 307     128.640  72.440 123.450  1.00  0.00           C
ATOM   4644  HE1 LYS A 307     127.530  72.420 123.410  1.00  0.00           H
ATOM   4645  HE2 LYS A 307     129.070  72.580 124.470  1.00  0.00           H
ATOM   4646  NZ  LYS A 307     129.130  71.210 122.880  1.00  0.00           N
ATOM   4647  HZ1 LYS A 307     128.880  70.980 121.890  1.00  0.00           H
ATOM   4648  HZ2 LYS A 307     130.160  71.200 122.920  1.00  0.00           H
ATOM   4649  HZ3 LYS A 307     128.800  70.370 123.400  1.00  0.00           H
ATOM   4650  C   LYS A 307     126.650  75.780 121.600  1.00  0.00           C
ATOM   4651  O   LYS A 307     127.210  76.470 122.490  1.00  0.00           O
ATOM   4652  N   GLN A 308     126.140  76.380 120.520  1.00  0.00           N
ATOM   4653  HN  GLN A 308     125.610  75.880 119.840  1.00  0.00           H
ATOM   4654  CA  GLN A 308     126.520  77.720 120.100  1.00  0.00           C
ATOM   4655  HA  GLN A 308     127.550  77.980 120.320  1.00  0.00           H
ATOM   4656  CB  GLN A 308     126.400  77.890 118.600  1.00  0.00           C
ATOM   4657  HB1 GLN A 308     126.930  77.110 118.020  1.00  0.00           H
ATOM   4658  HB2 GLN A 308     125.330  77.970 118.310  1.00  0.00           H
ATOM   4659  CG  GLN A 308     126.990  79.180 117.980  1.00  0.00           C
ATOM   4660  HG1 GLN A 308     126.310  80.010 118.270  1.00  0.00           H
ATOM   4661  HG2 GLN A 308     126.910  79.180 116.870  1.00  0.00           H
ATOM   4662  CD  GLN A 308     128.390  79.560 118.400  1.00  0.00           C
ATOM   4663  OE1 GLN A 308     128.560  80.690 118.880  1.00  0.00           O
ATOM   4664  NE2 GLN A 308     129.290  78.570 118.400  1.00  0.00           N
ATOM   4665 HE21 GLN A 308     129.080  77.670 118.010  1.00  0.00           H
ATOM   4666 HE22 GLN A 308     130.160  78.670 118.870  1.00  0.00           H
ATOM   4667  C   GLN A 308     125.620  78.670 120.860  1.00  0.00           C
ATOM   4668  O   GLN A 308     125.990  79.870 120.910  1.00  0.00           O
ATOM   4669  N   TYR A 309     124.530  78.250 121.570  1.00  0.00           N
ATOM   4670  HN  TYR A 309     124.260  77.290 121.540  1.00  0.00           H
ATOM   4671  CA  TYR A 309     123.690  79.100 122.330  1.00  0.00           C
ATOM   4672  HA  TYR A 309     123.750  80.150 122.110  1.00  0.00           H
ATOM   4673  CB  TYR A 309     122.220  78.650 122.180  1.00  0.00           C
ATOM   4674  HB1 TYR A 309     122.080  77.640 122.640  1.00  0.00           H
ATOM   4675  HB2 TYR A 309     121.540  79.330 122.730  1.00  0.00           H
ATOM   4676  CG  TYR A 309     121.740  78.500 120.770  1.00  0.00           C
ATOM   4677  CD1 TYR A 309     121.890  79.670 119.970  1.00  0.00           C
ATOM   4678  HD1 TYR A 309     122.530  80.470 120.320  1.00  0.00           H
ATOM   4679  CE1 TYR A 309     121.400  79.650 118.670  1.00  0.00           C
ATOM   4680  HE1 TYR A 309     121.550  80.430 117.930  1.00  0.00           H
ATOM   4681  CZ  TYR A 309     120.870  78.460 118.160  1.00  0.00           C
ATOM   4682  OH  TYR A 309     120.570  78.300 116.800  1.00  0.00           O
ATOM   4683  HH  TYR A 309     120.570  77.340 116.710  1.00  0.00           H
ATOM   4684  CD2 TYR A 309     121.230  77.340 120.210  1.00  0.00           C
ATOM   4685  HD2 TYR A 309     121.100  76.550 120.930  1.00  0.00           H
ATOM   4686  CE2 TYR A 309     120.730  77.360 118.920  1.00  0.00           C
ATOM   4687  HE2 TYR A 309     120.270  76.440 118.570  1.00  0.00           H
ATOM   4688  C   TYR A 309     124.090  78.930 123.770  1.00  0.00           C
ATOM   4689  O   TYR A 309     123.410  79.390 124.720  1.00  0.00           O
ATOM   4690  N   ASN A 310     125.260  78.250 124.010  1.00  0.00           N
ATOM   4691  HN  ASN A 310     125.780  77.840 123.260  1.00  0.00           H
ATOM   4692  CA  ASN A 310     125.820  77.960 125.280  1.00  0.00           C
ATOM   4693  HA  ASN A 310     126.780  77.550 124.980  1.00  0.00           H
ATOM   4694  CB  ASN A 310     126.130  79.240 126.060  1.00  0.00           C
ATOM   4695  HB1 ASN A 310     125.220  79.850 126.170  1.00  0.00           H
ATOM   4696  HB2 ASN A 310     126.550  78.990 127.060  1.00  0.00           H
ATOM   4697  CG  ASN A 310     127.140  80.080 125.260  1.00  0.00           C
ATOM   4698  OD1 ASN A 310     127.760  79.700 124.320  1.00  0.00           O
ATOM   4699  ND2 ASN A 310     127.410  81.300 125.830  1.00  0.00           N
ATOM   4700 HD21 ASN A 310     126.820  81.670 126.550  1.00  0.00           H
ATOM   4701 HD22 ASN A 310     128.260  81.740 125.550  1.00  0.00           H
ATOM   4702  C   ASN A 310     125.170  76.850 126.190  1.00  0.00           C
ATOM   4703  O   ASN A 310     125.410  76.920 127.410  1.00  0.00           O
ATOM   4704  N   ILE A 311     124.350  75.960 125.630  1.00  0.00           N
ATOM   4705  HN  ILE A 311     124.140  76.020 124.660  1.00  0.00           H
ATOM   4706  CA  ILE A 311     123.560  74.980 126.420  1.00  0.00           C
ATOM   4707  HA  ILE A 311     123.680  75.160 127.480  1.00  0.00           H
ATOM   4708  CB  ILE A 311     122.080  75.030 126.040  1.00  0.00           C
ATOM   4709  HB  ILE A 311     121.920  74.660 125.000  1.00  0.00           H
ATOM   4710  CG2 ILE A 311     121.410  74.050 127.040  1.00  0.00           C
ATOM   4711 HG21 ILE A 311     121.660  74.440 128.050  1.00  0.00           H
ATOM   4712 HG22 ILE A 311     120.310  73.890 126.980  1.00  0.00           H
ATOM   4713 HG23 ILE A 311     121.790  73.020 126.880  1.00  0.00           H
ATOM   4714  CG1 ILE A 311     121.290  76.410 126.120  1.00  0.00           C
ATOM   4715 HG11 ILE A 311     120.210  76.190 125.990  1.00  0.00           H
ATOM   4716 HG12 ILE A 311     121.600  76.960 125.200  1.00  0.00           H
ATOM   4717  CD  ILE A 311     121.670  77.280 127.380  1.00  0.00           C
ATOM   4718  HD1 ILE A 311     121.100  78.220 127.210  1.00  0.00           H
ATOM   4719  HD2 ILE A 311     121.500  76.780 128.350  1.00  0.00           H
ATOM   4720  HD3 ILE A 311     122.750  77.530 127.290  1.00  0.00           H
ATOM   4721  C   ILE A 311     124.190  73.640 126.200  1.00  0.00           C
ATOM   4722  O   ILE A 311     124.390  73.240 125.030  1.00  0.00           O
ATOM   4723  N   SER A 312     124.490  72.880 127.220  1.00  0.00           N
ATOM   4724  HN  SER A 312     124.400  73.300 128.130  1.00  0.00           H
ATOM   4725  CA  SER A 312     124.960  71.550 127.140  1.00  0.00           C
ATOM   4726  HA  SER A 312     124.940  71.130 126.140  1.00  0.00           H
ATOM   4727  CB  SER A 312     126.350  71.400 127.690  1.00  0.00           C
ATOM   4728  HB1 SER A 312     126.600  70.320 127.570  1.00  0.00           H
ATOM   4729  HB2 SER A 312     126.450  71.610 128.780  1.00  0.00           H
ATOM   4730  OG  SER A 312     127.390  72.090 127.010  1.00  0.00           O
ATOM   4731  HG1 SER A 312     127.340  73.030 127.190  1.00  0.00           H
ATOM   4732  C   SER A 312     123.990  70.730 127.900  1.00  0.00           C
ATOM   4733  O   SER A 312     123.510  71.220 128.910  1.00  0.00           O
ATOM   4734  N   TRP A 313     123.760  69.490 127.400  1.00  0.00           N
ATOM   4735  HN  TRP A 313     124.330  69.110 126.660  1.00  0.00           H
ATOM   4736  CA  TRP A 313     122.770  68.560 127.880  1.00  0.00           C
ATOM   4737  HA  TRP A 313     122.260  69.070 128.680  1.00  0.00           H
ATOM   4738  CB  TRP A 313     121.690  68.110 126.820  1.00  0.00           C
ATOM   4739  HB1 TRP A 313     122.270  67.740 125.940  1.00  0.00           H
ATOM   4740  HB2 TRP A 313     120.990  67.360 127.240  1.00  0.00           H
ATOM   4741  CG  TRP A 313     120.720  69.150 126.330  1.00  0.00           C
ATOM   4742  CD1 TRP A 313     121.010  69.980 125.260  1.00  0.00           C
ATOM   4743  HD1 TRP A 313     121.970  69.840 124.780  1.00  0.00           H
ATOM   4744  NE1 TRP A 313     120.010  70.880 125.020  1.00  0.00           N
ATOM   4745  HE1 TRP A 313     119.920  71.510 124.280  1.00  0.00           H
ATOM   4746  CE2 TRP A 313     119.060  70.680 125.980  1.00  0.00           C
ATOM   4747  CD2 TRP A 313     119.420  69.640 126.860  1.00  0.00           C
ATOM   4748  CE3 TRP A 313     118.530  69.360 127.920  1.00  0.00           C
ATOM   4749  HE3 TRP A 313     118.820  68.550 128.570  1.00  0.00           H
ATOM   4750  CZ3 TRP A 313     117.360  70.120 128.090  1.00  0.00           C
ATOM   4751  HZ3 TRP A 313     116.760  70.090 128.990  1.00  0.00           H
ATOM   4752  CZ2 TRP A 313     117.880  71.380 126.180  1.00  0.00           C
ATOM   4753  HZ2 TRP A 313     117.560  72.170 125.520  1.00  0.00           H
ATOM   4754  CH2 TRP A 313     117.130  71.220 127.280  1.00  0.00           C
ATOM   4755  HH2 TRP A 313     116.240  71.820 127.390  1.00  0.00           H
ATOM   4756  C   TRP A 313     123.320  67.280 128.410  1.00  0.00           C
ATOM   4757  O   TRP A 313     124.080  66.620 127.760  1.00  0.00           O
ATOM   4758  N   GLU A 314     123.010  66.920 129.700  1.00  0.00           N
ATOM   4759  HN  GLU A 314     122.490  67.580 130.240  1.00  0.00           H
ATOM   4760  CA  GLU A 314     123.310  65.660 130.300  1.00  0.00           C
ATOM   4761  HA  GLU A 314     123.980  65.120 129.650  1.00  0.00           H
ATOM   4762  CB  GLU A 314     124.110  65.970 131.610  1.00  0.00           C
ATOM   4763  HB1 GLU A 314     123.540  66.740 132.160  1.00  0.00           H
ATOM   4764  HB2 GLU A 314     124.060  65.000 132.140  1.00  0.00           H
ATOM   4765  CG  GLU A 314     125.630  66.260 131.430  1.00  0.00           C
ATOM   4766  HG1 GLU A 314     126.130  66.470 132.400  1.00  0.00           H
ATOM   4767  HG2 GLU A 314     125.750  67.230 130.900  1.00  0.00           H
ATOM   4768  CD  GLU A 314     126.330  65.200 130.680  1.00  0.00           C
ATOM   4769  OE1 GLU A 314     126.150  63.970 130.900  1.00  0.00           O
ATOM   4770  OE2 GLU A 314     127.230  65.560 129.900  1.00  0.00           O
ATOM   4771  C   GLU A 314     122.100  64.740 130.480  1.00  0.00           C
ATOM   4772  O   GLU A 314     121.190  64.960 131.320  1.00  0.00           O
ATOM   4773  N   LEU A 315     122.170  63.630 129.700  1.00  0.00           N
ATOM   4774  HN  LEU A 315     123.010  63.530 129.160  1.00  0.00           H
ATOM   4775  CA  LEU A 315     121.310  62.410 129.770  1.00  0.00           C
ATOM   4776  HA  LEU A 315     120.270  62.660 129.620  1.00  0.00           H
ATOM   4777  CB  LEU A 315     121.600  61.430 128.570  1.00  0.00           C
ATOM   4778  HB1 LEU A 315     121.520  62.050 127.650  1.00  0.00           H
ATOM   4779  HB2 LEU A 315     122.630  61.010 128.610  1.00  0.00           H
ATOM   4780  CG  LEU A 315     120.730  60.230 128.280  1.00  0.00           C
ATOM   4781  HG  LEU A 315     120.990  59.360 128.920  1.00  0.00           H
ATOM   4782  CD1 LEU A 315     119.140  60.520 128.180  1.00  0.00           C
ATOM   4783 HD11 LEU A 315     118.890  61.220 129.010  1.00  0.00           H
ATOM   4784 HD12 LEU A 315     118.850  61.070 127.260  1.00  0.00           H
ATOM   4785 HD13 LEU A 315     118.770  59.480 128.120  1.00  0.00           H
ATOM   4786  CD2 LEU A 315     121.210  59.780 126.850  1.00  0.00           C
ATOM   4787 HD21 LEU A 315     122.240  59.390 126.960  1.00  0.00           H
ATOM   4788 HD22 LEU A 315     120.620  58.890 126.560  1.00  0.00           H
ATOM   4789 HD23 LEU A 315     121.080  60.520 126.020  1.00  0.00           H
ATOM   4790  C   LEU A 315     121.330  61.630 131.090  1.00  0.00           C
ATOM   4791  O   LEU A 315     122.330  61.460 131.750  1.00  0.00           O
ATOM   4792  N   ASP A 316     120.170  61.080 131.440  1.00  0.00           N
ATOM   4793  HN  ASP A 316     119.400  61.220 130.830  1.00  0.00           H
ATOM   4794  CA  ASP A 316     120.130  60.040 132.460  1.00  0.00           C
ATOM   4795  HA  ASP A 316     121.000  59.400 132.410  1.00  0.00           H
ATOM   4796  CB  ASP A 316     119.900  60.680 133.940  1.00  0.00           C
ATOM   4797  HB1 ASP A 316     120.800  61.300 134.140  1.00  0.00           H
ATOM   4798  HB2 ASP A 316     119.090  61.430 133.890  1.00  0.00           H
ATOM   4799  CG  ASP A 316     119.750  59.680 135.020  1.00  0.00           C
ATOM   4800  OD1 ASP A 316     120.210  58.540 134.810  1.00  0.00           O
ATOM   4801  OD2 ASP A 316     119.210  60.010 136.100  1.00  0.00           O
ATOM   4802  C   ASP A 316     119.020  59.170 131.960  1.00  0.00           C
ATOM   4803  O   ASP A 316     118.210  59.600 131.150  1.00  0.00           O
ATOM   4804  N   VAL A 317     118.970  57.860 132.390  1.00  0.00           N
ATOM   4805  HN  VAL A 317     119.750  57.670 132.980  1.00  0.00           H
ATOM   4806  CA  VAL A 317     118.070  56.850 131.740  1.00  0.00           C
ATOM   4807  HA  VAL A 317     117.350  57.300 131.080  1.00  0.00           H
ATOM   4808  CB  VAL A 317     118.870  55.810 130.980  1.00  0.00           C
ATOM   4809  HB  VAL A 317     119.750  55.490 131.580  1.00  0.00           H
ATOM   4810  CG1 VAL A 317     118.050  54.570 130.720  1.00  0.00           C
ATOM   4811 HG11 VAL A 317     118.010  53.890 131.610  1.00  0.00           H
ATOM   4812 HG12 VAL A 317     117.080  54.770 130.240  1.00  0.00           H
ATOM   4813 HG13 VAL A 317     118.550  53.980 129.920  1.00  0.00           H
ATOM   4814  CG2 VAL A 317     119.340  56.590 129.710  1.00  0.00           C
ATOM   4815 HG21 VAL A 317     119.830  57.550 129.960  1.00  0.00           H
ATOM   4816 HG22 VAL A 317     120.080  55.970 129.170  1.00  0.00           H
ATOM   4817 HG23 VAL A 317     118.440  56.770 129.080  1.00  0.00           H
ATOM   4818  C   VAL A 317     117.290  56.170 132.860  1.00  0.00           C
ATOM   4819  O   VAL A 317     117.870  55.630 133.790  1.00  0.00           O
ATOM   4820  N   LEU A 318     115.900  56.260 132.910  1.00  0.00           N
ATOM   4821  HN  LEU A 318     115.400  56.750 132.220  1.00  0.00           H
ATOM   4822  CA  LEU A 318     115.170  55.410 133.860  1.00  0.00           C
ATOM   4823  HA  LEU A 318     115.800  55.110 134.680  1.00  0.00           H
ATOM   4824  CB  LEU A 318     113.850  56.090 134.400  1.00  0.00           C
ATOM   4825  HB1 LEU A 318     114.190  57.140 134.510  1.00  0.00           H
ATOM   4826  HB2 LEU A 318     113.130  56.120 133.560  1.00  0.00           H
ATOM   4827  CG  LEU A 318     113.390  55.470 135.770  1.00  0.00           C
ATOM   4828  HG  LEU A 318     113.410  54.370 135.590  1.00  0.00           H
ATOM   4829  CD1 LEU A 318     114.310  55.770 137.020  1.00  0.00           C
ATOM   4830 HD11 LEU A 318     115.020  54.930 137.150  1.00  0.00           H
ATOM   4831 HD12 LEU A 318     114.650  56.820 137.120  1.00  0.00           H
ATOM   4832 HD13 LEU A 318     113.700  55.550 137.920  1.00  0.00           H
ATOM   4833  CD2 LEU A 318     111.900  55.730 136.060  1.00  0.00           C
ATOM   4834 HD21 LEU A 318     111.630  55.210 137.000  1.00  0.00           H
ATOM   4835 HD22 LEU A 318     111.800  56.820 136.240  1.00  0.00           H
ATOM   4836 HD23 LEU A 318     111.200  55.420 135.250  1.00  0.00           H
ATOM   4837  C   LEU A 318     114.830  54.100 133.150  1.00  0.00           C
ATOM   4838  O   LEU A 318     114.210  54.130 132.120  1.00  0.00           O
ATOM   4839  N   GLU A 319     115.250  52.960 133.690  1.00  0.00           N
ATOM   4840  HN  GLU A 319     115.570  52.920 134.640  1.00  0.00           H
ATOM   4841  CA  GLU A 319     114.930  51.620 133.230  1.00  0.00           C
ATOM   4842  HA  GLU A 319     114.340  51.670 132.320  1.00  0.00           H
ATOM   4843  CB  GLU A 319     116.190  50.710 133.030  1.00  0.00           C
ATOM   4844  HB1 GLU A 319     116.480  50.430 134.060  1.00  0.00           H
ATOM   4845  HB2 GLU A 319     115.880  49.730 132.610  1.00  0.00           H
ATOM   4846  CG  GLU A 319     117.310  51.180 132.080  1.00  0.00           C
ATOM   4847  HG1 GLU A 319     118.130  51.610 132.700  1.00  0.00           H
ATOM   4848  HG2 GLU A 319     117.040  51.930 131.300  1.00  0.00           H
ATOM   4849  CD  GLU A 319     118.000  49.990 131.420  1.00  0.00           C
ATOM   4850  OE1 GLU A 319     118.190  49.950 130.150  1.00  0.00           O
ATOM   4851  OE2 GLU A 319     118.360  48.980 132.120  1.00  0.00           O
ATOM   4852  C   GLU A 319     113.920  51.040 134.140  1.00  0.00           C
ATOM   4853  O   GLU A 319     114.190  50.990 135.360  1.00  0.00           O
ATOM   4854  N   VAL A 320     112.680  50.790 133.660  1.00  0.00           N
ATOM   4855  HN  VAL A 320     112.480  50.980 132.700  1.00  0.00           H
ATOM   4856  CA  VAL A 320     111.590  50.260 134.460  1.00  0.00           C
ATOM   4857  HA  VAL A 320     111.970  49.910 135.410  1.00  0.00           H
ATOM   4858  CB  VAL A 320     110.460  51.210 134.800  1.00  0.00           C
ATOM   4859  HB  VAL A 320     109.640  50.690 135.350  1.00  0.00           H
ATOM   4860  CG1 VAL A 320     110.990  52.320 135.710  1.00  0.00           C
ATOM   4861 HG11 VAL A 320     110.120  52.890 136.110  1.00  0.00           H
ATOM   4862 HG12 VAL A 320     111.560  51.990 136.600  1.00  0.00           H
ATOM   4863 HG13 VAL A 320     111.460  53.070 135.040  1.00  0.00           H
ATOM   4864  CG2 VAL A 320     109.840  51.920 133.610  1.00  0.00           C
ATOM   4865 HG21 VAL A 320     110.720  52.330 133.070  1.00  0.00           H
ATOM   4866 HG22 VAL A 320     109.380  51.110 133.010  1.00  0.00           H
ATOM   4867 HG23 VAL A 320     109.110  52.670 133.990  1.00  0.00           H
ATOM   4868  C   VAL A 320     111.080  49.050 133.800  1.00  0.00           C
ATOM   4869  O   VAL A 320     111.060  48.960 132.580  1.00  0.00           O
ATOM   4870  N   SER A 321     110.550  48.040 134.610  1.00  0.00           N
ATOM   4871  HN  SER A 321     110.570  48.180 135.590  1.00  0.00           H
ATOM   4872  CA  SER A 321     110.120  46.740 134.240  1.00  0.00           C
ATOM   4873  HA  SER A 321     109.990  46.680 133.170  1.00  0.00           H
ATOM   4874  CB  SER A 321     110.980  45.540 134.740  1.00  0.00           C
ATOM   4875  HB1 SER A 321     111.000  45.550 135.850  1.00  0.00           H
ATOM   4876  HB2 SER A 321     112.000  45.900 134.520  1.00  0.00           H
ATOM   4877  OG  SER A 321     110.730  44.210 134.200  1.00  0.00           O
ATOM   4878  HG1 SER A 321     109.910  43.870 134.570  1.00  0.00           H
ATOM   4879  C   SER A 321     108.720  46.550 134.810  1.00  0.00           C
ATOM   4880  O   SER A 321     108.560  46.710 136.060  1.00  0.00           O
ATOM   4881  N   ASN A 322     107.770  46.200 133.950  1.00  0.00           N
ATOM   4882  HN  ASN A 322     107.980  46.130 132.980  1.00  0.00           H
ATOM   4883  CA  ASN A 322     106.460  45.780 134.370  1.00  0.00           C
ATOM   4884  HA  ASN A 322     106.540  44.850 134.920  1.00  0.00           H
ATOM   4885  CB  ASN A 322     105.660  46.920 135.060  1.00  0.00           C
ATOM   4886  HB1 ASN A 322     106.170  47.350 135.950  1.00  0.00           H
ATOM   4887  HB2 ASN A 322     105.410  47.710 134.330  1.00  0.00           H
ATOM   4888  CG  ASN A 322     104.290  46.420 135.640  1.00  0.00           C
ATOM   4889  OD1 ASN A 322     103.300  46.200 134.900  1.00  0.00           O
ATOM   4890  ND2 ASN A 322     104.290  46.250 136.970  1.00  0.00           N
ATOM   4891 HD21 ASN A 322     105.100  46.350 137.550  1.00  0.00           H
ATOM   4892 HD22 ASN A 322     103.450  46.020 137.450  1.00  0.00           H
ATOM   4893  C   ASN A 322     105.700  45.450 133.080  1.00  0.00           C
ATOM   4894  O   ASN A 322     105.130  46.310 132.390  1.00  0.00           O
ATOM   4895  N   SER A 323     105.660  44.110 132.790  1.00  0.00           N
ATOM   4896  HN  SER A 323     106.040  43.500 133.480  1.00  0.00           H
ATOM   4897  CA  SER A 323     105.000  43.490 131.630  1.00  0.00           C
ATOM   4898  HA  SER A 323     105.600  43.780 130.770  1.00  0.00           H
ATOM   4899  CB  SER A 323     104.940  41.910 131.720  1.00  0.00           C
ATOM   4900  HB1 SER A 323     104.610  41.450 130.760  1.00  0.00           H
ATOM   4901  HB2 SER A 323     104.310  41.650 132.600  1.00  0.00           H
ATOM   4902  OG  SER A 323     106.250  41.400 131.940  1.00  0.00           O
ATOM   4903  HG1 SER A 323     106.400  41.510 132.880  1.00  0.00           H
ATOM   4904  C   SER A 323     103.560  43.840 131.420  1.00  0.00           C
ATOM   4905  O   SER A 323     103.160  44.170 130.320  1.00  0.00           O
ATOM   4906  N   SER A 324     102.770  43.890 132.500  1.00  0.00           N
ATOM   4907  HN  SER A 324     103.240  43.620 133.340  1.00  0.00           H
ATOM   4908  CA  SER A 324     101.380  44.260 132.440  1.00  0.00           C
ATOM   4909  HA  SER A 324     100.960  43.610 131.680  1.00  0.00           H
ATOM   4910  CB  SER A 324     100.760  44.020 133.840  1.00  0.00           C
ATOM   4911  HB1 SER A 324     101.350  44.530 134.630  1.00  0.00           H
ATOM   4912  HB2 SER A 324     100.850  42.920 133.890  1.00  0.00           H
ATOM   4913  OG  SER A 324      99.390  44.320 133.790  1.00  0.00           O
ATOM   4914  HG1 SER A 324      99.030  44.060 134.640  1.00  0.00           H
ATOM   4915  C   SER A 324     101.210  45.720 131.920  1.00  0.00           C
ATOM   4916  O   SER A 324     100.420  46.020 131.020  1.00  0.00           O
ATOM   4917  N   LEU A 325     102.090  46.650 132.400  1.00  0.00           N
ATOM   4918  HN  LEU A 325     102.840  46.290 132.940  1.00  0.00           H
ATOM   4919  CA  LEU A 325     102.050  48.070 132.030  1.00  0.00           C
ATOM   4920  HA  LEU A 325     101.060  48.380 132.310  1.00  0.00           H
ATOM   4921  CB  LEU A 325     102.970  48.910 132.930  1.00  0.00           C
ATOM   4922  HB1 LEU A 325     102.920  48.540 133.980  1.00  0.00           H
ATOM   4923  HB2 LEU A 325     104.040  48.790 132.650  1.00  0.00           H
ATOM   4924  CG  LEU A 325     102.690  50.430 132.930  1.00  0.00           C
ATOM   4925  HG  LEU A 325     102.680  50.790 131.880  1.00  0.00           H
ATOM   4926  CD1 LEU A 325     101.390  50.930 133.470  1.00  0.00           C
ATOM   4927 HD11 LEU A 325     101.450  51.950 133.920  1.00  0.00           H
ATOM   4928 HD12 LEU A 325     100.610  50.740 132.700  1.00  0.00           H
ATOM   4929 HD13 LEU A 325     101.180  50.290 134.350  1.00  0.00           H
ATOM   4930  CD2 LEU A 325     103.860  51.160 133.640  1.00  0.00           C
ATOM   4931 HD21 LEU A 325     103.980  50.980 134.730  1.00  0.00           H
ATOM   4932 HD22 LEU A 325     104.860  50.930 133.200  1.00  0.00           H
ATOM   4933 HD23 LEU A 325     103.820  52.270 133.610  1.00  0.00           H
ATOM   4934  C   LEU A 325     102.390  48.240 130.590  1.00  0.00           C
ATOM   4935  O   LEU A 325     101.850  49.080 129.900  1.00  0.00           O
ATOM   4936  N   ARG A 326     103.290  47.360 130.070  1.00  0.00           N
ATOM   4937  HN  ARG A 326     103.780  46.760 130.700  1.00  0.00           H
ATOM   4938  CA  ARG A 326     103.780  47.560 128.720  1.00  0.00           C
ATOM   4939  HA  ARG A 326     103.850  48.630 128.610  1.00  0.00           H
ATOM   4940  CB  ARG A 326     105.180  47.010 128.420  1.00  0.00           C
ATOM   4941  HB1 ARG A 326     105.950  47.420 129.110  1.00  0.00           H
ATOM   4942  HB2 ARG A 326     105.130  45.900 128.360  1.00  0.00           H
ATOM   4943  CG  ARG A 326     105.670  47.400 127.000  1.00  0.00           C
ATOM   4944  HG1 ARG A 326     105.530  48.490 126.810  1.00  0.00           H
ATOM   4945  HG2 ARG A 326     105.230  46.870 126.130  1.00  0.00           H
ATOM   4946  CD  ARG A 326     107.200  47.040 126.990  1.00  0.00           C
ATOM   4947  HD1 ARG A 326     107.340  45.950 126.830  1.00  0.00           H
ATOM   4948  HD2 ARG A 326     107.730  47.240 127.950  1.00  0.00           H
ATOM   4949  NE  ARG A 326     107.750  47.910 125.900  1.00  0.00           N
ATOM   4950  HE  ARG A 326     108.530  48.450 126.220  1.00  0.00           H
ATOM   4951  CZ  ARG A 326     107.430  47.880 124.630  1.00  0.00           C
ATOM   4952  NH1 ARG A 326     106.740  46.950 124.100  1.00  0.00           N
ATOM   4953 HH11 ARG A 326     106.630  46.860 123.110  1.00  0.00           H
ATOM   4954 HH12 ARG A 326     106.400  46.150 124.600  1.00  0.00           H
ATOM   4955  NH2 ARG A 326     107.960  48.850 123.870  1.00  0.00           N
ATOM   4956 HH21 ARG A 326     107.850  48.870 122.880  1.00  0.00           H
ATOM   4957 HH22 ARG A 326     108.390  49.610 124.370  1.00  0.00           H
ATOM   4958  C   ARG A 326     102.810  47.240 127.650  1.00  0.00           C
ATOM   4959  O   ARG A 326     102.780  47.870 126.640  1.00  0.00           O
ATOM   4960  N   ARG A 327     101.900  46.330 127.910  1.00  0.00           N
ATOM   4961  HN  ARG A 327     101.980  45.890 128.810  1.00  0.00           H
ATOM   4962  CA  ARG A 327     100.940  45.810 126.980  1.00  0.00           C
ATOM   4963  HA  ARG A 327     101.300  45.900 125.970  1.00  0.00           H
ATOM   4964  CB  ARG A 327     100.820  44.250 127.270  1.00  0.00           C
ATOM   4965  HB1 ARG A 327     100.250  44.350 128.220  1.00  0.00           H
ATOM   4966  HB2 ARG A 327     100.090  43.840 126.540  1.00  0.00           H
ATOM   4967  CG  ARG A 327     102.100  43.480 127.390  1.00  0.00           C
ATOM   4968  HG1 ARG A 327     102.940  44.000 127.900  1.00  0.00           H
ATOM   4969  HG2 ARG A 327     102.490  43.240 126.380  1.00  0.00           H
ATOM   4970  CD  ARG A 327     101.830  42.250 128.190  1.00  0.00           C
ATOM   4971  HD1 ARG A 327     101.050  41.600 127.730  1.00  0.00           H
ATOM   4972  HD2 ARG A 327     101.690  42.380 129.280  1.00  0.00           H
ATOM   4973  NE  ARG A 327     103.110  41.470 128.020  1.00  0.00           N
ATOM   4974  HE  ARG A 327     103.800  41.900 127.430  1.00  0.00           H
ATOM   4975  CZ  ARG A 327     103.310  40.210 128.350  1.00  0.00           C
ATOM   4976  NH1 ARG A 327     102.250  39.630 128.900  1.00  0.00           N
ATOM   4977 HH11 ARG A 327     102.400  38.750 129.360  1.00  0.00           H
ATOM   4978 HH12 ARG A 327     101.480  40.170 129.240  1.00  0.00           H
ATOM   4979  NH2 ARG A 327     104.490  39.620 128.270  1.00  0.00           N
ATOM   4980 HH21 ARG A 327     104.530  38.630 128.150  1.00  0.00           H
ATOM   4981 HH22 ARG A 327     105.180  40.230 127.880  1.00  0.00           H
ATOM   4982  C   ARG A 327      99.690  46.580 127.040  1.00  0.00           C
ATOM   4983  O   ARG A 327      98.790  46.220 126.270  1.00  0.00           O
ATOM   4984  N   ARG A 328      99.550  47.700 127.830  1.00  0.00           N
ATOM   4985  HN  ARG A 328     100.290  47.880 128.460  1.00  0.00           H
ATOM   4986  CA  ARG A 328      98.550  48.800 127.740  1.00  0.00           C
ATOM   4987  HA  ARG A 328      97.650  48.250 127.550  1.00  0.00           H
ATOM   4988  CB  ARG A 328      98.610  49.740 129.020  1.00  0.00           C
ATOM   4989  HB1 ARG A 328      99.640  50.150 129.140  1.00  0.00           H
ATOM   4990  HB2 ARG A 328      98.090  50.720 128.890  1.00  0.00           H
ATOM   4991  CG  ARG A 328      98.240  49.050 130.350  1.00  0.00           C
ATOM   4992  HG1 ARG A 328      98.590  49.630 131.230  1.00  0.00           H
ATOM   4993  HG2 ARG A 328      98.820  48.100 130.310  1.00  0.00           H
ATOM   4994  CD  ARG A 328      96.820  48.700 130.550  1.00  0.00           C
ATOM   4995  HD1 ARG A 328      96.420  48.040 129.750  1.00  0.00           H
ATOM   4996  HD2 ARG A 328      96.220  49.630 130.480  1.00  0.00           H
ATOM   4997  NE  ARG A 328      96.640  48.040 131.860  1.00  0.00           N
ATOM   4998  HE  ARG A 328      97.440  47.800 132.430  1.00  0.00           H
ATOM   4999  CZ  ARG A 328      95.670  48.440 132.710  1.00  0.00           C
ATOM   5000  NH1 ARG A 328      94.600  49.050 132.370  1.00  0.00           N
ATOM   5001 HH11 ARG A 328      93.890  49.210 133.060  1.00  0.00           H
ATOM   5002 HH12 ARG A 328      94.280  49.060 131.430  1.00  0.00           H
ATOM   5003  NH2 ARG A 328      95.780  48.130 133.980  1.00  0.00           N
ATOM   5004 HH21 ARG A 328      94.980  48.150 134.580  1.00  0.00           H
ATOM   5005 HH22 ARG A 328      96.550  47.560 134.250  1.00  0.00           H
ATOM   5006  C   ARG A 328      98.840  49.720 126.450  1.00  0.00           C
ATOM   5007  O   ARG A 328      99.990  49.970 126.120  1.00  0.00           O
ATOM   5008  N   LEU A 329      97.770  50.230 125.800  1.00  0.00           N
ATOM   5009  HN  LEU A 329      96.830  49.930 125.940  1.00  0.00           H
ATOM   5010  CA  LEU A 329      97.900  51.460 125.030  1.00  0.00           C
ATOM   5011  HA  LEU A 329      98.920  51.490 124.680  1.00  0.00           H
ATOM   5012  CB  LEU A 329      96.880  51.580 123.830  1.00  0.00           C
ATOM   5013  HB1 LEU A 329      96.860  50.530 123.460  1.00  0.00           H
ATOM   5014  HB2 LEU A 329      95.830  51.820 124.090  1.00  0.00           H
ATOM   5015  CG  LEU A 329      97.310  52.670 122.820  1.00  0.00           C
ATOM   5016  HG  LEU A 329      97.340  53.690 123.260  1.00  0.00           H
ATOM   5017  CD1 LEU A 329      98.680  52.260 122.240  1.00  0.00           C
ATOM   5018 HD11 LEU A 329      99.520  52.420 122.960  1.00  0.00           H
ATOM   5019 HD12 LEU A 329      98.550  51.220 121.880  1.00  0.00           H
ATOM   5020 HD13 LEU A 329      98.930  52.740 121.260  1.00  0.00           H
ATOM   5021  CD2 LEU A 329      96.400  52.670 121.610  1.00  0.00           C
ATOM   5022 HD21 LEU A 329      96.450  51.700 121.070  1.00  0.00           H
ATOM   5023 HD22 LEU A 329      95.340  52.810 121.910  1.00  0.00           H
ATOM   5024 HD23 LEU A 329      96.670  53.460 120.870  1.00  0.00           H
ATOM   5025  C   LEU A 329      97.880  52.720 125.960  1.00  0.00           C
ATOM   5026  O   LEU A 329      97.240  52.710 127.000  1.00  0.00           O
ATOM   5027  N   ILE A 330      98.580  53.820 125.570  1.00  0.00           N
ATOM   5028  HN  ILE A 330      99.260  53.800 124.840  1.00  0.00           H
ATOM   5029  CA  ILE A 330      98.520  55.040 126.280  1.00  0.00           C
ATOM   5030  HA  ILE A 330      97.950  54.960 127.190  1.00  0.00           H
ATOM   5031  CB  ILE A 330      99.920  55.460 126.760  1.00  0.00           C
ATOM   5032  HB  ILE A 330     100.550  55.680 125.870  1.00  0.00           H
ATOM   5033  CG2 ILE A 330      99.880  56.730 127.590  1.00  0.00           C
ATOM   5034 HG21 ILE A 330     100.910  57.080 127.820  1.00  0.00           H
ATOM   5035 HG22 ILE A 330      99.380  57.460 126.910  1.00  0.00           H
ATOM   5036 HG23 ILE A 330      99.300  56.780 128.530  1.00  0.00           H
ATOM   5037  CG1 ILE A 330     100.730  54.390 127.500  1.00  0.00           C
ATOM   5038 HG11 ILE A 330     101.710  54.890 127.690  1.00  0.00           H
ATOM   5039 HG12 ILE A 330     100.980  53.530 126.840  1.00  0.00           H
ATOM   5040  CD  ILE A 330     100.130  53.850 128.780  1.00  0.00           C
ATOM   5041  HD1 ILE A 330     100.870  53.220 129.330  1.00  0.00           H
ATOM   5042  HD2 ILE A 330      99.800  54.690 129.420  1.00  0.00           H
ATOM   5043  HD3 ILE A 330      99.250  53.220 128.530  1.00  0.00           H
ATOM   5044  C   ILE A 330      98.010  56.070 125.330  1.00  0.00           C
ATOM   5045  O   ILE A 330      98.500  56.220 124.160  1.00  0.00           O
ATOM   5046  N   LEU A 331      96.920  56.880 125.640  1.00  0.00           N
ATOM   5047  HN  LEU A 331      96.610  56.790 126.580  1.00  0.00           H
ATOM   5048  CA  LEU A 331      96.280  57.890 124.740  1.00  0.00           C
ATOM   5049  HA  LEU A 331      96.690  57.810 123.740  1.00  0.00           H
ATOM   5050  CB  LEU A 331      94.700  57.760 124.690  1.00  0.00           C
ATOM   5051  HB1 LEU A 331      94.280  57.910 125.710  1.00  0.00           H
ATOM   5052  HB2 LEU A 331      94.250  58.580 124.100  1.00  0.00           H
ATOM   5053  CG  LEU A 331      94.150  56.450 124.200  1.00  0.00           C
ATOM   5054  HG  LEU A 331      94.670  55.670 124.800  1.00  0.00           H
ATOM   5055  CD1 LEU A 331      92.630  56.400 124.450  1.00  0.00           C
ATOM   5056 HD11 LEU A 331      92.120  57.190 123.860  1.00  0.00           H
ATOM   5057 HD12 LEU A 331      92.350  55.370 124.140  1.00  0.00           H
ATOM   5058 HD13 LEU A 331      92.330  56.430 125.520  1.00  0.00           H
ATOM   5059  CD2 LEU A 331      94.350  56.080 122.710  1.00  0.00           C
ATOM   5060 HD21 LEU A 331      95.450  56.200 122.580  1.00  0.00           H
[truncated: 3,341,080 more chars]
