# Supplementary material for: Structure of the PAPP-ABP5 complex reveals mechanism of substrate recognition
Source: Nat Commun. 2022 Sep 20;13:5500. doi: 10.1038/s41467-022-33175-2 (PMC9489782; doi:10.1038/s41467-022-33175-2)
Supplement: Supplementary file 5 — Supplementary Data 2 [file 41467_2022_33175_MOESM5_ESM.zip › simulation Finals/Final_9.pdb]

REMARK    GENERATED BY TRJCONV
TITLE     active-agonist+G_alpha in water
REMARK    THIS IS A SIMULATION BOX
CRYST1  187.784  187.784  187.784  90.00  90.00  90.00 P 1           1
MODEL        1
ATOM      1  N   ARG A  15     100.990 103.020 164.700  1.00  0.00           N
ATOM      2  HT1 ARG A  15     101.040 102.480 163.860  1.00  0.00           H
ATOM      3  HT2 ARG A  15     100.870 103.980 164.440  1.00  0.00           H
ATOM      4  CA  ARG A  15      99.830 102.500 165.470  1.00  0.00           C
ATOM      5  HA  ARG A  15     100.070 101.500 165.800  1.00  0.00           H
ATOM      6  CB  ARG A  15      99.590 103.510 166.620  1.00  0.00           C
ATOM      7  HB1 ARG A  15      99.560 104.520 166.160  1.00  0.00           H
ATOM      8  HB2 ARG A  15      98.590 103.520 167.100  1.00  0.00           H
ATOM      9  CG  ARG A  15     100.660 103.520 167.760  1.00  0.00           C
ATOM     10  HG1 ARG A  15     100.360 104.250 168.550  1.00  0.00           H
ATOM     11  HG2 ARG A  15     101.540 103.890 167.190  1.00  0.00           H
ATOM     12  CD  ARG A  15     101.100 102.200 168.370  1.00  0.00           C
ATOM     13  HD1 ARG A  15     101.830 102.460 169.170  1.00  0.00           H
ATOM     14  HD2 ARG A  15     101.560 101.540 167.600  1.00  0.00           H
ATOM     15  NE  ARG A  15      99.870 101.590 168.950  1.00  0.00           N
ATOM     16  HE  ARG A  15      99.110 102.240 168.930  1.00  0.00           H
ATOM     17  CZ  ARG A  15      99.610 100.420 169.390  1.00  0.00           C
ATOM     18  NH1 ARG A  15     100.520  99.480 169.350  1.00  0.00           N
ATOM     19 HH11 ARG A  15     100.350  98.530 169.620  1.00  0.00           H
ATOM     20 HH12 ARG A  15     101.460  99.780 169.210  1.00  0.00           H
ATOM     21  NH2 ARG A  15      98.470 100.180 169.920  1.00  0.00           N
ATOM     22 HH21 ARG A  15      98.320  99.340 170.430  1.00  0.00           H
ATOM     23 HH22 ARG A  15      97.750 100.870 170.010  1.00  0.00           H
ATOM     24  C   ARG A  15      98.560 102.130 164.660  1.00  0.00           C
ATOM     25  O   ARG A  15      97.420 102.630 164.940  1.00  0.00           O
ATOM     26  N   ALA A  16      98.680 101.390 163.580  1.00  0.00           N
ATOM     27  HN  ALA A  16      99.570 101.020 163.320  1.00  0.00           H
ATOM     28  CA  ALA A  16      97.520 101.050 162.760  1.00  0.00           C
ATOM     29  HA  ALA A  16      97.090 102.000 162.470  1.00  0.00           H
ATOM     30  CB  ALA A  16      98.000 100.480 161.440  1.00  0.00           C
ATOM     31  HB1 ALA A  16      98.630 101.210 160.880  1.00  0.00           H
ATOM     32  HB2 ALA A  16      98.480  99.490 161.560  1.00  0.00           H
ATOM     33  HB3 ALA A  16      97.100 100.200 160.850  1.00  0.00           H
ATOM     34  C   ALA A  16      96.400 100.280 163.410  1.00  0.00           C
ATOM     35  O   ALA A  16      96.590  99.330 164.120  1.00  0.00           O
ATOM     36  N   LEU A  17      95.100 100.650 163.010  1.00  0.00           N
ATOM     37  HN  LEU A  17      94.920 101.340 162.320  1.00  0.00           H
ATOM     38  CA  LEU A  17      93.870 100.190 163.590  1.00  0.00           C
ATOM     39  HA  LEU A  17      94.120  99.490 164.380  1.00  0.00           H
ATOM     40  CB  LEU A  17      93.020 101.400 164.020  1.00  0.00           C
ATOM     41  HB1 LEU A  17      93.720 101.910 164.720  1.00  0.00           H
ATOM     42  HB2 LEU A  17      92.860 102.080 163.160  1.00  0.00           H
ATOM     43  CG  LEU A  17      91.770 101.170 164.990  1.00  0.00           C
ATOM     44  HG  LEU A  17      91.090 100.400 164.570  1.00  0.00           H
ATOM     45  CD1 LEU A  17      92.290 100.820 166.410  1.00  0.00           C
ATOM     46 HD11 LEU A  17      92.880  99.900 166.210  1.00  0.00           H
ATOM     47 HD12 LEU A  17      92.830 101.590 166.990  1.00  0.00           H
ATOM     48 HD13 LEU A  17      91.350 100.500 166.920  1.00  0.00           H
ATOM     49  CD2 LEU A  17      90.950 102.430 165.070  1.00  0.00           C
ATOM     50 HD21 LEU A  17      91.630 103.300 165.220  1.00  0.00           H
ATOM     51 HD22 LEU A  17      90.380 102.660 164.150  1.00  0.00           H
ATOM     52 HD23 LEU A  17      90.160 102.420 165.850  1.00  0.00           H
ATOM     53  C   LEU A  17      93.200  99.450 162.530  1.00  0.00           C
ATOM     54  O   LEU A  17      93.190  99.810 161.360  1.00  0.00           O
ATOM     55  N   TYR A  18      92.580  98.300 162.910  1.00  0.00           N
ATOM     56  HN  TYR A  18      92.590  98.010 163.860  1.00  0.00           H
ATOM     57  CA  TYR A  18      92.070  97.280 162.000  1.00  0.00           C
ATOM     58  HA  TYR A  18      92.110  97.440 160.940  1.00  0.00           H
ATOM     59  CB  TYR A  18      92.990  96.050 162.100  1.00  0.00           C
ATOM     60  HB1 TYR A  18      94.060  96.280 161.870  1.00  0.00           H
ATOM     61  HB2 TYR A  18      93.050  95.590 163.110  1.00  0.00           H
ATOM     62  CG  TYR A  18      92.660  94.870 161.170  1.00  0.00           C
ATOM     63  CD1 TYR A  18      91.710  93.930 161.420  1.00  0.00           C
ATOM     64  HD1 TYR A  18      91.040  94.030 162.260  1.00  0.00           H
ATOM     65  CE1 TYR A  18      91.430  92.990 160.460  1.00  0.00           C
ATOM     66  HE1 TYR A  18      90.580  92.340 160.600  1.00  0.00           H
ATOM     67  CZ  TYR A  18      92.250  92.870 159.300  1.00  0.00           C
ATOM     68  OH  TYR A  18      91.940  91.900 158.380  1.00  0.00           O
ATOM     69  HH  TYR A  18      92.480  92.030 157.600  1.00  0.00           H
ATOM     70  CD2 TYR A  18      93.360  94.830 159.940  1.00  0.00           C
ATOM     71  HD2 TYR A  18      94.000  95.650 159.680  1.00  0.00           H
ATOM     72  CE2 TYR A  18      93.250  93.810 159.020  1.00  0.00           C
ATOM     73  HE2 TYR A  18      93.830  93.660 158.120  1.00  0.00           H
ATOM     74  C   TYR A  18      90.670  96.800 162.230  1.00  0.00           C
ATOM     75  O   TYR A  18      90.240  96.450 163.290  1.00  0.00           O
ATOM     76  N   PHE A  19      89.820  96.840 161.140  1.00  0.00           N
ATOM     77  HN  PHE A  19      90.170  97.290 160.320  1.00  0.00           H
ATOM     78  CA  PHE A  19      88.390  96.530 161.160  1.00  0.00           C
ATOM     79  HA  PHE A  19      87.920  96.530 162.130  1.00  0.00           H
ATOM     80  CB  PHE A  19      87.680  97.560 160.230  1.00  0.00           C
ATOM     81  HB1 PHE A  19      88.280  97.570 159.290  1.00  0.00           H
ATOM     82  HB2 PHE A  19      86.650  97.260 159.970  1.00  0.00           H
ATOM     83  CG  PHE A  19      87.640  98.900 160.940  1.00  0.00           C
ATOM     84  CD1 PHE A  19      86.550  99.300 161.740  1.00  0.00           C
ATOM     85  HD1 PHE A  19      85.720  98.650 161.960  1.00  0.00           H
ATOM     86  CE1 PHE A  19      86.590 100.560 162.330  1.00  0.00           C
ATOM     87  HE1 PHE A  19      85.770 100.770 162.990  1.00  0.00           H
ATOM     88  CZ  PHE A  19      87.600 101.500 162.020  1.00  0.00           C
ATOM     89  HZ  PHE A  19      87.620 102.480 162.450  1.00  0.00           H
ATOM     90  CD2 PHE A  19      88.630  99.850 160.640  1.00  0.00           C
ATOM     91  HD2 PHE A  19      89.500  99.580 160.050  1.00  0.00           H
ATOM     92  CE2 PHE A  19      88.600 101.140 161.110  1.00  0.00           C
ATOM     93  HE2 PHE A  19      89.440 101.780 160.860  1.00  0.00           H
ATOM     94  C   PHE A  19      88.290  95.200 160.580  1.00  0.00           C
ATOM     95  O   PHE A  19      88.840  94.850 159.460  1.00  0.00           O
ATOM     96  N   SER A  20      87.490  94.300 161.260  1.00  0.00           N
ATOM     97  HN  SER A  20      87.040  94.610 162.100  1.00  0.00           H
ATOM     98  CA  SER A  20      87.370  92.860 160.780  1.00  0.00           C
ATOM     99  HA  SER A  20      88.200  92.660 160.130  1.00  0.00           H
ATOM    100  CB  SER A  20      87.530  91.860 161.980  1.00  0.00           C
ATOM    101  HB1 SER A  20      88.500  92.150 162.440  1.00  0.00           H
ATOM    102  HB2 SER A  20      87.680  90.800 161.700  1.00  0.00           H
ATOM    103  OG  SER A  20      86.470  92.040 162.990  1.00  0.00           O
ATOM    104  HG1 SER A  20      86.540  92.950 163.290  1.00  0.00           H
ATOM    105  C   SER A  20      86.060  92.620 160.090  1.00  0.00           C
ATOM    106  O   SER A  20      85.830  91.540 159.500  1.00  0.00           O
ATOM    107  N   GLY A  21      85.220  93.640 160.030  1.00  0.00           N
ATOM    108  HN  GLY A  21      85.350  94.510 160.520  1.00  0.00           H
ATOM    109  CA  GLY A  21      84.110  93.700 159.040  1.00  0.00           C
ATOM    110  HA1 GLY A  21      84.250  93.160 158.120  1.00  0.00           H
ATOM    111  HA2 GLY A  21      83.830  94.720 158.830  1.00  0.00           H
ATOM    112  C   GLY A  21      82.850  93.010 159.630  1.00  0.00           C
ATOM    113  O   GLY A  21      81.950  92.730 158.870  1.00  0.00           O
ATOM    114  N   ARG A  22      82.850  92.750 160.920  1.00  0.00           N
ATOM    115  HN  ARG A  22      83.540  93.190 161.490  1.00  0.00           H
ATOM    116  CA  ARG A  22      81.870  91.910 161.640  1.00  0.00           C
ATOM    117  HA  ARG A  22      81.200  91.310 161.040  1.00  0.00           H
ATOM    118  CB  ARG A  22      82.600  90.940 162.630  1.00  0.00           C
ATOM    119  HB1 ARG A  22      83.410  91.400 163.220  1.00  0.00           H
ATOM    120  HB2 ARG A  22      81.760  90.430 163.160  1.00  0.00           H
ATOM    121  CG  ARG A  22      83.280  89.760 161.780  1.00  0.00           C
ATOM    122  HG1 ARG A  22      84.270  90.130 161.420  1.00  0.00           H
ATOM    123  HG2 ARG A  22      82.680  89.440 160.900  1.00  0.00           H
ATOM    124  CD  ARG A  22      83.450  88.510 162.670  1.00  0.00           C
ATOM    125  HD1 ARG A  22      83.860  87.680 162.060  1.00  0.00           H
ATOM    126  HD2 ARG A  22      82.480  88.230 163.140  1.00  0.00           H
ATOM    127  NE  ARG A  22      84.380  88.930 163.760  1.00  0.00           N
ATOM    128  HE  ARG A  22      84.840  89.820 163.750  1.00  0.00           H
ATOM    129  CZ  ARG A  22      84.480  88.340 164.930  1.00  0.00           C
ATOM    130  NH1 ARG A  22      84.050  87.110 165.120  1.00  0.00           N
ATOM    131 HH11 ARG A  22      84.240  86.720 166.020  1.00  0.00           H
ATOM    132 HH12 ARG A  22      83.390  86.710 164.480  1.00  0.00           H
ATOM    133  NH2 ARG A  22      85.200  88.860 165.900  1.00  0.00           N
ATOM    134 HH21 ARG A  22      84.950  88.580 166.830  1.00  0.00           H
ATOM    135 HH22 ARG A  22      85.590  89.770 165.740  1.00  0.00           H
ATOM    136  C   ARG A  22      81.010  92.810 162.500  1.00  0.00           C
ATOM    137  O   ARG A  22      80.130  92.410 163.200  1.00  0.00           O
ATOM    138  N   GLY A  23      81.270  94.190 162.580  1.00  0.00           N
ATOM    139  HN  GLY A  23      82.040  94.530 162.040  1.00  0.00           H
ATOM    140  CA  GLY A  23      80.350  95.070 163.390  1.00  0.00           C
ATOM    141  HA1 GLY A  23      80.020  94.440 164.200  1.00  0.00           H
ATOM    142  HA2 GLY A  23      79.600  95.400 162.690  1.00  0.00           H
ATOM    143  C   GLY A  23      80.940  96.270 164.000  1.00  0.00           C
ATOM    144  O   GLY A  23      80.230  97.210 164.330  1.00  0.00           O
ATOM    145  N   GLU A  24      82.290  96.250 164.180  1.00  0.00           N
ATOM    146  HN  GLU A  24      82.870  95.510 163.840  1.00  0.00           H
ATOM    147  CA  GLU A  24      83.000  97.420 164.620  1.00  0.00           C
ATOM    148  HA  GLU A  24      82.520  97.570 165.580  1.00  0.00           H
ATOM    149  CB  GLU A  24      84.490  97.030 164.890  1.00  0.00           C
ATOM    150  HB1 GLU A  24      85.140  97.240 164.010  1.00  0.00           H
ATOM    151  HB2 GLU A  24      84.990  97.610 165.680  1.00  0.00           H
ATOM    152  CG  GLU A  24      84.690  95.560 165.350  1.00  0.00           C
ATOM    153  HG1 GLU A  24      83.890  95.060 165.940  1.00  0.00           H
ATOM    154  HG2 GLU A  24      85.660  95.610 165.880  1.00  0.00           H
ATOM    155  CD  GLU A  24      84.980  94.750 164.130  1.00  0.00           C
ATOM    156  OE1 GLU A  24      83.980  94.350 163.490  1.00  0.00           O
ATOM    157  OE2 GLU A  24      86.190  94.640 163.840  1.00  0.00           O
ATOM    158  C   GLU A  24      82.870  98.660 163.820  1.00  0.00           C
ATOM    159  O   GLU A  24      83.220  98.600 162.650  1.00  0.00           O
ATOM    160  N   GLN A  25      82.430  99.770 164.450  1.00  0.00           N
ATOM    161  HN  GLN A  25      82.100  99.700 165.390  1.00  0.00           H
ATOM    162  CA  GLN A  25      82.360 101.100 163.910  1.00  0.00           C
ATOM    163  HA  GLN A  25      83.130 101.270 163.170  1.00  0.00           H
ATOM    164  CB  GLN A  25      81.000 101.420 163.240  1.00  0.00           C
ATOM    165  HB1 GLN A  25      80.310 101.210 164.080  1.00  0.00           H
ATOM    166  HB2 GLN A  25      80.930 102.500 162.980  1.00  0.00           H
ATOM    167  CG  GLN A  25      80.600 100.500 162.070  1.00  0.00           C
ATOM    168  HG1 GLN A  25      80.590  99.480 162.510  1.00  0.00           H
ATOM    169  HG2 GLN A  25      81.290 100.490 161.190  1.00  0.00           H
ATOM    170  CD  GLN A  25      79.220 100.960 161.560  1.00  0.00           C
ATOM    171  OE1 GLN A  25      78.180 100.370 161.770  1.00  0.00           O
ATOM    172  NE2 GLN A  25      79.210 102.100 160.860  1.00  0.00           N
ATOM    173 HE21 GLN A  25      80.010 102.690 160.760  1.00  0.00           H
ATOM    174 HE22 GLN A  25      78.300 102.260 160.500  1.00  0.00           H
ATOM    175  C   GLN A  25      82.800 102.100 164.950  1.00  0.00           C
ATOM    176  O   GLN A  25      82.670 101.940 166.190  1.00  0.00           O
ATOM    177  N   LEU A  26      83.370 103.230 164.510  1.00  0.00           N
ATOM    178  HN  LEU A  26      83.570 103.380 163.540  1.00  0.00           H
ATOM    179  CA  LEU A  26      83.590 104.420 165.360  1.00  0.00           C
ATOM    180  HA  LEU A  26      83.270 104.170 166.360  1.00  0.00           H
ATOM    181  CB  LEU A  26      85.050 104.760 165.430  1.00  0.00           C
ATOM    182  HB1 LEU A  26      85.490 104.800 164.410  1.00  0.00           H
ATOM    183  HB2 LEU A  26      85.140 105.780 165.860  1.00  0.00           H
ATOM    184  CG  LEU A  26      86.000 103.770 166.160  1.00  0.00           C
ATOM    185  HG  LEU A  26      85.840 102.780 165.680  1.00  0.00           H
ATOM    186  CD1 LEU A  26      87.480 104.110 166.060  1.00  0.00           C
ATOM    187 HD11 LEU A  26      88.160 103.350 166.500  1.00  0.00           H
ATOM    188 HD12 LEU A  26      87.820 104.230 165.010  1.00  0.00           H
ATOM    189 HD13 LEU A  26      87.670 105.080 166.570  1.00  0.00           H
ATOM    190  CD2 LEU A  26      85.540 103.680 167.650  1.00  0.00           C
ATOM    191 HD21 LEU A  26      84.570 103.140 167.750  1.00  0.00           H
ATOM    192 HD22 LEU A  26      86.320 103.140 168.220  1.00  0.00           H
ATOM    193 HD23 LEU A  26      85.380 104.680 168.110  1.00  0.00           H
ATOM    194  C   LEU A  26      82.730 105.630 164.960  1.00  0.00           C
ATOM    195  O   LEU A  26      82.430 105.910 163.820  1.00  0.00           O
ATOM    196  N   ARG A  27      82.260 106.410 165.930  1.00  0.00           N
ATOM    197  HN  ARG A  27      82.420 106.040 166.840  1.00  0.00           H
ATOM    198  CA  ARG A  27      81.350 107.530 165.760  1.00  0.00           C
ATOM    199  HA  ARG A  27      81.310 107.700 164.690  1.00  0.00           H
ATOM    200  CB  ARG A  27      79.910 107.330 166.240  1.00  0.00           C
ATOM    201  HB1 ARG A  27      79.510 106.510 165.600  1.00  0.00           H
ATOM    202  HB2 ARG A  27      79.940 106.980 167.290  1.00  0.00           H
ATOM    203  CG  ARG A  27      79.000 108.560 166.170  1.00  0.00           C
ATOM    204  HG1 ARG A  27      79.060 108.970 165.140  1.00  0.00           H
ATOM    205  HG2 ARG A  27      79.420 109.390 166.780  1.00  0.00           H
ATOM    206  CD  ARG A  27      77.600 108.430 166.520  1.00  0.00           C
ATOM    207  HD1 ARG A  27      77.230 107.640 165.830  1.00  0.00           H
ATOM    208  HD2 ARG A  27      77.050 109.390 166.520  1.00  0.00           H
ATOM    209  NE  ARG A  27      77.440 107.820 167.900  1.00  0.00           N
ATOM    210  HE  ARG A  27      78.010 108.130 168.660  1.00  0.00           H
ATOM    211  CZ  ARG A  27      76.290 107.270 168.290  1.00  0.00           C
ATOM    212  NH1 ARG A  27      75.210 107.100 167.500  1.00  0.00           N
ATOM    213 HH11 ARG A  27      74.350 106.920 167.970  1.00  0.00           H
ATOM    214 HH12 ARG A  27      75.260 107.120 166.500  1.00  0.00           H
ATOM    215  NH2 ARG A  27      76.240 106.880 169.510  1.00  0.00           N
ATOM    216 HH21 ARG A  27      75.430 106.400 169.850  1.00  0.00           H
ATOM    217 HH22 ARG A  27      77.030 107.110 170.070  1.00  0.00           H
ATOM    218  C   ARG A  27      81.960 108.780 166.280  1.00  0.00           C
ATOM    219  O   ARG A  27      82.370 108.870 167.410  1.00  0.00           O
ATOM    220  N   LEU A  28      82.170 109.790 165.480  1.00  0.00           N
ATOM    221  HN  LEU A  28      81.710 109.770 164.590  1.00  0.00           H
ATOM    222  CA  LEU A  28      82.860 111.040 165.860  1.00  0.00           C
ATOM    223  HA  LEU A  28      83.820 110.810 166.300  1.00  0.00           H
ATOM    224  CB  LEU A  28      83.420 111.850 164.680  1.00  0.00           C
ATOM    225  HB1 LEU A  28      84.030 111.230 163.990  1.00  0.00           H
ATOM    226  HB2 LEU A  28      82.550 112.220 164.110  1.00  0.00           H
ATOM    227  CG  LEU A  28      84.340 113.040 164.950  1.00  0.00           C
ATOM    228  HG  LEU A  28      84.000 113.490 165.910  1.00  0.00           H
ATOM    229  CD1 LEU A  28      85.810 112.670 165.010  1.00  0.00           C
ATOM    230 HD11 LEU A  28      86.280 111.900 164.360  1.00  0.00           H
ATOM    231 HD12 LEU A  28      86.330 113.650 164.970  1.00  0.00           H
ATOM    232 HD13 LEU A  28      86.070 112.290 166.020  1.00  0.00           H
ATOM    233  CD2 LEU A  28      84.210 114.040 163.800  1.00  0.00           C
ATOM    234 HD21 LEU A  28      83.130 114.270 163.720  1.00  0.00           H
ATOM    235 HD22 LEU A  28      84.740 115.010 163.950  1.00  0.00           H
ATOM    236 HD23 LEU A  28      84.580 113.640 162.830  1.00  0.00           H
ATOM    237  C   LEU A  28      82.100 111.920 166.850  1.00  0.00           C
ATOM    238  O   LEU A  28      80.960 112.430 166.620  1.00  0.00           O
ATOM    239  N   ARG A  29      82.780 112.250 167.930  1.00  0.00           N
ATOM    240  HN  ARG A  29      83.620 111.820 168.250  1.00  0.00           H
ATOM    241  CA  ARG A  29      82.280 113.330 168.780  1.00  0.00           C
ATOM    242  HA  ARG A  29      81.370 112.990 169.260  1.00  0.00           H
ATOM    243  CB  ARG A  29      83.250 113.650 169.950  1.00  0.00           C
ATOM    244  HB1 ARG A  29      84.170 114.130 169.570  1.00  0.00           H
ATOM    245  HB2 ARG A  29      82.770 114.400 170.610  1.00  0.00           H
ATOM    246  CG  ARG A  29      83.570 112.300 170.720  1.00  0.00           C
ATOM    247  HG1 ARG A  29      84.160 112.660 171.580  1.00  0.00           H
ATOM    248  HG2 ARG A  29      84.150 111.600 170.080  1.00  0.00           H
ATOM    249  CD  ARG A  29      82.310 111.670 171.390  1.00  0.00           C
ATOM    250  HD1 ARG A  29      81.520 111.420 170.650  1.00  0.00           H
ATOM    251  HD2 ARG A  29      81.880 112.460 172.030  1.00  0.00           H
ATOM    252  NE  ARG A  29      82.650 110.510 172.260  1.00  0.00           N
ATOM    253  HE  ARG A  29      83.630 110.320 172.310  1.00  0.00           H
ATOM    254  CZ  ARG A  29      81.850 109.940 173.140  1.00  0.00           C
ATOM    255  NH1 ARG A  29      80.560 110.220 173.320  1.00  0.00           N
ATOM    256 HH11 ARG A  29      80.040 109.880 174.100  1.00  0.00           H
ATOM    257 HH12 ARG A  29      80.090 110.730 172.600  1.00  0.00           H
ATOM    258  NH2 ARG A  29      82.410 109.160 174.090  1.00  0.00           N
ATOM    259 HH21 ARG A  29      81.960 109.010 174.970  1.00  0.00           H
ATOM    260 HH22 ARG A  29      83.350 108.830 173.990  1.00  0.00           H
ATOM    261  C   ARG A  29      81.830 114.670 168.200  1.00  0.00           C
ATOM    262  O   ARG A  29      82.430 115.220 167.280  1.00  0.00           O
ATOM    263  N   ALA A  30      80.720 115.220 168.700  1.00  0.00           N
ATOM    264  HN  ALA A  30      80.380 114.850 169.560  1.00  0.00           H
ATOM    265  CA  ALA A  30      80.190 116.380 168.160  1.00  0.00           C
ATOM    266  HA  ALA A  30      80.060 116.320 167.080  1.00  0.00           H
ATOM    267  CB  ALA A  30      78.730 116.340 168.800  1.00  0.00           C
ATOM    268  HB1 ALA A  30      78.740 116.600 169.880  1.00  0.00           H
ATOM    269  HB2 ALA A  30      78.080 117.150 168.390  1.00  0.00           H
ATOM    270  HB3 ALA A  30      78.360 115.310 168.610  1.00  0.00           H
ATOM    271  C   ALA A  30      80.840 117.720 168.450  1.00  0.00           C
ATOM    272  O   ALA A  30      80.360 118.780 168.030  1.00  0.00           O
ATOM    273  N   ASP A  31      81.920 117.780 169.280  1.00  0.00           N
ATOM    274  HN  ASP A  31      82.380 116.960 169.620  1.00  0.00           H
ATOM    275  CA  ASP A  31      82.730 118.950 169.460  1.00  0.00           C
ATOM    276  HA  ASP A  31      82.150 119.760 169.880  1.00  0.00           H
ATOM    277  CB  ASP A  31      83.740 118.520 170.620  1.00  0.00           C
ATOM    278  HB1 ASP A  31      84.390 117.640 170.400  1.00  0.00           H
ATOM    279  HB2 ASP A  31      84.440 119.360 170.820  1.00  0.00           H
ATOM    280  CG  ASP A  31      83.120 118.170 171.930  1.00  0.00           C
ATOM    281  OD1 ASP A  31      83.620 117.240 172.620  1.00  0.00           O
ATOM    282  OD2 ASP A  31      82.230 118.880 172.360  1.00  0.00           O
ATOM    283  C   ASP A  31      83.510 119.510 168.260  1.00  0.00           C
ATOM    284  O   ASP A  31      83.670 120.730 168.120  1.00  0.00           O
ATOM    285  N   LEU A  32      83.980 118.610 167.400  1.00  0.00           N
ATOM    286  HN  LEU A  32      83.880 117.640 167.570  1.00  0.00           H
ATOM    287  CA  LEU A  32      84.440 118.860 166.070  1.00  0.00           C
ATOM    288  HA  LEU A  32      85.260 119.550 166.190  1.00  0.00           H
ATOM    289  CB  LEU A  32      84.800 117.430 165.450  1.00  0.00           C
ATOM    290  HB1 LEU A  32      84.020 116.680 165.690  1.00  0.00           H
ATOM    291  HB2 LEU A  32      85.070 117.510 164.380  1.00  0.00           H
ATOM    292  CG  LEU A  32      86.100 116.760 166.030  1.00  0.00           C
ATOM    293  HG  LEU A  32      86.240 115.890 165.350  1.00  0.00           H
ATOM    294  CD1 LEU A  32      87.280 117.760 165.790  1.00  0.00           C
ATOM    295 HD11 LEU A  32      86.990 118.540 165.050  1.00  0.00           H
ATOM    296 HD12 LEU A  32      87.350 118.250 166.790  1.00  0.00           H
ATOM    297 HD13 LEU A  32      88.210 117.250 165.470  1.00  0.00           H
ATOM    298  CD2 LEU A  32      86.020 116.160 167.420  1.00  0.00           C
ATOM    299 HD21 LEU A  32      85.110 115.530 167.530  1.00  0.00           H
ATOM    300 HD22 LEU A  32      86.870 115.500 167.710  1.00  0.00           H
ATOM    301 HD23 LEU A  32      85.980 116.980 168.170  1.00  0.00           H
ATOM    302  C   LEU A  32      83.330 119.520 165.190  1.00  0.00           C
ATOM    303  O   LEU A  32      82.180 119.040 165.150  1.00  0.00           O
ATOM    304  N   GLU A  33      83.750 120.630 164.470  1.00  0.00           N
ATOM    305  HN  GLU A  33      84.710 120.910 164.520  1.00  0.00           H
ATOM    306  CA  GLU A  33      82.960 121.320 163.600  1.00  0.00           C
ATOM    307  HA  GLU A  33      81.950 120.970 163.790  1.00  0.00           H
ATOM    308  CB  GLU A  33      82.880 122.840 163.850  1.00  0.00           C
ATOM    309  HB1 GLU A  33      83.850 123.380 163.880  1.00  0.00           H
ATOM    310  HB2 GLU A  33      82.330 123.290 163.000  1.00  0.00           H
ATOM    311  CG  GLU A  33      81.890 123.270 165.000  1.00  0.00           C
ATOM    312  HG1 GLU A  33      82.290 122.870 165.960  1.00  0.00           H
ATOM    313  HG2 GLU A  33      80.820 123.010 164.910  1.00  0.00           H
ATOM    314  CD  GLU A  33      81.890 124.760 165.260  1.00  0.00           C
ATOM    315  OE1 GLU A  33      81.600 125.670 164.480  1.00  0.00           O
ATOM    316  OE2 GLU A  33      82.380 125.120 166.390  1.00  0.00           O
ATOM    317  C   GLU A  33      83.150 120.960 162.100  1.00  0.00           C
ATOM    318  O   GLU A  33      84.200 121.270 161.610  1.00  0.00           O
ATOM    319  N   LEU A  34      82.240 120.250 161.480  1.00  0.00           N
ATOM    320  HN  LEU A  34      81.400 120.040 161.990  1.00  0.00           H
ATOM    321  CA  LEU A  34      82.360 119.630 160.190  1.00  0.00           C
ATOM    322  HA  LEU A  34      83.340 119.200 160.300  1.00  0.00           H
ATOM    323  CB  LEU A  34      81.390 118.470 160.020  1.00  0.00           C
ATOM    324  HB1 LEU A  34      80.360 118.820 159.810  1.00  0.00           H
ATOM    325  HB2 LEU A  34      81.710 117.830 159.170  1.00  0.00           H
ATOM    326  CG  LEU A  34      81.390 117.440 161.190  1.00  0.00           C
ATOM    327  HG  LEU A  34      81.160 118.050 162.090  1.00  0.00           H
ATOM    328  CD1 LEU A  34      80.290 116.400 160.930  1.00  0.00           C
ATOM    329 HD11 LEU A  34      80.500 115.580 160.220  1.00  0.00           H
ATOM    330 HD12 LEU A  34      80.210 115.850 161.890  1.00  0.00           H
ATOM    331 HD13 LEU A  34      79.310 116.890 160.730  1.00  0.00           H
ATOM    332  CD2 LEU A  34      82.760 116.810 161.270  1.00  0.00           C
ATOM    333 HD21 LEU A  34      83.530 117.570 161.480  1.00  0.00           H
ATOM    334 HD22 LEU A  34      82.650 116.120 162.140  1.00  0.00           H
ATOM    335 HD23 LEU A  34      82.960 116.200 160.360  1.00  0.00           H
ATOM    336  C   LEU A  34      82.580 120.620 159.030  1.00  0.00           C
ATOM    337  O   LEU A  34      81.920 121.640 159.140  1.00  0.00           O
ATOM    338  N   PRO A  35      83.310 120.520 157.920  1.00  0.00           N
ATOM    339  CD  PRO A  35      84.290 119.470 157.790  1.00  0.00           C
ATOM    340  HD1 PRO A  35      83.830 118.460 157.690  1.00  0.00           H
ATOM    341  HD2 PRO A  35      85.020 119.460 158.620  1.00  0.00           H
ATOM    342  CA  PRO A  35      83.150 121.340 156.720  1.00  0.00           C
ATOM    343  HA  PRO A  35      83.570 122.290 157.020  1.00  0.00           H
ATOM    344  CB  PRO A  35      83.910 120.510 155.670  1.00  0.00           C
ATOM    345  HB1 PRO A  35      83.270 119.890 155.010  1.00  0.00           H
ATOM    346  HB2 PRO A  35      84.290 121.300 154.980  1.00  0.00           H
ATOM    347  CG  PRO A  35      85.000 119.680 156.460  1.00  0.00           C
ATOM    348  HG1 PRO A  35      85.950 120.240 156.620  1.00  0.00           H
ATOM    349  HG2 PRO A  35      85.160 118.710 155.930  1.00  0.00           H
ATOM    350  C   PRO A  35      81.770 121.700 156.170  1.00  0.00           C
ATOM    351  O   PRO A  35      80.870 120.870 155.990  1.00  0.00           O
ATOM    352  N   ARG A  36      81.580 122.920 155.690  1.00  0.00           N
ATOM    353  HN  ARG A  36      82.300 123.570 155.890  1.00  0.00           H
ATOM    354  CA  ARG A  36      80.370 123.470 155.250  1.00  0.00           C
ATOM    355  HA  ARG A  36      79.510 122.820 155.330  1.00  0.00           H
ATOM    356  CB  ARG A  36      79.870 124.550 156.180  1.00  0.00           C
ATOM    357  HB1 ARG A  36      80.760 124.950 156.700  1.00  0.00           H
ATOM    358  HB2 ARG A  36      79.330 125.420 155.760  1.00  0.00           H
ATOM    359  CG  ARG A  36      78.990 123.950 157.420  1.00  0.00           C
ATOM    360  HG1 ARG A  36      79.460 122.990 157.710  1.00  0.00           H
ATOM    361  HG2 ARG A  36      78.000 123.820 156.940  1.00  0.00           H
ATOM    362  CD  ARG A  36      78.980 124.830 158.610  1.00  0.00           C
ATOM    363  HD1 ARG A  36      79.940 124.780 159.160  1.00  0.00           H
ATOM    364  HD2 ARG A  36      78.230 124.490 159.360  1.00  0.00           H
ATOM    365  NE  ARG A  36      78.550 126.140 158.170  1.00  0.00           N
ATOM    366  HE  ARG A  36      78.120 126.110 157.270  1.00  0.00           H
ATOM    367  CZ  ARG A  36      78.710 127.250 158.850  1.00  0.00           C
ATOM    368  NH1 ARG A  36      79.570 127.330 159.800  1.00  0.00           N
ATOM    369 HH11 ARG A  36      79.520 128.170 160.330  1.00  0.00           H
ATOM    370 HH12 ARG A  36      80.450 126.860 159.680  1.00  0.00           H
ATOM    371  NH2 ARG A  36      77.870 128.290 158.710  1.00  0.00           N
ATOM    372 HH21 ARG A  36      77.970 129.090 159.300  1.00  0.00           H
ATOM    373 HH22 ARG A  36      77.330 128.320 157.870  1.00  0.00           H
ATOM    374  C   ARG A  36      80.490 123.860 153.760  1.00  0.00           C
ATOM    375  O   ARG A  36      79.500 124.030 153.160  1.00  0.00           O
ATOM    376  N   ASP A  37      81.650 123.920 153.170  1.00  0.00           N
ATOM    377  HN  ASP A  37      82.550 123.780 153.600  1.00  0.00           H
ATOM    378  CA  ASP A  37      81.720 124.300 151.770  1.00  0.00           C
ATOM    379  HA  ASP A  37      80.850 123.940 151.240  1.00  0.00           H
ATOM    380  CB  ASP A  37      81.740 125.910 151.520  1.00  0.00           C
ATOM    381  HB1 ASP A  37      81.830 126.090 150.430  1.00  0.00           H
ATOM    382  HB2 ASP A  37      80.800 126.310 151.950  1.00  0.00           H
ATOM    383  CG  ASP A  37      82.980 126.590 152.160  1.00  0.00           C
ATOM    384  OD1 ASP A  37      83.570 127.440 151.460  1.00  0.00           O
ATOM    385  OD2 ASP A  37      83.350 126.440 153.340  1.00  0.00           O
ATOM    386  C   ASP A  37      82.820 123.720 150.900  1.00  0.00           C
ATOM    387  O   ASP A  37      82.610 123.540 149.720  1.00  0.00           O
ATOM    388  N   ALA A  38      83.950 123.290 151.540  1.00  0.00           N
ATOM    389  HN  ALA A  38      84.140 123.520 152.490  1.00  0.00           H
ATOM    390  CA  ALA A  38      85.020 122.490 150.900  1.00  0.00           C
ATOM    391  HA  ALA A  38      84.560 121.870 150.140  1.00  0.00           H
ATOM    392  CB  ALA A  38      85.990 123.530 150.300  1.00  0.00           C
ATOM    393  HB1 ALA A  38      86.910 123.090 149.860  1.00  0.00           H
ATOM    394  HB2 ALA A  38      85.440 123.990 149.450  1.00  0.00           H
ATOM    395  HB3 ALA A  38      86.360 124.300 151.010  1.00  0.00           H
ATOM    396  C   ALA A  38      85.760 121.650 151.910  1.00  0.00           C
ATOM    397  O   ALA A  38      85.770 121.920 153.070  1.00  0.00           O
ATOM    398  N   PHE A  39      86.490 120.550 151.500  1.00  0.00           N
ATOM    399  HN  PHE A  39      86.500 120.320 150.530  1.00  0.00           H
ATOM    400  CA  PHE A  39      87.210 119.740 152.360  1.00  0.00           C
ATOM    401  HA  PHE A  39      87.600 120.370 153.150  1.00  0.00           H
ATOM    402  CB  PHE A  39      86.380 118.710 153.170  1.00  0.00           C
ATOM    403  HB1 PHE A  39      87.070 118.180 153.860  1.00  0.00           H
ATOM    404  HB2 PHE A  39      85.640 119.300 153.750  1.00  0.00           H
ATOM    405  CG  PHE A  39      85.650 117.750 152.330  1.00  0.00           C
ATOM    406  CD1 PHE A  39      84.300 117.940 151.960  1.00  0.00           C
ATOM    407  HD1 PHE A  39      83.880 118.880 152.280  1.00  0.00           H
ATOM    408  CE1 PHE A  39      83.650 117.030 151.150  1.00  0.00           C
ATOM    409  HE1 PHE A  39      82.640 117.280 150.870  1.00  0.00           H
ATOM    410  CZ  PHE A  39      84.210 115.800 150.800  1.00  0.00           C
ATOM    411  HZ  PHE A  39      83.670 115.010 150.300  1.00  0.00           H
ATOM    412  CD2 PHE A  39      86.230 116.510 151.970  1.00  0.00           C
ATOM    413  HD2 PHE A  39      87.260 116.280 152.240  1.00  0.00           H
ATOM    414  CE2 PHE A  39      85.570 115.580 151.180  1.00  0.00           C
ATOM    415  HE2 PHE A  39      85.900 114.600 150.870  1.00  0.00           H
ATOM    416  C   PHE A  39      88.370 119.010 151.600  1.00  0.00           C
ATOM    417  O   PHE A  39      88.360 118.750 150.390  1.00  0.00           O
ATOM    418  N   THR A  40      89.370 118.580 152.400  1.00  0.00           N
ATOM    419  HN  THR A  40      89.340 118.750 153.390  1.00  0.00           H
ATOM    420  CA  THR A  40      90.420 117.650 152.010  1.00  0.00           C
ATOM    421  HA  THR A  40      90.220 117.120 151.090  1.00  0.00           H
ATOM    422  CB  THR A  40      91.760 118.340 152.020  1.00  0.00           C
ATOM    423  HB  THR A  40      92.120 118.600 153.040  1.00  0.00           H
ATOM    424  OG1 THR A  40      91.760 119.520 151.260  1.00  0.00           O
ATOM    425  HG1 THR A  40      91.050 119.980 151.710  1.00  0.00           H
ATOM    426  CG2 THR A  40      92.780 117.400 151.290  1.00  0.00           C
ATOM    427 HG21 THR A  40      93.720 117.970 151.110  1.00  0.00           H
ATOM    428 HG22 THR A  40      92.990 116.460 151.850  1.00  0.00           H
ATOM    429 HG23 THR A  40      92.360 117.190 150.280  1.00  0.00           H
ATOM    430  C   THR A  40      90.400 116.580 152.990  1.00  0.00           C
ATOM    431  O   THR A  40      90.560 116.720 154.170  1.00  0.00           O
ATOM    432  N   LEU A  41      90.220 115.370 152.480  1.00  0.00           N
ATOM    433  HN  LEU A  41      90.060 115.200 151.510  1.00  0.00           H
ATOM    434  CA  LEU A  41      90.060 114.220 153.290  1.00  0.00           C
ATOM    435  HA  LEU A  41      90.200 114.510 154.320  1.00  0.00           H
ATOM    436  CB  LEU A  41      88.590 113.750 152.990  1.00  0.00           C
ATOM    437  HB1 LEU A  41      87.920 114.600 153.220  1.00  0.00           H
ATOM    438  HB2 LEU A  41      88.530 113.620 151.890  1.00  0.00           H
ATOM    439  CG  LEU A  41      88.110 112.490 153.740  1.00  0.00           C
ATOM    440  HG  LEU A  41      88.720 111.670 153.310  1.00  0.00           H
ATOM    441  CD1 LEU A  41      88.440 112.430 155.220  1.00  0.00           C
ATOM    442 HD11 LEU A  41      89.490 112.480 155.560  1.00  0.00           H
ATOM    443 HD12 LEU A  41      87.950 113.190 155.860  1.00  0.00           H
ATOM    444 HD13 LEU A  41      88.020 111.470 155.590  1.00  0.00           H
ATOM    445  CD2 LEU A  41      86.640 112.340 153.570  1.00  0.00           C
ATOM    446 HD21 LEU A  41      86.460 112.230 152.480  1.00  0.00           H
ATOM    447 HD22 LEU A  41      86.270 111.480 154.180  1.00  0.00           H
ATOM    448 HD23 LEU A  41      86.220 113.280 153.980  1.00  0.00           H
ATOM    449  C   LEU A  41      91.130 113.080 152.920  1.00  0.00           C
ATOM    450  O   LEU A  41      91.160 112.690 151.720  1.00  0.00           O
ATOM    451  N   GLN A  42      92.000 112.640 153.830  1.00  0.00           N
ATOM    452  HN  GLN A  42      92.070 112.870 154.800  1.00  0.00           H
ATOM    453  CA  GLN A  42      93.080 111.680 153.520  1.00  0.00           C
ATOM    454  HA  GLN A  42      92.870 111.110 152.620  1.00  0.00           H
ATOM    455  CB  GLN A  42      94.440 112.360 153.270  1.00  0.00           C
ATOM    456  HB1 GLN A  42      95.210 111.600 153.010  1.00  0.00           H
ATOM    457  HB2 GLN A  42      94.280 112.900 152.310  1.00  0.00           H
ATOM    458  CG  GLN A  42      94.960 113.320 154.380  1.00  0.00           C
ATOM    459  HG1 GLN A  42      95.090 112.830 155.360  1.00  0.00           H
ATOM    460  HG2 GLN A  42      94.360 114.260 154.290  1.00  0.00           H
ATOM    461  CD  GLN A  42      96.370 113.940 154.040  1.00  0.00           C
ATOM    462  OE1 GLN A  42      97.280 113.900 154.900  1.00  0.00           O
ATOM    463  NE2 GLN A  42      96.500 114.720 152.960  1.00  0.00           N
ATOM    464 HE21 GLN A  42      95.860 114.570 152.210  1.00  0.00           H
ATOM    465 HE22 GLN A  42      97.340 115.260 152.950  1.00  0.00           H
ATOM    466  C   GLN A  42      93.230 110.590 154.560  1.00  0.00           C
ATOM    467  O   GLN A  42      93.010 110.770 155.760  1.00  0.00           O
ATOM    468  N   VAL A  43      93.690 109.360 154.070  1.00  0.00           N
ATOM    469  HN  VAL A  43      93.620 109.270 153.080  1.00  0.00           H
ATOM    470  CA  VAL A  43      93.990 108.220 154.880  1.00  0.00           C
ATOM    471  HA  VAL A  43      94.330 108.580 155.840  1.00  0.00           H
ATOM    472  CB  VAL A  43      92.820 107.230 155.040  1.00  0.00           C
ATOM    473  HB  VAL A  43      93.100 106.150 155.040  1.00  0.00           H
ATOM    474  CG1 VAL A  43      92.080 107.500 156.320  1.00  0.00           C
ATOM    475 HG11 VAL A  43      91.300 106.720 156.440  1.00  0.00           H
ATOM    476 HG12 VAL A  43      92.750 107.500 157.210  1.00  0.00           H
ATOM    477 HG13 VAL A  43      91.740 108.560 156.310  1.00  0.00           H
ATOM    478  CG2 VAL A  43      91.740 107.310 153.930  1.00  0.00           C
ATOM    479 HG21 VAL A  43      91.190 108.250 153.730  1.00  0.00           H
ATOM    480 HG22 VAL A  43      92.160 107.000 152.960  1.00  0.00           H
ATOM    481 HG23 VAL A  43      90.940 106.570 154.190  1.00  0.00           H
ATOM    482  C   VAL A  43      95.080 107.420 154.240  1.00  0.00           C
ATOM    483  O   VAL A  43      95.310 107.490 153.040  1.00  0.00           O
ATOM    484  N   TRP A  44      95.690 106.560 155.070  1.00  0.00           N
ATOM    485  HN  TRP A  44      95.460 106.630 156.030  1.00  0.00           H
ATOM    486  CA  TRP A  44      96.580 105.480 154.620  1.00  0.00           C
ATOM    487  HA  TRP A  44      96.650 105.470 153.540  1.00  0.00           H
ATOM    488  CB  TRP A  44      98.060 105.570 155.230  1.00  0.00           C
ATOM    489  HB1 TRP A  44      97.980 105.950 156.270  1.00  0.00           H
ATOM    490  HB2 TRP A  44      98.450 104.530 155.320  1.00  0.00           H
ATOM    491  CG  TRP A  44      99.080 106.440 154.450  1.00  0.00           C
ATOM    492  CD1 TRP A  44      99.440 107.800 154.660  1.00  0.00           C
ATOM    493  HD1 TRP A  44      99.120 108.330 155.540  1.00  0.00           H
ATOM    494  NE1 TRP A  44     100.480 108.120 153.840  1.00  0.00           N
ATOM    495  HE1 TRP A  44     101.080 108.890 153.880  1.00  0.00           H
ATOM    496  CE2 TRP A  44     100.790 107.050 153.020  1.00  0.00           C
ATOM    497  CD2 TRP A  44      99.900 106.020 153.380  1.00  0.00           C
ATOM    498  CE3 TRP A  44     100.030 104.810 152.680  1.00  0.00           C
ATOM    499  HE3 TRP A  44      99.440 103.930 152.910  1.00  0.00           H
ATOM    500  CZ3 TRP A  44     101.000 104.680 151.700  1.00  0.00           C
ATOM    501  HZ3 TRP A  44     101.130 103.770 151.130  1.00  0.00           H
ATOM    502  CZ2 TRP A  44     101.720 106.960 152.000  1.00  0.00           C
ATOM    503  HZ2 TRP A  44     102.340 107.820 151.760  1.00  0.00           H
ATOM    504  CH2 TRP A  44     101.910 105.710 151.390  1.00  0.00           C
ATOM    505  HH2 TRP A  44     102.600 105.630 150.570  1.00  0.00           H
ATOM    506  C   TRP A  44      95.850 104.230 154.980  1.00  0.00           C
ATOM    507  O   TRP A  44      95.330 104.050 156.100  1.00  0.00           O
ATOM    508  N   LEU A  45      95.710 103.330 154.000  1.00  0.00           N
ATOM    509  HN  LEU A  45      95.840 103.590 153.040  1.00  0.00           H
ATOM    510  CA  LEU A  45      94.990 102.110 154.310  1.00  0.00           C
ATOM    511  HA  LEU A  45      95.090 101.800 155.340  1.00  0.00           H
ATOM    512  CB  LEU A  45      93.480 102.220 153.940  1.00  0.00           C
ATOM    513  HB1 LEU A  45      92.900 101.340 154.290  1.00  0.00           H
ATOM    514  HB2 LEU A  45      93.100 103.080 154.540  1.00  0.00           H
ATOM    515  CG  LEU A  45      93.040 102.410 152.480  1.00  0.00           C
ATOM    516  HG  LEU A  45      93.850 102.380 151.730  1.00  0.00           H
ATOM    517  CD1 LEU A  45      92.080 101.340 152.130  1.00  0.00           C
ATOM    518 HD11 LEU A  45      91.830 101.530 151.060  1.00  0.00           H
ATOM    519 HD12 LEU A  45      92.530 100.330 152.070  1.00  0.00           H
ATOM    520 HD13 LEU A  45      91.220 101.270 152.830  1.00  0.00           H
ATOM    521  CD2 LEU A  45      92.480 103.820 152.250  1.00  0.00           C
ATOM    522 HD21 LEU A  45      92.070 103.650 151.230  1.00  0.00           H
ATOM    523 HD22 LEU A  45      91.660 104.180 152.900  1.00  0.00           H
ATOM    524 HD23 LEU A  45      93.300 104.560 152.110  1.00  0.00           H
ATOM    525  C   LEU A  45      95.440 100.850 153.580  1.00  0.00           C
ATOM    526  O   LEU A  45      96.100 100.940 152.560  1.00  0.00           O
ATOM    527  N   ARG A  46      95.240  99.720 154.140  1.00  0.00           N
ATOM    528  HN  ARG A  46      94.670  99.680 154.960  1.00  0.00           H
ATOM    529  CA  ARG A  46      95.560  98.440 153.570  1.00  0.00           C
ATOM    530  HA  ARG A  46      95.840  98.530 152.530  1.00  0.00           H
ATOM    531  CB  ARG A  46      96.680  97.750 154.240  1.00  0.00           C
ATOM    532  HB1 ARG A  46      97.620  98.230 153.880  1.00  0.00           H
ATOM    533  HB2 ARG A  46      96.790  98.000 155.310  1.00  0.00           H
ATOM    534  CG  ARG A  46      96.650  96.240 153.970  1.00  0.00           C
ATOM    535  HG1 ARG A  46      96.490  95.990 152.900  1.00  0.00           H
ATOM    536  HG2 ARG A  46      95.830  95.700 154.480  1.00  0.00           H
ATOM    537  CD  ARG A  46      98.010  95.540 154.300  1.00  0.00           C
ATOM    538  HD1 ARG A  46      98.340  95.960 155.270  1.00  0.00           H
ATOM    539  HD2 ARG A  46      98.710  95.780 153.470  1.00  0.00           H
ATOM    540  NE  ARG A  46      97.830  94.040 154.370  1.00  0.00           N
ATOM    541  HE  ARG A  46      97.080  93.720 154.950  1.00  0.00           H
ATOM    542  CZ  ARG A  46      98.770  93.120 154.240  1.00  0.00           C
ATOM    543  NH1 ARG A  46      99.950  93.220 153.760  1.00  0.00           N
ATOM    544 HH11 ARG A  46     100.480  92.370 153.670  1.00  0.00           H
ATOM    545 HH12 ARG A  46     100.220  93.970 153.160  1.00  0.00           H
ATOM    546  NH2 ARG A  46      98.480  91.920 154.530  1.00  0.00           N
ATOM    547 HH21 ARG A  46      99.140  91.260 154.170  1.00  0.00           H
ATOM    548 HH22 ARG A  46      97.640  91.640 155.000  1.00  0.00           H
ATOM    549  C   ARG A  46      94.320  97.620 153.620  1.00  0.00           C
ATOM    550  O   ARG A  46      93.870  97.270 154.690  1.00  0.00           O
ATOM    551  N   ALA A  47      93.720  97.180 152.450  1.00  0.00           N
ATOM    552  HN  ALA A  47      94.110  97.380 151.560  1.00  0.00           H
ATOM    553  CA  ALA A  47      92.400  96.600 152.430  1.00  0.00           C
ATOM    554  HA  ALA A  47      91.900  96.760 153.370  1.00  0.00           H
ATOM    555  CB  ALA A  47      91.690  97.190 151.200  1.00  0.00           C
ATOM    556  HB1 ALA A  47      92.260  97.030 150.260  1.00  0.00           H
ATOM    557  HB2 ALA A  47      90.670  96.750 151.180  1.00  0.00           H
ATOM    558  HB3 ALA A  47      91.630  98.290 151.350  1.00  0.00           H
ATOM    559  C   ALA A  47      92.470  95.120 152.120  1.00  0.00           C
ATOM    560  O   ALA A  47      93.260  94.730 151.260  1.00  0.00           O
ATOM    561  N   GLU A  48      91.650  94.250 152.810  1.00  0.00           N
ATOM    562  HN  GLU A  48      91.010  94.550 153.510  1.00  0.00           H
ATOM    563  CA  GLU A  48      91.700  92.830 152.520  1.00  0.00           C
ATOM    564  HA  GLU A  48      92.760  92.590 152.500  1.00  0.00           H
ATOM    565  CB  GLU A  48      91.000  92.180 153.710  1.00  0.00           C
ATOM    566  HB1 GLU A  48      89.940  92.490 153.690  1.00  0.00           H
ATOM    567  HB2 GLU A  48      90.950  91.080 153.600  1.00  0.00           H
ATOM    568  CG  GLU A  48      91.650  92.500 155.050  1.00  0.00           C
ATOM    569  HG1 GLU A  48      90.970  92.230 155.880  1.00  0.00           H
ATOM    570  HG2 GLU A  48      91.930  93.550 155.270  1.00  0.00           H
ATOM    571  CD  GLU A  48      93.040  91.820 155.280  1.00  0.00           C
ATOM    572  OE1 GLU A  48      93.430  91.000 154.380  1.00  0.00           O
ATOM    573  OE2 GLU A  48      93.720  92.080 156.300  1.00  0.00           O
ATOM    574  C   GLU A  48      91.000  92.470 151.250  1.00  0.00           C
ATOM    575  O   GLU A  48      90.060  93.160 150.720  1.00  0.00           O
ATOM    576  N   GLY A  49      91.380  91.320 150.600  1.00  0.00           N
ATOM    577  HN  GLY A  49      92.170  90.750 150.830  1.00  0.00           H
ATOM    578  CA  GLY A  49      90.640  90.800 149.480  1.00  0.00           C
ATOM    579  HA1 GLY A  49      91.230  89.950 149.190  1.00  0.00           H
ATOM    580  HA2 GLY A  49      90.510  91.600 148.770  1.00  0.00           H
ATOM    581  C   GLY A  49      89.240  90.380 149.850  1.00  0.00           C
ATOM    582  O   GLY A  49      89.110  89.550 150.790  1.00  0.00           O
ATOM    583  N   GLY A  50      88.150  90.910 149.230  1.00  0.00           N
ATOM    584  HN  GLY A  50      88.360  91.560 148.510  1.00  0.00           H
ATOM    585  CA  GLY A  50      86.720  90.600 149.480  1.00  0.00           C
ATOM    586  HA1 GLY A  50      86.720  89.600 149.870  1.00  0.00           H
ATOM    587  HA2 GLY A  50      86.140  90.560 148.570  1.00  0.00           H
ATOM    588  C   GLY A  50      86.030  91.420 150.420  1.00  0.00           C
ATOM    589  O   GLY A  50      86.260  91.370 151.590  1.00  0.00           O
ATOM    590  N   GLN A  51      85.050  92.200 149.980  1.00  0.00           N
ATOM    591  HN  GLN A  51      84.630  92.090 149.080  1.00  0.00           H
ATOM    592  CA  GLN A  51      84.480  93.180 150.840  1.00  0.00           C
ATOM    593  HA  GLN A  51      84.680  92.990 151.890  1.00  0.00           H
ATOM    594  CB  GLN A  51      84.980  94.590 150.520  1.00  0.00           C
ATOM    595  HB1 GLN A  51      84.690  94.760 149.460  1.00  0.00           H
ATOM    596  HB2 GLN A  51      84.420  95.350 151.100  1.00  0.00           H
ATOM    597  CG  GLN A  51      86.510  94.820 150.720  1.00  0.00           C
ATOM    598  HG1 GLN A  51      86.710  95.870 150.400  1.00  0.00           H
ATOM    599  HG2 GLN A  51      87.040  94.130 150.040  1.00  0.00           H
ATOM    600  CD  GLN A  51      86.950  94.770 152.170  1.00  0.00           C
ATOM    601  OE1 GLN A  51      86.280  95.310 153.020  1.00  0.00           O
ATOM    602  NE2 GLN A  51      88.190  94.350 152.390  1.00  0.00           N
ATOM    603 HE21 GLN A  51      88.710  93.940 151.630  1.00  0.00           H
ATOM    604 HE22 GLN A  51      88.540  94.600 153.290  1.00  0.00           H
ATOM    605  C   GLN A  51      82.930  93.250 150.850  1.00  0.00           C
ATOM    606  O   GLN A  51      82.310  92.710 149.970  1.00  0.00           O
ATOM    607  N   ARG A  52      82.320  93.880 151.830  1.00  0.00           N
ATOM    608  HN  ARG A  52      82.860  94.170 152.620  1.00  0.00           H
ATOM    609  CA  ARG A  52      80.880  94.090 151.850  1.00  0.00           C
ATOM    610  HA  ARG A  52      80.330  93.270 151.400  1.00  0.00           H
ATOM    611  CB  ARG A  52      80.320  94.180 153.290  1.00  0.00           C
ATOM    612  HB1 ARG A  52      80.980  94.990 153.690  1.00  0.00           H
ATOM    613  HB2 ARG A  52      79.260  94.490 153.330  1.00  0.00           H
ATOM    614  CG  ARG A  52      80.500  92.940 154.270  1.00  0.00           C
ATOM    615  HG1 ARG A  52      80.680  93.460 155.240  1.00  0.00           H
ATOM    616  HG2 ARG A  52      81.370  92.310 154.000  1.00  0.00           H
ATOM    617  CD  ARG A  52      79.220  92.120 154.310  1.00  0.00           C
ATOM    618  HD1 ARG A  52      79.420  91.110 154.720  1.00  0.00           H
ATOM    619  HD2 ARG A  52      78.740  91.960 153.320  1.00  0.00           H
ATOM    620  NE  ARG A  52      78.320  92.780 155.410  1.00  0.00           N
ATOM    621  HE  ARG A  52      78.800  93.250 156.160  1.00  0.00           H
ATOM    622  CZ  ARG A  52      77.020  93.100 155.240  1.00  0.00           C
ATOM    623  NH1 ARG A  52      76.280  92.720 154.270  1.00  0.00           N
ATOM    624 HH11 ARG A  52      75.300  92.910 154.380  1.00  0.00           H
ATOM    625 HH12 ARG A  52      76.710  91.990 153.740  1.00  0.00           H
ATOM    626  NH2 ARG A  52      76.480  94.020 156.070  1.00  0.00           N
ATOM    627 HH21 ARG A  52      75.820  94.560 155.540  1.00  0.00           H
ATOM    628 HH22 ARG A  52      77.170  94.520 156.590  1.00  0.00           H
ATOM    629  C   ARG A  52      80.550  95.330 151.090  1.00  0.00           C
ATOM    630  O   ARG A  52      80.190  96.320 151.690  1.00  0.00           O
ATOM    631  N   SER A  53      80.710  95.280 149.750  1.00  0.00           N
ATOM    632  HN  SER A  53      80.910  94.360 149.420  1.00  0.00           H
ATOM    633  CA  SER A  53      80.440  96.370 148.780  1.00  0.00           C
ATOM    634  HA  SER A  53      81.140  97.160 148.990  1.00  0.00           H
ATOM    635  CB  SER A  53      80.960  96.010 147.370  1.00  0.00           C
ATOM    636  HB1 SER A  53      80.880  94.930 147.100  1.00  0.00           H
ATOM    637  HB2 SER A  53      82.040  96.100 147.140  1.00  0.00           H
ATOM    638  OG  SER A  53      80.280  96.790 146.310  1.00  0.00           O
ATOM    639  HG1 SER A  53      79.440  96.350 146.130  1.00  0.00           H
ATOM    640  C   SER A  53      79.050  96.990 148.770  1.00  0.00           C
ATOM    641  O   SER A  53      78.150  96.200 148.920  1.00  0.00           O
ATOM    642  N   PRO A  54      78.840  98.300 148.660  1.00  0.00           N
ATOM    643  CD  PRO A  54      77.480  98.770 148.230  1.00  0.00           C
ATOM    644  HD1 PRO A  54      76.710  98.600 149.010  1.00  0.00           H
ATOM    645  HD2 PRO A  54      77.170  98.280 147.290  1.00  0.00           H
ATOM    646  CA  PRO A  54      79.730  99.420 148.810  1.00  0.00           C
ATOM    647  HA  PRO A  54      80.560  99.250 148.150  1.00  0.00           H
ATOM    648  CB  PRO A  54      78.980 100.610 148.160  1.00  0.00           C
ATOM    649  HB1 PRO A  54      79.110 101.500 148.810  1.00  0.00           H
ATOM    650  HB2 PRO A  54      79.440 100.850 147.180  1.00  0.00           H
ATOM    651  CG  PRO A  54      77.520 100.270 147.970  1.00  0.00           C
ATOM    652  HG1 PRO A  54      77.240 100.440 146.910  1.00  0.00           H
ATOM    653  HG2 PRO A  54      76.880 100.900 148.630  1.00  0.00           H
ATOM    654  C   PRO A  54      80.200  99.570 150.210  1.00  0.00           C
ATOM    655  O   PRO A  54      79.450  99.970 151.160  1.00  0.00           O
ATOM    656  N   ALA A  55      81.470  99.310 150.400  1.00  0.00           N
ATOM    657  HN  ALA A  55      82.140  99.240 149.670  1.00  0.00           H
ATOM    658  CA  ALA A  55      82.000  98.940 151.690  1.00  0.00           C
ATOM    659  HA  ALA A  55      81.300  98.530 152.400  1.00  0.00           H
ATOM    660  CB  ALA A  55      83.060  97.890 151.440  1.00  0.00           C
ATOM    661  HB1 ALA A  55      83.470  97.430 152.370  1.00  0.00           H
ATOM    662  HB2 ALA A  55      82.610  97.020 150.920  1.00  0.00           H
ATOM    663  HB3 ALA A  55      83.910  98.210 150.800  1.00  0.00           H
ATOM    664  C   ALA A  55      82.750 100.150 152.280  1.00  0.00           C
ATOM    665  O   ALA A  55      83.720 100.710 151.770  1.00  0.00           O
ATOM    666  N   VAL A  56      82.170 100.760 153.380  1.00  0.00           N
ATOM    667  HN  VAL A  56      81.430 100.320 153.870  1.00  0.00           H
ATOM    668  CA  VAL A  56      82.410 102.150 153.690  1.00  0.00           C
ATOM    669  HA  VAL A  56      82.560 102.700 152.780  1.00  0.00           H
ATOM    670  CB  VAL A  56      81.100 102.850 154.160  1.00  0.00           C
ATOM    671  HB  VAL A  56      80.580 102.250 154.930  1.00  0.00           H
ATOM    672  CG1 VAL A  56      81.440 104.300 154.650  1.00  0.00           C
ATOM    673 HG11 VAL A  56      80.410 104.650 154.870  1.00  0.00           H
ATOM    674 HG12 VAL A  56      82.100 104.210 155.530  1.00  0.00           H
ATOM    675 HG13 VAL A  56      81.930 104.850 153.820  1.00  0.00           H
ATOM    676  CG2 VAL A  56      80.110 102.820 152.990  1.00  0.00           C
ATOM    677 HG21 VAL A  56      79.730 101.790 152.810  1.00  0.00           H
ATOM    678 HG22 VAL A  56      79.140 103.330 153.140  1.00  0.00           H
ATOM    679 HG23 VAL A  56      80.560 103.190 152.050  1.00  0.00           H
ATOM    680  C   VAL A  56      83.680 102.330 154.660  1.00  0.00           C
ATOM    681  O   VAL A  56      83.900 101.880 155.770  1.00  0.00           O
ATOM    682  N   ILE A  57      84.610 103.140 154.090  1.00  0.00           N
ATOM    683  HN  ILE A  57      84.530 103.670 153.240  1.00  0.00           H
ATOM    684  CA  ILE A  57      85.760 103.700 154.870  1.00  0.00           C
ATOM    685  HA  ILE A  57      85.910 102.870 155.540  1.00  0.00           H
ATOM    686  CB  ILE A  57      86.980 103.960 153.950  1.00  0.00           C
ATOM    687  HB  ILE A  57      86.630 104.630 153.140  1.00  0.00           H
ATOM    688  CG2 ILE A  57      88.090 104.770 154.650  1.00  0.00           C
ATOM    689 HG21 ILE A  57      88.690 105.170 153.800  1.00  0.00           H
ATOM    690 HG22 ILE A  57      87.850 105.540 155.410  1.00  0.00           H
ATOM    691 HG23 ILE A  57      88.750 104.050 155.190  1.00  0.00           H
ATOM    692  CG1 ILE A  57      87.560 102.720 153.150  1.00  0.00           C
ATOM    693 HG11 ILE A  57      86.770 102.100 152.670  1.00  0.00           H
ATOM    694 HG12 ILE A  57      88.020 101.950 153.800  1.00  0.00           H
ATOM    695  CD  ILE A  57      88.540 103.100 152.030  1.00  0.00           C
ATOM    696  HD1 ILE A  57      88.830 102.190 151.460  1.00  0.00           H
ATOM    697  HD2 ILE A  57      88.110 103.850 151.340  1.00  0.00           H
ATOM    698  HD3 ILE A  57      89.500 103.530 152.400  1.00  0.00           H
ATOM    699  C   ILE A  57      85.470 104.880 155.660  1.00  0.00           C
ATOM    700  O   ILE A  57      85.820 104.930 156.810  1.00  0.00           O
ATOM    701  N   THR A  58      84.630 105.870 155.180  1.00  0.00           N
ATOM    702  HN  THR A  58      84.370 105.890 154.220  1.00  0.00           H
ATOM    703  CA  THR A  58      84.340 107.070 155.960  1.00  0.00           C
ATOM    704  HA  THR A  58      84.170 106.800 156.990  1.00  0.00           H
ATOM    705  CB  THR A  58      85.540 108.070 155.870  1.00  0.00           C
ATOM    706  HB  THR A  58      86.470 107.580 156.230  1.00  0.00           H
ATOM    707  OG1 THR A  58      85.350 109.170 156.800  1.00  0.00           O
ATOM    708  HG1 THR A  58      85.720 108.860 157.620  1.00  0.00           H
ATOM    709  CG2 THR A  58      85.770 108.760 154.540  1.00  0.00           C
ATOM    710 HG21 THR A  58      86.600 109.490 154.620  1.00  0.00           H
ATOM    711 HG22 THR A  58      86.130 108.100 153.720  1.00  0.00           H
ATOM    712 HG23 THR A  58      84.830 109.200 154.140  1.00  0.00           H
ATOM    713  C   THR A  58      83.200 107.620 155.230  1.00  0.00           C
ATOM    714  O   THR A  58      82.980 107.440 154.050  1.00  0.00           O
ATOM    715  N   GLY A  59      82.440 108.380 155.970  1.00  0.00           N
ATOM    716  HN  GLY A  59      82.620 108.450 156.950  1.00  0.00           H
ATOM    717  CA  GLY A  59      81.240 109.010 155.490  1.00  0.00           C
ATOM    718  HA1 GLY A  59      80.520 108.270 155.170  1.00  0.00           H
ATOM    719  HA2 GLY A  59      81.540 109.690 154.710  1.00  0.00           H
ATOM    720  C   GLY A  59      80.670 109.930 156.500  1.00  0.00           C
ATOM    721  O   GLY A  59      80.660 109.500 157.650  1.00  0.00           O
ATOM    722  N   LEU A  60      80.080 111.030 156.010  1.00  0.00           N
ATOM    723  HN  LEU A  60      80.210 111.110 155.030  1.00  0.00           H
ATOM    724  CA  LEU A  60      79.340 112.020 156.780  1.00  0.00           C
ATOM    725  HA  LEU A  60      79.590 111.950 157.830  1.00  0.00           H
ATOM    726  CB  LEU A  60      79.830 113.450 156.320  1.00  0.00           C
ATOM    727  HB1 LEU A  60      80.850 113.540 156.740  1.00  0.00           H
ATOM    728  HB2 LEU A  60      79.890 113.310 155.220  1.00  0.00           H
ATOM    729  CG  LEU A  60      79.000 114.700 156.830  1.00  0.00           C
ATOM    730  HG  LEU A  60      79.770 115.500 156.740  1.00  0.00           H
ATOM    731  CD1 LEU A  60      77.720 115.040 156.060  1.00  0.00           C
ATOM    732 HD11 LEU A  60      77.340 115.970 156.520  1.00  0.00           H
ATOM    733 HD12 LEU A  60      77.920 115.200 154.980  1.00  0.00           H
ATOM    734 HD13 LEU A  60      76.850 114.340 156.110  1.00  0.00           H
ATOM    735  CD2 LEU A  60      78.770 114.600 158.360  1.00  0.00           C
ATOM    736 HD21 LEU A  60      79.480 113.870 158.810  1.00  0.00           H
ATOM    737 HD22 LEU A  60      78.750 115.610 158.810  1.00  0.00           H
ATOM    738 HD23 LEU A  60      77.720 114.310 158.570  1.00  0.00           H
ATOM    739  C   LEU A  60      77.850 111.730 156.450  1.00  0.00           C
ATOM    740  O   LEU A  60      77.440 111.760 155.310  1.00  0.00           O
ATOM    741  N   TYR A  61      77.020 111.450 157.460  1.00  0.00           N
ATOM    742  HN  TYR A  61      77.460 111.560 158.360  1.00  0.00           H
ATOM    743  CA  TYR A  61      75.650 110.900 157.350  1.00  0.00           C
ATOM    744  HA  TYR A  61      75.190 111.000 156.370  1.00  0.00           H
ATOM    745  CB  TYR A  61      75.540 109.460 157.880  1.00  0.00           C
ATOM    746  HB1 TYR A  61      75.970 109.490 158.900  1.00  0.00           H
ATOM    747  HB2 TYR A  61      74.480 109.110 157.900  1.00  0.00           H
ATOM    748  CG  TYR A  61      76.250 108.570 156.990  1.00  0.00           C
ATOM    749  CD1 TYR A  61      75.670 108.050 155.880  1.00  0.00           C
ATOM    750  HD1 TYR A  61      74.700 108.470 155.650  1.00  0.00           H
ATOM    751  CE1 TYR A  61      76.240 107.040 155.140  1.00  0.00           C
ATOM    752  HE1 TYR A  61      75.830 106.560 154.270  1.00  0.00           H
ATOM    753  CZ  TYR A  61      77.520 106.540 155.560  1.00  0.00           C
ATOM    754  OH  TYR A  61      78.200 105.600 154.760  1.00  0.00           O
ATOM    755  HH  TYR A  61      77.610 105.150 154.160  1.00  0.00           H
ATOM    756  CD2 TYR A  61      77.530 108.110 157.390  1.00  0.00           C
ATOM    757  HD2 TYR A  61      78.050 108.490 158.260  1.00  0.00           H
ATOM    758  CE2 TYR A  61      78.200 107.150 156.620  1.00  0.00           C
ATOM    759  HE2 TYR A  61      79.250 106.980 156.820  1.00  0.00           H
ATOM    760  C   TYR A  61      74.640 111.720 158.230  1.00  0.00           C
ATOM    761  O   TYR A  61      74.820 112.150 159.400  1.00  0.00           O
ATOM    762  N   ASP A  62      73.420 111.860 157.620  1.00  0.00           N
ATOM    763  HN  ASP A  62      73.330 111.500 156.700  1.00  0.00           H
ATOM    764  CA  ASP A  62      72.400 112.720 158.170  1.00  0.00           C
ATOM    765  HA  ASP A  62      72.840 113.480 158.800  1.00  0.00           H
ATOM    766  CB  ASP A  62      71.790 113.630 157.020  1.00  0.00           C
ATOM    767  HB1 ASP A  62      72.630 114.180 156.550  1.00  0.00           H
ATOM    768  HB2 ASP A  62      71.260 113.030 156.250  1.00  0.00           H
ATOM    769  CG  ASP A  62      70.790 114.720 157.510  1.00  0.00           C
ATOM    770  OD1 ASP A  62      70.460 114.760 158.700  1.00  0.00           O
ATOM    771  OD2 ASP A  62      70.340 115.600 156.650  1.00  0.00           O
ATOM    772  C   ASP A  62      71.340 111.960 159.080  1.00  0.00           C
ATOM    773  O   ASP A  62      70.470 111.240 158.640  1.00  0.00           O
ATOM    774  N   LYS A  63      71.410 112.180 160.350  1.00  0.00           N
ATOM    775  HN  LYS A  63      72.060 112.880 160.630  1.00  0.00           H
ATOM    776  CA  LYS A  63      70.560 111.470 161.350  1.00  0.00           C
ATOM    777  HA  LYS A  63      70.570 110.430 161.080  1.00  0.00           H
ATOM    778  CB  LYS A  63      71.130 111.680 162.770  1.00  0.00           C
ATOM    779  HB1 LYS A  63      72.050 111.060 162.710  1.00  0.00           H
ATOM    780  HB2 LYS A  63      71.380 112.760 162.800  1.00  0.00           H
ATOM    781  CG  LYS A  63      70.250 111.210 163.970  1.00  0.00           C
ATOM    782  HG1 LYS A  63      69.260 111.710 163.910  1.00  0.00           H
ATOM    783  HG2 LYS A  63      70.790 111.490 164.890  1.00  0.00           H
ATOM    784  CD  LYS A  63      69.990 109.680 164.030  1.00  0.00           C
ATOM    785  HD1 LYS A  63      70.940 109.110 163.920  1.00  0.00           H
ATOM    786  HD2 LYS A  63      69.560 109.380 163.060  1.00  0.00           H
ATOM    787  CE  LYS A  63      69.030 109.200 165.140  1.00  0.00           C
ATOM    788  HE1 LYS A  63      69.370 109.760 166.040  1.00  0.00           H
ATOM    789  HE2 LYS A  63      69.280 108.130 165.320  1.00  0.00           H
ATOM    790  NZ  LYS A  63      67.580 109.430 164.920  1.00  0.00           N
ATOM    791  HZ1 LYS A  63      67.410 110.460 164.990  1.00  0.00           H
ATOM    792  HZ2 LYS A  63      67.160 109.190 164.000  1.00  0.00           H
ATOM    793  HZ3 LYS A  63      67.000 109.050 165.690  1.00  0.00           H
ATOM    794  C   LYS A  63      69.110 111.960 161.290  1.00  0.00           C
ATOM    795  O   LYS A  63      68.200 111.170 161.450  1.00  0.00           O
ATOM    796  N   CYS A  64      68.730 113.210 160.870  1.00  0.00           N
ATOM    797  HN  CYS A  64      69.400 113.910 160.630  1.00  0.00           H
ATOM    798  CA  CYS A  64      67.400 113.650 160.740  1.00  0.00           C
ATOM    799  HA  CYS A  64      66.680 113.070 161.290  1.00  0.00           H
ATOM    800  CB  CYS A  64      67.470 115.130 161.330  1.00  0.00           C
ATOM    801  HB1 CYS A  64      66.470 115.610 161.280  1.00  0.00           H
ATOM    802  HB2 CYS A  64      68.090 115.800 160.690  1.00  0.00           H
ATOM    803  SG  CYS A  64      68.190 115.340 163.060  1.00  0.00           S
ATOM    804  C   CYS A  64      66.990 113.850 159.250  1.00  0.00           C
ATOM    805  O   CYS A  64      66.020 114.610 158.970  1.00  0.00           O
ATOM    806  N   SER A  65      67.630 113.080 158.350  1.00  0.00           N
ATOM    807  HN  SER A  65      68.370 112.470 158.620  1.00  0.00           H
ATOM    808  CA  SER A  65      67.230 113.100 156.920  1.00  0.00           C
ATOM    809  HA  SER A  65      66.870 114.080 156.660  1.00  0.00           H
ATOM    810  CB  SER A  65      68.270 112.760 155.910  1.00  0.00           C
ATOM    811  HB1 SER A  65      68.100 111.960 155.160  1.00  0.00           H
ATOM    812  HB2 SER A  65      69.110 112.370 156.520  1.00  0.00           H
ATOM    813  OG  SER A  65      68.760 113.920 155.230  1.00  0.00           O
ATOM    814  HG1 SER A  65      69.210 114.520 155.830  1.00  0.00           H
ATOM    815  C   SER A  65      66.060 112.190 156.660  1.00  0.00           C
ATOM    816  O   SER A  65      66.170 110.940 156.610  1.00  0.00           O
ATOM    817  N   TYR A  66      64.840 112.680 156.480  1.00  0.00           N
ATOM    818  HN  TYR A  66      64.670 113.650 156.610  1.00  0.00           H
ATOM    819  CA  TYR A  66      63.680 111.840 156.520  1.00  0.00           C
ATOM    820  HA  TYR A  66      63.910 110.840 156.870  1.00  0.00           H
ATOM    821  CB  TYR A  66      62.630 112.340 157.540  1.00  0.00           C
ATOM    822  HB1 TYR A  66      62.340 113.350 157.170  1.00  0.00           H
ATOM    823  HB2 TYR A  66      61.750 111.660 157.520  1.00  0.00           H
ATOM    824  CG  TYR A  66      63.190 112.420 158.900  1.00  0.00           C
ATOM    825  CD1 TYR A  66      64.050 111.480 159.480  1.00  0.00           C
ATOM    826  HD1 TYR A  66      64.280 110.560 158.970  1.00  0.00           H
ATOM    827  CE1 TYR A  66      64.410 111.650 160.820  1.00  0.00           C
ATOM    828  HE1 TYR A  66      65.130 110.940 161.190  1.00  0.00           H
ATOM    829  CZ  TYR A  66      64.160 112.850 161.490  1.00  0.00           C
ATOM    830  OH  TYR A  66      64.680 113.000 162.820  1.00  0.00           O
ATOM    831  HH  TYR A  66      64.090 113.700 163.110  1.00  0.00           H
ATOM    832  CD2 TYR A  66      62.730 113.530 159.680  1.00  0.00           C
ATOM    833  HD2 TYR A  66      61.950 114.210 159.360  1.00  0.00           H
ATOM    834  CE2 TYR A  66      63.250 113.800 160.960  1.00  0.00           C
ATOM    835  HE2 TYR A  66      62.860 114.670 161.450  1.00  0.00           H
ATOM    836  C   TYR A  66      63.050 111.750 155.100  1.00  0.00           C
ATOM    837  O   TYR A  66      62.100 110.950 154.850  1.00  0.00           O
ATOM    838  N   ILE A  67      63.720 112.400 154.110  1.00  0.00           N
ATOM    839  HN  ILE A  67      64.500 112.980 154.300  1.00  0.00           H
ATOM    840  CA  ILE A  67      63.130 112.480 152.730  1.00  0.00           C
ATOM    841  HA  ILE A  67      62.110 112.140 152.660  1.00  0.00           H
ATOM    842  CB  ILE A  67      63.150 113.940 152.250  1.00  0.00           C
ATOM    843  HB  ILE A  67      64.170 114.350 152.410  1.00  0.00           H
ATOM    844  CG2 ILE A  67      62.840 114.100 150.740  1.00  0.00           C
ATOM    845 HG21 ILE A  67      62.780 115.190 150.540  1.00  0.00           H
ATOM    846 HG22 ILE A  67      63.590 113.640 150.050  1.00  0.00           H
ATOM    847 HG23 ILE A  67      61.900 113.600 150.410  1.00  0.00           H
ATOM    848  CG1 ILE A  67      62.280 114.950 153.130  1.00  0.00           C
ATOM    849 HG11 ILE A  67      62.560 114.810 154.190  1.00  0.00           H
ATOM    850 HG12 ILE A  67      61.200 114.760 152.940  1.00  0.00           H
ATOM    851  CD  ILE A  67      62.600 116.460 152.700  1.00  0.00           C
ATOM    852  HD1 ILE A  67      61.960 116.640 151.810  1.00  0.00           H
ATOM    853  HD2 ILE A  67      62.330 117.220 153.470  1.00  0.00           H
ATOM    854  HD3 ILE A  67      63.670 116.480 152.420  1.00  0.00           H
ATOM    855  C   ILE A  67      63.970 111.560 151.900  1.00  0.00           C
ATOM    856  O   ILE A  67      63.450 110.510 151.430  1.00  0.00           O
ATOM    857  N   SER A  68      65.280 111.780 151.780  1.00  0.00           N
ATOM    858  HN  SER A  68      65.670 112.540 152.300  1.00  0.00           H
ATOM    859  CA  SER A  68      66.320 110.900 151.190  1.00  0.00           C
ATOM    860  HA  SER A  68      65.920 109.900 151.100  1.00  0.00           H
ATOM    861  CB  SER A  68      66.780 111.310 149.720  1.00  0.00           C
ATOM    862  HB1 SER A  68      65.860 111.310 149.100  1.00  0.00           H
ATOM    863  HB2 SER A  68      67.460 110.520 149.330  1.00  0.00           H
ATOM    864  OG  SER A  68      67.370 112.590 149.620  1.00  0.00           O
ATOM    865  HG1 SER A  68      68.280 112.310 149.520  1.00  0.00           H
ATOM    866  C   SER A  68      67.540 110.940 152.030  1.00  0.00           C
ATOM    867  O   SER A  68      68.070 112.000 152.310  1.00  0.00           O
ATOM    868  N   ARG A  69      68.120 109.770 152.370  1.00  0.00           N
ATOM    869  HN  ARG A  69      67.590 108.950 152.170  1.00  0.00           H
ATOM    870  CA  ARG A  69      69.210 109.650 153.300  1.00  0.00           C
ATOM    871  HA  ARG A  69      69.220 110.510 153.960  1.00  0.00           H
ATOM    872  CB  ARG A  69      69.030 108.310 154.100  1.00  0.00           C
ATOM    873  HB1 ARG A  69      69.080 107.410 153.440  1.00  0.00           H
ATOM    874  HB2 ARG A  69      69.840 108.150 154.830  1.00  0.00           H
ATOM    875  CG  ARG A  69      67.670 108.310 154.940  1.00  0.00           C
ATOM    876  HG1 ARG A  69      66.790 108.200 154.270  1.00  0.00           H
ATOM    877  HG2 ARG A  69      67.570 109.270 155.490  1.00  0.00           H
ATOM    878  CD  ARG A  69      67.650 107.190 155.980  1.00  0.00           C
ATOM    879  HD1 ARG A  69      67.030 107.560 156.830  1.00  0.00           H
ATOM    880  HD2 ARG A  69      68.660 106.980 156.390  1.00  0.00           H
ATOM    881  NE  ARG A  69      67.110 106.020 155.210  1.00  0.00           N
ATOM    882  HE  ARG A  69      66.500 106.260 154.460  1.00  0.00           H
ATOM    883  CZ  ARG A  69      67.160 104.720 155.430  1.00  0.00           C
ATOM    884  NH1 ARG A  69      67.680 104.280 156.530  1.00  0.00           N
ATOM    885 HH11 ARG A  69      67.390 103.370 156.820  1.00  0.00           H
ATOM    886 HH12 ARG A  69      67.820 105.010 157.200  1.00  0.00           H
ATOM    887  NH2 ARG A  69      66.540 103.850 154.630  1.00  0.00           N
ATOM    888 HH21 ARG A  69      66.350 102.930 154.960  1.00  0.00           H
ATOM    889 HH22 ARG A  69      66.280 104.260 153.750  1.00  0.00           H
ATOM    890  C   ARG A  69      70.470 109.620 152.530  1.00  0.00           C
ATOM    891  O   ARG A  69      71.520 109.190 153.020  1.00  0.00           O
ATOM    892  N   ASP A  70      70.490 110.080 151.260  1.00  0.00           N
ATOM    893  HN  ASP A  70      69.740 110.380 150.680  1.00  0.00           H
ATOM    894  CA  ASP A  70      71.580 109.970 150.380  1.00  0.00           C
ATOM    895  HA  ASP A  70      72.310 109.290 150.790  1.00  0.00           H
ATOM    896  CB  ASP A  70      71.030 109.350 149.090  1.00  0.00           C
ATOM    897  HB1 ASP A  70      71.840 109.150 148.360  1.00  0.00           H
ATOM    898  HB2 ASP A  70      70.560 108.420 149.460  1.00  0.00           H
ATOM    899  CG  ASP A  70      70.010 110.160 148.350  1.00  0.00           C
ATOM    900  OD1 ASP A  70      69.820 111.350 148.740  1.00  0.00           O
ATOM    901  OD2 ASP A  70      69.400 109.670 147.350  1.00  0.00           O
ATOM    902  C   ASP A  70      72.380 111.200 150.180  1.00  0.00           C
ATOM    903  O   ASP A  70      73.580 111.190 149.800  1.00  0.00           O
ATOM    904  N   ARG A  71      71.930 112.310 150.860  1.00  0.00           N
ATOM    905  HN  ARG A  71      70.990 112.260 151.190  1.00  0.00           H
ATOM    906  CA  ARG A  71      72.670 113.480 151.130  1.00  0.00           C
ATOM    907  HA  ARG A  71      72.890 113.780 150.120  1.00  0.00           H
ATOM    908  CB  ARG A  71      71.760 114.580 151.910  1.00  0.00           C
ATOM    909  HB1 ARG A  71      71.140 114.020 152.640  1.00  0.00           H
ATOM    910  HB2 ARG A  71      72.390 115.270 152.520  1.00  0.00           H
ATOM    911  CG  ARG A  71      70.790 115.320 150.930  1.00  0.00           C
ATOM    912  HG1 ARG A  71      70.260 114.550 150.330  1.00  0.00           H
ATOM    913  HG2 ARG A  71      71.400 115.910 150.210  1.00  0.00           H
ATOM    914  CD  ARG A  71      69.840 116.250 151.710  1.00  0.00           C
ATOM    915  HD1 ARG A  71      70.420 117.000 152.300  1.00  0.00           H
ATOM    916  HD2 ARG A  71      69.230 115.710 152.460  1.00  0.00           H
ATOM    917  NE  ARG A  71      68.920 116.950 150.750  1.00  0.00           N
ATOM    918  HE  ARG A  71      69.080 116.790 149.770  1.00  0.00           H
ATOM    919  CZ  ARG A  71      67.860 117.770 151.130  1.00  0.00           C
ATOM    920  NH1 ARG A  71      67.640 118.060 152.400  1.00  0.00           N
ATOM    921 HH11 ARG A  71      67.280 118.990 152.430  1.00  0.00           H
ATOM    922 HH12 ARG A  71      68.370 117.690 152.980  1.00  0.00           H
ATOM    923  NH2 ARG A  71      67.180 118.260 150.170  1.00  0.00           N
ATOM    924 HH21 ARG A  71      66.360 118.810 150.310  1.00  0.00           H
ATOM    925 HH22 ARG A  71      67.660 118.270 149.290  1.00  0.00           H
ATOM    926  C   ARG A  71      73.980 113.220 151.920  1.00  0.00           C
ATOM    927  O   ARG A  71      74.070 112.380 152.810  1.00  0.00           O
ATOM    928  N   GLY A  72      75.060 113.930 151.640  1.00  0.00           N
ATOM    929  HN  GLY A  72      75.080 114.620 150.920  1.00  0.00           H
ATOM    930  CA  GLY A  72      76.340 113.690 152.270  1.00  0.00           C
ATOM    931  HA1 GLY A  72      76.330 113.020 153.110  1.00  0.00           H
ATOM    932  HA2 GLY A  72      76.770 114.640 152.550  1.00  0.00           H
ATOM    933  C   GLY A  72      77.380 113.110 151.370  1.00  0.00           C
ATOM    934  O   GLY A  72      77.280 113.010 150.140  1.00  0.00           O
ATOM    935  N   TRP A  73      78.470 112.610 151.970  1.00  0.00           N
ATOM    936  HN  TRP A  73      78.620 112.500 152.950  1.00  0.00           H
ATOM    937  CA  TRP A  73      79.600 112.250 151.210  1.00  0.00           C
ATOM    938  HA  TRP A  73      79.310 112.030 150.190  1.00  0.00           H
ATOM    939  CB  TRP A  73      80.660 113.430 151.270  1.00  0.00           C
ATOM    940  HB1 TRP A  73      81.610 113.000 150.880  1.00  0.00           H
ATOM    941  HB2 TRP A  73      80.230 114.090 150.490  1.00  0.00           H
ATOM    942  CG  TRP A  73      81.060 114.040 152.540  1.00  0.00           C
ATOM    943  CD1 TRP A  73      80.700 115.260 152.970  1.00  0.00           C
ATOM    944  HD1 TRP A  73      80.060 115.900 152.380  1.00  0.00           H
ATOM    945  NE1 TRP A  73      81.410 115.650 154.060  1.00  0.00           N
ATOM    946  HE1 TRP A  73      81.410 116.580 154.380  1.00  0.00           H
ATOM    947  CE2 TRP A  73      82.190 114.690 154.420  1.00  0.00           C
ATOM    948  CD2 TRP A  73      81.990 113.560 153.520  1.00  0.00           C
ATOM    949  CE3 TRP A  73      82.750 112.370 153.680  1.00  0.00           C
ATOM    950  HE3 TRP A  73      82.650 111.490 153.070  1.00  0.00           H
ATOM    951  CZ3 TRP A  73      83.590 112.390 154.780  1.00  0.00           C
ATOM    952  HZ3 TRP A  73      83.880 111.380 155.070  1.00  0.00           H
ATOM    953  CZ2 TRP A  73      83.130 114.660 155.370  1.00  0.00           C
ATOM    954  HZ2 TRP A  73      83.320 115.540 155.980  1.00  0.00           H
ATOM    955  CH2 TRP A  73      83.770 113.510 155.620  1.00  0.00           C
ATOM    956  HH2 TRP A  73      84.470 113.390 156.440  1.00  0.00           H
ATOM    957  C   TRP A  73      80.180 111.000 151.760  1.00  0.00           C
ATOM    958  O   TRP A  73      80.420 110.870 152.940  1.00  0.00           O
ATOM    959  N   VAL A  74      80.530 110.030 150.910  1.00  0.00           N
ATOM    960  HN  VAL A  74      80.490 110.080 149.910  1.00  0.00           H
ATOM    961  CA  VAL A  74      80.980 108.700 151.300  1.00  0.00           C
ATOM    962  HA  VAL A  74      81.300 108.730 152.330  1.00  0.00           H
ATOM    963  CB  VAL A  74      79.910 107.560 151.190  1.00  0.00           C
ATOM    964  HB  VAL A  74      79.600 107.390 150.130  1.00  0.00           H
ATOM    965  CG1 VAL A  74      80.560 106.200 151.510  1.00  0.00           C
ATOM    966 HG11 VAL A  74      81.360 105.940 150.780  1.00  0.00           H
ATOM    967 HG12 VAL A  74      81.120 106.300 152.470  1.00  0.00           H
ATOM    968 HG13 VAL A  74      79.770 105.430 151.570  1.00  0.00           H
ATOM    969  CG2 VAL A  74      78.780 107.820 152.190  1.00  0.00           C
ATOM    970 HG21 VAL A  74      78.090 106.970 152.380  1.00  0.00           H
ATOM    971 HG22 VAL A  74      79.250 108.170 153.130  1.00  0.00           H
ATOM    972 HG23 VAL A  74      78.110 108.610 151.780  1.00  0.00           H
ATOM    973  C   VAL A  74      82.190 108.350 150.470  1.00  0.00           C
ATOM    974  O   VAL A  74      82.200 108.560 149.260  1.00  0.00           O
ATOM    975  N   VAL A  75      83.310 107.810 151.060  1.00  0.00           N
ATOM    976  HN  VAL A  75      83.140 107.570 152.020  1.00  0.00           H
ATOM    977  CA  VAL A  75      84.410 107.250 150.300  1.00  0.00           C
ATOM    978  HA  VAL A  75      84.270 107.370 149.230  1.00  0.00           H
ATOM    979  CB  VAL A  75      85.750 107.920 150.710  1.00  0.00           C
ATOM    980  HB  VAL A  75      86.030 107.630 151.750  1.00  0.00           H
ATOM    981  CG1 VAL A  75      86.870 107.590 149.670  1.00  0.00           C
ATOM    982 HG11 VAL A  75      87.120 106.520 149.850  1.00  0.00           H
ATOM    983 HG12 VAL A  75      86.340 107.650 148.700  1.00  0.00           H
ATOM    984 HG13 VAL A  75      87.710 108.320 149.760  1.00  0.00           H
ATOM    985  CG2 VAL A  75      85.540 109.480 150.750  1.00  0.00           C
ATOM    986 HG21 VAL A  75      85.010 109.650 151.710  1.00  0.00           H
ATOM    987 HG22 VAL A  75      86.540 109.940 150.820  1.00  0.00           H
ATOM    988 HG23 VAL A  75      84.950 109.960 149.940  1.00  0.00           H
ATOM    989  C   VAL A  75      84.520 105.740 150.740  1.00  0.00           C
ATOM    990  O   VAL A  75      84.450 105.410 151.920  1.00  0.00           O
ATOM    991  N   GLY A  76      84.570 104.810 149.800  1.00  0.00           N
ATOM    992  HN  GLY A  76      84.800 105.060 148.860  1.00  0.00           H
ATOM    993  CA  GLY A  76      84.560 103.380 150.140  1.00  0.00           C
ATOM    994  HA1 GLY A  76      83.500 103.260 150.340  1.00  0.00           H
ATOM    995  HA2 GLY A  76      85.240 103.060 150.910  1.00  0.00           H
ATOM    996  C   GLY A  76      85.030 102.600 149.000  1.00  0.00           C
ATOM    997  O   GLY A  76      85.620 103.160 148.050  1.00  0.00           O
ATOM    998  N   ILE A  77      84.780 101.290 149.090  1.00  0.00           N
ATOM    999  HN  ILE A  77      84.400 100.880 149.920  1.00  0.00           H
ATOM   1000  CA  ILE A  77      85.080 100.330 148.030  1.00  0.00           C
ATOM   1001  HA  ILE A  77      85.640 100.740 147.200  1.00  0.00           H
ATOM   1002  CB  ILE A  77      85.960  99.210 148.640  1.00  0.00           C
ATOM   1003  HB  ILE A  77      85.500  98.800 149.560  1.00  0.00           H
ATOM   1004  CG2 ILE A  77      86.110  98.020 147.670  1.00  0.00           C
ATOM   1005 HG21 ILE A  77      86.880  98.180 146.890  1.00  0.00           H
ATOM   1006 HG22 ILE A  77      86.560  97.160 148.200  1.00  0.00           H
ATOM   1007 HG23 ILE A  77      85.160  97.610 147.270  1.00  0.00           H
ATOM   1008  CG1 ILE A  77      87.330  99.870 149.030  1.00  0.00           C
ATOM   1009 HG11 ILE A  77      87.200 100.650 149.820  1.00  0.00           H
ATOM   1010 HG12 ILE A  77      87.720 100.320 148.100  1.00  0.00           H
ATOM   1011  CD  ILE A  77      88.400  98.880 149.500  1.00  0.00           C
ATOM   1012  HD1 ILE A  77      89.360  99.310 149.840  1.00  0.00           H
ATOM   1013  HD2 ILE A  77      87.910  98.280 150.300  1.00  0.00           H
ATOM   1014  HD3 ILE A  77      88.610  98.200 148.650  1.00  0.00           H
ATOM   1015  C   ILE A  77      83.780  99.780 147.440  1.00  0.00           C
ATOM   1016  O   ILE A  77      82.950  99.230 148.130  1.00  0.00           O
ATOM   1017  N   HIS A  78      83.510  99.770 146.140  1.00  0.00           N
ATOM   1018  HN  HIS A  78      84.220 100.040 145.500  1.00  0.00           H
ATOM   1019  CA  HIS A  78      82.260  99.270 145.590  1.00  0.00           C
ATOM   1020  HA  HIS A  78      81.780  98.670 146.350  1.00  0.00           H
ATOM   1021  CB  HIS A  78      81.420 100.490 145.100  1.00  0.00           C
ATOM   1022  HB1 HIS A  78      81.130 101.110 145.970  1.00  0.00           H
ATOM   1023  HB2 HIS A  78      82.080 101.080 144.430  1.00  0.00           H
ATOM   1024  ND1 HIS A  78      79.770 100.910 143.180  1.00  0.00           N
ATOM   1025  CG  HIS A  78      80.060 100.240 144.340  1.00  0.00           C
ATOM   1026  CE1 HIS A  78      78.570 100.440 142.780  1.00  0.00           C
ATOM   1027  HE1 HIS A  78      77.980 100.640 141.890  1.00  0.00           H
ATOM   1028  NE2 HIS A  78      78.030  99.570 143.700  1.00  0.00           N
ATOM   1029  HE2 HIS A  78      77.250  98.970 143.500  1.00  0.00           H
ATOM   1030  CD2 HIS A  78      79.040  99.430 144.670  1.00  0.00           C
ATOM   1031  HD2 HIS A  78      78.930  98.710 145.470  1.00  0.00           H
ATOM   1032  C   HIS A  78      82.550  98.460 144.390  1.00  0.00           C
ATOM   1033  O   HIS A  78      83.600  98.610 143.910  1.00  0.00           O
ATOM   1034  N   THR A  79      81.640  97.600 143.920  1.00  0.00           N
ATOM   1035  HN  THR A  79      80.830  97.450 144.470  1.00  0.00           H
ATOM   1036  CA  THR A  79      81.800  96.810 142.760  1.00  0.00           C
ATOM   1037  HA  THR A  79      82.820  96.710 142.410  1.00  0.00           H
ATOM   1038  CB  THR A  79      81.270  95.410 142.900  1.00  0.00           C
ATOM   1039  HB  THR A  79      81.270  94.900 141.910  1.00  0.00           H
ATOM   1040  OG1 THR A  79      79.960  95.220 143.410  1.00  0.00           O
ATOM   1041  HG1 THR A  79      79.330  95.510 142.740  1.00  0.00           H
ATOM   1042  CG2 THR A  79      82.130  94.760 143.980  1.00  0.00           C
ATOM   1043 HG21 THR A  79      83.190  95.070 143.860  1.00  0.00           H
ATOM   1044 HG22 THR A  79      81.780  95.110 144.980  1.00  0.00           H
ATOM   1045 HG23 THR A  79      82.000  93.660 143.940  1.00  0.00           H
ATOM   1046  C   THR A  79      81.030  97.450 141.660  1.00  0.00           C
ATOM   1047  O   THR A  79      79.790  97.450 141.700  1.00  0.00           O
ATOM   1048  N   ILE A  80      81.750  97.990 140.610  1.00  0.00           N
ATOM   1049  HN  ILE A  80      82.740  98.040 140.580  1.00  0.00           H
ATOM   1050  CA  ILE A  80      80.990  98.500 139.430  1.00  0.00           C
ATOM   1051  HA  ILE A  80      80.110  99.000 139.790  1.00  0.00           H
ATOM   1052  CB  ILE A  80      81.940  99.440 138.680  1.00  0.00           C
ATOM   1053  HB  ILE A  80      82.780  98.980 138.120  1.00  0.00           H
ATOM   1054  CG2 ILE A  80      81.180 100.220 137.480  1.00  0.00           C
ATOM   1055 HG21 ILE A  80      80.990  99.510 136.650  1.00  0.00           H
ATOM   1056 HG22 ILE A  80      80.190 100.600 137.830  1.00  0.00           H
ATOM   1057 HG23 ILE A  80      81.830 101.040 137.110  1.00  0.00           H
ATOM   1058  CG1 ILE A  80      82.730 100.470 139.580  1.00  0.00           C
ATOM   1059 HG11 ILE A  80      83.570 100.980 139.060  1.00  0.00           H
ATOM   1060 HG12 ILE A  80      83.310  99.810 140.260  1.00  0.00           H
ATOM   1061  CD  ILE A  80      81.860 101.410 140.340  1.00  0.00           C
ATOM   1062  HD1 ILE A  80      82.400 101.920 141.170  1.00  0.00           H
ATOM   1063  HD2 ILE A  80      81.670 102.250 139.640  1.00  0.00           H
ATOM   1064  HD3 ILE A  80      80.870 101.000 140.620  1.00  0.00           H
ATOM   1065  C   ILE A  80      80.590  97.340 138.530  1.00  0.00           C
ATOM   1066  O   ILE A  80      81.370  96.440 138.280  1.00  0.00           O
ATOM   1067  N   SER A  81      79.260  97.150 138.250  1.00  0.00           N
ATOM   1068  HN  SER A  81      78.590  97.820 138.570  1.00  0.00           H
ATOM   1069  CA  SER A  81      78.760  95.920 137.630  1.00  0.00           C
ATOM   1070  HA  SER A  81      79.550  95.220 137.410  1.00  0.00           H
ATOM   1071  CB  SER A  81      77.800  95.180 138.520  1.00  0.00           C
ATOM   1072  HB1 SER A  81      76.870  95.780 138.590  1.00  0.00           H
ATOM   1073  HB2 SER A  81      78.180  94.920 139.530  1.00  0.00           H
ATOM   1074  OG  SER A  81      77.400  93.970 137.900  1.00  0.00           O
ATOM   1075  HG1 SER A  81      76.450  93.910 138.040  1.00  0.00           H
ATOM   1076  C   SER A  81      78.170  96.200 136.310  1.00  0.00           C
ATOM   1077  O   SER A  81      77.030  96.640 136.240  1.00  0.00           O
ATOM   1078  N   ASP A  82      78.890  95.870 135.260  1.00  0.00           N
ATOM   1079  HN  ASP A  82      79.820  95.550 135.430  1.00  0.00           H
ATOM   1080  CA  ASP A  82      78.370  95.740 133.930  1.00  0.00           C
ATOM   1081  HA  ASP A  82      77.340  96.040 133.810  1.00  0.00           H
ATOM   1082  CB  ASP A  82      79.300  96.600 133.040  1.00  0.00           C
ATOM   1083  HB1 ASP A  82      80.380  96.390 133.230  1.00  0.00           H
ATOM   1084  HB2 ASP A  82      79.050  96.490 131.970  1.00  0.00           H
ATOM   1085  CG  ASP A  82      79.050  98.080 133.390  1.00  0.00           C
ATOM   1086  OD1 ASP A  82      77.940  98.540 133.690  1.00  0.00           O
ATOM   1087  OD2 ASP A  82      80.020  98.860 133.070  1.00  0.00           O
ATOM   1088  C   ASP A  82      78.440  94.330 133.430  1.00  0.00           C
ATOM   1089  O   ASP A  82      79.450  93.670 133.630  1.00  0.00           O
ATOM   1090  N   GLN A  83      77.330  93.750 132.880  1.00  0.00           N
ATOM   1091  HN  GLN A  83      76.500  94.270 132.720  1.00  0.00           H
ATOM   1092  CA  GLN A  83      77.290  92.410 132.430  1.00  0.00           C
ATOM   1093  HA  GLN A  83      76.380  92.270 131.870  1.00  0.00           H
ATOM   1094  CB  GLN A  83      78.330  92.040 131.350  1.00  0.00           C
ATOM   1095  HB1 GLN A  83      79.370  92.140 131.740  1.00  0.00           H
ATOM   1096  HB2 GLN A  83      78.040  91.020 131.000  1.00  0.00           H
ATOM   1097  CG  GLN A  83      78.280  93.060 130.190  1.00  0.00           C
ATOM   1098  HG1 GLN A  83      78.430  94.130 130.440  1.00  0.00           H
ATOM   1099  HG2 GLN A  83      77.290  93.040 129.690  1.00  0.00           H
ATOM   1100  CD  GLN A  83      79.250  92.660 129.110  1.00  0.00           C
ATOM   1101  OE1 GLN A  83      78.980  91.820 128.270  1.00  0.00           O
ATOM   1102  NE2 GLN A  83      80.400  93.380 128.910  1.00  0.00           N
ATOM   1103 HE21 GLN A  83      80.890  93.710 129.710  1.00  0.00           H
ATOM   1104 HE22 GLN A  83      80.900  93.150 128.070  1.00  0.00           H
ATOM   1105  C   GLN A  83      77.350  91.420 133.580  1.00  0.00           C
ATOM   1106  O   GLN A  83      77.960  90.350 133.440  1.00  0.00           O
ATOM   1107  N   ASP A  84      76.800  91.820 134.760  1.00  0.00           N
ATOM   1108  HN  ASP A  84      76.310  92.680 134.790  1.00  0.00           H
ATOM   1109  CA  ASP A  84      76.990  91.160 136.010  1.00  0.00           C
ATOM   1110  HA  ASP A  84      76.810  91.880 136.790  1.00  0.00           H
ATOM   1111  CB  ASP A  84      75.970  89.940 136.200  1.00  0.00           C
ATOM   1112  HB1 ASP A  84      76.230  89.000 135.660  1.00  0.00           H
ATOM   1113  HB2 ASP A  84      76.100  89.710 137.280  1.00  0.00           H
ATOM   1114  CG  ASP A  84      74.460  90.300 136.110  1.00  0.00           C
ATOM   1115  OD1 ASP A  84      73.540  89.460 136.050  1.00  0.00           O
ATOM   1116  OD2 ASP A  84      74.110  91.540 136.200  1.00  0.00           O
ATOM   1117  C   ASP A  84      78.450  90.740 136.340  1.00  0.00           C
ATOM   1118  O   ASP A  84      78.600  89.700 137.010  1.00  0.00           O
ATOM   1119  N   ASN A  85      79.480  91.520 135.980  1.00  0.00           N
ATOM   1120  HN  ASN A  85      79.360  92.230 135.300  1.00  0.00           H
ATOM   1121  CA  ASN A  85      80.920  91.220 136.190  1.00  0.00           C
ATOM   1122  HA  ASN A  85      81.010  90.260 136.670  1.00  0.00           H
ATOM   1123  CB  ASN A  85      81.810  91.260 134.900  1.00  0.00           C
ATOM   1124  HB1 ASN A  85      81.650  92.220 134.370  1.00  0.00           H
ATOM   1125  HB2 ASN A  85      82.880  91.080 135.130  1.00  0.00           H
ATOM   1126  CG  ASN A  85      81.400  90.120 133.980  1.00  0.00           C
ATOM   1127  OD1 ASN A  85      80.750  89.110 134.270  1.00  0.00           O
ATOM   1128  ND2 ASN A  85      81.760  90.300 132.650  1.00  0.00           N
ATOM   1129 HD21 ASN A  85      82.360  91.070 132.420  1.00  0.00           H
ATOM   1130 HD22 ASN A  85      81.140  89.880 131.990  1.00  0.00           H
ATOM   1131  C   ASN A  85      81.350  92.300 137.180  1.00  0.00           C
ATOM   1132  O   ASN A  85      81.370  93.470 136.890  1.00  0.00           O
ATOM   1133  N   LYS A  86      81.660  91.920 138.430  1.00  0.00           N
ATOM   1134  HN  LYS A  86      81.420  90.980 138.670  1.00  0.00           H
ATOM   1135  CA  LYS A  86      82.000  92.890 139.450  1.00  0.00           C
ATOM   1136  HA  LYS A  86      81.430  93.810 139.410  1.00  0.00           H
ATOM   1137  CB  LYS A  86      81.740  92.320 140.820  1.00  0.00           C
ATOM   1138  HB1 LYS A  86      82.340  91.390 140.880  1.00  0.00           H
ATOM   1139  HB2 LYS A  86      82.050  93.060 141.590  1.00  0.00           H
ATOM   1140  CG  LYS A  86      80.260  91.830 141.170  1.00  0.00           C
ATOM   1141  HG1 LYS A  86      80.150  91.930 142.270  1.00  0.00           H
ATOM   1142  HG2 LYS A  86      80.140  90.730 141.040  1.00  0.00           H
ATOM   1143  CD  LYS A  86      79.140  92.690 140.680  1.00  0.00           C
ATOM   1144  HD1 LYS A  86      79.010  92.620 139.570  1.00  0.00           H
ATOM   1145  HD2 LYS A  86      79.540  93.690 140.930  1.00  0.00           H
ATOM   1146  CE  LYS A  86      77.710  92.580 141.280  1.00  0.00           C
ATOM   1147  HE1 LYS A  86      76.970  93.200 140.730  1.00  0.00           H
ATOM   1148  HE2 LYS A  86      77.690  92.760 142.370  1.00  0.00           H
ATOM   1149  NZ  LYS A  86      77.140  91.190 141.120  1.00  0.00           N
ATOM   1150  HZ1 LYS A  86      77.500  90.780 140.230  1.00  0.00           H
ATOM   1151  HZ2 LYS A  86      77.540  90.700 141.940  1.00  0.00           H
ATOM   1152  HZ3 LYS A  86      76.110  91.210 141.260  1.00  0.00           H
ATOM   1153  C   LYS A  86      83.440  93.380 139.360  1.00  0.00           C
ATOM   1154  O   LYS A  86      84.370  92.570 139.350  1.00  0.00           O
ATOM   1155  N   ASP A  87      83.680  94.720 139.160  1.00  0.00           N
ATOM   1156  HN  ASP A  87      82.990  95.440 139.160  1.00  0.00           H
ATOM   1157  CA  ASP A  87      85.040  95.220 138.920  1.00  0.00           C
ATOM   1158  HA  ASP A  87      85.700  94.370 138.800  1.00  0.00           H
ATOM   1159  CB  ASP A  87      85.190  96.030 137.600  1.00  0.00           C
ATOM   1160  HB1 ASP A  87      84.730  95.500 136.740  1.00  0.00           H
ATOM   1161  HB2 ASP A  87      84.680  97.000 137.740  1.00  0.00           H
ATOM   1162  CG  ASP A  87      86.630  96.260 137.290  1.00  0.00           C
ATOM   1163  OD1 ASP A  87      86.900  96.970 136.250  1.00  0.00           O
ATOM   1164  OD2 ASP A  87      87.540  95.710 137.980  1.00  0.00           O
ATOM   1165  C   ASP A  87      85.280  96.100 140.220  1.00  0.00           C
ATOM   1166  O   ASP A  87      84.660  97.110 140.420  1.00  0.00           O
ATOM   1167  N   PRO A  88      86.120  95.720 141.130  1.00  0.00           N
ATOM   1168  CD  PRO A  88      86.770  94.340 141.170  1.00  0.00           C
ATOM   1169  HD1 PRO A  88      87.700  94.420 140.570  1.00  0.00           H
ATOM   1170  HD2 PRO A  88      86.070  93.560 140.800  1.00  0.00           H
ATOM   1171  CA  PRO A  88      85.920  96.230 142.480  1.00  0.00           C
ATOM   1172  HA  PRO A  88      84.940  96.600 142.750  1.00  0.00           H
ATOM   1173  CB  PRO A  88      86.100  95.060 143.480  1.00  0.00           C
ATOM   1174  HB1 PRO A  88      86.610  95.440 144.390  1.00  0.00           H
ATOM   1175  HB2 PRO A  88      85.150  94.540 143.710  1.00  0.00           H
ATOM   1176  CG  PRO A  88      87.010  94.060 142.710  1.00  0.00           C
ATOM   1177  HG1 PRO A  88      86.830  93.010 143.030  1.00  0.00           H
ATOM   1178  HG2 PRO A  88      88.060  94.350 142.940  1.00  0.00           H
ATOM   1179  C   PRO A  88      86.880  97.420 142.740  1.00  0.00           C
ATOM   1180  O   PRO A  88      88.090  97.260 142.500  1.00  0.00           O
ATOM   1181  N   ARG A  89      86.360  98.600 143.130  1.00  0.00           N
ATOM   1182  HN  ARG A  89      85.390  98.660 143.340  1.00  0.00           H
ATOM   1183  CA  ARG A  89      87.180  99.820 142.910  1.00  0.00           C
ATOM   1184  HA  ARG A  89      88.230  99.620 143.050  1.00  0.00           H
ATOM   1185  CB  ARG A  89      86.850 100.610 141.610  1.00  0.00           C
ATOM   1186  HB1 ARG A  89      85.760 100.820 141.620  1.00  0.00           H
ATOM   1187  HB2 ARG A  89      87.430 101.550 141.510  1.00  0.00           H
ATOM   1188  CG  ARG A  89      86.970  99.700 140.380  1.00  0.00           C
ATOM   1189  HG1 ARG A  89      86.180  98.920 140.480  1.00  0.00           H
ATOM   1190  HG2 ARG A  89      87.940  99.160 140.430  1.00  0.00           H
ATOM   1191  CD  ARG A  89      86.750 100.480 139.060  1.00  0.00           C
ATOM   1192  HD1 ARG A  89      87.360 101.390 139.230  1.00  0.00           H
ATOM   1193  HD2 ARG A  89      85.720 100.800 138.800  1.00  0.00           H
ATOM   1194  NE  ARG A  89      87.360  99.660 137.950  1.00  0.00           N
ATOM   1195  HE  ARG A  89      87.550  98.690 138.080  1.00  0.00           H
ATOM   1196  CZ  ARG A  89      87.780 100.100 136.790  1.00  0.00           C
ATOM   1197  NH1 ARG A  89      87.800 101.390 136.550  1.00  0.00           N
ATOM   1198 HH11 ARG A  89      87.980 101.790 135.650  1.00  0.00           H
ATOM   1199 HH12 ARG A  89      88.040 101.980 137.310  1.00  0.00           H
ATOM   1200  NH2 ARG A  89      88.210  99.220 135.940  1.00  0.00           N
ATOM   1201 HH21 ARG A  89      88.330  99.590 135.020  1.00  0.00           H
ATOM   1202 HH22 ARG A  89      87.860  98.290 136.010  1.00  0.00           H
ATOM   1203  C   ARG A  89      86.840 100.710 144.060  1.00  0.00           C
ATOM   1204  O   ARG A  89      85.810 100.570 144.690  1.00  0.00           O
ATOM   1205  N   TYR A  90      87.760 101.560 144.340  1.00  0.00           N
ATOM   1206  HN  TYR A  90      88.620 101.540 143.840  1.00  0.00           H
ATOM   1207  CA  TYR A  90      87.550 102.730 145.240  1.00  0.00           C
ATOM   1208  HA  TYR A  90      87.160 102.370 146.180  1.00  0.00           H
ATOM   1209  CB  TYR A  90      88.900 103.520 145.480  1.00  0.00           C
ATOM   1210  HB1 TYR A  90      89.390 103.830 144.530  1.00  0.00           H
ATOM   1211  HB2 TYR A  90      88.670 104.510 145.930  1.00  0.00           H
ATOM   1212  CG  TYR A  90      89.940 102.780 146.220  1.00  0.00           C
ATOM   1213  CD1 TYR A  90      89.570 102.160 147.450  1.00  0.00           C
ATOM   1214  HD1 TYR A  90      88.540 102.260 147.750  1.00  0.00           H
ATOM   1215  CE1 TYR A  90      90.560 101.520 148.180  1.00  0.00           C
ATOM   1216  HE1 TYR A  90      90.330 101.110 149.150  1.00  0.00           H
ATOM   1217  CZ  TYR A  90      91.790 101.240 147.670  1.00  0.00           C
ATOM   1218  OH  TYR A  90      92.630 100.270 148.290  1.00  0.00           O
ATOM   1219  HH  TYR A  90      93.550 100.300 147.990  1.00  0.00           H
ATOM   1220  CD2 TYR A  90      91.200 102.640 145.750  1.00  0.00           C
ATOM   1221  HD2 TYR A  90      91.430 102.980 144.750  1.00  0.00           H
ATOM   1222  CE2 TYR A  90      92.160 101.870 146.470  1.00  0.00           C
ATOM   1223  HE2 TYR A  90      93.050 101.470 146.020  1.00  0.00           H
ATOM   1224  C   TYR A  90      86.590 103.730 144.590  1.00  0.00           C
ATOM   1225  O   TYR A  90      86.590 103.840 143.360  1.00  0.00           O
ATOM   1226  N   PHE A  91      85.780 104.410 145.320  1.00  0.00           N
ATOM   1227  HN  PHE A  91      85.790 104.330 146.310  1.00  0.00           H
ATOM   1228  CA  PHE A  91      84.840 105.490 144.920  1.00  0.00           C
ATOM   1229  HA  PHE A  91      85.270 105.900 144.020  1.00  0.00           H
ATOM   1230  CB  PHE A  91      83.440 104.850 144.560  1.00  0.00           C
ATOM   1231  HB1 PHE A  91      83.000 105.600 143.870  1.00  0.00           H
ATOM   1232  HB2 PHE A  91      83.620 103.890 144.040  1.00  0.00           H
ATOM   1233  CG  PHE A  91      82.580 104.690 145.780  1.00  0.00           C
ATOM   1234  CD1 PHE A  91      82.550 103.540 146.600  1.00  0.00           C
ATOM   1235  HD1 PHE A  91      83.200 102.740 146.250  1.00  0.00           H
ATOM   1236  CE1 PHE A  91      81.670 103.390 147.610  1.00  0.00           C
ATOM   1237  HE1 PHE A  91      81.810 102.510 148.230  1.00  0.00           H
ATOM   1238  CZ  PHE A  91      80.830 104.430 147.950  1.00  0.00           C
ATOM   1239  HZ  PHE A  91      80.210 104.310 148.830  1.00  0.00           H
ATOM   1240  CD2 PHE A  91      81.620 105.690 146.090  1.00  0.00           C
ATOM   1241  HD2 PHE A  91      81.680 106.500 145.380  1.00  0.00           H
ATOM   1242  CE2 PHE A  91      80.820 105.620 147.230  1.00  0.00           C
ATOM   1243  HE2 PHE A  91      80.060 106.380 147.290  1.00  0.00           H
ATOM   1244  C   PHE A  91      84.720 106.540 145.990  1.00  0.00           C
ATOM   1245  O   PHE A  91      85.050 106.320 147.130  1.00  0.00           O
ATOM   1246  N   PHE A  92      84.310 107.680 145.520  1.00  0.00           N
ATOM   1247  HN  PHE A  92      84.200 107.810 144.540  1.00  0.00           H
ATOM   1248  CA  PHE A  92      83.940 108.870 146.290  1.00  0.00           C
ATOM   1249  HA  PHE A  92      83.540 108.610 147.260  1.00  0.00           H
ATOM   1250  CB  PHE A  92      85.160 109.800 146.240  1.00  0.00           C
ATOM   1251  HB1 PHE A  92      85.950 109.410 146.920  1.00  0.00           H
ATOM   1252  HB2 PHE A  92      85.500 109.920 145.190  1.00  0.00           H
ATOM   1253  CG  PHE A  92      85.130 111.280 146.600  1.00  0.00           C
ATOM   1254  CD1 PHE A  92      84.220 111.820 147.570  1.00  0.00           C
ATOM   1255  HD1 PHE A  92      83.590 111.190 148.190  1.00  0.00           H
ATOM   1256  CE1 PHE A  92      84.190 113.170 147.870  1.00  0.00           C
ATOM   1257  HE1 PHE A  92      83.570 113.500 148.690  1.00  0.00           H
ATOM   1258  CZ  PHE A  92      85.110 114.050 147.300  1.00  0.00           C
ATOM   1259  HZ  PHE A  92      85.050 115.100 147.560  1.00  0.00           H
ATOM   1260  CD2 PHE A  92      85.950 112.220 145.950  1.00  0.00           C
ATOM   1261  HD2 PHE A  92      86.650 111.850 145.210  1.00  0.00           H
ATOM   1262  CE2 PHE A  92      85.960 113.530 146.310  1.00  0.00           C
ATOM   1263  HE2 PHE A  92      86.600 114.270 145.840  1.00  0.00           H
ATOM   1264  C   PHE A  92      82.720 109.420 145.650  1.00  0.00           C
ATOM   1265  O   PHE A  92      82.520 109.650 144.470  1.00  0.00           O
ATOM   1266  N   SER A  93      81.620 109.590 146.480  1.00  0.00           N
ATOM   1267  HN  SER A  93      81.620 109.200 147.400  1.00  0.00           H
ATOM   1268  CA  SER A  93      80.340 110.090 146.040  1.00  0.00           C
ATOM   1269  HA  SER A  93      80.430 110.380 145.000  1.00  0.00           H
ATOM   1270  CB  SER A  93      79.200 108.990 146.280  1.00  0.00           C
ATOM   1271  HB1 SER A  93      79.510 108.010 145.850  1.00  0.00           H
ATOM   1272  HB2 SER A  93      78.310 109.390 145.760  1.00  0.00           H
ATOM   1273  OG  SER A  93      78.840 108.610 147.630  1.00  0.00           O
ATOM   1274  HG1 SER A  93      78.310 109.310 148.020  1.00  0.00           H
ATOM   1275  C   SER A  93      79.960 111.260 146.950  1.00  0.00           C
ATOM   1276  O   SER A  93      80.320 111.310 148.130  1.00  0.00           O
ATOM   1277  N   LEU A  94      79.290 112.260 146.330  1.00  0.00           N
ATOM   1278  HN  LEU A  94      79.260 112.190 145.330  1.00  0.00           H
ATOM   1279  CA  LEU A  94      79.080 113.520 147.010  1.00  0.00           C
ATOM   1280  HA  LEU A  94      79.180 113.490 148.090  1.00  0.00           H
ATOM   1281  CB  LEU A  94      80.050 114.730 146.660  1.00  0.00           C
ATOM   1282  HB1 LEU A  94      81.010 114.330 147.030  1.00  0.00           H
ATOM   1283  HB2 LEU A  94      80.160 114.800 145.560  1.00  0.00           H
ATOM   1284  CG  LEU A  94      79.860 116.150 147.290  1.00  0.00           C
ATOM   1285  HG  LEU A  94      78.970 116.650 146.870  1.00  0.00           H
ATOM   1286  CD1 LEU A  94      79.720 116.100 148.800  1.00  0.00           C
ATOM   1287 HD11 LEU A  94      78.940 115.380 149.120  1.00  0.00           H
ATOM   1288 HD12 LEU A  94      80.640 115.680 149.270  1.00  0.00           H
ATOM   1289 HD13 LEU A  94      79.450 117.110 149.190  1.00  0.00           H
ATOM   1290  CD2 LEU A  94      81.030 117.060 146.980  1.00  0.00           C
ATOM   1291 HD21 LEU A  94      81.940 116.620 147.440  1.00  0.00           H
ATOM   1292 HD22 LEU A  94      81.250 117.260 145.900  1.00  0.00           H
ATOM   1293 HD23 LEU A  94      80.820 118.030 147.490  1.00  0.00           H
ATOM   1294  C   LEU A  94      77.650 113.920 146.550  1.00  0.00           C
ATOM   1295  O   LEU A  94      77.330 113.860 145.350  1.00  0.00           O
ATOM   1296  N   LYS A  95      76.700 114.210 147.450  1.00  0.00           N
ATOM   1297  HN  LYS A  95      77.020 114.210 148.400  1.00  0.00           H
ATOM   1298  CA  LYS A  95      75.460 114.820 147.220  1.00  0.00           C
ATOM   1299  HA  LYS A  95      75.520 115.180 146.200  1.00  0.00           H
ATOM   1300  CB  LYS A  95      74.210 113.840 147.430  1.00  0.00           C
ATOM   1301  HB1 LYS A  95      74.450 112.990 146.760  1.00  0.00           H
ATOM   1302  HB2 LYS A  95      74.250 113.340 148.420  1.00  0.00           H
ATOM   1303  CG  LYS A  95      72.850 114.460 147.060  1.00  0.00           C
ATOM   1304  HG1 LYS A  95      73.050 115.160 146.220  1.00  0.00           H
ATOM   1305  HG2 LYS A  95      72.540 115.020 147.970  1.00  0.00           H
ATOM   1306  CD  LYS A  95      71.750 113.400 146.750  1.00  0.00           C
ATOM   1307  HD1 LYS A  95      71.840 112.770 147.660  1.00  0.00           H
ATOM   1308  HD2 LYS A  95      71.930 112.780 145.840  1.00  0.00           H
ATOM   1309  CE  LYS A  95      70.320 113.930 146.620  1.00  0.00           C
ATOM   1310  HE1 LYS A  95      70.220 114.510 145.680  1.00  0.00           H
ATOM   1311  HE2 LYS A  95      69.940 114.510 147.480  1.00  0.00           H
ATOM   1312  NZ  LYS A  95      69.330 112.800 146.420  1.00  0.00           N
ATOM   1313  HZ1 LYS A  95      68.370 113.100 146.170  1.00  0.00           H
ATOM   1314  HZ2 LYS A  95      69.700 112.260 145.610  1.00  0.00           H
ATOM   1315  HZ3 LYS A  95      69.350 112.080 147.180  1.00  0.00           H
ATOM   1316  C   LYS A  95      75.380 115.910 148.180  1.00  0.00           C
ATOM   1317  O   LYS A  95      75.690 115.680 149.350  1.00  0.00           O
ATOM   1318  N   THR A  96      75.130 117.150 147.710  1.00  0.00           N
ATOM   1319  HN  THR A  96      75.080 117.500 146.780  1.00  0.00           H
ATOM   1320  CA  THR A  96      75.020 118.210 148.700  1.00  0.00           C
ATOM   1321  HA  THR A  96      75.620 117.980 149.570  1.00  0.00           H
ATOM   1322  CB  THR A  96      75.480 119.530 148.140  1.00  0.00           C
ATOM   1323  HB  THR A  96      75.480 120.170 149.040  1.00  0.00           H
ATOM   1324  OG1 THR A  96      74.560 119.920 147.070  1.00  0.00           O
ATOM   1325  HG1 THR A  96      74.680 120.870 146.990  1.00  0.00           H
ATOM   1326  CG2 THR A  96      76.950 119.420 147.690  1.00  0.00           C
ATOM   1327 HG21 THR A  96      77.140 118.580 146.990  1.00  0.00           H
ATOM   1328 HG22 THR A  96      77.210 120.360 147.140  1.00  0.00           H
ATOM   1329 HG23 THR A  96      77.610 119.310 148.570  1.00  0.00           H
ATOM   1330  C   THR A  96      73.500 118.390 149.120  1.00  0.00           C
ATOM   1331  O   THR A  96      72.580 117.700 148.630  1.00  0.00           O
ATOM   1332  N   ASP A  97      73.240 119.370 150.080  1.00  0.00           N
ATOM   1333  HN  ASP A  97      73.950 119.910 150.520  1.00  0.00           H
ATOM   1334  CA  ASP A  97      71.880 119.590 150.590  1.00  0.00           C
ATOM   1335  HA  ASP A  97      71.380 118.630 150.590  1.00  0.00           H
ATOM   1336  CB  ASP A  97      71.930 120.150 152.040  1.00  0.00           C
ATOM   1337  HB1 ASP A  97      72.740 120.910 152.110  1.00  0.00           H
ATOM   1338  HB2 ASP A  97      71.010 120.750 152.210  1.00  0.00           H
ATOM   1339  CG  ASP A  97      72.090 119.140 153.130  1.00  0.00           C
ATOM   1340  OD1 ASP A  97      72.930 118.220 152.960  1.00  0.00           O
ATOM   1341  OD2 ASP A  97      71.510 119.110 154.240  1.00  0.00           O
ATOM   1342  C   ASP A  97      71.080 120.490 149.660  1.00  0.00           C
ATOM   1343  O   ASP A  97      69.850 120.640 149.870  1.00  0.00           O
ATOM   1344  N   ARG A  98      71.590 120.840 148.430  1.00  0.00           N
ATOM   1345  HN  ARG A  98      72.470 120.430 148.210  1.00  0.00           H
ATOM   1346  CA  ARG A  98      70.740 121.540 147.450  1.00  0.00           C
ATOM   1347  HA  ARG A  98      69.780 121.870 147.800  1.00  0.00           H
ATOM   1348  CB  ARG A  98      71.610 122.670 146.800  1.00  0.00           C
ATOM   1349  HB1 ARG A  98      72.570 122.280 146.370  1.00  0.00           H
ATOM   1350  HB2 ARG A  98      71.010 123.050 145.950  1.00  0.00           H
ATOM   1351  CG  ARG A  98      72.120 123.840 147.690  1.00  0.00           C
ATOM   1352  HG1 ARG A  98      72.900 123.360 148.330  1.00  0.00           H
ATOM   1353  HG2 ARG A  98      71.340 124.250 148.360  1.00  0.00           H
ATOM   1354  CD  ARG A  98      72.740 124.980 146.860  1.00  0.00           C
ATOM   1355  HD1 ARG A  98      72.000 125.380 146.130  1.00  0.00           H
ATOM   1356  HD2 ARG A  98      73.690 124.590 146.450  1.00  0.00           H
ATOM   1357  NE  ARG A  98      73.080 126.070 147.800  1.00  0.00           N
ATOM   1358  HE  ARG A  98      72.650 126.060 148.700  1.00  0.00           H
ATOM   1359  CZ  ARG A  98      73.930 127.030 147.490  1.00  0.00           C
ATOM   1360  NH1 ARG A  98      74.530 127.070 146.310  1.00  0.00           N
ATOM   1361 HH11 ARG A  98      74.950 127.930 146.010  1.00  0.00           H
ATOM   1362 HH12 ARG A  98      74.460 126.280 145.700  1.00  0.00           H
ATOM   1363  NH2 ARG A  98      74.300 128.090 148.180  1.00  0.00           N
ATOM   1364 HH21 ARG A  98      74.720 128.930 147.830  1.00  0.00           H
ATOM   1365 HH22 ARG A  98      73.790 128.260 149.020  1.00  0.00           H
ATOM   1366  C   ARG A  98      70.370 120.550 146.330  1.00  0.00           C
ATOM   1367  O   ARG A  98      69.300 120.680 145.750  1.00  0.00           O
ATOM   1368  N   ALA A  99      71.250 119.600 146.010  1.00  0.00           N
ATOM   1369  HN  ALA A  99      72.000 119.390 146.630  1.00  0.00           H
ATOM   1370  CA  ALA A  99      71.230 118.720 144.850  1.00  0.00           C
ATOM   1371  HA  ALA A  99      71.210 119.410 144.020  1.00  0.00           H
ATOM   1372  CB  ALA A  99      72.590 118.080 144.830  1.00  0.00           C
ATOM   1373  HB1 ALA A  99      73.410 118.810 144.650  1.00  0.00           H
ATOM   1374  HB2 ALA A  99      72.740 117.540 145.780  1.00  0.00           H
ATOM   1375  HB3 ALA A  99      72.520 117.350 144.000  1.00  0.00           H
ATOM   1376  C   ALA A  99      70.100 117.680 144.660  1.00  0.00           C
ATOM   1377  O   ALA A  99      69.590 117.200 145.650  1.00  0.00           O
ATOM   1378  N   ARG A 100      69.640 117.370 143.450  1.00  0.00           N
ATOM   1379  HN  ARG A 100      69.920 117.810 142.600  1.00  0.00           H
ATOM   1380  CA  ARG A 100      68.720 116.380 143.180  1.00  0.00           C
ATOM   1381  HA  ARG A 100      68.080 116.200 144.030  1.00  0.00           H
ATOM   1382  CB  ARG A 100      67.790 116.850 142.030  1.00  0.00           C
ATOM   1383  HB1 ARG A 100      68.450 117.300 141.260  1.00  0.00           H
ATOM   1384  HB2 ARG A 100      67.240 116.060 141.470  1.00  0.00           H
ATOM   1385  CG  ARG A 100      66.770 117.920 142.600  1.00  0.00           C
ATOM   1386  HG1 ARG A 100      66.330 118.390 141.690  1.00  0.00           H
ATOM   1387  HG2 ARG A 100      67.250 118.730 143.200  1.00  0.00           H
ATOM   1388  CD  ARG A 100      65.600 117.310 143.320  1.00  0.00           C
ATOM   1389  HD1 ARG A 100      65.870 116.790 144.260  1.00  0.00           H
ATOM   1390  HD2 ARG A 100      64.930 116.640 142.740  1.00  0.00           H
ATOM   1391  NE  ARG A 100      64.830 118.550 143.680  1.00  0.00           N
ATOM   1392  HE  ARG A 100      65.340 119.400 143.690  1.00  0.00           H
ATOM   1393  CZ  ARG A 100      63.580 118.690 144.010  1.00  0.00           C
ATOM   1394  NH1 ARG A 100      62.720 117.710 143.970  1.00  0.00           N
ATOM   1395 HH11 ARG A 100      61.810 117.950 144.320  1.00  0.00           H
ATOM   1396 HH12 ARG A 100      63.030 116.770 144.150  1.00  0.00           H
ATOM   1397  NH2 ARG A 100      63.090 119.860 144.380  1.00  0.00           N
ATOM   1398 HH21 ARG A 100      62.340 119.750 145.040  1.00  0.00           H
ATOM   1399 HH22 ARG A 100      63.570 120.710 144.600  1.00  0.00           H
ATOM   1400  C   ARG A 100      69.360 114.990 142.900  1.00  0.00           C
ATOM   1401  O   ARG A 100      68.730 113.890 142.930  1.00  0.00           O
ATOM   1402  N   GLN A 101      70.640 114.980 142.830  1.00  0.00           N
ATOM   1403  HN  GLN A 101      71.170 115.820 142.850  1.00  0.00           H
ATOM   1404  CA  GLN A 101      71.280 113.750 142.600  1.00  0.00           C
ATOM   1405  HA  GLN A 101      70.730 113.040 143.190  1.00  0.00           H
ATOM   1406  CB  GLN A 101      71.260 113.340 141.120  1.00  0.00           C
ATOM   1407  HB1 GLN A 101      71.480 112.260 141.000  1.00  0.00           H
ATOM   1408  HB2 GLN A 101      70.190 113.260 140.820  1.00  0.00           H
ATOM   1409  CG  GLN A 101      72.020 114.200 139.990  1.00  0.00           C
ATOM   1410  HG1 GLN A 101      71.910 113.750 138.990  1.00  0.00           H
ATOM   1411  HG2 GLN A 101      73.080 114.010 140.280  1.00  0.00           H
ATOM   1412  CD  GLN A 101      71.770 115.690 139.930  1.00  0.00           C
ATOM   1413  OE1 GLN A 101      70.780 116.110 139.360  1.00  0.00           O
ATOM   1414  NE2 GLN A 101      72.570 116.490 140.690  1.00  0.00           N
ATOM   1415 HE21 GLN A 101      73.360 116.080 141.150  1.00  0.00           H
ATOM   1416 HE22 GLN A 101      72.570 117.460 140.450  1.00  0.00           H
ATOM   1417  C   GLN A 101      72.720 113.680 143.110  1.00  0.00           C
ATOM   1418  O   GLN A 101      73.330 114.740 143.380  1.00  0.00           O
ATOM   1419  N   VAL A 102      73.210 112.430 143.190  1.00  0.00           N
ATOM   1420  HN  VAL A 102      72.710 111.690 142.740  1.00  0.00           H
ATOM   1421  CA  VAL A 102      74.480 112.140 143.820  1.00  0.00           C
ATOM   1422  HA  VAL A 102      74.620 112.920 144.560  1.00  0.00           H
ATOM   1423  CB  VAL A 102      74.420 110.860 144.600  1.00  0.00           C
ATOM   1424  HB  VAL A 102      73.560 110.950 145.300  1.00  0.00           H
ATOM   1425  CG1 VAL A 102      74.020 109.620 143.740  1.00  0.00           C
ATOM   1426 HG11 VAL A 102      74.830 109.370 143.030  1.00  0.00           H
ATOM   1427 HG12 VAL A 102      73.870 108.730 144.380  1.00  0.00           H
ATOM   1428 HG13 VAL A 102      73.110 109.720 143.120  1.00  0.00           H
ATOM   1429  CG2 VAL A 102      75.750 110.670 145.380  1.00  0.00           C
ATOM   1430 HG21 VAL A 102      76.530 110.540 144.600  1.00  0.00           H
ATOM   1431 HG22 VAL A 102      76.040 111.530 146.020  1.00  0.00           H
ATOM   1432 HG23 VAL A 102      75.850 109.780 146.020  1.00  0.00           H
ATOM   1433  C   VAL A 102      75.510 112.050 142.650  1.00  0.00           C
ATOM   1434  O   VAL A 102      75.230 111.490 141.570  1.00  0.00           O
ATOM   1435  N   THR A 103      76.770 112.530 142.810  1.00  0.00           N
ATOM   1436  HN  THR A 103      77.120 112.930 143.650  1.00  0.00           H
ATOM   1437  CA  THR A 103      77.870 112.590 141.810  1.00  0.00           C
ATOM   1438  HA  THR A 103      77.610 112.280 140.810  1.00  0.00           H
ATOM   1439  CB  THR A 103      78.450 113.960 141.600  1.00  0.00           C
ATOM   1440  HB  THR A 103      78.530 114.400 142.620  1.00  0.00           H
ATOM   1441  OG1 THR A 103      77.500 114.770 140.870  1.00  0.00           O
ATOM   1442  HG1 THR A 103      77.480 114.410 139.980  1.00  0.00           H
ATOM   1443  CG2 THR A 103      79.830 114.070 140.860  1.00  0.00           C
ATOM   1444 HG21 THR A 103      80.320 115.030 141.110  1.00  0.00           H
ATOM   1445 HG22 THR A 103      80.490 113.230 141.180  1.00  0.00           H
ATOM   1446 HG23 THR A 103      79.710 114.120 139.750  1.00  0.00           H
ATOM   1447  C   THR A 103      78.890 111.690 142.360  1.00  0.00           C
ATOM   1448  O   THR A 103      79.240 111.640 143.570  1.00  0.00           O
ATOM   1449  N   THR A 104      79.340 110.790 141.450  1.00  0.00           N
ATOM   1450  HN  THR A 104      79.030 110.760 140.500  1.00  0.00           H
ATOM   1451  CA  THR A 104      80.220 109.680 141.890  1.00  0.00           C
ATOM   1452  HA  THR A 104      80.670 110.020 142.820  1.00  0.00           H
ATOM   1453  CB  THR A 104      79.510 108.360 142.130  1.00  0.00           C
ATOM   1454  HB  THR A 104      79.210 107.910 141.160  1.00  0.00           H
ATOM   1455  OG1 THR A 104      78.350 108.550 142.950  1.00  0.00           O
ATOM   1456  HG1 THR A 104      77.620 108.680 142.350  1.00  0.00           H
ATOM   1457  CG2 THR A 104      80.400 107.290 142.750  1.00  0.00           C
ATOM   1458 HG21 THR A 104      79.980 106.260 142.650  1.00  0.00           H
ATOM   1459 HG22 THR A 104      81.400 107.250 142.270  1.00  0.00           H
ATOM   1460 HG23 THR A 104      80.490 107.340 143.860  1.00  0.00           H
ATOM   1461  C   THR A 104      81.470 109.440 141.030  1.00  0.00           C
ATOM   1462  O   THR A 104      81.350 109.500 139.780  1.00  0.00           O
ATOM   1463  N   ILE A 105      82.690 109.460 141.600  1.00  0.00           N
ATOM   1464  HN  ILE A 105      82.700 109.270 142.580  1.00  0.00           H
ATOM   1465  CA  ILE A 105      84.010 109.380 140.960  1.00  0.00           C
ATOM   1466  HA  ILE A 105      83.820 109.240 139.910  1.00  0.00           H
ATOM   1467  CB  ILE A 105      84.910 110.590 141.040  1.00  0.00           C
ATOM   1468  HB  ILE A 105      85.930 110.300 140.710  1.00  0.00           H
ATOM   1469  CG2 ILE A 105      84.300 111.510 139.960  1.00  0.00           C
ATOM   1470 HG21 ILE A 105      83.220 111.740 140.040  1.00  0.00           H
ATOM   1471 HG22 ILE A 105      84.880 112.460 139.900  1.00  0.00           H
ATOM   1472 HG23 ILE A 105      84.370 111.010 138.970  1.00  0.00           H
ATOM   1473  CG1 ILE A 105      84.950 111.290 142.440  1.00  0.00           C
ATOM   1474 HG11 ILE A 105      85.360 110.650 143.260  1.00  0.00           H
ATOM   1475 HG12 ILE A 105      83.910 111.550 142.720  1.00  0.00           H
ATOM   1476  CD  ILE A 105      85.840 112.550 142.490  1.00  0.00           C
ATOM   1477  HD1 ILE A 105      86.810 112.490 141.940  1.00  0.00           H
ATOM   1478  HD2 ILE A 105      85.440 113.470 142.020  1.00  0.00           H
ATOM   1479  HD3 ILE A 105      86.040 112.990 143.490  1.00  0.00           H
ATOM   1480  C   ILE A 105      84.580 108.080 141.480  1.00  0.00           C
ATOM   1481  O   ILE A 105      84.470 107.730 142.650  1.00  0.00           O
ATOM   1482  N   ASN A 106      85.300 107.300 140.560  1.00  0.00           N
ATOM   1483  HN  ASN A 106      85.390 107.680 139.640  1.00  0.00           H
ATOM   1484  CA  ASN A 106      85.610 105.880 140.770  1.00  0.00           C
ATOM   1485  HA  ASN A 106      85.620 105.600 141.810  1.00  0.00           H
ATOM   1486  CB  ASN A 106      84.550 105.250 139.710  1.00  0.00           C
ATOM   1487  HB1 ASN A 106      84.550 105.740 138.720  1.00  0.00           H
ATOM   1488  HB2 ASN A 106      84.790 104.160 139.710  1.00  0.00           H
ATOM   1489  CG  ASN A 106      83.170 105.460 140.380  1.00  0.00           C
ATOM   1490  OD1 ASN A 106      82.880 105.070 141.520  1.00  0.00           O
ATOM   1491  ND2 ASN A 106      82.230 106.100 139.680  1.00  0.00           N
ATOM   1492 HD21 ASN A 106      82.340 106.350 138.720  1.00  0.00           H
ATOM   1493 HD22 ASN A 106      81.340 106.090 140.130  1.00  0.00           H
ATOM   1494  C   ASN A 106      87.080 105.730 140.350  1.00  0.00           C
ATOM   1495  O   ASN A 106      87.600 106.550 139.580  1.00  0.00           O
ATOM   1496  N   ALA A 107      87.810 104.710 140.830  1.00  0.00           N
ATOM   1497  HN  ALA A 107      87.460 104.200 141.610  1.00  0.00           H
ATOM   1498  CA  ALA A 107      89.200 104.450 140.440  1.00  0.00           C
ATOM   1499  HA  ALA A 107      89.740 105.370 140.560  1.00  0.00           H
ATOM   1500  CB  ALA A 107      89.800 103.430 141.450  1.00  0.00           C
ATOM   1501  HB1 ALA A 107      90.760 103.080 141.000  1.00  0.00           H
ATOM   1502  HB2 ALA A 107      90.000 103.810 142.480  1.00  0.00           H
ATOM   1503  HB3 ALA A 107      89.130 102.550 141.570  1.00  0.00           H
ATOM   1504  C   ALA A 107      89.360 103.990 139.020  1.00  0.00           C
ATOM   1505  O   ALA A 107      88.380 103.500 138.410  1.00  0.00           O
ATOM   1506  N   HIS A 108      90.540 104.080 138.420  1.00  0.00           N
ATOM   1507  HN  HIS A 108      91.310 104.480 138.920  1.00  0.00           H
ATOM   1508  CA  HIS A 108      90.800 103.720 136.980  1.00  0.00           C
ATOM   1509  HA  HIS A 108      89.870 103.910 136.460  1.00  0.00           H
ATOM   1510  CB  HIS A 108      92.020 104.390 136.300  1.00  0.00           C
ATOM   1511  HB1 HIS A 108      92.040 104.140 135.220  1.00  0.00           H
ATOM   1512  HB2 HIS A 108      91.800 105.480 136.300  1.00  0.00           H
ATOM   1513  ND1 HIS A 108      93.730 105.010 138.030  1.00  0.00           N
ATOM   1514  CG  HIS A 108      93.370 104.230 136.990  1.00  0.00           C
ATOM   1515  CE1 HIS A 108      95.000 104.630 138.320  1.00  0.00           C
ATOM   1516  HE1 HIS A 108      95.620 105.030 139.130  1.00  0.00           H
ATOM   1517  NE2 HIS A 108      95.420 103.650 137.490  1.00  0.00           N
ATOM   1518  HE2 HIS A 108      96.210 103.090 137.720  1.00  0.00           H
ATOM   1519  CD2 HIS A 108      94.400 103.380 136.640  1.00  0.00           C
ATOM   1520  HD2 HIS A 108      94.390 102.690 135.800  1.00  0.00           H
ATOM   1521  C   HIS A 108      91.160 102.290 136.840  1.00  0.00           C
ATOM   1522  O   HIS A 108      91.200 101.730 135.740  1.00  0.00           O
ATOM   1523  N   ARG A 109      91.450 101.560 137.950  1.00  0.00           N
ATOM   1524  HN  ARG A 109      91.420 102.010 138.840  1.00  0.00           H
ATOM   1525  CA  ARG A 109      91.450 100.090 137.920  1.00  0.00           C
ATOM   1526  HA  ARG A 109      90.680  99.870 137.190  1.00  0.00           H
ATOM   1527  CB  ARG A 109      92.840  99.440 137.500  1.00  0.00           C
ATOM   1528  HB1 ARG A 109      92.560  98.360 137.440  1.00  0.00           H
ATOM   1529  HB2 ARG A 109      93.080  99.670 136.440  1.00  0.00           H
ATOM   1530  CG  ARG A 109      93.950  99.690 138.470  1.00  0.00           C
ATOM   1531  HG1 ARG A 109      93.610  99.860 139.510  1.00  0.00           H
ATOM   1532  HG2 ARG A 109      94.490 100.620 138.190  1.00  0.00           H
ATOM   1533  CD  ARG A 109      95.010  98.540 138.530  1.00  0.00           C
ATOM   1534  HD1 ARG A 109      95.890  98.910 139.100  1.00  0.00           H
ATOM   1535  HD2 ARG A 109      95.210  98.210 137.490  1.00  0.00           H
ATOM   1536  NE  ARG A 109      94.280  97.420 139.140  1.00  0.00           N
ATOM   1537  HE  ARG A 109      93.580  97.560 139.840  1.00  0.00           H
ATOM   1538  CZ  ARG A 109      94.510  96.130 138.800  1.00  0.00           C
ATOM   1539  NH1 ARG A 109      95.700  95.820 138.390  1.00  0.00           N
ATOM   1540 HH11 ARG A 109      95.950  94.850 138.460  1.00  0.00           H
ATOM   1541 HH12 ARG A 109      96.420  96.490 138.230  1.00  0.00           H
ATOM   1542  NH2 ARG A 109      93.630  95.230 139.120  1.00  0.00           N
ATOM   1543 HH21 ARG A 109      93.890  94.300 138.870  1.00  0.00           H
ATOM   1544 HH22 ARG A 109      92.650  95.400 139.250  1.00  0.00           H
ATOM   1545  C   ARG A 109      91.020  99.530 139.210  1.00  0.00           C
ATOM   1546  O   ARG A 109      90.770 100.280 140.150  1.00  0.00           O
ATOM   1547  N   SER A 110      90.690  98.220 139.320  1.00  0.00           N
ATOM   1548  HN  SER A 110      90.610  97.640 138.510  1.00  0.00           H
ATOM   1549  CA  SER A 110      90.380  97.500 140.550  1.00  0.00           C
ATOM   1550  HA  SER A 110      89.530  98.040 140.940  1.00  0.00           H
ATOM   1551  CB  SER A 110      90.060  95.990 140.500  1.00  0.00           C
ATOM   1552  HB1 SER A 110      89.130  95.870 139.910  1.00  0.00           H
ATOM   1553  HB2 SER A 110      89.860  95.530 141.490  1.00  0.00           H
ATOM   1554  OG  SER A 110      91.010  95.140 139.850  1.00  0.00           O
ATOM   1555  HG1 SER A 110      90.470  94.640 139.240  1.00  0.00           H
ATOM   1556  C   SER A 110      91.380  97.620 141.690  1.00  0.00           C
ATOM   1557  O   SER A 110      92.550  97.750 141.410  1.00  0.00           O
ATOM   1558  N   TYR A 111      90.890  97.720 142.960  1.00  0.00           N
ATOM   1559  HN  TYR A 111      89.930  97.510 143.100  1.00  0.00           H
ATOM   1560  CA  TYR A 111      91.830  97.740 144.090  1.00  0.00           C
ATOM   1561  HA  TYR A 111      92.290  98.700 143.930  1.00  0.00           H
ATOM   1562  CB  TYR A 111      91.120  97.880 145.470  1.00  0.00           C
ATOM   1563  HB1 TYR A 111      91.800  98.410 146.170  1.00  0.00           H
ATOM   1564  HB2 TYR A 111      90.240  98.550 145.320  1.00  0.00           H
ATOM   1565  CG  TYR A 111      90.590  96.620 146.220  1.00  0.00           C
ATOM   1566  CD1 TYR A 111      89.560  95.870 145.540  1.00  0.00           C
ATOM   1567  HD1 TYR A 111      89.320  96.160 144.530  1.00  0.00           H
ATOM   1568  CE1 TYR A 111      88.980  94.760 146.200  1.00  0.00           C
ATOM   1569  HE1 TYR A 111      88.200  94.150 145.780  1.00  0.00           H
ATOM   1570  CZ  TYR A 111      89.420  94.440 147.530  1.00  0.00           C
ATOM   1571  OH  TYR A 111      88.770  93.550 148.410  1.00  0.00           O
ATOM   1572  HH  TYR A 111      89.200  93.490 149.270  1.00  0.00           H
ATOM   1573  CD2 TYR A 111      90.960  96.300 147.480  1.00  0.00           C
ATOM   1574  HD2 TYR A 111      91.640  96.900 148.070  1.00  0.00           H
ATOM   1575  CE2 TYR A 111      90.420  95.190 148.150  1.00  0.00           C
ATOM   1576  HE2 TYR A 111      90.830  94.960 149.120  1.00  0.00           H
ATOM   1577  C   TYR A 111      92.870  96.640 144.180  1.00  0.00           C
ATOM   1578  O   TYR A 111      92.540  95.540 143.710  1.00  0.00           O
ATOM   1579  N   LEU A 112      94.100  97.020 144.710  1.00  0.00           N
ATOM   1580  HN  LEU A 112      94.250  97.950 145.030  1.00  0.00           H
ATOM   1581  CA  LEU A 112      95.100  96.030 144.930  1.00  0.00           C
ATOM   1582  HA  LEU A 112      95.020  95.230 144.210  1.00  0.00           H
ATOM   1583  CB  LEU A 112      96.470  96.630 144.710  1.00  0.00           C
ATOM   1584  HB1 LEU A 112      96.540  97.570 145.290  1.00  0.00           H
ATOM   1585  HB2 LEU A 112      97.230  95.840 144.880  1.00  0.00           H
ATOM   1586  CG  LEU A 112      96.750  97.230 143.290  1.00  0.00           C
ATOM   1587  HG  LEU A 112      95.970  97.980 143.060  1.00  0.00           H
ATOM   1588  CD1 LEU A 112      98.080  97.970 143.120  1.00  0.00           C
ATOM   1589 HD11 LEU A 112      98.960  97.310 143.290  1.00  0.00           H
ATOM   1590 HD12 LEU A 112      98.230  98.450 142.130  1.00  0.00           H
ATOM   1591 HD13 LEU A 112      97.980  98.730 143.930  1.00  0.00           H
ATOM   1592  CD2 LEU A 112      96.460  96.200 142.160  1.00  0.00           C
ATOM   1593 HD21 LEU A 112      95.430  95.790 142.190  1.00  0.00           H
ATOM   1594 HD22 LEU A 112      96.570  96.640 141.150  1.00  0.00           H
ATOM   1595 HD23 LEU A 112      97.170  95.340 142.200  1.00  0.00           H
ATOM   1596  C   LEU A 112      94.940  95.490 146.340  1.00  0.00           C
ATOM   1597  O   LEU A 112      95.020  96.280 147.260  1.00  0.00           O
ATOM   1598  N   PRO A 113      94.640  94.270 146.640  1.00  0.00           N
ATOM   1599  CD  PRO A 113      94.560  93.110 145.620  1.00  0.00           C
ATOM   1600  HD1 PRO A 113      95.460  93.090 144.960  1.00  0.00           H
ATOM   1601  HD2 PRO A 113      93.660  93.120 144.970  1.00  0.00           H
ATOM   1602  CA  PRO A 113      94.540  93.730 147.940  1.00  0.00           C
ATOM   1603  HA  PRO A 113      93.950  94.440 148.510  1.00  0.00           H
ATOM   1604  CB  PRO A 113      93.920  92.380 147.830  1.00  0.00           C
ATOM   1605  HB1 PRO A 113      94.020  91.670 148.680  1.00  0.00           H
ATOM   1606  HB2 PRO A 113      92.830  92.550 147.670  1.00  0.00           H
ATOM   1607  CG  PRO A 113      94.470  91.820 146.480  1.00  0.00           C
ATOM   1608  HG1 PRO A 113      93.790  91.160 145.910  1.00  0.00           H
ATOM   1609  HG2 PRO A 113      95.530  91.480 146.450  1.00  0.00           H
ATOM   1610  C   PRO A 113      95.830  93.610 148.780  1.00  0.00           C
ATOM   1611  O   PRO A 113      96.900  93.130 148.370  1.00  0.00           O
ATOM   1612  N   GLY A 114      95.750  94.020 150.100  1.00  0.00           N
ATOM   1613  HN  GLY A 114      94.940  94.490 150.460  1.00  0.00           H
ATOM   1614  CA  GLY A 114      96.770  93.660 151.020  1.00  0.00           C
ATOM   1615  HA1 GLY A 114      97.000  92.610 150.920  1.00  0.00           H
ATOM   1616  HA2 GLY A 114      96.330  93.960 151.960  1.00  0.00           H
ATOM   1617  C   GLY A 114      98.080  94.440 150.850  1.00  0.00           C
ATOM   1618  O   GLY A 114      99.150  93.910 151.170  1.00  0.00           O
ATOM   1619  N   GLN A 115      98.040  95.710 150.450  1.00  0.00           N
ATOM   1620  HN  GLN A 115      97.200  96.170 150.160  1.00  0.00           H
ATOM   1621  CA  GLN A 115      99.260  96.540 150.280  1.00  0.00           C
ATOM   1622  HA  GLN A 115     100.010  96.180 150.970  1.00  0.00           H
ATOM   1623  CB  GLN A 115     100.060  96.420 148.900  1.00  0.00           C
ATOM   1624  HB1 GLN A 115     101.000  96.980 149.050  1.00  0.00           H
ATOM   1625  HB2 GLN A 115     100.270  95.340 148.720  1.00  0.00           H
ATOM   1626  CG  GLN A 115      99.320  96.830 147.580  1.00  0.00           C
ATOM   1627  HG1 GLN A 115      99.140  97.930 147.560  1.00  0.00           H
ATOM   1628  HG2 GLN A 115      98.320  96.360 147.650  1.00  0.00           H
ATOM   1629  CD  GLN A 115     100.030  96.520 146.250  1.00  0.00           C
ATOM   1630  OE1 GLN A 115     100.090  95.440 145.670  1.00  0.00           O
ATOM   1631  NE2 GLN A 115     100.480  97.630 145.610  1.00  0.00           N
ATOM   1632 HE21 GLN A 115     100.590  98.420 146.210  1.00  0.00           H
ATOM   1633 HE22 GLN A 115     100.830  97.580 144.680  1.00  0.00           H
ATOM   1634  C   GLN A 115      98.820  97.950 150.610  1.00  0.00           C
ATOM   1635  O   GLN A 115      97.700  98.400 150.310  1.00  0.00           O
ATOM   1636  N   TRP A 116      99.670  98.720 151.230  1.00  0.00           N
ATOM   1637  HN  TRP A 116     100.610  98.490 151.470  1.00  0.00           H
ATOM   1638  CA  TRP A 116      99.260 100.160 151.520  1.00  0.00           C
ATOM   1639  HA  TRP A 116      98.310 100.140 152.040  1.00  0.00           H
ATOM   1640  CB  TRP A 116     100.410 100.630 152.500  1.00  0.00           C
ATOM   1641  HB1 TRP A 116     101.380 100.440 151.980  1.00  0.00           H
ATOM   1642  HB2 TRP A 116     100.350 101.730 152.660  1.00  0.00           H
ATOM   1643  CG  TRP A 116     100.460 100.120 153.890  1.00  0.00           C
ATOM   1644  CD1 TRP A 116     101.460  99.310 154.500  1.00  0.00           C
ATOM   1645  HD1 TRP A 116     102.330  98.940 153.990  1.00  0.00           H
ATOM   1646  NE1 TRP A 116     101.210  99.280 155.870  1.00  0.00           N
ATOM   1647  HE1 TRP A 116     101.900  99.050 156.530  1.00  0.00           H
ATOM   1648  CE2 TRP A 116     100.070  99.920 156.190  1.00  0.00           C
ATOM   1649  CD2 TRP A 116      99.560 100.460 155.000  1.00  0.00           C
ATOM   1650  CE3 TRP A 116      98.340 101.220 155.060  1.00  0.00           C
ATOM   1651  HE3 TRP A 116      97.960 101.710 154.170  1.00  0.00           H
ATOM   1652  CZ3 TRP A 116      97.820 101.460 156.320  1.00  0.00           C
ATOM   1653  HZ3 TRP A 116      96.920 102.050 156.410  1.00  0.00           H
ATOM   1654  CZ2 TRP A 116      99.440 100.160 157.470  1.00  0.00           C
ATOM   1655  HZ2 TRP A 116      99.880  99.810 158.390  1.00  0.00           H
ATOM   1656  CH2 TRP A 116      98.300 100.930 157.520  1.00  0.00           C
ATOM   1657  HH2 TRP A 116      97.880 101.110 158.500  1.00  0.00           H
ATOM   1658  C   TRP A 116      99.050 101.050 150.330  1.00  0.00           C
ATOM   1659  O   TRP A 116      99.920 101.130 149.470  1.00  0.00           O
ATOM   1660  N   VAL A 117      97.870 101.660 150.370  1.00  0.00           N
ATOM   1661  HN  VAL A 117      97.200 101.520 151.100  1.00  0.00           H
ATOM   1662  CA  VAL A 117      97.390 102.510 149.330  1.00  0.00           C
ATOM   1663  HA  VAL A 117      98.140 102.800 148.610  1.00  0.00           H
ATOM   1664  CB  VAL A 117      96.180 101.960 148.610  1.00  0.00           C
ATOM   1665  HB  VAL A 117      95.450 101.630 149.380  1.00  0.00           H
ATOM   1666  CG1 VAL A 117      95.430 103.020 147.730  1.00  0.00           C
ATOM   1667 HG11 VAL A 117      94.760 102.410 147.090  1.00  0.00           H
ATOM   1668 HG12 VAL A 117      94.880 103.700 148.410  1.00  0.00           H
ATOM   1669 HG13 VAL A 117      96.060 103.660 147.070  1.00  0.00           H
ATOM   1670  CG2 VAL A 117      96.490 100.750 147.720  1.00  0.00           C
ATOM   1671 HG21 VAL A 117      96.910  99.910 148.310  1.00  0.00           H
ATOM   1672 HG22 VAL A 117      95.560 100.410 147.220  1.00  0.00           H
ATOM   1673 HG23 VAL A 117      97.250 100.890 146.920  1.00  0.00           H
ATOM   1674  C   VAL A 117      96.970 103.810 150.060  1.00  0.00           C
ATOM   1675  O   VAL A 117      96.160 103.810 150.940  1.00  0.00           O
ATOM   1676  N   TYR A 118      97.540 104.950 149.720  1.00  0.00           N
ATOM   1677  HN  TYR A 118      98.130 104.960 148.920  1.00  0.00           H
ATOM   1678  CA  TYR A 118      97.060 106.200 150.220  1.00  0.00           C
ATOM   1679  HA  TYR A 118      96.790 106.050 151.260  1.00  0.00           H
ATOM   1680  CB  TYR A 118      98.230 107.130 150.210  1.00  0.00           C
ATOM   1681  HB1 TYR A 118      99.050 106.780 150.860  1.00  0.00           H
ATOM   1682  HB2 TYR A 118      98.650 106.930 149.200  1.00  0.00           H
ATOM   1683  CG  TYR A 118      97.980 108.530 150.530  1.00  0.00           C
ATOM   1684  CD1 TYR A 118      97.860 108.920 151.850  1.00  0.00           C
ATOM   1685  HD1 TYR A 118      97.690 108.150 152.590  1.00  0.00           H
ATOM   1686  CE1 TYR A 118      97.800 110.280 152.200  1.00  0.00           C
ATOM   1687  HE1 TYR A 118      97.680 110.640 153.200  1.00  0.00           H
ATOM   1688  CZ  TYR A 118      97.960 111.200 151.200  1.00  0.00           C
ATOM   1689  OH  TYR A 118      97.990 112.540 151.540  1.00  0.00           O
ATOM   1690  HH  TYR A 118      98.440 112.960 150.800  1.00  0.00           H
ATOM   1691  CD2 TYR A 118      98.020 109.480 149.560  1.00  0.00           C
ATOM   1692  HD2 TYR A 118      98.100 109.220 148.510  1.00  0.00           H
ATOM   1693  CE2 TYR A 118      98.100 110.840 149.870  1.00  0.00           C
ATOM   1694  HE2 TYR A 118      98.130 111.610 149.110  1.00  0.00           H
ATOM   1695  C   TYR A 118      95.900 106.720 149.400  1.00  0.00           C
ATOM   1696  O   TYR A 118      96.010 106.860 148.160  1.00  0.00           O
ATOM   1697  N   LEU A 119      94.820 107.120 150.050  1.00  0.00           N
ATOM   1698  HN  LEU A 119      94.780 107.060 151.050  1.00  0.00           H
ATOM   1699  CA  LEU A 119      93.640 107.400 149.410  1.00  0.00           C
ATOM   1700  HA  LEU A 119      93.770 107.440 148.340  1.00  0.00           H
ATOM   1701  CB  LEU A 119      92.720 106.230 149.700  1.00  0.00           C
ATOM   1702  HB1 LEU A 119      93.300 105.360 149.340  1.00  0.00           H
ATOM   1703  HB2 LEU A 119      92.650 106.110 150.800  1.00  0.00           H
ATOM   1704  CG  LEU A 119      91.310 106.310 149.090  1.00  0.00           C
ATOM   1705  HG  LEU A 119      90.900 107.180 149.660  1.00  0.00           H
ATOM   1706  CD1 LEU A 119      91.220 106.530 147.590  1.00  0.00           C
ATOM   1707 HD11 LEU A 119      91.860 107.380 147.260  1.00  0.00           H
ATOM   1708 HD12 LEU A 119      91.510 105.570 147.120  1.00  0.00           H
ATOM   1709 HD13 LEU A 119      90.170 106.680 147.260  1.00  0.00           H
ATOM   1710  CD2 LEU A 119      90.590 105.070 149.450  1.00  0.00           C
ATOM   1711 HD21 LEU A 119      89.590 104.970 148.990  1.00  0.00           H
ATOM   1712 HD22 LEU A 119      91.110 104.090 149.400  1.00  0.00           H
ATOM   1713 HD23 LEU A 119      90.390 105.040 150.540  1.00  0.00           H
ATOM   1714  C   LEU A 119      93.080 108.710 149.880  1.00  0.00           C
ATOM   1715  O   LEU A 119      92.980 108.980 151.060  1.00  0.00           O
ATOM   1716  N   ALA A 120      92.740 109.550 148.890  1.00  0.00           N
ATOM   1717  HN  ALA A 120      92.660 109.350 147.920  1.00  0.00           H
ATOM   1718  CA  ALA A 120      92.570 110.970 149.270  1.00  0.00           C
ATOM   1719  HA  ALA A 120      92.200 111.040 150.290  1.00  0.00           H
ATOM   1720  CB  ALA A 120      93.840 111.810 149.220  1.00  0.00           C
ATOM   1721  HB1 ALA A 120      94.470 111.560 150.090  1.00  0.00           H
ATOM   1722  HB2 ALA A 120      94.420 111.590 148.300  1.00  0.00           H
ATOM   1723  HB3 ALA A 120      93.560 112.850 149.480  1.00  0.00           H
ATOM   1724  C   ALA A 120      91.450 111.460 148.340  1.00  0.00           C
ATOM   1725  O   ALA A 120      91.350 111.090 147.180  1.00  0.00           O
ATOM   1726  N   ALA A 121      90.620 112.320 148.920  1.00  0.00           N
ATOM   1727  HN  ALA A 121      90.640 112.500 149.900  1.00  0.00           H
ATOM   1728  CA  ALA A 121      89.510 113.030 148.290  1.00  0.00           C
ATOM   1729  HA  ALA A 121      89.530 112.970 147.210  1.00  0.00           H
ATOM   1730  CB  ALA A 121      88.170 112.480 148.960  1.00  0.00           C
ATOM   1731  HB1 ALA A 121      87.910 111.510 148.480  1.00  0.00           H
ATOM   1732  HB2 ALA A 121      88.160 112.460 150.070  1.00  0.00           H
ATOM   1733  HB3 ALA A 121      87.310 113.130 148.670  1.00  0.00           H
ATOM   1734  C   ALA A 121      89.620 114.530 148.640  1.00  0.00           C
ATOM   1735  O   ALA A 121      90.060 114.930 149.700  1.00  0.00           O
ATOM   1736  N   THR A 122      89.170 115.420 147.720  1.00  0.00           N
ATOM   1737  HN  THR A 122      88.900 115.140 146.800  1.00  0.00           H
ATOM   1738  CA  THR A 122      89.140 116.810 147.900  1.00  0.00           C
ATOM   1739  HA  THR A 122      89.170 117.140 148.930  1.00  0.00           H
ATOM   1740  CB  THR A 122      90.200 117.680 147.210  1.00  0.00           C
ATOM   1741  HB  THR A 122      90.150 117.670 146.100  1.00  0.00           H
ATOM   1742  OG1 THR A 122      91.510 117.180 147.490  1.00  0.00           O
ATOM   1743  HG1 THR A 122      92.010 117.710 146.860  1.00  0.00           H
ATOM   1744  CG2 THR A 122      90.250 119.120 147.760  1.00  0.00           C
ATOM   1745 HG21 THR A 122      91.040 119.620 147.150  1.00  0.00           H
ATOM   1746 HG22 THR A 122      89.360 119.710 147.460  1.00  0.00           H
ATOM   1747 HG23 THR A 122      90.550 119.270 148.820  1.00  0.00           H
ATOM   1748  C   THR A 122      87.780 117.250 147.240  1.00  0.00           C
ATOM   1749  O   THR A 122      87.350 116.830 146.190  1.00  0.00           O
ATOM   1750  N   TYR A 123      87.280 118.310 147.770  1.00  0.00           N
ATOM   1751  HN  TYR A 123      87.680 118.750 148.570  1.00  0.00           H
ATOM   1752  CA  TYR A 123      86.210 119.070 147.240  1.00  0.00           C
ATOM   1753  HA  TYR A 123      86.140 118.880 146.180  1.00  0.00           H
ATOM   1754  CB  TYR A 123      84.770 118.850 147.860  1.00  0.00           C
ATOM   1755  HB1 TYR A 123      84.430 117.800 147.810  1.00  0.00           H
ATOM   1756  HB2 TYR A 123      84.880 119.000 148.960  1.00  0.00           H
ATOM   1757  CG  TYR A 123      83.740 119.780 147.290  1.00  0.00           C
ATOM   1758  CD1 TYR A 123      83.570 119.840 145.910  1.00  0.00           C
ATOM   1759  HD1 TYR A 123      84.180 119.250 145.240  1.00  0.00           H
ATOM   1760  CE1 TYR A 123      82.430 120.340 145.410  1.00  0.00           C
ATOM   1761  HE1 TYR A 123      82.370 120.400 144.340  1.00  0.00           H
ATOM   1762  CZ  TYR A 123      81.480 120.990 146.230  1.00  0.00           C
ATOM   1763  OH  TYR A 123      80.310 121.390 145.570  1.00  0.00           O
ATOM   1764  HH  TYR A 123      79.650 121.810 146.120  1.00  0.00           H
ATOM   1765  CD2 TYR A 123      82.770 120.410 148.130  1.00  0.00           C
ATOM   1766  HD2 TYR A 123      82.900 120.380 149.200  1.00  0.00           H
ATOM   1767  CE2 TYR A 123      81.660 121.070 147.600  1.00  0.00           C
ATOM   1768  HE2 TYR A 123      80.950 121.550 148.250  1.00  0.00           H
ATOM   1769  C   TYR A 123      86.460 120.560 147.380  1.00  0.00           C
ATOM   1770  O   TYR A 123      86.780 120.900 148.500  1.00  0.00           O
ATOM   1771  N   ASP A 124      86.500 121.440 146.400  1.00  0.00           N
ATOM   1772  HN  ASP A 124      86.300 121.110 145.480  1.00  0.00           H
ATOM   1773  CA  ASP A 124      86.830 122.870 146.500  1.00  0.00           C
ATOM   1774  HA  ASP A 124      87.370 122.970 147.430  1.00  0.00           H
ATOM   1775  CB  ASP A 124      87.920 122.960 145.450  1.00  0.00           C
ATOM   1776  HB1 ASP A 124      88.530 123.830 145.780  1.00  0.00           H
ATOM   1777  HB2 ASP A 124      88.650 122.130 145.550  1.00  0.00           H
ATOM   1778  CG  ASP A 124      87.540 123.140 144.020  1.00  0.00           C
ATOM   1779  OD1 ASP A 124      86.380 123.180 143.630  1.00  0.00           O
ATOM   1780  OD2 ASP A 124      88.500 123.160 143.190  1.00  0.00           O
ATOM   1781  C   ASP A 124      85.730 123.880 146.450  1.00  0.00           C
ATOM   1782  O   ASP A 124      85.940 125.100 146.400  1.00  0.00           O
ATOM   1783  N   GLY A 125      84.540 123.320 146.340  1.00  0.00           N
ATOM   1784  HN  GLY A 125      84.550 122.340 146.150  1.00  0.00           H
ATOM   1785  CA  GLY A 125      83.260 124.010 146.170  1.00  0.00           C
ATOM   1786  HA1 GLY A 125      83.550 125.030 146.370  1.00  0.00           H
ATOM   1787  HA2 GLY A 125      82.600 123.500 146.860  1.00  0.00           H
ATOM   1788  C   GLY A 125      82.670 124.000 144.820  1.00  0.00           C
ATOM   1789  O   GLY A 125      81.540 124.460 144.650  1.00  0.00           O
ATOM   1790  N   GLN A 126      83.470 123.530 143.810  1.00  0.00           N
ATOM   1791  HN  GLN A 126      84.410 123.240 143.980  1.00  0.00           H
ATOM   1792  CA  GLN A 126      83.000 123.400 142.430  1.00  0.00           C
ATOM   1793  HA  GLN A 126      81.920 123.430 142.440  1.00  0.00           H
ATOM   1794  CB  GLN A 126      83.560 124.550 141.670  1.00  0.00           C
ATOM   1795  HB1 GLN A 126      84.660 124.540 141.820  1.00  0.00           H
ATOM   1796  HB2 GLN A 126      83.570 124.470 140.560  1.00  0.00           H
ATOM   1797  CG  GLN A 126      82.870 125.950 141.980  1.00  0.00           C
ATOM   1798  HG1 GLN A 126      83.500 126.630 141.370  1.00  0.00           H
ATOM   1799  HG2 GLN A 126      83.130 126.160 143.040  1.00  0.00           H
ATOM   1800  CD  GLN A 126      81.470 126.030 141.500  1.00  0.00           C
ATOM   1801  OE1 GLN A 126      81.110 125.940 140.300  1.00  0.00           O
ATOM   1802  NE2 GLN A 126      80.510 126.090 142.430  1.00  0.00           N
ATOM   1803 HE21 GLN A 126      80.790 125.610 143.270  1.00  0.00           H
ATOM   1804 HE22 GLN A 126      79.560 126.270 142.170  1.00  0.00           H
ATOM   1805  C   GLN A 126      83.430 122.120 141.750  1.00  0.00           C
ATOM   1806  O   GLN A 126      82.660 121.510 140.970  1.00  0.00           O
ATOM   1807  N   PHE A 127      84.640 121.650 142.110  1.00  0.00           N
ATOM   1808  HN  PHE A 127      85.170 122.220 142.740  1.00  0.00           H
ATOM   1809  CA  PHE A 127      85.250 120.420 141.530  1.00  0.00           C
ATOM   1810  HA  PHE A 127      84.600 119.990 140.780  1.00  0.00           H
ATOM   1811  CB  PHE A 127      86.660 120.790 140.880  1.00  0.00           C
ATOM   1812  HB1 PHE A 127      87.350 121.280 141.600  1.00  0.00           H
ATOM   1813  HB2 PHE A 127      87.110 119.830 140.530  1.00  0.00           H
ATOM   1814  CG  PHE A 127      86.450 121.710 139.670  1.00  0.00           C
ATOM   1815  CD1 PHE A 127      85.950 121.170 138.450  1.00  0.00           C
ATOM   1816  HD1 PHE A 127      85.860 120.100 138.350  1.00  0.00           H
ATOM   1817  CE1 PHE A 127      85.750 121.990 137.340  1.00  0.00           C
ATOM   1818  HE1 PHE A 127      85.430 121.510 136.430  1.00  0.00           H
ATOM   1819  CZ  PHE A 127      86.010 123.390 137.420  1.00  0.00           C
ATOM   1820  HZ  PHE A 127      85.810 124.050 136.590  1.00  0.00           H
ATOM   1821  CD2 PHE A 127      86.900 123.010 139.730  1.00  0.00           C
ATOM   1822  HD2 PHE A 127      87.300 123.420 140.650  1.00  0.00           H
ATOM   1823  CE2 PHE A 127      86.630 123.920 138.610  1.00  0.00           C
ATOM   1824  HE2 PHE A 127      86.980 124.940 138.620  1.00  0.00           H
ATOM   1825  C   PHE A 127      85.480 119.380 142.640  1.00  0.00           C
ATOM   1826  O   PHE A 127      86.110 119.760 143.620  1.00  0.00           O
ATOM   1827  N   MET A 128      85.040 118.130 142.440  1.00  0.00           N
ATOM   1828  HN  MET A 128      84.620 117.800 141.600  1.00  0.00           H
ATOM   1829  CA  MET A 128      85.390 117.140 143.430  1.00  0.00           C
ATOM   1830  HA  MET A 128      85.920 117.610 144.240  1.00  0.00           H
ATOM   1831  CB  MET A 128      84.180 116.400 144.040  1.00  0.00           C
ATOM   1832  HB1 MET A 128      84.580 115.560 144.640  1.00  0.00           H
ATOM   1833  HB2 MET A 128      83.490 116.900 144.750  1.00  0.00           H
ATOM   1834  CG  MET A 128      83.250 115.760 142.910  1.00  0.00           C
ATOM   1835  HG1 MET A 128      83.760 115.120 142.170  1.00  0.00           H
ATOM   1836  HG2 MET A 128      82.660 116.540 142.380  1.00  0.00           H
ATOM   1837  SD  MET A 128      81.830 114.760 143.530  1.00  0.00           S
ATOM   1838  CE  MET A 128      82.680 113.450 144.410  1.00  0.00           C
ATOM   1839  HE1 MET A 128      82.200 112.460 144.250  1.00  0.00           H
ATOM   1840  HE2 MET A 128      83.770 113.450 144.190  1.00  0.00           H
ATOM   1841  HE3 MET A 128      82.630 113.670 145.490  1.00  0.00           H
ATOM   1842  C   MET A 128      86.420 116.180 142.840  1.00  0.00           C
ATOM   1843  O   MET A 128      86.380 115.920 141.630  1.00  0.00           O
ATOM   1844  N   LYS A 129      87.440 115.780 143.630  1.00  0.00           N
ATOM   1845  HN  LYS A 129      87.420 115.850 144.620  1.00  0.00           H
ATOM   1846  CA  LYS A 129      88.650 115.130 143.180  1.00  0.00           C
ATOM   1847  HA  LYS A 129      88.430 114.840 142.170  1.00  0.00           H
ATOM   1848  CB  LYS A 129      89.970 116.020 143.230  1.00  0.00           C
ATOM   1849  HB1 LYS A 129      90.190 116.400 144.240  1.00  0.00           H
ATOM   1850  HB2 LYS A 129      90.860 115.490 142.820  1.00  0.00           H
ATOM   1851  CG  LYS A 129      89.800 117.140 142.230  1.00  0.00           C
ATOM   1852  HG1 LYS A 129      88.890 117.740 142.450  1.00  0.00           H
ATOM   1853  HG2 LYS A 129      89.640 116.700 141.220  1.00  0.00           H
ATOM   1854  CD  LYS A 129      90.980 118.040 141.940  1.00  0.00           C
ATOM   1855  HD1 LYS A 129      91.920 117.470 142.100  1.00  0.00           H
ATOM   1856  HD2 LYS A 129      90.910 118.860 142.690  1.00  0.00           H
ATOM   1857  CE  LYS A 129      90.890 118.670 140.520  1.00  0.00           C
ATOM   1858  HE1 LYS A 129      89.920 119.070 140.150  1.00  0.00           H
ATOM   1859  HE2 LYS A 129      91.140 118.090 139.610  1.00  0.00           H
ATOM   1860  NZ  LYS A 129      91.860 119.790 140.570  1.00  0.00           N
ATOM   1861  HZ1 LYS A 129      91.920 120.480 139.800  1.00  0.00           H
ATOM   1862  HZ2 LYS A 129      91.570 120.350 141.400  1.00  0.00           H
ATOM   1863  HZ3 LYS A 129      92.810 119.400 140.720  1.00  0.00           H
ATOM   1864  C   LYS A 129      88.990 113.870 143.940  1.00  0.00           C
ATOM   1865  O   LYS A 129      88.810 113.790 145.140  1.00  0.00           O
ATOM   1866  N   LEU A 130      89.440 112.880 143.220  1.00  0.00           N
ATOM   1867  HN  LEU A 130      89.660 112.860 142.240  1.00  0.00           H
ATOM   1868  CA  LEU A 130      89.830 111.600 143.730  1.00  0.00           C
ATOM   1869  HA  LEU A 130      89.820 111.660 144.810  1.00  0.00           H
ATOM   1870  CB  LEU A 130      89.010 110.430 143.160  1.00  0.00           C
ATOM   1871  HB1 LEU A 130      87.930 110.660 143.260  1.00  0.00           H
ATOM   1872  HB2 LEU A 130      89.120 110.320 142.060  1.00  0.00           H
ATOM   1873  CG  LEU A 130      89.190 109.060 143.970  1.00  0.00           C
ATOM   1874  HG  LEU A 130      90.230 108.720 143.790  1.00  0.00           H
ATOM   1875  CD1 LEU A 130      89.040 109.210 145.510  1.00  0.00           C
ATOM   1876 HD11 LEU A 130      89.910 109.780 145.920  1.00  0.00           H
ATOM   1877 HD12 LEU A 130      88.130 109.790 145.760  1.00  0.00           H
ATOM   1878 HD13 LEU A 130      88.880 108.230 145.990  1.00  0.00           H
ATOM   1879  CD2 LEU A 130      88.290 107.980 143.350  1.00  0.00           C
ATOM   1880 HD21 LEU A 130      87.220 108.240 143.500  1.00  0.00           H
ATOM   1881 HD22 LEU A 130      88.410 107.670 142.290  1.00  0.00           H
ATOM   1882 HD23 LEU A 130      88.510 107.070 143.950  1.00  0.00           H
ATOM   1883  C   LEU A 130      91.250 111.310 143.440  1.00  0.00           C
ATOM   1884  O   LEU A 130      91.540 111.230 142.230  1.00  0.00           O
ATOM   1885  N   TYR A 131      92.100 111.040 144.480  1.00  0.00           N
ATOM   1886  HN  TYR A 131      91.880 111.120 145.450  1.00  0.00           H
ATOM   1887  CA  TYR A 131      93.530 110.800 144.300  1.00  0.00           C
ATOM   1888  HA  TYR A 131      93.810 110.930 143.260  1.00  0.00           H
ATOM   1889  CB  TYR A 131      94.330 111.880 145.070  1.00  0.00           C
ATOM   1890  HB1 TYR A 131      93.810 111.850 146.050  1.00  0.00           H
ATOM   1891  HB2 TYR A 131      95.410 111.650 145.240  1.00  0.00           H
ATOM   1892  CG  TYR A 131      94.150 113.330 144.630  1.00  0.00           C
ATOM   1893  CD1 TYR A 131      95.030 113.790 143.640  1.00  0.00           C
ATOM   1894  HD1 TYR A 131      95.700 113.120 143.130  1.00  0.00           H
ATOM   1895  CE1 TYR A 131      95.070 115.030 143.200  1.00  0.00           C
ATOM   1896  HE1 TYR A 131      95.740 115.290 142.390  1.00  0.00           H
ATOM   1897  CZ  TYR A 131      94.280 115.990 143.820  1.00  0.00           C
ATOM   1898  OH  TYR A 131      94.280 117.360 143.450  1.00  0.00           O
ATOM   1899  HH  TYR A 131      93.640 117.930 143.880  1.00  0.00           H
ATOM   1900  CD2 TYR A 131      93.280 114.310 145.170  1.00  0.00           C
ATOM   1901  HD2 TYR A 131      92.630 114.100 146.010  1.00  0.00           H
ATOM   1902  CE2 TYR A 131      93.350 115.600 144.740  1.00  0.00           C
ATOM   1903  HE2 TYR A 131      92.640 116.330 145.090  1.00  0.00           H
ATOM   1904  C   TYR A 131      93.890 109.400 144.840  1.00  0.00           C
ATOM   1905  O   TYR A 131      93.360 108.900 145.860  1.00  0.00           O
ATOM   1906  N   VAL A 132      94.750 108.640 144.160  1.00  0.00           N
ATOM   1907  HN  VAL A 132      95.210 108.990 143.350  1.00  0.00           H
ATOM   1908  CA  VAL A 132      95.120 107.290 144.560  1.00  0.00           C
ATOM   1909  HA  VAL A 132      94.830 107.140 145.590  1.00  0.00           H
ATOM   1910  CB  VAL A 132      94.520 106.120 143.800  1.00  0.00           C
ATOM   1911  HB  VAL A 132      94.880 106.120 142.750  1.00  0.00           H
ATOM   1912  CG1 VAL A 132      94.860 104.830 144.480  1.00  0.00           C
ATOM   1913 HG11 VAL A 132      94.640 103.920 143.890  1.00  0.00           H
ATOM   1914 HG12 VAL A 132      95.940 104.820 144.720  1.00  0.00           H
ATOM   1915 HG13 VAL A 132      94.240 104.690 145.390  1.00  0.00           H
ATOM   1916  CG2 VAL A 132      93.000 106.280 143.850  1.00  0.00           C
ATOM   1917 HG21 VAL A 132      92.630 107.260 143.480  1.00  0.00           H
ATOM   1918 HG22 VAL A 132      92.490 105.510 143.240  1.00  0.00           H
ATOM   1919 HG23 VAL A 132      92.610 106.150 144.880  1.00  0.00           H
ATOM   1920  C   VAL A 132      96.660 107.310 144.510  1.00  0.00           C
ATOM   1921  O   VAL A 132      97.190 107.600 143.420  1.00  0.00           O
ATOM   1922  N   ASN A 133      97.370 107.010 145.610  1.00  0.00           N
ATOM   1923  HN  ASN A 133      96.860 106.510 146.310  1.00  0.00           H
ATOM   1924  CA  ASN A 133      98.760 107.290 145.840  1.00  0.00           C
ATOM   1925  HA  ASN A 133      98.840 107.170 146.910  1.00  0.00           H
ATOM   1926  CB  ASN A 133      99.680 106.140 145.260  1.00  0.00           C
ATOM   1927  HB1 ASN A 133      99.460 106.070 144.180  1.00  0.00           H
ATOM   1928  HB2 ASN A 133     100.740 106.350 145.540  1.00  0.00           H
ATOM   1929  CG  ASN A 133      99.390 104.810 145.940  1.00  0.00           C
ATOM   1930  OD1 ASN A 133      98.970 104.750 147.110  1.00  0.00           O
ATOM   1931  ND2 ASN A 133      99.630 103.650 145.240  1.00  0.00           N
ATOM   1932 HD21 ASN A 133     100.340 103.780 144.550  1.00  0.00           H
ATOM   1933 HD22 ASN A 133      99.500 102.690 145.480  1.00  0.00           H
ATOM   1934  C   ASN A 133      99.310 108.660 145.390  1.00  0.00           C
ATOM   1935  O   ASN A 133     100.330 108.760 144.730  1.00  0.00           O
ATOM   1936  N   GLY A 134      98.590 109.810 145.700  1.00  0.00           N
ATOM   1937  HN  GLY A 134      97.670 109.640 146.060  1.00  0.00           H
ATOM   1938  CA  GLY A 134      99.030 111.130 145.360  1.00  0.00           C
ATOM   1939  HA1 GLY A 134     100.060 111.290 145.660  1.00  0.00           H
ATOM   1940  HA2 GLY A 134      98.420 111.820 145.930  1.00  0.00           H
ATOM   1941  C   GLY A 134      98.960 111.500 143.840  1.00  0.00           C
ATOM   1942  O   GLY A 134      99.430 112.540 143.350  1.00  0.00           O
ATOM   1943  N   ALA A 135      98.260 110.660 143.080  1.00  0.00           N
ATOM   1944  HN  ALA A 135      97.840 109.830 143.450  1.00  0.00           H
ATOM   1945  CA  ALA A 135      98.130 110.780 141.680  1.00  0.00           C
ATOM   1946  HA  ALA A 135      98.560 111.700 141.300  1.00  0.00           H
ATOM   1947  CB  ALA A 135      98.740 109.550 141.030  1.00  0.00           C
ATOM   1948  HB1 ALA A 135      98.600 109.530 139.930  1.00  0.00           H
ATOM   1949  HB2 ALA A 135      99.840 109.450 141.190  1.00  0.00           H
ATOM   1950  HB3 ALA A 135      98.390 108.590 141.460  1.00  0.00           H
ATOM   1951  C   ALA A 135      96.630 110.870 141.460  1.00  0.00           C
ATOM   1952  O   ALA A 135      95.830 110.140 142.030  1.00  0.00           O
ATOM   1953  N   GLN A 136      96.220 111.840 140.620  1.00  0.00           N
ATOM   1954  HN  GLN A 136      96.870 112.460 140.190  1.00  0.00           H
ATOM   1955  CA  GLN A 136      94.810 112.080 140.480  1.00  0.00           C
ATOM   1956  HA  GLN A 136      94.400 111.950 141.480  1.00  0.00           H
ATOM   1957  CB  GLN A 136      94.470 113.570 139.940  1.00  0.00           C
ATOM   1958  HB1 GLN A 136      95.020 114.340 140.520  1.00  0.00           H
ATOM   1959  HB2 GLN A 136      94.740 113.630 138.860  1.00  0.00           H
ATOM   1960  CG  GLN A 136      92.940 113.810 139.960  1.00  0.00           C
ATOM   1961  HG1 GLN A 136      92.680 114.050 141.010  1.00  0.00           H
ATOM   1962  HG2 GLN A 136      92.260 113.050 139.520  1.00  0.00           H
ATOM   1963  CD  GLN A 136      92.690 115.140 139.240  1.00  0.00           C
ATOM   1964  OE1 GLN A 136      92.680 116.150 139.930  1.00  0.00           O
ATOM   1965  NE2 GLN A 136      92.490 115.140 137.900  1.00  0.00           N
ATOM   1966 HE21 GLN A 136      92.680 114.330 137.350  1.00  0.00           H
ATOM   1967 HE22 GLN A 136      92.630 116.040 137.490  1.00  0.00           H
ATOM   1968  C   GLN A 136      94.250 110.990 139.580  1.00  0.00           C
ATOM   1969  O   GLN A 136      94.710 110.670 138.500  1.00  0.00           O
ATOM   1970  N   VAL A 137      93.190 110.300 140.060  1.00  0.00           N
ATOM   1971  HN  VAL A 137      92.790 110.460 140.960  1.00  0.00           H
ATOM   1972  CA  VAL A 137      92.560 109.220 139.400  1.00  0.00           C
ATOM   1973  HA  VAL A 137      93.190 108.880 138.590  1.00  0.00           H
ATOM   1974  CB  VAL A 137      92.550 108.010 140.360  1.00  0.00           C
ATOM   1975  HB  VAL A 137      92.160 108.200 141.380  1.00  0.00           H
ATOM   1976  CG1 VAL A 137      91.690 106.950 139.690  1.00  0.00           C
ATOM   1977 HG11 VAL A 137      90.600 107.150 139.780  1.00  0.00           H
ATOM   1978 HG12 VAL A 137      91.910 106.780 138.620  1.00  0.00           H
ATOM   1979 HG13 VAL A 137      91.890 105.960 140.160  1.00  0.00           H
ATOM   1980  CG2 VAL A 137      94.000 107.510 140.470  1.00  0.00           C
ATOM   1981 HG21 VAL A 137      94.350 107.320 139.440  1.00  0.00           H
ATOM   1982 HG22 VAL A 137      94.540 108.400 140.870  1.00  0.00           H
ATOM   1983 HG23 VAL A 137      94.070 106.670 141.200  1.00  0.00           H
ATOM   1984  C   VAL A 137      91.200 109.550 138.740  1.00  0.00           C
ATOM   1985  O   VAL A 137      90.740 108.970 137.810  1.00  0.00           O
ATOM   1986  N   ALA A 138      90.530 110.530 139.370  1.00  0.00           N
ATOM   1987  HN  ALA A 138      90.940 110.890 140.200  1.00  0.00           H
ATOM   1988  CA  ALA A 138      89.280 111.060 138.780  1.00  0.00           C
ATOM   1989  HA  ALA A 138      89.370 111.120 137.710  1.00  0.00           H
ATOM   1990  CB  ALA A 138      88.030 110.160 139.020  1.00  0.00           C
ATOM   1991  HB1 ALA A 138      88.190 109.100 138.710  1.00  0.00           H
ATOM   1992  HB2 ALA A 138      87.830 110.100 140.110  1.00  0.00           H
ATOM   1993  HB3 ALA A 138      87.140 110.600 138.520  1.00  0.00           H
ATOM   1994  C   ALA A 138      89.020 112.430 139.340  1.00  0.00           C
ATOM   1995  O   ALA A 138      89.570 112.930 140.350  1.00  0.00           O
ATOM   1996  N   THR A 139      88.070 113.140 138.680  1.00  0.00           N
ATOM   1997  HN  THR A 139      87.800 112.820 137.770  1.00  0.00           H
ATOM   1998  CA  THR A 139      87.560 114.350 139.130  1.00  0.00           C
ATOM   1999  HA  THR A 139      87.280 114.220 140.160  1.00  0.00           H
ATOM   2000  CB  THR A 139      88.600 115.470 138.960  1.00  0.00           C
ATOM   2001  HB  THR A 139      89.560 115.240 139.470  1.00  0.00           H
ATOM   2002  OG1 THR A 139      88.120 116.690 139.520  1.00  0.00           O
ATOM   2003  HG1 THR A 139      87.870 116.500 140.430  1.00  0.00           H
ATOM   2004  CG2 THR A 139      88.880 115.720 137.470  1.00  0.00           C
ATOM   2005 HG21 THR A 139      89.520 114.910 137.050  1.00  0.00           H
ATOM   2006 HG22 THR A 139      87.970 115.820 136.840  1.00  0.00           H
ATOM   2007 HG23 THR A 139      89.400 116.690 137.340  1.00  0.00           H
ATOM   2008  C   THR A 139      86.230 114.610 138.390  1.00  0.00           C
ATOM   2009  O   THR A 139      85.880 113.990 137.390  1.00  0.00           O
ATOM   2010  N   SER A 140      85.440 115.500 138.990  1.00  0.00           N
ATOM   2011  HN  SER A 140      85.720 115.990 139.810  1.00  0.00           H
ATOM   2012  CA  SER A 140      84.090 115.820 138.520  1.00  0.00           C
ATOM   2013  HA  SER A 140      83.990 115.760 137.450  1.00  0.00           H
ATOM   2014  CB  SER A 140      82.870 115.060 139.230  1.00  0.00           C
ATOM   2015  HB1 SER A 140      82.750 115.470 140.250  1.00  0.00           H
ATOM   2016  HB2 SER A 140      83.060 113.970 139.100  1.00  0.00           H
ATOM   2017  OG  SER A 140      81.650 115.430 138.630  1.00  0.00           O
ATOM   2018  HG1 SER A 140      81.530 114.960 137.800  1.00  0.00           H
ATOM   2019  C   SER A 140      83.850 117.330 138.760  1.00  0.00           C
ATOM   2020  O   SER A 140      84.220 117.890 139.750  1.00  0.00           O
ATOM   2021  N   GLY A 141      83.100 117.990 137.840  1.00  0.00           N
ATOM   2022  HN  GLY A 141      82.860 117.520 137.000  1.00  0.00           H
ATOM   2023  CA  GLY A 141      82.470 119.330 138.040  1.00  0.00           C
ATOM   2024  HA1 GLY A 141      82.770 120.050 137.300  1.00  0.00           H
ATOM   2025  HA2 GLY A 141      82.780 119.690 139.010  1.00  0.00           H
ATOM   2026  C   GLY A 141      80.990 119.340 138.100  1.00  0.00           C
ATOM   2027  O   GLY A 141      80.290 120.310 138.100  1.00  0.00           O
ATOM   2028  N   GLU A 142      80.360 118.140 138.190  1.00  0.00           N
ATOM   2029  HN  GLU A 142      80.920 117.330 137.990  1.00  0.00           H
ATOM   2030  CA  GLU A 142      78.900 117.890 138.080  1.00  0.00           C
ATOM   2031  HA  GLU A 142      78.670 118.680 137.380  1.00  0.00           H
ATOM   2032  CB  GLU A 142      78.430 116.520 137.510  1.00  0.00           C
ATOM   2033  HB1 GLU A 142      78.650 115.710 138.240  1.00  0.00           H
ATOM   2034  HB2 GLU A 142      77.350 116.540 137.260  1.00  0.00           H
ATOM   2035  CG  GLU A 142      79.000 116.250 136.090  1.00  0.00           C
ATOM   2036  HG1 GLU A 142      80.090 116.470 136.090  1.00  0.00           H
ATOM   2037  HG2 GLU A 142      78.450 116.970 135.450  1.00  0.00           H
ATOM   2038  CD  GLU A 142      78.980 114.800 135.550  1.00  0.00           C
ATOM   2039  OE1 GLU A 142      78.470 113.880 136.250  1.00  0.00           O
ATOM   2040  OE2 GLU A 142      79.410 114.590 134.390  1.00  0.00           O
ATOM   2041  C   GLU A 142      78.160 118.210 139.380  1.00  0.00           C
ATOM   2042  O   GLU A 142      76.910 118.050 139.440  1.00  0.00           O
ATOM   2043  N   GLN A 143      78.970 118.520 140.450  1.00  0.00           N
ATOM   2044  HN  GLN A 143      79.940 118.330 140.370  1.00  0.00           H
ATOM   2045  CA  GLN A 143      78.450 118.740 141.810  1.00  0.00           C
ATOM   2046  HA  GLN A 143      77.380 118.850 141.650  1.00  0.00           H
ATOM   2047  CB  GLN A 143      78.920 117.620 142.780  1.00  0.00           C
ATOM   2048  HB1 GLN A 143      78.670 116.670 142.260  1.00  0.00           H
ATOM   2049  HB2 GLN A 143      80.000 117.810 142.980  1.00  0.00           H
ATOM   2050  CG  GLN A 143      78.150 117.450 144.140  1.00  0.00           C
ATOM   2051  HG1 GLN A 143      78.280 118.430 144.650  1.00  0.00           H
ATOM   2052  HG2 GLN A 143      78.560 116.620 144.760  1.00  0.00           H
ATOM   2053  CD  GLN A 143      76.630 117.260 144.140  1.00  0.00           C
ATOM   2054  OE1 GLN A 143      75.980 117.850 144.990  1.00  0.00           O
ATOM   2055  NE2 GLN A 143      76.160 116.470 143.160  1.00  0.00           N
ATOM   2056 HE21 GLN A 143      76.730 115.670 142.970  1.00  0.00           H
ATOM   2057 HE22 GLN A 143      75.160 116.480 143.170  1.00  0.00           H
ATOM   2058  C   GLN A 143      78.900 120.140 142.270  1.00  0.00           C
ATOM   2059  O   GLN A 143      80.060 120.530 141.940  1.00  0.00           O
ATOM   2060  N   VAL A 144      78.020 121.010 142.750  1.00  0.00           N
ATOM   2061  HN  VAL A 144      77.090 120.840 143.050  1.00  0.00           H
ATOM   2062  CA  VAL A 144      78.330 122.390 142.930  1.00  0.00           C
ATOM   2063  HA  VAL A 144      79.410 122.430 142.960  1.00  0.00           H
ATOM   2064  CB  VAL A 144      78.050 123.320 141.720  1.00  0.00           C
ATOM   2065  HB  VAL A 144      78.140 124.380 142.040  1.00  0.00           H
ATOM   2066  CG1 VAL A 144      79.100 123.030 140.660  1.00  0.00           C
ATOM   2067 HG11 VAL A 144      80.100 123.130 141.120  1.00  0.00           H
ATOM   2068 HG12 VAL A 144      78.930 122.040 140.170  1.00  0.00           H
ATOM   2069 HG13 VAL A 144      79.110 123.740 139.800  1.00  0.00           H
ATOM   2070  CG2 VAL A 144      76.650 123.100 141.190  1.00  0.00           C
ATOM   2071 HG21 VAL A 144      76.380 123.870 140.430  1.00  0.00           H
ATOM   2072 HG22 VAL A 144      76.550 122.170 140.580  1.00  0.00           H
ATOM   2073 HG23 VAL A 144      75.880 123.300 141.970  1.00  0.00           H
ATOM   2074  C   VAL A 144      77.830 123.040 144.240  1.00  0.00           C
ATOM   2075  O   VAL A 144      76.890 122.610 144.940  1.00  0.00           O
ATOM   2076  N   GLY A 145      78.530 124.140 144.700  1.00  0.00           N
ATOM   2077  HN  GLY A 145      79.400 124.390 144.270  1.00  0.00           H
ATOM   2078  CA  GLY A 145      78.250 124.810 145.930  1.00  0.00           C
ATOM   2079  HA1 GLY A 145      77.300 125.340 145.910  1.00  0.00           H
ATOM   2080  HA2 GLY A 145      79.020 125.560 146.000  1.00  0.00           H
ATOM   2081  C   GLY A 145      78.530 124.030 147.170  1.00  0.00           C
ATOM   2082  O   GLY A 145      78.990 122.870 147.150  1.00  0.00           O
ATOM   2083  N   GLY A 146      78.390 124.700 148.320  1.00  0.00           N
ATOM   2084  HN  GLY A 146      77.910 125.580 148.280  1.00  0.00           H
ATOM   2085  CA  GLY A 146      78.470 124.270 149.690  1.00  0.00           C
ATOM   2086  HA1 GLY A 146      78.000 125.050 150.270  1.00  0.00           H
ATOM   2087  HA2 GLY A 146      79.540 124.160 149.840  1.00  0.00           H
ATOM   2088  C   GLY A 146      77.850 122.970 150.020  1.00  0.00           C
ATOM   2089  O   GLY A 146      77.150 122.320 149.270  1.00  0.00           O
ATOM   2090  N   ILE A 147      78.220 122.490 151.250  1.00  0.00           N
ATOM   2091  HN  ILE A 147      78.820 122.990 151.870  1.00  0.00           H
ATOM   2092  CA  ILE A 147      77.920 121.120 151.560  1.00  0.00           C
ATOM   2093  HA  ILE A 147      77.830 120.450 150.720  1.00  0.00           H
ATOM   2094  CB  ILE A 147      79.090 120.600 152.320  1.00  0.00           C
ATOM   2095  HB  ILE A 147      79.350 121.270 153.160  1.00  0.00           H
ATOM   2096  CG2 ILE A 147      78.840 119.230 152.850  1.00  0.00           C
ATOM   2097 HG21 ILE A 147      78.450 118.550 152.060  1.00  0.00           H
ATOM   2098 HG22 ILE A 147      79.710 118.750 153.340  1.00  0.00           H
ATOM   2099 HG23 ILE A 147      77.980 119.290 153.550  1.00  0.00           H
ATOM   2100  CG1 ILE A 147      80.370 120.600 151.390  1.00  0.00           C
ATOM   2101 HG11 ILE A 147      80.520 121.680 151.160  1.00  0.00           H
ATOM   2102 HG12 ILE A 147      80.410 119.930 150.510  1.00  0.00           H
ATOM   2103  CD  ILE A 147      81.580 120.290 152.190  1.00  0.00           C
ATOM   2104  HD1 ILE A 147      81.660 120.940 153.090  1.00  0.00           H
ATOM   2105  HD2 ILE A 147      81.590 119.200 152.430  1.00  0.00           H
ATOM   2106  HD3 ILE A 147      82.530 120.480 151.650  1.00  0.00           H
ATOM   2107  C   ILE A 147      76.590 121.030 152.370  1.00  0.00           C
ATOM   2108  O   ILE A 147      75.820 120.050 152.140  1.00  0.00           O
ATOM   2109  N   PHE A 148      76.340 121.960 153.360  1.00  0.00           N
ATOM   2110  HN  PHE A 148      76.950 122.730 153.500  1.00  0.00           H
ATOM   2111  CA  PHE A 148      75.070 121.860 154.120  1.00  0.00           C
ATOM   2112  HA  PHE A 148      74.230 121.690 153.460  1.00  0.00           H
ATOM   2113  CB  PHE A 148      74.930 120.740 155.140  1.00  0.00           C
ATOM   2114  HB1 PHE A 148      73.990 120.780 155.730  1.00  0.00           H
ATOM   2115  HB2 PHE A 148      74.770 119.790 154.580  1.00  0.00           H
ATOM   2116  CG  PHE A 148      76.090 120.550 156.060  1.00  0.00           C
ATOM   2117  CD1 PHE A 148      76.480 121.440 157.050  1.00  0.00           C
ATOM   2118  HD1 PHE A 148      75.850 122.310 157.190  1.00  0.00           H
ATOM   2119  CE1 PHE A 148      77.500 121.140 157.930  1.00  0.00           C
ATOM   2120  HE1 PHE A 148      77.770 121.770 158.760  1.00  0.00           H
ATOM   2121  CZ  PHE A 148      78.310 120.030 157.710  1.00  0.00           C
ATOM   2122  HZ  PHE A 148      79.110 119.820 158.420  1.00  0.00           H
ATOM   2123  CD2 PHE A 148      76.830 119.340 155.950  1.00  0.00           C
ATOM   2124  HD2 PHE A 148      76.630 118.610 155.180  1.00  0.00           H
ATOM   2125  CE2 PHE A 148      77.960 119.100 156.700  1.00  0.00           C
ATOM   2126  HE2 PHE A 148      78.450 118.160 156.490  1.00  0.00           H
ATOM   2127  C   PHE A 148      74.830 123.180 154.840  1.00  0.00           C
ATOM   2128  O   PHE A 148      75.730 124.020 154.820  1.00  0.00           O
ATOM   2129  N   SER A 149      73.690 123.480 155.400  1.00  0.00           N
ATOM   2130  HN  SER A 149      72.980 122.780 155.380  1.00  0.00           H
ATOM   2131  CA  SER A 149      73.330 124.660 156.200  1.00  0.00           C
ATOM   2132  HA  SER A 149      74.030 125.380 155.790  1.00  0.00           H
ATOM   2133  CB  SER A 149      71.820 124.890 156.010  1.00  0.00           C
ATOM   2134  HB1 SER A 149      71.720 124.900 154.900  1.00  0.00           H
ATOM   2135  HB2 SER A 149      71.510 125.930 156.280  1.00  0.00           H
ATOM   2136  OG  SER A 149      70.960 123.900 156.590  1.00  0.00           O
ATOM   2137  HG1 SER A 149      71.260 123.100 156.150  1.00  0.00           H
ATOM   2138  C   SER A 149      73.690 124.490 157.670  1.00  0.00           C
ATOM   2139  O   SER A 149      73.760 123.340 158.190  1.00  0.00           O
ATOM   2140  N   PRO A 150      74.000 125.500 158.480  1.00  0.00           N
ATOM   2141  CD  PRO A 150      73.910 126.960 158.050  1.00  0.00           C
ATOM   2142  HD1 PRO A 150      72.960 127.270 157.560  1.00  0.00           H
ATOM   2143  HD2 PRO A 150      74.830 127.110 157.440  1.00  0.00           H
ATOM   2144  CA  PRO A 150      74.180 125.410 159.940  1.00  0.00           C
ATOM   2145  HA  PRO A 150      74.950 124.670 160.070  1.00  0.00           H
ATOM   2146  CB  PRO A 150      74.690 126.810 160.320  1.00  0.00           C
ATOM   2147  HB1 PRO A 150      74.520 127.190 161.350  1.00  0.00           H
ATOM   2148  HB2 PRO A 150      75.780 126.950 160.200  1.00  0.00           H
ATOM   2149  CG  PRO A 150      73.890 127.750 159.390  1.00  0.00           C
ATOM   2150  HG1 PRO A 150      74.350 128.740 159.180  1.00  0.00           H
ATOM   2151  HG2 PRO A 150      72.840 127.780 159.750  1.00  0.00           H
ATOM   2152  C   PRO A 150      72.910 124.980 160.700  1.00  0.00           C
ATOM   2153  O   PRO A 150      73.070 124.410 161.810  1.00  0.00           O
ATOM   2154  N   LEU A 151      71.680 125.210 160.230  1.00  0.00           N
ATOM   2155  HN  LEU A 151      71.510 125.540 159.310  1.00  0.00           H
ATOM   2156  CA  LEU A 151      70.380 124.810 160.850  1.00  0.00           C
ATOM   2157  HA  LEU A 151      70.190 125.330 161.780  1.00  0.00           H
ATOM   2158  CB  LEU A 151      69.150 125.180 159.960  1.00  0.00           C
ATOM   2159  HB1 LEU A 151      69.080 124.510 159.080  1.00  0.00           H
ATOM   2160  HB2 LEU A 151      68.180 125.200 160.490  1.00  0.00           H
ATOM   2161  CG  LEU A 151      69.250 126.670 159.380  1.00  0.00           C
ATOM   2162  HG  LEU A 151      70.300 126.860 159.050  1.00  0.00           H
ATOM   2163  CD1 LEU A 151      68.430 126.790 158.070  1.00  0.00           C
ATOM   2164 HD11 LEU A 151      68.680 126.020 157.300  1.00  0.00           H
ATOM   2165 HD12 LEU A 151      67.340 126.680 158.230  1.00  0.00           H
ATOM   2166 HD13 LEU A 151      68.690 127.760 157.590  1.00  0.00           H
ATOM   2167  CD2 LEU A 151      68.960 127.760 160.460  1.00  0.00           C
ATOM   2168 HD21 LEU A 151      68.000 127.730 161.010  1.00  0.00           H
ATOM   2169 HD22 LEU A 151      69.740 127.800 161.250  1.00  0.00           H
ATOM   2170 HD23 LEU A 151      69.010 128.790 160.040  1.00  0.00           H
ATOM   2171  C   LEU A 151      70.230 123.310 161.280  1.00  0.00           C
ATOM   2172  O   LEU A 151      69.720 122.900 162.380  1.00  0.00           O
ATOM   2173  N   THR A 152      70.720 122.480 160.350  1.00  0.00           N
ATOM   2174  HN  THR A 152      71.110 122.780 159.480  1.00  0.00           H
ATOM   2175  CA  THR A 152      70.660 121.020 160.570  1.00  0.00           C
ATOM   2176  HA  THR A 152      70.040 120.730 161.400  1.00  0.00           H
ATOM   2177  CB  THR A 152      70.180 120.280 159.380  1.00  0.00           C
ATOM   2178  HB  THR A 152      70.150 119.170 159.480  1.00  0.00           H
ATOM   2179  OG1 THR A 152      70.910 120.540 158.250  1.00  0.00           O
ATOM   2180  HG1 THR A 152      70.440 120.140 157.520  1.00  0.00           H
ATOM   2181  CG2 THR A 152      68.750 120.770 159.190  1.00  0.00           C
ATOM   2182 HG21 THR A 152      68.200 120.110 158.490  1.00  0.00           H
ATOM   2183 HG22 THR A 152      68.080 120.780 160.080  1.00  0.00           H
ATOM   2184 HG23 THR A 152      68.830 121.820 158.830  1.00  0.00           H
ATOM   2185  C   THR A 152      72.040 120.450 160.870  1.00  0.00           C
ATOM   2186  O   THR A 152      72.130 119.240 161.000  1.00  0.00           O
ATOM   2187  N   GLN A 153      73.040 121.330 160.960  1.00  0.00           N
ATOM   2188  HN  GLN A 153      72.990 122.320 160.880  1.00  0.00           H
ATOM   2189  CA  GLN A 153      74.440 120.950 161.280  1.00  0.00           C
ATOM   2190  HA  GLN A 153      74.700 120.480 160.340  1.00  0.00           H
ATOM   2191  CB  GLN A 153      75.350 122.190 161.210  1.00  0.00           C
ATOM   2192  HB1 GLN A 153      75.440 122.520 160.150  1.00  0.00           H
ATOM   2193  HB2 GLN A 153      74.940 123.010 161.850  1.00  0.00           H
ATOM   2194  CG  GLN A 153      76.800 122.010 161.730  1.00  0.00           C
ATOM   2195  HG1 GLN A 153      77.360 121.210 161.190  1.00  0.00           H
ATOM   2196  HG2 GLN A 153      76.770 121.540 162.740  1.00  0.00           H
ATOM   2197  CD  GLN A 153      77.630 123.330 161.860  1.00  0.00           C
ATOM   2198  OE1 GLN A 153      77.240 124.490 161.900  1.00  0.00           O
ATOM   2199  NE2 GLN A 153      78.920 123.160 161.730  1.00  0.00           N
ATOM   2200 HE21 GLN A 153      79.240 122.220 161.870  1.00  0.00           H
ATOM   2201 HE22 GLN A 153      79.480 123.950 161.520  1.00  0.00           H
ATOM   2202  C   GLN A 153      74.730 119.890 162.330  1.00  0.00           C
ATOM   2203  O   GLN A 153      75.460 118.920 162.080  1.00  0.00           O
ATOM   2204  N   LYS A 154      74.000 119.910 163.500  1.00  0.00           N
ATOM   2205  HN  LYS A 154      73.240 120.550 163.580  1.00  0.00           H
ATOM   2206  CA  LYS A 154      74.150 118.950 164.590  1.00  0.00           C
ATOM   2207  HA  LYS A 154      75.220 118.760 164.580  1.00  0.00           H
ATOM   2208  CB  LYS A 154      73.650 119.500 165.990  1.00  0.00           C
ATOM   2209  HB1 LYS A 154      72.670 119.990 165.790  1.00  0.00           H
ATOM   2210  HB2 LYS A 154      73.470 118.690 166.720  1.00  0.00           H
ATOM   2211  CG  LYS A 154      74.480 120.640 166.640  1.00  0.00           C
ATOM   2212  HG1 LYS A 154      73.990 120.990 167.570  1.00  0.00           H
ATOM   2213  HG2 LYS A 154      74.440 121.600 166.090  1.00  0.00           H
ATOM   2214  CD  LYS A 154      75.950 120.170 166.930  1.00  0.00           C
ATOM   2215  HD1 LYS A 154      76.520 120.320 165.990  1.00  0.00           H
ATOM   2216  HD2 LYS A 154      75.990 119.080 167.150  1.00  0.00           H
ATOM   2217  CE  LYS A 154      76.660 120.950 168.100  1.00  0.00           C
ATOM   2218  HE1 LYS A 154      77.570 120.330 168.230  1.00  0.00           H
ATOM   2219  HE2 LYS A 154      76.020 120.790 169.000  1.00  0.00           H
ATOM   2220  NZ  LYS A 154      76.920 122.360 167.760  1.00  0.00           N
ATOM   2221  HZ1 LYS A 154      77.260 122.420 166.780  1.00  0.00           H
ATOM   2222  HZ2 LYS A 154      76.050 122.940 167.850  1.00  0.00           H
ATOM   2223  HZ3 LYS A 154      77.580 122.760 168.450  1.00  0.00           H
ATOM   2224  C   LYS A 154      73.550 117.600 164.340  1.00  0.00           C
ATOM   2225  O   LYS A 154      73.770 116.680 165.130  1.00  0.00           O
ATOM   2226  N   CYS A 155      72.750 117.370 163.250  1.00  0.00           N
ATOM   2227  HN  CYS A 155      72.510 118.130 162.640  1.00  0.00           H
ATOM   2228  CA  CYS A 155      72.310 116.060 162.800  1.00  0.00           C
ATOM   2229  HA  CYS A 155      72.190 115.480 163.700  1.00  0.00           H
ATOM   2230  CB  CYS A 155      70.950 116.060 162.030  1.00  0.00           C
ATOM   2231  HB1 CYS A 155      70.580 115.030 161.870  1.00  0.00           H
ATOM   2232  HB2 CYS A 155      71.140 116.510 161.030  1.00  0.00           H
ATOM   2233  SG  CYS A 155      69.470 116.850 162.720  1.00  0.00           S
ATOM   2234  C   CYS A 155      73.310 115.450 161.840  1.00  0.00           C
ATOM   2235  O   CYS A 155      73.070 114.330 161.420  1.00  0.00           O
ATOM   2236  N   LYS A 156      74.350 116.180 161.460  1.00  0.00           N
ATOM   2237  HN  LYS A 156      74.590 117.140 161.630  1.00  0.00           H
ATOM   2238  CA  LYS A 156      75.270 115.590 160.540  1.00  0.00           C
ATOM   2239  HA  LYS A 156      74.700 114.840 160.020  1.00  0.00           H
ATOM   2240  CB  LYS A 156      75.760 116.730 159.570  1.00  0.00           C
ATOM   2241  HB1 LYS A 156      76.510 117.390 160.070  1.00  0.00           H
ATOM   2242  HB2 LYS A 156      76.350 116.120 158.840  1.00  0.00           H
ATOM   2243  CG  LYS A 156      74.680 117.570 158.950  1.00  0.00           C
ATOM   2244  HG1 LYS A 156      75.160 118.440 158.460  1.00  0.00           H
ATOM   2245  HG2 LYS A 156      74.070 118.050 159.740  1.00  0.00           H
ATOM   2246  CD  LYS A 156      73.840 116.840 157.990  1.00  0.00           C
ATOM   2247  HD1 LYS A 156      73.010 116.270 158.450  1.00  0.00           H
ATOM   2248  HD2 LYS A 156      74.500 116.210 157.350  1.00  0.00           H
ATOM   2249  CE  LYS A 156      73.120 117.840 157.000  1.00  0.00           C
ATOM   2250  HE1 LYS A 156      73.960 118.480 156.620  1.00  0.00           H
ATOM   2251  HE2 LYS A 156      72.340 118.410 157.550  1.00  0.00           H
ATOM   2252  NZ  LYS A 156      72.480 117.160 155.900  1.00  0.00           N
ATOM   2253  HZ1 LYS A 156      71.660 116.650 156.310  1.00  0.00           H
ATOM   2254  HZ2 LYS A 156      72.090 117.780 155.170  1.00  0.00           H
ATOM   2255  HZ3 LYS A 156      73.020 116.470 155.350  1.00  0.00           H
ATOM   2256  C   LYS A 156      76.440 114.940 161.310  1.00  0.00           C
ATOM   2257  O   LYS A 156      77.330 115.660 161.760  1.00  0.00           O
ATOM   2258  N   VAL A 157      76.450 113.600 161.330  1.00  0.00           N
ATOM   2259  HN  VAL A 157      75.840 113.060 160.760  1.00  0.00           H
ATOM   2260  CA  VAL A 157      77.420 112.820 162.070  1.00  0.00           C
ATOM   2261  HA  VAL A 157      78.000 113.390 162.770  1.00  0.00           H
ATOM   2262  CB  VAL A 157      76.630 111.890 162.990  1.00  0.00           C
ATOM   2263  HB  VAL A 157      76.420 112.480 163.910  1.00  0.00           H
ATOM   2264  CG1 VAL A 157      75.230 111.510 162.360  1.00  0.00           C
ATOM   2265 HG11 VAL A 157      75.430 111.020 161.380  1.00  0.00           H
ATOM   2266 HG12 VAL A 157      74.760 110.750 163.030  1.00  0.00           H
ATOM   2267 HG13 VAL A 157      74.580 112.400 162.250  1.00  0.00           H
ATOM   2268  CG2 VAL A 157      77.270 110.550 163.360  1.00  0.00           C
ATOM   2269 HG21 VAL A 157      78.200 110.650 163.950  1.00  0.00           H
ATOM   2270 HG22 VAL A 157      76.660 109.910 164.040  1.00  0.00           H
ATOM   2271 HG23 VAL A 157      77.350 109.880 162.480  1.00  0.00           H
ATOM   2272  C   VAL A 157      78.430 112.010 161.250  1.00  0.00           C
ATOM   2273  O   VAL A 157      78.160 111.560 160.150  1.00  0.00           O
ATOM   2274  N   LEU A 158      79.710 111.950 161.670  1.00  0.00           N
ATOM   2275  HN  LEU A 158      79.930 112.300 162.570  1.00  0.00           H
ATOM   2276  CA  LEU A 158      80.820 111.390 160.920  1.00  0.00           C
ATOM   2277  HA  LEU A 158      80.580 111.110 159.900  1.00  0.00           H
ATOM   2278  CB  LEU A 158      82.000 112.380 160.790  1.00  0.00           C
ATOM   2279  HB1 LEU A 158      81.750 113.380 160.390  1.00  0.00           H
ATOM   2280  HB2 LEU A 158      82.310 112.570 161.840  1.00  0.00           H
ATOM   2281  CG  LEU A 158      83.240 111.850 159.960  1.00  0.00           C
ATOM   2282  HG  LEU A 158      83.630 110.880 160.320  1.00  0.00           H
ATOM   2283  CD1 LEU A 158      83.020 111.540 158.530  1.00  0.00           C
ATOM   2284 HD11 LEU A 158      81.970 111.430 158.180  1.00  0.00           H
ATOM   2285 HD12 LEU A 158      83.350 112.410 157.920  1.00  0.00           H
ATOM   2286 HD13 LEU A 158      83.640 110.700 158.160  1.00  0.00           H
ATOM   2287  CD2 LEU A 158      84.370 112.880 160.130  1.00  0.00           C
ATOM   2288 HD21 LEU A 158      83.940 113.860 159.860  1.00  0.00           H
ATOM   2289 HD22 LEU A 158      84.600 112.880 161.220  1.00  0.00           H
ATOM   2290 HD23 LEU A 158      85.150 112.530 159.420  1.00  0.00           H
ATOM   2291  C   LEU A 158      81.210 110.170 161.630  1.00  0.00           C
ATOM   2292  O   LEU A 158      81.430 110.090 162.810  1.00  0.00           O
ATOM   2293  N   MET A 159      81.240 109.050 160.930  1.00  0.00           N
ATOM   2294  HN  MET A 159      80.990 108.990 159.970  1.00  0.00           H
ATOM   2295  CA  MET A 159      81.500 107.680 161.440  1.00  0.00           C
ATOM   2296  HA  MET A 159      81.760 107.820 162.480  1.00  0.00           H
ATOM   2297  CB  MET A 159      80.210 106.890 161.650  1.00  0.00           C
ATOM   2298  HB1 MET A 159      80.630 105.880 161.860  1.00  0.00           H
ATOM   2299  HB2 MET A 159      79.530 107.130 162.500  1.00  0.00           H
ATOM   2300  CG  MET A 159      79.300 106.850 160.370  1.00  0.00           C
ATOM   2301  HG1 MET A 159      79.830 106.420 159.490  1.00  0.00           H
ATOM   2302  HG2 MET A 159      79.070 107.920 160.170  1.00  0.00           H
ATOM   2303  SD  MET A 159      77.640 105.990 160.330  1.00  0.00           S
ATOM   2304  CE  MET A 159      76.720 107.020 161.470  1.00  0.00           C
ATOM   2305  HE1 MET A 159      75.640 106.750 161.420  1.00  0.00           H
ATOM   2306  HE2 MET A 159      77.110 106.860 162.490  1.00  0.00           H
ATOM   2307  HE3 MET A 159      76.690 108.100 161.180  1.00  0.00           H
ATOM   2308  C   MET A 159      82.500 106.910 160.680  1.00  0.00           C
ATOM   2309  O   MET A 159      82.850 107.340 159.540  1.00  0.00           O
ATOM   2310  N   LEU A 160      83.120 105.820 161.170  1.00  0.00           N
ATOM   2311  HN  LEU A 160      83.000 105.520 162.110  1.00  0.00           H
ATOM   2312  CA  LEU A 160      84.260 105.230 160.510  1.00  0.00           C
ATOM   2313  HA  LEU A 160      84.350 105.480 159.460  1.00  0.00           H
ATOM   2314  CB  LEU A 160      85.600 105.680 161.180  1.00  0.00           C
ATOM   2315  HB1 LEU A 160      85.770 106.750 160.960  1.00  0.00           H
ATOM   2316  HB2 LEU A 160      85.450 105.530 162.270  1.00  0.00           H
ATOM   2317  CG  LEU A 160      86.940 104.980 160.760  1.00  0.00           C
ATOM   2318  HG  LEU A 160      86.950 103.870 160.660  1.00  0.00           H
ATOM   2319  CD1 LEU A 160      87.490 105.580 159.450  1.00  0.00           C
ATOM   2320 HD11 LEU A 160      87.860 106.610 159.670  1.00  0.00           H
ATOM   2321 HD12 LEU A 160      88.270 104.880 159.080  1.00  0.00           H
ATOM   2322 HD13 LEU A 160      86.680 105.690 158.710  1.00  0.00           H
ATOM   2323  CD2 LEU A 160      88.080 105.290 161.710  1.00  0.00           C
ATOM   2324 HD21 LEU A 160      87.900 105.150 162.800  1.00  0.00           H
ATOM   2325 HD22 LEU A 160      88.990 104.730 161.430  1.00  0.00           H
ATOM   2326 HD23 LEU A 160      88.430 106.340 161.610  1.00  0.00           H
ATOM   2327  C   LEU A 160      84.150 103.780 160.590  1.00  0.00           C
ATOM   2328  O   LEU A 160      83.820 103.150 161.600  1.00  0.00           O
ATOM   2329  N   GLY A 161      84.380 103.190 159.410  1.00  0.00           N
ATOM   2330  HN  GLY A 161      84.580 103.760 158.620  1.00  0.00           H
ATOM   2331  CA  GLY A 161      84.520 101.740 159.300  1.00  0.00           C
ATOM   2332  HA1 GLY A 161      84.770 101.290 160.250  1.00  0.00           H
ATOM   2333  HA2 GLY A 161      85.200 101.560 158.490  1.00  0.00           H
ATOM   2334  C   GLY A 161      83.300 101.080 158.970  1.00  0.00           C
ATOM   2335  O   GLY A 161      83.080  99.860 159.110  1.00  0.00           O
ATOM   2336  N   GLY A 162      82.310 101.910 158.410  1.00  0.00           N
ATOM   2337  HN  GLY A 162      82.540 102.840 158.150  1.00  0.00           H
ATOM   2338  CA  GLY A 162      80.950 101.410 158.010  1.00  0.00           C
ATOM   2339  HA1 GLY A 162      80.630 100.650 158.700  1.00  0.00           H
ATOM   2340  HA2 GLY A 162      81.200 101.000 157.050  1.00  0.00           H
ATOM   2341  C   GLY A 162      79.890 102.400 157.820  1.00  0.00           C
ATOM   2342  O   GLY A 162      79.960 103.500 158.370  1.00  0.00           O
ATOM   2343  N   SER A 163      78.790 101.960 157.180  1.00  0.00           N
ATOM   2344  HN  SER A 163      78.760 101.010 156.880  1.00  0.00           H
ATOM   2345  CA  SER A 163      77.500 102.590 157.000  1.00  0.00           C
ATOM   2346  HA  SER A 163      77.700 103.630 156.780  1.00  0.00           H
ATOM   2347  CB  SER A 163      76.760 102.080 155.730  1.00  0.00           C
ATOM   2348  HB1 SER A 163      77.470 102.120 154.880  1.00  0.00           H
ATOM   2349  HB2 SER A 163      75.920 102.690 155.330  1.00  0.00           H
ATOM   2350  OG  SER A 163      76.370 100.730 155.930  1.00  0.00           O
ATOM   2351  HG1 SER A 163      75.760 100.480 155.230  1.00  0.00           H
ATOM   2352  C   SER A 163      76.630 102.290 158.170  1.00  0.00           C
ATOM   2353  O   SER A 163      77.050 101.470 158.930  1.00  0.00           O
ATOM   2354  N   ALA A 164      75.420 102.940 158.360  1.00  0.00           N
ATOM   2355  HN  ALA A 164      75.120 103.730 157.820  1.00  0.00           H
ATOM   2356  CA  ALA A 164      74.580 102.540 159.530  1.00  0.00           C
ATOM   2357  HA  ALA A 164      75.160 102.030 160.280  1.00  0.00           H
ATOM   2358  CB  ALA A 164      73.860 103.820 160.130  1.00  0.00           C
ATOM   2359  HB1 ALA A 164      73.320 103.450 161.030  1.00  0.00           H
ATOM   2360  HB2 ALA A 164      74.550 104.680 160.290  1.00  0.00           H
ATOM   2361  HB3 ALA A 164      73.040 104.060 159.430  1.00  0.00           H
ATOM   2362  C   ALA A 164      73.620 101.440 159.060  1.00  0.00           C
ATOM   2363  O   ALA A 164      72.640 101.040 159.680  1.00  0.00           O
ATOM   2364  N   LEU A 165      73.940 100.930 157.900  1.00  0.00           N
ATOM   2365  HN  LEU A 165      74.680 101.340 157.370  1.00  0.00           H
ATOM   2366  CA  LEU A 165      73.300  99.830 157.280  1.00  0.00           C
ATOM   2367  HA  LEU A 165      72.350  99.610 157.740  1.00  0.00           H
ATOM   2368  CB  LEU A 165      72.890 100.090 155.850  1.00  0.00           C
ATOM   2369  HB1 LEU A 165      73.750 100.180 155.140  1.00  0.00           H
ATOM   2370  HB2 LEU A 165      72.290  99.260 155.400  1.00  0.00           H
ATOM   2371  CG  LEU A 165      72.140 101.490 155.640  1.00  0.00           C
ATOM   2372  HG  LEU A 165      72.840 102.350 155.750  1.00  0.00           H
ATOM   2373  CD1 LEU A 165      71.570 101.590 154.170  1.00  0.00           C
ATOM   2374 HD11 LEU A 165      70.580 101.100 154.030  1.00  0.00           H
ATOM   2375 HD12 LEU A 165      71.420 102.670 153.940  1.00  0.00           H
ATOM   2376 HD13 LEU A 165      72.390 101.210 153.520  1.00  0.00           H
ATOM   2377  CD2 LEU A 165      70.880 101.640 156.510  1.00  0.00           C
ATOM   2378 HD21 LEU A 165      71.270 101.920 157.520  1.00  0.00           H
ATOM   2379 HD22 LEU A 165      70.240 102.450 156.120  1.00  0.00           H
ATOM   2380 HD23 LEU A 165      70.370 100.660 156.630  1.00  0.00           H
ATOM   2381  C   LEU A 165      74.190  98.590 157.380  1.00  0.00           C
ATOM   2382  O   LEU A 165      73.710  97.610 156.850  1.00  0.00           O
ATOM   2383  N   ASN A 166      75.350  98.670 158.050  1.00  0.00           N
ATOM   2384  HN  ASN A 166      75.730  99.540 158.350  1.00  0.00           H
ATOM   2385  CA  ASN A 166      76.230  97.530 158.150  1.00  0.00           C
ATOM   2386  HA  ASN A 166      76.930  97.980 158.850  1.00  0.00           H
ATOM   2387  CB  ASN A 166      75.590  96.260 158.880  1.00  0.00           C
ATOM   2388  HB1 ASN A 166      74.870  95.680 158.260  1.00  0.00           H
ATOM   2389  HB2 ASN A 166      76.390  95.560 159.200  1.00  0.00           H
ATOM   2390  CG  ASN A 166      74.920  96.740 160.180  1.00  0.00           C
ATOM   2391  OD1 ASN A 166      73.760  96.520 160.430  1.00  0.00           O
ATOM   2392  ND2 ASN A 166      75.720  97.440 160.970  1.00  0.00           N
ATOM   2393 HD21 ASN A 166      76.690  97.500 160.750  1.00  0.00           H
ATOM   2394 HD22 ASN A 166      75.450  97.490 161.930  1.00  0.00           H
ATOM   2395  C   ASN A 166      77.190  97.250 156.950  1.00  0.00           C
ATOM   2396  O   ASN A 166      77.870  96.210 156.850  1.00  0.00           O
ATOM   2397  N   HIS A 167      77.440  98.160 156.040  1.00  0.00           N
ATOM   2398  HN  HIS A 167      77.040  99.060 156.200  1.00  0.00           H
ATOM   2399  CA  HIS A 167      78.370  97.950 154.930  1.00  0.00           C
ATOM   2400  HA  HIS A 167      78.310  96.940 154.560  1.00  0.00           H
ATOM   2401  CB  HIS A 167      78.140  98.820 153.610  1.00  0.00           C
ATOM   2402  HB1 HIS A 167      78.200  99.920 153.780  1.00  0.00           H
ATOM   2403  HB2 HIS A 167      78.990  98.610 152.930  1.00  0.00           H
ATOM   2404  ND1 HIS A 167      75.610  99.100 153.440  1.00  0.00           N
ATOM   2405  CG  HIS A 167      76.830  98.480 152.990  1.00  0.00           C
ATOM   2406  CE1 HIS A 167      74.650  98.620 152.650  1.00  0.00           C
ATOM   2407  HE1 HIS A 167      73.580  98.830 152.700  1.00  0.00           H
ATOM   2408  NE2 HIS A 167      75.150  97.780 151.720  1.00  0.00           N
ATOM   2409  HE2 HIS A 167      74.620  97.280 151.040  1.00  0.00           H
ATOM   2410  CD2 HIS A 167      76.550  97.710 151.900  1.00  0.00           C
ATOM   2411  HD2 HIS A 167      77.200  97.150 151.240  1.00  0.00           H
ATOM   2412  C   HIS A 167      79.830  98.160 155.420  1.00  0.00           C
ATOM   2413  O   HIS A 167      80.470  99.170 155.050  1.00  0.00           O
ATOM   2414  N   ASN A 168      80.340  97.350 156.400  1.00  0.00           N
ATOM   2415  HN  ASN A 168      79.770  96.640 156.800  1.00  0.00           H
ATOM   2416  CA  ASN A 168      81.620  97.620 156.960  1.00  0.00           C
ATOM   2417  HA  ASN A 168      81.700  98.690 157.070  1.00  0.00           H
ATOM   2418  CB  ASN A 168      81.860  96.870 158.230  1.00  0.00           C
ATOM   2419  HB1 ASN A 168      81.880  95.790 157.970  1.00  0.00           H
ATOM   2420  HB2 ASN A 168      82.870  97.090 158.650  1.00  0.00           H
ATOM   2421  CG  ASN A 168      80.850  97.130 159.330  1.00  0.00           C
ATOM   2422  OD1 ASN A 168      79.810  96.510 159.300  1.00  0.00           O
ATOM   2423  ND2 ASN A 168      81.160  97.950 160.350  1.00  0.00           N
ATOM   2424 HD21 ASN A 168      82.120  98.240 160.410  1.00  0.00           H
ATOM   2425 HD22 ASN A 168      80.490  98.060 161.090  1.00  0.00           H
ATOM   2426  C   ASN A 168      82.800  97.250 155.990  1.00  0.00           C
ATOM   2427  O   ASN A 168      82.740  96.320 155.180  1.00  0.00           O
ATOM   2428  N   TYR A 169      83.830  98.060 156.070  1.00  0.00           N
ATOM   2429  HN  TYR A 169      83.740  98.910 156.580  1.00  0.00           H
ATOM   2430  CA  TYR A 169      85.170  97.810 155.650  1.00  0.00           C
ATOM   2431  HA  TYR A 169      85.130  97.470 154.620  1.00  0.00           H
ATOM   2432  CB  TYR A 169      85.880  99.200 155.530  1.00  0.00           C
ATOM   2433  HB1 TYR A 169      85.370  99.820 154.770  1.00  0.00           H
ATOM   2434  HB2 TYR A 169      85.540  99.600 156.520  1.00  0.00           H
ATOM   2435  CG  TYR A 169      87.350  99.300 155.270  1.00  0.00           C
ATOM   2436  CD1 TYR A 169      87.890  99.050 154.050  1.00  0.00           C
ATOM   2437  HD1 TYR A 169      87.330  99.130 153.130  1.00  0.00           H
ATOM   2438  CE1 TYR A 169      89.240  98.950 153.850  1.00  0.00           C
ATOM   2439  HE1 TYR A 169      89.720  98.850 152.890  1.00  0.00           H
ATOM   2440  CZ  TYR A 169      90.150  99.050 154.920  1.00  0.00           C
ATOM   2441  OH  TYR A 169      91.520  99.020 154.760  1.00  0.00           O
ATOM   2442  HH  TYR A 169      92.010  99.350 155.510  1.00  0.00           H
ATOM   2443  CD2 TYR A 169      88.210  99.360 156.390  1.00  0.00           C
ATOM   2444  HD2 TYR A 169      87.760  99.400 157.360  1.00  0.00           H
ATOM   2445  CE2 TYR A 169      89.600  99.280 156.260  1.00  0.00           C
ATOM   2446  HE2 TYR A 169      90.250  99.310 157.120  1.00  0.00           H
ATOM   2447  C   TYR A 169      85.950  96.780 156.460  1.00  0.00           C
ATOM   2448  O   TYR A 169      85.590  96.540 157.620  1.00  0.00           O
ATOM   2449  N   ARG A 170      86.870  95.970 155.790  1.00  0.00           N
ATOM   2450  HN  ARG A 170      87.000  96.210 154.830  1.00  0.00           H
ATOM   2451  CA  ARG A 170      87.750  95.020 156.440  1.00  0.00           C
ATOM   2452  HA  ARG A 170      87.680  95.160 157.510  1.00  0.00           H
ATOM   2453  CB  ARG A 170      87.230  93.540 156.100  1.00  0.00           C
ATOM   2454  HB1 ARG A 170      86.200  93.440 156.520  1.00  0.00           H
ATOM   2455  HB2 ARG A 170      87.130  93.330 155.010  1.00  0.00           H
ATOM   2456  CG  ARG A 170      87.860  92.350 156.860  1.00  0.00           C
ATOM   2457  HG1 ARG A 170      87.980  92.510 157.950  1.00  0.00           H
ATOM   2458  HG2 ARG A 170      88.890  92.110 156.530  1.00  0.00           H
ATOM   2459  CD  ARG A 170      86.910  91.140 156.790  1.00  0.00           C
ATOM   2460  HD1 ARG A 170      85.870  91.420 157.070  1.00  0.00           H
ATOM   2461  HD2 ARG A 170      87.290  90.370 157.500  1.00  0.00           H
ATOM   2462  NE  ARG A 170      86.810  90.640 155.350  1.00  0.00           N
ATOM   2463  HE  ARG A 170      86.030  90.920 154.800  1.00  0.00           H
ATOM   2464  CZ  ARG A 170      87.780  90.040 154.760  1.00  0.00           C
ATOM   2465  NH1 ARG A 170      88.850  89.520 155.360  1.00  0.00           N
ATOM   2466 HH11 ARG A 170      89.460  88.910 154.850  1.00  0.00           H
ATOM   2467 HH12 ARG A 170      89.050  89.650 156.330  1.00  0.00           H
ATOM   2468  NH2 ARG A 170      87.670  89.910 153.440  1.00  0.00           N
ATOM   2469 HH21 ARG A 170      88.450  89.510 152.950  1.00  0.00           H
ATOM   2470 HH22 ARG A 170      87.010  90.340 152.830  1.00  0.00           H
ATOM   2471  C   ARG A 170      89.170  95.280 156.100  1.00  0.00           C
ATOM   2472  O   ARG A 170      89.530  95.260 154.910  1.00  0.00           O
ATOM   2473  N   GLY A 171      90.160  95.510 157.030  1.00  0.00           N
ATOM   2474  HN  GLY A 171      89.990  95.270 157.980  1.00  0.00           H
ATOM   2475  CA  GLY A 171      91.450  96.080 156.660  1.00  0.00           C
ATOM   2476  HA1 GLY A 171      91.460  96.530 155.680  1.00  0.00           H
ATOM   2477  HA2 GLY A 171      92.130  95.250 156.820  1.00  0.00           H
ATOM   2478  C   GLY A 171      91.860  97.140 157.700  1.00  0.00           C
ATOM   2479  O   GLY A 171      91.140  97.490 158.580  1.00  0.00           O
ATOM   2480  N   TYR A 172      93.130  97.700 157.500  1.00  0.00           N
ATOM   2481  HN  TYR A 172      93.610  97.560 156.640  1.00  0.00           H
ATOM   2482  CA  TYR A 172      93.700  98.720 158.300  1.00  0.00           C
ATOM   2483  HA  TYR A 172      93.470  98.480 159.330  1.00  0.00           H
ATOM   2484  CB  TYR A 172      95.170  98.710 158.250  1.00  0.00           C
ATOM   2485  HB1 TYR A 172      95.450  98.830 157.180  1.00  0.00           H
ATOM   2486  HB2 TYR A 172      95.600  99.530 158.850  1.00  0.00           H
ATOM   2487  CG  TYR A 172      95.780  97.360 158.830  1.00  0.00           C
ATOM   2488  CD1 TYR A 172      96.130  96.280 158.020  1.00  0.00           C
ATOM   2489  HD1 TYR A 172      95.980  96.340 156.960  1.00  0.00           H
ATOM   2490  CE1 TYR A 172      96.690  95.090 158.670  1.00  0.00           C
ATOM   2491  HE1 TYR A 172      96.960  94.250 158.060  1.00  0.00           H
ATOM   2492  CZ  TYR A 172      96.880  95.020 160.060  1.00  0.00           C
ATOM   2493  OH  TYR A 172      97.440  93.780 160.560  1.00  0.00           O
ATOM   2494  HH  TYR A 172      97.380  93.850 161.520  1.00  0.00           H
ATOM   2495  CD2 TYR A 172      96.070  97.270 160.200  1.00  0.00           C
ATOM   2496  HD2 TYR A 172      95.610  98.000 160.850  1.00  0.00           H
ATOM   2497  CE2 TYR A 172      96.620  96.150 160.810  1.00  0.00           C
ATOM   2498  HE2 TYR A 172      96.920  96.150 161.850  1.00  0.00           H
ATOM   2499  C   TYR A 172      93.260 100.120 157.920  1.00  0.00           C
ATOM   2500  O   TYR A 172      93.030 100.390 156.760  1.00  0.00           O
ATOM   2501  N   ILE A 173      93.080 101.080 158.840  1.00  0.00           N
ATOM   2502  HN  ILE A 173      93.130 100.760 159.780  1.00  0.00           H
ATOM   2503  CA  ILE A 173      93.030 102.520 158.590  1.00  0.00           C
ATOM   2504  HA  ILE A 173      93.340 102.740 157.580  1.00  0.00           H
ATOM   2505  CB  ILE A 173      91.700 103.070 158.950  1.00  0.00           C
ATOM   2506  HB  ILE A 173      91.440 102.750 159.980  1.00  0.00           H
ATOM   2507  CG2 ILE A 173      91.740 104.580 158.740  1.00  0.00           C
ATOM   2508 HG21 ILE A 173      92.470 105.160 159.350  1.00  0.00           H
ATOM   2509 HG22 ILE A 173      91.890 104.800 157.660  1.00  0.00           H
ATOM   2510 HG23 ILE A 173      90.740 104.970 158.990  1.00  0.00           H
ATOM   2511  CG1 ILE A 173      90.710 102.270 158.040  1.00  0.00           C
ATOM   2512 HG11 ILE A 173      90.700 101.220 158.400  1.00  0.00           H
ATOM   2513 HG12 ILE A 173      91.160 102.260 157.030  1.00  0.00           H
ATOM   2514  CD  ILE A 173      89.250 102.740 157.760  1.00  0.00           C
ATOM   2515  HD1 ILE A 173      89.170 103.660 157.140  1.00  0.00           H
ATOM   2516  HD2 ILE A 173      88.780 101.930 157.170  1.00  0.00           H
ATOM   2517  HD3 ILE A 173      88.740 102.890 158.740  1.00  0.00           H
ATOM   2518  C   ILE A 173      94.110 103.120 159.440  1.00  0.00           C
ATOM   2519  O   ILE A 173      94.270 102.740 160.620  1.00  0.00           O
ATOM   2520  N   GLU A 174      94.930 104.040 158.890  1.00  0.00           N
ATOM   2521  HN  GLU A 174      94.940 104.180 157.900  1.00  0.00           H
ATOM   2522  CA  GLU A 174      95.820 104.910 159.640  1.00  0.00           C
ATOM   2523  HA  GLU A 174      95.490 105.010 160.660  1.00  0.00           H
ATOM   2524  CB  GLU A 174      97.200 104.240 159.670  1.00  0.00           C
ATOM   2525  HB1 GLU A 174      97.100 103.130 159.690  1.00  0.00           H
ATOM   2526  HB2 GLU A 174      97.770 104.440 158.740  1.00  0.00           H
ATOM   2527  CG  GLU A 174      98.040 104.540 160.960  1.00  0.00           C
ATOM   2528  HG1 GLU A 174      97.840 103.860 161.810  1.00  0.00           H
ATOM   2529  HG2 GLU A 174      97.840 105.530 161.430  1.00  0.00           H
ATOM   2530  CD  GLU A 174      99.560 104.470 160.780  1.00  0.00           C
ATOM   2531  OE1 GLU A 174     100.330 105.250 161.390  1.00  0.00           O
ATOM   2532  OE2 GLU A 174      99.980 103.570 160.030  1.00  0.00           O
ATOM   2533  C   GLU A 174      95.830 106.280 158.980  1.00  0.00           C
ATOM   2534  O   GLU A 174      95.590 106.420 157.790  1.00  0.00           O
ATOM   2535  N   HIS A 175      96.190 107.360 159.800  1.00  0.00           N
ATOM   2536  HN  HIS A 175      96.180 107.100 160.760  1.00  0.00           H
ATOM   2537  CA  HIS A 175      96.540 108.690 159.260  1.00  0.00           C
ATOM   2538  HA  HIS A 175      97.000 109.280 160.040  1.00  0.00           H
ATOM   2539  CB  HIS A 175      97.600 108.600 158.060  1.00  0.00           C
ATOM   2540  HB1 HIS A 175      98.570 108.160 158.400  1.00  0.00           H
ATOM   2541  HB2 HIS A 175      97.280 107.970 157.210  1.00  0.00           H
ATOM   2542  ND1 HIS A 175      99.150 110.530 157.700  1.00  0.00           N
ATOM   2543  CG  HIS A 175      97.940 109.950 157.360  1.00  0.00           C
ATOM   2544  CE1 HIS A 175      99.300 111.530 156.830  1.00  0.00           C
ATOM   2545  HE1 HIS A 175     100.290 112.000 156.800  1.00  0.00           H
ATOM   2546  NE2 HIS A 175      98.260 111.590 155.960  1.00  0.00           N
ATOM   2547  HE2 HIS A 175      98.010 112.450 155.530  1.00  0.00           H
ATOM   2548  CD2 HIS A 175      97.380 110.590 156.270  1.00  0.00           C
ATOM   2549  HD2 HIS A 175      96.460 110.330 155.770  1.00  0.00           H
ATOM   2550  C   HIS A 175      95.240 109.440 158.850  1.00  0.00           C
ATOM   2551  O   HIS A 175      95.030 110.120 157.860  1.00  0.00           O
ATOM   2552  N   PHE A 176      94.150 109.200 159.650  1.00  0.00           N
ATOM   2553  HN  PHE A 176      94.160 108.710 160.510  1.00  0.00           H
ATOM   2554  CA  PHE A 176      92.860 109.810 159.380  1.00  0.00           C
ATOM   2555  HA  PHE A 176      92.550 109.470 158.400  1.00  0.00           H
ATOM   2556  CB  PHE A 176      91.840 109.190 160.300  1.00  0.00           C
ATOM   2557  HB1 PHE A 176      92.010 108.100 160.290  1.00  0.00           H
ATOM   2558  HB2 PHE A 176      92.080 109.500 161.340  1.00  0.00           H
ATOM   2559  CG  PHE A 176      90.460 109.480 159.910  1.00  0.00           C
ATOM   2560  CD1 PHE A 176      89.680 108.650 159.100  1.00  0.00           C
ATOM   2561  HD1 PHE A 176      90.190 107.720 158.880  1.00  0.00           H
ATOM   2562  CE1 PHE A 176      88.450 109.150 158.580  1.00  0.00           C
ATOM   2563  HE1 PHE A 176      87.900 108.580 157.840  1.00  0.00           H
ATOM   2564  CZ  PHE A 176      87.930 110.340 159.040  1.00  0.00           C
ATOM   2565  HZ  PHE A 176      87.010 110.680 158.580  1.00  0.00           H
ATOM   2566  CD2 PHE A 176      89.820 110.630 160.420  1.00  0.00           C
ATOM   2567  HD2 PHE A 176      90.460 111.270 161.010  1.00  0.00           H
ATOM   2568  CE2 PHE A 176      88.550 111.050 160.050  1.00  0.00           C
ATOM   2569  HE2 PHE A 176      88.100 111.960 160.420  1.00  0.00           H
ATOM   2570  C   PHE A 176      92.880 111.340 159.480  1.00  0.00           C
ATOM   2571  O   PHE A 176      93.070 111.880 160.530  1.00  0.00           O
ATOM   2572  N   SER A 177      92.810 111.990 158.300  1.00  0.00           N
ATOM   2573  HN  SER A 177      92.710 111.580 157.390  1.00  0.00           H
ATOM   2574  CA  SER A 177      92.880 113.450 158.330  1.00  0.00           C
ATOM   2575  HA  SER A 177      92.730 113.800 159.340  1.00  0.00           H
ATOM   2576  CB  SER A 177      94.130 114.080 157.760  1.00  0.00           C
ATOM   2577  HB1 SER A 177      94.320 115.100 158.180  1.00  0.00           H
ATOM   2578  HB2 SER A 177      94.130 114.350 156.680  1.00  0.00           H
ATOM   2579  OG  SER A 177      95.220 113.210 157.940  1.00  0.00           O
ATOM   2580  HG1 SER A 177      94.950 112.340 157.630  1.00  0.00           H
ATOM   2581  C   SER A 177      91.750 114.000 157.510  1.00  0.00           C
ATOM   2582  O   SER A 177      91.580 113.650 156.340  1.00  0.00           O
ATOM   2583  N   LEU A 178      91.000 114.900 158.190  1.00  0.00           N
ATOM   2584  HN  LEU A 178      91.190 115.000 159.170  1.00  0.00           H
ATOM   2585  CA  LEU A 178      89.930 115.700 157.620  1.00  0.00           C
ATOM   2586  HA  LEU A 178      89.880 115.670 156.540  1.00  0.00           H
ATOM   2587  CB  LEU A 178      88.570 115.190 158.260  1.00  0.00           C
ATOM   2588  HB1 LEU A 178      88.420 114.140 157.910  1.00  0.00           H
ATOM   2589  HB2 LEU A 178      88.550 115.260 159.370  1.00  0.00           H
ATOM   2590  CG  LEU A 178      87.290 116.100 157.690  1.00  0.00           C
ATOM   2591  HG  LEU A 178      87.400 117.160 157.980  1.00  0.00           H
ATOM   2592  CD1 LEU A 178      87.130 115.930 156.130  1.00  0.00           C
ATOM   2593 HD11 LEU A 178      86.850 114.920 155.770  1.00  0.00           H
ATOM   2594 HD12 LEU A 178      86.440 116.740 155.790  1.00  0.00           H
ATOM   2595 HD13 LEU A 178      88.150 116.160 155.750  1.00  0.00           H
ATOM   2596  CD2 LEU A 178      85.990 115.630 158.380  1.00  0.00           C
ATOM   2597 HD21 LEU A 178      85.200 116.410 158.310  1.00  0.00           H
ATOM   2598 HD22 LEU A 178      85.640 114.730 157.830  1.00  0.00           H
ATOM   2599 HD23 LEU A 178      86.130 115.320 159.440  1.00  0.00           H
ATOM   2600  C   LEU A 178      90.210 117.180 157.920  1.00  0.00           C
ATOM   2601  O   LEU A 178      90.340 117.590 159.050  1.00  0.00           O
ATOM   2602  N   TRP A 179      90.200 118.050 156.870  1.00  0.00           N
ATOM   2603  HN  TRP A 179      90.110 117.690 155.950  1.00  0.00           H
ATOM   2604  CA  TRP A 179      90.540 119.430 157.020  1.00  0.00           C
ATOM   2605  HA  TRP A 179      90.680 119.710 158.060  1.00  0.00           H
ATOM   2606  CB  TRP A 179      91.910 119.770 156.310  1.00  0.00           C
ATOM   2607  HB1 TRP A 179      91.850 119.770 155.200  1.00  0.00           H
ATOM   2608  HB2 TRP A 179      92.060 120.830 156.610  1.00  0.00           H
ATOM   2609  CG  TRP A 179      93.200 119.080 156.780  1.00  0.00           C
ATOM   2610  CD1 TRP A 179      93.360 118.640 158.070  1.00  0.00           C
ATOM   2611  HD1 TRP A 179      92.730 118.790 158.930  1.00  0.00           H
ATOM   2612  NE1 TRP A 179      94.620 117.910 158.120  1.00  0.00           N
ATOM   2613  HE1 TRP A 179      95.210 117.810 158.890  1.00  0.00           H
ATOM   2614  CE2 TRP A 179      95.140 117.930 156.910  1.00  0.00           C
ATOM   2615  CD2 TRP A 179      94.230 118.560 156.020  1.00  0.00           C
ATOM   2616  CE3 TRP A 179      94.570 118.670 154.610  1.00  0.00           C
ATOM   2617  HE3 TRP A 179      93.990 119.300 153.960  1.00  0.00           H
ATOM   2618  CZ3 TRP A 179      95.660 118.010 154.160  1.00  0.00           C
ATOM   2619  HZ3 TRP A 179      95.870 117.990 153.100  1.00  0.00           H
ATOM   2620  CZ2 TRP A 179      96.290 117.330 156.390  1.00  0.00           C
ATOM   2621  HZ2 TRP A 179      97.010 116.840 157.020  1.00  0.00           H
ATOM   2622  CH2 TRP A 179      96.560 117.310 154.990  1.00  0.00           C
ATOM   2623  HH2 TRP A 179      97.370 116.750 154.550  1.00  0.00           H
ATOM   2624  C   TRP A 179      89.540 120.200 156.260  1.00  0.00           C
ATOM   2625  O   TRP A 179      88.690 119.570 155.550  1.00  0.00           O
ATOM   2626  N   LYS A 180      89.350 121.530 156.560  1.00  0.00           N
ATOM   2627  HN  LYS A 180      90.000 122.140 157.000  1.00  0.00           H
ATOM   2628  CA  LYS A 180      88.170 122.330 156.180  1.00  0.00           C
ATOM   2629  HA  LYS A 180      87.360 121.660 155.930  1.00  0.00           H
ATOM   2630  CB  LYS A 180      87.660 123.300 157.250  1.00  0.00           C
ATOM   2631  HB1 LYS A 180      86.730 123.780 156.870  1.00  0.00           H
ATOM   2632  HB2 LYS A 180      87.310 122.690 158.110  1.00  0.00           H
ATOM   2633  CG  LYS A 180      88.700 124.210 157.850  1.00  0.00           C
ATOM   2634  HG1 LYS A 180      89.080 125.000 157.170  1.00  0.00           H
ATOM   2635  HG2 LYS A 180      89.620 123.660 158.140  1.00  0.00           H
ATOM   2636  CD  LYS A 180      88.490 125.020 159.230  1.00  0.00           C
ATOM   2637  HD1 LYS A 180      89.440 125.580 159.240  1.00  0.00           H
ATOM   2638  HD2 LYS A 180      88.450 124.300 160.070  1.00  0.00           H
ATOM   2639  CE  LYS A 180      87.280 125.980 159.310  1.00  0.00           C
ATOM   2640  HE1 LYS A 180      87.140 126.460 160.300  1.00  0.00           H
ATOM   2641  HE2 LYS A 180      86.380 125.410 159.020  1.00  0.00           H
ATOM   2642  NZ  LYS A 180      87.370 127.140 158.350  1.00  0.00           N
ATOM   2643  HZ1 LYS A 180      86.450 127.600 158.230  1.00  0.00           H
ATOM   2644  HZ2 LYS A 180      88.000 127.920 158.630  1.00  0.00           H
ATOM   2645  HZ3 LYS A 180      87.580 126.770 157.400  1.00  0.00           H
ATOM   2646  C   LYS A 180      88.350 123.220 154.880  1.00  0.00           C
ATOM   2647  O   LYS A 180      87.400 123.920 154.560  1.00  0.00           O
ATOM   2648  N   VAL A 181      89.510 123.080 154.220  1.00  0.00           N
ATOM   2649  HN  VAL A 181      90.220 122.470 154.560  1.00  0.00           H
ATOM   2650  CA  VAL A 181      89.870 123.780 153.060  1.00  0.00           C
ATOM   2651  HA  VAL A 181      89.020 124.320 152.660  1.00  0.00           H
ATOM   2652  CB  VAL A 181      90.970 124.810 153.250  1.00  0.00           C
ATOM   2653  HB  VAL A 181      90.960 125.430 152.330  1.00  0.00           H
ATOM   2654  CG1 VAL A 181      90.690 125.760 154.450  1.00  0.00           C
ATOM   2655 HG11 VAL A 181      91.360 126.640 154.330  1.00  0.00           H
ATOM   2656 HG12 VAL A 181      89.650 126.110 154.330  1.00  0.00           H
ATOM   2657 HG13 VAL A 181      90.940 125.290 155.430  1.00  0.00           H
ATOM   2658  CG2 VAL A 181      92.360 124.160 153.430  1.00  0.00           C
ATOM   2659 HG21 VAL A 181      92.310 123.480 154.300  1.00  0.00           H
ATOM   2660 HG22 VAL A 181      92.730 123.530 152.580  1.00  0.00           H
ATOM   2661 HG23 VAL A 181      93.200 124.820 153.740  1.00  0.00           H
ATOM   2662  C   VAL A 181      90.190 122.710 151.960  1.00  0.00           C
ATOM   2663  O   VAL A 181      90.110 121.490 152.110  1.00  0.00           O
ATOM   2664  N   ALA A 182      90.610 123.170 150.780  1.00  0.00           N
ATOM   2665  HN  ALA A 182      90.500 124.140 150.600  1.00  0.00           H
ATOM   2666  CA  ALA A 182      91.020 122.280 149.740  1.00  0.00           C
ATOM   2667  HA  ALA A 182      90.690 121.270 149.930  1.00  0.00           H
ATOM   2668  CB  ALA A 182      90.100 122.820 148.540  1.00  0.00           C
ATOM   2669  HB1 ALA A 182      89.080 122.410 148.700  1.00  0.00           H
ATOM   2670  HB2 ALA A 182      90.000 123.920 148.530  1.00  0.00           H
ATOM   2671  HB3 ALA A 182      90.420 122.450 147.540  1.00  0.00           H
ATOM   2672  C   ALA A 182      92.450 122.320 149.400  1.00  0.00           C
ATOM   2673  O   ALA A 182      92.920 123.330 148.990  1.00  0.00           O
ATOM   2674  N   ARG A 183      93.270 121.210 149.530  1.00  0.00           N
ATOM   2675  HN  ARG A 183      92.980 120.360 149.960  1.00  0.00           H
ATOM   2676  CA  ARG A 183      94.630 121.200 149.100  1.00  0.00           C
ATOM   2677  HA  ARG A 183      94.990 122.210 149.150  1.00  0.00           H
ATOM   2678  CB  ARG A 183      95.480 120.380 150.100  1.00  0.00           C
ATOM   2679  HB1 ARG A 183      95.300 119.310 149.870  1.00  0.00           H
ATOM   2680  HB2 ARG A 183      96.560 120.580 149.930  1.00  0.00           H
ATOM   2681  CG  ARG A 183      95.380 120.690 151.540  1.00  0.00           C
ATOM   2682  HG1 ARG A 183      96.110 120.110 152.150  1.00  0.00           H
ATOM   2683  HG2 ARG A 183      94.360 120.310 151.750  1.00  0.00           H
ATOM   2684  CD  ARG A 183      95.490 122.090 151.970  1.00  0.00           C
ATOM   2685  HD1 ARG A 183      94.560 122.690 151.910  1.00  0.00           H
ATOM   2686  HD2 ARG A 183      96.230 122.480 151.240  1.00  0.00           H
ATOM   2687  NE  ARG A 183      96.030 122.150 153.420  1.00  0.00           N
ATOM   2688  HE  ARG A 183      96.760 121.500 153.650  1.00  0.00           H
ATOM   2689  CZ  ARG A 183      95.840 123.140 154.230  1.00  0.00           C
ATOM   2690  NH1 ARG A 183      95.690 124.350 153.760  1.00  0.00           N
ATOM   2691 HH11 ARG A 183      95.560 125.090 154.420  1.00  0.00           H
ATOM   2692 HH12 ARG A 183      95.940 124.590 152.830  1.00  0.00           H
ATOM   2693  NH2 ARG A 183      95.790 123.010 155.540  1.00  0.00           N
ATOM   2694 HH21 ARG A 183      96.190 123.780 156.040  1.00  0.00           H
ATOM   2695 HH22 ARG A 183      96.110 122.120 155.870  1.00  0.00           H
ATOM   2696  C   ARG A 183      94.740 120.800 147.590  1.00  0.00           C
ATOM   2697  O   ARG A 183      93.950 119.980 147.070  1.00  0.00           O
ATOM   2698  N   THR A 184      95.670 121.380 146.900  1.00  0.00           N
ATOM   2699  HN  THR A 184      96.190 122.110 147.330  1.00  0.00           H
ATOM   2700  CA  THR A 184      96.240 120.990 145.610  1.00  0.00           C
ATOM   2701  HA  THR A 184      95.410 120.990 144.920  1.00  0.00           H
ATOM   2702  CB  THR A 184      97.280 122.020 145.030  1.00  0.00           C
ATOM   2703  HB  THR A 184      97.750 121.660 144.080  1.00  0.00           H
ATOM   2704  OG1 THR A 184      98.270 122.260 146.010  1.00  0.00           O
ATOM   2705  HG1 THR A 184      97.850 122.400 146.860  1.00  0.00           H
ATOM   2706  CG2 THR A 184      96.570 123.350 144.780  1.00  0.00           C
ATOM   2707 HG21 THR A 184      96.140 123.680 145.760  1.00  0.00           H
ATOM   2708 HG22 THR A 184      97.070 124.220 144.310  1.00  0.00           H
ATOM   2709 HG23 THR A 184      95.730 123.120 144.090  1.00  0.00           H
ATOM   2710  C   THR A 184      96.970 119.660 145.630  1.00  0.00           C
ATOM   2711  O   THR A 184      97.450 119.240 146.710  1.00  0.00           O
ATOM   2712  N   GLN A 185      97.160 118.980 144.430  1.00  0.00           N
ATOM   2713  HN  GLN A 185      96.780 119.390 143.610  1.00  0.00           H
ATOM   2714  CA  GLN A 185      98.000 117.780 144.260  1.00  0.00           C
ATOM   2715  HA  GLN A 185      97.530 116.910 144.690  1.00  0.00           H
ATOM   2716  CB  GLN A 185      97.970 117.310 142.740  1.00  0.00           C
ATOM   2717  HB1 GLN A 185      96.910 116.990 142.850  1.00  0.00           H
ATOM   2718  HB2 GLN A 185      98.130 118.200 142.090  1.00  0.00           H
ATOM   2719  CG  GLN A 185      98.840 116.200 142.470  1.00  0.00           C
ATOM   2720  HG1 GLN A 185      98.830 115.410 143.250  1.00  0.00           H
ATOM   2721  HG2 GLN A 185      99.880 116.560 142.390  1.00  0.00           H
ATOM   2722  CD  GLN A 185      98.630 115.590 141.100  1.00  0.00           C
ATOM   2723  OE1 GLN A 185      98.470 116.400 140.180  1.00  0.00           O
ATOM   2724  NE2 GLN A 185      98.670 114.230 140.940  1.00  0.00           N
ATOM   2725 HE21 GLN A 185      99.000 113.570 141.620  1.00  0.00           H
ATOM   2726 HE22 GLN A 185      98.860 113.900 140.020  1.00  0.00           H
ATOM   2727  C   GLN A 185      99.370 117.880 144.800  1.00  0.00           C
ATOM   2728  O   GLN A 185      99.870 116.890 145.310  1.00  0.00           O
ATOM   2729  N   ARG A 186     100.170 118.960 144.600  1.00  0.00           N
ATOM   2730  HN  ARG A 186      99.830 119.640 143.950  1.00  0.00           H
ATOM   2731  CA  ARG A 186     101.540 119.130 145.180  1.00  0.00           C
ATOM   2732  HA  ARG A 186     102.070 118.230 144.920  1.00  0.00           H
ATOM   2733  CB  ARG A 186     102.280 120.460 144.630  1.00  0.00           C
ATOM   2734  HB1 ARG A 186     102.540 120.350 143.550  1.00  0.00           H
ATOM   2735  HB2 ARG A 186     101.640 121.370 144.660  1.00  0.00           H
ATOM   2736  CG  ARG A 186     103.630 120.700 145.390  1.00  0.00           C
ATOM   2737  HG1 ARG A 186     103.460 120.880 146.470  1.00  0.00           H
ATOM   2738  HG2 ARG A 186     104.030 121.660 145.010  1.00  0.00           H
ATOM   2739  CD  ARG A 186     104.670 119.560 145.290  1.00  0.00           C
ATOM   2740  HD1 ARG A 186     105.110 119.400 144.280  1.00  0.00           H
ATOM   2741  HD2 ARG A 186     104.240 118.570 145.540  1.00  0.00           H
ATOM   2742  NE  ARG A 186     105.700 119.760 146.250  1.00  0.00           N
ATOM   2743  HE  ARG A 186     105.920 120.650 146.630  1.00  0.00           H
ATOM   2744  CZ  ARG A 186     106.460 118.690 146.640  1.00  0.00           C
ATOM   2745  NH1 ARG A 186     106.430 117.480 146.110  1.00  0.00           N
ATOM   2746 HH11 ARG A 186     106.830 116.780 146.700  1.00  0.00           H
ATOM   2747 HH12 ARG A 186     106.130 117.400 145.160  1.00  0.00           H
ATOM   2748  NH2 ARG A 186     107.370 118.910 147.540  1.00  0.00           N
ATOM   2749 HH21 ARG A 186     107.990 118.170 147.780  1.00  0.00           H
ATOM   2750 HH22 ARG A 186     107.550 119.780 147.990  1.00  0.00           H
ATOM   2751  C   ARG A 186     101.540 119.170 146.680  1.00  0.00           C
ATOM   2752  O   ARG A 186     102.360 118.640 147.440  1.00  0.00           O
ATOM   2753  N   GLU A 187     100.480 119.740 147.290  1.00  0.00           N
ATOM   2754  HN  GLU A 187      99.730 120.200 146.800  1.00  0.00           H
ATOM   2755  CA  GLU A 187     100.250 119.750 148.760  1.00  0.00           C
ATOM   2756  HA  GLU A 187     101.110 120.160 149.280  1.00  0.00           H
ATOM   2757  CB  GLU A 187      99.090 120.740 149.030  1.00  0.00           C
ATOM   2758  HB1 GLU A 187      98.190 120.590 148.390  1.00  0.00           H
ATOM   2759  HB2 GLU A 187      98.900 120.560 150.110  1.00  0.00           H
ATOM   2760  CG  GLU A 187      99.590 122.220 149.030  1.00  0.00           C
ATOM   2761  HG1 GLU A 187     100.200 122.420 148.120  1.00  0.00           H
ATOM   2762  HG2 GLU A 187     100.330 122.330 149.850  1.00  0.00           H
ATOM   2763  CD  GLU A 187      98.410 123.180 149.180  1.00  0.00           C
ATOM   2764  OE1 GLU A 187      98.560 123.980 150.130  1.00  0.00           O
ATOM   2765  OE2 GLU A 187      97.410 123.210 148.420  1.00  0.00           O
ATOM   2766  C   GLU A 187     100.040 118.350 149.190  1.00  0.00           C
ATOM   2767  O   GLU A 187     100.760 117.860 150.040  1.00  0.00           O
ATOM   2768  N   ILE A 188      99.090 117.590 148.560  1.00  0.00           N
ATOM   2769  HN  ILE A 188      98.610 117.860 147.730  1.00  0.00           H
ATOM   2770  CA  ILE A 188      98.720 116.190 148.820  1.00  0.00           C
ATOM   2771  HA  ILE A 188      98.420 116.170 149.860  1.00  0.00           H
ATOM   2772  CB  ILE A 188      97.500 115.860 147.960  1.00  0.00           C
ATOM   2773  HB  ILE A 188      97.820 116.010 146.900  1.00  0.00           H
ATOM   2774  CG2 ILE A 188      97.190 114.360 148.030  1.00  0.00           C
ATOM   2775 HG21 ILE A 188      98.020 113.680 147.730  1.00  0.00           H
ATOM   2776 HG22 ILE A 188      96.960 114.010 149.060  1.00  0.00           H
ATOM   2777 HG23 ILE A 188      96.370 113.910 147.440  1.00  0.00           H
ATOM   2778  CG1 ILE A 188      96.280 116.720 148.160  1.00  0.00           C
ATOM   2779 HG11 ILE A 188      96.480 117.820 148.220  1.00  0.00           H
ATOM   2780 HG12 ILE A 188      95.900 116.400 149.150  1.00  0.00           H
ATOM   2781  CD  ILE A 188      95.210 116.730 147.110  1.00  0.00           C
ATOM   2782  HD1 ILE A 188      95.640 117.100 146.150  1.00  0.00           H
ATOM   2783  HD2 ILE A 188      94.870 115.680 146.960  1.00  0.00           H
ATOM   2784  HD3 ILE A 188      94.330 117.370 147.350  1.00  0.00           H
ATOM   2785  C   ILE A 188      99.940 115.250 148.700  1.00  0.00           C
ATOM   2786  O   ILE A 188     100.060 114.290 149.490  1.00  0.00           O
ATOM   2787  N   LEU A 189     100.890 115.530 147.850  1.00  0.00           N
ATOM   2788  HN  LEU A 189     100.640 116.070 147.050  1.00  0.00           H
ATOM   2789  CA  LEU A 189     102.140 114.770 147.810  1.00  0.00           C
ATOM   2790  HA  LEU A 189     101.990 113.700 147.850  1.00  0.00           H
ATOM   2791  CB  LEU A 189     102.870 115.060 146.500  1.00  0.00           C
ATOM   2792  HB1 LEU A 189     102.780 116.140 146.280  1.00  0.00           H
ATOM   2793  HB2 LEU A 189     103.950 114.850 146.570  1.00  0.00           H
ATOM   2794  CG  LEU A 189     102.290 114.270 145.280  1.00  0.00           C
ATOM   2795  HG  LEU A 189     101.180 114.300 145.360  1.00  0.00           H
ATOM   2796  CD1 LEU A 189     102.770 114.860 143.970  1.00  0.00           C
ATOM   2797 HD11 LEU A 189     103.790 115.310 143.960  1.00  0.00           H
ATOM   2798 HD12 LEU A 189     102.600 114.130 143.150  1.00  0.00           H
ATOM   2799 HD13 LEU A 189     102.140 115.750 143.780  1.00  0.00           H
ATOM   2800  CD2 LEU A 189     102.600 112.800 145.450  1.00  0.00           C
ATOM   2801 HD21 LEU A 189     103.690 112.640 145.380  1.00  0.00           H
ATOM   2802 HD22 LEU A 189     102.290 112.470 146.460  1.00  0.00           H
ATOM   2803 HD23 LEU A 189     102.030 112.250 144.660  1.00  0.00           H
ATOM   2804  C   LEU A 189     103.030 115.060 148.970  1.00  0.00           C
ATOM   2805  O   LEU A 189     103.650 114.140 149.490  1.00  0.00           O
ATOM   2806  N   SER A 190     103.140 116.300 149.430  1.00  0.00           N
ATOM   2807  HN  SER A 190     102.610 117.020 148.980  1.00  0.00           H
ATOM   2808  CA  SER A 190     103.880 116.790 150.630  1.00  0.00           C
ATOM   2809  HA  SER A 190     104.850 116.300 150.630  1.00  0.00           H
ATOM   2810  CB  SER A 190     103.840 118.330 150.870  1.00  0.00           C
ATOM   2811  HB1 SER A 190     104.650 118.500 151.610  1.00  0.00           H
ATOM   2812  HB2 SER A 190     102.890 118.660 151.350  1.00  0.00           H
ATOM   2813  OG  SER A 190     104.170 119.040 149.680  1.00  0.00           O
ATOM   2814  HG1 SER A 190     103.550 118.800 148.990  1.00  0.00           H
ATOM   2815  C   SER A 190     103.310 116.090 151.870  1.00  0.00           C
ATOM   2816  O   SER A 190     103.930 115.510 152.680  1.00  0.00           O
ATOM   2817  N   ASP A 191     101.950 116.110 151.990  1.00  0.00           N
ATOM   2818  HN  ASP A 191     101.360 116.700 151.450  1.00  0.00           H
ATOM   2819  CA  ASP A 191     101.330 115.490 153.170  1.00  0.00           C
ATOM   2820  HA  ASP A 191     102.000 115.720 153.980  1.00  0.00           H
ATOM   2821  CB  ASP A 191      99.930 116.080 153.330  1.00  0.00           C
ATOM   2822  HB1 ASP A 191      99.310 115.970 152.420  1.00  0.00           H
ATOM   2823  HB2 ASP A 191      99.360 115.670 154.200  1.00  0.00           H
ATOM   2824  CG  ASP A 191      99.990 117.580 153.750  1.00  0.00           C
ATOM   2825  OD1 ASP A 191     100.780 117.950 154.620  1.00  0.00           O
ATOM   2826  OD2 ASP A 191      99.200 118.330 153.070  1.00  0.00           O
ATOM   2827  C   ASP A 191     101.420 113.900 153.190  1.00  0.00           C
ATOM   2828  O   ASP A 191     101.410 113.280 154.290  1.00  0.00           O
ATOM   2829  N   MET A 192     101.480 113.260 152.000  1.00  0.00           N
ATOM   2830  HN  MET A 192     101.290 113.780 151.170  1.00  0.00           H
ATOM   2831  CA  MET A 192     101.760 111.870 151.870  1.00  0.00           C
ATOM   2832  HA  MET A 192     100.990 111.340 152.420  1.00  0.00           H
ATOM   2833  CB  MET A 192     101.510 111.520 150.360  1.00  0.00           C
ATOM   2834  HB1 MET A 192     100.460 111.790 150.140  1.00  0.00           H
ATOM   2835  HB2 MET A 192     102.160 112.140 149.700  1.00  0.00           H
ATOM   2836  CG  MET A 192     101.740 110.100 149.970  1.00  0.00           C
ATOM   2837  HG1 MET A 192     101.080 109.420 150.560  1.00  0.00           H
ATOM   2838  HG2 MET A 192     102.780 109.820 150.260  1.00  0.00           H
ATOM   2839  SD  MET A 192     101.410 109.760 148.240  1.00  0.00           S
ATOM   2840  CE  MET A 192     102.000 108.020 148.310  1.00  0.00           C
ATOM   2841  HE1 MET A 192     101.230 107.410 148.840  1.00  0.00           H
ATOM   2842  HE2 MET A 192     102.180 107.580 147.310  1.00  0.00           H
ATOM   2843  HE3 MET A 192     102.920 107.890 148.930  1.00  0.00           H
ATOM   2844  C   MET A 192     103.160 111.440 152.370  1.00  0.00           C
ATOM   2845  O   MET A 192     103.300 110.350 152.930  1.00  0.00           O
ATOM   2846  N   GLU A 193     104.140 112.330 152.120  1.00  0.00           N
ATOM   2847  HN  GLU A 193     103.940 113.080 151.500  1.00  0.00           H
ATOM   2848  CA  GLU A 193     105.530 112.120 152.600  1.00  0.00           C
ATOM   2849  HA  GLU A 193     105.950 111.300 152.040  1.00  0.00           H
ATOM   2850  CB  GLU A 193     106.540 113.300 152.250  1.00  0.00           C
ATOM   2851  HB1 GLU A 193     106.230 114.320 152.570  1.00  0.00           H
ATOM   2852  HB2 GLU A 193     107.490 113.120 152.800  1.00  0.00           H
ATOM   2853  CG  GLU A 193     107.070 113.490 150.790  1.00  0.00           C
ATOM   2854  HG1 GLU A 193     106.370 113.980 150.090  1.00  0.00           H
ATOM   2855  HG2 GLU A 193     107.150 112.450 150.390  1.00  0.00           H
ATOM   2856  CD  GLU A 193     108.390 114.280 150.760  1.00  0.00           C
ATOM   2857  OE1 GLU A 193     108.390 115.520 151.100  1.00  0.00           O
ATOM   2858  OE2 GLU A 193     109.440 113.690 150.490  1.00  0.00           O
ATOM   2859  C   GLU A 193     105.610 111.920 154.110  1.00  0.00           C
ATOM   2860  O   GLU A 193     106.180 110.940 154.550  1.00  0.00           O
ATOM   2861  N   THR A 194     105.010 112.860 154.870  1.00  0.00           N
ATOM   2862  HN  THR A 194     104.440 113.570 154.460  1.00  0.00           H
ATOM   2863  CA  THR A 194     105.340 113.040 156.240  1.00  0.00           C
ATOM   2864  HA  THR A 194     106.300 112.570 156.430  1.00  0.00           H
ATOM   2865  CB  THR A 194     105.240 114.530 156.680  1.00  0.00           C
ATOM   2866  HB  THR A 194     104.820 114.680 157.700  1.00  0.00           H
ATOM   2867  OG1 THR A 194     104.430 115.290 155.820  1.00  0.00           O
ATOM   2868  HG1 THR A 194     103.530 115.130 156.090  1.00  0.00           H
ATOM   2869  CG2 THR A 194     106.640 115.030 156.590  1.00  0.00           C
ATOM   2870 HG21 THR A 194     106.620 116.130 156.790  1.00  0.00           H
ATOM   2871 HG22 THR A 194     107.390 114.630 157.300  1.00  0.00           H
ATOM   2872 HG23 THR A 194     107.100 114.900 155.590  1.00  0.00           H
ATOM   2873  C   THR A 194     104.500 112.250 157.220  1.00  0.00           C
ATOM   2874  O   THR A 194     104.800 112.240 158.430  1.00  0.00           O
ATOM   2875  N   HIS A 195     103.450 111.600 156.700  1.00  0.00           N
ATOM   2876  HN  HIS A 195     103.390 111.680 155.710  1.00  0.00           H
ATOM   2877  CA  HIS A 195     102.740 110.590 157.470  1.00  0.00           C
ATOM   2878  HA  HIS A 195     101.870 110.300 156.900  1.00  0.00           H
ATOM   2879  CB  HIS A 195     103.450 109.270 157.800  1.00  0.00           C
ATOM   2880  HB1 HIS A 195     104.030 109.010 156.900  1.00  0.00           H
ATOM   2881  HB2 HIS A 195     104.190 109.450 158.610  1.00  0.00           H
ATOM   2882  ND1 HIS A 195     102.830 107.420 159.300  1.00  0.00           N
ATOM   2883  CG  HIS A 195     102.660 108.070 158.110  1.00  0.00           C
ATOM   2884  CE1 HIS A 195     102.020 106.360 159.280  1.00  0.00           C
ATOM   2885  HE1 HIS A 195     101.840 105.780 160.190  1.00  0.00           H
ATOM   2886  NE2 HIS A 195     101.360 106.360 158.110  1.00  0.00           N
ATOM   2887  HE2 HIS A 195     100.790 105.600 157.800  1.00  0.00           H
ATOM   2888  CD2 HIS A 195     101.780 107.410 157.340  1.00  0.00           C
ATOM   2889  HD2 HIS A 195     101.460 107.530 156.320  1.00  0.00           H
ATOM   2890  C   HIS A 195     101.970 111.210 158.730  1.00  0.00           C
ATOM   2891  O   HIS A 195     101.650 110.520 159.750  1.00  0.00           O
ATOM   2892  N   GLY A 196     101.650 112.570 158.680  1.00  0.00           N
ATOM   2893  HN  GLY A 196     101.880 113.190 157.930  1.00  0.00           H
ATOM   2894  CA  GLY A 196     100.990 113.250 159.840  1.00  0.00           C
ATOM   2895  HA1 GLY A 196     100.360 112.530 160.350  1.00  0.00           H
ATOM   2896  HA2 GLY A 196     100.520 114.180 159.590  1.00  0.00           H
ATOM   2897  C   GLY A 196     101.760 113.740 160.910  1.00  0.00           C
ATOM   2898  O   GLY A 196     101.220 114.080 161.920  1.00  0.00           O
ATOM   2899  N   ALA A 197     103.080 114.000 160.660  1.00  0.00           N
ATOM   2900  HN  ALA A 197     103.440 113.600 159.820  1.00  0.00           H
ATOM   2901  CA  ALA A 197     104.160 114.350 161.580  1.00  0.00           C
ATOM   2902  HA  ALA A 197     103.900 114.120 162.600  1.00  0.00           H
ATOM   2903  CB  ALA A 197     105.400 113.540 161.110  1.00  0.00           C
ATOM   2904  HB1 ALA A 197     105.650 113.850 160.080  1.00  0.00           H
ATOM   2905  HB2 ALA A 197     106.290 113.610 161.770  1.00  0.00           H
ATOM   2906  HB3 ALA A 197     105.100 112.470 161.130  1.00  0.00           H
ATOM   2907  C   ALA A 197     104.470 115.880 161.740  1.00  0.00           C
ATOM   2908  O   ALA A 197     105.620 116.260 161.900  1.00  0.00           O
ATOM   2909  N   HIS A 198     103.400 116.620 161.640  1.00  0.00           N
ATOM   2910  HN  HIS A 198     102.510 116.210 161.450  1.00  0.00           H
ATOM   2911  CA  HIS A 198     103.270 118.120 161.830  1.00  0.00           C
ATOM   2912  HA  HIS A 198     104.180 118.550 162.210  1.00  0.00           H
ATOM   2913  CB  HIS A 198     102.890 118.880 160.530  1.00  0.00           C
ATOM   2914  HB1 HIS A 198     102.300 119.810 160.710  1.00  0.00           H
ATOM   2915  HB2 HIS A 198     103.850 119.250 160.110  1.00  0.00           H
ATOM   2916  ND1 HIS A 198     100.940 117.490 159.750  1.00  0.00           N
ATOM   2917  CG  HIS A 198     102.170 118.090 159.510  1.00  0.00           C
ATOM   2918  CE1 HIS A 198     100.510 116.960 158.650  1.00  0.00           C
ATOM   2919  HE1 HIS A 198      99.640 116.310 158.560  1.00  0.00           H
ATOM   2920  NE2 HIS A 198     101.420 117.140 157.660  1.00  0.00           N
ATOM   2921  HE2 HIS A 198     101.270 116.960 156.690  1.00  0.00           H
ATOM   2922  CD2 HIS A 198     102.490 117.830 158.190  1.00  0.00           C
ATOM   2923  HD2 HIS A 198     103.360 118.140 157.640  1.00  0.00           H
ATOM   2924  C   HIS A 198     102.290 118.600 162.900  1.00  0.00           C
ATOM   2925  O   HIS A 198     101.290 117.840 163.070  1.00  0.00           O
ATOM   2926  N   THR A 199     102.480 119.810 163.490  1.00  0.00           N
ATOM   2927  HN  THR A 199     103.080 120.570 163.270  1.00  0.00           H
ATOM   2928  CA  THR A 199     101.650 120.300 164.550  1.00  0.00           C
ATOM   2929  HA  THR A 199     101.450 119.590 165.350  1.00  0.00           H
ATOM   2930  CB  THR A 199     102.340 121.500 165.180  1.00  0.00           C
ATOM   2931  HB  THR A 199     101.640 122.170 165.720  1.00  0.00           H
ATOM   2932  OG1 THR A 199     102.880 122.380 164.190  1.00  0.00           O
ATOM   2933  HG1 THR A 199     103.330 123.010 164.750  1.00  0.00           H
ATOM   2934  CG2 THR A 199     103.450 121.050 166.160  1.00  0.00           C
ATOM   2935 HG21 THR A 199     104.170 121.830 166.470  1.00  0.00           H
ATOM   2936 HG22 THR A 199     102.920 120.770 167.100  1.00  0.00           H
ATOM   2937 HG23 THR A 199     104.060 120.190 165.810  1.00  0.00           H
ATOM   2938  C   THR A 199     100.330 120.860 163.960  1.00  0.00           C
ATOM   2939  O   THR A 199     100.160 121.170 162.810  1.00  0.00           O
ATOM   2940  N   ALA A 200      99.380 120.950 164.930  1.00  0.00           N
ATOM   2941  HN  ALA A 200      99.430 120.580 165.850  1.00  0.00           H
ATOM   2942  CA  ALA A 200      97.990 121.320 164.630  1.00  0.00           C
ATOM   2943  HA  ALA A 200      97.630 120.630 163.870  1.00  0.00           H
ATOM   2944  CB  ALA A 200      97.130 121.030 165.890  1.00  0.00           C
ATOM   2945  HB1 ALA A 200      97.240 121.720 166.750  1.00  0.00           H
ATOM   2946  HB2 ALA A 200      96.100 121.040 165.470  1.00  0.00           H
ATOM   2947  HB3 ALA A 200      97.350 120.050 166.360  1.00  0.00           H
ATOM   2948  C   ALA A 200      97.820 122.720 163.980  1.00  0.00           C
ATOM   2949  O   ALA A 200      98.260 123.690 164.570  1.00  0.00           O
ATOM   2950  N   LEU A 201      97.280 122.830 162.770  1.00  0.00           N
ATOM   2951  HN  LEU A 201      97.080 121.980 162.290  1.00  0.00           H
ATOM   2952  CA  LEU A 201      97.160 124.000 161.940  1.00  0.00           C
ATOM   2953  HA  LEU A 201      97.850 124.740 162.310  1.00  0.00           H
ATOM   2954  CB  LEU A 201      97.530 123.640 160.420  1.00  0.00           C
ATOM   2955  HB1 LEU A 201      96.900 122.760 160.150  1.00  0.00           H
ATOM   2956  HB2 LEU A 201      97.360 124.440 159.660  1.00  0.00           H
ATOM   2957  CG  LEU A 201      98.970 123.240 160.180  1.00  0.00           C
ATOM   2958  HG  LEU A 201      99.260 122.440 160.900  1.00  0.00           H
ATOM   2959  CD1 LEU A 201      99.230 122.670 158.770  1.00  0.00           C
ATOM   2960 HD11 LEU A 201      98.780 123.280 157.960  1.00  0.00           H
ATOM   2961 HD12 LEU A 201     100.310 122.450 158.640  1.00  0.00           H
ATOM   2962 HD13 LEU A 201      98.680 121.710 158.680  1.00  0.00           H
ATOM   2963  CD2 LEU A 201     100.010 124.430 160.380  1.00  0.00           C
ATOM   2964 HD21 LEU A 201      99.930 125.290 159.680  1.00  0.00           H
ATOM   2965 HD22 LEU A 201      99.990 124.830 161.420  1.00  0.00           H
ATOM   2966 HD23 LEU A 201     101.000 123.940 160.290  1.00  0.00           H
ATOM   2967  C   LEU A 201      95.790 124.640 162.070  1.00  0.00           C
ATOM   2968  O   LEU A 201      94.800 123.900 162.280  1.00  0.00           O
ATOM   2969  N   PRO A 202      95.520 125.930 161.730  1.00  0.00           N
ATOM   2970  CD  PRO A 202      96.550 126.860 161.370  1.00  0.00           C
ATOM   2971  HD1 PRO A 202      97.120 126.580 160.460  1.00  0.00           H
ATOM   2972  HD2 PRO A 202      97.230 126.920 162.250  1.00  0.00           H
ATOM   2973  CA  PRO A 202      94.170 126.580 161.860  1.00  0.00           C
ATOM   2974  HA  PRO A 202      93.750 126.370 162.830  1.00  0.00           H
ATOM   2975  CB  PRO A 202      94.430 128.000 161.760  1.00  0.00           C
ATOM   2976  HB1 PRO A 202      93.680 128.540 161.140  1.00  0.00           H
ATOM   2977  HB2 PRO A 202      94.410 128.380 162.810  1.00  0.00           H
ATOM   2978  CG  PRO A 202      95.800 128.180 161.170  1.00  0.00           C
ATOM   2979  HG1 PRO A 202      96.360 129.040 161.580  1.00  0.00           H
ATOM   2980  HG2 PRO A 202      95.730 128.320 160.070  1.00  0.00           H
ATOM   2981  C   PRO A 202      93.290 126.010 160.760  1.00  0.00           C
ATOM   2982  O   PRO A 202      92.140 126.120 160.980  1.00  0.00           O
ATOM   2983  N   GLN A 203      93.810 125.420 159.730  1.00  0.00           N
ATOM   2984  HN  GLN A 203      94.770 125.410 159.470  1.00  0.00           H
ATOM   2985  CA  GLN A 203      92.940 124.900 158.650  1.00  0.00           C
ATOM   2986  HA  GLN A 203      91.970 125.370 158.710  1.00  0.00           H
ATOM   2987  CB  GLN A 203      93.460 125.210 157.190  1.00  0.00           C
ATOM   2988  HB1 GLN A 203      94.500 124.810 157.180  1.00  0.00           H
ATOM   2989  HB2 GLN A 203      92.810 124.890 156.350  1.00  0.00           H
ATOM   2990  CG  GLN A 203      93.610 126.750 156.980  1.00  0.00           C
ATOM   2991  HG1 GLN A 203      94.230 127.170 157.800  1.00  0.00           H
ATOM   2992  HG2 GLN A 203      92.620 127.240 156.930  1.00  0.00           H
ATOM   2993  CD  GLN A 203      94.350 127.090 155.750  1.00  0.00           C
ATOM   2994  OE1 GLN A 203      95.270 126.430 155.320  1.00  0.00           O
ATOM   2995  NE2 GLN A 203      93.900 128.110 155.020  1.00  0.00           N
ATOM   2996 HE21 GLN A 203      93.270 128.720 155.500  1.00  0.00           H
ATOM   2997 HE22 GLN A 203      94.370 128.370 154.170  1.00  0.00           H
ATOM   2998  C   GLN A 203      92.630 123.430 158.780  1.00  0.00           C
ATOM   2999  O   GLN A 203      91.770 122.850 158.160  1.00  0.00           O
ATOM   3000  N   LEU A 204      93.320 122.820 159.760  1.00  0.00           N
ATOM   3001  HN  LEU A 204      94.070 123.230 160.260  1.00  0.00           H
ATOM   3002  CA  LEU A 204      93.150 121.450 160.110  1.00  0.00           C
ATOM   3003  HA  LEU A 204      92.870 120.970 159.180  1.00  0.00           H
ATOM   3004  CB  LEU A 204      94.430 120.720 160.580  1.00  0.00           C
ATOM   3005  HB1 LEU A 204      95.060 120.370 159.730  1.00  0.00           H
ATOM   3006  HB2 LEU A 204      94.970 121.510 161.140  1.00  0.00           H
ATOM   3007  CG  LEU A 204      94.420 119.540 161.510  1.00  0.00           C
ATOM   3008  HG  LEU A 204      93.820 118.700 161.090  1.00  0.00           H
ATOM   3009  CD1 LEU A 204      95.890 119.060 161.550  1.00  0.00           C
ATOM   3010 HD11 LEU A 204      96.610 119.880 161.720  1.00  0.00           H
ATOM   3011 HD12 LEU A 204      96.130 118.350 162.370  1.00  0.00           H
ATOM   3012 HD13 LEU A 204      96.170 118.630 160.560  1.00  0.00           H
ATOM   3013  CD2 LEU A 204      94.180 119.860 163.040  1.00  0.00           C
ATOM   3014 HD21 LEU A 204      94.370 118.970 163.670  1.00  0.00           H
ATOM   3015 HD22 LEU A 204      94.750 120.690 163.480  1.00  0.00           H
ATOM   3016 HD23 LEU A 204      93.100 120.080 163.190  1.00  0.00           H
ATOM   3017  C   LEU A 204      92.020 121.230 161.030  1.00  0.00           C
ATOM   3018  O   LEU A 204      91.850 121.990 161.940  1.00  0.00           O
ATOM   3019  N   LEU A 205      91.200 120.180 160.860  1.00  0.00           N
ATOM   3020  HN  LEU A 205      91.310 119.610 160.050  1.00  0.00           H
ATOM   3021  CA  LEU A 205      90.100 119.990 161.790  1.00  0.00           C
ATOM   3022  HA  LEU A 205      90.040 120.830 162.470  1.00  0.00           H
ATOM   3023  CB  LEU A 205      88.820 119.670 161.040  1.00  0.00           C
ATOM   3024  HB1 LEU A 205      88.810 120.460 160.260  1.00  0.00           H
ATOM   3025  HB2 LEU A 205      88.970 118.680 160.550  1.00  0.00           H
ATOM   3026  CG  LEU A 205      87.590 119.510 161.820  1.00  0.00           C
ATOM   3027  HG  LEU A 205      87.740 118.920 162.750  1.00  0.00           H
ATOM   3028  CD1 LEU A 205      87.150 120.910 162.430  1.00  0.00           C
ATOM   3029 HD11 LEU A 205      87.900 121.090 163.230  1.00  0.00           H
ATOM   3030 HD12 LEU A 205      87.220 121.660 161.610  1.00  0.00           H
ATOM   3031 HD13 LEU A 205      86.180 120.850 162.970  1.00  0.00           H
ATOM   3032  CD2 LEU A 205      86.440 118.810 161.010  1.00  0.00           C
ATOM   3033 HD21 LEU A 205      86.780 117.790 160.760  1.00  0.00           H
ATOM   3034 HD22 LEU A 205      85.480 118.770 161.570  1.00  0.00           H
ATOM   3035 HD23 LEU A 205      86.300 119.430 160.100  1.00  0.00           H
ATOM   3036  C   LEU A 205      90.480 118.840 162.740  1.00  0.00           C
ATOM   3037  O   LEU A 205      90.440 118.980 163.940  1.00  0.00           O
ATOM   3038  N   LEU A 206      90.920 117.680 162.100  1.00  0.00           N
ATOM   3039  HN  LEU A 206      90.780 117.610 161.110  1.00  0.00           H
ATOM   3040  CA  LEU A 206      90.890 116.440 162.720  1.00  0.00           C
ATOM   3041  HA  LEU A 206      91.070 116.670 163.760  1.00  0.00           H
ATOM   3042  CB  LEU A 206      89.480 115.780 162.400  1.00  0.00           C
ATOM   3043  HB1 LEU A 206      88.740 116.490 162.850  1.00  0.00           H
ATOM   3044  HB2 LEU A 206      89.410 115.840 161.300  1.00  0.00           H
ATOM   3045  CG  LEU A 206      89.240 114.360 162.850  1.00  0.00           C
ATOM   3046  HG  LEU A 206      90.090 113.660 162.690  1.00  0.00           H
ATOM   3047  CD1 LEU A 206      88.990 114.340 164.380  1.00  0.00           C
ATOM   3048 HD11 LEU A 206      89.870 114.620 165.000  1.00  0.00           H
ATOM   3049 HD12 LEU A 206      88.140 114.990 164.660  1.00  0.00           H
ATOM   3050 HD13 LEU A 206      88.800 113.290 164.680  1.00  0.00           H
ATOM   3051  CD2 LEU A 206      87.940 113.820 162.140  1.00  0.00           C
ATOM   3052 HD21 LEU A 206      87.760 112.730 162.290  1.00  0.00           H
ATOM   3053 HD22 LEU A 206      87.150 114.250 162.790  1.00  0.00           H
ATOM   3054 HD23 LEU A 206      87.780 114.010 161.060  1.00  0.00           H
ATOM   3055  C   LEU A 206      92.040 115.640 162.130  1.00  0.00           C
ATOM   3056  O   LEU A 206      91.950 115.250 160.990  1.00  0.00           O
ATOM   3057  N   GLN A 207      93.090 115.310 162.840  1.00  0.00           N
ATOM   3058  HN  GLN A 207      93.220 115.640 163.770  1.00  0.00           H
ATOM   3059  CA  GLN A 207      94.130 114.580 162.270  1.00  0.00           C
ATOM   3060  HA  GLN A 207      93.830 114.060 161.370  1.00  0.00           H
ATOM   3061  CB  GLN A 207      95.330 115.570 161.970  1.00  0.00           C
ATOM   3062  HB1 GLN A 207      95.070 116.420 161.300  1.00  0.00           H
ATOM   3063  HB2 GLN A 207      95.660 116.070 162.910  1.00  0.00           H
ATOM   3064  CG  GLN A 207      96.600 114.920 161.310  1.00  0.00           C
ATOM   3065  HG1 GLN A 207      96.180 114.170 160.610  1.00  0.00           H
ATOM   3066  HG2 GLN A 207      97.220 114.370 162.050  1.00  0.00           H
ATOM   3067  CD  GLN A 207      97.510 115.840 160.460  1.00  0.00           C
ATOM   3068  OE1 GLN A 207      97.080 116.390 159.420  1.00  0.00           O
ATOM   3069  NE2 GLN A 207      98.770 115.900 160.850  1.00  0.00           N
ATOM   3070 HE21 GLN A 207      99.200 115.160 161.370  1.00  0.00           H
ATOM   3071 HE22 GLN A 207      99.270 116.650 160.430  1.00  0.00           H
ATOM   3072  C   GLN A 207      94.600 113.560 163.250  1.00  0.00           C
ATOM   3073  O   GLN A 207      95.200 113.920 164.270  1.00  0.00           O
ATOM   3074  N   GLU A 208      94.230 112.290 163.050  1.00  0.00           N
ATOM   3075  HN  GLU A 208      93.730 111.960 162.260  1.00  0.00           H
ATOM   3076  CA  GLU A 208      94.150 111.260 164.020  1.00  0.00           C
ATOM   3077  HA  GLU A 208      94.580 111.590 164.950  1.00  0.00           H
ATOM   3078  CB  GLU A 208      92.720 110.780 164.340  1.00  0.00           C
ATOM   3079  HB1 GLU A 208      92.180 110.480 163.420  1.00  0.00           H
ATOM   3080  HB2 GLU A 208      92.810 109.790 164.830  1.00  0.00           H
ATOM   3081  CG  GLU A 208      91.890 111.850 165.170  1.00  0.00           C
ATOM   3082  HG1 GLU A 208      90.830 111.560 165.350  1.00  0.00           H
ATOM   3083  HG2 GLU A 208      91.860 112.740 164.500  1.00  0.00           H
ATOM   3084  CD  GLU A 208      92.540 112.140 166.480  1.00  0.00           C
ATOM   3085  OE1 GLU A 208      93.090 113.290 166.620  1.00  0.00           O
ATOM   3086  OE2 GLU A 208      92.240 111.380 167.510  1.00  0.00           O
ATOM   3087  C   GLU A 208      95.140 110.140 163.630  1.00  0.00           C
ATOM   3088  O   GLU A 208      94.990 109.420 162.670  1.00  0.00           O
ATOM   3089  N   ASN A 209      96.170 109.900 164.510  1.00  0.00           N
ATOM   3090  HN  ASN A 209      96.270 110.540 165.270  1.00  0.00           H
ATOM   3091  CA  ASN A 209      97.160 108.830 164.150  1.00  0.00           C
ATOM   3092  HA  ASN A 209      96.980 108.490 163.140  1.00  0.00           H
ATOM   3093  CB  ASN A 209      98.530 109.470 164.190  1.00  0.00           C
ATOM   3094  HB1 ASN A 209      98.780 109.640 165.260  1.00  0.00           H
ATOM   3095  HB2 ASN A 209      99.320 108.730 163.930  1.00  0.00           H
ATOM   3096  CG  ASN A 209      98.730 110.760 163.380  1.00  0.00           C
ATOM   3097  OD1 ASN A 209      98.680 111.910 163.830  1.00  0.00           O
ATOM   3098  ND2 ASN A 209      99.170 110.530 162.140  1.00  0.00           N
ATOM   3099 HD21 ASN A 209      99.490 109.660 161.750  1.00  0.00           H
ATOM   3100 HD22 ASN A 209      99.460 111.340 161.630  1.00  0.00           H
ATOM   3101  C   ASN A 209      97.140 107.660 165.150  1.00  0.00           C
ATOM   3102  O   ASN A 209      97.980 106.800 165.130  1.00  0.00           O
ATOM   3103  N   TRP A 210      96.180 107.580 166.040  1.00  0.00           N
ATOM   3104  HN  TRP A 210      95.450 108.250 166.020  1.00  0.00           H
ATOM   3105  CA  TRP A 210      95.770 106.480 166.860  1.00  0.00           C
ATOM   3106  HA  TRP A 210      94.760 106.710 167.180  1.00  0.00           H
ATOM   3107  CB  TRP A 210      95.710 105.090 166.150  1.00  0.00           C
ATOM   3108  HB1 TRP A 210      96.800 104.940 166.060  1.00  0.00           H
ATOM   3109  HB2 TRP A 210      95.350 104.330 166.880  1.00  0.00           H
ATOM   3110  CG  TRP A 210      94.910 105.140 164.900  1.00  0.00           C
ATOM   3111  CD1 TRP A 210      95.420 104.740 163.720  1.00  0.00           C
ATOM   3112  HD1 TRP A 210      96.380 104.240 163.600  1.00  0.00           H
ATOM   3113  NE1 TRP A 210      94.310 104.700 162.830  1.00  0.00           N
ATOM   3114  HE1 TRP A 210      94.140 103.970 162.200  1.00  0.00           H
ATOM   3115  CE2 TRP A 210      93.230 105.210 163.370  1.00  0.00           C
ATOM   3116  CD2 TRP A 210      93.540 105.490 164.660  1.00  0.00           C
ATOM   3117  CE3 TRP A 210      92.430 105.980 165.470  1.00  0.00           C
ATOM   3118  HE3 TRP A 210      92.590 106.230 166.510  1.00  0.00           H
ATOM   3119  CZ3 TRP A 210      91.270 106.390 164.870  1.00  0.00           C
ATOM   3120  HZ3 TRP A 210      90.580 106.940 165.490  1.00  0.00           H
ATOM   3121  CZ2 TRP A 210      92.040 105.560 162.740  1.00  0.00           C
ATOM   3122  HZ2 TRP A 210      91.930 105.430 161.670  1.00  0.00           H
ATOM   3123  CH2 TRP A 210      91.080 106.190 163.530  1.00  0.00           C
ATOM   3124  HH2 TRP A 210      90.170 106.580 163.100  1.00  0.00           H
ATOM   3125  C   TRP A 210      96.490 106.540 168.170  1.00  0.00           C
ATOM   3126  O   TRP A 210      96.560 105.460 168.770  1.00  0.00           O
ATOM   3127  N   ASP A 211      97.120 107.710 168.460  1.00  0.00           N
ATOM   3128  HN  ASP A 211      97.070 108.510 167.880  1.00  0.00           H
ATOM   3129  CA  ASP A 211      97.710 107.950 169.790  1.00  0.00           C
ATOM   3130  HA  ASP A 211      98.510 107.240 169.850  1.00  0.00           H
ATOM   3131  CB  ASP A 211      98.450 109.310 169.870  1.00  0.00           C
ATOM   3132  HB1 ASP A 211      97.590 110.010 169.780  1.00  0.00           H
ATOM   3133  HB2 ASP A 211      98.960 109.380 170.850  1.00  0.00           H
ATOM   3134  CG  ASP A 211      99.450 109.580 168.830  1.00  0.00           C
ATOM   3135  OD1 ASP A 211     100.340 108.750 168.720  1.00  0.00           O
ATOM   3136  OD2 ASP A 211      99.350 110.670 168.140  1.00  0.00           O
ATOM   3137  C   ASP A 211      96.710 107.730 170.960  1.00  0.00           C
ATOM   3138  O   ASP A 211      97.160 107.140 171.920  1.00  0.00           O
ATOM   3139  N   ASN A 212      95.420 108.140 170.930  1.00  0.00           N
ATOM   3140  HN  ASN A 212      95.130 108.770 170.210  1.00  0.00           H
ATOM   3141  CA  ASN A 212      94.500 107.540 171.740  1.00  0.00           C
ATOM   3142  HA  ASN A 212      94.780 106.500 171.850  1.00  0.00           H
ATOM   3143  CB  ASN A 212      94.250 108.430 172.990  1.00  0.00           C
ATOM   3144  HB1 ASN A 212      95.260 108.420 173.460  1.00  0.00           H
ATOM   3145  HB2 ASN A 212      93.930 109.420 172.610  1.00  0.00           H
ATOM   3146  CG  ASN A 212      93.310 107.820 173.900  1.00  0.00           C
ATOM   3147  OD1 ASN A 212      92.860 106.720 173.640  1.00  0.00           O
ATOM   3148  ND2 ASN A 212      92.860 108.450 174.960  1.00  0.00           N
ATOM   3149 HD21 ASN A 212      93.440 109.230 175.190  1.00  0.00           H
ATOM   3150 HD22 ASN A 212      92.080 108.200 175.530  1.00  0.00           H
ATOM   3151  C   ASN A 212      93.290 107.320 170.890  1.00  0.00           C
ATOM   3152  O   ASN A 212      92.660 108.300 170.470  1.00  0.00           O
ATOM   3153  N   VAL A 213      92.830 106.100 170.590  1.00  0.00           N
ATOM   3154  HN  VAL A 213      93.190 105.280 171.030  1.00  0.00           H
ATOM   3155  CA  VAL A 213      91.610 105.750 169.750  1.00  0.00           C
ATOM   3156  HA  VAL A 213      91.720 106.150 168.750  1.00  0.00           H
ATOM   3157  CB  VAL A 213      91.410 104.220 169.720  1.00  0.00           C
ATOM   3158  HB  VAL A 213      91.210 103.840 170.740  1.00  0.00           H
ATOM   3159  CG1 VAL A 213      90.330 103.850 168.740  1.00  0.00           C
ATOM   3160 HG11 VAL A 213      89.360 104.010 169.260  1.00  0.00           H
ATOM   3161 HG12 VAL A 213      90.230 104.630 167.950  1.00  0.00           H
ATOM   3162 HG13 VAL A 213      90.340 102.780 168.420  1.00  0.00           H
ATOM   3163  CG2 VAL A 213      92.760 103.550 169.260  1.00  0.00           C
ATOM   3164 HG21 VAL A 213      93.660 103.900 169.810  1.00  0.00           H
ATOM   3165 HG22 VAL A 213      92.620 102.480 169.540  1.00  0.00           H
ATOM   3166 HG23 VAL A 213      92.760 103.540 168.150  1.00  0.00           H
ATOM   3167  C   VAL A 213      90.310 106.340 170.320  1.00  0.00           C
ATOM   3168  O   VAL A 213      89.400 106.790 169.600  1.00  0.00           O
ATOM   3169  N   LYS A 214      90.170 106.320 171.650  1.00  0.00           N
ATOM   3170  HN  LYS A 214      90.830 105.810 172.190  1.00  0.00           H
ATOM   3171  CA  LYS A 214      88.850 106.440 172.250  1.00  0.00           C
ATOM   3172  HA  LYS A 214      87.970 106.130 171.700  1.00  0.00           H
ATOM   3173  CB  LYS A 214      88.780 105.800 173.700  1.00  0.00           C
ATOM   3174  HB1 LYS A 214      89.190 106.540 174.420  1.00  0.00           H
ATOM   3175  HB2 LYS A 214      87.700 105.580 173.900  1.00  0.00           H
ATOM   3176  CG  LYS A 214      89.580 104.490 174.010  1.00  0.00           C
ATOM   3177  HG1 LYS A 214      89.710 104.300 175.100  1.00  0.00           H
ATOM   3178  HG2 LYS A 214      90.610 104.760 173.720  1.00  0.00           H
ATOM   3179  CD  LYS A 214      89.110 103.320 173.210  1.00  0.00           C
ATOM   3180  HD1 LYS A 214      89.910 102.570 173.350  1.00  0.00           H
ATOM   3181  HD2 LYS A 214      88.980 103.580 172.140  1.00  0.00           H
ATOM   3182  CE  LYS A 214      87.830 102.620 173.760  1.00  0.00           C
ATOM   3183  HE1 LYS A 214      87.400 101.850 173.080  1.00  0.00           H
ATOM   3184  HE2 LYS A 214      86.930 103.270 173.770  1.00  0.00           H
ATOM   3185  NZ  LYS A 214      88.030 102.080 175.070  1.00  0.00           N
ATOM   3186  HZ1 LYS A 214      88.230 102.790 175.800  1.00  0.00           H
ATOM   3187  HZ2 LYS A 214      87.250 101.450 175.370  1.00  0.00           H
ATOM   3188  HZ3 LYS A 214      88.890 101.500 175.100  1.00  0.00           H
ATOM   3189  C   LYS A 214      88.590 107.920 172.530  1.00  0.00           C
ATOM   3190  O   LYS A 214      87.510 108.330 172.830  1.00  0.00           O
ATOM   3191  N   HIS A 215      89.670 108.710 172.450  1.00  0.00           N
ATOM   3192  HN  HIS A 215      90.500 108.390 171.990  1.00  0.00           H
ATOM   3193  CA  HIS A 215      89.670 110.090 172.770  1.00  0.00           C
ATOM   3194  HA  HIS A 215      89.490 110.120 173.840  1.00  0.00           H
ATOM   3195  CB  HIS A 215      91.040 110.690 172.550  1.00  0.00           C
ATOM   3196  HB1 HIS A 215      91.720 110.050 173.150  1.00  0.00           H
ATOM   3197  HB2 HIS A 215      91.310 110.560 171.480  1.00  0.00           H
ATOM   3198  ND1 HIS A 215      91.120 112.680 174.120  1.00  0.00           N
ATOM   3199  CG  HIS A 215      91.300 112.210 172.850  1.00  0.00           C
ATOM   3200  CE1 HIS A 215      91.740 113.850 174.120  1.00  0.00           C
ATOM   3201  HE1 HIS A 215      91.760 114.530 174.980  1.00  0.00           H
ATOM   3202  NE2 HIS A 215      92.250 114.130 172.890  1.00  0.00           N
ATOM   3203  HE2 HIS A 215      92.590 115.000 172.550  1.00  0.00           H
ATOM   3204  CD2 HIS A 215      91.920 113.100 172.040  1.00  0.00           C
ATOM   3205  HD2 HIS A 215      92.280 113.160 171.020  1.00  0.00           H
ATOM   3206  C   HIS A 215      88.660 110.970 172.000  1.00  0.00           C
ATOM   3207  O   HIS A 215      87.810 111.660 172.530  1.00  0.00           O
ATOM   3208  N   ALA A 216      88.610 110.940 170.660  1.00  0.00           N
ATOM   3209  HN  ALA A 216      89.340 110.460 170.190  1.00  0.00           H
ATOM   3210  CA  ALA A 216      87.680 111.700 169.780  1.00  0.00           C
ATOM   3211  HA  ALA A 216      87.170 112.460 170.360  1.00  0.00           H
ATOM   3212  CB  ALA A 216      88.590 112.350 168.680  1.00  0.00           C
ATOM   3213  HB1 ALA A 216      88.940 111.650 167.890  1.00  0.00           H
ATOM   3214  HB2 ALA A 216      88.010 113.050 168.050  1.00  0.00           H
ATOM   3215  HB3 ALA A 216      89.520 112.830 169.050  1.00  0.00           H
ATOM   3216  C   ALA A 216      86.570 110.820 169.140  1.00  0.00           C
ATOM   3217  O   ALA A 216      85.810 111.310 168.360  1.00  0.00           O
ATOM   3218  N   TRP A 217      86.520 109.530 169.400  1.00  0.00           N
ATOM   3219  HN  TRP A 217      87.250 109.090 169.920  1.00  0.00           H
ATOM   3220  CA  TRP A 217      85.640 108.550 168.730  1.00  0.00           C
ATOM   3221  HA  TRP A 217      84.880 109.150 168.260  1.00  0.00           H
ATOM   3222  CB  TRP A 217      86.490 107.530 167.830  1.00  0.00           C
ATOM   3223  HB1 TRP A 217      87.220 106.940 168.430  1.00  0.00           H
ATOM   3224  HB2 TRP A 217      85.720 106.810 167.480  1.00  0.00           H
ATOM   3225  CG  TRP A 217      87.200 108.210 166.700  1.00  0.00           C
ATOM   3226  CD1 TRP A 217      88.520 108.620 166.780  1.00  0.00           C
ATOM   3227  HD1 TRP A 217      89.200 108.380 167.580  1.00  0.00           H
ATOM   3228  NE1 TRP A 217      88.860 109.160 165.570  1.00  0.00           N
ATOM   3229  HE1 TRP A 217      89.760 109.130 165.180  1.00  0.00           H
ATOM   3230  CE2 TRP A 217      87.820 109.060 164.730  1.00  0.00           C
ATOM   3231  CD2 TRP A 217      86.740 108.510 165.370  1.00  0.00           C
ATOM   3232  CE3 TRP A 217      85.510 108.270 164.720  1.00  0.00           C
ATOM   3233  HE3 TRP A 217      84.680 107.720 165.140  1.00  0.00           H
ATOM   3234  CZ3 TRP A 217      85.420 108.680 163.400  1.00  0.00           C
ATOM   3235  HZ3 TRP A 217      84.530 108.390 162.870  1.00  0.00           H
ATOM   3236  CZ2 TRP A 217      87.580 109.690 163.490  1.00  0.00           C
ATOM   3237  HZ2 TRP A 217      88.420 110.200 163.030  1.00  0.00           H
ATOM   3238  CH2 TRP A 217      86.430 109.370 162.780  1.00  0.00           C
ATOM   3239  HH2 TRP A 217      86.420 109.570 161.720  1.00  0.00           H
ATOM   3240  C   TRP A 217      84.840 107.660 169.660  1.00  0.00           C
ATOM   3241  O   TRP A 217      85.410 106.880 170.460  1.00  0.00           O
ATOM   3242  N   SER A 218      83.500 107.730 169.530  1.00  0.00           N
ATOM   3243  HN  SER A 218      83.100 108.280 168.800  1.00  0.00           H
ATOM   3244  CA  SER A 218      82.610 106.730 170.240  1.00  0.00           C
ATOM   3245  HA  SER A 218      83.090 106.720 171.210  1.00  0.00           H
ATOM   3246  CB  SER A 218      81.260 107.440 170.190  1.00  0.00           C
ATOM   3247  HB1 SER A 218      81.380 108.050 169.270  1.00  0.00           H
ATOM   3248  HB2 SER A 218      81.200 108.160 171.040  1.00  0.00           H
ATOM   3249  OG  SER A 218      80.150 106.540 170.260  1.00  0.00           O
ATOM   3250  HG1 SER A 218      79.910 106.390 171.180  1.00  0.00           H
ATOM   3251  C   SER A 218      82.620 105.420 169.580  1.00  0.00           C
ATOM   3252  O   SER A 218      83.020 105.370 168.410  1.00  0.00           O
ATOM   3253  N   PRO A 219      82.200 104.340 170.200  1.00  0.00           N
ATOM   3254  CD  PRO A 219      81.900 104.390 171.600  1.00  0.00           C
ATOM   3255  HD1 PRO A 219      81.090 105.080 171.940  1.00  0.00           H
ATOM   3256  HD2 PRO A 219      82.830 104.630 172.150  1.00  0.00           H
ATOM   3257  CA  PRO A 219      82.140 102.980 169.680  1.00  0.00           C
ATOM   3258  HA  PRO A 219      83.010 102.780 169.060  1.00  0.00           H
ATOM   3259  CB  PRO A 219      82.200 102.120 170.860  1.00  0.00           C
ATOM   3260  HB1 PRO A 219      81.670 101.150 170.730  1.00  0.00           H
ATOM   3261  HB2 PRO A 219      83.200 101.830 171.240  1.00  0.00           H
ATOM   3262  CG  PRO A 219      81.470 102.930 172.010  1.00  0.00           C
ATOM   3263  HG1 PRO A 219      81.820 102.650 173.020  1.00  0.00           H
ATOM   3264  HG2 PRO A 219      80.380 102.770 171.840  1.00  0.00           H
ATOM   3265  C   PRO A 219      80.950 102.790 168.810  1.00  0.00           C
ATOM   3266  O   PRO A 219      80.560 101.650 168.440  1.00  0.00           O
ATOM   3267  N   MET A 220      80.270 103.910 168.350  1.00  0.00           N
ATOM   3268  HN  MET A 220      80.560 104.760 168.780  1.00  0.00           H
ATOM   3269  CA  MET A 220      78.980 103.970 167.560  1.00  0.00           C
ATOM   3270  HA  MET A 220      78.640 104.990 167.500  1.00  0.00           H
ATOM   3271  CB  MET A 220      79.300 103.660 166.080  1.00  0.00           C
ATOM   3272  HB1 MET A 220      79.900 104.520 165.740  1.00  0.00           H
ATOM   3273  HB2 MET A 220      79.850 102.700 166.170  1.00  0.00           H
ATOM   3274  CG  MET A 220      78.160 103.430 165.070  1.00  0.00           C
ATOM   3275  HG1 MET A 220      77.690 102.430 165.180  1.00  0.00           H
ATOM   3276  HG2 MET A 220      78.610 103.410 164.060  1.00  0.00           H
ATOM   3277  SD  MET A 220      76.900 104.740 164.960  1.00  0.00           S
ATOM   3278  CE  MET A 220      76.040 103.960 163.460  1.00  0.00           C
ATOM   3279  HE1 MET A 220      75.530 103.010 163.710  1.00  0.00           H
ATOM   3280  HE2 MET A 220      75.220 104.600 163.080  1.00  0.00           H
ATOM   3281  HE3 MET A 220      76.810 103.750 162.680  1.00  0.00           H
ATOM   3282  C   MET A 220      77.910 103.100 168.270  1.00  0.00           C
ATOM   3283  O   MET A 220      76.970 102.600 167.670  1.00  0.00           O
ATOM   3284  N   LYS A 221      77.970 103.080 169.630  1.00  0.00           N
ATOM   3285  HN  LYS A 221      78.670 103.620 170.080  1.00  0.00           H
ATOM   3286  CA  LYS A 221      77.070 102.410 170.560  1.00  0.00           C
ATOM   3287  HA  LYS A 221      77.420 102.700 171.540  1.00  0.00           H
ATOM   3288  CB  LYS A 221      75.690 103.010 170.520  1.00  0.00           C
ATOM   3289  HB1 LYS A 221      75.730 104.080 170.840  1.00  0.00           H
ATOM   3290  HB2 LYS A 221      75.340 103.100 169.470  1.00  0.00           H
ATOM   3291  CG  LYS A 221      74.540 102.280 171.380  1.00  0.00           C
ATOM   3292  HG1 LYS A 221      74.870 102.270 172.440  1.00  0.00           H
ATOM   3293  HG2 LYS A 221      74.400 101.210 171.130  1.00  0.00           H
ATOM   3294  CD  LYS A 221      73.210 103.050 171.250  1.00  0.00           C
ATOM   3295  HD1 LYS A 221      73.360 104.150 171.270  1.00  0.00           H
ATOM   3296  HD2 LYS A 221      72.610 102.820 172.160  1.00  0.00           H
ATOM   3297  CE  LYS A 221      72.450 102.670 169.970  1.00  0.00           C
ATOM   3298  HE1 LYS A 221      72.920 102.990 169.020  1.00  0.00           H
ATOM   3299  HE2 LYS A 221      71.530 103.290 170.020  1.00  0.00           H
ATOM   3300  NZ  LYS A 221      72.040 101.200 169.850  1.00  0.00           N
ATOM   3301  HZ1 LYS A 221      72.520 100.660 169.100  1.00  0.00           H
ATOM   3302  HZ2 LYS A 221      72.130 100.750 170.780  1.00  0.00           H
ATOM   3303  HZ3 LYS A 221      71.020 101.270 169.640  1.00  0.00           H
ATOM   3304  C   LYS A 221      77.020 100.850 170.530  1.00  0.00           C
ATOM   3305  O   LYS A 221      76.670 100.190 171.540  1.00  0.00           O
ATOM   3306  N   ASP A 222      77.460 100.210 169.450  1.00  0.00           N
ATOM   3307  HN  ASP A 222      77.570 100.700 168.590  1.00  0.00           H
ATOM   3308  CA  ASP A 222      77.380  98.770 169.360  1.00  0.00           C
ATOM   3309  HA  ASP A 222      76.450  98.430 169.790  1.00  0.00           H
ATOM   3310  CB  ASP A 222      77.550  98.330 167.890  1.00  0.00           C
ATOM   3311  HB1 ASP A 222      78.410  98.930 167.540  1.00  0.00           H
ATOM   3312  HB2 ASP A 222      77.750  97.240 167.830  1.00  0.00           H
ATOM   3313  CG  ASP A 222      76.350  98.600 166.980  1.00  0.00           C
ATOM   3314  OD1 ASP A 222      76.530  98.570 165.710  1.00  0.00           O
ATOM   3315  OD2 ASP A 222      75.250  98.770 167.470  1.00  0.00           O
ATOM   3316  C   ASP A 222      78.440  98.120 170.140  1.00  0.00           C
ATOM   3317  O   ASP A 222      78.250  96.990 170.550  1.00  0.00           O
ATOM   3318  N   GLY A 223      79.610  98.770 170.470  1.00  0.00           N
ATOM   3319  HN  GLY A 223      79.840  99.620 170.000  1.00  0.00           H
ATOM   3320  CA  GLY A 223      80.390  98.300 171.610  1.00  0.00           C
ATOM   3321  HA1 GLY A 223      79.740  97.750 172.270  1.00  0.00           H
ATOM   3322  HA2 GLY A 223      80.780  99.200 172.060  1.00  0.00           H
ATOM   3323  C   GLY A 223      81.520  97.420 171.290  1.00  0.00           C
ATOM   3324  O   GLY A 223      82.280  97.130 172.210  1.00  0.00           O
ATOM   3325  N   SER A 224      81.710  97.010 169.990  1.00  0.00           N
ATOM   3326  HN  SER A 224      81.190  97.430 169.250  1.00  0.00           H
ATOM   3327  CA  SER A 224      82.820  96.030 169.680  1.00  0.00           C
ATOM   3328  HA  SER A 224      83.230  95.580 170.570  1.00  0.00           H
ATOM   3329  CB  SER A 224      82.390  94.850 168.700  1.00  0.00           C
ATOM   3330  HB1 SER A 224      81.670  94.290 169.330  1.00  0.00           H
ATOM   3331  HB2 SER A 224      83.310  94.270 168.470  1.00  0.00           H
ATOM   3332  OG  SER A 224      81.910  95.420 167.520  1.00  0.00           O
ATOM   3333  HG1 SER A 224      82.550  96.110 167.350  1.00  0.00           H
ATOM   3334  C   SER A 224      83.900  96.930 169.000  1.00  0.00           C
ATOM   3335  O   SER A 224      83.620  97.510 167.970  1.00  0.00           O
ATOM   3336  N   SER A 225      85.070  97.060 169.620  1.00  0.00           N
ATOM   3337  HN  SER A 225      85.200  96.550 170.470  1.00  0.00           H
ATOM   3338  CA  SER A 225      86.020  98.070 169.380  1.00  0.00           C
ATOM   3339  HA  SER A 225      85.570  98.960 168.960  1.00  0.00           H
ATOM   3340  CB  SER A 225      86.750  98.540 170.660  1.00  0.00           C
ATOM   3341  HB1 SER A 225      87.450  97.700 170.870  1.00  0.00           H
ATOM   3342  HB2 SER A 225      85.990  98.560 171.470  1.00  0.00           H
ATOM   3343  OG  SER A 225      87.420  99.770 170.390  1.00  0.00           O
ATOM   3344  HG1 SER A 225      86.730 100.430 170.270  1.00  0.00           H
ATOM   3345  C   SER A 225      87.000  97.520 168.350  1.00  0.00           C
ATOM   3346  O   SER A 225      87.370  96.320 168.520  1.00  0.00           O
ATOM   3347  N   PRO A 226      87.450  98.240 167.290  1.00  0.00           N
ATOM   3348  CD  PRO A 226      87.070  99.620 166.930  1.00  0.00           C
ATOM   3349  HD1 PRO A 226      86.980 100.360 167.750  1.00  0.00           H
ATOM   3350  HD2 PRO A 226      86.030  99.470 166.580  1.00  0.00           H
ATOM   3351  CA  PRO A 226      88.510  97.760 166.410  1.00  0.00           C
ATOM   3352  HA  PRO A 226      88.200  96.760 166.120  1.00  0.00           H
ATOM   3353  CB  PRO A 226      88.550  98.780 165.300  1.00  0.00           C
ATOM   3354  HB1 PRO A 226      89.620  98.880 164.990  1.00  0.00           H
ATOM   3355  HB2 PRO A 226      87.910  98.420 164.470  1.00  0.00           H
ATOM   3356  CG  PRO A 226      88.110 100.070 165.920  1.00  0.00           C
ATOM   3357  HG1 PRO A 226      87.630 100.700 165.140  1.00  0.00           H
ATOM   3358  HG2 PRO A 226      88.870 100.650 166.490  1.00  0.00           H
ATOM   3359  C   PRO A 226      89.790  97.470 167.160  1.00  0.00           C
ATOM   3360  O   PRO A 226      90.190  98.270 168.040  1.00  0.00           O
ATOM   3361  N   LYS A 227      90.470  96.440 166.760  1.00  0.00           N
ATOM   3362  HN  LYS A 227      90.050  95.920 166.020  1.00  0.00           H
ATOM   3363  CA  LYS A 227      91.750  96.060 167.230  1.00  0.00           C
ATOM   3364  HA  LYS A 227      91.760  96.050 168.310  1.00  0.00           H
ATOM   3365  CB  LYS A 227      92.220  94.700 166.650  1.00  0.00           C
ATOM   3366  HB1 LYS A 227      91.510  93.930 167.020  1.00  0.00           H
ATOM   3367  HB2 LYS A 227      92.020  94.810 165.560  1.00  0.00           H
ATOM   3368  CG  LYS A 227      93.640  94.170 167.040  1.00  0.00           C
ATOM   3369  HG1 LYS A 227      94.350  94.670 166.350  1.00  0.00           H
ATOM   3370  HG2 LYS A 227      93.560  93.110 166.680  1.00  0.00           H
ATOM   3371  CD  LYS A 227      94.050  94.090 168.560  1.00  0.00           C
ATOM   3372  HD1 LYS A 227      93.190  93.660 169.100  1.00  0.00           H
ATOM   3373  HD2 LYS A 227      94.050  95.150 168.900  1.00  0.00           H
ATOM   3374  CE  LYS A 227      95.380  93.520 168.890  1.00  0.00           C
ATOM   3375  HE1 LYS A 227      96.260  93.860 168.290  1.00  0.00           H
ATOM   3376  HE2 LYS A 227      95.370  92.430 168.680  1.00  0.00           H
ATOM   3377  NZ  LYS A 227      95.580  93.760 170.400  1.00  0.00           N
ATOM   3378  HZ1 LYS A 227      94.900  93.130 170.880  1.00  0.00           H
ATOM   3379  HZ2 LYS A 227      96.540  93.450 170.670  1.00  0.00           H
ATOM   3380  HZ3 LYS A 227      95.470  94.780 170.580  1.00  0.00           H
ATOM   3381  C   LYS A 227      92.780  97.120 166.790  1.00  0.00           C
ATOM   3382  O   LYS A 227      92.970  97.430 165.590  1.00  0.00           O
ATOM   3383  N   VAL A 228      93.620  97.650 167.730  1.00  0.00           N
ATOM   3384  HN  VAL A 228      93.580  97.480 168.710  1.00  0.00           H
ATOM   3385  CA  VAL A 228      94.790  98.380 167.350  1.00  0.00           C
ATOM   3386  HA  VAL A 228      94.640  98.790 166.370  1.00  0.00           H
ATOM   3387  CB  VAL A 228      94.960  99.600 168.320  1.00  0.00           C
ATOM   3388  HB  VAL A 228      94.030 100.180 168.500  1.00  0.00           H
ATOM   3389  CG1 VAL A 228      95.440  99.110 169.740  1.00  0.00           C
ATOM   3390 HG11 VAL A 228      95.620  99.960 170.430  1.00  0.00           H
ATOM   3391 HG12 VAL A 228      94.680  98.440 170.190  1.00  0.00           H
ATOM   3392 HG13 VAL A 228      96.400  98.560 169.630  1.00  0.00           H
ATOM   3393  CG2 VAL A 228      95.960 100.550 167.550  1.00  0.00           C
ATOM   3394 HG21 VAL A 228      97.030 100.250 167.570  1.00  0.00           H
ATOM   3395 HG22 VAL A 228      95.570 100.640 166.510  1.00  0.00           H
ATOM   3396 HG23 VAL A 228      95.910 101.570 167.990  1.00  0.00           H
ATOM   3397  C   VAL A 228      96.000  97.520 167.350  1.00  0.00           C
ATOM   3398  O   VAL A 228      96.080  96.630 168.180  1.00  0.00           O
ATOM   3399  N   GLU A 229      96.960  97.780 166.420  1.00  0.00           N
ATOM   3400  HN  GLU A 229      96.830  98.450 165.690  1.00  0.00           H
ATOM   3401  CA  GLU A 229      98.250  97.140 166.370  1.00  0.00           C
ATOM   3402  HA  GLU A 229      98.510  96.690 167.320  1.00  0.00           H
ATOM   3403  CB  GLU A 229      98.180  96.060 165.250  1.00  0.00           C
ATOM   3404  HB1 GLU A 229      98.180  96.460 164.210  1.00  0.00           H
ATOM   3405  HB2 GLU A 229      99.180  95.590 165.370  1.00  0.00           H
ATOM   3406  CG  GLU A 229      97.200  94.920 165.450  1.00  0.00           C
ATOM   3407  HG1 GLU A 229      96.140  95.210 165.290  1.00  0.00           H
ATOM   3408  HG2 GLU A 229      97.220  94.600 166.510  1.00  0.00           H
ATOM   3409  CD  GLU A 229      97.550  93.780 164.530  1.00  0.00           C
ATOM   3410  OE1 GLU A 229      97.440  93.900 163.310  1.00  0.00           O
ATOM   3411  OE2 GLU A 229      97.850  92.650 165.060  1.00  0.00           O
ATOM   3412  C   GLU A 229      99.410  98.030 166.190  1.00  0.00           C
ATOM   3413  O   GLU A 229      99.210  99.230 165.970  1.00  0.00           O
ATOM   3414  N   PHE A 230     100.710  97.600 166.300  1.00  0.00           N
ATOM   3415  HN  PHE A 230     100.820  96.680 166.650  1.00  0.00           H
ATOM   3416  CA  PHE A 230     101.860  98.280 165.740  1.00  0.00           C
ATOM   3417  HA  PHE A 230     101.990  99.320 166.010  1.00  0.00           H
ATOM   3418  CB  PHE A 230     103.070  97.430 166.360  1.00  0.00           C
ATOM   3419  HB1 PHE A 230     103.160  97.570 167.460  1.00  0.00           H
ATOM   3420  HB2 PHE A 230     102.940  96.330 166.220  1.00  0.00           H
ATOM   3421  CG  PHE A 230     104.410  97.970 165.900  1.00  0.00           C
ATOM   3422  CD1 PHE A 230     105.310  97.250 165.120  1.00  0.00           C
ATOM   3423  HD1 PHE A 230     105.120  96.210 164.880  1.00  0.00           H
ATOM   3424  CE1 PHE A 230     106.410  97.880 164.490  1.00  0.00           C
ATOM   3425  HE1 PHE A 230     106.800  97.270 163.680  1.00  0.00           H
ATOM   3426  CZ  PHE A 230     106.790  99.160 164.930  1.00  0.00           C
ATOM   3427  HZ  PHE A 230     107.710  99.610 164.600  1.00  0.00           H
ATOM   3428  CD2 PHE A 230     104.810  99.340 166.300  1.00  0.00           C
ATOM   3429  HD2 PHE A 230     104.020  99.890 166.800  1.00  0.00           H
ATOM   3430  CE2 PHE A 230     106.000  99.880 165.900  1.00  0.00           C
ATOM   3431  HE2 PHE A 230     106.250 100.880 166.230  1.00  0.00           H
ATOM   3432  C   PHE A 230     101.870  98.180 164.240  1.00  0.00           C
ATOM   3433  O   PHE A 230     101.690  97.100 163.690  1.00  0.00           O
ATOM   3434  N   SER A 231     101.890  99.320 163.520  1.00  0.00           N
ATOM   3435  HN  SER A 231     102.110 100.210 163.930  1.00  0.00           H
ATOM   3436  CA  SER A 231     101.740  99.260 162.100  1.00  0.00           C
ATOM   3437  HA  SER A 231     100.710  99.010 161.880  1.00  0.00           H
ATOM   3438  CB  SER A 231     102.030 100.670 161.560  1.00  0.00           C
ATOM   3439  HB1 SER A 231     101.760 100.760 160.490  1.00  0.00           H
ATOM   3440  HB2 SER A 231     103.020 101.160 161.670  1.00  0.00           H
ATOM   3441  OG  SER A 231     101.140 101.570 162.120  1.00  0.00           O
ATOM   3442  HG1 SER A 231     101.200 102.430 161.700  1.00  0.00           H
ATOM   3443  C   SER A 231     102.580  98.410 161.240  1.00  0.00           C
ATOM   3444  O   SER A 231     103.730  98.120 161.490  1.00  0.00           O
ATOM   3445  N   ASN A 232     102.070  98.000 160.060  1.00  0.00           N
ATOM   3446  HN  ASN A 232     101.130  98.210 159.800  1.00  0.00           H
ATOM   3447  CA  ASN A 232     103.000  97.380 159.080  1.00  0.00           C
ATOM   3448  HA  ASN A 232     103.640  96.690 159.600  1.00  0.00           H
ATOM   3449  CB  ASN A 232     102.380  96.640 157.900  1.00  0.00           C
ATOM   3450  HB1 ASN A 232     101.510  97.180 157.460  1.00  0.00           H
ATOM   3451  HB2 ASN A 232     103.200  96.450 157.180  1.00  0.00           H
ATOM   3452  CG  ASN A 232     101.900  95.160 158.170  1.00  0.00           C
ATOM   3453  OD1 ASN A 232     102.310  94.220 157.470  1.00  0.00           O
ATOM   3454  ND2 ASN A 232     100.970  95.000 159.120  1.00  0.00           N
ATOM   3455 HD21 ASN A 232     100.750  95.720 159.770  1.00  0.00           H
ATOM   3456 HD22 ASN A 232     100.640  94.070 159.300  1.00  0.00           H
ATOM   3457  C   ASN A 232     103.790  98.530 158.380  1.00  0.00           C
ATOM   3458  O   ASN A 232     103.230  99.660 158.320  1.00  0.00           O
ATOM   3459  N   ALA A 233     105.100  98.350 158.070  1.00  0.00           N
ATOM   3460  HN  ALA A 233     105.360  97.390 158.000  1.00  0.00           H
ATOM   3461  CA  ALA A 233     106.010  99.360 157.620  1.00  0.00           C
ATOM   3462  HA  ALA A 233     105.990 100.160 158.350  1.00  0.00           H
ATOM   3463  CB  ALA A 233     107.460  98.860 157.510  1.00  0.00           C
ATOM   3464  HB1 ALA A 233     107.580  97.810 157.170  1.00  0.00           H
ATOM   3465  HB2 ALA A 233     108.000  99.480 156.760  1.00  0.00           H
ATOM   3466  HB3 ALA A 233     107.950  99.000 158.490  1.00  0.00           H
ATOM   3467  C   ALA A 233     105.560  99.790 156.250  1.00  0.00           C
ATOM   3468  O   ALA A 233     105.300  98.950 155.410  1.00  0.00           O
ATOM   3469  N   HIS A 234     105.230 101.080 156.010  1.00  0.00           N
ATOM   3470  HN  HIS A 234     104.980 101.710 156.740  1.00  0.00           H
ATOM   3471  CA  HIS A 234     104.920 101.580 154.690  1.00  0.00           C
ATOM   3472  HA  HIS A 234     104.820 100.800 153.950  1.00  0.00           H
ATOM   3473  CB  HIS A 234     103.700 102.510 154.700  1.00  0.00           C
ATOM   3474  HB1 HIS A 234     103.430 102.690 153.640  1.00  0.00           H
ATOM   3475  HB2 HIS A 234     102.750 102.070 155.070  1.00  0.00           H
ATOM   3476  ND1 HIS A 234     104.060 103.980 156.760  1.00  0.00           N
ATOM   3477  CG  HIS A 234     103.900 103.840 155.360  1.00  0.00           C
ATOM   3478  CE1 HIS A 234     104.280 105.270 156.920  1.00  0.00           C
ATOM   3479  HE1 HIS A 234     104.490 105.830 157.830  1.00  0.00           H
ATOM   3480  NE2 HIS A 234     104.230 105.910 155.700  1.00  0.00           N
ATOM   3481  HE2 HIS A 234     104.120 106.900 155.600  1.00  0.00           H
ATOM   3482  CD2 HIS A 234     104.110 105.000 154.720  1.00  0.00           C
ATOM   3483  HD2 HIS A 234     104.100 105.210 153.650  1.00  0.00           H
ATOM   3484  C   HIS A 234     106.040 102.390 154.110  1.00  0.00           C
ATOM   3485  O   HIS A 234     106.060 102.750 152.970  1.00  0.00           O
ATOM   3486  N   GLY A 235     107.170 102.530 154.880  1.00  0.00           N
ATOM   3487  HN  GLY A 235     107.250 102.140 155.790  1.00  0.00           H
ATOM   3488  CA  GLY A 235     108.250 103.370 154.410  1.00  0.00           C
ATOM   3489  HA1 GLY A 235     108.680 103.870 155.260  1.00  0.00           H
ATOM   3490  HA2 GLY A 235     107.930 104.090 153.680  1.00  0.00           H
ATOM   3491  C   GLY A 235     109.420 102.570 153.770  1.00  0.00           C
ATOM   3492  O   GLY A 235     110.580 102.700 154.120  1.00  0.00           O
ATOM   3493  N   PHE A 236     109.090 101.700 152.820  1.00  0.00           N
ATOM   3494  HN  PHE A 236     108.100 101.680 152.660  1.00  0.00           H
ATOM   3495  CA  PHE A 236     110.010 101.140 151.900  1.00  0.00           C
ATOM   3496  HA  PHE A 236     111.040 101.190 152.230  1.00  0.00           H
ATOM   3497  CB  PHE A 236     109.600  99.660 151.580  1.00  0.00           C
ATOM   3498  HB1 PHE A 236     110.260  99.330 150.750  1.00  0.00           H
ATOM   3499  HB2 PHE A 236     109.880  99.040 152.460  1.00  0.00           H
ATOM   3500  CG  PHE A 236     108.080  99.540 151.240  1.00  0.00           C
ATOM   3501  CD1 PHE A 236     107.180  99.270 152.270  1.00  0.00           C
ATOM   3502  HD1 PHE A 236     107.590  99.230 153.260  1.00  0.00           H
ATOM   3503  CE1 PHE A 236     105.760  99.280 152.020  1.00  0.00           C
ATOM   3504  HE1 PHE A 236     104.980  99.030 152.720  1.00  0.00           H
ATOM   3505  CZ  PHE A 236     105.370  99.440 150.750  1.00  0.00           C
ATOM   3506  HZ  PHE A 236     104.300  99.520 150.620  1.00  0.00           H
ATOM   3507  CD2 PHE A 236     107.600  99.890 149.960  1.00  0.00           C
ATOM   3508  HD2 PHE A 236     108.340 100.100 149.200  1.00  0.00           H
ATOM   3509  CE2 PHE A 236     106.270  99.720 149.750  1.00  0.00           C
ATOM   3510  HE2 PHE A 236     105.940  99.920 148.740  1.00  0.00           H
ATOM   3511  C   PHE A 236     109.990 102.080 150.700  1.00  0.00           C
ATOM   3512  O   PHE A 236     108.960 102.720 150.330  1.00  0.00           O
ATOM   3513  N   LEU A 237     111.080 102.300 150.030  1.00  0.00           N
ATOM   3514  HN  LEU A 237     111.910 101.770 150.180  1.00  0.00           H
ATOM   3515  CA  LEU A 237     111.260 103.380 149.100  1.00  0.00           C
ATOM   3516  HA  LEU A 237     110.390 104.020 149.090  1.00  0.00           H
ATOM   3517  CB  LEU A 237     112.460 104.290 149.480  1.00  0.00           C
ATOM   3518  HB1 LEU A 237     113.420 103.760 149.340  1.00  0.00           H
ATOM   3519  HB2 LEU A 237     112.370 105.200 148.840  1.00  0.00           H
ATOM   3520  CG  LEU A 237     112.480 104.720 151.020  1.00  0.00           C
ATOM   3521  HG  LEU A 237     112.470 103.850 151.710  1.00  0.00           H
ATOM   3522  CD1 LEU A 237     113.840 105.380 151.340  1.00  0.00           C
ATOM   3523 HD11 LEU A 237     114.630 104.610 151.170  1.00  0.00           H
ATOM   3524 HD12 LEU A 237     113.990 106.260 150.690  1.00  0.00           H
ATOM   3525 HD13 LEU A 237     113.960 105.770 152.370  1.00  0.00           H
ATOM   3526  CD2 LEU A 237     111.360 105.690 151.290  1.00  0.00           C
ATOM   3527 HD21 LEU A 237     111.290 106.570 150.610  1.00  0.00           H
ATOM   3528 HD22 LEU A 237     110.360 105.210 151.290  1.00  0.00           H
ATOM   3529 HD23 LEU A 237     111.450 106.110 152.320  1.00  0.00           H
ATOM   3530  C   LEU A 237     111.430 102.760 147.750  1.00  0.00           C
ATOM   3531  O   LEU A 237     111.560 103.520 146.760  1.00  0.00           O
ATOM   3532  N   LEU A 238     111.500 101.420 147.610  1.00  0.00           N
ATOM   3533  HN  LEU A 238     111.420 100.880 148.450  1.00  0.00           H
ATOM   3534  CA  LEU A 238     111.580 100.760 146.340  1.00  0.00           C
ATOM   3535  HA  LEU A 238     111.340 101.490 145.590  1.00  0.00           H
ATOM   3536  CB  LEU A 238     113.010 100.140 146.230  1.00  0.00           C
ATOM   3537  HB1 LEU A 238     113.740 100.960 146.370  1.00  0.00           H
ATOM   3538  HB2 LEU A 238     113.190  99.480 147.110  1.00  0.00           H
ATOM   3539  CG  LEU A 238     113.350  99.300 144.950  1.00  0.00           C
ATOM   3540  HG  LEU A 238     112.670  98.440 144.820  1.00  0.00           H
ATOM   3541  CD1 LEU A 238     113.250 100.080 143.670  1.00  0.00           C
ATOM   3542 HD11 LEU A 238     113.350  99.410 142.790  1.00  0.00           H
ATOM   3543 HD12 LEU A 238     112.210 100.440 143.780  1.00  0.00           H
ATOM   3544 HD13 LEU A 238     113.820 101.030 143.730  1.00  0.00           H
ATOM   3545  CD2 LEU A 238     114.860  98.860 145.010  1.00  0.00           C
ATOM   3546 HD21 LEU A 238     115.110  98.280 144.090  1.00  0.00           H
ATOM   3547 HD22 LEU A 238     115.520  99.730 145.200  1.00  0.00           H
ATOM   3548 HD23 LEU A 238     114.960  98.200 145.900  1.00  0.00           H
ATOM   3549  C   LEU A 238     110.520  99.670 146.360  1.00  0.00           C
ATOM   3550  O   LEU A 238     110.450  98.840 147.290  1.00  0.00           O
ATOM   3551  N   ASP A 239     109.760  99.660 145.220  1.00  0.00           N
ATOM   3552  HN  ASP A 239     109.760 100.380 144.540  1.00  0.00           H
ATOM   3553  CA  ASP A 239     108.840  98.620 144.830  1.00  0.00           C
ATOM   3554  HA  ASP A 239     108.240  98.280 145.660  1.00  0.00           H
ATOM   3555  CB  ASP A 239     107.820  99.140 143.840  1.00  0.00           C
ATOM   3556  HB1 ASP A 239     107.560 100.120 144.310  1.00  0.00           H
ATOM   3557  HB2 ASP A 239     108.260  99.230 142.830  1.00  0.00           H
ATOM   3558  CG  ASP A 239     106.630  98.250 143.630  1.00  0.00           C
ATOM   3559  OD1 ASP A 239     106.680  97.070 144.000  1.00  0.00           O
ATOM   3560  OD2 ASP A 239     105.630  98.750 143.020  1.00  0.00           O
ATOM   3561  C   ASP A 239     109.650  97.490 144.220  1.00  0.00           C
ATOM   3562  O   ASP A 239     110.160  97.610 143.110  1.00  0.00           O
ATOM   3563  N   THR A 240     109.740  96.350 144.930  1.00  0.00           N
ATOM   3564  HN  THR A 240     109.510  96.350 145.900  1.00  0.00           H
ATOM   3565  CA  THR A 240     110.360  95.090 144.480  1.00  0.00           C
ATOM   3566  HA  THR A 240     111.140  95.370 143.780  1.00  0.00           H
ATOM   3567  CB  THR A 240     110.990  94.430 145.740  1.00  0.00           C
ATOM   3568  HB  THR A 240     111.240  93.390 145.470  1.00  0.00           H
ATOM   3569  OG1 THR A 240     110.020  94.400 146.710  1.00  0.00           O
ATOM   3570  HG1 THR A 240     109.930  93.450 146.810  1.00  0.00           H
ATOM   3571  CG2 THR A 240     112.230  95.130 146.260  1.00  0.00           C
ATOM   3572 HG21 THR A 240     112.770  94.560 147.050  1.00  0.00           H
ATOM   3573 HG22 THR A 240     112.970  95.280 145.440  1.00  0.00           H
ATOM   3574 HG23 THR A 240     111.870  96.080 146.700  1.00  0.00           H
ATOM   3575  C   THR A 240     109.470  94.040 143.870  1.00  0.00           C
ATOM   3576  O   THR A 240     109.940  92.930 143.600  1.00  0.00           O
ATOM   3577  N   SER A 241     108.190  94.330 143.560  1.00  0.00           N
ATOM   3578  HN  SER A 241     107.960  95.280 143.790  1.00  0.00           H
ATOM   3579  CA  SER A 241     107.270  93.550 142.810  1.00  0.00           C
ATOM   3580  HA  SER A 241     107.570  92.510 142.840  1.00  0.00           H
ATOM   3581  CB  SER A 241     105.840  93.470 143.440  1.00  0.00           C
ATOM   3582  HB1 SER A 241     105.380  94.480 143.420  1.00  0.00           H
ATOM   3583  HB2 SER A 241     106.040  93.070 144.450  1.00  0.00           H
ATOM   3584  OG  SER A 241     104.930  92.590 142.800  1.00  0.00           O
ATOM   3585  HG1 SER A 241     104.310  93.100 142.280  1.00  0.00           H
ATOM   3586  C   SER A 241     107.140  94.090 141.350  1.00  0.00           C
ATOM   3587  O   SER A 241     106.660  95.180 141.160  1.00  0.00           O
ATOM   3588  N   LEU A 242     107.660  93.320 140.400  1.00  0.00           N
ATOM   3589  HN  LEU A 242     108.340  92.630 140.600  1.00  0.00           H
ATOM   3590  CA  LEU A 242     107.380  93.610 138.930  1.00  0.00           C
ATOM   3591  HA  LEU A 242     107.230  94.670 138.800  1.00  0.00           H
ATOM   3592  CB  LEU A 242     108.540  93.180 137.940  1.00  0.00           C
ATOM   3593  HB1 LEU A 242     108.740  92.090 138.030  1.00  0.00           H
ATOM   3594  HB2 LEU A 242     108.150  93.400 136.920  1.00  0.00           H
ATOM   3595  CG  LEU A 242     109.880  93.900 138.020  1.00  0.00           C
ATOM   3596  HG  LEU A 242     110.420  93.520 138.910  1.00  0.00           H
ATOM   3597  CD1 LEU A 242     110.920  93.720 136.850  1.00  0.00           C
ATOM   3598 HD11 LEU A 242     110.890  92.740 136.340  1.00  0.00           H
ATOM   3599 HD12 LEU A 242     110.670  94.390 135.990  1.00  0.00           H
ATOM   3600 HD13 LEU A 242     111.960  94.000 137.110  1.00  0.00           H
ATOM   3601  CD2 LEU A 242     109.770  95.410 138.210  1.00  0.00           C
ATOM   3602 HD21 LEU A 242     109.340  95.800 137.260  1.00  0.00           H
ATOM   3603 HD22 LEU A 242     109.040  95.830 138.940  1.00  0.00           H
ATOM   3604 HD23 LEU A 242     110.770  95.850 138.390  1.00  0.00           H
ATOM   3605  C   LEU A 242     106.140  92.990 138.380  1.00  0.00           C
ATOM   3606  O   LEU A 242     105.770  91.840 138.760  1.00  0.00           O
ATOM   3607  N   GLU A 243     105.410  93.700 137.480  1.00  0.00           N
ATOM   3608  HN  GLU A 243     105.770  94.570 137.170  1.00  0.00           H
ATOM   3609  CA  GLU A 243     104.200  93.230 136.850  1.00  0.00           C
ATOM   3610  HA  GLU A 243     103.550  92.670 137.510  1.00  0.00           H
ATOM   3611  CB  GLU A 243     103.450  94.480 136.450  1.00  0.00           C
ATOM   3612  HB1 GLU A 243     104.070  95.080 135.760  1.00  0.00           H
ATOM   3613  HB2 GLU A 243     102.550  94.180 135.880  1.00  0.00           H
ATOM   3614  CG  GLU A 243     103.030  95.290 137.680  1.00  0.00           C
ATOM   3615  HG1 GLU A 243     103.950  95.550 138.250  1.00  0.00           H
ATOM   3616  HG2 GLU A 243     102.360  94.680 138.320  1.00  0.00           H
ATOM   3617  CD  GLU A 243     102.320  96.540 137.220  1.00  0.00           C
ATOM   3618  OE1 GLU A 243     101.470  96.450 136.300  1.00  0.00           O
ATOM   3619  OE2 GLU A 243     102.500  97.520 138.030  1.00  0.00           O
ATOM   3620  C   GLU A 243     104.580  92.510 135.510  1.00  0.00           C
ATOM   3621  O   GLU A 243     105.160  93.160 134.630  1.00  0.00           O
ATOM   3622  N   PRO A 244     104.310  91.210 135.150  1.00  0.00           N
ATOM   3623  CD  PRO A 244     104.020  90.160 136.160  1.00  0.00           C
ATOM   3624  HD1 PRO A 244     102.940  90.240 136.420  1.00  0.00           H
ATOM   3625  HD2 PRO A 244     104.660  90.150 137.060  1.00  0.00           H
ATOM   3626  CA  PRO A 244     104.270  90.680 133.770  1.00  0.00           C
ATOM   3627  HA  PRO A 244     105.290  90.750 133.420  1.00  0.00           H
ATOM   3628  CB  PRO A 244     103.820  89.200 133.910  1.00  0.00           C
ATOM   3629  HB1 PRO A 244     102.740  89.090 133.680  1.00  0.00           H
ATOM   3630  HB2 PRO A 244     104.250  88.470 133.190  1.00  0.00           H
ATOM   3631  CG  PRO A 244     104.150  88.830 135.370  1.00  0.00           C
ATOM   3632  HG1 PRO A 244     105.210  88.510 135.410  1.00  0.00           H
ATOM   3633  HG2 PRO A 244     103.430  88.010 135.590  1.00  0.00           H
ATOM   3634  C   PRO A 244     103.360  91.530 132.890  1.00  0.00           C
ATOM   3635  O   PRO A 244     102.450  92.120 133.510  1.00  0.00           O
ATOM   3636  N   PRO A 245     103.620  91.740 131.600  1.00  0.00           N
ATOM   3637  CD  PRO A 245     104.840  91.260 130.980  1.00  0.00           C
ATOM   3638  HD1 PRO A 245     104.920  90.160 130.860  1.00  0.00           H
ATOM   3639  HD2 PRO A 245     105.760  91.620 131.490  1.00  0.00           H
ATOM   3640  CA  PRO A 245     102.610  92.110 130.550  1.00  0.00           C
ATOM   3641  HA  PRO A 245     102.210  93.090 130.760  1.00  0.00           H
ATOM   3642  CB  PRO A 245     103.390  92.070 129.190  1.00  0.00           C
ATOM   3643  HB1 PRO A 245     103.020  91.210 128.580  1.00  0.00           H
ATOM   3644  HB2 PRO A 245     103.180  93.010 128.640  1.00  0.00           H
ATOM   3645  CG  PRO A 245     104.850  91.970 129.560  1.00  0.00           C
ATOM   3646  HG1 PRO A 245     105.340  92.970 129.630  1.00  0.00           H
ATOM   3647  HG2 PRO A 245     105.400  91.340 128.820  1.00  0.00           H
ATOM   3648  C   PRO A 245     101.400  91.210 130.490  1.00  0.00           C
ATOM   3649  O   PRO A 245     101.440  90.070 130.880  1.00  0.00           O
ATOM   3650  N   LEU A 246     100.340  91.740 129.850  1.00  0.00           N
ATOM   3651  HN  LEU A 246     100.330  92.710 129.650  1.00  0.00           H
ATOM   3652  CA  LEU A 246      99.170  91.000 129.540  1.00  0.00           C
ATOM   3653  HA  LEU A 246      98.880  90.550 130.480  1.00  0.00           H
ATOM   3654  CB  LEU A 246      98.200  91.800 128.730  1.00  0.00           C
ATOM   3655  HB1 LEU A 246      98.730  92.570 128.110  1.00  0.00           H
ATOM   3656  HB2 LEU A 246      97.460  91.280 128.100  1.00  0.00           H
ATOM   3657  CG  LEU A 246      97.260  92.590 129.700  1.00  0.00           C
ATOM   3658  HG  LEU A 246      97.920  92.970 130.510  1.00  0.00           H
ATOM   3659  CD1 LEU A 246      96.800  93.950 129.030  1.00  0.00           C
ATOM   3660 HD11 LEU A 246      96.250  93.770 128.090  1.00  0.00           H
ATOM   3661 HD12 LEU A 246      96.220  94.630 129.700  1.00  0.00           H
ATOM   3662 HD13 LEU A 246      97.680  94.560 128.730  1.00  0.00           H
ATOM   3663  CD2 LEU A 246      96.060  91.770 130.150  1.00  0.00           C
ATOM   3664 HD21 LEU A 246      95.570  92.310 130.980  1.00  0.00           H
ATOM   3665 HD22 LEU A 246      95.310  91.530 129.360  1.00  0.00           H
ATOM   3666 HD23 LEU A 246      96.360  90.790 130.580  1.00  0.00           H
ATOM   3667  C   LEU A 246      99.340  89.770 128.670  1.00  0.00           C
ATOM   3668  O   LEU A 246      98.480  88.860 128.760  1.00  0.00           O
ATOM   3669  N   CYS A 247     100.350  89.660 127.770  1.00  0.00           N
ATOM   3670  HN  CYS A 247     100.950  90.420 127.560  1.00  0.00           H
ATOM   3671  CA  CYS A 247     100.710  88.560 126.950  1.00  0.00           C
ATOM   3672  HA  CYS A 247      99.940  87.810 126.850  1.00  0.00           H
ATOM   3673  CB  CYS A 247     101.110  89.270 125.550  1.00  0.00           C
ATOM   3674  HB1 CYS A 247     101.080  88.490 124.750  1.00  0.00           H
ATOM   3675  HB2 CYS A 247     102.130  89.690 125.580  1.00  0.00           H
ATOM   3676  SG  CYS A 247      99.940  90.500 125.160  1.00  0.00           S
ATOM   3677  C   CYS A 247     101.840  87.710 127.390  1.00  0.00           C
ATOM   3678  O   CYS A 247     102.240  86.820 126.710  1.00  0.00           O
ATOM   3679  N   GLY A 248     102.290  87.910 128.680  1.00  0.00           N
ATOM   3680  HN  GLY A 248     101.840  88.650 129.170  1.00  0.00           H
ATOM   3681  CA  GLY A 248     103.250  87.020 129.370  1.00  0.00           C
ATOM   3682  HA1 GLY A 248     103.900  87.790 129.760  1.00  0.00           H
ATOM   3683  HA2 GLY A 248     103.860  86.300 128.850  1.00  0.00           H
ATOM   3684  C   GLY A 248     102.630  86.410 130.610  1.00  0.00           C
ATOM   3685  O   GLY A 248     101.440  86.480 130.840  1.00  0.00           O
ATOM   3686  N   GLN A 249     103.530  85.820 131.400  1.00  0.00           N
ATOM   3687  HN  GLN A 249     104.480  85.710 131.130  1.00  0.00           H
ATOM   3688  CA  GLN A 249     103.200  85.130 132.560  1.00  0.00           C
ATOM   3689  HA  GLN A 249     102.200  85.320 132.910  1.00  0.00           H
ATOM   3690  CB  GLN A 249     103.020  83.610 132.200  1.00  0.00           C
ATOM   3691  HB1 GLN A 249     104.020  83.340 131.780  1.00  0.00           H
ATOM   3692  HB2 GLN A 249     102.980  83.060 133.160  1.00  0.00           H
ATOM   3693  CG  GLN A 249     101.740  83.160 131.410  1.00  0.00           C
ATOM   3694  HG1 GLN A 249     101.740  82.070 131.220  1.00  0.00           H
ATOM   3695  HG2 GLN A 249     101.790  83.690 130.430  1.00  0.00           H
ATOM   3696  CD  GLN A 249     100.460  83.410 132.170  1.00  0.00           C
ATOM   3697  OE1 GLN A 249     100.090  82.480 132.960  1.00  0.00           O
ATOM   3698  NE2 GLN A 249      99.820  84.580 131.970  1.00  0.00           N
ATOM   3699 HE21 GLN A 249     100.350  85.300 131.520  1.00  0.00           H
ATOM   3700 HE22 GLN A 249      98.860  84.770 132.180  1.00  0.00           H
ATOM   3701  C   GLN A 249     104.130  85.380 133.750  1.00  0.00           C
ATOM   3702  O   GLN A 249     103.700  85.440 134.890  1.00  0.00           O
ATOM   3703  N   THR A 250     105.390  85.570 133.520  1.00  0.00           N
ATOM   3704  HN  THR A 250     105.840  85.680 132.640  1.00  0.00           H
ATOM   3705  CA  THR A 250     106.400  85.520 134.640  1.00  0.00           C
ATOM   3706  HA  THR A 250     105.870  85.640 135.580  1.00  0.00           H
ATOM   3707  CB  THR A 250     107.320  84.220 134.690  1.00  0.00           C
ATOM   3708  HB  THR A 250     107.490  84.120 135.790  1.00  0.00           H
ATOM   3709  OG1 THR A 250     108.610  84.340 134.000  1.00  0.00           O
ATOM   3710  HG1 THR A 250     108.420  84.060 133.100  1.00  0.00           H
ATOM   3711  CG2 THR A 250     106.540  83.100 134.130  1.00  0.00           C
ATOM   3712 HG21 THR A 250     107.070  82.150 134.310  1.00  0.00           H
ATOM   3713 HG22 THR A 250     105.490  83.080 134.510  1.00  0.00           H
ATOM   3714 HG23 THR A 250     106.450  83.120 133.020  1.00  0.00           H
ATOM   3715  C   THR A 250     107.310  86.720 134.600  1.00  0.00           C
ATOM   3716  O   THR A 250     107.140  87.640 133.740  1.00  0.00           O
ATOM   3717  N   LEU A 251     108.270  86.810 135.540  1.00  0.00           N
ATOM   3718  HN  LEU A 251     108.320  86.070 136.210  1.00  0.00           H
ATOM   3719  CA  LEU A 251     109.200  87.920 135.730  1.00  0.00           C
ATOM   3720  HA  LEU A 251     108.520  88.750 135.850  1.00  0.00           H
ATOM   3721  CB  LEU A 251     109.990  87.530 136.980  1.00  0.00           C
ATOM   3722  HB1 LEU A 251     109.250  87.410 137.800  1.00  0.00           H
ATOM   3723  HB2 LEU A 251     110.600  86.620 136.830  1.00  0.00           H
ATOM   3724  CG  LEU A 251     110.990  88.600 137.540  1.00  0.00           C
ATOM   3725  HG  LEU A 251     111.740  88.680 136.720  1.00  0.00           H
ATOM   3726  CD1 LEU A 251     110.330  89.960 137.660  1.00  0.00           C
ATOM   3727 HD11 LEU A 251     110.000  90.310 136.660  1.00  0.00           H
ATOM   3728 HD12 LEU A 251     109.470  89.920 138.360  1.00  0.00           H
ATOM   3729 HD13 LEU A 251     111.040  90.710 138.070  1.00  0.00           H
ATOM   3730  CD2 LEU A 251     111.680  88.070 138.780  1.00  0.00           C
ATOM   3731 HD21 LEU A 251     112.380  87.250 138.520  1.00  0.00           H
ATOM   3732 HD22 LEU A 251     112.300  88.870 139.240  1.00  0.00           H
ATOM   3733 HD23 LEU A 251     110.960  87.620 139.500  1.00  0.00           H
ATOM   3734  C   LEU A 251     110.080  88.120 134.490  1.00  0.00           C
ATOM   3735  O   LEU A 251     110.390  89.250 134.070  1.00  0.00           O
ATOM   3736  N   CYS A 252     110.560  87.030 133.830  1.00  0.00           N
ATOM   3737  HN  CYS A 252     110.430  86.120 134.210  1.00  0.00           H
ATOM   3738  CA  CYS A 252     111.340  87.070 132.610  1.00  0.00           C
ATOM   3739  HA  CYS A 252     112.270  87.610 132.730  1.00  0.00           H
ATOM   3740  CB  CYS A 252     111.680  85.660 132.110  1.00  0.00           C
ATOM   3741  HB1 CYS A 252     112.040  85.550 131.070  1.00  0.00           H
ATOM   3742  HB2 CYS A 252     110.750  85.060 132.160  1.00  0.00           H
ATOM   3743  SG  CYS A 252     112.930  84.870 133.130  1.00  0.00           S
ATOM   3744  C   CYS A 252     110.670  87.810 131.410  1.00  0.00           C
ATOM   3745  O   CYS A 252     111.380  88.330 130.570  1.00  0.00           O
ATOM   3746  N   ASP A 253     109.350  87.760 131.390  1.00  0.00           N
ATOM   3747  HN  ASP A 253     108.910  87.370 132.190  1.00  0.00           H
ATOM   3748  CA  ASP A 253     108.580  88.340 130.340  1.00  0.00           C
ATOM   3749  HA  ASP A 253     109.030  88.230 129.360  1.00  0.00           H
ATOM   3750  CB  ASP A 253     107.130  87.690 130.350  1.00  0.00           C
ATOM   3751  HB1 ASP A 253     106.650  87.960 131.310  1.00  0.00           H
ATOM   3752  HB2 ASP A 253     106.490  88.110 129.540  1.00  0.00           H
ATOM   3753  CG  ASP A 253     107.110  86.180 130.130  1.00  0.00           C
ATOM   3754  OD1 ASP A 253     108.040  85.580 129.560  1.00  0.00           O
ATOM   3755  OD2 ASP A 253     106.010  85.680 130.520  1.00  0.00           O
ATOM   3756  C   ASP A 253     108.360  89.900 130.500  1.00  0.00           C
ATOM   3757  O   ASP A 253     108.000  90.500 129.500  1.00  0.00           O
ATOM   3758  N   ASN A 254     108.630  90.520 131.670  1.00  0.00           N
ATOM   3759  HN  ASN A 254     108.860  89.870 132.400  1.00  0.00           H
ATOM   3760  CA  ASN A 254     108.710  92.010 131.780  1.00  0.00           C
ATOM   3761  HA  ASN A 254     107.830  92.410 131.310  1.00  0.00           H
ATOM   3762  CB  ASN A 254     109.010  92.330 133.260  1.00  0.00           C
ATOM   3763  HB1 ASN A 254     108.260  91.840 133.920  1.00  0.00           H
ATOM   3764  HB2 ASN A 254     109.970  91.880 133.590  1.00  0.00           H
ATOM   3765  CG  ASN A 254     108.930  93.830 133.520  1.00  0.00           C
ATOM   3766  OD1 ASN A 254     109.960  94.500 133.340  1.00  0.00           O
ATOM   3767  ND2 ASN A 254     107.860  94.300 134.130  1.00  0.00           N
ATOM   3768 HD21 ASN A 254     107.000  93.820 134.220  1.00  0.00           H
ATOM   3769 HD22 ASN A 254     107.950  95.220 134.510  1.00  0.00           H
ATOM   3770  C   ASN A 254     109.830  92.460 130.860  1.00  0.00           C
ATOM   3771  O   ASN A 254     110.910  91.860 130.790  1.00  0.00           O
ATOM   3772  N   THR A 255     109.580  93.600 130.200  1.00  0.00           N
ATOM   3773  HN  THR A 255     108.690  94.060 130.200  1.00  0.00           H
ATOM   3774  CA  THR A 255     110.520  94.160 129.200  1.00  0.00           C
ATOM   3775  HA  THR A 255     110.710  93.360 128.510  1.00  0.00           H
ATOM   3776  CB  THR A 255     109.960  95.460 128.570  1.00  0.00           C
ATOM   3777  HB  THR A 255     109.440  96.050 129.360  1.00  0.00           H
ATOM   3778  OG1 THR A 255     109.090  95.040 127.450  1.00  0.00           O
ATOM   3779  HG1 THR A 255     108.700  94.220 127.770  1.00  0.00           H
ATOM   3780  CG2 THR A 255     110.990  96.410 127.980  1.00  0.00           C
ATOM   3781 HG21 THR A 255     111.670  96.920 128.690  1.00  0.00           H
ATOM   3782 HG22 THR A 255     111.630  95.830 127.280  1.00  0.00           H
ATOM   3783 HG23 THR A 255     110.500  97.230 127.430  1.00  0.00           H
ATOM   3784  C   THR A 255     111.840  94.530 129.770  1.00  0.00           C
ATOM   3785  O   THR A 255     112.870  94.300 129.140  1.00  0.00           O
ATOM   3786  N   GLU A 256     111.950  95.120 130.970  1.00  0.00           N
ATOM   3787  HN  GLU A 256     111.180  95.370 131.550  1.00  0.00           H
ATOM   3788  CA  GLU A 256     113.260  95.490 131.590  1.00  0.00           C
ATOM   3789  HA  GLU A 256     113.790  96.060 130.840  1.00  0.00           H
ATOM   3790  CB  GLU A 256     113.300  96.350 132.880  1.00  0.00           C
ATOM   3791  HB1 GLU A 256     112.720  95.880 133.710  1.00  0.00           H
ATOM   3792  HB2 GLU A 256     114.360  96.510 133.160  1.00  0.00           H
ATOM   3793  CG  GLU A 256     112.660  97.680 132.620  1.00  0.00           C
ATOM   3794  HG1 GLU A 256     112.660  98.310 133.540  1.00  0.00           H
ATOM   3795  HG2 GLU A 256     111.600  97.520 132.330  1.00  0.00           H
ATOM   3796  CD  GLU A 256     113.400  98.350 131.500  1.00  0.00           C
ATOM   3797  OE1 GLU A 256     114.630  98.610 131.660  1.00  0.00           O
ATOM   3798  OE2 GLU A 256     112.800  98.710 130.500  1.00  0.00           O
ATOM   3799  C   GLU A 256     114.100  94.230 131.870  1.00  0.00           C
ATOM   3800  O   GLU A 256     115.310  94.150 131.660  1.00  0.00           O
ATOM   3801  N   VAL A 257     113.460  93.120 132.230  1.00  0.00           N
ATOM   3802  HN  VAL A 257     112.490  93.010 132.460  1.00  0.00           H
ATOM   3803  CA  VAL A 257     114.210  91.880 132.540  1.00  0.00           C
ATOM   3804  HA  VAL A 257     115.070  92.130 133.140  1.00  0.00           H
ATOM   3805  CB  VAL A 257     113.330  90.870 133.280  1.00  0.00           C
ATOM   3806  HB  VAL A 257     112.350  90.760 132.760  1.00  0.00           H
ATOM   3807  CG1 VAL A 257     113.940  89.450 133.330  1.00  0.00           C
ATOM   3808 HG11 VAL A 257     113.360  88.710 133.920  1.00  0.00           H
ATOM   3809 HG12 VAL A 257     113.950  89.120 132.270  1.00  0.00           H
ATOM   3810 HG13 VAL A 257     114.960  89.620 133.740  1.00  0.00           H
ATOM   3811  CG2 VAL A 257     113.040  91.330 134.770  1.00  0.00           C
ATOM   3812 HG21 VAL A 257     112.390  90.640 135.360  1.00  0.00           H
ATOM   3813 HG22 VAL A 257     114.060  91.440 135.180  1.00  0.00           H
ATOM   3814 HG23 VAL A 257     112.600  92.350 134.800  1.00  0.00           H
ATOM   3815  C   VAL A 257     114.850  91.270 131.240  1.00  0.00           C
ATOM   3816  O   VAL A 257     116.040  91.090 131.160  1.00  0.00           O
ATOM   3817  N   ILE A 258     113.990  91.010 130.220  1.00  0.00           N
ATOM   3818  HN  ILE A 258     113.010  91.120 130.410  1.00  0.00           H
ATOM   3819  CA  ILE A 258     114.360  90.420 128.950  1.00  0.00           C
ATOM   3820  HA  ILE A 258     114.920  89.530 129.190  1.00  0.00           H
ATOM   3821  CB  ILE A 258     113.260  89.920 128.010  1.00  0.00           C
ATOM   3822  HB  ILE A 258     112.710  89.180 128.620  1.00  0.00           H
ATOM   3823  CG2 ILE A 258     112.410  91.060 127.510  1.00  0.00           C
ATOM   3824 HG21 ILE A 258     111.610  90.800 126.780  1.00  0.00           H
ATOM   3825 HG22 ILE A 258     111.930  91.550 128.390  1.00  0.00           H
ATOM   3826 HG23 ILE A 258     112.890  91.900 126.960  1.00  0.00           H
ATOM   3827  CG1 ILE A 258     113.720  89.210 126.760  1.00  0.00           C
ATOM   3828 HG11 ILE A 258     114.440  89.890 126.260  1.00  0.00           H
ATOM   3829 HG12 ILE A 258     112.920  88.900 126.060  1.00  0.00           H
ATOM   3830  CD  ILE A 258     114.530  87.880 127.090  1.00  0.00           C
ATOM   3831  HD1 ILE A 258     113.970  87.020 127.520  1.00  0.00           H
ATOM   3832  HD2 ILE A 258     114.910  87.470 126.130  1.00  0.00           H
ATOM   3833  HD3 ILE A 258     115.410  88.130 127.720  1.00  0.00           H
ATOM   3834  C   ILE A 258     115.440  91.350 128.250  1.00  0.00           C
ATOM   3835  O   ILE A 258     116.450  90.960 127.690  1.00  0.00           O
ATOM   3836  N   ALA A 259     115.260  92.720 128.380  1.00  0.00           N
ATOM   3837  HN  ALA A 259     114.500  93.180 128.830  1.00  0.00           H
ATOM   3838  CA  ALA A 259     116.240  93.640 127.900  1.00  0.00           C
ATOM   3839  HA  ALA A 259     116.350  93.530 126.830  1.00  0.00           H
ATOM   3840  CB  ALA A 259     115.710  95.030 128.090  1.00  0.00           C
ATOM   3841  HB1 ALA A 259     116.520  95.720 127.800  1.00  0.00           H
ATOM   3842  HB2 ALA A 259     114.860  95.260 127.400  1.00  0.00           H
ATOM   3843  HB3 ALA A 259     115.320  95.230 129.110  1.00  0.00           H
ATOM   3844  C   ALA A 259     117.530  93.550 128.610  1.00  0.00           C
ATOM   3845  O   ALA A 259     118.600  93.600 127.940  1.00  0.00           O
ATOM   3846  N   SER A 260     117.530  93.280 129.950  1.00  0.00           N
ATOM   3847  HN  SER A 260     116.730  92.980 130.480  1.00  0.00           H
ATOM   3848  CA  SER A 260     118.830  93.020 130.600  1.00  0.00           C
ATOM   3849  HA  SER A 260     119.370  93.930 130.390  1.00  0.00           H
ATOM   3850  CB  SER A 260     118.780  92.790 132.170  1.00  0.00           C
ATOM   3851  HB1 SER A 260     118.120  91.920 132.350  1.00  0.00           H
ATOM   3852  HB2 SER A 260     118.120  93.590 132.560  1.00  0.00           H
ATOM   3853  OG  SER A 260     119.940  92.820 132.970  1.00  0.00           O
ATOM   3854  HG1 SER A 260     119.600  92.600 133.840  1.00  0.00           H
ATOM   3855  C   SER A 260     119.600  91.800 130.080  1.00  0.00           C
ATOM   3856  O   SER A 260     120.840  91.920 129.960  1.00  0.00           O
ATOM   3857  N   TYR A 261     118.900  90.670 129.970  1.00  0.00           N
ATOM   3858  HN  TYR A 261     117.900  90.660 130.040  1.00  0.00           H
ATOM   3859  CA  TYR A 261     119.480  89.460 129.370  1.00  0.00           C
ATOM   3860  HA  TYR A 261     120.390  89.380 129.950  1.00  0.00           H
ATOM   3861  CB  TYR A 261     118.570  88.170 129.340  1.00  0.00           C
ATOM   3862  HB1 TYR A 261     117.490  88.330 129.160  1.00  0.00           H
ATOM   3863  HB2 TYR A 261     118.970  87.430 128.610  1.00  0.00           H
ATOM   3864  CG  TYR A 261     118.600  87.390 130.620  1.00  0.00           C
ATOM   3865  CD1 TYR A 261     117.900  87.890 131.770  1.00  0.00           C
ATOM   3866  HD1 TYR A 261     117.390  88.850 131.730  1.00  0.00           H
ATOM   3867  CE1 TYR A 261     118.010  87.180 132.970  1.00  0.00           C
ATOM   3868  HE1 TYR A 261     117.530  87.470 133.900  1.00  0.00           H
ATOM   3869  CZ  TYR A 261     118.670  85.990 133.010  1.00  0.00           C
ATOM   3870  OH  TYR A 261     118.830  85.290 134.250  1.00  0.00           O
ATOM   3871  HH  TYR A 261     119.000  84.380 134.000  1.00  0.00           H
ATOM   3872  CD2 TYR A 261     119.240  86.140 130.700  1.00  0.00           C
ATOM   3873  HD2 TYR A 261     119.740  85.730 129.840  1.00  0.00           H
ATOM   3874  CE2 TYR A 261     119.210  85.430 131.870  1.00  0.00           C
ATOM   3875  HE2 TYR A 261     119.840  84.560 131.930  1.00  0.00           H
ATOM   3876  C   TYR A 261     119.860  89.690 127.980  1.00  0.00           C
ATOM   3877  O   TYR A 261     120.880  89.110 127.570  1.00  0.00           O
ATOM   3878  N   ASN A 262     119.130  90.460 127.160  1.00  0.00           N
ATOM   3879  HN  ASN A 262     118.260  90.710 127.570  1.00  0.00           H
ATOM   3880  CA  ASN A 262     119.590  90.920 125.850  1.00  0.00           C
ATOM   3881  HA  ASN A 262     119.820  90.100 125.200  1.00  0.00           H
ATOM   3882  CB  ASN A 262     118.520  91.850 125.210  1.00  0.00           C
ATOM   3883  HB1 ASN A 262     118.160  92.660 125.870  1.00  0.00           H
ATOM   3884  HB2 ASN A 262     118.960  92.190 124.250  1.00  0.00           H
ATOM   3885  CG  ASN A 262     117.320  91.150 124.670  1.00  0.00           C
ATOM   3886  OD1 ASN A 262     117.310  89.970 124.320  1.00  0.00           O
ATOM   3887  ND2 ASN A 262     116.220  91.830 124.540  1.00  0.00           N
ATOM   3888 HD21 ASN A 262     116.320  92.810 124.670  1.00  0.00           H
ATOM   3889 HD22 ASN A 262     115.370  91.370 124.290  1.00  0.00           H
ATOM   3890  C   ASN A 262     120.890  91.710 125.830  1.00  0.00           C
ATOM   3891  O   ASN A 262     121.780  91.410 124.980  1.00  0.00           O
ATOM   3892  N   GLN A 263     121.000  92.690 126.770  1.00  0.00           N
ATOM   3893  HN  GLN A 263     120.330  92.830 127.500  1.00  0.00           H
ATOM   3894  CA  GLN A 263     122.100  93.650 126.950  1.00  0.00           C
ATOM   3895  HA  GLN A 263     122.180  94.180 126.010  1.00  0.00           H
ATOM   3896  CB  GLN A 263     121.810  94.660 128.090  1.00  0.00           C
ATOM   3897  HB1 GLN A 263     121.480  94.130 129.010  1.00  0.00           H
ATOM   3898  HB2 GLN A 263     122.790  95.160 128.270  1.00  0.00           H
ATOM   3899  CG  GLN A 263     120.780  95.720 127.790  1.00  0.00           C
ATOM   3900  HG1 GLN A 263     121.240  96.720 127.950  1.00  0.00           H
ATOM   3901  HG2 GLN A 263     119.870  95.710 128.430  1.00  0.00           H
ATOM   3902  CD  GLN A 263     120.460  95.900 126.300  1.00  0.00           C
ATOM   3903  OE1 GLN A 263     121.210  96.570 125.570  1.00  0.00           O
ATOM   3904  NE2 GLN A 263     119.230  95.490 125.940  1.00  0.00           N
ATOM   3905 HE21 GLN A 263     118.790  94.870 126.590  1.00  0.00           H
ATOM   3906 HE22 GLN A 263     118.750  95.710 125.090  1.00  0.00           H
ATOM   3907  C   GLN A 263     123.380  92.910 127.280  1.00  0.00           C
ATOM   3908  O   GLN A 263     124.450  93.340 126.800  1.00  0.00           O
ATOM   3909  N   LEU A 264     123.380  91.860 128.070  1.00  0.00           N
ATOM   3910  HN  LEU A 264     122.580  91.470 128.520  1.00  0.00           H
ATOM   3911  CA  LEU A 264     124.640  91.430 128.690  1.00  0.00           C
ATOM   3912  HA  LEU A 264     125.510  91.850 128.220  1.00  0.00           H
ATOM   3913  CB  LEU A 264     124.570  91.620 130.280  1.00  0.00           C
ATOM   3914  HB1 LEU A 264     123.680  91.070 130.650  1.00  0.00           H
ATOM   3915  HB2 LEU A 264     125.430  91.200 130.850  1.00  0.00           H
ATOM   3916  CG  LEU A 264     124.410  93.050 130.820  1.00  0.00           C
ATOM   3917  HG  LEU A 264     123.500  93.420 130.320  1.00  0.00           H
ATOM   3918  CD1 LEU A 264     124.160  93.180 132.310  1.00  0.00           C
ATOM   3919 HD11 LEU A 264     125.070  93.060 132.930  1.00  0.00           H
ATOM   3920 HD12 LEU A 264     123.750  94.190 132.520  1.00  0.00           H
ATOM   3921 HD13 LEU A 264     123.360  92.460 132.560  1.00  0.00           H
ATOM   3922  CD2 LEU A 264     125.590  93.860 130.290  1.00  0.00           C
ATOM   3923 HD21 LEU A 264     125.620  93.910 129.180  1.00  0.00           H
ATOM   3924 HD22 LEU A 264     125.550  94.910 130.640  1.00  0.00           H
ATOM   3925 HD23 LEU A 264     126.530  93.340 130.570  1.00  0.00           H
ATOM   3926  C   LEU A 264     124.910  89.940 128.330  1.00  0.00           C
ATOM   3927  O   LEU A 264     124.180  89.010 128.720  1.00  0.00           O
ATOM   3928  N   SER A 265     126.040  89.670 127.540  1.00  0.00           N
ATOM   3929  HN  SER A 265     126.700  90.390 127.340  1.00  0.00           H
ATOM   3930  CA  SER A 265     126.410  88.280 127.170  1.00  0.00           C
ATOM   3931  HA  SER A 265     125.500  87.870 126.750  1.00  0.00           H
ATOM   3932  CB  SER A 265     127.550  88.270 126.100  1.00  0.00           C
ATOM   3933  HB1 SER A 265     127.100  88.640 125.150  1.00  0.00           H
ATOM   3934  HB2 SER A 265     127.850  87.200 126.070  1.00  0.00           H
ATOM   3935  OG  SER A 265     128.590  89.270 126.290  1.00  0.00           O
ATOM   3936  HG1 SER A 265     129.110  89.030 127.060  1.00  0.00           H
ATOM   3937  C   SER A 265     126.640  87.310 128.270  1.00  0.00           C
ATOM   3938  O   SER A 265     126.120  86.150 128.160  1.00  0.00           O
ATOM   3939  N   SER A 266     127.210  87.750 129.450  1.00  0.00           N
ATOM   3940  HN  SER A 266     127.660  88.630 129.400  1.00  0.00           H
ATOM   3941  CA  SER A 266     127.440  86.990 130.660  1.00  0.00           C
ATOM   3942  HA  SER A 266     128.130  86.230 130.310  1.00  0.00           H
ATOM   3943  CB  SER A 266     128.150  87.830 131.760  1.00  0.00           C
ATOM   3944  HB1 SER A 266     128.500  87.020 132.430  1.00  0.00           H
ATOM   3945  HB2 SER A 266     127.470  88.410 132.420  1.00  0.00           H
ATOM   3946  OG  SER A 266     129.350  88.510 131.400  1.00  0.00           O
ATOM   3947  HG1 SER A 266     129.140  89.160 130.730  1.00  0.00           H
ATOM   3948  C   SER A 266     126.320  86.140 131.350  1.00  0.00           C
ATOM   3949  O   SER A 266     126.590  85.040 131.790  1.00  0.00           O
ATOM   3950  N   PHE A 267     125.080  86.650 131.380  1.00  0.00           N
ATOM   3951  HN  PHE A 267     124.980  87.590 131.060  1.00  0.00           H
ATOM   3952  CA  PHE A 267     123.930  85.810 131.830  1.00  0.00           C
ATOM   3953  HA  PHE A 267     124.110  85.360 132.790  1.00  0.00           H
ATOM   3954  CB  PHE A 267     122.630  86.660 131.920  1.00  0.00           C
ATOM   3955  HB1 PHE A 267     122.500  87.160 130.940  1.00  0.00           H
ATOM   3956  HB2 PHE A 267     121.710  86.040 132.050  1.00  0.00           H
ATOM   3957  CG  PHE A 267     122.680  87.720 132.950  1.00  0.00           C
ATOM   3958  CD1 PHE A 267     123.520  87.700 134.110  1.00  0.00           C
ATOM   3959  HD1 PHE A 267     124.100  86.820 134.370  1.00  0.00           H
ATOM   3960  CE1 PHE A 267     123.400  88.780 135.040  1.00  0.00           C
ATOM   3961  HE1 PHE A 267     123.960  88.760 135.970  1.00  0.00           H
ATOM   3962  CZ  PHE A 267     122.530  89.830 134.770  1.00  0.00           C
ATOM   3963  HZ  PHE A 267     122.320  90.680 135.400  1.00  0.00           H
ATOM   3964  CD2 PHE A 267     121.720  88.710 132.780  1.00  0.00           C
ATOM   3965  HD2 PHE A 267     120.970  88.720 132.000  1.00  0.00           H
ATOM   3966  CE2 PHE A 267     121.660  89.780 133.710  1.00  0.00           C
ATOM   3967  HE2 PHE A 267     121.030  90.650 133.560  1.00  0.00           H
ATOM   3968  C   PHE A 267     123.600  84.650 130.970  1.00  0.00           C
ATOM   3969  O   PHE A 267     122.960  83.680 131.400  1.00  0.00           O
ATOM   3970  N   ARG A 268     124.070  84.600 129.640  1.00  0.00           N
ATOM   3971  HN  ARG A 268     124.750  85.240 129.320  1.00  0.00           H
ATOM   3972  CA  ARG A 268     123.810  83.490 128.800  1.00  0.00           C
ATOM   3973  HA  ARG A 268     123.040  82.940 129.330  1.00  0.00           H
ATOM   3974  CB  ARG A 268     123.300  83.850 127.400  1.00  0.00           C
ATOM   3975  HB1 ARG A 268     124.180  84.220 126.850  1.00  0.00           H
ATOM   3976  HB2 ARG A 268     122.830  83.010 126.850  1.00  0.00           H
ATOM   3977  CG  ARG A 268     122.210  84.900 127.410  1.00  0.00           C
ATOM   3978  HG1 ARG A 268     121.710  84.810 128.390  1.00  0.00           H
ATOM   3979  HG2 ARG A 268     121.470  84.640 126.630  1.00  0.00           H
ATOM   3980  CD  ARG A 268     122.710  86.370 127.250  1.00  0.00           C
ATOM   3981  HD1 ARG A 268     123.560  86.690 127.890  1.00  0.00           H
ATOM   3982  HD2 ARG A 268     121.800  86.960 127.500  1.00  0.00           H
ATOM   3983  NE  ARG A 268     123.050  86.590 125.830  1.00  0.00           N
ATOM   3984  HE  ARG A 268     123.420  85.860 125.250  1.00  0.00           H
ATOM   3985  CZ  ARG A 268     123.280  87.760 125.240  1.00  0.00           C
ATOM   3986  NH1 ARG A 268     123.030  88.910 125.790  1.00  0.00           N
ATOM   3987 HH11 ARG A 268     122.910  89.680 125.160  1.00  0.00           H
ATOM   3988 HH12 ARG A 268     122.670  88.870 126.720  1.00  0.00           H
ATOM   3989  NH2 ARG A 268     123.750  87.720 124.000  1.00  0.00           N
ATOM   3990 HH21 ARG A 268     123.990  88.630 123.650  1.00  0.00           H
ATOM   3991 HH22 ARG A 268     123.770  86.820 123.580  1.00  0.00           H
ATOM   3992  C   ARG A 268     124.980  82.590 128.860  1.00  0.00           C
ATOM   3993  O   ARG A 268     125.160  81.840 127.950  1.00  0.00           O
ATOM   3994  N   GLN A 269     125.890  82.690 129.840  1.00  0.00           N
ATOM   3995  HN  GLN A 269     125.820  83.350 130.590  1.00  0.00           H
ATOM   3996  CA  GLN A 269     127.080  81.940 129.870  1.00  0.00           C
ATOM   3997  HA  GLN A 269     127.580  82.130 128.930  1.00  0.00           H
ATOM   3998  CB  GLN A 269     128.120  82.480 130.930  1.00  0.00           C
ATOM   3999  HB1 GLN A 269     129.100  81.970 130.790  1.00  0.00           H
ATOM   4000  HB2 GLN A 269     128.390  83.530 130.690  1.00  0.00           H
ATOM   4001  CG  GLN A 269     127.620  82.520 132.390  1.00  0.00           C
ATOM   4002  HG1 GLN A 269     126.550  82.790 132.370  1.00  0.00           H
ATOM   4003  HG2 GLN A 269     128.280  83.160 133.010  1.00  0.00           H
ATOM   4004  CD  GLN A 269     127.540  81.100 133.070  1.00  0.00           C
ATOM   4005  OE1 GLN A 269     126.580  80.710 133.830  1.00  0.00           O
ATOM   4006  NE2 GLN A 269     128.600  80.280 132.920  1.00  0.00           N
ATOM   4007 HE21 GLN A 269     129.470  80.600 132.530  1.00  0.00           H
ATOM   4008 HE22 GLN A 269     128.400  79.330 133.170  1.00  0.00           H
ATOM   4009  C   GLN A 269     126.880  80.400 130.020  1.00  0.00           C
ATOM   4010  O   GLN A 269     125.870  80.010 130.630  1.00  0.00           O
ATOM   4011  N   PRO A 270     127.710  79.540 129.490  1.00  0.00           N
ATOM   4012  CD  PRO A 270     128.890  80.000 128.680  1.00  0.00           C
ATOM   4013  HD1 PRO A 270     129.640  80.410 129.390  1.00  0.00           H
ATOM   4014  HD2 PRO A 270     128.690  80.720 127.860  1.00  0.00           H
ATOM   4015  CA  PRO A 270     127.580  78.070 129.570  1.00  0.00           C
ATOM   4016  HA  PRO A 270     126.990  77.660 128.760  1.00  0.00           H
ATOM   4017  CB  PRO A 270     129.000  77.640 129.300  1.00  0.00           C
ATOM   4018  HB1 PRO A 270     129.580  77.660 130.250  1.00  0.00           H
ATOM   4019  HB2 PRO A 270     129.010  76.700 128.720  1.00  0.00           H
ATOM   4020  CG  PRO A 270     129.450  78.680 128.230  1.00  0.00           C
ATOM   4021  HG1 PRO A 270     129.040  78.410 127.230  1.00  0.00           H
ATOM   4022  HG2 PRO A 270     130.530  78.870 128.120  1.00  0.00           H
ATOM   4023  C   PRO A 270     126.880  77.440 130.790  1.00  0.00           C
ATOM   4024  O   PRO A 270     127.240  77.550 132.000  1.00  0.00           O
ATOM   4025  N   LYS A 271     125.730  76.730 130.520  1.00  0.00           N
ATOM   4026  HN  LYS A 271     125.450  76.580 129.580  1.00  0.00           H
ATOM   4027  CA  LYS A 271     124.890  76.020 131.520  1.00  0.00           C
ATOM   4028  HA  LYS A 271     125.420  76.040 132.450  1.00  0.00           H
ATOM   4029  CB  LYS A 271     123.490  76.730 131.770  1.00  0.00           C
ATOM   4030  HB1 LYS A 271     122.970  76.940 130.810  1.00  0.00           H
ATOM   4031  HB2 LYS A 271     122.870  76.100 132.440  1.00  0.00           H
ATOM   4032  CG  LYS A 271     123.660  77.990 132.600  1.00  0.00           C
ATOM   4033  HG1 LYS A 271     124.560  78.490 132.170  1.00  0.00           H
ATOM   4034  HG2 LYS A 271     123.890  77.840 133.670  1.00  0.00           H
ATOM   4035  CD  LYS A 271     122.480  78.950 132.470  1.00  0.00           C
ATOM   4036  HD1 LYS A 271     121.800  78.690 133.310  1.00  0.00           H
ATOM   4037  HD2 LYS A 271     121.990  78.760 131.490  1.00  0.00           H
ATOM   4038  CE  LYS A 271     122.920  80.430 132.520  1.00  0.00           C
ATOM   4039  HE1 LYS A 271     123.640  80.710 131.720  1.00  0.00           H
ATOM   4040  HE2 LYS A 271     123.560  80.670 133.400  1.00  0.00           H
ATOM   4041  NZ  LYS A 271     121.760  81.350 132.520  1.00  0.00           N
ATOM   4042  HZ1 LYS A 271     121.140  81.020 131.750  1.00  0.00           H
ATOM   4043  HZ2 LYS A 271     121.210  81.520 133.390  1.00  0.00           H
ATOM   4044  HZ3 LYS A 271     122.100  82.280 132.200  1.00  0.00           H
ATOM   4045  C   LYS A 271     124.690  74.540 131.220  1.00  0.00           C
ATOM   4046  O   LYS A 271     124.490  74.180 130.080  1.00  0.00           O
ATOM   4047  N   VAL A 272     124.800  73.630 132.290  1.00  0.00           N
ATOM   4048  HN  VAL A 272     125.130  73.880 133.190  1.00  0.00           H
ATOM   4049  CA  VAL A 272     124.620  72.260 131.950  1.00  0.00           C
ATOM   4050  HA  VAL A 272     124.700  72.160 130.880  1.00  0.00           H
ATOM   4051  CB  VAL A 272     125.610  71.280 132.430  1.00  0.00           C
ATOM   4052  HB  VAL A 272     125.650  71.160 133.540  1.00  0.00           H
ATOM   4053  CG1 VAL A 272     125.250  69.870 131.890  1.00  0.00           C
ATOM   4054 HG11 VAL A 272     125.080  69.960 130.800  1.00  0.00           H
ATOM   4055 HG12 VAL A 272     126.150  69.230 132.080  1.00  0.00           H
ATOM   4056 HG13 VAL A 272     124.420  69.450 132.490  1.00  0.00           H
ATOM   4057  CG2 VAL A 272     127.060  71.640 132.070  1.00  0.00           C
ATOM   4058 HG21 VAL A 272     127.120  71.880 130.980  1.00  0.00           H
ATOM   4059 HG22 VAL A 272     127.480  72.510 132.600  1.00  0.00           H
ATOM   4060 HG23 VAL A 272     127.790  70.820 132.250  1.00  0.00           H
ATOM   4061  C   VAL A 272     123.250  71.920 132.470  1.00  0.00           C
ATOM   4062  O   VAL A 272     122.910  72.160 133.670  1.00  0.00           O
ATOM   4063  N   VAL A 273     122.390  71.400 131.570  1.00  0.00           N
ATOM   4064  HN  VAL A 273     122.690  71.350 130.620  1.00  0.00           H
ATOM   4065  CA  VAL A 273     120.980  71.060 131.860  1.00  0.00           C
ATOM   4066  HA  VAL A 273     120.720  71.410 132.860  1.00  0.00           H
ATOM   4067  CB  VAL A 273     120.040  71.640 130.790  1.00  0.00           C
ATOM   4068  HB  VAL A 273     120.170  71.070 129.850  1.00  0.00           H
ATOM   4069  CG1 VAL A 273     118.670  71.420 131.250  1.00  0.00           C
ATOM   4070 HG11 VAL A 273     117.820  71.930 130.740  1.00  0.00           H
ATOM   4071 HG12 VAL A 273     118.300  70.380 131.350  1.00  0.00           H
ATOM   4072 HG13 VAL A 273     118.550  71.750 132.300  1.00  0.00           H
ATOM   4073  CG2 VAL A 273     120.260  73.140 130.470  1.00  0.00           C
ATOM   4074 HG21 VAL A 273     121.280  73.380 130.090  1.00  0.00           H
ATOM   4075 HG22 VAL A 273     119.480  73.490 129.770  1.00  0.00           H
ATOM   4076 HG23 VAL A 273     120.230  73.630 131.470  1.00  0.00           H
ATOM   4077  C   VAL A 273     120.870  69.590 131.990  1.00  0.00           C
ATOM   4078  O   VAL A 273     121.240  68.890 131.070  1.00  0.00           O
ATOM   4079  N   ARG A 274     120.410  69.080 133.180  1.00  0.00           N
ATOM   4080  HN  ARG A 274     120.260  69.700 133.940  1.00  0.00           H
ATOM   4081  CA  ARG A 274     119.920  67.700 133.290  1.00  0.00           C
ATOM   4082  HA  ARG A 274     120.530  66.920 132.850  1.00  0.00           H
ATOM   4083  CB  ARG A 274     119.920  67.370 134.820  1.00  0.00           C
ATOM   4084  HB1 ARG A 274     119.510  68.280 135.300  1.00  0.00           H
ATOM   4085  HB2 ARG A 274     119.140  66.600 134.980  1.00  0.00           H
ATOM   4086  CG  ARG A 274     121.310  66.960 135.220  1.00  0.00           C
ATOM   4087  HG1 ARG A 274     122.120  67.710 135.190  1.00  0.00           H
ATOM   4088  HG2 ARG A 274     121.520  66.110 134.540  1.00  0.00           H
ATOM   4089  CD  ARG A 274     121.130  66.520 136.630  1.00  0.00           C
ATOM   4090  HD1 ARG A 274     122.000  65.900 136.930  1.00  0.00           H
ATOM   4091  HD2 ARG A 274     120.220  65.890 136.740  1.00  0.00           H
ATOM   4092  NE  ARG A 274     121.090  67.720 137.500  1.00  0.00           N
ATOM   4093  HE  ARG A 274     121.200  68.670 137.210  1.00  0.00           H
ATOM   4094  CZ  ARG A 274     120.930  67.710 138.820  1.00  0.00           C
ATOM   4095  NH1 ARG A 274     121.080  66.680 139.630  1.00  0.00           N
ATOM   4096 HH11 ARG A 274     120.940  66.910 140.590  1.00  0.00           H
ATOM   4097 HH12 ARG A 274     121.360  65.790 139.270  1.00  0.00           H
ATOM   4098  NH2 ARG A 274     120.760  68.900 139.430  1.00  0.00           N
ATOM   4099 HH21 ARG A 274     120.590  68.850 140.410  1.00  0.00           H
ATOM   4100 HH22 ARG A 274     120.270  69.590 138.900  1.00  0.00           H
ATOM   4101  C   ARG A 274     118.650  67.300 132.580  1.00  0.00           C
ATOM   4102  O   ARG A 274     117.610  67.970 132.640  1.00  0.00           O
ATOM   4103  N   TYR A 275     118.630  66.130 131.860  1.00  0.00           N
ATOM   4104  HN  TYR A 275     119.440  65.590 131.640  1.00  0.00           H
ATOM   4105  CA  TYR A 275     117.350  65.640 131.330  1.00  0.00           C
ATOM   4106  HA  TYR A 275     116.550  66.000 131.950  1.00  0.00           H
ATOM   4107  CB  TYR A 275     117.040  66.210 129.860  1.00  0.00           C
ATOM   4108  HB1 TYR A 275     115.930  66.290 129.840  1.00  0.00           H
ATOM   4109  HB2 TYR A 275     117.330  67.280 129.860  1.00  0.00           H
ATOM   4110  CG  TYR A 275     117.650  65.490 128.720  1.00  0.00           C
ATOM   4111  CD1 TYR A 275     119.030  65.460 128.440  1.00  0.00           C
ATOM   4112  HD1 TYR A 275     119.630  66.080 129.090  1.00  0.00           H
ATOM   4113  CE1 TYR A 275     119.500  64.860 127.290  1.00  0.00           C
ATOM   4114  HE1 TYR A 275     120.540  64.990 127.020  1.00  0.00           H
ATOM   4115  CZ  TYR A 275     118.580  64.200 126.420  1.00  0.00           C
ATOM   4116  OH  TYR A 275     119.030  63.510 125.290  1.00  0.00           O
ATOM   4117  HH  TYR A 275     119.920  63.870 125.190  1.00  0.00           H
ATOM   4118  CD2 TYR A 275     116.700  64.880 127.810  1.00  0.00           C
ATOM   4119  HD2 TYR A 275     115.630  65.030 127.900  1.00  0.00           H
ATOM   4120  CE2 TYR A 275     117.220  64.160 126.660  1.00  0.00           C
ATOM   4121  HE2 TYR A 275     116.580  63.530 126.060  1.00  0.00           H
ATOM   4122  C   TYR A 275     117.290  64.180 131.480  1.00  0.00           C
ATOM   4123  O   TYR A 275     118.330  63.590 131.330  1.00  0.00           O
ATOM   4124  N   ARG A 276     116.140  63.570 131.740  1.00  0.00           N
ATOM   4125  HN  ARG A 276     115.310  64.120 131.800  1.00  0.00           H
ATOM   4126  CA  ARG A 276     116.050  62.100 131.860  1.00  0.00           C
ATOM   4127  HA  ARG A 276     116.970  61.640 131.540  1.00  0.00           H
ATOM   4128  CB  ARG A 276     115.920  61.750 133.400  1.00  0.00           C
ATOM   4129  HB1 ARG A 276     116.930  61.850 133.840  1.00  0.00           H
ATOM   4130  HB2 ARG A 276     115.290  62.530 133.880  1.00  0.00           H
ATOM   4131  CG  ARG A 276     115.250  60.370 133.740  1.00  0.00           C
ATOM   4132  HG1 ARG A 276     115.690  59.590 133.080  1.00  0.00           H
ATOM   4133  HG2 ARG A 276     114.150  60.530 133.720  1.00  0.00           H
ATOM   4134  CD  ARG A 276     115.580  59.980 135.220  1.00  0.00           C
ATOM   4135  HD1 ARG A 276     116.690  59.990 135.350  1.00  0.00           H
ATOM   4136  HD2 ARG A 276     115.130  58.970 135.350  1.00  0.00           H
ATOM   4137  NE  ARG A 276     114.860  61.000 136.030  1.00  0.00           N
ATOM   4138  HE  ARG A 276     114.130  61.600 135.690  1.00  0.00           H
ATOM   4139  CZ  ARG A 276     115.170  61.430 137.240  1.00  0.00           C
ATOM   4140  NH1 ARG A 276     116.030  60.800 138.020  1.00  0.00           N
ATOM   4141 HH11 ARG A 276     116.100  61.110 138.970  1.00  0.00           H
ATOM   4142 HH12 ARG A 276     116.710  60.210 137.590  1.00  0.00           H
ATOM   4143  NH2 ARG A 276     114.540  62.340 137.920  1.00  0.00           N
ATOM   4144 HH21 ARG A 276     114.810  62.280 138.880  1.00  0.00           H
ATOM   4145 HH22 ARG A 276     113.670  62.710 137.600  1.00  0.00           H
ATOM   4146  C   ARG A 276     115.050  61.360 131.010  1.00  0.00           C
ATOM   4147  O   ARG A 276     113.910  61.790 130.990  1.00  0.00           O
ATOM   4148  N   VAL A 277     115.470  60.310 130.250  1.00  0.00           N
ATOM   4149  HN  VAL A 277     116.430  60.040 130.340  1.00  0.00           H
ATOM   4150  CA  VAL A 277     114.670  59.530 129.310  1.00  0.00           C
ATOM   4151  HA  VAL A 277     113.780  60.070 129.000  1.00  0.00           H
ATOM   4152  CB  VAL A 277     115.480  59.130 128.040  1.00  0.00           C
ATOM   4153  HB  VAL A 277     116.520  58.840 128.300  1.00  0.00           H
ATOM   4154  CG1 VAL A 277     114.770  57.870 127.420  1.00  0.00           C
ATOM   4155 HG11 VAL A 277     114.830  56.970 128.080  1.00  0.00           H
ATOM   4156 HG12 VAL A 277     113.690  58.070 127.270  1.00  0.00           H
ATOM   4157 HG13 VAL A 277     115.200  57.570 126.440  1.00  0.00           H
ATOM   4158  CG2 VAL A 277     115.510  60.280 126.960  1.00  0.00           C
ATOM   4159 HG21 VAL A 277     116.250  61.060 127.250  1.00  0.00           H
ATOM   4160 HG22 VAL A 277     115.840  59.950 125.950  1.00  0.00           H
ATOM   4161 HG23 VAL A 277     114.490  60.660 126.750  1.00  0.00           H
ATOM   4162  C   VAL A 277     114.120  58.230 130.060  1.00  0.00           C
ATOM   4163  O   VAL A 277     114.790  57.370 130.680  1.00  0.00           O
ATOM   4164  N   VAL A 278     112.730  58.060 130.020  1.00  0.00           N
ATOM   4165  HN  VAL A 278     112.230  58.760 129.510  1.00  0.00           H
ATOM   4166  CA  VAL A 278     112.110  56.930 130.720  1.00  0.00           C
ATOM   4167  HA  VAL A 278     112.840  56.530 131.400  1.00  0.00           H
ATOM   4168  CB  VAL A 278     110.870  57.320 131.420  1.00  0.00           C
ATOM   4169  HB  VAL A 278     110.140  57.720 130.680  1.00  0.00           H
ATOM   4170  CG1 VAL A 278     110.170  56.240 132.160  1.00  0.00           C
ATOM   4171 HG11 VAL A 278     110.800  55.910 133.010  1.00  0.00           H
ATOM   4172 HG12 VAL A 278     109.210  56.630 132.560  1.00  0.00           H
ATOM   4173 HG13 VAL A 278     109.860  55.390 131.520  1.00  0.00           H
ATOM   4174  CG2 VAL A 278     111.220  58.430 132.380  1.00  0.00           C
ATOM   4175 HG21 VAL A 278     112.080  57.990 132.940  1.00  0.00           H
ATOM   4176 HG22 VAL A 278     111.450  59.410 131.910  1.00  0.00           H
ATOM   4177 HG23 VAL A 278     110.290  58.510 132.980  1.00  0.00           H
ATOM   4178  C   VAL A 278     111.820  55.830 129.760  1.00  0.00           C
ATOM   4179  O   VAL A 278     111.050  56.040 128.820  1.00  0.00           O
ATOM   4180  N   ASN A 279     112.350  54.550 129.930  1.00  0.00           N
ATOM   4181  HN  ASN A 279     112.860  54.260 130.740  1.00  0.00           H
ATOM   4182  CA  ASN A 279     111.920  53.420 129.070  1.00  0.00           C
ATOM   4183  HA  ASN A 279     111.100  53.780 128.470  1.00  0.00           H
ATOM   4184  CB  ASN A 279     112.870  53.100 127.950  1.00  0.00           C
ATOM   4185  HB1 ASN A 279     112.850  53.960 127.260  1.00  0.00           H
ATOM   4186  HB2 ASN A 279     113.900  52.940 128.350  1.00  0.00           H
ATOM   4187  CG  ASN A 279     112.690  51.920 126.950  1.00  0.00           C
ATOM   4188  OD1 ASN A 279     112.690  52.000 125.740  1.00  0.00           O
ATOM   4189  ND2 ASN A 279     112.700  50.690 127.580  1.00  0.00           N
ATOM   4190 HD21 ASN A 279     112.830  50.620 128.570  1.00  0.00           H
ATOM   4191 HD22 ASN A 279     112.430  49.880 127.060  1.00  0.00           H
ATOM   4192  C   ASN A 279     111.420  52.270 129.860  1.00  0.00           C
ATOM   4193  O   ASN A 279     111.970  51.900 130.930  1.00  0.00           O
ATOM   4194  N   LEU A 280     110.290  51.650 129.420  1.00  0.00           N
ATOM   4195  HN  LEU A 280     109.780  52.180 128.740  1.00  0.00           H
ATOM   4196  CA  LEU A 280     109.720  50.500 129.990  1.00  0.00           C
ATOM   4197  HA  LEU A 280     110.000  50.460 131.030  1.00  0.00           H
ATOM   4198  CB  LEU A 280     108.170  50.590 129.960  1.00  0.00           C
ATOM   4199  HB1 LEU A 280     107.890  51.520 130.490  1.00  0.00           H
ATOM   4200  HB2 LEU A 280     107.810  50.680 128.910  1.00  0.00           H
ATOM   4201  CG  LEU A 280     107.400  49.550 130.640  1.00  0.00           C
ATOM   4202  HG  LEU A 280     107.560  48.560 130.170  1.00  0.00           H
ATOM   4203  CD1 LEU A 280     107.830  49.200 132.070  1.00  0.00           C
ATOM   4204 HD11 LEU A 280     108.810  48.690 132.090  1.00  0.00           H
ATOM   4205 HD12 LEU A 280     107.790  50.130 132.690  1.00  0.00           H
ATOM   4206 HD13 LEU A 280     106.990  48.550 132.410  1.00  0.00           H
ATOM   4207  CD2 LEU A 280     105.910  49.700 130.600  1.00  0.00           C
ATOM   4208 HD21 LEU A 280     105.400  49.740 129.610  1.00  0.00           H
ATOM   4209 HD22 LEU A 280     105.440  48.840 131.130  1.00  0.00           H
ATOM   4210 HD23 LEU A 280     105.610  50.550 131.240  1.00  0.00           H
ATOM   4211  C   LEU A 280     110.130  49.210 129.300  1.00  0.00           C
ATOM   4212  O   LEU A 280     109.930  49.100 128.080  1.00  0.00           O
ATOM   4213  N   TYR A 281     110.670  48.200 130.030  1.00  0.00           N
ATOM   4214  HN  TYR A 281     110.980  48.220 130.980  1.00  0.00           H
ATOM   4215  CA  TYR A 281     110.810  46.840 129.560  1.00  0.00           C
ATOM   4216  HA  TYR A 281     110.780  46.830 128.480  1.00  0.00           H
ATOM   4217  CB  TYR A 281     112.200  46.410 130.010  1.00  0.00           C
ATOM   4218  HB1 TYR A 281     112.360  46.560 131.100  1.00  0.00           H
ATOM   4219  HB2 TYR A 281     112.340  45.320 129.850  1.00  0.00           H
ATOM   4220  CG  TYR A 281     113.360  47.170 129.420  1.00  0.00           C
ATOM   4221  CD1 TYR A 281     113.950  46.670 128.260  1.00  0.00           C
ATOM   4222  HD1 TYR A 281     113.370  45.880 127.800  1.00  0.00           H
ATOM   4223  CE1 TYR A 281     115.140  47.200 127.680  1.00  0.00           C
ATOM   4224  HE1 TYR A 281     115.680  46.830 126.820  1.00  0.00           H
ATOM   4225  CZ  TYR A 281     115.690  48.330 128.360  1.00  0.00           C
ATOM   4226  OH  TYR A 281     116.960  48.750 128.010  1.00  0.00           O
ATOM   4227  HH  TYR A 281     117.330  49.200 128.770  1.00  0.00           H
ATOM   4228  CD2 TYR A 281     114.000  48.310 130.040  1.00  0.00           C
ATOM   4229  HD2 TYR A 281     113.520  48.630 130.960  1.00  0.00           H
ATOM   4230  CE2 TYR A 281     115.150  48.830 129.490  1.00  0.00           C
ATOM   4231  HE2 TYR A 281     115.630  49.550 130.130  1.00  0.00           H
ATOM   4232  C   TYR A 281     109.740  45.830 130.080  1.00  0.00           C
ATOM   4233  O   TYR A 281     108.900  46.130 130.980  1.00  0.00           O
ATOM   4234  N   GLU A 282     109.660  44.670 129.500  1.00  0.00           N
ATOM   4235  HN  GLU A 282     110.160  44.610 128.650  1.00  0.00           H
ATOM   4236  CA  GLU A 282     109.080  43.450 129.950  1.00  0.00           C
ATOM   4237  HA  GLU A 282     108.090  43.590 130.350  1.00  0.00           H
ATOM   4238  CB  GLU A 282     108.710  42.460 128.730  1.00  0.00           C
ATOM   4239  HB1 GLU A 282     109.540  42.380 128.000  1.00  0.00           H
ATOM   4240  HB2 GLU A 282     108.520  41.440 129.140  1.00  0.00           H
ATOM   4241  CG  GLU A 282     107.320  42.900 128.050  1.00  0.00           C
ATOM   4242  HG1 GLU A 282     107.510  43.810 127.430  1.00  0.00           H
ATOM   4243  HG2 GLU A 282     106.500  43.040 128.780  1.00  0.00           H
ATOM   4244  CD  GLU A 282     106.730  41.890 127.090  1.00  0.00           C
ATOM   4245  OE1 GLU A 282     106.960  42.080 125.820  1.00  0.00           O
ATOM   4246  OE2 GLU A 282     106.100  40.900 127.460  1.00  0.00           O
ATOM   4247  C   GLU A 282     110.030  42.760 130.900  1.00  0.00           C
ATOM   4248  O   GLU A 282     111.220  42.940 130.840  1.00  0.00           O
ATOM   4249  N   ASP A 283     109.500  41.920 131.830  1.00  0.00           N
ATOM   4250  HN  ASP A 283     108.550  41.650 131.700  1.00  0.00           H
ATOM   4251  CA  ASP A 283     110.120  41.390 133.040  1.00  0.00           C
ATOM   4252  HA  ASP A 283     110.850  42.140 133.300  1.00  0.00           H
ATOM   4253  CB  ASP A 283     109.090  41.060 134.090  1.00  0.00           C
ATOM   4254  HB1 ASP A 283     108.230  40.430 133.760  1.00  0.00           H
ATOM   4255  HB2 ASP A 283     109.570  40.470 134.900  1.00  0.00           H
ATOM   4256  CG  ASP A 283     108.430  42.270 134.620  1.00  0.00           C
ATOM   4257  OD1 ASP A 283     109.090  43.240 135.030  1.00  0.00           O
ATOM   4258  OD2 ASP A 283     107.160  42.360 134.550  1.00  0.00           O
ATOM   4259  C   ASP A 283     111.110  40.290 132.770  1.00  0.00           C
ATOM   4260  O   ASP A 283     111.930  39.840 133.650  1.00  0.00           O
ATOM   4261  N   ASP A 284     111.180  39.800 131.550  1.00  0.00           N
ATOM   4262  HN  ASP A 284     110.450  40.230 131.020  1.00  0.00           H
ATOM   4263  CA  ASP A 284     112.220  39.020 130.920  1.00  0.00           C
ATOM   4264  HA  ASP A 284     112.720  38.530 131.740  1.00  0.00           H
ATOM   4265  CB  ASP A 284     111.590  38.060 129.990  1.00  0.00           C
ATOM   4266  HB1 ASP A 284     110.680  37.570 130.400  1.00  0.00           H
ATOM   4267  HB2 ASP A 284     111.120  38.490 129.080  1.00  0.00           H
ATOM   4268  CG  ASP A 284     112.490  36.930 129.590  1.00  0.00           C
ATOM   4269  OD1 ASP A 284     113.110  36.200 130.450  1.00  0.00           O
ATOM   4270  OD2 ASP A 284     112.580  36.600 128.390  1.00  0.00           O
ATOM   4271  C   ASP A 284     113.310  39.840 130.280  1.00  0.00           C
ATOM   4272  O   ASP A 284     114.210  39.330 129.640  1.00  0.00           O
ATOM   4273  N   HIS A 285     113.270  41.150 130.530  1.00  0.00           N
ATOM   4274  HN  HIS A 285     112.550  41.480 131.150  1.00  0.00           H
ATOM   4275  CA  HIS A 285     114.160  42.210 130.170  1.00  0.00           C
ATOM   4276  HA  HIS A 285     113.820  43.080 130.720  1.00  0.00           H
ATOM   4277  CB  HIS A 285     115.580  42.020 130.760  1.00  0.00           C
ATOM   4278  HB1 HIS A 285     116.130  41.280 130.140  1.00  0.00           H
ATOM   4279  HB2 HIS A 285     116.190  42.950 130.730  1.00  0.00           H
ATOM   4280  ND1 HIS A 285     114.960  42.480 133.180  1.00  0.00           N
ATOM   4281  CG  HIS A 285     115.500  41.610 132.230  1.00  0.00           C
ATOM   4282  CE1 HIS A 285     114.860  41.850 134.250  1.00  0.00           C
ATOM   4283  HE1 HIS A 285     114.390  42.400 135.070  1.00  0.00           H
ATOM   4284  NE2 HIS A 285     115.390  40.620 134.150  1.00  0.00           N
ATOM   4285  HE2 HIS A 285     115.640  40.010 134.900  1.00  0.00           H
ATOM   4286  CD2 HIS A 285     115.790  40.440 132.830  1.00  0.00           C
ATOM   4287  HD2 HIS A 285     116.070  39.470 132.430  1.00  0.00           H
ATOM   4288  C   HIS A 285     114.130  42.470 128.680  1.00  0.00           C
ATOM   4289  O   HIS A 285     115.150  42.770 128.060  1.00  0.00           O
ATOM   4290  N   LYS A 286     112.930  42.390 128.070  1.00  0.00           N
ATOM   4291  HN  LYS A 286     112.160  42.260 128.690  1.00  0.00           H
ATOM   4292  CA  LYS A 286     112.720  42.390 126.700  1.00  0.00           C
ATOM   4293  HA  LYS A 286     113.640  42.600 126.170  1.00  0.00           H
ATOM   4294  CB  LYS A 286     112.040  41.190 126.120  1.00  0.00           C
ATOM   4295  HB1 LYS A 286     110.970  41.050 126.390  1.00  0.00           H
ATOM   4296  HB2 LYS A 286     111.910  41.400 125.030  1.00  0.00           H
ATOM   4297  CG  LYS A 286     112.680  39.820 126.360  1.00  0.00           C
ATOM   4298  HG1 LYS A 286     111.980  39.090 125.910  1.00  0.00           H
ATOM   4299  HG2 LYS A 286     112.650  39.670 127.460  1.00  0.00           H
ATOM   4300  CD  LYS A 286     114.120  39.740 125.930  1.00  0.00           C
ATOM   4301  HD1 LYS A 286     114.630  40.600 126.420  1.00  0.00           H
ATOM   4302  HD2 LYS A 286     114.330  39.950 124.860  1.00  0.00           H
ATOM   4303  CE  LYS A 286     114.800  38.410 126.300  1.00  0.00           C
ATOM   4304  HE1 LYS A 286     115.190  38.440 127.340  1.00  0.00           H
ATOM   4305  HE2 LYS A 286     115.670  38.190 125.650  1.00  0.00           H
ATOM   4306  NZ  LYS A 286     113.990  37.230 126.260  1.00  0.00           N
ATOM   4307  HZ1 LYS A 286     113.340  37.140 125.450  1.00  0.00           H
ATOM   4308  HZ2 LYS A 286     114.680  36.460 126.140  1.00  0.00           H
ATOM   4309  HZ3 LYS A 286     113.450  37.100 127.140  1.00  0.00           H
ATOM   4310  C   LYS A 286     111.840  43.560 126.400  1.00  0.00           C
ATOM   4311  O   LYS A 286     111.220  44.180 127.270  1.00  0.00           O
ATOM   4312  N   ASN A 287     111.780  43.930 125.130  1.00  0.00           N
ATOM   4313  HN  ASN A 287     112.390  43.490 124.490  1.00  0.00           H
ATOM   4314  CA  ASN A 287     110.840  44.920 124.630  1.00  0.00           C
ATOM   4315  HA  ASN A 287     110.820  44.840 123.560  1.00  0.00           H
ATOM   4316  CB  ASN A 287     109.330  44.630 124.830  1.00  0.00           C
ATOM   4317  HB1 ASN A 287     109.070  43.630 124.430  1.00  0.00           H
ATOM   4318  HB2 ASN A 287     109.160  44.600 125.930  1.00  0.00           H
ATOM   4319  CG  ASN A 287     108.450  45.780 124.280  1.00  0.00           C
ATOM   4320  OD1 ASN A 287     108.810  46.870 123.860  1.00  0.00           O
ATOM   4321  ND2 ASN A 287     107.170  45.380 124.160  1.00  0.00           N
ATOM   4322 HD21 ASN A 287     107.010  44.430 124.400  1.00  0.00           H
ATOM   4323 HD22 ASN A 287     106.470  45.950 123.700  1.00  0.00           H
ATOM   4324  C   ASN A 287     111.420  46.320 124.970  1.00  0.00           C
ATOM   4325  O   ASN A 287     110.840  47.080 125.760  1.00  0.00           O
ATOM   4326  N   PRO A 288     112.410  46.800 124.230  1.00  0.00           N
ATOM   4327  CD  PRO A 288     113.040  45.990 123.190  1.00  0.00           C
ATOM   4328  HD1 PRO A 288     112.260  45.650 122.480  1.00  0.00           H
ATOM   4329  HD2 PRO A 288     113.690  45.190 123.620  1.00  0.00           H
ATOM   4330  CA  PRO A 288     112.830  48.170 124.200  1.00  0.00           C
ATOM   4331  HA  PRO A 288     112.840  48.620 125.180  1.00  0.00           H
ATOM   4332  CB  PRO A 288     114.220  48.090 123.550  1.00  0.00           C
ATOM   4333  HB1 PRO A 288     114.430  49.060 123.060  1.00  0.00           H
ATOM   4334  HB2 PRO A 288     115.060  47.870 124.250  1.00  0.00           H
ATOM   4335  CG  PRO A 288     113.980  46.960 122.470  1.00  0.00           C
ATOM   4336  HG1 PRO A 288     114.850  46.400 122.050  1.00  0.00           H
ATOM   4337  HG2 PRO A 288     113.420  47.240 121.550  1.00  0.00           H
ATOM   4338  C   PRO A 288     111.880  49.000 123.400  1.00  0.00           C
ATOM   4339  O   PRO A 288     111.230  48.580 122.470  1.00  0.00           O
ATOM   4340  N   THR A 289     111.760  50.300 123.640  1.00  0.00           N
ATOM   4341  HN  THR A 289     112.220  50.740 124.410  1.00  0.00           H
ATOM   4342  CA  THR A 289     110.980  51.210 122.790  1.00  0.00           C
ATOM   4343  HA  THR A 289     110.200  50.650 122.290  1.00  0.00           H
ATOM   4344  CB  THR A 289     110.150  52.250 123.580  1.00  0.00           C
ATOM   4345  HB  THR A 289     110.860  52.760 124.260  1.00  0.00           H
ATOM   4346  OG1 THR A 289     109.060  51.680 124.310  1.00  0.00           O
ATOM   4347  HG1 THR A 289     109.360  50.800 124.510  1.00  0.00           H
ATOM   4348  CG2 THR A 289     109.410  53.170 122.700  1.00  0.00           C
ATOM   4349 HG21 THR A 289     108.670  53.780 123.260  1.00  0.00           H
ATOM   4350 HG22 THR A 289     110.050  53.990 122.320  1.00  0.00           H
ATOM   4351 HG23 THR A 289     109.020  52.640 121.800  1.00  0.00           H
ATOM   4352  C   THR A 289     111.830  51.880 121.790  1.00  0.00           C
ATOM   4353  O   THR A 289     111.630  51.720 120.570  1.00  0.00           O
ATOM   4354  N   VAL A 290     112.810  52.630 122.300  1.00  0.00           N
ATOM   4355  HN  VAL A 290     112.820  52.870 123.270  1.00  0.00           H
ATOM   4356  CA  VAL A 290     113.640  53.440 121.470  1.00  0.00           C
ATOM   4357  HA  VAL A 290     113.800  53.040 120.480  1.00  0.00           H
ATOM   4358  CB  VAL A 290     113.180  54.910 121.420  1.00  0.00           C
ATOM   4359  HB  VAL A 290     114.020  55.530 121.040  1.00  0.00           H
ATOM   4360  CG1 VAL A 290     112.120  55.010 120.280  1.00  0.00           C
ATOM   4361 HG11 VAL A 290     112.610  54.750 119.320  1.00  0.00           H
ATOM   4362 HG12 VAL A 290     111.200  54.400 120.430  1.00  0.00           H
ATOM   4363 HG13 VAL A 290     111.880  56.100 120.260  1.00  0.00           H
ATOM   4364  CG2 VAL A 290     112.700  55.390 122.780  1.00  0.00           C
ATOM   4365 HG21 VAL A 290     111.760  54.920 123.140  1.00  0.00           H
ATOM   4366 HG22 VAL A 290     113.450  55.300 123.590  1.00  0.00           H
ATOM   4367 HG23 VAL A 290     112.550  56.480 122.590  1.00  0.00           H
ATOM   4368  C   VAL A 290     115.110  53.420 121.960  1.00  0.00           C
ATOM   4369  O   VAL A 290     116.030  53.950 121.330  1.00  0.00           O
ATOM   4370  N   THR A 291     115.340  52.700 123.070  1.00  0.00           N
ATOM   4371  HN  THR A 291     114.600  52.140 123.430  1.00  0.00           H
ATOM   4372  CA  THR A 291     116.620  52.510 123.780  1.00  0.00           C
ATOM   4373  HA  THR A 291     117.050  53.490 123.670  1.00  0.00           H
ATOM   4374  CB  THR A 291     116.540  52.180 125.240  1.00  0.00           C
ATOM   4375  HB  THR A 291     115.900  52.920 125.760  1.00  0.00           H
ATOM   4376  OG1 THR A 291     117.850  52.260 125.770  1.00  0.00           O
ATOM   4377  HG1 THR A 291     117.820  52.220 126.730  1.00  0.00           H
ATOM   4378  CG2 THR A 291     115.980  50.820 125.610  1.00  0.00           C
ATOM   4379 HG21 THR A 291     114.980  50.810 125.140  1.00  0.00           H
ATOM   4380 HG22 THR A 291     116.650  49.950 125.430  1.00  0.00           H
ATOM   4381 HG23 THR A 291     115.840  50.690 126.710  1.00  0.00           H
ATOM   4382  C   THR A 291     117.600  51.610 122.990  1.00  0.00           C
ATOM   4383  O   THR A 291     117.280  50.570 122.400  1.00  0.00           O
ATOM   4384  N   ARG A 292     118.840  51.980 123.070  1.00  0.00           N
ATOM   4385  HN  ARG A 292     118.940  52.740 123.710  1.00  0.00           H
ATOM   4386  CA  ARG A 292     120.050  51.430 122.370  1.00  0.00           C
ATOM   4387  HA  ARG A 292     120.940  52.020 122.560  1.00  0.00           H
ATOM   4388  CB  ARG A 292     120.470  49.970 122.770  1.00  0.00           C
ATOM   4389  HB1 ARG A 292     119.730  49.340 122.240  1.00  0.00           H
ATOM   4390  HB2 ARG A 292     121.490  49.700 122.400  1.00  0.00           H
ATOM   4391  CG  ARG A 292     120.500  49.820 124.300  1.00  0.00           C
ATOM   4392  HG1 ARG A 292     120.640  48.720 124.420  1.00  0.00           H
ATOM   4393  HG2 ARG A 292     119.440  49.870 124.620  1.00  0.00           H
ATOM   4394  CD  ARG A 292     121.550  50.590 125.070  1.00  0.00           C
ATOM   4395  HD1 ARG A 292     121.280  51.670 124.980  1.00  0.00           H
ATOM   4396  HD2 ARG A 292     122.610  50.450 124.770  1.00  0.00           H
ATOM   4397  NE  ARG A 292     121.380  50.170 126.470  1.00  0.00           N
ATOM   4398  HE  ARG A 292     120.850  49.330 126.630  1.00  0.00           H
ATOM   4399  CZ  ARG A 292     121.530  50.850 127.610  1.00  0.00           C
ATOM   4400  NH1 ARG A 292     121.970  52.100 127.670  1.00  0.00           N
ATOM   4401 HH11 ARG A 292     121.960  52.450 128.600  1.00  0.00           H
ATOM   4402 HH12 ARG A 292     121.960  52.660 126.840  1.00  0.00           H
ATOM   4403  NH2 ARG A 292     121.440  50.280 128.780  1.00  0.00           N
ATOM   4404 HH21 ARG A 292     121.510  50.830 129.610  1.00  0.00           H
ATOM   4405 HH22 ARG A 292     121.060  49.350 128.840  1.00  0.00           H
ATOM   4406  C   ARG A 292     119.950  51.510 120.850  1.00  0.00           C
ATOM   4407  O   ARG A 292     120.690  50.880 120.050  1.00  0.00           O
ATOM   4408  N   GLU A 293     118.970  52.350 120.370  1.00  0.00           N
ATOM   4409  HN  GLU A 293     118.510  53.000 120.980  1.00  0.00           H
ATOM   4410  CA  GLU A 293     118.790  52.640 118.990  1.00  0.00           C
ATOM   4411  HA  GLU A 293     119.660  52.310 118.450  1.00  0.00           H
ATOM   4412  CB  GLU A 293     117.510  52.020 118.340  1.00  0.00           C
ATOM   4413  HB1 GLU A 293     116.690  52.170 119.070  1.00  0.00           H
ATOM   4414  HB2 GLU A 293     117.360  52.470 117.340  1.00  0.00           H
ATOM   4415  CG  GLU A 293     117.660  50.450 118.170  1.00  0.00           C
ATOM   4416  HG1 GLU A 293     117.780  49.960 119.160  1.00  0.00           H
ATOM   4417  HG2 GLU A 293     118.570  50.200 117.590  1.00  0.00           H
ATOM   4418  CD  GLU A 293     116.510  49.740 117.530  1.00  0.00           C
ATOM   4419  OE1 GLU A 293     116.240  49.770 116.310  1.00  0.00           O
ATOM   4420  OE2 GLU A 293     115.770  49.060 118.330  1.00  0.00           O
ATOM   4421  C   GLU A 293     118.770  54.160 118.790  1.00  0.00           C
ATOM   4422  O   GLU A 293     119.790  54.850 118.420  1.00  0.00           O
ATOM   4423  N   GLN A 294     117.650  54.820 118.990  1.00  0.00           N
ATOM   4424  HN  GLN A 294     116.830  54.340 119.280  1.00  0.00           H
ATOM   4425  CA  GLN A 294     117.400  56.210 118.690  1.00  0.00           C
ATOM   4426  HA  GLN A 294     118.010  56.370 117.810  1.00  0.00           H
ATOM   4427  CB  GLN A 294     115.860  56.490 118.390  1.00  0.00           C
ATOM   4428  HB1 GLN A 294     115.310  55.980 119.210  1.00  0.00           H
ATOM   4429  HB2 GLN A 294     115.610  57.570 118.410  1.00  0.00           H
ATOM   4430  CG  GLN A 294     115.230  55.970 117.080  1.00  0.00           C
ATOM   4431  HG1 GLN A 294     115.590  56.670 116.300  1.00  0.00           H
ATOM   4432  HG2 GLN A 294     114.130  56.150 117.110  1.00  0.00           H
ATOM   4433  CD  GLN A 294     115.480  54.540 116.720  1.00  0.00           C
ATOM   4434  OE1 GLN A 294     114.880  53.630 117.100  1.00  0.00           O
ATOM   4435  NE2 GLN A 294     116.420  54.340 115.710  1.00  0.00           N
ATOM   4436 HE21 GLN A 294     117.010  55.120 115.490  1.00  0.00           H
ATOM   4437 HE22 GLN A 294     116.540  53.390 115.430  1.00  0.00           H
ATOM   4438  C   GLN A 294     117.820  57.220 119.760  1.00  0.00           C
ATOM   4439  O   GLN A 294     118.040  58.430 119.520  1.00  0.00           O
ATOM   4440  N   VAL A 295     117.850  56.740 121.000  1.00  0.00           N
ATOM   4441  HN  VAL A 295     117.720  55.760 121.130  1.00  0.00           H
ATOM   4442  CA  VAL A 295     118.140  57.660 122.120  1.00  0.00           C
ATOM   4443  HA  VAL A 295     117.400  58.430 121.940  1.00  0.00           H
ATOM   4444  CB  VAL A 295     117.940  57.090 123.530  1.00  0.00           C
ATOM   4445  HB  VAL A 295     118.490  56.120 123.620  1.00  0.00           H
ATOM   4446  CG1 VAL A 295     118.680  57.990 124.610  1.00  0.00           C
ATOM   4447 HG11 VAL A 295     118.350  59.050 124.600  1.00  0.00           H
ATOM   4448 HG12 VAL A 295     118.460  57.560 125.620  1.00  0.00           H
ATOM   4449 HG13 VAL A 295     119.790  57.900 124.540  1.00  0.00           H
ATOM   4450  CG2 VAL A 295     116.430  56.920 123.880  1.00  0.00           C
ATOM   4451 HG21 VAL A 295     116.430  56.590 124.940  1.00  0.00           H
ATOM   4452 HG22 VAL A 295     115.950  57.930 123.880  1.00  0.00           H
ATOM   4453 HG23 VAL A 295     115.870  56.310 123.140  1.00  0.00           H
ATOM   4454  C   VAL A 295     119.520  58.380 122.030  1.00  0.00           C
ATOM   4455  O   VAL A 295     119.710  59.610 122.140  1.00  0.00           O
ATOM   4456  N   ASP A 296     120.550  57.630 121.670  1.00  0.00           N
ATOM   4457  HN  ASP A 296     120.360  56.660 121.590  1.00  0.00           H
ATOM   4458  CA  ASP A 296     121.890  58.010 121.250  1.00  0.00           C
ATOM   4459  HA  ASP A 296     122.330  58.590 122.060  1.00  0.00           H
ATOM   4460  CB  ASP A 296     122.810  56.800 120.890  1.00  0.00           C
ATOM   4461  HB1 ASP A 296     122.330  56.120 120.160  1.00  0.00           H
ATOM   4462  HB2 ASP A 296     123.730  57.210 120.410  1.00  0.00           H
ATOM   4463  CG  ASP A 296     123.220  55.930 122.100  1.00  0.00           C
ATOM   4464  OD1 ASP A 296     122.630  56.040 123.200  1.00  0.00           O
ATOM   4465  OD2 ASP A 296     124.230  55.170 121.970  1.00  0.00           O
ATOM   4466  C   ASP A 296     121.900  58.960 120.100  1.00  0.00           C
ATOM   4467  O   ASP A 296     122.600  60.010 120.210  1.00  0.00           O
ATOM   4468  N   PHE A 297     121.150  58.740 119.000  1.00  0.00           N
ATOM   4469  HN  PHE A 297     120.600  57.900 118.970  1.00  0.00           H
ATOM   4470  CA  PHE A 297     121.190  59.560 117.840  1.00  0.00           C
ATOM   4471  HA  PHE A 297     122.210  59.660 117.490  1.00  0.00           H
ATOM   4472  CB  PHE A 297     120.330  58.830 116.720  1.00  0.00           C
ATOM   4473  HB1 PHE A 297     120.600  57.790 116.440  1.00  0.00           H
ATOM   4474  HB2 PHE A 297     119.320  58.630 117.130  1.00  0.00           H
ATOM   4475  CG  PHE A 297     120.370  59.660 115.490  1.00  0.00           C
ATOM   4476  CD1 PHE A 297     121.600  59.790 114.760  1.00  0.00           C
ATOM   4477  HD1 PHE A 297     122.450  59.280 115.180  1.00  0.00           H
ATOM   4478  CE1 PHE A 297     121.520  60.370 113.530  1.00  0.00           C
ATOM   4479  HE1 PHE A 297     122.330  60.290 112.820  1.00  0.00           H
ATOM   4480  CZ  PHE A 297     120.380  61.000 113.020  1.00  0.00           C
ATOM   4481  HZ  PHE A 297     120.380  61.310 111.990  1.00  0.00           H
ATOM   4482  CD2 PHE A 297     119.160  60.220 114.980  1.00  0.00           C
ATOM   4483  HD2 PHE A 297     118.250  60.020 115.520  1.00  0.00           H
ATOM   4484  CE2 PHE A 297     119.110  60.830 113.690  1.00  0.00           C
ATOM   4485  HE2 PHE A 297     118.190  61.150 113.240  1.00  0.00           H
ATOM   4486  C   PHE A 297     120.550  60.960 118.220  1.00  0.00           C
ATOM   4487  O   PHE A 297     120.960  62.040 117.840  1.00  0.00           O
ATOM   4488  N   GLN A 298     119.490  60.860 119.060  1.00  0.00           N
ATOM   4489  HN  GLN A 298     119.290  59.920 119.350  1.00  0.00           H
ATOM   4490  CA  GLN A 298     118.720  62.020 119.450  1.00  0.00           C
ATOM   4491  HA  GLN A 298     118.330  62.470 118.540  1.00  0.00           H
ATOM   4492  CB  GLN A 298     117.470  61.510 120.280  1.00  0.00           C
ATOM   4493  HB1 GLN A 298     117.040  60.610 119.800  1.00  0.00           H
ATOM   4494  HB2 GLN A 298     117.920  61.060 121.200  1.00  0.00           H
ATOM   4495  CG  GLN A 298     116.350  62.470 120.500  1.00  0.00           C
ATOM   4496  HG1 GLN A 298     116.710  63.480 120.810  1.00  0.00           H
ATOM   4497  HG2 GLN A 298     115.760  62.050 121.340  1.00  0.00           H
ATOM   4498  CD  GLN A 298     115.410  62.740 119.260  1.00  0.00           C
ATOM   4499  OE1 GLN A 298     115.860  63.290 118.260  1.00  0.00           O
ATOM   4500  NE2 GLN A 298     114.120  62.540 119.390  1.00  0.00           N
ATOM   4501 HE21 GLN A 298     113.720  61.940 120.080  1.00  0.00           H
ATOM   4502 HE22 GLN A 298     113.560  63.040 118.730  1.00  0.00           H
ATOM   4503  C   GLN A 298     119.380  63.070 120.220  1.00  0.00           C
ATOM   4504  O   GLN A 298     119.500  64.230 119.900  1.00  0.00           O
ATOM   4505  N   HIS A 299     120.100  62.520 121.250  1.00  0.00           N
ATOM   4506  HN  HIS A 299     119.950  61.540 121.390  1.00  0.00           H
ATOM   4507  CA  HIS A 299     121.110  63.170 122.060  1.00  0.00           C
ATOM   4508  HA  HIS A 299     120.700  63.900 122.730  1.00  0.00           H
ATOM   4509  CB  HIS A 299     121.500  61.980 123.010  1.00  0.00           C
ATOM   4510  HB1 HIS A 299     120.580  61.630 123.530  1.00  0.00           H
ATOM   4511  HB2 HIS A 299     121.940  61.190 122.360  1.00  0.00           H
ATOM   4512  ND1 HIS A 299     122.100  63.390 125.080  1.00  0.00           N
ATOM   4513  CG  HIS A 299     122.420  62.400 124.160  1.00  0.00           C
ATOM   4514  CE1 HIS A 299     123.100  63.440 125.910  1.00  0.00           C
ATOM   4515  HE1 HIS A 299     123.270  64.080 126.780  1.00  0.00           H
ATOM   4516  NE2 HIS A 299     124.020  62.510 125.570  1.00  0.00           N
ATOM   4517  HE2 HIS A 299     124.920  62.360 125.980  1.00  0.00           H
ATOM   4518  CD2 HIS A 299     123.570  61.830 124.460  1.00  0.00           C
ATOM   4519  HD2 HIS A 299     124.050  60.950 124.060  1.00  0.00           H
ATOM   4520  C   HIS A 299     122.320  63.730 121.270  1.00  0.00           C
ATOM   4521  O   HIS A 299     122.760  64.840 121.520  1.00  0.00           O
ATOM   4522  N   HIS A 300     122.850  63.010 120.260  1.00  0.00           N
ATOM   4523  HN  HIS A 300     122.510  62.080 120.150  1.00  0.00           H
ATOM   4524  CA  HIS A 300     123.840  63.480 119.360  1.00  0.00           C
ATOM   4525  HA  HIS A 300     124.680  63.910 119.880  1.00  0.00           H
ATOM   4526  CB  HIS A 300     124.300  62.460 118.370  1.00  0.00           C
ATOM   4527  HB1 HIS A 300     123.450  61.850 117.990  1.00  0.00           H
ATOM   4528  HB2 HIS A 300     124.750  62.940 117.480  1.00  0.00           H
ATOM   4529  ND1 HIS A 300     126.510  62.030 119.190  1.00  0.00           N
ATOM   4530  CG  HIS A 300     125.310  61.520 118.860  1.00  0.00           C
ATOM   4531  CE1 HIS A 300     127.290  60.940 119.390  1.00  0.00           C
ATOM   4532  HE1 HIS A 300     128.360  60.930 119.590  1.00  0.00           H
ATOM   4533  NE2 HIS A 300     126.660  59.840 119.080  1.00  0.00           N
ATOM   4534  HE2 HIS A 300     127.170  58.980 119.000  1.00  0.00           H
ATOM   4535  CD2 HIS A 300     125.370  60.170 118.810  1.00  0.00           C
ATOM   4536  HD2 HIS A 300     124.500  59.560 118.620  1.00  0.00           H
ATOM   4537  C   HIS A 300     123.310  64.700 118.630  1.00  0.00           C
ATOM   4538  O   HIS A 300     124.000  65.700 118.550  1.00  0.00           O
ATOM   4539  N   GLN A 301     122.060  64.620 118.050  1.00  0.00           N
ATOM   4540  HN  GLN A 301     121.520  63.790 118.150  1.00  0.00           H
ATOM   4541  CA  GLN A 301     121.420  65.710 117.390  1.00  0.00           C
ATOM   4542  HA  GLN A 301     121.980  65.800 116.480  1.00  0.00           H
ATOM   4543  CB  GLN A 301     119.960  65.290 116.930  1.00  0.00           C
ATOM   4544  HB1 GLN A 301     119.320  64.880 117.740  1.00  0.00           H
ATOM   4545  HB2 GLN A 301     119.560  66.290 116.690  1.00  0.00           H
ATOM   4546  CG  GLN A 301     119.940  64.320 115.690  1.00  0.00           C
ATOM   4547  HG1 GLN A 301     118.920  64.020 115.360  1.00  0.00           H
ATOM   4548  HG2 GLN A 301     120.480  63.390 115.960  1.00  0.00           H
ATOM   4549  CD  GLN A 301     120.660  64.810 114.470  1.00  0.00           C
ATOM   4550  OE1 GLN A 301     121.820  64.390 114.190  1.00  0.00           O
ATOM   4551  NE2 GLN A 301     120.030  65.680 113.640  1.00  0.00           N
ATOM   4552 HE21 GLN A 301     119.070  65.910 113.820  1.00  0.00           H
ATOM   4553 HE22 GLN A 301     120.500  66.050 112.840  1.00  0.00           H
ATOM   4554  C   GLN A 301     121.400  67.020 118.170  1.00  0.00           C
ATOM   4555  O   GLN A 301     121.600  68.100 117.660  1.00  0.00           O
ATOM   4556  N   LEU A 302     121.200  66.910 119.510  1.00  0.00           N
ATOM   4557  HN  LEU A 302     121.080  66.030 119.960  1.00  0.00           H
ATOM   4558  CA  LEU A 302     121.100  68.090 120.370  1.00  0.00           C
ATOM   4559  HA  LEU A 302     120.240  68.630 120.020  1.00  0.00           H
ATOM   4560  CB  LEU A 302     120.910  67.610 121.820  1.00  0.00           C
ATOM   4561  HB1 LEU A 302     121.690  66.890 122.150  1.00  0.00           H
ATOM   4562  HB2 LEU A 302     121.150  68.490 122.450  1.00  0.00           H
ATOM   4563  CG  LEU A 302     119.580  66.990 122.330  1.00  0.00           C
ATOM   4564  HG  LEU A 302     119.320  66.070 121.770  1.00  0.00           H
ATOM   4565  CD1 LEU A 302     119.750  66.510 123.770  1.00  0.00           C
ATOM   4566 HD11 LEU A 302     120.520  65.720 123.790  1.00  0.00           H
ATOM   4567 HD12 LEU A 302     119.950  67.290 124.530  1.00  0.00           H
ATOM   4568 HD13 LEU A 302     118.810  65.960 124.000  1.00  0.00           H
ATOM   4569  CD2 LEU A 302     118.400  68.010 122.190  1.00  0.00           C
ATOM   4570 HD21 LEU A 302     117.410  67.550 122.390  1.00  0.00           H
ATOM   4571 HD22 LEU A 302     118.610  68.960 122.720  1.00  0.00           H
ATOM   4572 HD23 LEU A 302     118.450  68.270 121.110  1.00  0.00           H
ATOM   4573  C   LEU A 302     122.290  68.960 120.280  1.00  0.00           C
ATOM   4574  O   LEU A 302     122.270  70.220 120.140  1.00  0.00           O
ATOM   4575  N   ALA A 303     123.490  68.340 120.320  1.00  0.00           N
ATOM   4576  HN  ALA A 303     123.550  67.370 120.540  1.00  0.00           H
ATOM   4577  CA  ALA A 303     124.760  69.090 120.430  1.00  0.00           C
ATOM   4578  HA  ALA A 303     124.740  69.680 121.340  1.00  0.00           H
ATOM   4579  CB  ALA A 303     125.930  68.080 120.600  1.00  0.00           C
ATOM   4580  HB1 ALA A 303     125.710  67.480 121.500  1.00  0.00           H
ATOM   4581  HB2 ALA A 303     125.780  67.460 119.690  1.00  0.00           H
ATOM   4582  HB3 ALA A 303     126.950  68.530 120.610  1.00  0.00           H
ATOM   4583  C   ALA A 303     125.000  69.960 119.240  1.00  0.00           C
ATOM   4584  O   ALA A 303     125.580  71.020 119.400  1.00  0.00           O
ATOM   4585  N   GLU A 304     124.540  69.560 118.060  1.00  0.00           N
ATOM   4586  HN  GLU A 304     124.230  68.620 117.970  1.00  0.00           H
ATOM   4587  CA  GLU A 304     124.620  70.370 116.840  1.00  0.00           C
ATOM   4588  HA  GLU A 304     125.660  70.640 116.750  1.00  0.00           H
ATOM   4589  CB  GLU A 304     123.990  69.470 115.720  1.00  0.00           C
ATOM   4590  HB1 GLU A 304     124.490  68.490 115.540  1.00  0.00           H
ATOM   4591  HB2 GLU A 304     122.940  69.300 116.060  1.00  0.00           H
ATOM   4592  CG  GLU A 304     123.890  70.150 114.400  1.00  0.00           C
ATOM   4593  HG1 GLU A 304     124.870  70.380 113.910  1.00  0.00           H
ATOM   4594  HG2 GLU A 304     123.230  71.040 114.440  1.00  0.00           H
ATOM   4595  CD  GLU A 304     123.120  69.320 113.360  1.00  0.00           C
ATOM   4596  OE1 GLU A 304     123.550  69.240 112.170  1.00  0.00           O
ATOM   4597  OE2 GLU A 304     122.140  68.680 113.730  1.00  0.00           O
ATOM   4598  C   GLU A 304     123.940  71.700 116.960  1.00  0.00           C
ATOM   4599  O   GLU A 304     124.370  72.700 116.480  1.00  0.00           O
ATOM   4600  N   ALA A 305     122.830  71.770 117.640  1.00  0.00           N
ATOM   4601  HN  ALA A 305     122.490  70.970 118.140  1.00  0.00           H
ATOM   4602  CA  ALA A 305     122.040  72.950 117.660  1.00  0.00           C
ATOM   4603  HA  ALA A 305     122.300  73.620 116.850  1.00  0.00           H
ATOM   4604  CB  ALA A 305     120.520  72.620 117.680  1.00  0.00           C
ATOM   4605  HB1 ALA A 305     120.470  71.870 118.500  1.00  0.00           H
ATOM   4606  HB2 ALA A 305     119.840  73.470 117.890  1.00  0.00           H
ATOM   4607  HB3 ALA A 305     120.390  72.060 116.730  1.00  0.00           H
ATOM   4608  C   ALA A 305     122.330  73.780 118.950  1.00  0.00           C
ATOM   4609  O   ALA A 305     122.410  74.980 118.880  1.00  0.00           O
ATOM   4610  N   PHE A 306     122.570  73.150 120.110  1.00  0.00           N
ATOM   4611  HN  PHE A 306     122.610  72.160 120.220  1.00  0.00           H
ATOM   4612  CA  PHE A 306     122.590  73.890 121.360  1.00  0.00           C
ATOM   4613  HA  PHE A 306     121.940  74.760 121.300  1.00  0.00           H
ATOM   4614  CB  PHE A 306     121.840  73.030 122.540  1.00  0.00           C
ATOM   4615  HB1 PHE A 306     122.200  71.990 122.410  1.00  0.00           H
ATOM   4616  HB2 PHE A 306     122.190  73.350 123.540  1.00  0.00           H
ATOM   4617  CG  PHE A 306     120.370  72.970 122.360  1.00  0.00           C
ATOM   4618  CD1 PHE A 306     119.800  71.840 121.830  1.00  0.00           C
ATOM   4619  HD1 PHE A 306     120.360  71.030 121.380  1.00  0.00           H
ATOM   4620  CE1 PHE A 306     118.390  71.730 121.940  1.00  0.00           C
ATOM   4621  HE1 PHE A 306     117.850  71.000 121.360  1.00  0.00           H
ATOM   4622  CZ  PHE A 306     117.630  72.640 122.610  1.00  0.00           C
ATOM   4623  HZ  PHE A 306     116.560  72.500 122.540  1.00  0.00           H
ATOM   4624  CD2 PHE A 306     119.630  73.950 122.990  1.00  0.00           C
ATOM   4625  HD2 PHE A 306     120.060  74.870 123.380  1.00  0.00           H
ATOM   4626  CE2 PHE A 306     118.230  73.800 123.030  1.00  0.00           C
ATOM   4627  HE2 PHE A 306     117.650  74.620 123.420  1.00  0.00           H
ATOM   4628  C   PHE A 306     124.010  74.380 121.870  1.00  0.00           C
ATOM   4629  O   PHE A 306     124.090  75.290 122.700  1.00  0.00           O
ATOM   4630  N   LYS A 307     125.130  73.830 121.330  1.00  0.00           N
ATOM   4631  HN  LYS A 307     125.040  73.040 120.740  1.00  0.00           H
ATOM   4632  CA  LYS A 307     126.440  74.370 121.680  1.00  0.00           C
ATOM   4633  HA  LYS A 307     126.570  74.230 122.750  1.00  0.00           H
ATOM   4634  CB  LYS A 307     127.540  73.490 120.960  1.00  0.00           C
ATOM   4635  HB1 LYS A 307     127.320  73.500 119.870  1.00  0.00           H
ATOM   4636  HB2 LYS A 307     128.530  74.000 121.020  1.00  0.00           H
ATOM   4637  CG  LYS A 307     127.670  72.110 121.640  1.00  0.00           C
ATOM   4638  HG1 LYS A 307     128.460  71.530 121.110  1.00  0.00           H
ATOM   4639  HG2 LYS A 307     126.740  71.510 121.620  1.00  0.00           H
ATOM   4640  CD  LYS A 307     128.010  72.060 123.200  1.00  0.00           C
ATOM   4641  HD1 LYS A 307     128.130  70.970 123.400  1.00  0.00           H
ATOM   4642  HD2 LYS A 307     127.200  72.480 123.840  1.00  0.00           H
ATOM   4643  CE  LYS A 307     129.280  72.770 123.560  1.00  0.00           C
ATOM   4644  HE1 LYS A 307     129.460  72.580 124.640  1.00  0.00           H
ATOM   4645  HE2 LYS A 307     129.240  73.860 123.350  1.00  0.00           H
ATOM   4646  NZ  LYS A 307     130.420  72.220 122.690  1.00  0.00           N
ATOM   4647  HZ1 LYS A 307     131.340  72.470 123.100  1.00  0.00           H
ATOM   4648  HZ2 LYS A 307     130.390  71.180 122.820  1.00  0.00           H
ATOM   4649  HZ3 LYS A 307     130.370  72.410 121.670  1.00  0.00           H
ATOM   4650  C   LYS A 307     126.730  75.840 121.450  1.00  0.00           C
ATOM   4651  O   LYS A 307     127.240  76.560 122.360  1.00  0.00           O
ATOM   4652  N   GLN A 308     126.350  76.350 120.290  1.00  0.00           N
ATOM   4653  HN  GLN A 308     125.890  75.800 119.590  1.00  0.00           H
ATOM   4654  CA  GLN A 308     126.630  77.730 119.890  1.00  0.00           C
ATOM   4655  HA  GLN A 308     127.670  77.940 120.060  1.00  0.00           H
ATOM   4656  CB  GLN A 308     126.440  77.890 118.310  1.00  0.00           C
ATOM   4657  HB1 GLN A 308     126.900  78.850 117.980  1.00  0.00           H
ATOM   4658  HB2 GLN A 308     126.870  77.010 117.780  1.00  0.00           H
ATOM   4659  CG  GLN A 308     124.880  78.140 117.920  1.00  0.00           C
ATOM   4660  HG1 GLN A 308     124.530  79.190 117.890  1.00  0.00           H
ATOM   4661  HG2 GLN A 308     124.170  77.650 118.610  1.00  0.00           H
ATOM   4662  CD  GLN A 308     124.590  77.680 116.470  1.00  0.00           C
ATOM   4663  OE1 GLN A 308     125.120  78.150 115.480  1.00  0.00           O
ATOM   4664  NE2 GLN A 308     123.640  76.630 116.380  1.00  0.00           N
ATOM   4665 HE21 GLN A 308     123.210  76.350 117.240  1.00  0.00           H
ATOM   4666 HE22 GLN A 308     123.570  76.180 115.490  1.00  0.00           H
ATOM   4667  C   GLN A 308     125.810  78.770 120.670  1.00  0.00           C
ATOM   4668  O   GLN A 308     126.280  79.900 120.840  1.00  0.00           O
ATOM   4669  N   TYR A 309     124.770  78.330 121.320  1.00  0.00           N
ATOM   4670  HN  TYR A 309     124.640  77.340 121.400  1.00  0.00           H
ATOM   4671  CA  TYR A 309     123.900  79.270 122.080  1.00  0.00           C
ATOM   4672  HA  TYR A 309     124.150  80.260 121.740  1.00  0.00           H
ATOM   4673  CB  TYR A 309     122.380  79.040 121.840  1.00  0.00           C
ATOM   4674  HB1 TYR A 309     121.850  78.230 122.380  1.00  0.00           H
ATOM   4675  HB2 TYR A 309     121.890  79.970 122.190  1.00  0.00           H
ATOM   4676  CG  TYR A 309     122.040  78.880 120.410  1.00  0.00           C
ATOM   4677  CD1 TYR A 309     122.270  79.860 119.480  1.00  0.00           C
ATOM   4678  HD1 TYR A 309     122.790  80.730 119.850  1.00  0.00           H
ATOM   4679  CE1 TYR A 309     121.680  79.850 118.220  1.00  0.00           C
ATOM   4680  HE1 TYR A 309     121.810  80.640 117.490  1.00  0.00           H
ATOM   4681  CZ  TYR A 309     121.090  78.670 117.750  1.00  0.00           C
ATOM   4682  OH  TYR A 309     120.510  78.560 116.510  1.00  0.00           O
ATOM   4683  HH  TYR A 309     121.170  78.920 115.920  1.00  0.00           H
ATOM   4684  CD2 TYR A 309     121.530  77.670 119.900  1.00  0.00           C
ATOM   4685  HD2 TYR A 309     121.390  76.840 120.570  1.00  0.00           H
ATOM   4686  CE2 TYR A 309     120.960  77.590 118.620  1.00  0.00           C
ATOM   4687  HE2 TYR A 309     120.500  76.730 118.160  1.00  0.00           H
ATOM   4688  C   TYR A 309     124.240  79.100 123.630  1.00  0.00           C
ATOM   4689  O   TYR A 309     123.710  79.920 124.390  1.00  0.00           O
ATOM   4690  N   ASN A 310     125.070  78.090 124.020  1.00  0.00           N
ATOM   4691  HN  ASN A 310     125.320  77.500 123.250  1.00  0.00           H
ATOM   4692  CA  ASN A 310     125.760  77.970 125.320  1.00  0.00           C
ATOM   4693  HA  ASN A 310     126.740  77.550 125.140  1.00  0.00           H
ATOM   4694  CB  ASN A 310     126.040  79.320 126.080  1.00  0.00           C
ATOM   4695  HB1 ASN A 310     125.220  79.980 126.440  1.00  0.00           H
ATOM   4696  HB2 ASN A 310     126.600  79.040 127.010  1.00  0.00           H
ATOM   4697  CG  ASN A 310     127.030  80.220 125.250  1.00  0.00           C
ATOM   4698  OD1 ASN A 310     127.790  79.680 124.430  1.00  0.00           O
ATOM   4699  ND2 ASN A 310     126.970  81.520 125.540  1.00  0.00           N
ATOM   4700 HD21 ASN A 310     126.380  81.840 126.290  1.00  0.00           H
ATOM   4701 HD22 ASN A 310     127.620  82.170 125.140  1.00  0.00           H
ATOM   4702  C   ASN A 310     125.060  76.970 126.250  1.00  0.00           C
ATOM   4703  O   ASN A 310     125.050  77.140 127.510  1.00  0.00           O
ATOM   4704  N   ILE A 311     124.390  75.930 125.750  1.00  0.00           N
ATOM   4705  HN  ILE A 311     124.330  75.680 124.780  1.00  0.00           H
ATOM   4706  CA  ILE A 311     123.630  74.990 126.600  1.00  0.00           C
ATOM   4707  HA  ILE A 311     123.810  75.180 127.650  1.00  0.00           H
ATOM   4708  CB  ILE A 311     122.130  74.860 126.300  1.00  0.00           C
ATOM   4709  HB  ILE A 311     121.930  74.330 125.340  1.00  0.00           H
ATOM   4710  CG2 ILE A 311     121.420  74.150 127.420  1.00  0.00           C
ATOM   4711 HG21 ILE A 311     120.410  73.810 127.130  1.00  0.00           H
ATOM   4712 HG22 ILE A 311     121.850  73.240 127.890  1.00  0.00           H
ATOM   4713 HG23 ILE A 311     121.300  74.870 128.250  1.00  0.00           H
ATOM   4714  CG1 ILE A 311     121.500  76.280 126.250  1.00  0.00           C
ATOM   4715 HG11 ILE A 311     121.830  76.800 125.320  1.00  0.00           H
ATOM   4716 HG12 ILE A 311     121.890  76.890 127.090  1.00  0.00           H
ATOM   4717  CD  ILE A 311     119.950  76.310 126.270  1.00  0.00           C
ATOM   4718  HD1 ILE A 311     119.600  75.560 125.520  1.00  0.00           H
ATOM   4719  HD2 ILE A 311     119.470  76.250 127.270  1.00  0.00           H
ATOM   4720  HD3 ILE A 311     119.570  77.220 125.770  1.00  0.00           H
ATOM   4721  C   ILE A 311     124.340  73.690 126.330  1.00  0.00           C
ATOM   4722  O   ILE A 311     124.510  73.350 125.180  1.00  0.00           O
ATOM   4723  N   SER A 312     124.620  72.940 127.370  1.00  0.00           N
ATOM   4724  HN  SER A 312     124.470  73.210 128.320  1.00  0.00           H
ATOM   4725  CA  SER A 312     125.090  71.520 127.230  1.00  0.00           C
ATOM   4726  HA  SER A 312     125.190  71.160 126.220  1.00  0.00           H
ATOM   4727  CB  SER A 312     126.470  71.260 127.900  1.00  0.00           C
ATOM   4728  HB1 SER A 312     126.400  71.510 128.980  1.00  0.00           H
ATOM   4729  HB2 SER A 312     127.210  71.950 127.430  1.00  0.00           H
ATOM   4730  OG  SER A 312     127.000  69.920 127.650  1.00  0.00           O
ATOM   4731  HG1 SER A 312     127.570  69.980 126.880  1.00  0.00           H
ATOM   4732  C   SER A 312     124.080  70.710 127.930  1.00  0.00           C
ATOM   4733  O   SER A 312     123.520  71.140 128.920  1.00  0.00           O
ATOM   4734  N   TRP A 313     123.740  69.530 127.410  1.00  0.00           N
ATOM   4735  HN  TRP A 313     124.200  69.140 126.620  1.00  0.00           H
ATOM   4736  CA  TRP A 313     122.730  68.680 127.890  1.00  0.00           C
ATOM   4737  HA  TRP A 313     122.240  69.200 128.710  1.00  0.00           H
ATOM   4738  CB  TRP A 313     121.670  68.220 126.860  1.00  0.00           C
ATOM   4739  HB1 TRP A 313     122.210  67.640 126.080  1.00  0.00           H
ATOM   4740  HB2 TRP A 313     121.010  67.420 127.250  1.00  0.00           H
ATOM   4741  CG  TRP A 313     120.880  69.350 126.240  1.00  0.00           C
ATOM   4742  CD1 TRP A 313     121.130  70.040 125.120  1.00  0.00           C
ATOM   4743  HD1 TRP A 313     122.010  69.860 124.510  1.00  0.00           H
ATOM   4744  NE1 TRP A 313     120.120  70.990 125.010  1.00  0.00           N
ATOM   4745  HE1 TRP A 313     119.960  71.780 124.460  1.00  0.00           H
ATOM   4746  CE2 TRP A 313     119.210  70.850 125.990  1.00  0.00           C
ATOM   4747  CD2 TRP A 313     119.630  69.830 126.800  1.00  0.00           C
ATOM   4748  CE3 TRP A 313     118.900  69.500 127.920  1.00  0.00           C
ATOM   4749  HE3 TRP A 313     119.360  68.950 128.730  1.00  0.00           H
ATOM   4750  CZ3 TRP A 313     117.650  70.150 128.170  1.00  0.00           C
ATOM   4751  HZ3 TRP A 313     117.090  69.980 129.080  1.00  0.00           H
ATOM   4752  CZ2 TRP A 313     118.020  71.540 126.210  1.00  0.00           C
ATOM   4753  HZ2 TRP A 313     117.730  72.350 125.560  1.00  0.00           H
ATOM   4754  CH2 TRP A 313     117.230  71.140 127.310  1.00  0.00           C
ATOM   4755  HH2 TRP A 313     116.260  71.590 127.380  1.00  0.00           H
ATOM   4756  C   TRP A 313     123.380  67.410 128.490  1.00  0.00           C
ATOM   4757  O   TRP A 313     124.100  66.790 127.710  1.00  0.00           O
ATOM   4758  N   GLU A 314     122.960  67.010 129.790  1.00  0.00           N
ATOM   4759  HN  GLU A 314     122.230  67.470 130.270  1.00  0.00           H
ATOM   4760  CA  GLU A 314     123.380  65.770 130.490  1.00  0.00           C
ATOM   4761  HA  GLU A 314     124.130  65.320 129.860  1.00  0.00           H
ATOM   4762  CB  GLU A 314     123.850  66.050 131.880  1.00  0.00           C
ATOM   4763  HB1 GLU A 314     123.140  66.820 132.240  1.00  0.00           H
ATOM   4764  HB2 GLU A 314     123.560  65.250 132.600  1.00  0.00           H
ATOM   4765  CG  GLU A 314     125.340  66.350 132.000  1.00  0.00           C
ATOM   4766  HG1 GLU A 314     125.650  66.550 133.040  1.00  0.00           H
ATOM   4767  HG2 GLU A 314     125.640  67.240 131.400  1.00  0.00           H
ATOM   4768  CD  GLU A 314     126.250  65.220 131.440  1.00  0.00           C
ATOM   4769  OE1 GLU A 314     125.720  64.090 131.160  1.00  0.00           O
ATOM   4770  OE2 GLU A 314     127.370  65.520 131.170  1.00  0.00           O
ATOM   4771  C   GLU A 314     122.120  64.830 130.530  1.00  0.00           C
ATOM   4772  O   GLU A 314     121.140  65.140 131.190  1.00  0.00           O
ATOM   4773  N   LEU A 315     122.230  63.650 129.820  1.00  0.00           N
ATOM   4774  HN  LEU A 315     123.020  63.410 129.260  1.00  0.00           H
ATOM   4775  CA  LEU A 315     121.180  62.580 129.810  1.00  0.00           C
ATOM   4776  HA  LEU A 315     120.220  63.060 129.890  1.00  0.00           H
ATOM   4777  CB  LEU A 315     121.110  61.820 128.430  1.00  0.00           C
ATOM   4778  HB1 LEU A 315     120.790  62.460 127.590  1.00  0.00           H
ATOM   4779  HB2 LEU A 315     122.160  61.530 128.210  1.00  0.00           H
ATOM   4780  CG  LEU A 315     120.400  60.490 128.330  1.00  0.00           C
ATOM   4781  HG  LEU A 315     120.720  59.770 129.110  1.00  0.00           H
ATOM   4782  CD1 LEU A 315     118.920  60.780 128.380  1.00  0.00           C
ATOM   4783 HD11 LEU A 315     118.520  61.120 129.360  1.00  0.00           H
ATOM   4784 HD12 LEU A 315     118.650  61.590 127.670  1.00  0.00           H
ATOM   4785 HD13 LEU A 315     118.310  59.900 128.060  1.00  0.00           H
ATOM   4786  CD2 LEU A 315     120.600  59.870 126.930  1.00  0.00           C
ATOM   4787 HD21 LEU A 315     120.330  60.670 126.200  1.00  0.00           H
ATOM   4788 HD22 LEU A 315     121.670  59.560 126.880  1.00  0.00           H
ATOM   4789 HD23 LEU A 315     119.950  59.000 126.720  1.00  0.00           H
ATOM   4790  C   LEU A 315     121.460  61.610 130.890  1.00  0.00           C
ATOM   4791  O   LEU A 315     122.610  61.300 131.230  1.00  0.00           O
ATOM   4792  N   ASP A 316     120.390  61.060 131.390  1.00  0.00           N
ATOM   4793  HN  ASP A 316     119.550  61.400 130.990  1.00  0.00           H
ATOM   4794  CA  ASP A 316     120.360  59.940 132.300  1.00  0.00           C
ATOM   4795  HA  ASP A 316     121.180  59.280 132.060  1.00  0.00           H
ATOM   4796  CB  ASP A 316     120.570  60.470 133.740  1.00  0.00           C
ATOM   4797  HB1 ASP A 316     121.520  61.030 133.650  1.00  0.00           H
ATOM   4798  HB2 ASP A 316     119.740  61.120 134.100  1.00  0.00           H
ATOM   4799  CG  ASP A 316     120.800  59.400 134.730  1.00  0.00           C
ATOM   4800  OD1 ASP A 316     120.930  59.700 135.920  1.00  0.00           O
ATOM   4801  OD2 ASP A 316     120.890  58.230 134.330  1.00  0.00           O
ATOM   4802  C   ASP A 316     119.090  59.140 131.950  1.00  0.00           C
ATOM   4803  O   ASP A 316     118.140  59.720 131.380  1.00  0.00           O
ATOM   4804  N   VAL A 317     119.050  57.830 132.220  1.00  0.00           N
ATOM   4805  HN  VAL A 317     119.680  57.390 132.860  1.00  0.00           H
ATOM   4806  CA  VAL A 317     117.910  56.950 131.840  1.00  0.00           C
ATOM   4807  HA  VAL A 317     117.140  57.610 131.440  1.00  0.00           H
ATOM   4808  CB  VAL A 317     118.300  55.990 130.700  1.00  0.00           C
ATOM   4809  HB  VAL A 317     119.130  55.330 131.040  1.00  0.00           H
ATOM   4810  CG1 VAL A 317     117.200  55.030 130.330  1.00  0.00           C
ATOM   4811 HG11 VAL A 317     117.040  54.170 131.010  1.00  0.00           H
ATOM   4812 HG12 VAL A 317     116.180  55.460 130.250  1.00  0.00           H
ATOM   4813 HG13 VAL A 317     117.310  54.630 129.300  1.00  0.00           H
ATOM   4814  CG2 VAL A 317     118.660  56.900 129.470  1.00  0.00           C
ATOM   4815 HG21 VAL A 317     117.670  57.210 129.070  1.00  0.00           H
ATOM   4816 HG22 VAL A 317     119.410  57.690 129.700  1.00  0.00           H
ATOM   4817 HG23 VAL A 317     119.080  56.320 128.620  1.00  0.00           H
ATOM   4818  C   VAL A 317     117.260  56.180 132.900  1.00  0.00           C
ATOM   4819  O   VAL A 317     117.980  55.450 133.640  1.00  0.00           O
ATOM   4820  N   LEU A 318     115.950  56.270 133.030  1.00  0.00           N
ATOM   4821  HN  LEU A 318     115.410  56.690 132.310  1.00  0.00           H
ATOM   4822  CA  LEU A 318     115.250  55.390 133.940  1.00  0.00           C
ATOM   4823  HA  LEU A 318     115.880  55.110 134.770  1.00  0.00           H
ATOM   4824  CB  LEU A 318     113.960  56.030 134.450  1.00  0.00           C
ATOM   4825  HB1 LEU A 318     114.190  56.910 135.090  1.00  0.00           H
ATOM   4826  HB2 LEU A 318     113.240  56.230 133.630  1.00  0.00           H
ATOM   4827  CG  LEU A 318     113.190  55.110 135.470  1.00  0.00           C
ATOM   4828  HG  LEU A 318     113.040  54.120 134.990  1.00  0.00           H
ATOM   4829  CD1 LEU A 318     113.990  54.800 136.730  1.00  0.00           C
ATOM   4830 HD11 LEU A 318     114.950  54.310 136.460  1.00  0.00           H
ATOM   4831 HD12 LEU A 318     114.170  55.700 137.360  1.00  0.00           H
ATOM   4832 HD13 LEU A 318     113.480  54.000 137.300  1.00  0.00           H
ATOM   4833  CD2 LEU A 318     111.790  55.610 135.850  1.00  0.00           C
ATOM   4834 HD21 LEU A 318     111.300  54.880 136.530  1.00  0.00           H
ATOM   4835 HD22 LEU A 318     111.830  56.640 136.270  1.00  0.00           H
ATOM   4836 HD23 LEU A 318     111.170  55.580 134.930  1.00  0.00           H
ATOM   4837  C   LEU A 318     114.900  54.060 133.180  1.00  0.00           C
ATOM   4838  O   LEU A 318     114.280  54.200 132.110  1.00  0.00           O
ATOM   4839  N   GLU A 319     115.310  52.860 133.650  1.00  0.00           N
ATOM   4840  HN  GLU A 319     115.870  52.860 134.470  1.00  0.00           H
ATOM   4841  CA  GLU A 319     115.000  51.620 133.040  1.00  0.00           C
ATOM   4842  HA  GLU A 319     114.580  51.850 132.070  1.00  0.00           H
ATOM   4843  CB  GLU A 319     116.170  50.700 132.910  1.00  0.00           C
ATOM   4844  HB1 GLU A 319     116.740  50.520 133.850  1.00  0.00           H
ATOM   4845  HB2 GLU A 319     115.860  49.720 132.480  1.00  0.00           H
ATOM   4846  CG  GLU A 319     117.210  51.260 131.850  1.00  0.00           C
ATOM   4847  HG1 GLU A 319     117.890  52.060 132.230  1.00  0.00           H
ATOM   4848  HG2 GLU A 319     116.650  51.670 130.990  1.00  0.00           H
ATOM   4849  CD  GLU A 319     118.060  50.090 131.230  1.00  0.00           C
ATOM   4850  OE1 GLU A 319     118.080  50.070 129.980  1.00  0.00           O
ATOM   4851  OE2 GLU A 319     118.660  49.310 132.020  1.00  0.00           O
ATOM   4852  C   GLU A 319     113.940  51.000 133.920  1.00  0.00           C
ATOM   4853  O   GLU A 319     114.130  50.650 135.100  1.00  0.00           O
ATOM   4854  N   VAL A 320     112.700  50.910 133.390  1.00  0.00           N
ATOM   4855  HN  VAL A 320     112.610  51.060 132.410  1.00  0.00           H
ATOM   4856  CA  VAL A 320     111.510  50.520 134.120  1.00  0.00           C
ATOM   4857  HA  VAL A 320     111.730  50.700 135.170  1.00  0.00           H
ATOM   4858  CB  VAL A 320     110.250  51.400 133.820  1.00  0.00           C
ATOM   4859  HB  VAL A 320     109.750  51.260 132.830  1.00  0.00           H
ATOM   4860  CG1 VAL A 320     109.240  51.140 135.030  1.00  0.00           C
ATOM   4861 HG11 VAL A 320     109.800  50.740 135.890  1.00  0.00           H
ATOM   4862 HG12 VAL A 320     108.740  52.080 135.360  1.00  0.00           H
ATOM   4863 HG13 VAL A 320     108.420  50.480 134.680  1.00  0.00           H
ATOM   4864  CG2 VAL A 320     110.540  52.900 133.960  1.00  0.00           C
ATOM   4865 HG21 VAL A 320     111.230  53.290 133.180  1.00  0.00           H
ATOM   4866 HG22 VAL A 320     109.550  53.330 133.690  1.00  0.00           H
ATOM   4867 HG23 VAL A 320     111.000  53.030 134.960  1.00  0.00           H
ATOM   4868  C   VAL A 320     111.190  49.100 133.790  1.00  0.00           C
ATOM   4869  O   VAL A 320     111.330  48.720 132.650  1.00  0.00           O
ATOM   4870  N   SER A 321     110.730  48.280 134.740  1.00  0.00           N
ATOM   4871  HN  SER A 321     110.800  48.440 135.720  1.00  0.00           H
ATOM   4872  CA  SER A 321     110.270  46.990 134.300  1.00  0.00           C
ATOM   4873  HA  SER A 321     110.170  46.930 133.220  1.00  0.00           H
ATOM   4874  CB  SER A 321     111.380  45.970 134.710  1.00  0.00           C
ATOM   4875  HB1 SER A 321     111.460  45.820 135.810  1.00  0.00           H
ATOM   4876  HB2 SER A 321     112.340  46.450 134.440  1.00  0.00           H
ATOM   4877  OG  SER A 321     111.250  44.680 134.120  1.00  0.00           O
ATOM   4878  HG1 SER A 321     110.530  44.200 134.550  1.00  0.00           H
ATOM   4879  C   SER A 321     108.820  46.670 134.830  1.00  0.00           C
ATOM   4880  O   SER A 321     108.620  46.850 136.040  1.00  0.00           O
ATOM   4881  N   ASN A 322     107.870  46.260 133.960  1.00  0.00           N
ATOM   4882  HN  ASN A 322     108.130  46.130 133.010  1.00  0.00           H
ATOM   4883  CA  ASN A 322     106.530  45.890 134.320  1.00  0.00           C
ATOM   4884  HA  ASN A 322     106.670  45.000 134.920  1.00  0.00           H
ATOM   4885  CB  ASN A 322     105.800  47.070 135.110  1.00  0.00           C
ATOM   4886  HB1 ASN A 322     106.410  47.360 136.000  1.00  0.00           H
ATOM   4887  HB2 ASN A 322     105.770  47.970 134.460  1.00  0.00           H
ATOM   4888  CG  ASN A 322     104.300  46.820 135.480  1.00  0.00           C
ATOM   4889  OD1 ASN A 322     103.540  45.950 134.980  1.00  0.00           O
ATOM   4890  ND2 ASN A 322     103.840  47.560 136.460  1.00  0.00           N
ATOM   4891 HD21 ASN A 322     104.490  48.260 136.770  1.00  0.00           H
ATOM   4892 HD22 ASN A 322     102.880  47.510 136.730  1.00  0.00           H
ATOM   4893  C   ASN A 322     105.750  45.340 133.080  1.00  0.00           C
ATOM   4894  O   ASN A 322     105.420  46.040 132.120  1.00  0.00           O
ATOM   4895  N   SER A 323     105.510  44.040 133.050  1.00  0.00           N
ATOM   4896  HN  SER A 323     105.670  43.540 133.890  1.00  0.00           H
ATOM   4897  CA  SER A 323     104.980  43.460 131.820  1.00  0.00           C
ATOM   4898  HA  SER A 323     105.620  43.860 131.030  1.00  0.00           H
ATOM   4899  CB  SER A 323     105.220  41.910 131.680  1.00  0.00           C
ATOM   4900  HB1 SER A 323     104.980  41.510 130.660  1.00  0.00           H
ATOM   4901  HB2 SER A 323     104.690  41.430 132.530  1.00  0.00           H
ATOM   4902  OG  SER A 323     106.610  41.590 131.880  1.00  0.00           O
ATOM   4903  HG1 SER A 323     106.670  41.850 132.800  1.00  0.00           H
ATOM   4904  C   SER A 323     103.600  43.790 131.410  1.00  0.00           C
ATOM   4905  O   SER A 323     103.320  44.100 130.230  1.00  0.00           O
ATOM   4906  N   SER A 324     102.680  43.920 132.400  1.00  0.00           N
ATOM   4907  HN  SER A 324     102.870  43.750 133.360  1.00  0.00           H
ATOM   4908  CA  SER A 324     101.300  44.200 132.130  1.00  0.00           C
ATOM   4909  HA  SER A 324     100.950  43.690 131.250  1.00  0.00           H
ATOM   4910  CB  SER A 324     100.330  43.670 133.170  1.00  0.00           C
ATOM   4911  HB1 SER A 324     100.650  44.110 134.140  1.00  0.00           H
ATOM   4912  HB2 SER A 324     100.470  42.580 133.060  1.00  0.00           H
ATOM   4913  OG  SER A 324      98.970  44.020 133.060  1.00  0.00           O
ATOM   4914  HG1 SER A 324      98.900  44.950 133.280  1.00  0.00           H
ATOM   4915  C   SER A 324     101.100  45.730 131.810  1.00  0.00           C
ATOM   4916  O   SER A 324     100.390  46.110 130.840  1.00  0.00           O
ATOM   4917  N   LEU A 325     101.840  46.610 132.420  1.00  0.00           N
ATOM   4918  HN  LEU A 325     102.360  46.300 133.210  1.00  0.00           H
ATOM   4919  CA  LEU A 325     102.020  48.020 132.020  1.00  0.00           C
ATOM   4920  HA  LEU A 325     101.030  48.430 131.890  1.00  0.00           H
ATOM   4921  CB  LEU A 325     102.870  48.890 133.030  1.00  0.00           C
ATOM   4922  HB1 LEU A 325     102.380  48.790 134.020  1.00  0.00           H
ATOM   4923  HB2 LEU A 325     103.930  48.570 132.970  1.00  0.00           H
ATOM   4924  CG  LEU A 325     102.970  50.440 132.780  1.00  0.00           C
ATOM   4925  HG  LEU A 325     103.370  50.510 131.750  1.00  0.00           H
ATOM   4926  CD1 LEU A 325     101.590  51.210 132.700  1.00  0.00           C
ATOM   4927 HD11 LEU A 325     101.790  52.200 132.230  1.00  0.00           H
ATOM   4928 HD12 LEU A 325     100.850  50.650 132.090  1.00  0.00           H
ATOM   4929 HD13 LEU A 325     101.070  51.410 133.660  1.00  0.00           H
ATOM   4930  CD2 LEU A 325     103.900  51.160 133.790  1.00  0.00           C
ATOM   4931 HD21 LEU A 325     103.350  51.320 134.740  1.00  0.00           H
ATOM   4932 HD22 LEU A 325     104.880  50.650 133.950  1.00  0.00           H
ATOM   4933 HD23 LEU A 325     104.150  52.110 133.260  1.00  0.00           H
ATOM   4934  C   LEU A 325     102.510  48.240 130.580  1.00  0.00           C
ATOM   4935  O   LEU A 325     102.240  49.210 129.890  1.00  0.00           O
ATOM   4936  N   ARG A 326     103.420  47.300 130.090  1.00  0.00           N
ATOM   4937  HN  ARG A 326     103.850  46.660 130.720  1.00  0.00           H
ATOM   4938  CA  ARG A 326     103.940  47.320 128.740  1.00  0.00           C
ATOM   4939  HA  ARG A 326     104.320  48.300 128.520  1.00  0.00           H
ATOM   4940  CB  ARG A 326     105.200  46.410 128.670  1.00  0.00           C
ATOM   4941  HB1 ARG A 326     105.880  46.560 129.540  1.00  0.00           H
ATOM   4942  HB2 ARG A 326     104.780  45.380 128.730  1.00  0.00           H
ATOM   4943  CG  ARG A 326     106.070  46.500 127.460  1.00  0.00           C
ATOM   4944  HG1 ARG A 326     105.620  46.140 126.510  1.00  0.00           H
ATOM   4945  HG2 ARG A 326     106.930  45.820 127.660  1.00  0.00           H
ATOM   4946  CD  ARG A 326     106.680  47.900 127.110  1.00  0.00           C
ATOM   4947  HD1 ARG A 326     107.560  47.750 126.460  1.00  0.00           H
ATOM   4948  HD2 ARG A 326     107.030  48.440 128.020  1.00  0.00           H
ATOM   4949  NE  ARG A 326     105.650  48.580 126.240  1.00  0.00           N
ATOM   4950  HE  ARG A 326     104.760  48.140 126.140  1.00  0.00           H
ATOM   4951  CZ  ARG A 326     105.780  49.800 125.670  1.00  0.00           C
ATOM   4952  NH1 ARG A 326     106.710  50.740 125.940  1.00  0.00           N
ATOM   4953 HH11 ARG A 326     106.570  51.590 125.440  1.00  0.00           H
ATOM   4954 HH12 ARG A 326     107.640  50.400 126.060  1.00  0.00           H
ATOM   4955  NH2 ARG A 326     104.940  50.240 124.790  1.00  0.00           N
ATOM   4956 HH21 ARG A 326     104.840  51.220 124.580  1.00  0.00           H
ATOM   4957 HH22 ARG A 326     104.020  49.870 124.660  1.00  0.00           H
ATOM   4958  C   ARG A 326     102.940  46.900 127.670  1.00  0.00           C
ATOM   4959  O   ARG A 326     102.940  47.420 126.570  1.00  0.00           O
ATOM   4960  N   ARG A 327     101.940  46.090 128.010  1.00  0.00           N
ATOM   4961  HN  ARG A 327     102.120  45.620 128.870  1.00  0.00           H
ATOM   4962  CA  ARG A 327     100.840  45.650 127.240  1.00  0.00           C
ATOM   4963  HA  ARG A 327     101.150  45.350 126.250  1.00  0.00           H
ATOM   4964  CB  ARG A 327     100.080  44.430 127.810  1.00  0.00           C
ATOM   4965  HB1 ARG A 327      99.850  44.450 128.900  1.00  0.00           H
ATOM   4966  HB2 ARG A 327      99.170  44.250 127.210  1.00  0.00           H
ATOM   4967  CG  ARG A 327     100.890  43.110 127.490  1.00  0.00           C
ATOM   4968  HG1 ARG A 327     101.890  43.180 127.980  1.00  0.00           H
ATOM   4969  HG2 ARG A 327     101.100  43.180 126.400  1.00  0.00           H
ATOM   4970  CD  ARG A 327     100.290  41.750 127.550  1.00  0.00           C
ATOM   4971  HD1 ARG A 327     100.870  40.880 127.170  1.00  0.00           H
ATOM   4972  HD2 ARG A 327      99.330  41.790 126.990  1.00  0.00           H
ATOM   4973  NE  ARG A 327      99.900  41.450 128.970  1.00  0.00           N
ATOM   4974  HE  ARG A 327      98.910  41.490 129.100  1.00  0.00           H
ATOM   4975  CZ  ARG A 327     100.650  40.900 129.960  1.00  0.00           C
ATOM   4976  NH1 ARG A 327     101.840  40.500 129.770  1.00  0.00           N
ATOM   4977 HH11 ARG A 327     102.230  40.010 130.560  1.00  0.00           H
ATOM   4978 HH12 ARG A 327     102.210  40.540 128.840  1.00  0.00           H
ATOM   4979  NH2 ARG A 327     100.120  40.740 131.180  1.00  0.00           N
ATOM   4980 HH21 ARG A 327     100.730  40.320 131.850  1.00  0.00           H
ATOM   4981 HH22 ARG A 327      99.240  41.030 131.540  1.00  0.00           H
ATOM   4982  C   ARG A 327      99.820  46.670 126.880  1.00  0.00           C
ATOM   4983  O   ARG A 327      99.230  46.710 125.820  1.00  0.00           O
ATOM   4984  N   ARG A 328      99.620  47.590 127.780  1.00  0.00           N
ATOM   4985  HN  ARG A 328     100.400  47.670 128.390  1.00  0.00           H
ATOM   4986  CA  ARG A 328      98.680  48.730 127.750  1.00  0.00           C
ATOM   4987  HA  ARG A 328      97.670  48.360 127.610  1.00  0.00           H
ATOM   4988  CB  ARG A 328      98.670  49.460 129.040  1.00  0.00           C
ATOM   4989  HB1 ARG A 328      99.740  49.690 129.220  1.00  0.00           H
ATOM   4990  HB2 ARG A 328      98.170  50.450 128.910  1.00  0.00           H
ATOM   4991  CG  ARG A 328      98.310  48.700 130.310  1.00  0.00           C
ATOM   4992  HG1 ARG A 328      98.740  49.360 131.090  1.00  0.00           H
ATOM   4993  HG2 ARG A 328      98.860  47.730 130.320  1.00  0.00           H
ATOM   4994  CD  ARG A 328      96.850  48.550 130.540  1.00  0.00           C
ATOM   4995  HD1 ARG A 328      96.400  47.800 129.850  1.00  0.00           H
ATOM   4996  HD2 ARG A 328      96.310  49.520 130.510  1.00  0.00           H
ATOM   4997  NE  ARG A 328      96.760  47.900 131.890  1.00  0.00           N
ATOM   4998  HE  ARG A 328      97.500  47.350 132.280  1.00  0.00           H
ATOM   4999  CZ  ARG A 328      95.720  48.150 132.690  1.00  0.00           C
ATOM   5000  NH1 ARG A 328      94.610  48.730 132.280  1.00  0.00           N
ATOM   5001 HH11 ARG A 328      93.840  48.800 132.900  1.00  0.00           H
ATOM   5002 HH12 ARG A 328      94.480  48.710 131.290  1.00  0.00           H
ATOM   5003  NH2 ARG A 328      95.760  47.790 133.940  1.00  0.00           N
ATOM   5004 HH21 ARG A 328      94.890  47.720 134.430  1.00  0.00           H
ATOM   5005 HH22 ARG A 328      96.590  47.310 134.230  1.00  0.00           H
ATOM   5006  C   ARG A 328      99.000  49.690 126.610  1.00  0.00           C
ATOM   5007  O   ARG A 328     100.160  49.930 126.250  1.00  0.00           O
ATOM   5008  N   LEU A 329      97.980  50.370 126.110  1.00  0.00           N
ATOM   5009  HN  LEU A 329      97.060  50.390 126.490  1.00  0.00           H
ATOM   5010  CA  LEU A 329      98.240  51.500 125.290  1.00  0.00           C
ATOM   5011  HA  LEU A 329      99.280  51.590 125.020  1.00  0.00           H
ATOM   5012  CB  LEU A 329      97.320  51.400 124.020  1.00  0.00           C
ATOM   5013  HB1 LEU A 329      97.580  50.510 123.420  1.00  0.00           H
ATOM   5014  HB2 LEU A 329      96.270  51.280 124.380  1.00  0.00           H
ATOM   5015  CG  LEU A 329      97.310  52.740 123.190  1.00  0.00           C
ATOM   5016  HG  LEU A 329      96.920  53.610 123.750  1.00  0.00           H
ATOM   5017  CD1 LEU A 329      98.700  53.070 122.620  1.00  0.00           C
ATOM   5018 HD11 LEU A 329      98.500  54.000 122.040  1.00  0.00           H
ATOM   5019 HD12 LEU A 329      99.580  53.230 123.280  1.00  0.00           H
ATOM   5020 HD13 LEU A 329      98.970  52.260 121.910  1.00  0.00           H
ATOM   5021  CD2 LEU A 329      96.380  52.550 121.970  1.00  0.00           C
ATOM   5022 HD21 LEU A 329      96.630  51.900 121.110  1.00  0.00           H
ATOM   5023 HD22 LEU A 329      95.440  52.210 122.450  1.00  0.00           H
ATOM   5024 HD23 LEU A 329      96.110  53.540 121.550  1.00  0.00           H
ATOM   5025  C   LEU A 329      97.930  52.780 126.110  1.00  0.00           C
ATOM   5026  O   LEU A 329      97.080  52.910 126.950  1.00  0.00           O
ATOM   5027  N   ILE A 330      98.780  53.780 125.810  1.00  0.00           N
ATOM   5028  HN  ILE A 330      99.310  53.720 124.970  1.00  0.00           H
ATOM   5029  CA  ILE A 330      98.670  55.080 126.390  1.00  0.00           C
ATOM   5030  HA  ILE A 330      98.150  55.040 127.340  1.00  0.00           H
ATOM   5031  CB  ILE A 330     100.030  55.680 126.830  1.00  0.00           C
ATOM   5032  HB  ILE A 330     100.580  56.080 125.950  1.00  0.00           H
ATOM   5033  CG2 ILE A 330      99.800  56.910 127.830  1.00  0.00           C
ATOM   5034 HG21 ILE A 330      99.260  57.760 127.360  1.00  0.00           H
ATOM   5035 HG22 ILE A 330      99.310  56.550 128.760  1.00  0.00           H
ATOM   5036 HG23 ILE A 330     100.790  57.350 128.100  1.00  0.00           H
ATOM   5037  CG1 ILE A 330     100.940  54.600 127.460  1.00  0.00           C
ATOM   5038 HG11 ILE A 330     101.920  55.050 127.710  1.00  0.00           H
ATOM   5039 HG12 ILE A 330     101.120  53.810 126.690  1.00  0.00           H
ATOM   5040  CD  ILE A 330     100.400  53.860 128.630  1.00  0.00           C
ATOM   5041  HD1 ILE A 330     101.150  53.110 128.950  1.00  0.00           H
ATOM   5042  HD2 ILE A 330     100.310  54.460 129.550  1.00  0.00           H
ATOM   5043  HD3 ILE A 330      99.380  53.430 128.480  1.00  0.00           H
ATOM   5044  C   ILE A 330      98.010  56.070 125.390  1.00  0.00           C
ATOM   5045  O   ILE A 330      98.470  56.120 124.240  1.00  0.00           O
ATOM   5046  N   LEU A 331      97.030  56.860 125.800  1.00  0.00           N
ATOM   5047  HN  LEU A 331      96.680  56.670 126.710  1.00  0.00           H
ATOM   5048  CA  LEU A 331      96.370  57.840 124.940  1.00  0.00           C
ATOM   5049  HA  LEU A 331      96.680  57.710 123.910  1.00  0.00           H
ATOM   5050  CB  LEU A 331      94.930  57.640 124.710  1.00  0.00           C
ATOM   5051  HB1 LEU A 331      94.470  57.890 125.690  1.00  0.00           H
ATOM   5052  HB2 LEU A 331      94.360  58.310 124.040  1.00  0.00           H
ATOM   5053  CG  LEU A 331      94.330  56.230 124.480  1.00  0.00           C
ATOM   5054  HG  LEU A 331      94.870  55.530 125.160  1.00  0.00           H
ATOM   5055  CD1 LEU A 331      92.830  56.200 124.880  1.00  0.00           C
ATOM   5056 HD11 LEU A 331      92.390  55.210 124.630  1.00  0.00           H
ATOM   5057 HD12 LEU A 331      92.730  56.360 125.980  1.00  0.00           H
ATOM   5058 HD13 LEU A 331      92.320  57.020 124.320  1.00  0.00           H
ATOM   5059  CD2 LEU A 331      94.680  55.690 123.050  1.00  0.00           C
ATOM   5060 HD21 LEU A 331      95.770  55.500 122.980  1.00  0.00           H
[truncated: 3,341,080 more chars]
