# Supplementary material for: Structure of the PAPP-ABP5 complex reveals mechanism of substrate recognition
Source: Nat Commun. 2022 Sep 20;13:5500. doi: 10.1038/s41467-022-33175-2 (PMC9489782; doi:10.1038/s41467-022-33175-2)
Supplement: Supplementary file 5 — Supplementary Data 2 [file 41467_2022_33175_MOESM5_ESM.zip › simulation Finals/Final_15.pdb]

REMARK    GENERATED BY TRJCONV
TITLE     active-agonist+G_alpha in water
REMARK    THIS IS A SIMULATION BOX
CRYST1  187.705  187.705  187.705  90.00  90.00  90.00 P 1           1
MODEL        1
ATOM      1  N   ARG A  15     100.890 102.830 164.610  1.00  0.00           N
ATOM      2  HT1 ARG A  15     101.180 102.380 163.760  1.00  0.00           H
ATOM      3  HT2 ARG A  15     100.650 103.790 164.500  1.00  0.00           H
ATOM      4  CA  ARG A  15      99.810 102.110 165.390  1.00  0.00           C
ATOM      5  HA  ARG A  15     100.130 101.090 165.530  1.00  0.00           H
ATOM      6  CB  ARG A  15      99.770 102.910 166.760  1.00  0.00           C
ATOM      7  HB1 ARG A  15     100.790 103.050 167.170  1.00  0.00           H
ATOM      8  HB2 ARG A  15      99.220 103.870 166.710  1.00  0.00           H
ATOM      9  CG  ARG A  15      99.140 102.080 167.920  1.00  0.00           C
ATOM     10  HG1 ARG A  15      99.570 101.060 167.840  1.00  0.00           H
ATOM     11  HG2 ARG A  15      98.030 101.980 167.880  1.00  0.00           H
ATOM     12  CD  ARG A  15      99.450 102.810 169.280  1.00  0.00           C
ATOM     13  HD1 ARG A  15      99.100 103.860 169.220  1.00  0.00           H
ATOM     14  HD2 ARG A  15     100.550 102.820 169.420  1.00  0.00           H
ATOM     15  NE  ARG A  15      98.730 102.020 170.330  1.00  0.00           N
ATOM     16  HE  ARG A  15      99.090 101.110 170.510  1.00  0.00           H
ATOM     17  CZ  ARG A  15      97.550 102.400 170.920  1.00  0.00           C
ATOM     18  NH1 ARG A  15      96.900 103.500 170.640  1.00  0.00           N
ATOM     19 HH11 ARG A  15      96.150 103.710 171.260  1.00  0.00           H
ATOM     20 HH12 ARG A  15      97.160 104.140 169.910  1.00  0.00           H
ATOM     21  NH2 ARG A  15      97.260 101.780 172.010  1.00  0.00           N
ATOM     22 HH21 ARG A  15      96.650 102.010 172.770  1.00  0.00           H
ATOM     23 HH22 ARG A  15      97.880 101.050 172.290  1.00  0.00           H
ATOM     24  C   ARG A  15      98.370 102.080 164.710  1.00  0.00           C
ATOM     25  O   ARG A  15      97.310 102.510 165.250  1.00  0.00           O
ATOM     26  N   ALA A  16      98.390 101.480 163.550  1.00  0.00           N
ATOM     27  HN  ALA A  16      99.280 101.310 163.140  1.00  0.00           H
ATOM     28  CA  ALA A  16      97.340 101.150 162.650  1.00  0.00           C
ATOM     29  HA  ALA A  16      96.990 102.060 162.180  1.00  0.00           H
ATOM     30  CB  ALA A  16      97.900 100.240 161.530  1.00  0.00           C
ATOM     31  HB1 ALA A  16      98.500 100.950 160.920  1.00  0.00           H
ATOM     32  HB2 ALA A  16      98.450  99.340 161.880  1.00  0.00           H
ATOM     33  HB3 ALA A  16      97.030  99.960 160.910  1.00  0.00           H
ATOM     34  C   ALA A  16      96.120 100.380 163.320  1.00  0.00           C
ATOM     35  O   ALA A  16      96.280  99.420 164.060  1.00  0.00           O
ATOM     36  N   LEU A  17      94.910 100.860 163.000  1.00  0.00           N
ATOM     37  HN  LEU A  17      94.680 101.710 162.530  1.00  0.00           H
ATOM     38  CA  LEU A  17      93.690 100.290 163.500  1.00  0.00           C
ATOM     39  HA  LEU A  17      93.960  99.760 164.410  1.00  0.00           H
ATOM     40  CB  LEU A  17      92.690 101.440 163.930  1.00  0.00           C
ATOM     41  HB1 LEU A  17      93.320 102.200 164.440  1.00  0.00           H
ATOM     42  HB2 LEU A  17      92.460 102.020 163.020  1.00  0.00           H
ATOM     43  CG  LEU A  17      91.470 101.160 164.760  1.00  0.00           C
ATOM     44  HG  LEU A  17      90.940 100.320 164.260  1.00  0.00           H
ATOM     45  CD1 LEU A  17      91.810 100.820 166.230  1.00  0.00           C
ATOM     46 HD11 LEU A  17      90.860 100.770 166.800  1.00  0.00           H
ATOM     47 HD12 LEU A  17      92.310  99.840 166.340  1.00  0.00           H
ATOM     48 HD13 LEU A  17      92.560 101.540 166.630  1.00  0.00           H
ATOM     49  CD2 LEU A  17      90.640 102.470 164.670  1.00  0.00           C
ATOM     50 HD21 LEU A  17      91.210 103.320 165.100  1.00  0.00           H
ATOM     51 HD22 LEU A  17      90.340 102.650 163.610  1.00  0.00           H
ATOM     52 HD23 LEU A  17      89.770 102.350 165.350  1.00  0.00           H
ATOM     53  C   LEU A  17      92.980  99.360 162.510  1.00  0.00           C
ATOM     54  O   LEU A  17      92.810  99.740 161.360  1.00  0.00           O
ATOM     55  N   TYR A  18      92.610  98.160 162.940  1.00  0.00           N
ATOM     56  HN  TYR A  18      92.850  97.890 163.870  1.00  0.00           H
ATOM     57  CA  TYR A  18      92.110  97.080 162.100  1.00  0.00           C
ATOM     58  HA  TYR A  18      92.140  97.350 161.050  1.00  0.00           H
ATOM     59  CB  TYR A  18      92.870  95.690 162.230  1.00  0.00           C
ATOM     60  HB1 TYR A  18      93.940  95.950 162.100  1.00  0.00           H
ATOM     61  HB2 TYR A  18      92.590  95.260 163.210  1.00  0.00           H
ATOM     62  CG  TYR A  18      92.510  94.700 161.150  1.00  0.00           C
ATOM     63  CD1 TYR A  18      91.630  93.630 161.350  1.00  0.00           C
ATOM     64  HD1 TYR A  18      91.090  93.670 162.280  1.00  0.00           H
ATOM     65  CE1 TYR A  18      91.400  92.590 160.500  1.00  0.00           C
ATOM     66  HE1 TYR A  18      90.700  91.770 160.630  1.00  0.00           H
ATOM     67  CZ  TYR A  18      92.090  92.680 159.260  1.00  0.00           C
ATOM     68  OH  TYR A  18      91.820  91.920 158.160  1.00  0.00           O
ATOM     69  HH  TYR A  18      92.520  92.080 157.520  1.00  0.00           H
ATOM     70  CD2 TYR A  18      93.290  94.650 160.020  1.00  0.00           C
ATOM     71  HD2 TYR A  18      93.900  95.490 159.720  1.00  0.00           H
ATOM     72  CE2 TYR A  18      93.080  93.650 159.050  1.00  0.00           C
ATOM     73  HE2 TYR A  18      93.630  93.750 158.130  1.00  0.00           H
ATOM     74  C   TYR A  18      90.600  96.970 162.310  1.00  0.00           C
ATOM     75  O   TYR A  18      90.180  96.870 163.400  1.00  0.00           O
ATOM     76  N   PHE A  19      89.890  96.970 161.190  1.00  0.00           N
ATOM     77  HN  PHE A  19      90.300  96.990 160.280  1.00  0.00           H
ATOM     78  CA  PHE A  19      88.510  96.650 161.050  1.00  0.00           C
ATOM     79  HA  PHE A  19      88.010  96.620 162.010  1.00  0.00           H
ATOM     80  CB  PHE A  19      87.910  97.620 159.930  1.00  0.00           C
ATOM     81  HB1 PHE A  19      88.460  97.730 158.970  1.00  0.00           H
ATOM     82  HB2 PHE A  19      86.880  97.350 159.620  1.00  0.00           H
ATOM     83  CG  PHE A  19      87.780  98.850 160.700  1.00  0.00           C
ATOM     84  CD1 PHE A  19      86.720  99.060 161.590  1.00  0.00           C
ATOM     85  HD1 PHE A  19      85.890  98.360 161.610  1.00  0.00           H
ATOM     86  CE1 PHE A  19      86.670 100.190 162.350  1.00  0.00           C
ATOM     87  HE1 PHE A  19      85.810 100.290 163.000  1.00  0.00           H
ATOM     88  CZ  PHE A  19      87.740 101.070 162.350  1.00  0.00           C
ATOM     89  HZ  PHE A  19      87.610 102.030 162.830  1.00  0.00           H
ATOM     90  CD2 PHE A  19      88.850  99.790 160.660  1.00  0.00           C
ATOM     91  HD2 PHE A  19      89.700  99.670 160.010  1.00  0.00           H
ATOM     92  CE2 PHE A  19      88.890 100.880 161.510  1.00  0.00           C
ATOM     93  HE2 PHE A  19      89.680 101.600 161.370  1.00  0.00           H
ATOM     94  C   PHE A  19      88.260  95.220 160.540  1.00  0.00           C
ATOM     95  O   PHE A  19      88.660  94.960 159.390  1.00  0.00           O
ATOM     96  N   SER A  20      87.550  94.360 161.320  1.00  0.00           N
ATOM     97  HN  SER A  20      87.220  94.610 162.220  1.00  0.00           H
ATOM     98  CA  SER A  20      87.450  92.910 160.920  1.00  0.00           C
ATOM     99  HA  SER A  20      88.340  92.540 160.420  1.00  0.00           H
ATOM    100  CB  SER A  20      87.570  92.050 162.160  1.00  0.00           C
ATOM    101  HB1 SER A  20      88.400  92.480 162.770  1.00  0.00           H
ATOM    102  HB2 SER A  20      87.740  90.980 161.920  1.00  0.00           H
ATOM    103  OG  SER A  20      86.420  92.030 162.990  1.00  0.00           O
ATOM    104  HG1 SER A  20      86.100  92.920 163.160  1.00  0.00           H
ATOM    105  C   SER A  20      86.280  92.590 160.120  1.00  0.00           C
ATOM    106  O   SER A  20      86.110  91.420 159.680  1.00  0.00           O
ATOM    107  N   GLY A  21      85.390  93.550 159.910  1.00  0.00           N
ATOM    108  HN  GLY A  21      85.400  94.380 160.470  1.00  0.00           H
ATOM    109  CA  GLY A  21      84.240  93.440 159.020  1.00  0.00           C
ATOM    110  HA1 GLY A  21      84.420  92.870 158.130  1.00  0.00           H
ATOM    111  HA2 GLY A  21      84.090  94.490 158.810  1.00  0.00           H
ATOM    112  C   GLY A  21      82.980  92.900 159.590  1.00  0.00           C
ATOM    113  O   GLY A  21      82.060  92.560 158.840  1.00  0.00           O
ATOM    114  N   ARG A  22      82.850  92.810 160.960  1.00  0.00           N
ATOM    115  HN  ARG A  22      83.640  93.160 161.470  1.00  0.00           H
ATOM    116  CA  ARG A  22      81.770  92.160 161.570  1.00  0.00           C
ATOM    117  HA  ARG A  22      81.070  91.740 160.860  1.00  0.00           H
ATOM    118  CB  ARG A  22      82.300  90.970 162.420  1.00  0.00           C
ATOM    119  HB1 ARG A  22      83.160  91.390 162.980  1.00  0.00           H
ATOM    120  HB2 ARG A  22      81.560  90.640 163.180  1.00  0.00           H
ATOM    121  CG  ARG A  22      82.800  89.670 161.640  1.00  0.00           C
ATOM    122  HG1 ARG A  22      83.220  89.020 162.440  1.00  0.00           H
ATOM    123  HG2 ARG A  22      83.710  89.960 161.080  1.00  0.00           H
ATOM    124  CD  ARG A  22      81.710  89.030 160.750  1.00  0.00           C
ATOM    125  HD1 ARG A  22      81.480  89.810 159.990  1.00  0.00           H
ATOM    126  HD2 ARG A  22      80.840  88.690 161.350  1.00  0.00           H
ATOM    127  NE  ARG A  22      82.330  87.810 160.230  1.00  0.00           N
ATOM    128  HE  ARG A  22      83.200  87.470 160.600  1.00  0.00           H
ATOM    129  CZ  ARG A  22      82.190  87.370 158.990  1.00  0.00           C
ATOM    130  NH1 ARG A  22      81.220  87.770 158.170  1.00  0.00           N
ATOM    131 HH11 ARG A  22      81.060  87.200 157.360  1.00  0.00           H
ATOM    132 HH12 ARG A  22      80.590  88.480 158.460  1.00  0.00           H
ATOM    133  NH2 ARG A  22      82.860  86.310 158.530  1.00  0.00           N
ATOM    134 HH21 ARG A  22      82.730  86.090 157.570  1.00  0.00           H
ATOM    135 HH22 ARG A  22      83.650  85.930 159.010  1.00  0.00           H
ATOM    136  C   ARG A  22      80.800  92.920 162.410  1.00  0.00           C
ATOM    137  O   ARG A  22      79.750  92.450 162.860  1.00  0.00           O
ATOM    138  N   GLY A  23      81.080  94.230 162.620  1.00  0.00           N
ATOM    139  HN  GLY A  23      81.890  94.670 162.250  1.00  0.00           H
ATOM    140  CA  GLY A  23      80.260  95.180 163.400  1.00  0.00           C
ATOM    141  HA1 GLY A  23      79.800  94.720 164.260  1.00  0.00           H
ATOM    142  HA2 GLY A  23      79.500  95.470 162.690  1.00  0.00           H
ATOM    143  C   GLY A  23      81.010  96.350 163.920  1.00  0.00           C
ATOM    144  O   GLY A  23      80.390  97.410 164.090  1.00  0.00           O
ATOM    145  N   GLU A  24      82.300  96.250 164.130  1.00  0.00           N
ATOM    146  HN  GLU A  24      82.840  95.420 164.060  1.00  0.00           H
ATOM    147  CA  GLU A  24      83.050  97.340 164.810  1.00  0.00           C
ATOM    148  HA  GLU A  24      82.640  97.490 165.790  1.00  0.00           H
ATOM    149  CB  GLU A  24      84.510  96.970 165.060  1.00  0.00           C
ATOM    150  HB1 GLU A  24      85.230  97.210 164.240  1.00  0.00           H
ATOM    151  HB2 GLU A  24      84.870  97.520 165.950  1.00  0.00           H
ATOM    152  CG  GLU A  24      84.780  95.480 165.370  1.00  0.00           C
ATOM    153  HG1 GLU A  24      83.880  94.970 165.760  1.00  0.00           H
ATOM    154  HG2 GLU A  24      85.670  95.400 166.040  1.00  0.00           H
ATOM    155  CD  GLU A  24      85.270  94.740 164.060  1.00  0.00           C
ATOM    156  OE1 GLU A  24      84.400  94.230 163.260  1.00  0.00           O
ATOM    157  OE2 GLU A  24      86.500  94.720 163.890  1.00  0.00           O
ATOM    158  C   GLU A  24      83.040  98.660 163.940  1.00  0.00           C
ATOM    159  O   GLU A  24      83.630  98.700 162.880  1.00  0.00           O
ATOM    160  N   GLN A  25      82.460  99.810 164.460  1.00  0.00           N
ATOM    161  HN  GLN A  25      81.910  99.630 165.280  1.00  0.00           H
ATOM    162  CA  GLN A  25      82.440 101.110 163.810  1.00  0.00           C
ATOM    163  HA  GLN A  25      83.250 101.130 163.100  1.00  0.00           H
ATOM    164  CB  GLN A  25      81.060 101.450 163.240  1.00  0.00           C
ATOM    165  HB1 GLN A  25      80.280 101.440 164.020  1.00  0.00           H
ATOM    166  HB2 GLN A  25      81.120 102.510 162.890  1.00  0.00           H
ATOM    167  CG  GLN A  25      80.740 100.620 161.950  1.00  0.00           C
ATOM    168  HG1 GLN A  25      80.900  99.530 162.050  1.00  0.00           H
ATOM    169  HG2 GLN A  25      81.240 101.110 161.080  1.00  0.00           H
ATOM    170  CD  GLN A  25      79.190 100.550 161.610  1.00  0.00           C
ATOM    171  OE1 GLN A  25      78.610  99.470 161.600  1.00  0.00           O
ATOM    172  NE2 GLN A  25      78.620 101.770 161.470  1.00  0.00           N
ATOM    173 HE21 GLN A  25      79.060 102.670 161.570  1.00  0.00           H
ATOM    174 HE22 GLN A  25      77.710 101.720 161.060  1.00  0.00           H
ATOM    175  C   GLN A  25      82.690 102.150 164.840  1.00  0.00           C
ATOM    176  O   GLN A  25      82.460 101.940 166.020  1.00  0.00           O
ATOM    177  N   LEU A  26      83.180 103.360 164.440  1.00  0.00           N
ATOM    178  HN  LEU A  26      83.260 103.600 163.470  1.00  0.00           H
ATOM    179  CA  LEU A  26      83.410 104.500 165.310  1.00  0.00           C
ATOM    180  HA  LEU A  26      83.030 104.340 166.310  1.00  0.00           H
ATOM    181  CB  LEU A  26      84.870 105.040 165.400  1.00  0.00           C
ATOM    182  HB1 LEU A  26      85.220 105.440 164.420  1.00  0.00           H
ATOM    183  HB2 LEU A  26      84.890 105.780 166.230  1.00  0.00           H
ATOM    184  CG  LEU A  26      85.890 103.890 165.820  1.00  0.00           C
ATOM    185  HG  LEU A  26      85.850 103.040 165.120  1.00  0.00           H
ATOM    186  CD1 LEU A  26      87.330 104.460 165.840  1.00  0.00           C
ATOM    187 HD11 LEU A  26      87.710 105.110 165.020  1.00  0.00           H
ATOM    188 HD12 LEU A  26      87.610 105.030 166.760  1.00  0.00           H
ATOM    189 HD13 LEU A  26      88.070 103.640 165.790  1.00  0.00           H
ATOM    190  CD2 LEU A  26      85.600 103.320 167.240  1.00  0.00           C
ATOM    191 HD21 LEU A  26      84.540 103.020 167.390  1.00  0.00           H
ATOM    192 HD22 LEU A  26      86.320 102.480 167.400  1.00  0.00           H
ATOM    193 HD23 LEU A  26      85.800 104.130 167.960  1.00  0.00           H
ATOM    194  C   LEU A  26      82.570 105.600 164.830  1.00  0.00           C
ATOM    195  O   LEU A  26      82.160 105.680 163.680  1.00  0.00           O
ATOM    196  N   ARG A  27      82.250 106.500 165.790  1.00  0.00           N
ATOM    197  HN  ARG A  27      82.360 106.280 166.750  1.00  0.00           H
ATOM    198  CA  ARG A  27      81.610 107.710 165.440  1.00  0.00           C
ATOM    199  HA  ARG A  27      81.470 107.840 164.380  1.00  0.00           H
ATOM    200  CB  ARG A  27      80.110 107.540 165.950  1.00  0.00           C
ATOM    201  HB1 ARG A  27      79.600 107.100 165.070  1.00  0.00           H
ATOM    202  HB2 ARG A  27      80.050 106.780 166.760  1.00  0.00           H
ATOM    203  CG  ARG A  27      79.320 108.860 166.060  1.00  0.00           C
ATOM    204  HG1 ARG A  27      79.420 109.510 165.170  1.00  0.00           H
ATOM    205  HG2 ARG A  27      79.850 109.390 166.880  1.00  0.00           H
ATOM    206  CD  ARG A  27      77.840 108.660 166.450  1.00  0.00           C
ATOM    207  HD1 ARG A  27      77.710 107.940 167.280  1.00  0.00           H
ATOM    208  HD2 ARG A  27      77.330 108.310 165.520  1.00  0.00           H
ATOM    209  NE  ARG A  27      77.340 110.050 166.750  1.00  0.00           N
ATOM    210  HE  ARG A  27      78.010 110.770 166.930  1.00  0.00           H
ATOM    211  CZ  ARG A  27      76.090 110.360 166.930  1.00  0.00           C
ATOM    212  NH1 ARG A  27      75.180 109.440 167.010  1.00  0.00           N
ATOM    213 HH11 ARG A  27      74.210 109.640 167.140  1.00  0.00           H
ATOM    214 HH12 ARG A  27      75.460 108.480 167.060  1.00  0.00           H
ATOM    215  NH2 ARG A  27      75.800 111.570 167.130  1.00  0.00           N
ATOM    216 HH21 ARG A  27      74.840 111.800 167.290  1.00  0.00           H
ATOM    217 HH22 ARG A  27      76.540 112.210 167.320  1.00  0.00           H
ATOM    218  C   ARG A  27      82.360 108.880 166.010  1.00  0.00           C
ATOM    219  O   ARG A  27      82.940 108.790 167.090  1.00  0.00           O
ATOM    220  N   LEU A  28      82.420 109.980 165.250  1.00  0.00           N
ATOM    221  HN  LEU A  28      82.060 110.080 164.330  1.00  0.00           H
ATOM    222  CA  LEU A  28      83.150 111.150 165.690  1.00  0.00           C
ATOM    223  HA  LEU A  28      84.060 110.750 166.120  1.00  0.00           H
ATOM    224  CB  LEU A  28      83.520 112.030 164.420  1.00  0.00           C
ATOM    225  HB1 LEU A  28      83.990 111.360 163.670  1.00  0.00           H
ATOM    226  HB2 LEU A  28      82.540 112.350 164.010  1.00  0.00           H
ATOM    227  CG  LEU A  28      84.610 113.050 164.650  1.00  0.00           C
ATOM    228  HG  LEU A  28      84.140 113.750 165.380  1.00  0.00           H
ATOM    229  CD1 LEU A  28      85.980 112.390 164.910  1.00  0.00           C
ATOM    230 HD11 LEU A  28      86.840 113.060 165.100  1.00  0.00           H
ATOM    231 HD12 LEU A  28      85.960 111.610 165.710  1.00  0.00           H
ATOM    232 HD13 LEU A  28      86.320 111.990 163.930  1.00  0.00           H
ATOM    233  CD2 LEU A  28      84.840 114.070 163.440  1.00  0.00           C
ATOM    234 HD21 LEU A  28      85.180 113.410 162.610  1.00  0.00           H
ATOM    235 HD22 LEU A  28      83.880 114.530 163.140  1.00  0.00           H
ATOM    236 HD23 LEU A  28      85.520 114.900 163.730  1.00  0.00           H
ATOM    237  C   LEU A  28      82.320 111.960 166.660  1.00  0.00           C
ATOM    238  O   LEU A  28      81.210 112.320 166.340  1.00  0.00           O
ATOM    239  N   ARG A  29      82.870 112.430 167.840  1.00  0.00           N
ATOM    240  HN  ARG A  29      83.790 112.130 168.080  1.00  0.00           H
ATOM    241  CA  ARG A  29      82.290 113.420 168.700  1.00  0.00           C
ATOM    242  HA  ARG A  29      81.340 113.030 169.030  1.00  0.00           H
ATOM    243  CB  ARG A  29      83.120 113.540 170.030  1.00  0.00           C
ATOM    244  HB1 ARG A  29      84.080 113.950 169.650  1.00  0.00           H
ATOM    245  HB2 ARG A  29      82.690 114.370 170.630  1.00  0.00           H
ATOM    246  CG  ARG A  29      83.330 112.220 170.830  1.00  0.00           C
ATOM    247  HG1 ARG A  29      84.290 112.410 171.360  1.00  0.00           H
ATOM    248  HG2 ARG A  29      83.450 111.360 170.130  1.00  0.00           H
ATOM    249  CD  ARG A  29      82.190 111.820 171.800  1.00  0.00           C
ATOM    250  HD1 ARG A  29      81.250 111.570 171.270  1.00  0.00           H
ATOM    251  HD2 ARG A  29      82.140 112.540 172.640  1.00  0.00           H
ATOM    252  NE  ARG A  29      82.700 110.570 172.480  1.00  0.00           N
ATOM    253  HE  ARG A  29      83.660 110.280 172.440  1.00  0.00           H
ATOM    254  CZ  ARG A  29      82.010 109.950 173.400  1.00  0.00           C
ATOM    255  NH1 ARG A  29      80.810 110.170 173.820  1.00  0.00           N
ATOM    256 HH11 ARG A  29      80.380 109.590 174.510  1.00  0.00           H
ATOM    257 HH12 ARG A  29      80.440 111.050 173.520  1.00  0.00           H
ATOM    258  NH2 ARG A  29      82.670 109.020 174.100  1.00  0.00           N
ATOM    259 HH21 ARG A  29      82.200 108.570 174.860  1.00  0.00           H
ATOM    260 HH22 ARG A  29      83.660 109.090 174.080  1.00  0.00           H
ATOM    261  C   ARG A  29      81.840 114.800 168.110  1.00  0.00           C
ATOM    262  O   ARG A  29      82.520 115.340 167.230  1.00  0.00           O
ATOM    263  N   ALA A  30      80.690 115.310 168.580  1.00  0.00           N
ATOM    264  HN  ALA A  30      80.190 114.890 169.330  1.00  0.00           H
ATOM    265  CA  ALA A  30      80.010 116.570 168.110  1.00  0.00           C
ATOM    266  HA  ALA A  30      79.840 116.490 167.050  1.00  0.00           H
ATOM    267  CB  ALA A  30      78.670 116.570 168.830  1.00  0.00           C
ATOM    268  HB1 ALA A  30      78.010 117.350 168.400  1.00  0.00           H
ATOM    269  HB2 ALA A  30      78.170 115.590 168.630  1.00  0.00           H
ATOM    270  HB3 ALA A  30      78.830 116.720 169.920  1.00  0.00           H
ATOM    271  C   ALA A  30      80.790 117.810 168.320  1.00  0.00           C
ATOM    272  O   ALA A  30      80.580 118.890 167.710  1.00  0.00           O
ATOM    273  N   ASP A  31      81.830 117.720 169.220  1.00  0.00           N
ATOM    274  HN  ASP A  31      81.950 116.820 169.640  1.00  0.00           H
ATOM    275  CA  ASP A  31      82.780 118.790 169.480  1.00  0.00           C
ATOM    276  HA  ASP A  31      82.310 119.660 169.910  1.00  0.00           H
ATOM    277  CB  ASP A  31      83.820 118.200 170.390  1.00  0.00           C
ATOM    278  HB1 ASP A  31      84.290 117.330 169.880  1.00  0.00           H
ATOM    279  HB2 ASP A  31      84.630 118.950 170.470  1.00  0.00           H
ATOM    280  CG  ASP A  31      83.360 117.840 171.770  1.00  0.00           C
ATOM    281  OD1 ASP A  31      84.170 117.150 172.410  1.00  0.00           O
ATOM    282  OD2 ASP A  31      82.260 118.190 172.250  1.00  0.00           O
ATOM    283  C   ASP A  31      83.550 119.300 168.220  1.00  0.00           C
ATOM    284  O   ASP A  31      83.890 120.480 168.080  1.00  0.00           O
ATOM    285  N   LEU A  32      83.890 118.420 167.290  1.00  0.00           N
ATOM    286  HN  LEU A  32      83.600 117.470 167.380  1.00  0.00           H
ATOM    287  CA  LEU A  32      84.420 118.720 165.970  1.00  0.00           C
ATOM    288  HA  LEU A  32      85.240 119.410 166.130  1.00  0.00           H
ATOM    289  CB  LEU A  32      85.040 117.500 165.160  1.00  0.00           C
ATOM    290  HB1 LEU A  32      84.360 116.670 164.880  1.00  0.00           H
ATOM    291  HB2 LEU A  32      85.500 117.930 164.240  1.00  0.00           H
ATOM    292  CG  LEU A  32      86.230 116.720 165.880  1.00  0.00           C
ATOM    293  HG  LEU A  32      86.620 115.930 165.200  1.00  0.00           H
ATOM    294  CD1 LEU A  32      87.400 117.640 166.250  1.00  0.00           C
ATOM    295 HD11 LEU A  32      87.550 118.400 165.460  1.00  0.00           H
ATOM    296 HD12 LEU A  32      86.990 118.270 167.080  1.00  0.00           H
ATOM    297 HD13 LEU A  32      88.340 117.060 166.380  1.00  0.00           H
ATOM    298  CD2 LEU A  32      85.870 115.860 167.080  1.00  0.00           C
ATOM    299 HD21 LEU A  32      84.850 115.410 167.010  1.00  0.00           H
ATOM    300 HD22 LEU A  32      86.640 115.060 167.060  1.00  0.00           H
ATOM    301 HD23 LEU A  32      86.010 116.360 168.060  1.00  0.00           H
ATOM    302  C   LEU A  32      83.420 119.370 165.050  1.00  0.00           C
ATOM    303  O   LEU A  32      82.470 118.700 164.590  1.00  0.00           O
ATOM    304  N   GLU A  33      83.740 120.670 164.660  1.00  0.00           N
ATOM    305  HN  GLU A  33      84.500 121.210 165.020  1.00  0.00           H
ATOM    306  CA  GLU A  33      82.980 121.340 163.700  1.00  0.00           C
ATOM    307  HA  GLU A  33      81.930 121.150 163.870  1.00  0.00           H
ATOM    308  CB  GLU A  33      83.200 122.820 163.860  1.00  0.00           C
ATOM    309  HB1 GLU A  33      83.100 123.140 164.920  1.00  0.00           H
ATOM    310  HB2 GLU A  33      84.250 123.100 163.620  1.00  0.00           H
ATOM    311  CG  GLU A  33      82.320 123.790 163.020  1.00  0.00           C
ATOM    312  HG1 GLU A  33      81.280 123.820 163.400  1.00  0.00           H
ATOM    313  HG2 GLU A  33      82.380 123.560 161.930  1.00  0.00           H
ATOM    314  CD  GLU A  33      82.850 125.270 162.950  1.00  0.00           C
ATOM    315  OE1 GLU A  33      82.090 126.240 163.340  1.00  0.00           O
ATOM    316  OE2 GLU A  33      83.970 125.520 162.490  1.00  0.00           O
ATOM    317  C   GLU A  33      83.290 120.960 162.280  1.00  0.00           C
ATOM    318  O   GLU A  33      84.300 121.270 161.690  1.00  0.00           O
ATOM    319  N   LEU A  34      82.370 120.350 161.520  1.00  0.00           N
ATOM    320  HN  LEU A  34      81.460 120.160 161.870  1.00  0.00           H
ATOM    321  CA  LEU A  34      82.490 119.850 160.170  1.00  0.00           C
ATOM    322  HA  LEU A  34      83.430 119.320 160.050  1.00  0.00           H
ATOM    323  CB  LEU A  34      81.410 118.730 160.030  1.00  0.00           C
ATOM    324  HB1 LEU A  34      80.520 119.180 160.520  1.00  0.00           H
ATOM    325  HB2 LEU A  34      81.080 118.690 158.970  1.00  0.00           H
ATOM    326  CG  LEU A  34      81.720 117.430 160.790  1.00  0.00           C
ATOM    327  HG  LEU A  34      82.080 117.550 161.830  1.00  0.00           H
ATOM    328  CD1 LEU A  34      80.400 116.670 160.990  1.00  0.00           C
ATOM    329 HD11 LEU A  34      80.060 116.080 160.120  1.00  0.00           H
ATOM    330 HD12 LEU A  34      80.630 115.980 161.840  1.00  0.00           H
ATOM    331 HD13 LEU A  34      79.640 117.410 161.310  1.00  0.00           H
ATOM    332  CD2 LEU A  34      82.740 116.510 160.160  1.00  0.00           C
ATOM    333 HD21 LEU A  34      83.730 117.020 160.070  1.00  0.00           H
ATOM    334 HD22 LEU A  34      82.900 115.600 160.770  1.00  0.00           H
ATOM    335 HD23 LEU A  34      82.320 116.270 159.160  1.00  0.00           H
ATOM    336  C   LEU A  34      82.520 120.920 159.070  1.00  0.00           C
ATOM    337  O   LEU A  34      81.900 121.970 159.180  1.00  0.00           O
ATOM    338  N   PRO A  35      83.360 120.680 158.000  1.00  0.00           N
ATOM    339  CD  PRO A  35      84.050 119.380 157.660  1.00  0.00           C
ATOM    340  HD1 PRO A  35      83.500 118.520 158.100  1.00  0.00           H
ATOM    341  HD2 PRO A  35      85.060 119.340 158.120  1.00  0.00           H
ATOM    342  CA  PRO A  35      83.340 121.540 156.750  1.00  0.00           C
ATOM    343  HA  PRO A  35      83.760 122.520 156.940  1.00  0.00           H
ATOM    344  CB  PRO A  35      84.260 120.860 155.660  1.00  0.00           C
ATOM    345  HB1 PRO A  35      83.840 121.010 154.640  1.00  0.00           H
ATOM    346  HB2 PRO A  35      85.270 121.320 155.700  1.00  0.00           H
ATOM    347  CG  PRO A  35      84.100 119.400 156.090  1.00  0.00           C
ATOM    348  HG1 PRO A  35      85.000 118.830 155.790  1.00  0.00           H
ATOM    349  HG2 PRO A  35      83.200 118.990 155.590  1.00  0.00           H
ATOM    350  C   PRO A  35      81.950 121.840 156.140  1.00  0.00           C
ATOM    351  O   PRO A  35      81.270 120.890 155.790  1.00  0.00           O
ATOM    352  N   ARG A  36      81.730 123.160 155.830  1.00  0.00           N
ATOM    353  HN  ARG A  36      82.480 123.820 155.940  1.00  0.00           H
ATOM    354  CA  ARG A  36      80.430 123.580 155.270  1.00  0.00           C
ATOM    355  HA  ARG A  36      79.680 122.850 155.550  1.00  0.00           H
ATOM    356  CB  ARG A  36      80.100 125.030 155.770  1.00  0.00           C
ATOM    357  HB1 ARG A  36      79.260 125.490 155.210  1.00  0.00           H
ATOM    358  HB2 ARG A  36      79.770 124.910 156.830  1.00  0.00           H
ATOM    359  CG  ARG A  36      81.250 126.120 155.810  1.00  0.00           C
ATOM    360  HG1 ARG A  36      81.740 126.150 154.820  1.00  0.00           H
ATOM    361  HG2 ARG A  36      82.050 125.710 156.460  1.00  0.00           H
ATOM    362  CD  ARG A  36      80.780 127.440 156.300  1.00  0.00           C
ATOM    363  HD1 ARG A  36      81.660 128.090 156.440  1.00  0.00           H
ATOM    364  HD2 ARG A  36      80.290 127.330 157.290  1.00  0.00           H
ATOM    365  NE  ARG A  36      79.860 128.020 155.240  1.00  0.00           N
ATOM    366  HE  ARG A  36      78.930 127.640 155.220  1.00  0.00           H
ATOM    367  CZ  ARG A  36      80.320 128.740 154.230  1.00  0.00           C
ATOM    368  NH1 ARG A  36      81.590 128.900 153.920  1.00  0.00           N
ATOM    369 HH11 ARG A  36      82.140 128.260 154.450  1.00  0.00           H
ATOM    370 HH12 ARG A  36      81.780 129.380 153.060  1.00  0.00           H
ATOM    371  NH2 ARG A  36      79.500 129.250 153.360  1.00  0.00           N
ATOM    372 HH21 ARG A  36      79.840 129.710 152.540  1.00  0.00           H
ATOM    373 HH22 ARG A  36      78.540 129.360 153.600  1.00  0.00           H
ATOM    374  C   ARG A  36      80.400 123.710 153.760  1.00  0.00           C
ATOM    375  O   ARG A  36      79.340 123.580 153.150  1.00  0.00           O
ATOM    376  N   ASP A  37      81.620 123.930 153.160  1.00  0.00           N
ATOM    377  HN  ASP A  37      82.440 124.140 153.680  1.00  0.00           H
ATOM    378  CA  ASP A  37      81.790 124.470 151.810  1.00  0.00           C
ATOM    379  HA  ASP A  37      80.830 124.340 151.330  1.00  0.00           H
ATOM    380  CB  ASP A  37      82.080 125.960 151.870  1.00  0.00           C
ATOM    381  HB1 ASP A  37      82.050 126.390 150.850  1.00  0.00           H
ATOM    382  HB2 ASP A  37      81.280 126.530 152.390  1.00  0.00           H
ATOM    383  CG  ASP A  37      83.510 126.410 152.310  1.00  0.00           C
ATOM    384  OD1 ASP A  37      83.990 127.450 151.790  1.00  0.00           O
ATOM    385  OD2 ASP A  37      84.070 125.870 153.300  1.00  0.00           O
ATOM    386  C   ASP A  37      82.850 123.680 151.020  1.00  0.00           C
ATOM    387  O   ASP A  37      82.620 123.560 149.840  1.00  0.00           O
ATOM    388  N   ALA A  38      83.940 123.150 151.580  1.00  0.00           N
ATOM    389  HN  ALA A  38      84.290 123.490 152.450  1.00  0.00           H
ATOM    390  CA  ALA A  38      85.070 122.550 150.910  1.00  0.00           C
ATOM    391  HA  ALA A  38      84.820 121.890 150.090  1.00  0.00           H
ATOM    392  CB  ALA A  38      86.180 123.640 150.500  1.00  0.00           C
ATOM    393  HB1 ALA A  38      86.480 124.140 151.450  1.00  0.00           H
ATOM    394  HB2 ALA A  38      87.090 123.280 149.970  1.00  0.00           H
ATOM    395  HB3 ALA A  38      85.660 124.400 149.880  1.00  0.00           H
ATOM    396  C   ALA A  38      85.740 121.670 151.880  1.00  0.00           C
ATOM    397  O   ALA A  38      85.740 122.010 153.110  1.00  0.00           O
ATOM    398  N   PHE A  39      86.470 120.640 151.390  1.00  0.00           N
ATOM    399  HN  PHE A  39      86.600 120.540 150.400  1.00  0.00           H
ATOM    400  CA  PHE A  39      87.170 119.750 152.290  1.00  0.00           C
ATOM    401  HA  PHE A  39      87.570 120.350 153.090  1.00  0.00           H
ATOM    402  CB  PHE A  39      86.260 118.810 153.100  1.00  0.00           C
ATOM    403  HB1 PHE A  39      86.930 118.180 153.720  1.00  0.00           H
ATOM    404  HB2 PHE A  39      85.710 119.550 153.720  1.00  0.00           H
ATOM    405  CG  PHE A  39      85.370 117.960 152.280  1.00  0.00           C
ATOM    406  CD1 PHE A  39      83.980 118.160 152.220  1.00  0.00           C
ATOM    407  HD1 PHE A  39      83.660 119.050 152.740  1.00  0.00           H
ATOM    408  CE1 PHE A  39      83.210 117.310 151.470  1.00  0.00           C
ATOM    409  HE1 PHE A  39      82.180 117.610 151.380  1.00  0.00           H
ATOM    410  CZ  PHE A  39      83.700 116.160 150.810  1.00  0.00           C
ATOM    411  HZ  PHE A  39      83.020 115.520 150.260  1.00  0.00           H
ATOM    412  CD2 PHE A  39      85.890 116.890 151.580  1.00  0.00           C
ATOM    413  HD2 PHE A  39      86.930 116.740 151.810  1.00  0.00           H
ATOM    414  CE2 PHE A  39      85.090 116.030 150.870  1.00  0.00           C
ATOM    415  HE2 PHE A  39      85.570 115.240 150.310  1.00  0.00           H
ATOM    416  C   PHE A  39      88.350 119.090 151.530  1.00  0.00           C
ATOM    417  O   PHE A  39      88.350 118.910 150.340  1.00  0.00           O
ATOM    418  N   THR A  40      89.330 118.590 152.370  1.00  0.00           N
ATOM    419  HN  THR A  40      89.390 118.790 153.340  1.00  0.00           H
ATOM    420  CA  THR A  40      90.240 117.580 151.960  1.00  0.00           C
ATOM    421  HA  THR A  40      89.850 117.140 151.050  1.00  0.00           H
ATOM    422  CB  THR A  40      91.710 118.010 151.750  1.00  0.00           C
ATOM    423  HB  THR A  40      92.370 118.080 152.640  1.00  0.00           H
ATOM    424  OG1 THR A  40      91.740 119.160 150.990  1.00  0.00           O
ATOM    425  HG1 THR A  40      91.450 119.880 151.560  1.00  0.00           H
ATOM    426  CG2 THR A  40      92.470 116.870 150.970  1.00  0.00           C
ATOM    427 HG21 THR A  40      91.760 116.410 150.260  1.00  0.00           H
ATOM    428 HG22 THR A  40      93.420 117.300 150.580  1.00  0.00           H
ATOM    429 HG23 THR A  40      92.660 116.060 151.710  1.00  0.00           H
ATOM    430  C   THR A  40      90.190 116.530 153.060  1.00  0.00           C
ATOM    431  O   THR A  40      90.400 116.860 154.190  1.00  0.00           O
ATOM    432  N   LEU A  41      90.020 115.260 152.630  1.00  0.00           N
ATOM    433  HN  LEU A  41      89.690 115.210 151.690  1.00  0.00           H
ATOM    434  CA  LEU A  41      89.940 114.040 153.420  1.00  0.00           C
ATOM    435  HA  LEU A  41      90.240 114.190 154.450  1.00  0.00           H
ATOM    436  CB  LEU A  41      88.490 113.500 153.380  1.00  0.00           C
ATOM    437  HB1 LEU A  41      87.850 114.270 153.850  1.00  0.00           H
ATOM    438  HB2 LEU A  41      88.170 113.580 152.320  1.00  0.00           H
ATOM    439  CG  LEU A  41      88.180 112.110 153.830  1.00  0.00           C
ATOM    440  HG  LEU A  41      88.950 111.360 153.550  1.00  0.00           H
ATOM    441  CD1 LEU A  41      88.210 112.050 155.430  1.00  0.00           C
ATOM    442 HD11 LEU A  41      89.230 112.340 155.770  1.00  0.00           H
ATOM    443 HD12 LEU A  41      87.450 112.720 155.880  1.00  0.00           H
ATOM    444 HD13 LEU A  41      87.990 111.030 155.820  1.00  0.00           H
ATOM    445  CD2 LEU A  41      86.860 111.730 153.220  1.00  0.00           C
ATOM    446 HD21 LEU A  41      86.210 112.590 153.520  1.00  0.00           H
ATOM    447 HD22 LEU A  41      86.750 111.530 152.130  1.00  0.00           H
ATOM    448 HD23 LEU A  41      86.490 110.790 153.690  1.00  0.00           H
ATOM    449  C   LEU A  41      90.800 112.960 152.950  1.00  0.00           C
ATOM    450  O   LEU A  41      90.730 112.520 151.820  1.00  0.00           O
ATOM    451  N   GLN A  42      91.820 112.510 153.800  1.00  0.00           N
ATOM    452  HN  GLN A  42      91.800 112.910 154.710  1.00  0.00           H
ATOM    453  CA  GLN A  42      93.000 111.710 153.410  1.00  0.00           C
ATOM    454  HA  GLN A  42      92.830 111.310 152.420  1.00  0.00           H
ATOM    455  CB  GLN A  42      94.270 112.570 153.140  1.00  0.00           C
ATOM    456  HB1 GLN A  42      95.090 111.880 152.860  1.00  0.00           H
ATOM    457  HB2 GLN A  42      94.130 113.280 152.290  1.00  0.00           H
ATOM    458  CG  GLN A  42      94.850 113.320 154.290  1.00  0.00           C
ATOM    459  HG1 GLN A  42      95.000 112.630 155.150  1.00  0.00           H
ATOM    460  HG2 GLN A  42      94.120 114.110 154.590  1.00  0.00           H
ATOM    461  CD  GLN A  42      96.160 114.030 153.920  1.00  0.00           C
ATOM    462  OE1 GLN A  42      97.260 113.470 154.100  1.00  0.00           O
ATOM    463  NE2 GLN A  42      96.020 115.300 153.450  1.00  0.00           N
ATOM    464 HE21 GLN A  42      95.110 115.680 153.280  1.00  0.00           H
ATOM    465 HE22 GLN A  42      96.820 115.880 153.260  1.00  0.00           H
ATOM    466  C   GLN A  42      93.260 110.630 154.350  1.00  0.00           C
ATOM    467  O   GLN A  42      92.940 110.880 155.490  1.00  0.00           O
ATOM    468  N   VAL A  43      93.660 109.410 153.900  1.00  0.00           N
ATOM    469  HN  VAL A  43      93.760 109.160 152.940  1.00  0.00           H
ATOM    470  CA  VAL A  43      93.880 108.310 154.800  1.00  0.00           C
ATOM    471  HA  VAL A  43      94.430 108.670 155.660  1.00  0.00           H
ATOM    472  CB  VAL A  43      92.570 107.630 155.080  1.00  0.00           C
ATOM    473  HB  VAL A  43      91.780 108.400 155.190  1.00  0.00           H
ATOM    474  CG1 VAL A  43      92.120 106.620 154.030  1.00  0.00           C
ATOM    475 HG11 VAL A  43      92.820 105.750 154.030  1.00  0.00           H
ATOM    476 HG12 VAL A  43      91.060 106.330 154.190  1.00  0.00           H
ATOM    477 HG13 VAL A  43      92.250 107.090 153.040  1.00  0.00           H
ATOM    478  CG2 VAL A  43      92.660 106.930 156.450  1.00  0.00           C
ATOM    479 HG21 VAL A  43      91.740 106.370 156.730  1.00  0.00           H
ATOM    480 HG22 VAL A  43      93.440 106.150 156.300  1.00  0.00           H
ATOM    481 HG23 VAL A  43      93.020 107.640 157.230  1.00  0.00           H
ATOM    482  C   VAL A  43      94.820 107.380 154.060  1.00  0.00           C
ATOM    483  O   VAL A  43      94.920 107.420 152.800  1.00  0.00           O
ATOM    484  N   TRP A  44      95.490 106.520 154.780  1.00  0.00           N
ATOM    485  HN  TRP A  44      95.370 106.460 155.770  1.00  0.00           H
ATOM    486  CA  TRP A  44      96.440 105.430 154.350  1.00  0.00           C
ATOM    487  HA  TRP A  44      96.500 105.470 153.270  1.00  0.00           H
ATOM    488  CB  TRP A  44      97.790 105.510 155.130  1.00  0.00           C
ATOM    489  HB1 TRP A  44      97.530 105.890 156.140  1.00  0.00           H
ATOM    490  HB2 TRP A  44      98.280 104.530 155.290  1.00  0.00           H
ATOM    491  CG  TRP A  44      98.700 106.500 154.460  1.00  0.00           C
ATOM    492  CD1 TRP A  44      99.070 107.760 154.780  1.00  0.00           C
ATOM    493  HD1 TRP A  44      98.560 108.420 155.460  1.00  0.00           H
ATOM    494  NE1 TRP A  44     100.180 108.220 154.130  1.00  0.00           N
ATOM    495  HE1 TRP A  44     100.700 109.040 154.220  1.00  0.00           H
ATOM    496  CE2 TRP A  44     100.600 107.190 153.320  1.00  0.00           C
ATOM    497  CD2 TRP A  44      99.700 106.100 153.490  1.00  0.00           C
ATOM    498  CE3 TRP A  44      99.940 104.880 152.810  1.00  0.00           C
ATOM    499  HE3 TRP A  44      99.150 104.150 152.890  1.00  0.00           H
ATOM    500  CZ3 TRP A  44     101.060 104.820 151.900  1.00  0.00           C
ATOM    501  HZ3 TRP A  44     101.280 104.000 151.230  1.00  0.00           H
ATOM    502  CZ2 TRP A  44     101.640 107.120 152.420  1.00  0.00           C
ATOM    503  HZ2 TRP A  44     102.300 107.930 152.120  1.00  0.00           H
ATOM    504  CH2 TRP A  44     101.880 105.980 151.750  1.00  0.00           C
ATOM    505  HH2 TRP A  44     102.560 105.960 150.910  1.00  0.00           H
ATOM    506  C   TRP A  44      95.640 104.180 154.720  1.00  0.00           C
ATOM    507  O   TRP A  44      94.950 104.200 155.720  1.00  0.00           O
ATOM    508  N   LEU A  45      95.630 103.080 153.950  1.00  0.00           N
ATOM    509  HN  LEU A  45      96.050 103.160 153.050  1.00  0.00           H
ATOM    510  CA  LEU A  45      94.750 101.910 154.120  1.00  0.00           C
ATOM    511  HA  LEU A  45      94.670 101.790 155.190  1.00  0.00           H
ATOM    512  CB  LEU A  45      93.360 102.110 153.560  1.00  0.00           C
ATOM    513  HB1 LEU A  45      92.830 101.140 153.490  1.00  0.00           H
ATOM    514  HB2 LEU A  45      92.880 102.920 154.150  1.00  0.00           H
ATOM    515  CG  LEU A  45      93.240 102.640 152.120  1.00  0.00           C
ATOM    516  HG  LEU A  45      93.980 103.460 151.960  1.00  0.00           H
ATOM    517  CD1 LEU A  45      93.240 101.610 150.980  1.00  0.00           C
ATOM    518 HD11 LEU A  45      93.060 102.160 150.030  1.00  0.00           H
ATOM    519 HD12 LEU A  45      94.130 100.960 150.960  1.00  0.00           H
ATOM    520 HD13 LEU A  45      92.300 101.020 150.970  1.00  0.00           H
ATOM    521  CD2 LEU A  45      91.820 103.290 151.950  1.00  0.00           C
ATOM    522 HD21 LEU A  45      91.050 102.500 152.100  1.00  0.00           H
ATOM    523 HD22 LEU A  45      91.660 104.010 152.780  1.00  0.00           H
ATOM    524 HD23 LEU A  45      91.650 103.810 150.980  1.00  0.00           H
ATOM    525  C   LEU A  45      95.450 100.710 153.540  1.00  0.00           C
ATOM    526  O   LEU A  45      96.210 100.790 152.590  1.00  0.00           O
ATOM    527  N   ARG A  46      95.100  99.520 154.040  1.00  0.00           N
ATOM    528  HN  ARG A  46      94.500  99.410 154.830  1.00  0.00           H
ATOM    529  CA  ARG A  46      95.430  98.270 153.410  1.00  0.00           C
ATOM    530  HA  ARG A  46      95.750  98.420 152.390  1.00  0.00           H
ATOM    531  CB  ARG A  46      96.410  97.500 154.340  1.00  0.00           C
ATOM    532  HB1 ARG A  46      95.870  97.080 155.220  1.00  0.00           H
ATOM    533  HB2 ARG A  46      96.610  96.580 153.760  1.00  0.00           H
ATOM    534  CG  ARG A  46      97.730  98.140 154.720  1.00  0.00           C
ATOM    535  HG1 ARG A  46      97.540  99.030 155.350  1.00  0.00           H
ATOM    536  HG2 ARG A  46      98.250  98.390 153.770  1.00  0.00           H
ATOM    537  CD  ARG A  46      98.640  97.340 155.730  1.00  0.00           C
ATOM    538  HD1 ARG A  46      97.870  97.130 156.500  1.00  0.00           H
ATOM    539  HD2 ARG A  46      99.420  97.920 156.270  1.00  0.00           H
ATOM    540  NE  ARG A  46      99.080  96.050 155.110  1.00  0.00           N
ATOM    541  HE  ARG A  46      98.420  95.290 155.070  1.00  0.00           H
ATOM    542  CZ  ARG A  46     100.210  95.910 154.420  1.00  0.00           C
ATOM    543  NH1 ARG A  46     101.230  96.730 154.440  1.00  0.00           N
ATOM    544 HH11 ARG A  46     101.890  96.670 153.700  1.00  0.00           H
ATOM    545 HH12 ARG A  46     101.180  97.580 154.960  1.00  0.00           H
ATOM    546  NH2 ARG A  46     100.240  94.820 153.630  1.00  0.00           N
ATOM    547 HH21 ARG A  46     101.040  94.610 153.070  1.00  0.00           H
ATOM    548 HH22 ARG A  46      99.430  94.250 153.520  1.00  0.00           H
ATOM    549  C   ARG A  46      94.100  97.510 153.500  1.00  0.00           C
ATOM    550  O   ARG A  46      93.700  96.970 154.580  1.00  0.00           O
ATOM    551  N   ALA A  47      93.450  97.290 152.310  1.00  0.00           N
ATOM    552  HN  ALA A  47      93.910  97.560 151.470  1.00  0.00           H
ATOM    553  CA  ALA A  47      92.210  96.550 152.290  1.00  0.00           C
ATOM    554  HA  ALA A  47      91.650  96.760 153.190  1.00  0.00           H
ATOM    555  CB  ALA A  47      91.490  97.080 151.160  1.00  0.00           C
ATOM    556  HB1 ALA A  47      90.560  96.480 151.010  1.00  0.00           H
ATOM    557  HB2 ALA A  47      91.150  98.120 151.340  1.00  0.00           H
ATOM    558  HB3 ALA A  47      92.160  97.110 150.270  1.00  0.00           H
ATOM    559  C   ALA A  47      92.450  95.070 152.160  1.00  0.00           C
ATOM    560  O   ALA A  47      93.310  94.630 151.340  1.00  0.00           O
ATOM    561  N   GLU A  48      91.680  94.210 152.870  1.00  0.00           N
ATOM    562  HN  GLU A  48      90.950  94.480 153.490  1.00  0.00           H
ATOM    563  CA  GLU A  48      91.600  92.820 152.540  1.00  0.00           C
ATOM    564  HA  GLU A  48      92.590  92.420 152.430  1.00  0.00           H
ATOM    565  CB  GLU A  48      90.730  91.970 153.530  1.00  0.00           C
ATOM    566  HB1 GLU A  48      89.770  92.510 153.630  1.00  0.00           H
ATOM    567  HB2 GLU A  48      90.590  90.990 153.030  1.00  0.00           H
ATOM    568  CG  GLU A  48      91.440  91.720 154.880  1.00  0.00           C
ATOM    569  HG1 GLU A  48      91.040  90.830 155.410  1.00  0.00           H
ATOM    570  HG2 GLU A  48      91.090  92.530 155.560  1.00  0.00           H
ATOM    571  CD  GLU A  48      92.940  91.660 154.910  1.00  0.00           C
ATOM    572  OE1 GLU A  48      93.440  92.170 155.940  1.00  0.00           O
ATOM    573  OE2 GLU A  48      93.710  91.030 154.130  1.00  0.00           O
ATOM    574  C   GLU A  48      90.980  92.640 151.140  1.00  0.00           C
ATOM    575  O   GLU A  48      90.140  93.410 150.670  1.00  0.00           O
ATOM    576  N   GLY A  49      91.410  91.550 150.450  1.00  0.00           N
ATOM    577  HN  GLY A  49      92.120  90.990 150.880  1.00  0.00           H
ATOM    578  CA  GLY A  49      90.720  90.860 149.340  1.00  0.00           C
ATOM    579  HA1 GLY A  49      91.270  89.960 149.120  1.00  0.00           H
ATOM    580  HA2 GLY A  49      90.550  91.610 148.580  1.00  0.00           H
ATOM    581  C   GLY A  49      89.320  90.460 149.860  1.00  0.00           C
ATOM    582  O   GLY A  49      89.170  89.720 150.840  1.00  0.00           O
ATOM    583  N   GLY A  50      88.220  90.870 149.140  1.00  0.00           N
ATOM    584  HN  GLY A  50      88.360  91.340 148.280  1.00  0.00           H
ATOM    585  CA  GLY A  50      86.820  90.540 149.590  1.00  0.00           C
ATOM    586  HA1 GLY A  50      86.770  89.620 150.150  1.00  0.00           H
ATOM    587  HA2 GLY A  50      86.260  90.480 148.670  1.00  0.00           H
ATOM    588  C   GLY A  50      86.180  91.590 150.420  1.00  0.00           C
ATOM    589  O   GLY A  50      86.600  91.840 151.530  1.00  0.00           O
ATOM    590  N   GLN A  51      85.130  92.270 150.000  1.00  0.00           N
ATOM    591  HN  GLN A  51      84.550  92.060 149.220  1.00  0.00           H
ATOM    592  CA  GLN A  51      84.500  93.370 150.800  1.00  0.00           C
ATOM    593  HA  GLN A  51      84.750  93.210 151.840  1.00  0.00           H
ATOM    594  CB  GLN A  51      84.930  94.820 150.360  1.00  0.00           C
ATOM    595  HB1 GLN A  51      84.720  95.070 149.300  1.00  0.00           H
ATOM    596  HB2 GLN A  51      84.390  95.530 151.020  1.00  0.00           H
ATOM    597  CG  GLN A  51      86.450  95.130 150.540  1.00  0.00           C
ATOM    598  HG1 GLN A  51      86.850  96.000 149.980  1.00  0.00           H
ATOM    599  HG2 GLN A  51      86.940  94.280 150.020  1.00  0.00           H
ATOM    600  CD  GLN A  51      86.870  95.190 152.030  1.00  0.00           C
ATOM    601  OE1 GLN A  51      86.030  95.510 152.920  1.00  0.00           O
ATOM    602  NE2 GLN A  51      88.070  94.740 152.360  1.00  0.00           N
ATOM    603 HE21 GLN A  51      88.820  94.570 151.720  1.00  0.00           H
ATOM    604 HE22 GLN A  51      88.240  94.490 153.320  1.00  0.00           H
ATOM    605  C   GLN A  51      82.990  93.280 150.790  1.00  0.00           C
ATOM    606  O   GLN A  51      82.370  92.710 149.880  1.00  0.00           O
ATOM    607  N   ARG A  52      82.350  93.760 151.880  1.00  0.00           N
ATOM    608  HN  ARG A  52      82.880  94.110 152.650  1.00  0.00           H
ATOM    609  CA  ARG A  52      80.870  94.040 151.890  1.00  0.00           C
ATOM    610  HA  ARG A  52      80.390  93.160 151.480  1.00  0.00           H
ATOM    611  CB  ARG A  52      80.350  94.150 153.280  1.00  0.00           C
ATOM    612  HB1 ARG A  52      80.820  95.010 153.800  1.00  0.00           H
ATOM    613  HB2 ARG A  52      79.290  94.490 153.290  1.00  0.00           H
ATOM    614  CG  ARG A  52      80.340  92.820 154.160  1.00  0.00           C
ATOM    615  HG1 ARG A  52      81.410  92.590 154.350  1.00  0.00           H
ATOM    616  HG2 ARG A  52      79.840  91.960 153.660  1.00  0.00           H
ATOM    617  CD  ARG A  52      79.580  92.970 155.480  1.00  0.00           C
ATOM    618  HD1 ARG A  52      80.060  93.700 156.170  1.00  0.00           H
ATOM    619  HD2 ARG A  52      79.610  91.930 155.880  1.00  0.00           H
ATOM    620  NE  ARG A  52      78.190  93.460 155.260  1.00  0.00           N
ATOM    621  HE  ARG A  52      77.850  93.440 154.310  1.00  0.00           H
ATOM    622  CZ  ARG A  52      77.210  93.160 156.100  1.00  0.00           C
ATOM    623  NH1 ARG A  52      77.360  92.570 157.230  1.00  0.00           N
ATOM    624 HH11 ARG A  52      76.500  92.430 157.710  1.00  0.00           H
ATOM    625 HH12 ARG A  52      78.200  92.870 157.680  1.00  0.00           H
ATOM    626  NH2 ARG A  52      75.990  93.480 155.710  1.00  0.00           N
ATOM    627 HH21 ARG A  52      75.320  93.350 156.440  1.00  0.00           H
ATOM    628 HH22 ARG A  52      75.810  94.140 154.990  1.00  0.00           H
ATOM    629  C   ARG A  52      80.440  95.230 151.050  1.00  0.00           C
ATOM    630  O   ARG A  52      80.040  96.270 151.610  1.00  0.00           O
ATOM    631  N   SER A  53      80.510  95.140 149.700  1.00  0.00           N
ATOM    632  HN  SER A  53      80.810  94.250 149.350  1.00  0.00           H
ATOM    633  CA  SER A  53      80.350  96.190 148.750  1.00  0.00           C
ATOM    634  HA  SER A  53      80.970  97.010 149.090  1.00  0.00           H
ATOM    635  CB  SER A  53      80.730  95.720 147.320  1.00  0.00           C
ATOM    636  HB1 SER A  53      80.100  94.870 147.010  1.00  0.00           H
ATOM    637  HB2 SER A  53      81.780  95.350 147.280  1.00  0.00           H
ATOM    638  OG  SER A  53      80.540  96.610 146.250  1.00  0.00           O
ATOM    639  HG1 SER A  53      79.590  96.560 146.090  1.00  0.00           H
ATOM    640  C   SER A  53      78.930  96.780 148.760  1.00  0.00           C
ATOM    641  O   SER A  53      77.930  96.100 148.940  1.00  0.00           O
ATOM    642  N   PRO A  54      78.730  98.000 148.480  1.00  0.00           N
ATOM    643  CD  PRO A  54      77.400  98.520 148.090  1.00  0.00           C
ATOM    644  HD1 PRO A  54      76.540  97.990 148.550  1.00  0.00           H
ATOM    645  HD2 PRO A  54      77.300  98.270 147.010  1.00  0.00           H
ATOM    646  CA  PRO A  54      79.690  99.130 148.640  1.00  0.00           C
ATOM    647  HA  PRO A  54      80.540  98.840 148.030  1.00  0.00           H
ATOM    648  CB  PRO A  54      78.920 100.380 148.050  1.00  0.00           C
ATOM    649  HB1 PRO A  54      79.270 101.340 148.490  1.00  0.00           H
ATOM    650  HB2 PRO A  54      79.070 100.360 146.950  1.00  0.00           H
ATOM    651  CG  PRO A  54      77.440 100.030 148.350  1.00  0.00           C
ATOM    652  HG1 PRO A  54      76.760 100.510 147.620  1.00  0.00           H
ATOM    653  HG2 PRO A  54      77.090 100.200 149.390  1.00  0.00           H
ATOM    654  C   PRO A  54      80.160  99.300 150.010  1.00  0.00           C
ATOM    655  O   PRO A  54      79.410  99.620 150.920  1.00  0.00           O
ATOM    656  N   ALA A  55      81.460  99.100 150.210  1.00  0.00           N
ATOM    657  HN  ALA A  55      82.060  99.040 149.420  1.00  0.00           H
ATOM    658  CA  ALA A  55      82.080  98.940 151.560  1.00  0.00           C
ATOM    659  HA  ALA A  55      81.360  98.510 152.250  1.00  0.00           H
ATOM    660  CB  ALA A  55      83.090  97.750 151.560  1.00  0.00           C
ATOM    661  HB1 ALA A  55      83.750  97.760 150.670  1.00  0.00           H
ATOM    662  HB2 ALA A  55      83.720  97.720 152.470  1.00  0.00           H
ATOM    663  HB3 ALA A  55      82.540  96.790 151.440  1.00  0.00           H
ATOM    664  C   ALA A  55      82.630 100.260 152.010  1.00  0.00           C
ATOM    665  O   ALA A  55      83.580 100.750 151.380  1.00  0.00           O
ATOM    666  N   VAL A  56      82.120 100.820 153.140  1.00  0.00           N
ATOM    667  HN  VAL A  56      81.390 100.400 153.680  1.00  0.00           H
ATOM    668  CA  VAL A  56      82.350 102.180 153.490  1.00  0.00           C
ATOM    669  HA  VAL A  56      82.590 102.800 152.640  1.00  0.00           H
ATOM    670  CB  VAL A  56      81.070 102.840 154.020  1.00  0.00           C
ATOM    671  HB  VAL A  56      80.520 102.190 154.730  1.00  0.00           H
ATOM    672  CG1 VAL A  56      81.370 104.250 154.610  1.00  0.00           C
ATOM    673 HG11 VAL A  56      80.390 104.750 154.750  1.00  0.00           H
ATOM    674 HG12 VAL A  56      81.740 104.070 155.640  1.00  0.00           H
ATOM    675 HG13 VAL A  56      82.050 104.890 154.000  1.00  0.00           H
ATOM    676  CG2 VAL A  56      80.170 102.890 152.800  1.00  0.00           C
ATOM    677 HG21 VAL A  56      79.850 101.900 152.390  1.00  0.00           H
ATOM    678 HG22 VAL A  56      79.250 103.410 153.140  1.00  0.00           H
ATOM    679 HG23 VAL A  56      80.580 103.580 152.030  1.00  0.00           H
ATOM    680  C   VAL A  56      83.440 102.260 154.480  1.00  0.00           C
ATOM    681  O   VAL A  56      83.530 101.540 155.450  1.00  0.00           O
ATOM    682  N   ILE A  57      84.370 103.200 154.150  1.00  0.00           N
ATOM    683  HN  ILE A  57      84.260 103.720 153.310  1.00  0.00           H
ATOM    684  CA  ILE A  57      85.630 103.340 154.950  1.00  0.00           C
ATOM    685  HA  ILE A  57      85.850 102.500 155.590  1.00  0.00           H
ATOM    686  CB  ILE A  57      86.800 103.550 153.970  1.00  0.00           C
ATOM    687  HB  ILE A  57      86.490 104.360 153.280  1.00  0.00           H
ATOM    688  CG2 ILE A  57      88.170 103.970 154.720  1.00  0.00           C
ATOM    689 HG21 ILE A  57      89.140 103.750 154.220  1.00  0.00           H
ATOM    690 HG22 ILE A  57      88.300 105.050 154.940  1.00  0.00           H
ATOM    691 HG23 ILE A  57      88.200 103.410 155.680  1.00  0.00           H
ATOM    692  CG1 ILE A  57      87.020 102.280 153.100  1.00  0.00           C
ATOM    693 HG11 ILE A  57      86.040 101.780 152.950  1.00  0.00           H
ATOM    694 HG12 ILE A  57      87.670 101.630 153.720  1.00  0.00           H
ATOM    695  CD  ILE A  57      87.720 102.630 151.740  1.00  0.00           C
ATOM    696  HD1 ILE A  57      87.120 103.440 151.280  1.00  0.00           H
ATOM    697  HD2 ILE A  57      88.790 102.890 151.910  1.00  0.00           H
ATOM    698  HD3 ILE A  57      87.640 101.730 151.100  1.00  0.00           H
ATOM    699  C   ILE A  57      85.240 104.460 155.910  1.00  0.00           C
ATOM    700  O   ILE A  57      85.240 104.340 157.160  1.00  0.00           O
ATOM    701  N   THR A  58      84.660 105.460 155.330  1.00  0.00           N
ATOM    702  HN  THR A  58      84.630 105.410 154.340  1.00  0.00           H
ATOM    703  CA  THR A  58      84.150 106.680 156.000  1.00  0.00           C
ATOM    704  HA  THR A  58      83.780 106.320 156.950  1.00  0.00           H
ATOM    705  CB  THR A  58      85.250 107.790 156.330  1.00  0.00           C
ATOM    706  HB  THR A  58      86.140 107.150 156.540  1.00  0.00           H
ATOM    707  OG1 THR A  58      84.870 108.620 157.440  1.00  0.00           O
ATOM    708  HG1 THR A  58      84.710 108.010 158.170  1.00  0.00           H
ATOM    709  CG2 THR A  58      85.600 108.600 155.110  1.00  0.00           C
ATOM    710 HG21 THR A  58      85.690 108.030 154.160  1.00  0.00           H
ATOM    711 HG22 THR A  58      84.850 109.410 154.960  1.00  0.00           H
ATOM    712 HG23 THR A  58      86.640 108.960 155.250  1.00  0.00           H
ATOM    713  C   THR A  58      83.110 107.340 155.210  1.00  0.00           C
ATOM    714  O   THR A  58      82.950 106.990 154.040  1.00  0.00           O
ATOM    715  N   GLY A  59      82.300 108.220 155.860  1.00  0.00           N
ATOM    716  HN  GLY A  59      82.450 108.430 156.820  1.00  0.00           H
ATOM    717  CA  GLY A  59      81.150 108.920 155.320  1.00  0.00           C
ATOM    718  HA1 GLY A  59      80.350 108.200 155.220  1.00  0.00           H
ATOM    719  HA2 GLY A  59      81.430 109.440 154.420  1.00  0.00           H
ATOM    720  C   GLY A  59      80.620 109.950 156.340  1.00  0.00           C
ATOM    721  O   GLY A  59      80.630 109.830 157.540  1.00  0.00           O
ATOM    722  N   LEU A  60      80.080 111.080 155.750  1.00  0.00           N
ATOM    723  HN  LEU A  60      79.880 111.070 154.780  1.00  0.00           H
ATOM    724  CA  LEU A  60      79.240 112.040 156.510  1.00  0.00           C
ATOM    725  HA  LEU A  60      79.450 111.960 157.560  1.00  0.00           H
ATOM    726  CB  LEU A  60      79.430 113.400 155.800  1.00  0.00           C
ATOM    727  HB1 LEU A  60      80.510 113.620 155.650  1.00  0.00           H
ATOM    728  HB2 LEU A  60      79.030 113.290 154.760  1.00  0.00           H
ATOM    729  CG  LEU A  60      78.810 114.700 156.470  1.00  0.00           C
ATOM    730  HG  LEU A  60      79.160 115.460 155.750  1.00  0.00           H
ATOM    731  CD1 LEU A  60      77.300 114.600 156.410  1.00  0.00           C
ATOM    732 HD11 LEU A  60      76.850 114.370 155.420  1.00  0.00           H
ATOM    733 HD12 LEU A  60      76.950 113.890 157.190  1.00  0.00           H
ATOM    734 HD13 LEU A  60      76.730 115.440 156.850  1.00  0.00           H
ATOM    735  CD2 LEU A  60      79.170 114.900 157.920  1.00  0.00           C
ATOM    736 HD21 LEU A  60      78.980 114.040 158.590  1.00  0.00           H
ATOM    737 HD22 LEU A  60      80.260 115.060 158.030  1.00  0.00           H
ATOM    738 HD23 LEU A  60      78.600 115.780 158.280  1.00  0.00           H
ATOM    739  C   LEU A  60      77.800 111.550 156.350  1.00  0.00           C
ATOM    740  O   LEU A  60      77.450 111.350 155.170  1.00  0.00           O
ATOM    741  N   TYR A  61      76.950 111.310 157.400  1.00  0.00           N
ATOM    742  HN  TYR A  61      77.260 111.320 158.340  1.00  0.00           H
ATOM    743  CA  TYR A  61      75.570 110.800 157.250  1.00  0.00           C
ATOM    744  HA  TYR A  61      75.340 110.890 156.200  1.00  0.00           H
ATOM    745  CB  TYR A  61      75.250 109.330 157.800  1.00  0.00           C
ATOM    746  HB1 TYR A  61      75.630 109.330 158.850  1.00  0.00           H
ATOM    747  HB2 TYR A  61      74.150 109.240 157.770  1.00  0.00           H
ATOM    748  CG  TYR A  61      75.940 108.310 156.920  1.00  0.00           C
ATOM    749  CD1 TYR A  61      75.310 107.820 155.760  1.00  0.00           C
ATOM    750  HD1 TYR A  61      74.330 108.130 155.430  1.00  0.00           H
ATOM    751  CE1 TYR A  61      76.010 106.890 154.920  1.00  0.00           C
ATOM    752  HE1 TYR A  61      75.470 106.590 154.040  1.00  0.00           H
ATOM    753  CZ  TYR A  61      77.290 106.460 155.250  1.00  0.00           C
ATOM    754  OH  TYR A  61      77.980 105.490 154.560  1.00  0.00           O
ATOM    755  HH  TYR A  61      77.420 105.180 153.850  1.00  0.00           H
ATOM    756  CD2 TYR A  61      77.200 107.870 157.310  1.00  0.00           C
ATOM    757  HD2 TYR A  61      77.550 108.290 158.250  1.00  0.00           H
ATOM    758  CE2 TYR A  61      77.960 107.020 156.410  1.00  0.00           C
ATOM    759  HE2 TYR A  61      78.930 106.640 156.690  1.00  0.00           H
ATOM    760  C   TYR A  61      74.640 111.830 157.980  1.00  0.00           C
ATOM    761  O   TYR A  61      75.030 112.390 158.980  1.00  0.00           O
ATOM    762  N   ASP A  62      73.370 111.990 157.560  1.00  0.00           N
ATOM    763  HN  ASP A  62      73.000 111.530 156.760  1.00  0.00           H
ATOM    764  CA  ASP A  62      72.460 112.860 158.260  1.00  0.00           C
ATOM    765  HA  ASP A  62      73.020 113.440 158.970  1.00  0.00           H
ATOM    766  CB  ASP A  62      71.920 113.910 157.310  1.00  0.00           C
ATOM    767  HB1 ASP A  62      72.830 114.470 157.020  1.00  0.00           H
ATOM    768  HB2 ASP A  62      71.640 113.440 156.340  1.00  0.00           H
ATOM    769  CG  ASP A  62      70.780 114.830 157.640  1.00  0.00           C
ATOM    770  OD1 ASP A  62      70.300 114.930 158.850  1.00  0.00           O
ATOM    771  OD2 ASP A  62      70.450 115.600 156.680  1.00  0.00           O
ATOM    772  C   ASP A  62      71.340 112.090 158.940  1.00  0.00           C
ATOM    773  O   ASP A  62      70.580 111.290 158.330  1.00  0.00           O
ATOM    774  N   LYS A  63      71.200 112.300 160.220  1.00  0.00           N
ATOM    775  HN  LYS A  63      71.780 112.950 160.710  1.00  0.00           H
ATOM    776  CA  LYS A  63      70.360 111.450 161.040  1.00  0.00           C
ATOM    777  HA  LYS A  63      70.140 110.590 160.440  1.00  0.00           H
ATOM    778  CB  LYS A  63      71.000 110.990 162.330  1.00  0.00           C
ATOM    779  HB1 LYS A  63      71.200 111.800 163.060  1.00  0.00           H
ATOM    780  HB2 LYS A  63      70.260 110.390 162.910  1.00  0.00           H
ATOM    781  CG  LYS A  63      72.150 109.950 162.180  1.00  0.00           C
ATOM    782  HG1 LYS A  63      72.430 109.770 163.240  1.00  0.00           H
ATOM    783  HG2 LYS A  63      72.990 110.430 161.640  1.00  0.00           H
ATOM    784  CD  LYS A  63      71.880 108.630 161.510  1.00  0.00           C
ATOM    785  HD1 LYS A  63      72.880 108.130 161.440  1.00  0.00           H
ATOM    786  HD2 LYS A  63      71.490 108.760 160.480  1.00  0.00           H
ATOM    787  CE  LYS A  63      70.940 107.740 162.360  1.00  0.00           C
ATOM    788  HE1 LYS A  63      69.970 108.220 162.580  1.00  0.00           H
ATOM    789  HE2 LYS A  63      71.220 107.590 163.430  1.00  0.00           H
ATOM    790  NZ  LYS A  63      70.820 106.410 161.720  1.00  0.00           N
ATOM    791  HZ1 LYS A  63      71.020 106.330 160.700  1.00  0.00           H
ATOM    792  HZ2 LYS A  63      71.370 105.710 162.240  1.00  0.00           H
ATOM    793  HZ3 LYS A  63      69.850 106.070 161.920  1.00  0.00           H
ATOM    794  C   LYS A  63      68.950 112.040 161.240  1.00  0.00           C
ATOM    795  O   LYS A  63      68.140 111.480 161.970  1.00  0.00           O
ATOM    796  N   CYS A  64      68.750 113.210 160.690  1.00  0.00           N
ATOM    797  HN  CYS A  64      69.440 113.720 160.190  1.00  0.00           H
ATOM    798  CA  CYS A  64      67.430 113.790 160.690  1.00  0.00           C
ATOM    799  HA  CYS A  64      66.720 113.140 161.180  1.00  0.00           H
ATOM    800  CB  CYS A  64      67.430 115.190 161.310  1.00  0.00           C
ATOM    801  HB1 CYS A  64      66.420 115.660 161.370  1.00  0.00           H
ATOM    802  HB2 CYS A  64      68.050 115.880 160.690  1.00  0.00           H
ATOM    803  SG  CYS A  64      68.140 115.290 162.980  1.00  0.00           S
ATOM    804  C   CYS A  64      66.850 113.900 159.340  1.00  0.00           C
ATOM    805  O   CYS A  64      65.860 114.580 159.080  1.00  0.00           O
ATOM    806  N   SER A  65      67.470 113.220 158.340  1.00  0.00           N
ATOM    807  HN  SER A  65      68.180 112.620 158.690  1.00  0.00           H
ATOM    808  CA  SER A  65      66.970 113.080 156.990  1.00  0.00           C
ATOM    809  HA  SER A  65      66.520 113.960 156.570  1.00  0.00           H
ATOM    810  CB  SER A  65      68.040 112.640 156.000  1.00  0.00           C
ATOM    811  HB1 SER A  65      67.770 111.940 155.180  1.00  0.00           H
ATOM    812  HB2 SER A  65      68.720 112.010 156.610  1.00  0.00           H
ATOM    813  OG  SER A  65      68.650 113.790 155.380  1.00  0.00           O
ATOM    814  HG1 SER A  65      69.160 114.260 156.050  1.00  0.00           H
ATOM    815  C   SER A  65      65.810 112.090 156.960  1.00  0.00           C
ATOM    816  O   SER A  65      65.900 110.910 157.280  1.00  0.00           O
ATOM    817  N   TYR A  66      64.610 112.540 156.510  1.00  0.00           N
ATOM    818  HN  TYR A  66      64.390 113.500 156.370  1.00  0.00           H
ATOM    819  CA  TYR A  66      63.390 111.730 156.610  1.00  0.00           C
ATOM    820  HA  TYR A  66      63.500 110.680 156.850  1.00  0.00           H
ATOM    821  CB  TYR A  66      62.360 112.470 157.440  1.00  0.00           C
ATOM    822  HB1 TYR A  66      62.260 113.470 156.960  1.00  0.00           H
ATOM    823  HB2 TYR A  66      61.290 112.220 157.340  1.00  0.00           H
ATOM    824  CG  TYR A  66      62.780 112.570 158.910  1.00  0.00           C
ATOM    825  CD1 TYR A  66      62.840 113.810 159.660  1.00  0.00           C
ATOM    826  HD1 TYR A  66      62.720 114.720 159.080  1.00  0.00           H
ATOM    827  CE1 TYR A  66      63.120 113.770 161.060  1.00  0.00           C
ATOM    828  HE1 TYR A  66      63.240 114.660 161.660  1.00  0.00           H
ATOM    829  CZ  TYR A  66      63.320 112.560 161.640  1.00  0.00           C
ATOM    830  OH  TYR A  66      63.650 112.540 162.940  1.00  0.00           O
ATOM    831  HH  TYR A  66      63.670 111.610 163.190  1.00  0.00           H
ATOM    832  CD2 TYR A  66      62.870 111.390 159.520  1.00  0.00           C
ATOM    833  HD2 TYR A  66      62.780 110.440 159.010  1.00  0.00           H
ATOM    834  CE2 TYR A  66      63.220 111.390 160.960  1.00  0.00           C
ATOM    835  HE2 TYR A  66      63.320 110.430 161.440  1.00  0.00           H
ATOM    836  C   TYR A  66      62.850 111.620 155.200  1.00  0.00           C
ATOM    837  O   TYR A  66      62.000 110.780 154.900  1.00  0.00           O
ATOM    838  N   ILE A  67      63.310 112.460 154.230  1.00  0.00           N
ATOM    839  HN  ILE A  67      63.920 113.210 154.480  1.00  0.00           H
ATOM    840  CA  ILE A  67      62.920 112.490 152.850  1.00  0.00           C
ATOM    841  HA  ILE A  67      61.930 112.060 152.780  1.00  0.00           H
ATOM    842  CB  ILE A  67      62.870 113.920 152.360  1.00  0.00           C
ATOM    843  HB  ILE A  67      63.860 114.430 152.410  1.00  0.00           H
ATOM    844  CG2 ILE A  67      62.600 113.900 150.840  1.00  0.00           C
ATOM    845 HG21 ILE A  67      62.420 114.900 150.380  1.00  0.00           H
ATOM    846 HG22 ILE A  67      63.450 113.470 150.280  1.00  0.00           H
ATOM    847 HG23 ILE A  67      61.730 113.270 150.580  1.00  0.00           H
ATOM    848  CG1 ILE A  67      61.760 114.760 153.030  1.00  0.00           C
ATOM    849 HG11 ILE A  67      61.660 115.760 152.540  1.00  0.00           H
ATOM    850 HG12 ILE A  67      61.920 115.060 154.080  1.00  0.00           H
ATOM    851  CD  ILE A  67      60.360 114.200 153.020  1.00  0.00           C
ATOM    852  HD1 ILE A  67      59.580 114.970 153.160  1.00  0.00           H
ATOM    853  HD2 ILE A  67      60.170 113.610 152.100  1.00  0.00           H
ATOM    854  HD3 ILE A  67      60.150 113.480 153.850  1.00  0.00           H
ATOM    855  C   ILE A  67      63.820 111.630 151.970  1.00  0.00           C
ATOM    856  O   ILE A  67      63.260 110.700 151.280  1.00  0.00           O
ATOM    857  N   SER A  68      65.130 111.850 151.850  1.00  0.00           N
ATOM    858  HN  SER A  68      65.530 112.680 152.230  1.00  0.00           H
ATOM    859  CA  SER A  68      66.010 110.910 151.130  1.00  0.00           C
ATOM    860  HA  SER A  68      65.620 109.910 151.230  1.00  0.00           H
ATOM    861  CB  SER A  68      66.380 111.480 149.730  1.00  0.00           C
ATOM    862  HB1 SER A  68      65.400 111.840 149.350  1.00  0.00           H
ATOM    863  HB2 SER A  68      66.710 110.650 149.070  1.00  0.00           H
ATOM    864  OG  SER A  68      67.340 112.530 149.660  1.00  0.00           O
ATOM    865  HG1 SER A  68      68.170 112.110 149.410  1.00  0.00           H
ATOM    866  C   SER A  68      67.190 110.850 152.030  1.00  0.00           C
ATOM    867  O   SER A  68      67.520 111.830 152.620  1.00  0.00           O
ATOM    868  N   ARG A  69      67.860 109.650 152.300  1.00  0.00           N
ATOM    869  HN  ARG A  69      67.550 108.830 151.820  1.00  0.00           H
ATOM    870  CA  ARG A  69      69.020 109.610 153.240  1.00  0.00           C
ATOM    871  HA  ARG A  69      68.860 110.440 153.920  1.00  0.00           H
ATOM    872  CB  ARG A  69      68.830 108.280 153.990  1.00  0.00           C
ATOM    873  HB1 ARG A  69      68.710 107.430 153.280  1.00  0.00           H
ATOM    874  HB2 ARG A  69      69.780 108.090 154.520  1.00  0.00           H
ATOM    875  CG  ARG A  69      67.680 108.210 154.990  1.00  0.00           C
ATOM    876  HG1 ARG A  69      66.770 108.320 154.360  1.00  0.00           H
ATOM    877  HG2 ARG A  69      67.760 109.120 155.640  1.00  0.00           H
ATOM    878  CD  ARG A  69      67.560 106.870 155.730  1.00  0.00           C
ATOM    879  HD1 ARG A  69      68.430 106.700 156.400  1.00  0.00           H
ATOM    880  HD2 ARG A  69      67.530 105.970 155.080  1.00  0.00           H
ATOM    881  NE  ARG A  69      66.240 106.940 156.500  1.00  0.00           N
ATOM    882  HE  ARG A  69      66.320 107.440 157.360  1.00  0.00           H
ATOM    883  CZ  ARG A  69      65.090 106.500 156.130  1.00  0.00           C
ATOM    884  NH1 ARG A  69      64.810 106.050 154.910  1.00  0.00           N
ATOM    885 HH11 ARG A  69      63.920 105.590 154.930  1.00  0.00           H
ATOM    886 HH12 ARG A  69      65.560 106.130 154.250  1.00  0.00           H
ATOM    887  NH2 ARG A  69      64.090 106.650 156.950  1.00  0.00           N
ATOM    888 HH21 ARG A  69      63.180 106.420 156.590  1.00  0.00           H
ATOM    889 HH22 ARG A  69      64.350 107.170 157.770  1.00  0.00           H
ATOM    890  C   ARG A  69      70.430 109.670 152.570  1.00  0.00           C
ATOM    891  O   ARG A  69      71.460 109.410 153.200  1.00  0.00           O
ATOM    892  N   ASP A  70      70.380 110.110 151.310  1.00  0.00           N
ATOM    893  HN  ASP A  70      69.460 110.140 150.920  1.00  0.00           H
ATOM    894  CA  ASP A  70      71.490 109.940 150.360  1.00  0.00           C
ATOM    895  HA  ASP A  70      72.160 109.120 150.590  1.00  0.00           H
ATOM    896  CB  ASP A  70      70.850 109.430 149.000  1.00  0.00           C
ATOM    897  HB1 ASP A  70      71.650 109.330 148.240  1.00  0.00           H
ATOM    898  HB2 ASP A  70      70.490 108.390 149.130  1.00  0.00           H
ATOM    899  CG  ASP A  70      69.790 110.270 148.310  1.00  0.00           C
ATOM    900  OD1 ASP A  70      69.470 111.390 148.730  1.00  0.00           O
ATOM    901  OD2 ASP A  70      69.350 109.820 147.220  1.00  0.00           O
ATOM    902  C   ASP A  70      72.370 111.130 150.210  1.00  0.00           C
ATOM    903  O   ASP A  70      73.410 111.180 149.570  1.00  0.00           O
ATOM    904  N   ARG A  71      71.940 112.210 150.950  1.00  0.00           N
ATOM    905  HN  ARG A  71      71.160 112.060 151.550  1.00  0.00           H
ATOM    906  CA  ARG A  71      72.640 113.450 151.240  1.00  0.00           C
ATOM    907  HA  ARG A  71      72.860 113.910 150.280  1.00  0.00           H
ATOM    908  CB  ARG A  71      71.780 114.300 152.070  1.00  0.00           C
ATOM    909  HB1 ARG A  71      71.140 113.710 152.760  1.00  0.00           H
ATOM    910  HB2 ARG A  71      72.370 115.030 152.660  1.00  0.00           H
ATOM    911  CG  ARG A  71      70.970 115.250 151.130  1.00  0.00           C
ATOM    912  HG1 ARG A  71      70.520 114.660 150.300  1.00  0.00           H
ATOM    913  HG2 ARG A  71      71.570 116.110 150.780  1.00  0.00           H
ATOM    914  CD  ARG A  71      69.850 115.860 152.070  1.00  0.00           C
ATOM    915  HD1 ARG A  71      70.390 116.560 152.750  1.00  0.00           H
ATOM    916  HD2 ARG A  71      69.250 115.120 152.640  1.00  0.00           H
ATOM    917  NE  ARG A  71      69.060 116.650 151.000  1.00  0.00           N
ATOM    918  HE  ARG A  71      69.200 116.450 150.030  1.00  0.00           H
ATOM    919  CZ  ARG A  71      68.250 117.620 151.300  1.00  0.00           C
ATOM    920  NH1 ARG A  71      68.170 118.180 152.470  1.00  0.00           N
ATOM    921 HH11 ARG A  71      67.760 119.090 152.570  1.00  0.00           H
ATOM    922 HH12 ARG A  71      68.720 117.900 153.260  1.00  0.00           H
ATOM    923  NH2 ARG A  71      67.450 118.080 150.380  1.00  0.00           N
ATOM    924 HH21 ARG A  71      66.820 118.820 150.610  1.00  0.00           H
ATOM    925 HH22 ARG A  71      67.580 117.770 149.440  1.00  0.00           H
ATOM    926  C   ARG A  71      73.970 113.150 151.950  1.00  0.00           C
ATOM    927  O   ARG A  71      74.120 112.210 152.690  1.00  0.00           O
ATOM    928  N   GLY A  72      74.960 114.010 151.690  1.00  0.00           N
ATOM    929  HN  GLY A  72      74.730 114.770 151.080  1.00  0.00           H
ATOM    930  CA  GLY A  72      76.300 113.900 152.240  1.00  0.00           C
ATOM    931  HA1 GLY A  72      76.300 113.090 152.960  1.00  0.00           H
ATOM    932  HA2 GLY A  72      76.630 114.870 152.550  1.00  0.00           H
ATOM    933  C   GLY A  72      77.380 113.430 151.290  1.00  0.00           C
ATOM    934  O   GLY A  72      77.230 113.480 150.090  1.00  0.00           O
ATOM    935  N   TRP A  73      78.450 112.930 151.880  1.00  0.00           N
ATOM    936  HN  TRP A  73      78.600 112.960 152.870  1.00  0.00           H
ATOM    937  CA  TRP A  73      79.670 112.460 151.230  1.00  0.00           C
ATOM    938  HA  TRP A  73      79.400 112.230 150.210  1.00  0.00           H
ATOM    939  CB  TRP A  73      80.660 113.700 151.080  1.00  0.00           C
ATOM    940  HB1 TRP A  73      81.590 113.410 150.550  1.00  0.00           H
ATOM    941  HB2 TRP A  73      80.130 114.410 150.410  1.00  0.00           H
ATOM    942  CG  TRP A  73      81.010 114.340 152.370  1.00  0.00           C
ATOM    943  CD1 TRP A  73      80.570 115.570 152.710  1.00  0.00           C
ATOM    944  HD1 TRP A  73      79.770 116.020 152.140  1.00  0.00           H
ATOM    945  NE1 TRP A  73      81.170 115.960 153.870  1.00  0.00           N
ATOM    946  HE1 TRP A  73      81.060 116.800 154.360  1.00  0.00           H
ATOM    947  CE2 TRP A  73      82.070 115.100 154.250  1.00  0.00           C
ATOM    948  CD2 TRP A  73      82.090 114.040 153.310  1.00  0.00           C
ATOM    949  CE3 TRP A  73      83.010 112.980 153.390  1.00  0.00           C
ATOM    950  HE3 TRP A  73      83.160 112.340 152.530  1.00  0.00           H
ATOM    951  CZ3 TRP A  73      83.890 112.980 154.500  1.00  0.00           C
ATOM    952  HZ3 TRP A  73      84.600 112.180 154.670  1.00  0.00           H
ATOM    953  CZ2 TRP A  73      83.060 115.130 155.280  1.00  0.00           C
ATOM    954  HZ2 TRP A  73      83.160 115.980 155.950  1.00  0.00           H
ATOM    955  CH2 TRP A  73      83.920 114.030 155.340  1.00  0.00           C
ATOM    956  HH2 TRP A  73      84.580 113.860 156.190  1.00  0.00           H
ATOM    957  C   TRP A  73      80.250 111.100 151.760  1.00  0.00           C
ATOM    958  O   TRP A  73      80.230 110.920 152.980  1.00  0.00           O
ATOM    959  N   VAL A  74      80.640 110.150 150.900  1.00  0.00           N
ATOM    960  HN  VAL A  74      80.900 110.340 149.950  1.00  0.00           H
ATOM    961  CA  VAL A  74      80.960 108.830 151.320  1.00  0.00           C
ATOM    962  HA  VAL A  74      81.310 108.780 152.340  1.00  0.00           H
ATOM    963  CB  VAL A  74      79.800 107.880 151.230  1.00  0.00           C
ATOM    964  HB  VAL A  74      79.530 107.660 150.170  1.00  0.00           H
ATOM    965  CG1 VAL A  74      80.300 106.500 151.820  1.00  0.00           C
ATOM    966 HG11 VAL A  74      80.960 106.030 151.060  1.00  0.00           H
ATOM    967 HG12 VAL A  74      80.760 106.720 152.810  1.00  0.00           H
ATOM    968 HG13 VAL A  74      79.450 105.810 151.990  1.00  0.00           H
ATOM    969  CG2 VAL A  74      78.460 108.330 151.980  1.00  0.00           C
ATOM    970 HG21 VAL A  74      77.830 107.420 151.940  1.00  0.00           H
ATOM    971 HG22 VAL A  74      78.530 108.530 153.070  1.00  0.00           H
ATOM    972 HG23 VAL A  74      77.970 109.160 151.410  1.00  0.00           H
ATOM    973  C   VAL A  74      82.130 108.340 150.500  1.00  0.00           C
ATOM    974  O   VAL A  74      82.150 108.620 149.390  1.00  0.00           O
ATOM    975  N   VAL A  75      83.110 107.700 151.110  1.00  0.00           N
ATOM    976  HN  VAL A  75      83.030 107.480 152.070  1.00  0.00           H
ATOM    977  CA  VAL A  75      84.360 107.190 150.500  1.00  0.00           C
ATOM    978  HA  VAL A  75      84.340 107.310 149.430  1.00  0.00           H
ATOM    979  CB  VAL A  75      85.590 107.960 151.000  1.00  0.00           C
ATOM    980  HB  VAL A  75      85.620 107.970 152.110  1.00  0.00           H
ATOM    981  CG1 VAL A  75      86.840 107.210 150.430  1.00  0.00           C
ATOM    982 HG11 VAL A  75      86.820 106.150 150.760  1.00  0.00           H
ATOM    983 HG12 VAL A  75      86.940 107.220 149.320  1.00  0.00           H
ATOM    984 HG13 VAL A  75      87.820 107.540 150.830  1.00  0.00           H
ATOM    985  CG2 VAL A  75      85.400 109.350 150.460  1.00  0.00           C
ATOM    986 HG21 VAL A  75      84.430 109.820 150.690  1.00  0.00           H
ATOM    987 HG22 VAL A  75      86.230 109.930 150.920  1.00  0.00           H
ATOM    988 HG23 VAL A  75      85.440 109.230 149.350  1.00  0.00           H
ATOM    989  C   VAL A  75      84.360 105.720 150.870  1.00  0.00           C
ATOM    990  O   VAL A  75      84.260 105.240 152.020  1.00  0.00           O
ATOM    991  N   GLY A  76      84.460 104.860 149.840  1.00  0.00           N
ATOM    992  HN  GLY A  76      84.650 105.280 148.960  1.00  0.00           H
ATOM    993  CA  GLY A  76      84.570 103.440 150.010  1.00  0.00           C
ATOM    994  HA1 GLY A  76      83.550 103.120 150.190  1.00  0.00           H
ATOM    995  HA2 GLY A  76      85.160 103.170 150.870  1.00  0.00           H
ATOM    996  C   GLY A  76      85.110 102.600 148.870  1.00  0.00           C
ATOM    997  O   GLY A  76      85.810 103.170 148.050  1.00  0.00           O
ATOM    998  N   ILE A  77      84.880 101.300 148.870  1.00  0.00           N
ATOM    999  HN  ILE A  77      84.160 100.940 149.460  1.00  0.00           H
ATOM   1000  CA  ILE A  77      85.190 100.380 147.780  1.00  0.00           C
ATOM   1001  HA  ILE A  77      85.630 100.850 146.910  1.00  0.00           H
ATOM   1002  CB  ILE A  77      86.020  99.200 148.380  1.00  0.00           C
ATOM   1003  HB  ILE A  77      85.500  98.730 149.240  1.00  0.00           H
ATOM   1004  CG2 ILE A  77      86.260  98.240 147.240  1.00  0.00           C
ATOM   1005 HG21 ILE A  77      86.790  97.330 147.590  1.00  0.00           H
ATOM   1006 HG22 ILE A  77      85.310  97.880 146.810  1.00  0.00           H
ATOM   1007 HG23 ILE A  77      86.940  98.650 146.460  1.00  0.00           H
ATOM   1008  CG1 ILE A  77      87.360  99.850 148.760  1.00  0.00           C
ATOM   1009 HG11 ILE A  77      87.130 100.550 149.590  1.00  0.00           H
ATOM   1010 HG12 ILE A  77      87.810 100.300 147.850  1.00  0.00           H
ATOM   1011  CD  ILE A  77      88.350  98.860 149.410  1.00  0.00           C
ATOM   1012  HD1 ILE A  77      88.020  98.670 150.450  1.00  0.00           H
ATOM   1013  HD2 ILE A  77      88.510  97.870 148.920  1.00  0.00           H
ATOM   1014  HD3 ILE A  77      89.310  99.400 149.550  1.00  0.00           H
ATOM   1015  C   ILE A  77      83.850  99.820 147.250  1.00  0.00           C
ATOM   1016  O   ILE A  77      82.930  99.600 148.060  1.00  0.00           O
ATOM   1017  N   HIS A  78      83.590  99.650 145.960  1.00  0.00           N
ATOM   1018  HN  HIS A  78      84.320  99.870 145.310  1.00  0.00           H
ATOM   1019  CA  HIS A  78      82.310  99.300 145.320  1.00  0.00           C
ATOM   1020  HA  HIS A  78      81.740  98.640 145.960  1.00  0.00           H
ATOM   1021  CB  HIS A  78      81.270 100.420 145.020  1.00  0.00           C
ATOM   1022  HB1 HIS A  78      81.020 100.950 145.960  1.00  0.00           H
ATOM   1023  HB2 HIS A  78      81.790 101.120 144.330  1.00  0.00           H
ATOM   1024  ND1 HIS A  78      79.630 100.750 143.150  1.00  0.00           N
ATOM   1025  CG  HIS A  78      79.980 100.060 144.300  1.00  0.00           C
ATOM   1026  CE1 HIS A  78      78.510 100.230 142.680  1.00  0.00           C
ATOM   1027  HE1 HIS A  78      77.910 100.570 141.840  1.00  0.00           H
ATOM   1028  NE2 HIS A  78      78.120  99.270 143.510  1.00  0.00           N
ATOM   1029  HE2 HIS A  78      77.390  98.590 143.420  1.00  0.00           H
ATOM   1030  CD2 HIS A  78      79.040  99.100 144.490  1.00  0.00           C
ATOM   1031  HD2 HIS A  78      78.920  98.420 145.320  1.00  0.00           H
ATOM   1032  C   HIS A  78      82.570  98.460 144.060  1.00  0.00           C
ATOM   1033  O   HIS A  78      83.340  98.760 143.160  1.00  0.00           O
ATOM   1034  N   THR A  79      81.930  97.240 143.980  1.00  0.00           N
ATOM   1035  HN  THR A  79      81.320  96.880 144.690  1.00  0.00           H
ATOM   1036  CA  THR A  79      81.820  96.620 142.710  1.00  0.00           C
ATOM   1037  HA  THR A  79      82.780  96.500 142.220  1.00  0.00           H
ATOM   1038  CB  THR A  79      81.280  95.220 142.800  1.00  0.00           C
ATOM   1039  HB  THR A  79      80.860  94.800 141.860  1.00  0.00           H
ATOM   1040  OG1 THR A  79      80.180  95.110 143.720  1.00  0.00           O
ATOM   1041  HG1 THR A  79      79.680  95.900 143.510  1.00  0.00           H
ATOM   1042  CG2 THR A  79      82.470  94.400 143.340  1.00  0.00           C
ATOM   1043 HG21 THR A  79      82.240  93.320 143.460  1.00  0.00           H
ATOM   1044 HG22 THR A  79      83.410  94.610 142.790  1.00  0.00           H
ATOM   1045 HG23 THR A  79      82.770  94.710 144.370  1.00  0.00           H
ATOM   1046  C   THR A  79      80.990  97.280 141.640  1.00  0.00           C
ATOM   1047  O   THR A  79      79.750  97.070 141.600  1.00  0.00           O
ATOM   1048  N   ILE A  80      81.600  98.090 140.670  1.00  0.00           N
ATOM   1049  HN  ILE A  80      82.590  98.250 140.690  1.00  0.00           H
ATOM   1050  CA  ILE A  80      80.990  98.450 139.400  1.00  0.00           C
ATOM   1051  HA  ILE A  80      80.120  99.070 139.570  1.00  0.00           H
ATOM   1052  CB  ILE A  80      82.020  99.190 138.580  1.00  0.00           C
ATOM   1053  HB  ILE A  80      82.850  98.470 138.410  1.00  0.00           H
ATOM   1054  CG2 ILE A  80      81.430  99.690 137.240  1.00  0.00           C
ATOM   1055 HG21 ILE A  80      82.250 100.240 136.710  1.00  0.00           H
ATOM   1056 HG22 ILE A  80      81.190  98.770 136.660  1.00  0.00           H
ATOM   1057 HG23 ILE A  80      80.550 100.360 137.290  1.00  0.00           H
ATOM   1058  CG1 ILE A  80      82.550 100.450 139.370  1.00  0.00           C
ATOM   1059 HG11 ILE A  80      82.840 100.040 140.370  1.00  0.00           H
ATOM   1060 HG12 ILE A  80      81.770 101.220 139.550  1.00  0.00           H
ATOM   1061  CD  ILE A  80      83.750 101.090 138.720  1.00  0.00           C
ATOM   1062  HD1 ILE A  80      84.460 100.330 138.320  1.00  0.00           H
ATOM   1063  HD2 ILE A  80      83.440 101.760 137.900  1.00  0.00           H
ATOM   1064  HD3 ILE A  80      84.320 101.700 139.460  1.00  0.00           H
ATOM   1065  C   ILE A  80      80.610  97.130 138.670  1.00  0.00           C
ATOM   1066  O   ILE A  80      81.260  96.090 138.810  1.00  0.00           O
ATOM   1067  N   SER A  81      79.450  97.080 138.040  1.00  0.00           N
ATOM   1068  HN  SER A  81      78.950  97.920 137.830  1.00  0.00           H
ATOM   1069  CA  SER A  81      78.670  95.860 137.760  1.00  0.00           C
ATOM   1070  HA  SER A  81      79.300  94.990 137.780  1.00  0.00           H
ATOM   1071  CB  SER A  81      77.520  95.700 138.810  1.00  0.00           C
ATOM   1072  HB1 SER A  81      77.020  94.740 138.590  1.00  0.00           H
ATOM   1073  HB2 SER A  81      76.760  96.510 138.710  1.00  0.00           H
ATOM   1074  OG  SER A  81      78.080  95.580 140.120  1.00  0.00           O
ATOM   1075  HG1 SER A  81      78.450  96.430 140.370  1.00  0.00           H
ATOM   1076  C   SER A  81      78.080  95.720 136.370  1.00  0.00           C
ATOM   1077  O   SER A  81      77.010  95.210 136.130  1.00  0.00           O
ATOM   1078  N   ASP A  82      78.860  96.090 135.330  1.00  0.00           N
ATOM   1079  HN  ASP A  82      79.760  96.510 135.450  1.00  0.00           H
ATOM   1080  CA  ASP A  82      78.540  95.850 133.940  1.00  0.00           C
ATOM   1081  HA  ASP A  82      77.530  96.190 133.740  1.00  0.00           H
ATOM   1082  CB  ASP A  82      79.480  96.530 133.020  1.00  0.00           C
ATOM   1083  HB1 ASP A  82      80.530  96.250 133.250  1.00  0.00           H
ATOM   1084  HB2 ASP A  82      79.460  96.250 131.940  1.00  0.00           H
ATOM   1085  CG  ASP A  82      79.200  98.050 133.070  1.00  0.00           C
ATOM   1086  OD1 ASP A  82      80.090  98.780 132.530  1.00  0.00           O
ATOM   1087  OD2 ASP A  82      78.160  98.530 133.540  1.00  0.00           O
ATOM   1088  C   ASP A  82      78.500  94.390 133.590  1.00  0.00           C
ATOM   1089  O   ASP A  82      79.420  93.660 133.870  1.00  0.00           O
ATOM   1090  N   GLN A  83      77.460  93.950 132.860  1.00  0.00           N
ATOM   1091  HN  GLN A  83      76.830  94.690 132.610  1.00  0.00           H
ATOM   1092  CA  GLN A  83      77.190  92.570 132.430  1.00  0.00           C
ATOM   1093  HA  GLN A  83      76.110  92.610 132.300  1.00  0.00           H
ATOM   1094  CB  GLN A  83      77.790  92.080 131.010  1.00  0.00           C
ATOM   1095  HB1 GLN A  83      77.490  91.020 130.860  1.00  0.00           H
ATOM   1096  HB2 GLN A  83      77.280  92.630 130.190  1.00  0.00           H
ATOM   1097  CG  GLN A  83      79.400  92.160 130.900  1.00  0.00           C
ATOM   1098  HG1 GLN A  83      79.910  91.760 131.800  1.00  0.00           H
ATOM   1099  HG2 GLN A  83      79.780  93.200 130.920  1.00  0.00           H
ATOM   1100  CD  GLN A  83      80.030  91.290 129.750  1.00  0.00           C
ATOM   1101  OE1 GLN A  83      79.410  90.490 129.020  1.00  0.00           O
ATOM   1102  NE2 GLN A  83      81.370  91.430 129.540  1.00  0.00           N
ATOM   1103 HE21 GLN A  83      81.930  92.080 130.050  1.00  0.00           H
ATOM   1104 HE22 GLN A  83      81.790  91.050 128.720  1.00  0.00           H
ATOM   1105  C   GLN A  83      77.270  91.510 133.550  1.00  0.00           C
ATOM   1106  O   GLN A  83      77.710  90.360 133.210  1.00  0.00           O
ATOM   1107  N   ASP A  84      76.870  91.780 134.800  1.00  0.00           N
ATOM   1108  HN  ASP A  84      76.340  92.590 135.020  1.00  0.00           H
ATOM   1109  CA  ASP A  84      77.160  90.980 136.000  1.00  0.00           C
ATOM   1110  HA  ASP A  84      76.960  91.630 136.840  1.00  0.00           H
ATOM   1111  CB  ASP A  84      76.120  89.800 136.170  1.00  0.00           C
ATOM   1112  HB1 ASP A  84      76.370  89.020 135.430  1.00  0.00           H
ATOM   1113  HB2 ASP A  84      76.190  89.430 137.220  1.00  0.00           H
ATOM   1114  CG  ASP A  84      74.750  90.360 136.000  1.00  0.00           C
ATOM   1115  OD1 ASP A  84      74.040  89.990 135.040  1.00  0.00           O
ATOM   1116  OD2 ASP A  84      74.250  91.150 136.850  1.00  0.00           O
ATOM   1117  C   ASP A  84      78.560  90.490 136.280  1.00  0.00           C
ATOM   1118  O   ASP A  84      78.810  89.540 136.970  1.00  0.00           O
ATOM   1119  N   ASN A  85      79.540  91.220 135.810  1.00  0.00           N
ATOM   1120  HN  ASN A  85      79.260  91.850 135.100  1.00  0.00           H
ATOM   1121  CA  ASN A  85      81.020  91.060 136.030  1.00  0.00           C
ATOM   1122  HA  ASN A  85      81.170  90.100 136.510  1.00  0.00           H
ATOM   1123  CB  ASN A  85      81.740  91.190 134.740  1.00  0.00           C
ATOM   1124  HB1 ASN A  85      81.420  92.050 134.120  1.00  0.00           H
ATOM   1125  HB2 ASN A  85      82.810  91.400 134.990  1.00  0.00           H
ATOM   1126  CG  ASN A  85      81.620  89.950 133.930  1.00  0.00           C
ATOM   1127  OD1 ASN A  85      81.280  88.880 134.450  1.00  0.00           O
ATOM   1128  ND2 ASN A  85      81.770  90.080 132.610  1.00  0.00           N
ATOM   1129 HD21 ASN A  85      82.040  90.990 132.290  1.00  0.00           H
ATOM   1130 HD22 ASN A  85      81.520  89.310 132.030  1.00  0.00           H
ATOM   1131  C   ASN A  85      81.530  92.150 136.930  1.00  0.00           C
ATOM   1132  O   ASN A  85      81.660  93.340 136.660  1.00  0.00           O
ATOM   1133  N   LYS A  86      81.740  91.760 138.230  1.00  0.00           N
ATOM   1134  HN  LYS A  86      81.490  90.880 138.620  1.00  0.00           H
ATOM   1135  CA  LYS A  86      82.210  92.680 139.260  1.00  0.00           C
ATOM   1136  HA  LYS A  86      81.560  93.540 139.200  1.00  0.00           H
ATOM   1137  CB  LYS A  86      82.130  92.000 140.660  1.00  0.00           C
ATOM   1138  HB1 LYS A  86      82.730  91.070 140.710  1.00  0.00           H
ATOM   1139  HB2 LYS A  86      82.660  92.720 141.320  1.00  0.00           H
ATOM   1140  CG  LYS A  86      80.740  91.630 141.200  1.00  0.00           C
ATOM   1141  HG1 LYS A  86      80.670  91.730 142.300  1.00  0.00           H
ATOM   1142  HG2 LYS A  86      80.560  90.550 141.030  1.00  0.00           H
ATOM   1143  CD  LYS A  86      79.540  92.370 140.500  1.00  0.00           C
ATOM   1144  HD1 LYS A  86      79.260  91.930 139.510  1.00  0.00           H
ATOM   1145  HD2 LYS A  86      79.870  93.420 140.320  1.00  0.00           H
ATOM   1146  CE  LYS A  86      78.270  92.250 141.350  1.00  0.00           C
ATOM   1147  HE1 LYS A  86      77.390  92.570 140.760  1.00  0.00           H
ATOM   1148  HE2 LYS A  86      78.250  92.910 142.240  1.00  0.00           H
ATOM   1149  NZ  LYS A  86      77.930  90.840 141.810  1.00  0.00           N
ATOM   1150  HZ1 LYS A  86      77.760  90.330 140.920  1.00  0.00           H
ATOM   1151  HZ2 LYS A  86      78.680  90.280 142.270  1.00  0.00           H
ATOM   1152  HZ3 LYS A  86      77.040  90.960 142.330  1.00  0.00           H
ATOM   1153  C   LYS A  86      83.580  93.230 138.950  1.00  0.00           C
ATOM   1154  O   LYS A  86      84.460  92.410 138.680  1.00  0.00           O
ATOM   1155  N   ASP A  87      83.720  94.540 139.000  1.00  0.00           N
ATOM   1156  HN  ASP A  87      82.940  95.150 139.100  1.00  0.00           H
ATOM   1157  CA  ASP A  87      85.040  95.150 138.880  1.00  0.00           C
ATOM   1158  HA  ASP A  87      85.770  94.360 138.940  1.00  0.00           H
ATOM   1159  CB  ASP A  87      85.220  95.890 137.550  1.00  0.00           C
ATOM   1160  HB1 ASP A  87      84.940  95.170 136.760  1.00  0.00           H
ATOM   1161  HB2 ASP A  87      84.430  96.660 137.640  1.00  0.00           H
ATOM   1162  CG  ASP A  87      86.600  96.540 137.310  1.00  0.00           C
ATOM   1163  OD1 ASP A  87      87.410  96.810 138.200  1.00  0.00           O
ATOM   1164  OD2 ASP A  87      86.800  97.000 136.110  1.00  0.00           O
ATOM   1165  C   ASP A  87      85.080  96.000 140.150  1.00  0.00           C
ATOM   1166  O   ASP A  87      84.390  97.050 140.330  1.00  0.00           O
ATOM   1167  N   PRO A  88      85.850  95.590 141.190  1.00  0.00           N
ATOM   1168  CD  PRO A  88      86.570  94.270 141.210  1.00  0.00           C
ATOM   1169  HD1 PRO A  88      87.450  94.190 140.540  1.00  0.00           H
ATOM   1170  HD2 PRO A  88      85.890  93.390 141.170  1.00  0.00           H
ATOM   1171  CA  PRO A  88      85.850  96.250 142.480  1.00  0.00           C
ATOM   1172  HA  PRO A  88      84.830  96.540 142.690  1.00  0.00           H
ATOM   1173  CB  PRO A  88      86.160  95.140 143.460  1.00  0.00           C
ATOM   1174  HB1 PRO A  88      86.610  95.450 144.420  1.00  0.00           H
ATOM   1175  HB2 PRO A  88      85.280  94.490 143.640  1.00  0.00           H
ATOM   1176  CG  PRO A  88      87.160  94.150 142.620  1.00  0.00           C
ATOM   1177  HG1 PRO A  88      87.030  93.090 142.910  1.00  0.00           H
ATOM   1178  HG2 PRO A  88      88.230  94.450 142.690  1.00  0.00           H
ATOM   1179  C   PRO A  88      86.840  97.410 142.630  1.00  0.00           C
ATOM   1180  O   PRO A  88      88.100  97.280 142.630  1.00  0.00           O
ATOM   1181  N   ARG A  89      86.280  98.640 142.820  1.00  0.00           N
ATOM   1182  HN  ARG A  89      85.290  98.750 142.800  1.00  0.00           H
ATOM   1183  CA  ARG A  89      87.080  99.910 142.880  1.00  0.00           C
ATOM   1184  HA  ARG A  89      88.100  99.620 143.070  1.00  0.00           H
ATOM   1185  CB  ARG A  89      86.810 100.680 141.510  1.00  0.00           C
ATOM   1186  HB1 ARG A  89      85.760 101.030 141.510  1.00  0.00           H
ATOM   1187  HB2 ARG A  89      87.400 101.630 141.480  1.00  0.00           H
ATOM   1188  CG  ARG A  89      87.090  99.830 140.290  1.00  0.00           C
ATOM   1189  HG1 ARG A  89      86.300  99.070 140.080  1.00  0.00           H
ATOM   1190  HG2 ARG A  89      88.040  99.320 140.560  1.00  0.00           H
ATOM   1191  CD  ARG A  89      87.280 100.700 139.080  1.00  0.00           C
ATOM   1192  HD1 ARG A  89      88.230 101.260 139.140  1.00  0.00           H
ATOM   1193  HD2 ARG A  89      86.320 101.230 138.900  1.00  0.00           H
ATOM   1194  NE  ARG A  89      87.480  99.750 137.950  1.00  0.00           N
ATOM   1195  HE  ARG A  89      87.490  98.780 138.180  1.00  0.00           H
ATOM   1196  CZ  ARG A  89      87.650 100.180 136.730  1.00  0.00           C
ATOM   1197  NH1 ARG A  89      87.640 101.480 136.470  1.00  0.00           N
ATOM   1198 HH11 ARG A  89      87.730 101.790 135.530  1.00  0.00           H
ATOM   1199 HH12 ARG A  89      87.820 102.180 137.160  1.00  0.00           H
ATOM   1200  NH2 ARG A  89      87.930  99.400 135.690  1.00  0.00           N
ATOM   1201 HH21 ARG A  89      88.280  99.760 134.830  1.00  0.00           H
ATOM   1202 HH22 ARG A  89      87.790  98.430 135.900  1.00  0.00           H
ATOM   1203  C   ARG A  89      86.720 100.820 143.960  1.00  0.00           C
ATOM   1204  O   ARG A  89      85.660 100.890 144.500  1.00  0.00           O
ATOM   1205  N   TYR A  90      87.690 101.750 144.280  1.00  0.00           N
ATOM   1206  HN  TYR A  90      88.590 101.850 143.870  1.00  0.00           H
ATOM   1207  CA  TYR A  90      87.430 102.860 145.190  1.00  0.00           C
ATOM   1208  HA  TYR A  90      86.950 102.440 146.060  1.00  0.00           H
ATOM   1209  CB  TYR A  90      88.720 103.710 145.420  1.00  0.00           C
ATOM   1210  HB1 TYR A  90      88.860 104.010 144.360  1.00  0.00           H
ATOM   1211  HB2 TYR A  90      88.470 104.620 146.010  1.00  0.00           H
ATOM   1212  CG  TYR A  90      89.880 102.970 145.920  1.00  0.00           C
ATOM   1213  CD1 TYR A  90      89.840 102.260 147.110  1.00  0.00           C
ATOM   1214  HD1 TYR A  90      88.940 102.230 147.700  1.00  0.00           H
ATOM   1215  CE1 TYR A  90      91.010 101.640 147.580  1.00  0.00           C
ATOM   1216  HE1 TYR A  90      91.020 101.120 148.520  1.00  0.00           H
ATOM   1217  CZ  TYR A  90      92.120 101.550 146.780  1.00  0.00           C
ATOM   1218  OH  TYR A  90      93.210 100.730 147.090  1.00  0.00           O
ATOM   1219  HH  TYR A  90      93.760 100.640 146.300  1.00  0.00           H
ATOM   1220  CD2 TYR A  90      91.110 103.070 145.210  1.00  0.00           C
ATOM   1221  HD2 TYR A  90      91.140 103.580 144.260  1.00  0.00           H
ATOM   1222  CE2 TYR A  90      92.160 102.300 145.580  1.00  0.00           C
ATOM   1223  HE2 TYR A  90      93.060 102.290 144.980  1.00  0.00           H
ATOM   1224  C   TYR A  90      86.330 103.810 144.610  1.00  0.00           C
ATOM   1225  O   TYR A  90      86.270 103.950 143.390  1.00  0.00           O
ATOM   1226  N   PHE A  91      85.540 104.440 145.490  1.00  0.00           N
ATOM   1227  HN  PHE A  91      85.690 104.190 146.440  1.00  0.00           H
ATOM   1228  CA  PHE A  91      84.600 105.440 145.010  1.00  0.00           C
ATOM   1229  HA  PHE A  91      85.040 105.930 144.160  1.00  0.00           H
ATOM   1230  CB  PHE A  91      83.220 104.920 144.630  1.00  0.00           C
ATOM   1231  HB1 PHE A  91      82.820 105.680 143.930  1.00  0.00           H
ATOM   1232  HB2 PHE A  91      83.330 103.960 144.080  1.00  0.00           H
ATOM   1233  CG  PHE A  91      82.250 104.640 145.790  1.00  0.00           C
ATOM   1234  CD1 PHE A  91      82.370 103.450 146.510  1.00  0.00           C
ATOM   1235  HD1 PHE A  91      83.270 102.870 146.380  1.00  0.00           H
ATOM   1236  CE1 PHE A  91      81.490 103.150 147.560  1.00  0.00           C
ATOM   1237  HE1 PHE A  91      81.710 102.380 148.280  1.00  0.00           H
ATOM   1238  CZ  PHE A  91      80.370 103.950 147.790  1.00  0.00           C
ATOM   1239  HZ  PHE A  91      79.820 103.560 148.620  1.00  0.00           H
ATOM   1240  CD2 PHE A  91      81.090 105.430 146.000  1.00  0.00           C
ATOM   1241  HD2 PHE A  91      80.990 106.350 145.430  1.00  0.00           H
ATOM   1242  CE2 PHE A  91      80.120 105.080 146.950  1.00  0.00           C
ATOM   1243  HE2 PHE A  91      79.240 105.700 147.070  1.00  0.00           H
ATOM   1244  C   PHE A  91      84.570 106.540 146.090  1.00  0.00           C
ATOM   1245  O   PHE A  91      84.740 106.280 147.290  1.00  0.00           O
ATOM   1246  N   PHE A  92      84.240 107.780 145.580  1.00  0.00           N
ATOM   1247  HN  PHE A  92      84.190 107.880 144.590  1.00  0.00           H
ATOM   1248  CA  PHE A  92      83.930 109.060 146.280  1.00  0.00           C
ATOM   1249  HA  PHE A  92      83.780 108.850 147.330  1.00  0.00           H
ATOM   1250  CB  PHE A  92      85.050 110.090 146.020  1.00  0.00           C
ATOM   1251  HB1 PHE A  92      85.980 109.660 146.470  1.00  0.00           H
ATOM   1252  HB2 PHE A  92      85.280 110.160 144.930  1.00  0.00           H
ATOM   1253  CG  PHE A  92      84.930 111.540 146.540  1.00  0.00           C
ATOM   1254  CD1 PHE A  92      84.080 111.870 147.630  1.00  0.00           C
ATOM   1255  HD1 PHE A  92      83.530 111.110 148.170  1.00  0.00           H
ATOM   1256  CE1 PHE A  92      84.130 113.200 148.240  1.00  0.00           C
ATOM   1257  HE1 PHE A  92      83.670 113.350 149.200  1.00  0.00           H
ATOM   1258  CZ  PHE A  92      84.820 114.190 147.530  1.00  0.00           C
ATOM   1259  HZ  PHE A  92      84.890 115.210 147.890  1.00  0.00           H
ATOM   1260  CD2 PHE A  92      85.710 112.480 145.990  1.00  0.00           C
ATOM   1261  HD2 PHE A  92      86.460 112.350 145.230  1.00  0.00           H
ATOM   1262  CE2 PHE A  92      85.650 113.800 146.420  1.00  0.00           C
ATOM   1263  HE2 PHE A  92      86.300 114.560 146.010  1.00  0.00           H
ATOM   1264  C   PHE A  92      82.620 109.570 145.690  1.00  0.00           C
ATOM   1265  O   PHE A  92      82.530 109.900 144.510  1.00  0.00           O
ATOM   1266  N   SER A  93      81.610 109.570 146.530  1.00  0.00           N
ATOM   1267  HN  SER A  93      81.860 109.430 147.490  1.00  0.00           H
ATOM   1268  CA  SER A  93      80.260 110.060 146.210  1.00  0.00           C
ATOM   1269  HA  SER A  93      80.240 110.300 145.160  1.00  0.00           H
ATOM   1270  CB  SER A  93      79.240 108.940 146.490  1.00  0.00           C
ATOM   1271  HB1 SER A  93      79.510 108.030 145.920  1.00  0.00           H
ATOM   1272  HB2 SER A  93      78.260 109.230 146.050  1.00  0.00           H
ATOM   1273  OG  SER A  93      78.990 108.760 147.850  1.00  0.00           O
ATOM   1274  HG1 SER A  93      79.820 108.620 148.300  1.00  0.00           H
ATOM   1275  C   SER A  93      79.970 111.380 146.970  1.00  0.00           C
ATOM   1276  O   SER A  93      80.340 111.540 148.140  1.00  0.00           O
ATOM   1277  N   LEU A  94      79.240 112.290 146.340  1.00  0.00           N
ATOM   1278  HN  LEU A  94      78.860 112.180 145.420  1.00  0.00           H
ATOM   1279  CA  LEU A  94      78.870 113.560 146.930  1.00  0.00           C
ATOM   1280  HA  LEU A  94      78.750 113.480 148.000  1.00  0.00           H
ATOM   1281  CB  LEU A  94      79.940 114.650 146.550  1.00  0.00           C
ATOM   1282  HB1 LEU A  94      80.930 114.430 147.000  1.00  0.00           H
ATOM   1283  HB2 LEU A  94      80.090 114.620 145.450  1.00  0.00           H
ATOM   1284  CG  LEU A  94      79.610 116.110 147.050  1.00  0.00           C
ATOM   1285  HG  LEU A  94      78.570 116.390 146.780  1.00  0.00           H
ATOM   1286  CD1 LEU A  94      79.500 116.280 148.580  1.00  0.00           C
ATOM   1287 HD11 LEU A  94      79.090 117.280 148.820  1.00  0.00           H
ATOM   1288 HD12 LEU A  94      78.730 115.600 149.010  1.00  0.00           H
ATOM   1289 HD13 LEU A  94      80.500 116.210 149.050  1.00  0.00           H
ATOM   1290  CD2 LEU A  94      80.580 117.160 146.590  1.00  0.00           C
ATOM   1291 HD21 LEU A  94      80.240 118.200 146.780  1.00  0.00           H
ATOM   1292 HD22 LEU A  94      81.580 116.990 147.020  1.00  0.00           H
ATOM   1293 HD23 LEU A  94      80.590 117.200 145.480  1.00  0.00           H
ATOM   1294  C   LEU A  94      77.540 113.960 146.450  1.00  0.00           C
ATOM   1295  O   LEU A  94      77.220 113.980 145.220  1.00  0.00           O
ATOM   1296  N   LYS A  95      76.680 114.290 147.410  1.00  0.00           N
ATOM   1297  HN  LYS A  95      77.000 114.100 148.340  1.00  0.00           H
ATOM   1298  CA  LYS A  95      75.330 114.770 147.210  1.00  0.00           C
ATOM   1299  HA  LYS A  95      75.240 115.190 146.220  1.00  0.00           H
ATOM   1300  CB  LYS A  95      74.230 113.640 147.340  1.00  0.00           C
ATOM   1301  HB1 LYS A  95      74.480 112.820 146.640  1.00  0.00           H
ATOM   1302  HB2 LYS A  95      74.130 113.170 148.340  1.00  0.00           H
ATOM   1303  CG  LYS A  95      72.920 114.180 146.890  1.00  0.00           C
ATOM   1304  HG1 LYS A  95      72.990 114.780 145.960  1.00  0.00           H
ATOM   1305  HG2 LYS A  95      72.600 114.930 147.640  1.00  0.00           H
ATOM   1306  CD  LYS A  95      71.780 113.150 146.920  1.00  0.00           C
ATOM   1307  HD1 LYS A  95      71.900 112.550 147.840  1.00  0.00           H
ATOM   1308  HD2 LYS A  95      72.040 112.540 146.030  1.00  0.00           H
ATOM   1309  CE  LYS A  95      70.270 113.720 146.700  1.00  0.00           C
ATOM   1310  HE1 LYS A  95      70.320 114.400 145.830  1.00  0.00           H
ATOM   1311  HE2 LYS A  95      69.920 114.340 147.560  1.00  0.00           H
ATOM   1312  NZ  LYS A  95      69.410 112.630 146.430  1.00  0.00           N
ATOM   1313  HZ1 LYS A  95      69.850 112.010 145.720  1.00  0.00           H
ATOM   1314  HZ2 LYS A  95      69.170 112.110 147.310  1.00  0.00           H
ATOM   1315  HZ3 LYS A  95      68.570 113.040 145.980  1.00  0.00           H
ATOM   1316  C   LYS A  95      75.150 115.960 148.180  1.00  0.00           C
ATOM   1317  O   LYS A  95      75.050 115.730 149.410  1.00  0.00           O
ATOM   1318  N   THR A  96      75.170 117.190 147.760  1.00  0.00           N
ATOM   1319  HN  THR A  96      75.340 117.410 146.800  1.00  0.00           H
ATOM   1320  CA  THR A  96      74.850 118.300 148.660  1.00  0.00           C
ATOM   1321  HA  THR A  96      75.290 118.060 149.610  1.00  0.00           H
ATOM   1322  CB  THR A  96      75.260 119.730 148.220  1.00  0.00           C
ATOM   1323  HB  THR A  96      75.420 120.380 149.110  1.00  0.00           H
ATOM   1324  OG1 THR A  96      74.330 120.340 147.380  1.00  0.00           O
ATOM   1325  HG1 THR A  96      74.500 121.280 147.350  1.00  0.00           H
ATOM   1326  CG2 THR A  96      76.540 119.600 147.440  1.00  0.00           C
ATOM   1327 HG21 THR A  96      76.280 119.180 146.450  1.00  0.00           H
ATOM   1328 HG22 THR A  96      77.070 120.570 147.290  1.00  0.00           H
ATOM   1329 HG23 THR A  96      77.260 118.920 147.950  1.00  0.00           H
ATOM   1330  C   THR A  96      73.330 118.320 149.030  1.00  0.00           C
ATOM   1331  O   THR A  96      72.480 117.620 148.510  1.00  0.00           O
ATOM   1332  N   ASP A  97      72.990 119.140 150.040  1.00  0.00           N
ATOM   1333  HN  ASP A  97      73.680 119.660 150.550  1.00  0.00           H
ATOM   1334  CA  ASP A  97      71.610 119.300 150.420  1.00  0.00           C
ATOM   1335  HA  ASP A  97      71.270 118.280 150.550  1.00  0.00           H
ATOM   1336  CB  ASP A  97      71.520 119.970 151.820  1.00  0.00           C
ATOM   1337  HB1 ASP A  97      72.180 120.860 151.910  1.00  0.00           H
ATOM   1338  HB2 ASP A  97      70.520 120.340 152.130  1.00  0.00           H
ATOM   1339  CG  ASP A  97      71.930 118.980 152.980  1.00  0.00           C
ATOM   1340  OD1 ASP A  97      72.450 117.890 152.770  1.00  0.00           O
ATOM   1341  OD2 ASP A  97      71.700 119.460 154.120  1.00  0.00           O
ATOM   1342  C   ASP A  97      70.800 120.140 149.470  1.00  0.00           C
ATOM   1343  O   ASP A  97      69.590 120.200 149.610  1.00  0.00           O
ATOM   1344  N   ARG A  98      71.510 120.730 148.470  1.00  0.00           N
ATOM   1345  HN  ARG A  98      72.510 120.700 148.430  1.00  0.00           H
ATOM   1346  CA  ARG A  98      70.830 121.430 147.380  1.00  0.00           C
ATOM   1347  HA  ARG A  98      69.840 121.650 147.760  1.00  0.00           H
ATOM   1348  CB  ARG A  98      71.600 122.690 146.900  1.00  0.00           C
ATOM   1349  HB1 ARG A  98      72.510 122.410 146.330  1.00  0.00           H
ATOM   1350  HB2 ARG A  98      71.090 123.130 146.020  1.00  0.00           H
ATOM   1351  CG  ARG A  98      71.870 123.780 147.910  1.00  0.00           C
ATOM   1352  HG1 ARG A  98      72.480 123.340 148.720  1.00  0.00           H
ATOM   1353  HG2 ARG A  98      70.900 124.140 148.330  1.00  0.00           H
ATOM   1354  CD  ARG A  98      72.660 124.910 147.120  1.00  0.00           C
ATOM   1355  HD1 ARG A  98      72.100 125.300 146.250  1.00  0.00           H
ATOM   1356  HD2 ARG A  98      73.580 124.440 146.690  1.00  0.00           H
ATOM   1357  NE  ARG A  98      72.890 126.040 148.040  1.00  0.00           N
ATOM   1358  HE  ARG A  98      72.730 125.890 149.010  1.00  0.00           H
ATOM   1359  CZ  ARG A  98      73.750 127.080 147.740  1.00  0.00           C
ATOM   1360  NH1 ARG A  98      74.310 127.110 146.500  1.00  0.00           N
ATOM   1361 HH11 ARG A  98      74.710 127.980 146.200  1.00  0.00           H
ATOM   1362 HH12 ARG A  98      74.190 126.470 145.740  1.00  0.00           H
ATOM   1363  NH2 ARG A  98      73.900 128.150 148.540  1.00  0.00           N
ATOM   1364 HH21 ARG A  98      74.500 128.900 148.260  1.00  0.00           H
ATOM   1365 HH22 ARG A  98      73.390 128.280 149.390  1.00  0.00           H
ATOM   1366  C   ARG A  98      70.600 120.600 146.140  1.00  0.00           C
ATOM   1367  O   ARG A  98      69.860 121.020 145.250  1.00  0.00           O
ATOM   1368  N   ALA A  99      71.220 119.460 146.010  1.00  0.00           N
ATOM   1369  HN  ALA A  99      71.750 119.160 146.800  1.00  0.00           H
ATOM   1370  CA  ALA A  99      71.220 118.710 144.760  1.00  0.00           C
ATOM   1371  HA  ALA A  99      71.110 119.450 143.980  1.00  0.00           H
ATOM   1372  CB  ALA A  99      72.510 117.890 144.720  1.00  0.00           C
ATOM   1373  HB1 ALA A  99      73.310 118.650 144.710  1.00  0.00           H
ATOM   1374  HB2 ALA A  99      72.490 117.220 145.610  1.00  0.00           H
ATOM   1375  HB3 ALA A  99      72.670 117.180 143.880  1.00  0.00           H
ATOM   1376  C   ALA A  99      70.120 117.730 144.710  1.00  0.00           C
ATOM   1377  O   ALA A  99      69.490 117.370 145.720  1.00  0.00           O
ATOM   1378  N   ARG A 100      69.690 117.330 143.450  1.00  0.00           N
ATOM   1379  HN  ARG A 100      70.130 117.790 142.690  1.00  0.00           H
ATOM   1380  CA  ARG A 100      68.730 116.310 143.220  1.00  0.00           C
ATOM   1381  HA  ARG A 100      68.010 116.240 144.030  1.00  0.00           H
ATOM   1382  CB  ARG A 100      67.960 116.500 141.870  1.00  0.00           C
ATOM   1383  HB1 ARG A 100      68.760 116.730 141.140  1.00  0.00           H
ATOM   1384  HB2 ARG A 100      67.470 115.540 141.600  1.00  0.00           H
ATOM   1385  CG  ARG A 100      66.900 117.670 141.770  1.00  0.00           C
ATOM   1386  HG1 ARG A 100      66.430 117.580 140.770  1.00  0.00           H
ATOM   1387  HG2 ARG A 100      67.480 118.620 141.820  1.00  0.00           H
ATOM   1388  CD  ARG A 100      65.800 117.660 142.810  1.00  0.00           C
ATOM   1389  HD1 ARG A 100      66.310 117.570 143.790  1.00  0.00           H
ATOM   1390  HD2 ARG A 100      65.100 116.800 142.740  1.00  0.00           H
ATOM   1391  NE  ARG A 100      65.110 118.980 142.780  1.00  0.00           N
ATOM   1392  HE  ARG A 100      65.060 119.500 141.930  1.00  0.00           H
ATOM   1393  CZ  ARG A 100      64.330 119.460 143.770  1.00  0.00           C
ATOM   1394  NH1 ARG A 100      63.940 118.730 144.780  1.00  0.00           N
ATOM   1395 HH11 ARG A 100      63.150 119.160 145.230  1.00  0.00           H
ATOM   1396 HH12 ARG A 100      63.980 117.740 144.840  1.00  0.00           H
ATOM   1397  NH2 ARG A 100      63.870 120.640 143.740  1.00  0.00           N
ATOM   1398 HH21 ARG A 100      63.460 121.060 144.550  1.00  0.00           H
ATOM   1399 HH22 ARG A 100      64.100 121.280 143.000  1.00  0.00           H
ATOM   1400  C   ARG A 100      69.440 114.960 143.080  1.00  0.00           C
ATOM   1401  O   ARG A 100      68.930 113.910 143.420  1.00  0.00           O
ATOM   1402  N   GLN A 101      70.760 114.960 142.620  1.00  0.00           N
ATOM   1403  HN  GLN A 101      71.090 115.870 142.380  1.00  0.00           H
ATOM   1404  CA  GLN A 101      71.500 113.800 142.140  1.00  0.00           C
ATOM   1405  HA  GLN A 101      70.880 112.920 142.290  1.00  0.00           H
ATOM   1406  CB  GLN A 101      71.900 113.890 140.590  1.00  0.00           C
ATOM   1407  HB1 GLN A 101      72.660 114.680 140.450  1.00  0.00           H
ATOM   1408  HB2 GLN A 101      72.370 112.890 140.470  1.00  0.00           H
ATOM   1409  CG  GLN A 101      70.690 114.160 139.800  1.00  0.00           C
ATOM   1410  HG1 GLN A 101      70.980 114.470 138.770  1.00  0.00           H
ATOM   1411  HG2 GLN A 101      70.060 115.040 140.040  1.00  0.00           H
ATOM   1412  CD  GLN A 101      69.650 112.990 139.730  1.00  0.00           C
ATOM   1413  OE1 GLN A 101      68.520 112.990 140.200  1.00  0.00           O
ATOM   1414  NE2 GLN A 101      70.110 111.870 139.170  1.00  0.00           N
ATOM   1415 HE21 GLN A 101      71.040 111.980 138.800  1.00  0.00           H
ATOM   1416 HE22 GLN A 101      69.720 110.990 139.420  1.00  0.00           H
ATOM   1417  C   GLN A 101      72.790 113.600 143.010  1.00  0.00           C
ATOM   1418  O   GLN A 101      73.400 114.580 143.380  1.00  0.00           O
ATOM   1419  N   VAL A 102      73.230 112.320 143.350  1.00  0.00           N
ATOM   1420  HN  VAL A 102      72.700 111.510 143.100  1.00  0.00           H
ATOM   1421  CA  VAL A 102      74.570 111.950 143.810  1.00  0.00           C
ATOM   1422  HA  VAL A 102      74.950 112.790 144.380  1.00  0.00           H
ATOM   1423  CB  VAL A 102      74.540 110.750 144.690  1.00  0.00           C
ATOM   1424  HB  VAL A 102      73.870 111.090 145.510  1.00  0.00           H
ATOM   1425  CG1 VAL A 102      73.960 109.480 144.020  1.00  0.00           C
ATOM   1426 HG11 VAL A 102      72.960 109.620 143.560  1.00  0.00           H
ATOM   1427 HG12 VAL A 102      74.670 109.230 143.200  1.00  0.00           H
ATOM   1428 HG13 VAL A 102      73.850 108.690 144.790  1.00  0.00           H
ATOM   1429  CG2 VAL A 102      76.040 110.320 145.080  1.00  0.00           C
ATOM   1430 HG21 VAL A 102      76.130 109.370 145.650  1.00  0.00           H
ATOM   1431 HG22 VAL A 102      76.660 110.130 144.180  1.00  0.00           H
ATOM   1432 HG23 VAL A 102      76.510 111.140 145.670  1.00  0.00           H
ATOM   1433  C   VAL A 102      75.610 111.920 142.780  1.00  0.00           C
ATOM   1434  O   VAL A 102      75.440 111.210 141.770  1.00  0.00           O
ATOM   1435  N   THR A 103      76.670 112.720 142.860  1.00  0.00           N
ATOM   1436  HN  THR A 103      76.870 113.390 143.570  1.00  0.00           H
ATOM   1437  CA  THR A 103      77.830 112.610 141.930  1.00  0.00           C
ATOM   1438  HA  THR A 103      77.460 112.380 140.940  1.00  0.00           H
ATOM   1439  CB  THR A 103      78.700 113.880 141.710  1.00  0.00           C
ATOM   1440  HB  THR A 103      78.930 114.230 142.730  1.00  0.00           H
ATOM   1441  OG1 THR A 103      77.890 114.860 141.120  1.00  0.00           O
ATOM   1442  HG1 THR A 103      77.410 114.390 140.430  1.00  0.00           H
ATOM   1443  CG2 THR A 103      79.780 113.540 140.690  1.00  0.00           C
ATOM   1444 HG21 THR A 103      79.250 113.190 139.780  1.00  0.00           H
ATOM   1445 HG22 THR A 103      80.260 114.480 140.340  1.00  0.00           H
ATOM   1446 HG23 THR A 103      80.520 112.740 140.920  1.00  0.00           H
ATOM   1447  C   THR A 103      78.780 111.570 142.520  1.00  0.00           C
ATOM   1448  O   THR A 103      79.110 111.650 143.680  1.00  0.00           O
ATOM   1449  N   THR A 104      79.230 110.590 141.720  1.00  0.00           N
ATOM   1450  HN  THR A 104      78.840 110.550 140.800  1.00  0.00           H
ATOM   1451  CA  THR A 104      80.120 109.460 142.130  1.00  0.00           C
ATOM   1452  HA  THR A 104      80.440 109.710 143.130  1.00  0.00           H
ATOM   1453  CB  THR A 104      79.450 108.030 142.120  1.00  0.00           C
ATOM   1454  HB  THR A 104      79.240 107.850 141.050  1.00  0.00           H
ATOM   1455  OG1 THR A 104      78.330 108.030 143.030  1.00  0.00           O
ATOM   1456  HG1 THR A 104      77.580 108.380 142.540  1.00  0.00           H
ATOM   1457  CG2 THR A 104      80.340 106.950 142.770  1.00  0.00           C
ATOM   1458 HG21 THR A 104      79.700 106.060 142.640  1.00  0.00           H
ATOM   1459 HG22 THR A 104      81.250 106.880 142.140  1.00  0.00           H
ATOM   1460 HG23 THR A 104      80.700 107.250 143.780  1.00  0.00           H
ATOM   1461  C   THR A 104      81.300 109.370 141.150  1.00  0.00           C
ATOM   1462  O   THR A 104      81.120 109.620 139.960  1.00  0.00           O
ATOM   1463  N   ILE A 105      82.490 109.110 141.650  1.00  0.00           N
ATOM   1464  HN  ILE A 105      82.680 108.980 142.620  1.00  0.00           H
ATOM   1465  CA  ILE A 105      83.670 109.070 140.890  1.00  0.00           C
ATOM   1466  HA  ILE A 105      83.470 108.690 139.900  1.00  0.00           H
ATOM   1467  CB  ILE A 105      84.490 110.390 140.910  1.00  0.00           C
ATOM   1468  HB  ILE A 105      85.340 110.240 140.210  1.00  0.00           H
ATOM   1469  CG2 ILE A 105      83.600 111.450 140.190  1.00  0.00           C
ATOM   1470 HG21 ILE A 105      83.160 111.110 139.240  1.00  0.00           H
ATOM   1471 HG22 ILE A 105      82.830 111.920 140.840  1.00  0.00           H
ATOM   1472 HG23 ILE A 105      84.240 112.330 139.960  1.00  0.00           H
ATOM   1473  CG1 ILE A 105      85.110 110.750 142.290  1.00  0.00           C
ATOM   1474 HG11 ILE A 105      85.720 109.900 142.650  1.00  0.00           H
ATOM   1475 HG12 ILE A 105      84.310 111.130 142.960  1.00  0.00           H
ATOM   1476  CD  ILE A 105      86.040 111.980 142.100  1.00  0.00           C
ATOM   1477  HD1 ILE A 105      86.350 112.250 143.130  1.00  0.00           H
ATOM   1478  HD2 ILE A 105      86.910 111.810 141.430  1.00  0.00           H
ATOM   1479  HD3 ILE A 105      85.420 112.870 141.810  1.00  0.00           H
ATOM   1480  C   ILE A 105      84.600 108.020 141.410  1.00  0.00           C
ATOM   1481  O   ILE A 105      84.530 107.590 142.550  1.00  0.00           O
ATOM   1482  N   ASN A 106      85.270 107.280 140.460  1.00  0.00           N
ATOM   1483  HN  ASN A 106      85.320 107.670 139.550  1.00  0.00           H
ATOM   1484  CA  ASN A 106      85.860 105.990 140.570  1.00  0.00           C
ATOM   1485  HA  ASN A 106      85.780 105.590 141.570  1.00  0.00           H
ATOM   1486  CB  ASN A 106      85.090 104.970 139.620  1.00  0.00           C
ATOM   1487  HB1 ASN A 106      85.070 105.290 138.560  1.00  0.00           H
ATOM   1488  HB2 ASN A 106      85.540 103.960 139.520  1.00  0.00           H
ATOM   1489  CG  ASN A 106      83.620 104.790 140.010  1.00  0.00           C
ATOM   1490  OD1 ASN A 106      82.740 105.280 139.250  1.00  0.00           O
ATOM   1491  ND2 ASN A 106      83.450 104.120 141.170  1.00  0.00           N
ATOM   1492 HD21 ASN A 106      84.190 103.840 141.780  1.00  0.00           H
ATOM   1493 HD22 ASN A 106      82.510 103.810 141.270  1.00  0.00           H
ATOM   1494  C   ASN A 106      87.250 105.920 140.140  1.00  0.00           C
ATOM   1495  O   ASN A 106      87.760 106.560 139.230  1.00  0.00           O
ATOM   1496  N   ALA A 107      87.970 104.980 140.780  1.00  0.00           N
ATOM   1497  HN  ALA A 107      87.710 104.390 141.530  1.00  0.00           H
ATOM   1498  CA  ALA A 107      89.380 104.610 140.370  1.00  0.00           C
ATOM   1499  HA  ALA A 107      89.860 105.570 140.260  1.00  0.00           H
ATOM   1500  CB  ALA A 107      90.030 103.640 141.380  1.00  0.00           C
ATOM   1501  HB1 ALA A 107      91.090 103.470 141.120  1.00  0.00           H
ATOM   1502  HB2 ALA A 107      89.910 104.180 142.350  1.00  0.00           H
ATOM   1503  HB3 ALA A 107      89.480 102.680 141.390  1.00  0.00           H
ATOM   1504  C   ALA A 107      89.460 103.980 139.000  1.00  0.00           C
ATOM   1505  O   ALA A 107      88.470 103.530 138.440  1.00  0.00           O
ATOM   1506  N   HIS A 108      90.660 104.040 138.440  1.00  0.00           N
ATOM   1507  HN  HIS A 108      91.500 104.300 138.910  1.00  0.00           H
ATOM   1508  CA  HIS A 108      90.680 103.590 137.030  1.00  0.00           C
ATOM   1509  HA  HIS A 108      89.720 103.780 136.570  1.00  0.00           H
ATOM   1510  CB  HIS A 108      91.810 104.400 136.340  1.00  0.00           C
ATOM   1511  HB1 HIS A 108      91.610 104.340 135.250  1.00  0.00           H
ATOM   1512  HB2 HIS A 108      91.640 105.450 136.650  1.00  0.00           H
ATOM   1513  ND1 HIS A 108      93.940 104.000 137.690  1.00  0.00           N
ATOM   1514  CG  HIS A 108      93.230 103.830 136.550  1.00  0.00           C
ATOM   1515  CE1 HIS A 108      95.070 103.290 137.460  1.00  0.00           C
ATOM   1516  HE1 HIS A 108      96.010 103.330 138.000  1.00  0.00           H
ATOM   1517  NE2 HIS A 108      95.000 102.670 136.260  1.00  0.00           N
ATOM   1518  HE2 HIS A 108      95.560 101.900 135.960  1.00  0.00           H
ATOM   1519  CD2 HIS A 108      93.890 103.080 135.650  1.00  0.00           C
ATOM   1520  HD2 HIS A 108      93.610 102.890 134.630  1.00  0.00           H
ATOM   1521  C   HIS A 108      90.980 102.060 136.880  1.00  0.00           C
ATOM   1522  O   HIS A 108      90.950 101.520 135.810  1.00  0.00           O
ATOM   1523  N   ARG A 109      91.330 101.470 137.970  1.00  0.00           N
ATOM   1524  HN  ARG A 109      91.370 101.900 138.870  1.00  0.00           H
ATOM   1525  CA  ARG A 109      91.740 100.090 138.030  1.00  0.00           C
ATOM   1526  HA  ARG A 109      91.320  99.590 137.170  1.00  0.00           H
ATOM   1527  CB  ARG A 109      93.300 100.070 137.940  1.00  0.00           C
ATOM   1528  HB1 ARG A 109      93.520 100.440 136.920  1.00  0.00           H
ATOM   1529  HB2 ARG A 109      93.790 100.890 138.510  1.00  0.00           H
ATOM   1530  CG  ARG A 109      94.140  98.820 138.400  1.00  0.00           C
ATOM   1531  HG1 ARG A 109      93.610  98.010 137.860  1.00  0.00           H
ATOM   1532  HG2 ARG A 109      94.210  98.740 139.510  1.00  0.00           H
ATOM   1533  CD  ARG A 109      95.580  98.850 137.900  1.00  0.00           C
ATOM   1534  HD1 ARG A 109      96.180  99.690 138.320  1.00  0.00           H
ATOM   1535  HD2 ARG A 109      95.610  98.780 136.790  1.00  0.00           H
ATOM   1536  NE  ARG A 109      96.020  97.520 138.370  1.00  0.00           N
ATOM   1537  HE  ARG A 109      95.390  96.910 138.840  1.00  0.00           H
ATOM   1538  CZ  ARG A 109      97.230  97.010 138.140  1.00  0.00           C
ATOM   1539  NH1 ARG A 109      98.330  97.680 137.740  1.00  0.00           N
ATOM   1540 HH11 ARG A 109      99.180  97.160 137.700  1.00  0.00           H
ATOM   1541 HH12 ARG A 109      98.260  98.660 137.910  1.00  0.00           H
ATOM   1542  NH2 ARG A 109      97.330  95.720 138.280  1.00  0.00           N
ATOM   1543 HH21 ARG A 109      98.240  95.350 138.470  1.00  0.00           H
ATOM   1544 HH22 ARG A 109      96.520  95.270 138.640  1.00  0.00           H
ATOM   1545  C   ARG A 109      91.140  99.450 139.230  1.00  0.00           C
ATOM   1546  O   ARG A 109      90.680 100.100 140.190  1.00  0.00           O
ATOM   1547  N   SER A 110      91.000  98.100 139.260  1.00  0.00           N
ATOM   1548  HN  SER A 110      91.040  97.530 138.450  1.00  0.00           H
ATOM   1549  CA  SER A 110      90.580  97.340 140.460  1.00  0.00           C
ATOM   1550  HA  SER A 110      89.650  97.800 140.760  1.00  0.00           H
ATOM   1551  CB  SER A 110      90.290  95.840 140.190  1.00  0.00           C
ATOM   1552  HB1 SER A 110      89.550  95.820 139.360  1.00  0.00           H
ATOM   1553  HB2 SER A 110      89.830  95.340 141.070  1.00  0.00           H
ATOM   1554  OG  SER A 110      91.390  94.970 139.860  1.00  0.00           O
ATOM   1555  HG1 SER A 110      91.870  94.770 140.670  1.00  0.00           H
ATOM   1556  C   SER A 110      91.480  97.470 141.590  1.00  0.00           C
ATOM   1557  O   SER A 110      92.680  97.450 141.480  1.00  0.00           O
ATOM   1558  N   TYR A 111      90.910  97.540 142.860  1.00  0.00           N
ATOM   1559  HN  TYR A 111      89.920  97.570 142.910  1.00  0.00           H
ATOM   1560  CA  TYR A 111      91.620  97.830 144.090  1.00  0.00           C
ATOM   1561  HA  TYR A 111      92.070  98.810 143.960  1.00  0.00           H
ATOM   1562  CB  TYR A 111      90.660  98.040 145.350  1.00  0.00           C
ATOM   1563  HB1 TYR A 111      91.130  98.830 145.980  1.00  0.00           H
ATOM   1564  HB2 TYR A 111      89.740  98.560 145.010  1.00  0.00           H
ATOM   1565  CG  TYR A 111      90.300  96.790 146.110  1.00  0.00           C
ATOM   1566  CD1 TYR A 111      89.380  95.860 145.600  1.00  0.00           C
ATOM   1567  HD1 TYR A 111      89.040  95.940 144.580  1.00  0.00           H
ATOM   1568  CE1 TYR A 111      88.860  94.800 146.340  1.00  0.00           C
ATOM   1569  HE1 TYR A 111      88.230  94.030 145.910  1.00  0.00           H
ATOM   1570  CZ  TYR A 111      89.300  94.690 147.660  1.00  0.00           C
ATOM   1571  OH  TYR A 111      88.910  93.500 148.320  1.00  0.00           O
ATOM   1572  HH  TYR A 111      89.450  93.450 149.120  1.00  0.00           H
ATOM   1573  CD2 TYR A 111      90.660  96.720 147.450  1.00  0.00           C
ATOM   1574  HD2 TYR A 111      91.360  97.460 147.810  1.00  0.00           H
ATOM   1575  CE2 TYR A 111      90.190  95.660 148.180  1.00  0.00           C
ATOM   1576  HE2 TYR A 111      90.620  95.570 149.170  1.00  0.00           H
ATOM   1577  C   TYR A 111      92.770  96.870 144.320  1.00  0.00           C
ATOM   1578  O   TYR A 111      92.570  95.680 144.050  1.00  0.00           O
ATOM   1579  N   LEU A 112      93.950  97.310 144.740  1.00  0.00           N
ATOM   1580  HN  LEU A 112      94.100  98.230 145.070  1.00  0.00           H
ATOM   1581  CA  LEU A 112      95.030  96.420 145.010  1.00  0.00           C
ATOM   1582  HA  LEU A 112      95.090  95.700 144.210  1.00  0.00           H
ATOM   1583  CB  LEU A 112      96.330  97.250 145.090  1.00  0.00           C
ATOM   1584  HB1 LEU A 112      96.500  97.940 144.230  1.00  0.00           H
ATOM   1585  HB2 LEU A 112      96.110  97.940 145.930  1.00  0.00           H
ATOM   1586  CG  LEU A 112      97.680  96.540 145.300  1.00  0.00           C
ATOM   1587  HG  LEU A 112      97.630  96.110 146.320  1.00  0.00           H
ATOM   1588  CD1 LEU A 112      97.980  95.350 144.390  1.00  0.00           C
ATOM   1589 HD11 LEU A 112      97.290  94.490 144.520  1.00  0.00           H
ATOM   1590 HD12 LEU A 112      98.030  95.580 143.300  1.00  0.00           H
ATOM   1591 HD13 LEU A 112      99.030  95.030 144.540  1.00  0.00           H
ATOM   1592  CD2 LEU A 112      98.790  97.560 145.110  1.00  0.00           C
ATOM   1593 HD21 LEU A 112      99.760  97.160 145.470  1.00  0.00           H
ATOM   1594 HD22 LEU A 112      98.830  98.000 144.080  1.00  0.00           H
ATOM   1595 HD23 LEU A 112      98.580  98.450 145.740  1.00  0.00           H
ATOM   1596  C   LEU A 112      94.790  95.700 146.300  1.00  0.00           C
ATOM   1597  O   LEU A 112      94.600  96.420 147.300  1.00  0.00           O
ATOM   1598  N   PRO A 113      94.740  94.370 146.570  1.00  0.00           N
ATOM   1599  CD  PRO A 113      94.640  93.370 145.540  1.00  0.00           C
ATOM   1600  HD1 PRO A 113      95.510  93.380 144.850  1.00  0.00           H
ATOM   1601  HD2 PRO A 113      93.700  93.630 145.000  1.00  0.00           H
ATOM   1602  CA  PRO A 113      94.330  93.790 147.880  1.00  0.00           C
ATOM   1603  HA  PRO A 113      93.680  94.410 148.490  1.00  0.00           H
ATOM   1604  CB  PRO A 113      93.780  92.380 147.570  1.00  0.00           C
ATOM   1605  HB1 PRO A 113      94.030  91.630 148.350  1.00  0.00           H
ATOM   1606  HB2 PRO A 113      92.720  92.440 147.240  1.00  0.00           H
ATOM   1607  CG  PRO A 113      94.520  92.020 146.250  1.00  0.00           C
ATOM   1608  HG1 PRO A 113      93.960  91.310 145.600  1.00  0.00           H
ATOM   1609  HG2 PRO A 113      95.540  91.600 146.410  1.00  0.00           H
ATOM   1610  C   PRO A 113      95.600  93.620 148.680  1.00  0.00           C
ATOM   1611  O   PRO A 113      96.640  93.170 148.150  1.00  0.00           O
ATOM   1612  N   GLY A 114      95.580  93.890 150.020  1.00  0.00           N
ATOM   1613  HN  GLY A 114      94.730  94.200 150.430  1.00  0.00           H
ATOM   1614  CA  GLY A 114      96.650  93.700 151.000  1.00  0.00           C
ATOM   1615  HA1 GLY A 114      96.820  92.640 150.880  1.00  0.00           H
ATOM   1616  HA2 GLY A 114      96.180  94.140 151.870  1.00  0.00           H
ATOM   1617  C   GLY A 114      97.890  94.440 150.820  1.00  0.00           C
ATOM   1618  O   GLY A 114      98.900  93.760 150.860  1.00  0.00           O
ATOM   1619  N   GLN A 115      97.930  95.790 150.450  1.00  0.00           N
ATOM   1620  HN  GLN A 115      97.060  96.250 150.300  1.00  0.00           H
ATOM   1621  CA  GLN A 115      99.060  96.610 150.170  1.00  0.00           C
ATOM   1622  HA  GLN A 115      99.850  96.230 150.790  1.00  0.00           H
ATOM   1623  CB  GLN A 115      99.460  96.580 148.730  1.00  0.00           C
ATOM   1624  HB1 GLN A 115      99.710  95.510 148.560  1.00  0.00           H
ATOM   1625  HB2 GLN A 115      98.640  96.830 148.030  1.00  0.00           H
ATOM   1626  CG  GLN A 115     100.750  97.290 148.290  1.00  0.00           C
ATOM   1627  HG1 GLN A 115     100.540  98.340 148.000  1.00  0.00           H
ATOM   1628  HG2 GLN A 115     101.160  97.000 147.300  1.00  0.00           H
ATOM   1629  CD  GLN A 115     101.790  97.220 149.400  1.00  0.00           C
ATOM   1630  OE1 GLN A 115     102.230  98.210 149.980  1.00  0.00           O
ATOM   1631  NE2 GLN A 115     102.280  95.970 149.680  1.00  0.00           N
ATOM   1632 HE21 GLN A 115     102.040  95.160 149.140  1.00  0.00           H
ATOM   1633 HE22 GLN A 115     103.030  96.000 150.330  1.00  0.00           H
ATOM   1634  C   GLN A 115      98.740  98.040 150.650  1.00  0.00           C
ATOM   1635  O   GLN A 115      97.570  98.310 150.780  1.00  0.00           O
ATOM   1636  N   TRP A 116      99.700  98.870 151.060  1.00  0.00           N
ATOM   1637  HN  TRP A 116     100.680  98.690 150.960  1.00  0.00           H
ATOM   1638  CA  TRP A 116      99.490 100.210 151.470  1.00  0.00           C
ATOM   1639  HA  TRP A 116      98.700 100.230 152.220  1.00  0.00           H
ATOM   1640  CB  TRP A 116     100.730 100.850 152.260  1.00  0.00           C
ATOM   1641  HB1 TRP A 116     101.580 100.530 151.600  1.00  0.00           H
ATOM   1642  HB2 TRP A 116     100.690 101.960 152.230  1.00  0.00           H
ATOM   1643  CG  TRP A 116     100.820 100.500 153.740  1.00  0.00           C
ATOM   1644  CD1 TRP A 116     101.800  99.740 154.280  1.00  0.00           C
ATOM   1645  HD1 TRP A 116     102.650  99.420 153.710  1.00  0.00           H
ATOM   1646  NE1 TRP A 116     101.620  99.670 155.640  1.00  0.00           N
ATOM   1647  HE1 TRP A 116     102.230  99.360 156.340  1.00  0.00           H
ATOM   1648  CE2 TRP A 116     100.540 100.380 155.990  1.00  0.00           C
ATOM   1649  CD2 TRP A 116     100.040 100.940 154.800  1.00  0.00           C
ATOM   1650  CE3 TRP A 116      98.890 101.660 154.910  1.00  0.00           C
ATOM   1651  HE3 TRP A 116      98.530 102.230 154.060  1.00  0.00           H
ATOM   1652  CZ3 TRP A 116      98.240 101.690 156.180  1.00  0.00           C
ATOM   1653  HZ3 TRP A 116      97.350 102.300 156.270  1.00  0.00           H
ATOM   1654  CZ2 TRP A 116      99.870 100.400 157.220  1.00  0.00           C
ATOM   1655  HZ2 TRP A 116     100.290  99.810 158.020  1.00  0.00           H
ATOM   1656  CH2 TRP A 116      98.700 100.980 157.270  1.00  0.00           C
ATOM   1657  HH2 TRP A 116      98.100 101.030 158.170  1.00  0.00           H
ATOM   1658  C   TRP A 116      99.090 101.080 150.350  1.00  0.00           C
ATOM   1659  O   TRP A 116      99.880 101.350 149.430  1.00  0.00           O
ATOM   1660  N   VAL A 117      97.890 101.660 150.410  1.00  0.00           N
ATOM   1661  HN  VAL A 117      97.340 101.510 151.230  1.00  0.00           H
ATOM   1662  CA  VAL A 117      97.350 102.550 149.480  1.00  0.00           C
ATOM   1663  HA  VAL A 117      98.070 102.800 148.730  1.00  0.00           H
ATOM   1664  CB  VAL A 117      96.100 101.990 148.890  1.00  0.00           C
ATOM   1665  HB  VAL A 117      95.160 101.990 149.480  1.00  0.00           H
ATOM   1666  CG1 VAL A 117      95.750 102.850 147.670  1.00  0.00           C
ATOM   1667 HG11 VAL A 117      96.550 102.770 146.900  1.00  0.00           H
ATOM   1668 HG12 VAL A 117      94.810 102.630 147.120  1.00  0.00           H
ATOM   1669 HG13 VAL A 117      95.660 103.920 147.940  1.00  0.00           H
ATOM   1670  CG2 VAL A 117      96.420 100.530 148.390  1.00  0.00           C
ATOM   1671 HG21 VAL A 117      96.590  99.820 149.230  1.00  0.00           H
ATOM   1672 HG22 VAL A 117      95.520 100.170 147.850  1.00  0.00           H
ATOM   1673 HG23 VAL A 117      97.330 100.630 147.760  1.00  0.00           H
ATOM   1674  C   VAL A 117      97.110 103.810 150.350  1.00  0.00           C
ATOM   1675  O   VAL A 117      96.870 103.730 151.520  1.00  0.00           O
ATOM   1676  N   TYR A 118      97.340 105.040 149.870  1.00  0.00           N
ATOM   1677  HN  TYR A 118      97.630 105.160 148.920  1.00  0.00           H
ATOM   1678  CA  TYR A 118      96.890 106.260 150.420  1.00  0.00           C
ATOM   1679  HA  TYR A 118      96.510 106.130 151.420  1.00  0.00           H
ATOM   1680  CB  TYR A 118      98.080 107.290 150.340  1.00  0.00           C
ATOM   1681  HB1 TYR A 118      98.810 106.930 151.100  1.00  0.00           H
ATOM   1682  HB2 TYR A 118      98.660 107.170 149.390  1.00  0.00           H
ATOM   1683  CG  TYR A 118      97.820 108.770 150.620  1.00  0.00           C
ATOM   1684  CD1 TYR A 118      97.510 109.230 151.940  1.00  0.00           C
ATOM   1685  HD1 TYR A 118      97.460 108.460 152.690  1.00  0.00           H
ATOM   1686  CE1 TYR A 118      97.540 110.590 152.160  1.00  0.00           C
ATOM   1687  HE1 TYR A 118      97.300 110.970 153.150  1.00  0.00           H
ATOM   1688  CZ  TYR A 118      97.750 111.510 151.140  1.00  0.00           C
ATOM   1689  OH  TYR A 118      97.910 112.900 151.500  1.00  0.00           O
ATOM   1690  HH  TYR A 118      98.090 113.040 152.430  1.00  0.00           H
ATOM   1691  CD2 TYR A 118      98.010 109.670 149.550  1.00  0.00           C
ATOM   1692  HD2 TYR A 118      98.320 109.280 148.600  1.00  0.00           H
ATOM   1693  CE2 TYR A 118      97.950 111.080 149.810  1.00  0.00           C
ATOM   1694  HE2 TYR A 118      98.270 111.880 149.150  1.00  0.00           H
ATOM   1695  C   TYR A 118      95.800 106.610 149.500  1.00  0.00           C
ATOM   1696  O   TYR A 118      95.930 106.660 148.260  1.00  0.00           O
ATOM   1697  N   LEU A 119      94.600 106.910 150.000  1.00  0.00           N
ATOM   1698  HN  LEU A 119      94.510 107.150 150.960  1.00  0.00           H
ATOM   1699  CA  LEU A 119      93.420 107.180 149.160  1.00  0.00           C
ATOM   1700  HA  LEU A 119      93.690 107.300 148.120  1.00  0.00           H
ATOM   1701  CB  LEU A 119      92.400 106.080 149.300  1.00  0.00           C
ATOM   1702  HB1 LEU A 119      92.790 105.160 148.810  1.00  0.00           H
ATOM   1703  HB2 LEU A 119      92.290 105.890 150.390  1.00  0.00           H
ATOM   1704  CG  LEU A 119      91.030 106.380 148.630  1.00  0.00           C
ATOM   1705  HG  LEU A 119      90.640 107.360 148.980  1.00  0.00           H
ATOM   1706  CD1 LEU A 119      91.050 106.270 147.160  1.00  0.00           C
ATOM   1707 HD11 LEU A 119      90.040 106.450 146.740  1.00  0.00           H
ATOM   1708 HD12 LEU A 119      91.790 107.020 146.790  1.00  0.00           H
ATOM   1709 HD13 LEU A 119      91.540 105.350 146.770  1.00  0.00           H
ATOM   1710  CD2 LEU A 119      90.010 105.500 149.230  1.00  0.00           C
ATOM   1711 HD21 LEU A 119      90.310 104.430 149.270  1.00  0.00           H
ATOM   1712 HD22 LEU A 119      89.720 105.790 150.270  1.00  0.00           H
ATOM   1713 HD23 LEU A 119      89.000 105.490 148.760  1.00  0.00           H
ATOM   1714  C   LEU A 119      92.860 108.550 149.650  1.00  0.00           C
ATOM   1715  O   LEU A 119      92.640 108.750 150.830  1.00  0.00           O
ATOM   1716  N   ALA A 120      92.660 109.570 148.750  1.00  0.00           N
ATOM   1717  HN  ALA A 120      92.700 109.480 147.750  1.00  0.00           H
ATOM   1718  CA  ALA A 120      92.410 110.950 149.200  1.00  0.00           C
ATOM   1719  HA  ALA A 120      91.970 110.930 150.180  1.00  0.00           H
ATOM   1720  CB  ALA A 120      93.810 111.650 149.270  1.00  0.00           C
ATOM   1721  HB1 ALA A 120      93.740 112.540 149.940  1.00  0.00           H
ATOM   1722  HB2 ALA A 120      94.610 110.950 149.580  1.00  0.00           H
ATOM   1723  HB3 ALA A 120      94.130 111.950 148.250  1.00  0.00           H
ATOM   1724  C   ALA A 120      91.430 111.650 148.310  1.00  0.00           C
ATOM   1725  O   ALA A 120      91.320 111.380 147.080  1.00  0.00           O
ATOM   1726  N   ALA A 121      90.510 112.470 148.980  1.00  0.00           N
ATOM   1727  HN  ALA A 121      90.660 112.540 149.960  1.00  0.00           H
ATOM   1728  CA  ALA A 121      89.340 113.030 148.410  1.00  0.00           C
ATOM   1729  HA  ALA A 121      89.400 112.830 147.350  1.00  0.00           H
ATOM   1730  CB  ALA A 121      88.090 112.330 149.110  1.00  0.00           C
ATOM   1731  HB1 ALA A 121      87.150 112.730 148.680  1.00  0.00           H
ATOM   1732  HB2 ALA A 121      88.260 111.230 149.130  1.00  0.00           H
ATOM   1733  HB3 ALA A 121      88.070 112.510 150.210  1.00  0.00           H
ATOM   1734  C   ALA A 121      89.210 114.470 148.730  1.00  0.00           C
ATOM   1735  O   ALA A 121      89.380 114.900 149.870  1.00  0.00           O
ATOM   1736  N   THR A 122      89.030 115.340 147.670  1.00  0.00           N
ATOM   1737  HN  THR A 122      89.080 114.900 146.770  1.00  0.00           H
ATOM   1738  CA  THR A 122      88.970 116.800 147.770  1.00  0.00           C
ATOM   1739  HA  THR A 122      88.880 117.060 148.810  1.00  0.00           H
ATOM   1740  CB  THR A 122      90.150 117.650 147.280  1.00  0.00           C
ATOM   1741  HB  THR A 122      90.000 117.830 146.190  1.00  0.00           H
ATOM   1742  OG1 THR A 122      91.320 116.930 147.330  1.00  0.00           O
ATOM   1743  HG1 THR A 122      91.870 117.390 146.700  1.00  0.00           H
ATOM   1744  CG2 THR A 122      90.360 118.980 147.990  1.00  0.00           C
ATOM   1745 HG21 THR A 122      91.290 119.470 147.630  1.00  0.00           H
ATOM   1746 HG22 THR A 122      89.470 119.600 147.740  1.00  0.00           H
ATOM   1747 HG23 THR A 122      90.480 118.840 149.080  1.00  0.00           H
ATOM   1748  C   THR A 122      87.770 117.240 147.060  1.00  0.00           C
ATOM   1749  O   THR A 122      87.380 116.690 146.030  1.00  0.00           O
ATOM   1750  N   TYR A 123      87.160 118.250 147.730  1.00  0.00           N
ATOM   1751  HN  TYR A 123      87.580 118.610 148.560  1.00  0.00           H
ATOM   1752  CA  TYR A 123      86.170 119.150 147.200  1.00  0.00           C
ATOM   1753  HA  TYR A 123      86.190 119.010 146.130  1.00  0.00           H
ATOM   1754  CB  TYR A 123      84.850 118.780 147.850  1.00  0.00           C
ATOM   1755  HB1 TYR A 123      84.630 117.730 147.560  1.00  0.00           H
ATOM   1756  HB2 TYR A 123      84.730 118.920 148.950  1.00  0.00           H
ATOM   1757  CG  TYR A 123      83.780 119.590 147.180  1.00  0.00           C
ATOM   1758  CD1 TYR A 123      83.490 119.350 145.850  1.00  0.00           C
ATOM   1759  HD1 TYR A 123      84.080 118.710 145.210  1.00  0.00           H
ATOM   1760  CE1 TYR A 123      82.330 119.950 145.200  1.00  0.00           C
ATOM   1761  HE1 TYR A 123      82.030 119.720 144.190  1.00  0.00           H
ATOM   1762  CZ  TYR A 123      81.510 120.690 145.930  1.00  0.00           C
ATOM   1763  OH  TYR A 123      80.350 121.240 145.330  1.00  0.00           O
ATOM   1764  HH  TYR A 123      79.990 121.780 146.040  1.00  0.00           H
ATOM   1765  CD2 TYR A 123      82.860 120.370 147.960  1.00  0.00           C
ATOM   1766  HD2 TYR A 123      82.970 120.410 149.040  1.00  0.00           H
ATOM   1767  CE2 TYR A 123      81.810 121.010 147.300  1.00  0.00           C
ATOM   1768  HE2 TYR A 123      81.360 121.820 147.860  1.00  0.00           H
ATOM   1769  C   TYR A 123      86.480 120.630 147.580  1.00  0.00           C
ATOM   1770  O   TYR A 123      86.980 120.900 148.650  1.00  0.00           O
ATOM   1771  N   ASP A 124      86.260 121.570 146.680  1.00  0.00           N
ATOM   1772  HN  ASP A 124      85.740 121.410 145.850  1.00  0.00           H
ATOM   1773  CA  ASP A 124      86.830 122.900 146.670  1.00  0.00           C
ATOM   1774  HA  ASP A 124      87.380 122.920 147.600  1.00  0.00           H
ATOM   1775  CB  ASP A 124      87.830 123.010 145.510  1.00  0.00           C
ATOM   1776  HB1 ASP A 124      88.580 123.810 145.680  1.00  0.00           H
ATOM   1777  HB2 ASP A 124      88.360 122.040 145.680  1.00  0.00           H
ATOM   1778  CG  ASP A 124      87.330 123.100 144.080  1.00  0.00           C
ATOM   1779  OD1 ASP A 124      86.110 122.820 143.910  1.00  0.00           O
ATOM   1780  OD2 ASP A 124      88.130 123.150 143.140  1.00  0.00           O
ATOM   1781  C   ASP A 124      85.640 123.880 146.650  1.00  0.00           C
ATOM   1782  O   ASP A 124      85.840 125.080 146.610  1.00  0.00           O
ATOM   1783  N   GLY A 125      84.400 123.350 146.400  1.00  0.00           N
ATOM   1784  HN  GLY A 125      84.350 122.360 146.440  1.00  0.00           H
ATOM   1785  CA  GLY A 125      83.220 124.180 146.160  1.00  0.00           C
ATOM   1786  HA1 GLY A 125      83.350 125.250 146.160  1.00  0.00           H
ATOM   1787  HA2 GLY A 125      82.420 123.850 146.800  1.00  0.00           H
ATOM   1788  C   GLY A 125      82.680 123.950 144.740  1.00  0.00           C
ATOM   1789  O   GLY A 125      81.550 124.310 144.490  1.00  0.00           O
ATOM   1790  N   GLN A 126      83.390 123.270 143.830  1.00  0.00           N
ATOM   1791  HN  GLN A 126      84.360 123.080 143.980  1.00  0.00           H
ATOM   1792  CA  GLN A 126      82.690 123.010 142.560  1.00  0.00           C
ATOM   1793  HA  GLN A 126      81.670 122.740 142.810  1.00  0.00           H
ATOM   1794  CB  GLN A 126      82.650 124.230 141.660  1.00  0.00           C
ATOM   1795  HB1 GLN A 126      81.880 124.020 140.900  1.00  0.00           H
ATOM   1796  HB2 GLN A 126      82.160 125.070 142.190  1.00  0.00           H
ATOM   1797  CG  GLN A 126      83.980 124.590 140.990  1.00  0.00           C
ATOM   1798  HG1 GLN A 126      84.260 123.890 140.180  1.00  0.00           H
ATOM   1799  HG2 GLN A 126      84.770 124.690 141.760  1.00  0.00           H
ATOM   1800  CD  GLN A 126      83.970 126.020 140.360  1.00  0.00           C
ATOM   1801  OE1 GLN A 126      83.180 126.240 139.450  1.00  0.00           O
ATOM   1802  NE2 GLN A 126      84.910 126.890 140.840  1.00  0.00           N
ATOM   1803 HE21 GLN A 126      85.670 126.460 141.340  1.00  0.00           H
ATOM   1804 HE22 GLN A 126      85.050 127.720 140.310  1.00  0.00           H
ATOM   1805  C   GLN A 126      83.390 121.870 141.830  1.00  0.00           C
ATOM   1806  O   GLN A 126      82.820 121.370 140.900  1.00  0.00           O
ATOM   1807  N   PHE A 127      84.560 121.410 142.280  1.00  0.00           N
ATOM   1808  HN  PHE A 127      85.140 121.810 142.980  1.00  0.00           H
ATOM   1809  CA  PHE A 127      85.190 120.260 141.590  1.00  0.00           C
ATOM   1810  HA  PHE A 127      84.470 119.730 140.990  1.00  0.00           H
ATOM   1811  CB  PHE A 127      86.570 120.630 140.910  1.00  0.00           C
ATOM   1812  HB1 PHE A 127      87.090 121.410 141.510  1.00  0.00           H
ATOM   1813  HB2 PHE A 127      87.320 119.840 140.700  1.00  0.00           H
ATOM   1814  CG  PHE A 127      86.340 121.290 139.560  1.00  0.00           C
ATOM   1815  CD1 PHE A 127      86.080 120.520 138.420  1.00  0.00           C
ATOM   1816  HD1 PHE A 127      86.190 119.450 138.560  1.00  0.00           H
ATOM   1817  CE1 PHE A 127      85.770 121.100 137.180  1.00  0.00           C
ATOM   1818  HE1 PHE A 127      85.790 120.450 136.320  1.00  0.00           H
ATOM   1819  CZ  PHE A 127      85.750 122.490 137.040  1.00  0.00           C
ATOM   1820  HZ  PHE A 127      85.570 122.790 136.020  1.00  0.00           H
ATOM   1821  CD2 PHE A 127      86.320 122.730 139.320  1.00  0.00           C
ATOM   1822  HD2 PHE A 127      86.680 123.360 140.120  1.00  0.00           H
ATOM   1823  CE2 PHE A 127      85.970 123.300 138.100  1.00  0.00           C
ATOM   1824  HE2 PHE A 127      85.980 124.370 137.990  1.00  0.00           H
ATOM   1825  C   PHE A 127      85.560 119.280 142.700  1.00  0.00           C
ATOM   1826  O   PHE A 127      86.300 119.520 143.670  1.00  0.00           O
ATOM   1827  N   MET A 128      85.070 118.070 142.510  1.00  0.00           N
ATOM   1828  HN  MET A 128      84.460 117.860 141.750  1.00  0.00           H
ATOM   1829  CA  MET A 128      85.450 116.970 143.380  1.00  0.00           C
ATOM   1830  HA  MET A 128      85.830 117.410 144.290  1.00  0.00           H
ATOM   1831  CB  MET A 128      84.210 116.130 143.900  1.00  0.00           C
ATOM   1832  HB1 MET A 128      84.540 115.330 144.600  1.00  0.00           H
ATOM   1833  HB2 MET A 128      83.560 116.870 144.420  1.00  0.00           H
ATOM   1834  CG  MET A 128      83.330 115.640 142.720  1.00  0.00           C
ATOM   1835  HG1 MET A 128      83.920 114.960 142.070  1.00  0.00           H
ATOM   1836  HG2 MET A 128      83.000 116.520 142.120  1.00  0.00           H
ATOM   1837  SD  MET A 128      81.810 114.710 143.080  1.00  0.00           S
ATOM   1838  CE  MET A 128      82.400 113.510 144.240  1.00  0.00           C
ATOM   1839  HE1 MET A 128      83.520 113.540 144.230  1.00  0.00           H
ATOM   1840  HE2 MET A 128      82.090 113.730 145.290  1.00  0.00           H
ATOM   1841  HE3 MET A 128      82.110 112.510 143.860  1.00  0.00           H
ATOM   1842  C   MET A 128      86.490 116.110 142.740  1.00  0.00           C
ATOM   1843  O   MET A 128      86.410 115.790 141.540  1.00  0.00           O
ATOM   1844  N   LYS A 129      87.580 115.830 143.460  1.00  0.00           N
ATOM   1845  HN  LYS A 129      87.680 116.260 144.350  1.00  0.00           H
ATOM   1846  CA  LYS A 129      88.750 115.240 142.930  1.00  0.00           C
ATOM   1847  HA  LYS A 129      88.550 114.870 141.930  1.00  0.00           H
ATOM   1848  CB  LYS A 129      90.000 116.120 142.840  1.00  0.00           C
ATOM   1849  HB1 LYS A 129      90.230 116.700 143.760  1.00  0.00           H
ATOM   1850  HB2 LYS A 129      90.960 115.630 142.540  1.00  0.00           H
ATOM   1851  CG  LYS A 129      89.910 117.280 141.760  1.00  0.00           C
ATOM   1852  HG1 LYS A 129      88.920 117.790 141.740  1.00  0.00           H
ATOM   1853  HG2 LYS A 129      90.130 116.780 140.790  1.00  0.00           H
ATOM   1854  CD  LYS A 129      91.050 118.320 142.010  1.00  0.00           C
ATOM   1855  HD1 LYS A 129      91.950 117.680 141.920  1.00  0.00           H
ATOM   1856  HD2 LYS A 129      91.090 118.730 143.040  1.00  0.00           H
ATOM   1857  CE  LYS A 129      91.230 119.410 140.880  1.00  0.00           C
ATOM   1858  HE1 LYS A 129      92.160 119.950 141.140  1.00  0.00           H
ATOM   1859  HE2 LYS A 129      90.390 120.140 140.770  1.00  0.00           H
ATOM   1860  NZ  LYS A 129      91.500 118.880 139.560  1.00  0.00           N
ATOM   1861  HZ1 LYS A 129      90.640 118.870 138.990  1.00  0.00           H
ATOM   1862  HZ2 LYS A 129      92.140 119.570 139.110  1.00  0.00           H
ATOM   1863  HZ3 LYS A 129      91.950 117.940 139.630  1.00  0.00           H
ATOM   1864  C   LYS A 129      89.150 114.010 143.810  1.00  0.00           C
ATOM   1865  O   LYS A 129      89.030 114.210 145.060  1.00  0.00           O
ATOM   1866  N   LEU A 130      89.490 112.890 143.220  1.00  0.00           N
ATOM   1867  HN  LEU A 130      89.520 112.900 142.220  1.00  0.00           H
ATOM   1868  CA  LEU A 130      89.860 111.670 143.910  1.00  0.00           C
ATOM   1869  HA  LEU A 130      89.800 111.780 144.990  1.00  0.00           H
ATOM   1870  CB  LEU A 130      88.910 110.520 143.410  1.00  0.00           C
ATOM   1871  HB1 LEU A 130      87.840 110.680 143.620  1.00  0.00           H
ATOM   1872  HB2 LEU A 130      88.980 110.600 142.300  1.00  0.00           H
ATOM   1873  CG  LEU A 130      89.030 109.090 143.920  1.00  0.00           C
ATOM   1874  HG  LEU A 130      90.100 108.820 143.790  1.00  0.00           H
ATOM   1875  CD1 LEU A 130      88.780 108.980 145.430  1.00  0.00           C
ATOM   1876 HD11 LEU A 130      88.480 107.950 145.750  1.00  0.00           H
ATOM   1877 HD12 LEU A 130      89.630 109.300 146.060  1.00  0.00           H
ATOM   1878 HD13 LEU A 130      87.870 109.600 145.610  1.00  0.00           H
ATOM   1879  CD2 LEU A 130      88.090 108.190 143.210  1.00  0.00           C
ATOM   1880 HD21 LEU A 130      87.080 108.650 143.190  1.00  0.00           H
ATOM   1881 HD22 LEU A 130      88.330 108.160 142.120  1.00  0.00           H
ATOM   1882 HD23 LEU A 130      88.020 107.120 143.490  1.00  0.00           H
ATOM   1883  C   LEU A 130      91.250 111.210 143.440  1.00  0.00           C
ATOM   1884  O   LEU A 130      91.690 111.350 142.280  1.00  0.00           O
ATOM   1885  N   TYR A 131      92.070 110.770 144.410  1.00  0.00           N
ATOM   1886  HN  TYR A 131      91.750 110.950 145.340  1.00  0.00           H
ATOM   1887  CA  TYR A 131      93.470 110.470 144.200  1.00  0.00           C
ATOM   1888  HA  TYR A 131      93.600 110.450 143.130  1.00  0.00           H
ATOM   1889  CB  TYR A 131      94.310 111.530 144.970  1.00  0.00           C
ATOM   1890  HB1 TYR A 131      94.140 111.560 146.070  1.00  0.00           H
ATOM   1891  HB2 TYR A 131      95.380 111.200 145.000  1.00  0.00           H
ATOM   1892  CG  TYR A 131      94.110 112.930 144.440  1.00  0.00           C
ATOM   1893  CD1 TYR A 131      95.010 113.490 143.510  1.00  0.00           C
ATOM   1894  HD1 TYR A 131      95.890 112.970 143.150  1.00  0.00           H
ATOM   1895  CE1 TYR A 131      94.910 114.830 143.150  1.00  0.00           C
ATOM   1896  HE1 TYR A 131      95.650 115.240 142.470  1.00  0.00           H
ATOM   1897  CZ  TYR A 131      93.890 115.590 143.790  1.00  0.00           C
ATOM   1898  OH  TYR A 131      93.830 117.010 143.470  1.00  0.00           O
ATOM   1899  HH  TYR A 131      93.350 117.450 144.180  1.00  0.00           H
ATOM   1900  CD2 TYR A 131      93.140 113.760 145.080  1.00  0.00           C
ATOM   1901  HD2 TYR A 131      92.450 113.390 145.830  1.00  0.00           H
ATOM   1902  CE2 TYR A 131      92.990 115.100 144.690  1.00  0.00           C
ATOM   1903  HE2 TYR A 131      92.200 115.770 144.970  1.00  0.00           H
ATOM   1904  C   TYR A 131      93.840 109.150 144.810  1.00  0.00           C
ATOM   1905  O   TYR A 131      93.330 108.720 145.850  1.00  0.00           O
ATOM   1906  N   VAL A 132      94.720 108.480 144.180  1.00  0.00           N
ATOM   1907  HN  VAL A 132      95.150 108.930 143.400  1.00  0.00           H
ATOM   1908  CA  VAL A 132      95.200 107.150 144.580  1.00  0.00           C
ATOM   1909  HA  VAL A 132      94.940 106.920 145.600  1.00  0.00           H
ATOM   1910  CB  VAL A 132      94.630 105.950 143.830  1.00  0.00           C
ATOM   1911  HB  VAL A 132      94.760 106.030 142.730  1.00  0.00           H
ATOM   1912  CG1 VAL A 132      95.100 104.570 144.350  1.00  0.00           C
ATOM   1913 HG11 VAL A 132      94.920 104.500 145.450  1.00  0.00           H
ATOM   1914 HG12 VAL A 132      94.530 103.740 143.890  1.00  0.00           H
ATOM   1915 HG13 VAL A 132      96.190 104.420 144.180  1.00  0.00           H
ATOM   1916  CG2 VAL A 132      93.120 106.000 144.110  1.00  0.00           C
ATOM   1917 HG21 VAL A 132      92.560 106.840 143.660  1.00  0.00           H
ATOM   1918 HG22 VAL A 132      92.670 105.040 143.760  1.00  0.00           H
ATOM   1919 HG23 VAL A 132      92.910 106.090 145.200  1.00  0.00           H
ATOM   1920  C   VAL A 132      96.770 107.250 144.650  1.00  0.00           C
ATOM   1921  O   VAL A 132      97.370 107.630 143.640  1.00  0.00           O
ATOM   1922  N   ASN A 133      97.370 107.090 145.810  1.00  0.00           N
ATOM   1923  HN  ASN A 133      96.970 106.710 146.650  1.00  0.00           H
ATOM   1924  CA  ASN A 133      98.830 107.310 145.980  1.00  0.00           C
ATOM   1925  HA  ASN A 133      99.130 107.280 147.020  1.00  0.00           H
ATOM   1926  CB  ASN A 133      99.480 106.020 145.330  1.00  0.00           C
ATOM   1927  HB1 ASN A 133      99.160 105.910 144.270  1.00  0.00           H
ATOM   1928  HB2 ASN A 133     100.580 106.170 145.470  1.00  0.00           H
ATOM   1929  CG  ASN A 133      99.100 104.830 146.140  1.00  0.00           C
ATOM   1930  OD1 ASN A 133      98.570 104.990 147.280  1.00  0.00           O
ATOM   1931  ND2 ASN A 133      99.400 103.620 145.700  1.00  0.00           N
ATOM   1932 HD21 ASN A 133     100.040 103.600 144.930  1.00  0.00           H
ATOM   1933 HD22 ASN A 133      98.920 102.810 146.030  1.00  0.00           H
ATOM   1934  C   ASN A 133      99.390 108.700 145.550  1.00  0.00           C
ATOM   1935  O   ASN A 133     100.560 108.780 145.170  1.00  0.00           O
ATOM   1936  N   GLY A 134      98.580 109.790 145.670  1.00  0.00           N
ATOM   1937  HN  GLY A 134      97.760 109.750 146.240  1.00  0.00           H
ATOM   1938  CA  GLY A 134      98.900 111.140 145.280  1.00  0.00           C
ATOM   1939  HA1 GLY A 134      99.970 111.210 145.350  1.00  0.00           H
ATOM   1940  HA2 GLY A 134      98.470 111.820 146.000  1.00  0.00           H
ATOM   1941  C   GLY A 134      98.750 111.510 143.800  1.00  0.00           C
ATOM   1942  O   GLY A 134      98.940 112.630 143.320  1.00  0.00           O
ATOM   1943  N   ALA A 135      98.290 110.510 143.050  1.00  0.00           N
ATOM   1944  HN  ALA A 135      98.250 109.610 143.470  1.00  0.00           H
ATOM   1945  CA  ALA A 135      98.090 110.630 141.660  1.00  0.00           C
ATOM   1946  HA  ALA A 135      98.630 111.500 141.330  1.00  0.00           H
ATOM   1947  CB  ALA A 135      98.630 109.420 140.910  1.00  0.00           C
ATOM   1948  HB1 ALA A 135      99.620 109.050 141.260  1.00  0.00           H
ATOM   1949  HB2 ALA A 135      97.880 108.600 140.950  1.00  0.00           H
ATOM   1950  HB3 ALA A 135      98.760 109.710 139.840  1.00  0.00           H
ATOM   1951  C   ALA A 135      96.590 110.770 141.460  1.00  0.00           C
ATOM   1952  O   ALA A 135      95.790 110.000 141.980  1.00  0.00           O
ATOM   1953  N   GLN A 136      96.140 111.710 140.640  1.00  0.00           N
ATOM   1954  HN  GLN A 136      96.830 112.290 140.200  1.00  0.00           H
ATOM   1955  CA  GLN A 136      94.660 112.040 140.500  1.00  0.00           C
ATOM   1956  HA  GLN A 136      94.160 112.120 141.450  1.00  0.00           H
ATOM   1957  CB  GLN A 136      94.410 113.450 139.900  1.00  0.00           C
ATOM   1958  HB1 GLN A 136      95.220 114.120 140.240  1.00  0.00           H
ATOM   1959  HB2 GLN A 136      94.560 113.430 138.800  1.00  0.00           H
ATOM   1960  CG  GLN A 136      93.000 114.000 140.180  1.00  0.00           C
ATOM   1961  HG1 GLN A 136      92.930 114.480 141.170  1.00  0.00           H
ATOM   1962  HG2 GLN A 136      92.320 113.120 140.130  1.00  0.00           H
ATOM   1963  CD  GLN A 136      92.620 115.160 139.370  1.00  0.00           C
ATOM   1964  OE1 GLN A 136      92.310 116.240 139.780  1.00  0.00           O
ATOM   1965  NE2 GLN A 136      92.480 114.880 138.070  1.00  0.00           N
ATOM   1966 HE21 GLN A 136      92.600 113.950 137.710  1.00  0.00           H
ATOM   1967 HE22 GLN A 136      92.150 115.580 137.440  1.00  0.00           H
ATOM   1968  C   GLN A 136      94.150 110.930 139.620  1.00  0.00           C
ATOM   1969  O   GLN A 136      94.630 110.620 138.500  1.00  0.00           O
ATOM   1970  N   VAL A 137      93.050 110.200 139.990  1.00  0.00           N
ATOM   1971  HN  VAL A 137      92.680 110.380 140.900  1.00  0.00           H
ATOM   1972  CA  VAL A 137      92.510 109.130 139.230  1.00  0.00           C
ATOM   1973  HA  VAL A 137      93.180 108.940 138.400  1.00  0.00           H
ATOM   1974  CB  VAL A 137      92.620 107.880 140.120  1.00  0.00           C
ATOM   1975  HB  VAL A 137      93.600 107.890 140.630  1.00  0.00           H
ATOM   1976  CG1 VAL A 137      91.470 107.840 141.130  1.00  0.00           C
ATOM   1977 HG11 VAL A 137      90.480 107.700 140.650  1.00  0.00           H
ATOM   1978 HG12 VAL A 137      91.560 106.930 141.760  1.00  0.00           H
ATOM   1979 HG13 VAL A 137      91.540 108.730 141.790  1.00  0.00           H
ATOM   1980  CG2 VAL A 137      92.390 106.600 139.260  1.00  0.00           C
ATOM   1981 HG21 VAL A 137      92.310 105.670 139.850  1.00  0.00           H
ATOM   1982 HG22 VAL A 137      91.420 106.650 138.730  1.00  0.00           H
ATOM   1983 HG23 VAL A 137      93.230 106.470 138.550  1.00  0.00           H
ATOM   1984  C   VAL A 137      91.140 109.410 138.760  1.00  0.00           C
ATOM   1985  O   VAL A 137      90.730 108.870 137.710  1.00  0.00           O
ATOM   1986  N   ALA A 138      90.460 110.410 139.290  1.00  0.00           N
ATOM   1987  HN  ALA A 138      90.730 110.940 140.100  1.00  0.00           H
ATOM   1988  CA  ALA A 138      89.250 110.910 138.640  1.00  0.00           C
ATOM   1989  HA  ALA A 138      89.420 111.040 137.580  1.00  0.00           H
ATOM   1990  CB  ALA A 138      88.030 110.010 138.920  1.00  0.00           C
ATOM   1991  HB1 ALA A 138      87.210 110.400 138.290  1.00  0.00           H
ATOM   1992  HB2 ALA A 138      88.290 108.980 138.580  1.00  0.00           H
ATOM   1993  HB3 ALA A 138      87.710 109.960 139.980  1.00  0.00           H
ATOM   1994  C   ALA A 138      88.870 112.280 139.230  1.00  0.00           C
ATOM   1995  O   ALA A 138      89.150 112.660 140.340  1.00  0.00           O
ATOM   1996  N   THR A 139      88.090 113.050 138.480  1.00  0.00           N
ATOM   1997  HN  THR A 139      87.910 112.810 137.530  1.00  0.00           H
ATOM   1998  CA  THR A 139      87.510 114.280 138.970  1.00  0.00           C
ATOM   1999  HA  THR A 139      87.300 114.060 140.010  1.00  0.00           H
ATOM   2000  CB  THR A 139      88.490 115.480 138.880  1.00  0.00           C
ATOM   2001  HB  THR A 139      89.280 115.230 139.620  1.00  0.00           H
ATOM   2002  OG1 THR A 139      87.820 116.700 139.140  1.00  0.00           O
ATOM   2003  HG1 THR A 139      87.210 116.510 139.860  1.00  0.00           H
ATOM   2004  CG2 THR A 139      89.080 115.630 137.530  1.00  0.00           C
ATOM   2005 HG21 THR A 139      88.380 115.960 136.740  1.00  0.00           H
ATOM   2006 HG22 THR A 139      89.840 116.440 137.620  1.00  0.00           H
ATOM   2007 HG23 THR A 139      89.620 114.760 137.100  1.00  0.00           H
ATOM   2008  C   THR A 139      86.180 114.510 138.270  1.00  0.00           C
ATOM   2009  O   THR A 139      85.890 113.890 137.230  1.00  0.00           O
ATOM   2010  N   SER A 140      85.270 115.220 138.930  1.00  0.00           N
ATOM   2011  HN  SER A 140      85.410 115.520 139.870  1.00  0.00           H
ATOM   2012  CA  SER A 140      84.090 115.690 138.240  1.00  0.00           C
ATOM   2013  HA  SER A 140      84.180 115.780 137.170  1.00  0.00           H
ATOM   2014  CB  SER A 140      82.850 114.830 138.680  1.00  0.00           C
ATOM   2015  HB1 SER A 140      82.790 114.890 139.780  1.00  0.00           H
ATOM   2016  HB2 SER A 140      83.070 113.770 138.450  1.00  0.00           H
ATOM   2017  OG  SER A 140      81.720 115.220 137.900  1.00  0.00           O
ATOM   2018  HG1 SER A 140      81.710 114.880 137.000  1.00  0.00           H
ATOM   2019  C   SER A 140      83.780 117.060 138.720  1.00  0.00           C
ATOM   2020  O   SER A 140      83.950 117.430 139.860  1.00  0.00           O
ATOM   2021  N   GLY A 141      83.040 117.840 137.860  1.00  0.00           N
ATOM   2022  HN  GLY A 141      82.880 117.490 136.930  1.00  0.00           H
ATOM   2023  CA  GLY A 141      82.490 119.180 138.190  1.00  0.00           C
ATOM   2024  HA1 GLY A 141      82.810 119.900 137.460  1.00  0.00           H
ATOM   2025  HA2 GLY A 141      82.790 119.370 139.210  1.00  0.00           H
ATOM   2026  C   GLY A 141      81.010 119.300 138.120  1.00  0.00           C
ATOM   2027  O   GLY A 141      80.500 120.420 138.020  1.00  0.00           O
ATOM   2028  N   GLU A 142      80.220 118.200 138.190  1.00  0.00           N
ATOM   2029  HN  GLU A 142      80.680 117.340 138.020  1.00  0.00           H
ATOM   2030  CA  GLU A 142      78.820 118.130 138.100  1.00  0.00           C
ATOM   2031  HA  GLU A 142      78.490 118.810 137.320  1.00  0.00           H
ATOM   2032  CB  GLU A 142      78.340 116.650 137.680  1.00  0.00           C
ATOM   2033  HB1 GLU A 142      78.850 116.000 138.430  1.00  0.00           H
ATOM   2034  HB2 GLU A 142      77.240 116.540 137.760  1.00  0.00           H
ATOM   2035  CG  GLU A 142      78.680 116.340 136.200  1.00  0.00           C
ATOM   2036  HG1 GLU A 142      79.740 116.470 135.910  1.00  0.00           H
ATOM   2037  HG2 GLU A 142      78.010 116.910 135.520  1.00  0.00           H
ATOM   2038  CD  GLU A 142      78.390 114.920 135.860  1.00  0.00           C
ATOM   2039  OE1 GLU A 142      77.220 114.450 135.860  1.00  0.00           O
ATOM   2040  OE2 GLU A 142      79.340 114.190 135.470  1.00  0.00           O
ATOM   2041  C   GLU A 142      78.130 118.460 139.360  1.00  0.00           C
ATOM   2042  O   GLU A 142      76.930 118.790 139.400  1.00  0.00           O
ATOM   2043  N   GLN A 143      78.810 118.500 140.430  1.00  0.00           N
ATOM   2044  HN  GLN A 143      79.720 118.080 140.490  1.00  0.00           H
ATOM   2045  CA  GLN A 143      78.380 118.740 141.830  1.00  0.00           C
ATOM   2046  HA  GLN A 143      77.300 118.750 141.890  1.00  0.00           H
ATOM   2047  CB  GLN A 143      78.940 117.580 142.710  1.00  0.00           C
ATOM   2048  HB1 GLN A 143      78.910 116.670 142.070  1.00  0.00           H
ATOM   2049  HB2 GLN A 143      79.990 117.730 143.050  1.00  0.00           H
ATOM   2050  CG  GLN A 143      78.140 117.140 143.990  1.00  0.00           C
ATOM   2051  HG1 GLN A 143      78.360 117.840 144.830  1.00  0.00           H
ATOM   2052  HG2 GLN A 143      78.360 116.170 144.490  1.00  0.00           H
ATOM   2053  CD  GLN A 143      76.600 117.100 143.890  1.00  0.00           C
ATOM   2054  OE1 GLN A 143      75.940 117.730 144.680  1.00  0.00           O
ATOM   2055  NE2 GLN A 143      76.110 116.300 142.920  1.00  0.00           N
ATOM   2056 HE21 GLN A 143      76.720 115.700 142.390  1.00  0.00           H
ATOM   2057 HE22 GLN A 143      75.110 116.300 142.990  1.00  0.00           H
ATOM   2058  C   GLN A 143      78.980 120.030 142.220  1.00  0.00           C
ATOM   2059  O   GLN A 143      80.160 120.290 142.240  1.00  0.00           O
ATOM   2060  N   VAL A 144      78.090 121.010 142.620  1.00  0.00           N
ATOM   2061  HN  VAL A 144      77.110 120.850 142.710  1.00  0.00           H
ATOM   2062  CA  VAL A 144      78.380 122.410 142.640  1.00  0.00           C
ATOM   2063  HA  VAL A 144      79.430 122.590 142.800  1.00  0.00           H
ATOM   2064  CB  VAL A 144      78.040 123.170 141.390  1.00  0.00           C
ATOM   2065  HB  VAL A 144      78.310 124.230 141.590  1.00  0.00           H
ATOM   2066  CG1 VAL A 144      78.840 122.820 140.070  1.00  0.00           C
ATOM   2067 HG11 VAL A 144      78.640 121.820 139.630  1.00  0.00           H
ATOM   2068 HG12 VAL A 144      78.550 123.610 139.340  1.00  0.00           H
ATOM   2069 HG13 VAL A 144      79.920 122.890 140.300  1.00  0.00           H
ATOM   2070  CG2 VAL A 144      76.570 122.980 141.040  1.00  0.00           C
ATOM   2071 HG21 VAL A 144      76.210 121.990 140.700  1.00  0.00           H
ATOM   2072 HG22 VAL A 144      75.900 123.270 141.880  1.00  0.00           H
ATOM   2073 HG23 VAL A 144      76.330 123.670 140.210  1.00  0.00           H
ATOM   2074  C   VAL A 144      77.690 123.100 143.860  1.00  0.00           C
ATOM   2075  O   VAL A 144      76.530 122.870 144.180  1.00  0.00           O
ATOM   2076  N   GLY A 145      78.510 123.840 144.610  1.00  0.00           N
ATOM   2077  HN  GLY A 145      79.480 123.870 144.410  1.00  0.00           H
ATOM   2078  CA  GLY A 145      78.130 124.590 145.850  1.00  0.00           C
ATOM   2079  HA1 GLY A 145      77.070 124.770 145.990  1.00  0.00           H
ATOM   2080  HA2 GLY A 145      78.680 125.520 145.830  1.00  0.00           H
ATOM   2081  C   GLY A 145      78.560 124.010 147.140  1.00  0.00           C
ATOM   2082  O   GLY A 145      79.190 122.960 147.080  1.00  0.00           O
ATOM   2083  N   GLY A 146      78.320 124.620 148.310  1.00  0.00           N
ATOM   2084  HN  GLY A 146      77.930 125.540 148.280  1.00  0.00           H
ATOM   2085  CA  GLY A 146      78.630 124.060 149.630  1.00  0.00           C
ATOM   2086  HA1 GLY A 146      78.430 124.910 150.270  1.00  0.00           H
ATOM   2087  HA2 GLY A 146      79.680 123.830 149.590  1.00  0.00           H
ATOM   2088  C   GLY A 146      77.920 122.790 149.950  1.00  0.00           C
ATOM   2089  O   GLY A 146      77.250 122.200 149.160  1.00  0.00           O
ATOM   2090  N   ILE A 147      78.020 122.300 151.170  1.00  0.00           N
ATOM   2091  HN  ILE A 147      78.460 122.820 151.900  1.00  0.00           H
ATOM   2092  CA  ILE A 147      77.710 120.940 151.540  1.00  0.00           C
ATOM   2093  HA  ILE A 147      77.460 120.320 150.690  1.00  0.00           H
ATOM   2094  CB  ILE A 147      78.910 120.280 152.420  1.00  0.00           C
ATOM   2095  HB  ILE A 147      79.070 120.920 153.310  1.00  0.00           H
ATOM   2096  CG2 ILE A 147      78.620 118.830 152.890  1.00  0.00           C
ATOM   2097 HG21 ILE A 147      77.660 118.830 153.470  1.00  0.00           H
ATOM   2098 HG22 ILE A 147      78.580 118.210 151.970  1.00  0.00           H
ATOM   2099 HG23 ILE A 147      79.460 118.400 153.480  1.00  0.00           H
ATOM   2100  CG1 ILE A 147      80.200 120.300 151.600  1.00  0.00           C
ATOM   2101 HG11 ILE A 147      81.020 119.990 152.280  1.00  0.00           H
ATOM   2102 HG12 ILE A 147      80.430 121.360 151.370  1.00  0.00           H
ATOM   2103  CD  ILE A 147      80.170 119.470 150.280  1.00  0.00           C
ATOM   2104  HD1 ILE A 147      79.910 118.410 150.470  1.00  0.00           H
ATOM   2105  HD2 ILE A 147      79.420 119.880 149.570  1.00  0.00           H
ATOM   2106  HD3 ILE A 147      81.160 119.470 149.770  1.00  0.00           H
ATOM   2107  C   ILE A 147      76.460 120.850 152.310  1.00  0.00           C
ATOM   2108  O   ILE A 147      75.610 120.000 152.050  1.00  0.00           O
ATOM   2109  N   PHE A 148      76.330 121.690 153.330  1.00  0.00           N
ATOM   2110  HN  PHE A 148      77.100 122.290 153.530  1.00  0.00           H
ATOM   2111  CA  PHE A 148      75.160 121.810 154.160  1.00  0.00           C
ATOM   2112  HA  PHE A 148      74.290 121.710 153.530  1.00  0.00           H
ATOM   2113  CB  PHE A 148      74.950 120.580 155.160  1.00  0.00           C
ATOM   2114  HB1 PHE A 148      74.090 120.740 155.860  1.00  0.00           H
ATOM   2115  HB2 PHE A 148      74.740 119.670 154.560  1.00  0.00           H
ATOM   2116  CG  PHE A 148      76.050 120.130 156.030  1.00  0.00           C
ATOM   2117  CD1 PHE A 148      76.490 121.080 157.020  1.00  0.00           C
ATOM   2118  HD1 PHE A 148      76.160 122.100 156.940  1.00  0.00           H
ATOM   2119  CE1 PHE A 148      77.520 120.770 157.980  1.00  0.00           C
ATOM   2120  HE1 PHE A 148      77.900 121.470 158.700  1.00  0.00           H
ATOM   2121  CZ  PHE A 148      78.040 119.450 158.000  1.00  0.00           C
ATOM   2122  HZ  PHE A 148      78.770 119.210 158.760  1.00  0.00           H
ATOM   2123  CD2 PHE A 148      76.650 118.880 156.060  1.00  0.00           C
ATOM   2124  HD2 PHE A 148      76.260 118.130 155.380  1.00  0.00           H
ATOM   2125  CE2 PHE A 148      77.660 118.560 156.990  1.00  0.00           C
ATOM   2126  HE2 PHE A 148      77.960 117.520 157.050  1.00  0.00           H
ATOM   2127  C   PHE A 148      75.040 123.140 154.850  1.00  0.00           C
ATOM   2128  O   PHE A 148      76.000 123.890 154.930  1.00  0.00           O
ATOM   2129  N   SER A 149      73.890 123.450 155.390  1.00  0.00           N
ATOM   2130  HN  SER A 149      73.090 122.920 155.140  1.00  0.00           H
ATOM   2131  CA  SER A 149      73.640 124.680 156.130  1.00  0.00           C
ATOM   2132  HA  SER A 149      74.250 125.470 155.740  1.00  0.00           H
ATOM   2133  CB  SER A 149      72.110 125.030 155.960  1.00  0.00           C
ATOM   2134  HB1 SER A 149      71.860 125.040 154.880  1.00  0.00           H
ATOM   2135  HB2 SER A 149      71.890 126.030 156.400  1.00  0.00           H
ATOM   2136  OG  SER A 149      71.180 124.110 156.570  1.00  0.00           O
ATOM   2137  HG1 SER A 149      71.390 123.270 156.140  1.00  0.00           H
ATOM   2138  C   SER A 149      74.060 124.520 157.610  1.00  0.00           C
ATOM   2139  O   SER A 149      74.240 123.410 158.140  1.00  0.00           O
ATOM   2140  N   PRO A 150      74.190 125.550 158.380  1.00  0.00           N
ATOM   2141  CD  PRO A 150      74.320 126.940 157.910  1.00  0.00           C
ATOM   2142  HD1 PRO A 150      73.560 127.300 157.180  1.00  0.00           H
ATOM   2143  HD2 PRO A 150      75.370 127.140 157.590  1.00  0.00           H
ATOM   2144  CA  PRO A 150      74.280 125.480 159.820  1.00  0.00           C
ATOM   2145  HA  PRO A 150      75.030 124.790 160.180  1.00  0.00           H
ATOM   2146  CB  PRO A 150      74.690 126.900 160.270  1.00  0.00           C
ATOM   2147  HB1 PRO A 150      74.330 127.180 161.290  1.00  0.00           H
ATOM   2148  HB2 PRO A 150      75.800 126.960 160.240  1.00  0.00           H
ATOM   2149  CG  PRO A 150      74.050 127.830 159.190  1.00  0.00           C
ATOM   2150  HG1 PRO A 150      74.630 128.780 159.160  1.00  0.00           H
ATOM   2151  HG2 PRO A 150      72.980 127.960 159.450  1.00  0.00           H
ATOM   2152  C   PRO A 150      73.000 124.990 160.490  1.00  0.00           C
ATOM   2153  O   PRO A 150      73.090 124.410 161.540  1.00  0.00           O
ATOM   2154  N   LEU A 151      71.760 125.210 159.860  1.00  0.00           N
ATOM   2155  HN  LEU A 151      71.740 125.780 159.030  1.00  0.00           H
ATOM   2156  CA  LEU A 151      70.520 124.870 160.470  1.00  0.00           C
ATOM   2157  HA  LEU A 151      70.440 125.350 161.440  1.00  0.00           H
ATOM   2158  CB  LEU A 151      69.350 125.290 159.550  1.00  0.00           C
ATOM   2159  HB1 LEU A 151      69.520 124.690 158.640  1.00  0.00           H
ATOM   2160  HB2 LEU A 151      68.440 124.910 160.060  1.00  0.00           H
ATOM   2161  CG  LEU A 151      69.260 126.800 159.200  1.00  0.00           C
ATOM   2162  HG  LEU A 151      70.270 127.110 158.860  1.00  0.00           H
ATOM   2163  CD1 LEU A 151      68.320 127.020 158.000  1.00  0.00           C
ATOM   2164 HD11 LEU A 151      68.000 128.060 157.790  1.00  0.00           H
ATOM   2165 HD12 LEU A 151      68.780 126.590 157.090  1.00  0.00           H
ATOM   2166 HD13 LEU A 151      67.420 126.450 158.300  1.00  0.00           H
ATOM   2167  CD2 LEU A 151      68.910 127.630 160.460  1.00  0.00           C
ATOM   2168 HD21 LEU A 151      69.740 127.680 161.200  1.00  0.00           H
ATOM   2169 HD22 LEU A 151      68.880 128.610 159.940  1.00  0.00           H
ATOM   2170 HD23 LEU A 151      67.870 127.500 160.840  1.00  0.00           H
ATOM   2171  C   LEU A 151      70.340 123.340 160.780  1.00  0.00           C
ATOM   2172  O   LEU A 151      69.730 122.980 161.800  1.00  0.00           O
ATOM   2173  N   THR A 152      70.870 122.380 160.020  1.00  0.00           N
ATOM   2174  HN  THR A 152      71.460 122.630 159.260  1.00  0.00           H
ATOM   2175  CA  THR A 152      70.730 120.980 160.350  1.00  0.00           C
ATOM   2176  HA  THR A 152      70.010 120.860 161.140  1.00  0.00           H
ATOM   2177  CB  THR A 152      70.170 120.190 159.160  1.00  0.00           C
ATOM   2178  HB  THR A 152      70.170 119.120 159.470  1.00  0.00           H
ATOM   2179  OG1 THR A 152      70.850 120.500 157.990  1.00  0.00           O
ATOM   2180  HG1 THR A 152      70.370 119.970 157.350  1.00  0.00           H
ATOM   2181  CG2 THR A 152      68.780 120.640 159.000  1.00  0.00           C
ATOM   2182 HG21 THR A 152      68.360 120.670 160.030  1.00  0.00           H
ATOM   2183 HG22 THR A 152      68.810 121.700 158.660  1.00  0.00           H
ATOM   2184 HG23 THR A 152      68.160 120.000 158.340  1.00  0.00           H
ATOM   2185  C   THR A 152      72.050 120.390 160.780  1.00  0.00           C
ATOM   2186  O   THR A 152      72.100 119.190 161.020  1.00  0.00           O
ATOM   2187  N   GLN A 153      73.030 121.270 161.020  1.00  0.00           N
ATOM   2188  HN  GLN A 153      72.870 122.240 160.870  1.00  0.00           H
ATOM   2189  CA  GLN A 153      74.410 120.920 161.380  1.00  0.00           C
ATOM   2190  HA  GLN A 153      74.950 120.390 160.610  1.00  0.00           H
ATOM   2191  CB  GLN A 153      75.230 122.230 161.640  1.00  0.00           C
ATOM   2192  HB1 GLN A 153      75.110 122.790 160.690  1.00  0.00           H
ATOM   2193  HB2 GLN A 153      74.700 122.840 162.400  1.00  0.00           H
ATOM   2194  CG  GLN A 153      76.720 121.950 162.100  1.00  0.00           C
ATOM   2195  HG1 GLN A 153      77.370 121.280 161.500  1.00  0.00           H
ATOM   2196  HG2 GLN A 153      76.790 121.560 163.130  1.00  0.00           H
ATOM   2197  CD  GLN A 153      77.460 123.300 162.290  1.00  0.00           C
ATOM   2198  OE1 GLN A 153      76.860 124.330 162.070  1.00  0.00           O
ATOM   2199  NE2 GLN A 153      78.810 123.260 162.320  1.00  0.00           N
ATOM   2200 HE21 GLN A 153      79.110 122.330 162.530  1.00  0.00           H
ATOM   2201 HE22 GLN A 153      79.440 124.020 162.160  1.00  0.00           H
ATOM   2202  C   GLN A 153      74.520 119.940 162.560  1.00  0.00           C
ATOM   2203  O   GLN A 153      75.200 118.950 162.470  1.00  0.00           O
ATOM   2204  N   LYS A 154      73.720 120.020 163.560  1.00  0.00           N
ATOM   2205  HN  LYS A 154      73.060 120.750 163.750  1.00  0.00           H
ATOM   2206  CA  LYS A 154      73.670 119.150 164.710  1.00  0.00           C
ATOM   2207  HA  LYS A 154      74.650 119.180 165.180  1.00  0.00           H
ATOM   2208  CB  LYS A 154      72.600 119.700 165.790  1.00  0.00           C
ATOM   2209  HB1 LYS A 154      72.860 119.270 166.780  1.00  0.00           H
ATOM   2210  HB2 LYS A 154      72.830 120.790 165.890  1.00  0.00           H
ATOM   2211  CG  LYS A 154      71.160 119.570 165.390  1.00  0.00           C
ATOM   2212  HG1 LYS A 154      71.070 118.460 165.390  1.00  0.00           H
ATOM   2213  HG2 LYS A 154      71.020 120.140 164.440  1.00  0.00           H
ATOM   2214  CD  LYS A 154      70.220 120.180 166.580  1.00  0.00           C
ATOM   2215  HD1 LYS A 154      70.490 121.240 166.720  1.00  0.00           H
ATOM   2216  HD2 LYS A 154      70.490 119.640 167.520  1.00  0.00           H
ATOM   2217  CE  LYS A 154      68.720 120.000 166.460  1.00  0.00           C
ATOM   2218  HE1 LYS A 154      68.350 120.520 165.560  1.00  0.00           H
ATOM   2219  HE2 LYS A 154      68.310 120.650 167.260  1.00  0.00           H
ATOM   2220  NZ  LYS A 154      68.330 118.630 166.560  1.00  0.00           N
ATOM   2221  HZ1 LYS A 154      67.340 118.420 166.320  1.00  0.00           H
ATOM   2222  HZ2 LYS A 154      68.890 117.960 166.010  1.00  0.00           H
ATOM   2223  HZ3 LYS A 154      68.530 118.320 167.530  1.00  0.00           H
ATOM   2224  C   LYS A 154      73.270 117.680 164.410  1.00  0.00           C
ATOM   2225  O   LYS A 154      73.500 116.790 165.250  1.00  0.00           O
ATOM   2226  N   CYS A 155      72.610 117.450 163.290  1.00  0.00           N
ATOM   2227  HN  CYS A 155      72.700 118.210 162.650  1.00  0.00           H
ATOM   2228  CA  CYS A 155      72.120 116.160 162.800  1.00  0.00           C
ATOM   2229  HA  CYS A 155      71.970 115.500 163.650  1.00  0.00           H
ATOM   2230  CB  CYS A 155      70.810 116.330 161.950  1.00  0.00           C
ATOM   2231  HB1 CYS A 155      70.570 115.340 161.510  1.00  0.00           H
ATOM   2232  HB2 CYS A 155      70.980 117.070 161.140  1.00  0.00           H
ATOM   2233  SG  CYS A 155      69.390 116.830 162.960  1.00  0.00           S
ATOM   2234  C   CYS A 155      73.130 115.480 161.900  1.00  0.00           C
ATOM   2235  O   CYS A 155      72.960 114.360 161.490  1.00  0.00           O
ATOM   2236  N   LYS A 156      74.230 116.190 161.530  1.00  0.00           N
ATOM   2237  HN  LYS A 156      74.470 117.010 162.030  1.00  0.00           H
ATOM   2238  CA  LYS A 156      75.220 115.660 160.520  1.00  0.00           C
ATOM   2239  HA  LYS A 156      74.750 114.880 159.930  1.00  0.00           H
ATOM   2240  CB  LYS A 156      75.750 116.840 159.760  1.00  0.00           C
ATOM   2241  HB1 LYS A 156      76.500 117.490 160.260  1.00  0.00           H
ATOM   2242  HB2 LYS A 156      76.280 116.280 158.960  1.00  0.00           H
ATOM   2243  CG  LYS A 156      74.700 117.770 159.080  1.00  0.00           C
ATOM   2244  HG1 LYS A 156      75.400 118.580 158.780  1.00  0.00           H
ATOM   2245  HG2 LYS A 156      73.940 118.230 159.740  1.00  0.00           H
ATOM   2246  CD  LYS A 156      73.940 117.170 157.880  1.00  0.00           C
ATOM   2247  HD1 LYS A 156      73.330 116.310 158.240  1.00  0.00           H
ATOM   2248  HD2 LYS A 156      74.650 116.850 157.100  1.00  0.00           H
ATOM   2249  CE  LYS A 156      72.850 117.990 157.180  1.00  0.00           C
ATOM   2250  HE1 LYS A 156      73.220 118.990 156.850  1.00  0.00           H
ATOM   2251  HE2 LYS A 156      71.900 118.090 157.740  1.00  0.00           H
ATOM   2252  NZ  LYS A 156      72.430 117.450 155.890  1.00  0.00           N
ATOM   2253  HZ1 LYS A 156      72.010 118.140 155.230  1.00  0.00           H
ATOM   2254  HZ2 LYS A 156      73.240 117.030 155.390  1.00  0.00           H
ATOM   2255  HZ3 LYS A 156      71.790 116.660 156.110  1.00  0.00           H
ATOM   2256  C   LYS A 156      76.320 115.050 161.350  1.00  0.00           C
ATOM   2257  O   LYS A 156      76.910 115.630 162.300  1.00  0.00           O
ATOM   2258  N   VAL A 157      76.610 113.730 161.090  1.00  0.00           N
ATOM   2259  HN  VAL A 157      75.980 113.290 160.450  1.00  0.00           H
ATOM   2260  CA  VAL A 157      77.290 112.870 162.010  1.00  0.00           C
ATOM   2261  HA  VAL A 157      77.780 113.370 162.830  1.00  0.00           H
ATOM   2262  CB  VAL A 157      76.270 111.810 162.620  1.00  0.00           C
ATOM   2263  HB  VAL A 157      75.730 111.460 161.720  1.00  0.00           H
ATOM   2264  CG1 VAL A 157      77.000 110.600 163.320  1.00  0.00           C
ATOM   2265 HG11 VAL A 157      77.680 110.960 164.120  1.00  0.00           H
ATOM   2266 HG12 VAL A 157      76.310 109.820 163.710  1.00  0.00           H
ATOM   2267 HG13 VAL A 157      77.560 110.020 162.550  1.00  0.00           H
ATOM   2268  CG2 VAL A 157      75.190 112.390 163.630  1.00  0.00           C
ATOM   2269 HG21 VAL A 157      75.630 112.820 164.550  1.00  0.00           H
ATOM   2270 HG22 VAL A 157      74.550 113.170 163.160  1.00  0.00           H
ATOM   2271 HG23 VAL A 157      74.530 111.590 164.030  1.00  0.00           H
ATOM   2272  C   VAL A 157      78.310 112.080 161.200  1.00  0.00           C
ATOM   2273  O   VAL A 157      77.960 111.320 160.310  1.00  0.00           O
ATOM   2274  N   LEU A 158      79.570 112.120 161.580  1.00  0.00           N
ATOM   2275  HN  LEU A 158      79.750 112.670 162.400  1.00  0.00           H
ATOM   2276  CA  LEU A 158      80.750 111.520 160.970  1.00  0.00           C
ATOM   2277  HA  LEU A 158      80.600 111.380 159.910  1.00  0.00           H
ATOM   2278  CB  LEU A 158      81.960 112.510 160.950  1.00  0.00           C
ATOM   2279  HB1 LEU A 158      81.530 113.520 160.730  1.00  0.00           H
ATOM   2280  HB2 LEU A 158      82.370 112.420 161.980  1.00  0.00           H
ATOM   2281  CG  LEU A 158      82.970 112.270 159.830  1.00  0.00           C
ATOM   2282  HG  LEU A 158      83.060 111.180 159.620  1.00  0.00           H
ATOM   2283  CD1 LEU A 158      82.510 113.070 158.550  1.00  0.00           C
ATOM   2284 HD11 LEU A 158      82.870 114.110 158.650  1.00  0.00           H
ATOM   2285 HD12 LEU A 158      82.880 112.630 157.600  1.00  0.00           H
ATOM   2286 HD13 LEU A 158      81.400 113.000 158.500  1.00  0.00           H
ATOM   2287  CD2 LEU A 158      84.400 112.750 160.210  1.00  0.00           C
ATOM   2288 HD21 LEU A 158      85.070 112.490 159.360  1.00  0.00           H
ATOM   2289 HD22 LEU A 158      84.480 113.840 160.400  1.00  0.00           H
ATOM   2290 HD23 LEU A 158      84.780 112.200 161.090  1.00  0.00           H
ATOM   2291  C   LEU A 158      81.050 110.160 161.600  1.00  0.00           C
ATOM   2292  O   LEU A 158      81.150 110.020 162.790  1.00  0.00           O
ATOM   2293  N   MET A 159      81.300 109.060 160.800  1.00  0.00           N
ATOM   2294  HN  MET A 159      81.190 109.130 159.810  1.00  0.00           H
ATOM   2295  CA  MET A 159      81.570 107.710 161.280  1.00  0.00           C
ATOM   2296  HA  MET A 159      81.840 107.620 162.320  1.00  0.00           H
ATOM   2297  CB  MET A 159      80.260 106.950 161.350  1.00  0.00           C
ATOM   2298  HB1 MET A 159      80.490 105.900 161.610  1.00  0.00           H
ATOM   2299  HB2 MET A 159      79.650 107.410 162.160  1.00  0.00           H
ATOM   2300  CG  MET A 159      79.430 106.920 160.020  1.00  0.00           C
ATOM   2301  HG1 MET A 159      80.010 106.590 159.130  1.00  0.00           H
ATOM   2302  HG2 MET A 159      79.050 107.950 159.870  1.00  0.00           H
ATOM   2303  SD  MET A 159      78.050 105.760 160.270  1.00  0.00           S
ATOM   2304  CE  MET A 159      77.110 106.840 161.500  1.00  0.00           C
ATOM   2305  HE1 MET A 159      77.700 107.030 162.430  1.00  0.00           H
ATOM   2306  HE2 MET A 159      76.820 107.820 161.060  1.00  0.00           H
ATOM   2307  HE3 MET A 159      76.250 106.230 161.860  1.00  0.00           H
ATOM   2308  C   MET A 159      82.640 107.090 160.440  1.00  0.00           C
ATOM   2309  O   MET A 159      82.780 107.200 159.210  1.00  0.00           O
ATOM   2310  N   LEU A 160      83.350 106.120 161.050  1.00  0.00           N
ATOM   2311  HN  LEU A 160      83.160 105.990 162.020  1.00  0.00           H
ATOM   2312  CA  LEU A 160      84.430 105.370 160.450  1.00  0.00           C
ATOM   2313  HA  LEU A 160      84.490 105.440 159.370  1.00  0.00           H
ATOM   2314  CB  LEU A 160      85.750 105.880 161.010  1.00  0.00           C
ATOM   2315  HB1 LEU A 160      85.730 106.990 160.940  1.00  0.00           H
ATOM   2316  HB2 LEU A 160      85.770 105.770 162.110  1.00  0.00           H
ATOM   2317  CG  LEU A 160      87.090 105.310 160.620  1.00  0.00           C
ATOM   2318  HG  LEU A 160      87.090 104.210 160.760  1.00  0.00           H
ATOM   2319  CD1 LEU A 160      87.410 105.540 159.130  1.00  0.00           C
ATOM   2320 HD11 LEU A 160      86.880 106.440 158.750  1.00  0.00           H
ATOM   2321 HD12 LEU A 160      88.520 105.560 159.000  1.00  0.00           H
ATOM   2322 HD13 LEU A 160      87.110 104.600 158.620  1.00  0.00           H
ATOM   2323  CD2 LEU A 160      88.150 105.790 161.510  1.00  0.00           C
ATOM   2324 HD21 LEU A 160      88.220 106.890 161.680  1.00  0.00           H
ATOM   2325 HD22 LEU A 160      87.920 105.310 162.490  1.00  0.00           H
ATOM   2326 HD23 LEU A 160      89.180 105.570 161.150  1.00  0.00           H
ATOM   2327  C   LEU A 160      84.230 103.830 160.660  1.00  0.00           C
ATOM   2328  O   LEU A 160      83.970 103.370 161.740  1.00  0.00           O
ATOM   2329  N   GLY A 161      84.310 102.990 159.610  1.00  0.00           N
ATOM   2330  HN  GLY A 161      84.520 103.450 158.740  1.00  0.00           H
ATOM   2331  CA  GLY A 161      84.200 101.520 159.620  1.00  0.00           C
ATOM   2332  HA1 GLY A 161      84.040 101.180 160.640  1.00  0.00           H
ATOM   2333  HA2 GLY A 161      85.120 101.140 159.200  1.00  0.00           H
ATOM   2334  C   GLY A 161      83.040 101.090 158.880  1.00  0.00           C
ATOM   2335  O   GLY A 161      82.920  99.870 158.620  1.00  0.00           O
ATOM   2336  N   GLY A 162      82.130 101.920 158.470  1.00  0.00           N
ATOM   2337  HN  GLY A 162      82.160 102.910 158.560  1.00  0.00           H
ATOM   2338  CA  GLY A 162      80.960 101.440 157.780  1.00  0.00           C
ATOM   2339  HA1 GLY A 162      80.660 100.460 158.140  1.00  0.00           H
ATOM   2340  HA2 GLY A 162      81.210 101.260 156.740  1.00  0.00           H
ATOM   2341  C   GLY A 162      79.810 102.360 157.870  1.00  0.00           C
ATOM   2342  O   GLY A 162      79.820 103.470 158.430  1.00  0.00           O
ATOM   2343  N   SER A 163      78.710 101.940 157.320  1.00  0.00           N
ATOM   2344  HN  SER A 163      78.770 101.000 156.990  1.00  0.00           H
ATOM   2345  CA  SER A 163      77.480 102.630 157.270  1.00  0.00           C
ATOM   2346  HA  SER A 163      77.690 103.690 157.290  1.00  0.00           H
ATOM   2347  CB  SER A 163      76.710 102.360 155.890  1.00  0.00           C
ATOM   2348  HB1 SER A 163      77.440 102.440 155.060  1.00  0.00           H
ATOM   2349  HB2 SER A 163      75.850 103.070 155.790  1.00  0.00           H
ATOM   2350  OG  SER A 163      76.220 100.970 155.790  1.00  0.00           O
ATOM   2351  HG1 SER A 163      75.720 101.010 154.970  1.00  0.00           H
ATOM   2352  C   SER A 163      76.600 102.190 158.390  1.00  0.00           C
ATOM   2353  O   SER A 163      76.920 101.370 159.220  1.00  0.00           O
ATOM   2354  N   ALA A 164      75.430 102.830 158.550  1.00  0.00           N
ATOM   2355  HN  ALA A 164      75.280 103.660 158.030  1.00  0.00           H
ATOM   2356  CA  ALA A 164      74.360 102.470 159.500  1.00  0.00           C
ATOM   2357  HA  ALA A 164      74.760 102.260 160.490  1.00  0.00           H
ATOM   2358  CB  ALA A 164      73.390 103.710 159.600  1.00  0.00           C
ATOM   2359  HB1 ALA A 164      72.570 103.570 160.320  1.00  0.00           H
ATOM   2360  HB2 ALA A 164      73.940 104.650 159.820  1.00  0.00           H
ATOM   2361  HB3 ALA A 164      72.950 103.840 158.580  1.00  0.00           H
ATOM   2362  C   ALA A 164      73.600 101.260 159.000  1.00  0.00           C
ATOM   2363  O   ALA A 164      72.690 100.850 159.690  1.00  0.00           O
ATOM   2364  N   LEU A 165      73.950 100.720 157.840  1.00  0.00           N
ATOM   2365  HN  LEU A 165      74.800 101.070 157.430  1.00  0.00           H
ATOM   2366  CA  LEU A 165      73.300  99.600 157.230  1.00  0.00           C
ATOM   2367  HA  LEU A 165      72.480  99.180 157.800  1.00  0.00           H
ATOM   2368  CB  LEU A 165      72.790  99.810 155.780  1.00  0.00           C
ATOM   2369  HB1 LEU A 165      73.610  99.860 155.040  1.00  0.00           H
ATOM   2370  HB2 LEU A 165      72.150  98.940 155.510  1.00  0.00           H
ATOM   2371  CG  LEU A 165      71.810 101.050 155.650  1.00  0.00           C
ATOM   2372  HG  LEU A 165      72.470 101.940 155.800  1.00  0.00           H
ATOM   2373  CD1 LEU A 165      71.210 101.000 154.290  1.00  0.00           C
ATOM   2374 HD11 LEU A 165      70.530 101.860 154.110  1.00  0.00           H
ATOM   2375 HD12 LEU A 165      72.010 100.970 153.520  1.00  0.00           H
ATOM   2376 HD13 LEU A 165      70.800  99.990 154.090  1.00  0.00           H
ATOM   2377  CD2 LEU A 165      70.700 100.990 156.680  1.00  0.00           C
ATOM   2378 HD21 LEU A 165      71.020 101.250 157.710  1.00  0.00           H
ATOM   2379 HD22 LEU A 165      69.930 101.750 156.410  1.00  0.00           H
ATOM   2380 HD23 LEU A 165      70.020 100.120 156.590  1.00  0.00           H
ATOM   2381  C   LEU A 165      74.320  98.490 157.180  1.00  0.00           C
ATOM   2382  O   LEU A 165      74.040  97.440 156.610  1.00  0.00           O
ATOM   2383  N   ASN A 166      75.490  98.770 157.840  1.00  0.00           N
ATOM   2384  HN  ASN A 166      75.750  99.680 158.140  1.00  0.00           H
ATOM   2385  CA  ASN A 166      76.490  97.810 158.170  1.00  0.00           C
ATOM   2386  HA  ASN A 166      77.230  98.350 158.750  1.00  0.00           H
ATOM   2387  CB  ASN A 166      75.970  96.610 159.090  1.00  0.00           C
ATOM   2388  HB1 ASN A 166      75.220  96.090 158.450  1.00  0.00           H
ATOM   2389  HB2 ASN A 166      76.750  95.870 159.360  1.00  0.00           H
ATOM   2390  CG  ASN A 166      75.340  96.980 160.420  1.00  0.00           C
ATOM   2391  OD1 ASN A 166      74.270  96.590 160.950  1.00  0.00           O
ATOM   2392  ND2 ASN A 166      76.030  97.860 161.160  1.00  0.00           N
ATOM   2393 HD21 ASN A 166      76.870  98.260 160.800  1.00  0.00           H
ATOM   2394 HD22 ASN A 166      75.920  97.830 162.160  1.00  0.00           H
ATOM   2395  C   ASN A 166      77.360  97.250 156.980  1.00  0.00           C
ATOM   2396  O   ASN A 166      77.920  96.130 157.060  1.00  0.00           O
ATOM   2397  N   HIS A 167      77.520  98.060 155.900  1.00  0.00           N
ATOM   2398  HN  HIS A 167      76.980  98.910 155.920  1.00  0.00           H
ATOM   2399  CA  HIS A 167      78.480  97.820 154.860  1.00  0.00           C
ATOM   2400  HA  HIS A 167      78.440  96.820 154.440  1.00  0.00           H
ATOM   2401  CB  HIS A 167      78.230  98.690 153.700  1.00  0.00           C
ATOM   2402  HB1 HIS A 167      78.130  99.760 153.970  1.00  0.00           H
ATOM   2403  HB2 HIS A 167      79.060  98.530 152.980  1.00  0.00           H
ATOM   2404  ND1 HIS A 167      75.800  98.780 153.560  1.00  0.00           N
ATOM   2405  CG  HIS A 167      76.960  98.320 153.000  1.00  0.00           C
ATOM   2406  CE1 HIS A 167      74.890  98.540 152.610  1.00  0.00           C
ATOM   2407  HE1 HIS A 167      73.930  99.060 152.630  1.00  0.00           H
ATOM   2408  NE2 HIS A 167      75.440  97.950 151.560  1.00  0.00           N
ATOM   2409  HE2 HIS A 167      75.010  97.720 150.680  1.00  0.00           H
ATOM   2410  CD2 HIS A 167      76.750  97.640 151.840  1.00  0.00           C
ATOM   2411  HD2 HIS A 167      77.390  97.000 151.240  1.00  0.00           H
ATOM   2412  C   HIS A 167      79.890  97.990 155.340  1.00  0.00           C
ATOM   2413  O   HIS A 167      80.540  98.910 154.880  1.00  0.00           O
ATOM   2414  N   ASN A 168      80.450  97.100 156.240  1.00  0.00           N
ATOM   2415  HN  ASN A 168      79.940  96.320 156.570  1.00  0.00           H
ATOM   2416  CA  ASN A 168      81.780  97.310 156.890  1.00  0.00           C
ATOM   2417  HA  ASN A 168      81.770  98.330 157.250  1.00  0.00           H
ATOM   2418  CB  ASN A 168      82.120  96.500 158.120  1.00  0.00           C
ATOM   2419  HB1 ASN A 168      82.090  95.410 157.900  1.00  0.00           H
ATOM   2420  HB2 ASN A 168      83.090  96.850 158.550  1.00  0.00           H
ATOM   2421  CG  ASN A 168      80.950  96.710 159.160  1.00  0.00           C
ATOM   2422  OD1 ASN A 168      80.270  95.730 159.490  1.00  0.00           O
ATOM   2423  ND2 ASN A 168      80.660  97.930 159.530  1.00  0.00           N
ATOM   2424 HD21 ASN A 168      81.340  98.630 159.300  1.00  0.00           H
ATOM   2425 HD22 ASN A 168      80.020  98.000 160.300  1.00  0.00           H
ATOM   2426  C   ASN A 168      82.910  97.160 155.910  1.00  0.00           C
ATOM   2427  O   ASN A 168      82.970  96.160 155.200  1.00  0.00           O
ATOM   2428  N   TYR A 169      83.940  98.080 155.960  1.00  0.00           N
ATOM   2429  HN  TYR A 169      83.780  98.970 156.370  1.00  0.00           H
ATOM   2430  CA  TYR A 169      85.290  97.930 155.420  1.00  0.00           C
ATOM   2431  HA  TYR A 169      85.200  97.570 154.410  1.00  0.00           H
ATOM   2432  CB  TYR A 169      86.020  99.260 155.530  1.00  0.00           C
ATOM   2433  HB1 TYR A 169      85.590  99.980 154.800  1.00  0.00           H
ATOM   2434  HB2 TYR A 169      85.850  99.730 156.520  1.00  0.00           H
ATOM   2435  CG  TYR A 169      87.480  99.110 155.230  1.00  0.00           C
ATOM   2436  CD1 TYR A 169      88.050  98.880 153.930  1.00  0.00           C
ATOM   2437  HD1 TYR A 169      87.360  98.750 153.110  1.00  0.00           H
ATOM   2438  CE1 TYR A 169      89.400  98.920 153.770  1.00  0.00           C
ATOM   2439  HE1 TYR A 169      89.840  98.930 152.780  1.00  0.00           H
ATOM   2440  CZ  TYR A 169      90.230  99.020 154.830  1.00  0.00           C
ATOM   2441  OH  TYR A 169      91.640  99.060 154.640  1.00  0.00           O
ATOM   2442  HH  TYR A 169      91.930  99.510 155.450  1.00  0.00           H
ATOM   2443  CD2 TYR A 169      88.370  99.220 156.350  1.00  0.00           C
ATOM   2444  HD2 TYR A 169      87.970  99.270 157.350  1.00  0.00           H
ATOM   2445  CE2 TYR A 169      89.660  99.140 156.120  1.00  0.00           C
ATOM   2446  HE2 TYR A 169      90.330  99.310 156.950  1.00  0.00           H
ATOM   2447  C   TYR A 169      86.030  96.850 156.250  1.00  0.00           C
ATOM   2448  O   TYR A 169      85.890  96.800 157.450  1.00  0.00           O
ATOM   2449  N   ARG A 170      86.900  96.050 155.710  1.00  0.00           N
ATOM   2450  HN  ARG A 170      86.850  95.990 154.710  1.00  0.00           H
ATOM   2451  CA  ARG A 170      87.730  95.090 156.360  1.00  0.00           C
ATOM   2452  HA  ARG A 170      87.610  95.270 157.420  1.00  0.00           H
ATOM   2453  CB  ARG A 170      87.250  93.690 155.900  1.00  0.00           C
ATOM   2454  HB1 ARG A 170      86.140  93.610 155.910  1.00  0.00           H
ATOM   2455  HB2 ARG A 170      87.570  93.510 154.850  1.00  0.00           H
ATOM   2456  CG  ARG A 170      87.880  92.410 156.700  1.00  0.00           C
ATOM   2457  HG1 ARG A 170      87.850  92.760 157.760  1.00  0.00           H
ATOM   2458  HG2 ARG A 170      88.910  92.160 156.370  1.00  0.00           H
ATOM   2459  CD  ARG A 170      87.010  91.160 156.580  1.00  0.00           C
ATOM   2460  HD1 ARG A 170      85.990  91.310 156.990  1.00  0.00           H
ATOM   2461  HD2 ARG A 170      87.410  90.310 157.180  1.00  0.00           H
ATOM   2462  NE  ARG A 170      86.840  90.840 155.150  1.00  0.00           N
ATOM   2463  HE  ARG A 170      86.020  91.190 154.700  1.00  0.00           H
ATOM   2464  CZ  ARG A 170      87.640  90.050 154.520  1.00  0.00           C
ATOM   2465  NH1 ARG A 170      88.630  89.350 155.080  1.00  0.00           N
ATOM   2466 HH11 ARG A 170      89.290  88.790 154.560  1.00  0.00           H
ATOM   2467 HH12 ARG A 170      88.970  89.590 155.990  1.00  0.00           H
ATOM   2468  NH2 ARG A 170      87.250  89.720 153.240  1.00  0.00           N
ATOM   2469 HH21 ARG A 170      87.880  89.180 152.690  1.00  0.00           H
ATOM   2470 HH22 ARG A 170      86.740  90.450 152.790  1.00  0.00           H
ATOM   2471  C   ARG A 170      89.190  95.210 155.950  1.00  0.00           C
ATOM   2472  O   ARG A 170      89.570  95.020 154.810  1.00  0.00           O
ATOM   2473  N   GLY A 171      90.090  95.630 156.840  1.00  0.00           N
ATOM   2474  HN  GLY A 171      89.720  95.690 157.760  1.00  0.00           H
ATOM   2475  CA  GLY A 171      91.510  95.860 156.670  1.00  0.00           C
ATOM   2476  HA1 GLY A 171      91.850  96.170 155.690  1.00  0.00           H
ATOM   2477  HA2 GLY A 171      91.950  94.950 157.060  1.00  0.00           H
ATOM   2478  C   GLY A 171      91.960  96.910 157.630  1.00  0.00           C
ATOM   2479  O   GLY A 171      91.370  97.230 158.630  1.00  0.00           O
ATOM   2480  N   TYR A 172      93.110  97.570 157.330  1.00  0.00           N
ATOM   2481  HN  TYR A 172      93.570  97.370 156.470  1.00  0.00           H
ATOM   2482  CA  TYR A 172      93.660  98.550 158.300  1.00  0.00           C
ATOM   2483  HA  TYR A 172      93.360  98.470 159.330  1.00  0.00           H
ATOM   2484  CB  TYR A 172      95.190  98.490 158.120  1.00  0.00           C
ATOM   2485  HB1 TYR A 172      95.560  98.390 157.070  1.00  0.00           H
ATOM   2486  HB2 TYR A 172      95.640  99.360 158.660  1.00  0.00           H
ATOM   2487  CG  TYR A 172      95.670  97.280 158.970  1.00  0.00           C
ATOM   2488  CD1 TYR A 172      96.170  96.140 158.350  1.00  0.00           C
ATOM   2489  HD1 TYR A 172      96.130  95.850 157.310  1.00  0.00           H
ATOM   2490  CE1 TYR A 172      96.770  95.120 159.090  1.00  0.00           C
ATOM   2491  HE1 TYR A 172      97.010  94.230 158.530  1.00  0.00           H
ATOM   2492  CZ  TYR A 172      96.950  95.310 160.490  1.00  0.00           C
ATOM   2493  OH  TYR A 172      97.270  94.170 161.210  1.00  0.00           O
ATOM   2494  HH  TYR A 172      97.060  94.190 162.150  1.00  0.00           H
ATOM   2495  CD2 TYR A 172      95.900  97.460 160.400  1.00  0.00           C
ATOM   2496  HD2 TYR A 172      95.590  98.430 160.780  1.00  0.00           H
ATOM   2497  CE2 TYR A 172      96.570  96.480 161.150  1.00  0.00           C
ATOM   2498  HE2 TYR A 172      96.580  96.490 162.230  1.00  0.00           H
ATOM   2499  C   TYR A 172      93.310  99.940 157.850  1.00  0.00           C
ATOM   2500  O   TYR A 172      93.250 100.260 156.650  1.00  0.00           O
ATOM   2501  N   ILE A 173      93.120 100.830 158.790  1.00  0.00           N
ATOM   2502  HN  ILE A 173      92.790 100.720 159.720  1.00  0.00           H
ATOM   2503  CA  ILE A 173      93.120 102.300 158.480  1.00  0.00           C
ATOM   2504  HA  ILE A 173      93.350 102.460 157.430  1.00  0.00           H
ATOM   2505  CB  ILE A 173      91.770 102.890 158.830  1.00  0.00           C
ATOM   2506  HB  ILE A 173      91.460 102.470 159.800  1.00  0.00           H
ATOM   2507  CG2 ILE A 173      91.770 104.380 159.130  1.00  0.00           C
ATOM   2508 HG21 ILE A 173      92.230 104.750 160.070  1.00  0.00           H
ATOM   2509 HG22 ILE A 173      92.210 105.000 158.310  1.00  0.00           H
ATOM   2510 HG23 ILE A 173      90.720 104.690 159.290  1.00  0.00           H
ATOM   2511  CG1 ILE A 173      90.740 102.460 157.780  1.00  0.00           C
ATOM   2512 HG11 ILE A 173      90.930 101.390 157.520  1.00  0.00           H
ATOM   2513 HG12 ILE A 173      90.880 103.110 156.880  1.00  0.00           H
ATOM   2514  CD  ILE A 173      89.320 102.600 158.270  1.00  0.00           C
ATOM   2515  HD1 ILE A 173      88.640 101.920 157.710  1.00  0.00           H
ATOM   2516  HD2 ILE A 173      89.160 102.590 159.360  1.00  0.00           H
ATOM   2517  HD3 ILE A 173      88.980 103.620 157.990  1.00  0.00           H
ATOM   2518  C   ILE A 173      94.190 102.960 159.310  1.00  0.00           C
ATOM   2519  O   ILE A 173      94.390 102.710 160.490  1.00  0.00           O
ATOM   2520  N   GLU A 174      94.870 104.010 158.740  1.00  0.00           N
ATOM   2521  HN  GLU A 174      94.790 104.130 157.760  1.00  0.00           H
ATOM   2522  CA  GLU A 174      95.810 104.760 159.500  1.00  0.00           C
ATOM   2523  HA  GLU A 174      95.550 104.900 160.530  1.00  0.00           H
ATOM   2524  CB  GLU A 174      97.270 104.210 159.490  1.00  0.00           C
ATOM   2525  HB1 GLU A 174      97.380 103.280 160.080  1.00  0.00           H
ATOM   2526  HB2 GLU A 174      97.550 103.950 158.440  1.00  0.00           H
ATOM   2527  CG  GLU A 174      98.400 105.060 160.040  1.00  0.00           C
ATOM   2528  HG1 GLU A 174      97.980 105.470 160.990  1.00  0.00           H
ATOM   2529  HG2 GLU A 174      98.580 105.920 159.360  1.00  0.00           H
ATOM   2530  CD  GLU A 174      99.740 104.370 160.450  1.00  0.00           C
ATOM   2531  OE1 GLU A 174     100.370 105.060 161.300  1.00  0.00           O
ATOM   2532  OE2 GLU A 174     100.100 103.240 159.980  1.00  0.00           O
ATOM   2533  C   GLU A 174      95.770 106.140 158.900  1.00  0.00           C
ATOM   2534  O   GLU A 174      95.500 106.370 157.720  1.00  0.00           O
ATOM   2535  N   HIS A 175      96.080 107.210 159.750  1.00  0.00           N
ATOM   2536  HN  HIS A 175      96.220 107.030 160.730  1.00  0.00           H
ATOM   2537  CA  HIS A 175      96.270 108.560 159.250  1.00  0.00           C
ATOM   2538  HA  HIS A 175      96.450 109.210 160.100  1.00  0.00           H
ATOM   2539  CB  HIS A 175      97.450 108.760 158.300  1.00  0.00           C
ATOM   2540  HB1 HIS A 175      98.300 108.360 158.900  1.00  0.00           H
ATOM   2541  HB2 HIS A 175      97.250 108.170 157.370  1.00  0.00           H
ATOM   2542  ND1 HIS A 175      98.400 111.130 158.560  1.00  0.00           N
ATOM   2543  CG  HIS A 175      97.720 110.210 157.770  1.00  0.00           C
ATOM   2544  CE1 HIS A 175      98.470 112.230 157.860  1.00  0.00           C
ATOM   2545  HE1 HIS A 175      98.880 113.200 158.160  1.00  0.00           H
ATOM   2546  NE2 HIS A 175      97.920 112.040 156.640  1.00  0.00           N
ATOM   2547  HE2 HIS A 175      97.490 112.760 156.090  1.00  0.00           H
ATOM   2548  CD2 HIS A 175      97.450 110.770 156.560  1.00  0.00           C
ATOM   2549  HD2 HIS A 175      97.020 110.320 155.660  1.00  0.00           H
ATOM   2550  C   HIS A 175      94.940 109.170 158.750  1.00  0.00           C
ATOM   2551  O   HIS A 175      94.860 109.680 157.630  1.00  0.00           O
ATOM   2552  N   PHE A 176      93.860 109.050 159.580  1.00  0.00           N
ATOM   2553  HN  PHE A 176      93.900 108.630 160.480  1.00  0.00           H
ATOM   2554  CA  PHE A 176      92.570 109.610 159.250  1.00  0.00           C
ATOM   2555  HA  PHE A 176      92.330 109.560 158.200  1.00  0.00           H
ATOM   2556  CB  PHE A 176      91.570 108.850 160.120  1.00  0.00           C
ATOM   2557  HB1 PHE A 176      91.610 107.740 160.030  1.00  0.00           H
ATOM   2558  HB2 PHE A 176      91.740 109.010 161.210  1.00  0.00           H
ATOM   2559  CG  PHE A 176      90.130 109.370 159.900  1.00  0.00           C
ATOM   2560  CD1 PHE A 176      89.300 108.930 158.820  1.00  0.00           C
ATOM   2561  HD1 PHE A 176      89.460 108.140 158.110  1.00  0.00           H
ATOM   2562  CE1 PHE A 176      88.140 109.670 158.540  1.00  0.00           C
ATOM   2563  HE1 PHE A 176      87.470 109.380 157.750  1.00  0.00           H
ATOM   2564  CZ  PHE A 176      87.920 110.830 159.310  1.00  0.00           C
ATOM   2565  HZ  PHE A 176      87.030 111.400 159.120  1.00  0.00           H
ATOM   2566  CD2 PHE A 176      89.790 110.390 160.790  1.00  0.00           C
ATOM   2567  HD2 PHE A 176      90.520 110.700 161.510  1.00  0.00           H
ATOM   2568  CE2 PHE A 176      88.690 111.120 160.460  1.00  0.00           C
ATOM   2569  HE2 PHE A 176      88.440 112.060 160.930  1.00  0.00           H
ATOM   2570  C   PHE A 176      92.750 111.100 159.420  1.00  0.00           C
ATOM   2571  O   PHE A 176      92.730 111.530 160.530  1.00  0.00           O
ATOM   2572  N   SER A 177      92.670 111.870 158.300  1.00  0.00           N
ATOM   2573  HN  SER A 177      92.550 111.370 157.450  1.00  0.00           H
ATOM   2574  CA  SER A 177      92.740 113.320 158.370  1.00  0.00           C
ATOM   2575  HA  SER A 177      92.500 113.680 159.360  1.00  0.00           H
ATOM   2576  CB  SER A 177      94.030 113.830 157.830  1.00  0.00           C
ATOM   2577  HB1 SER A 177      94.260 113.560 156.780  1.00  0.00           H
ATOM   2578  HB2 SER A 177      94.840 113.450 158.480  1.00  0.00           H
ATOM   2579  OG  SER A 177      94.070 115.270 157.900  1.00  0.00           O
ATOM   2580  HG1 SER A 177      94.980 115.490 157.690  1.00  0.00           H
ATOM   2581  C   SER A 177      91.580 113.980 157.620  1.00  0.00           C
ATOM   2582  O   SER A 177      91.250 113.530 156.520  1.00  0.00           O
ATOM   2583  N   LEU A 178      91.040 115.030 158.200  1.00  0.00           N
ATOM   2584  HN  LEU A 178      91.320 115.440 159.060  1.00  0.00           H
ATOM   2585  CA  LEU A 178      89.930 115.770 157.610  1.00  0.00           C
ATOM   2586  HA  LEU A 178      89.830 115.670 156.540  1.00  0.00           H
ATOM   2587  CB  LEU A 178      88.550 115.320 158.220  1.00  0.00           C
ATOM   2588  HB1 LEU A 178      88.300 114.350 157.750  1.00  0.00           H
ATOM   2589  HB2 LEU A 178      88.740 115.170 159.310  1.00  0.00           H
ATOM   2590  CG  LEU A 178      87.350 116.280 158.050  1.00  0.00           C
ATOM   2591  HG  LEU A 178      87.600 117.230 158.550  1.00  0.00           H
ATOM   2592  CD1 LEU A 178      87.050 116.550 156.570  1.00  0.00           C
ATOM   2593 HD11 LEU A 178      86.280 117.350 156.470  1.00  0.00           H
ATOM   2594 HD12 LEU A 178      88.020 116.880 156.140  1.00  0.00           H
ATOM   2595 HD13 LEU A 178      86.720 115.670 155.980  1.00  0.00           H
ATOM   2596  CD2 LEU A 178      86.100 115.700 158.650  1.00  0.00           C
ATOM   2597 HD21 LEU A 178      85.780 114.770 158.110  1.00  0.00           H
ATOM   2598 HD22 LEU A 178      86.330 115.440 159.700  1.00  0.00           H
ATOM   2599 HD23 LEU A 178      85.250 116.390 158.810  1.00  0.00           H
ATOM   2600  C   LEU A 178      90.280 117.280 157.880  1.00  0.00           C
ATOM   2601  O   LEU A 178      90.520 117.730 159.000  1.00  0.00           O
ATOM   2602  N   TRP A 179      90.240 118.110 156.780  1.00  0.00           N
ATOM   2603  HN  TRP A 179      90.050 117.740 155.870  1.00  0.00           H
ATOM   2604  CA  TRP A 179      90.540 119.520 156.820  1.00  0.00           C
ATOM   2605  HA  TRP A 179      90.860 119.870 157.780  1.00  0.00           H
ATOM   2606  CB  TRP A 179      91.540 119.870 155.800  1.00  0.00           C
ATOM   2607  HB1 TRP A 179      91.070 119.460 154.870  1.00  0.00           H
ATOM   2608  HB2 TRP A 179      91.800 120.950 155.760  1.00  0.00           H
ATOM   2609  CG  TRP A 179      92.850 119.130 155.700  1.00  0.00           C
ATOM   2610  CD1 TRP A 179      93.090 117.770 155.670  1.00  0.00           C
ATOM   2611  HD1 TRP A 179      92.360 116.980 155.600  1.00  0.00           H
ATOM   2612  NE1 TRP A 179      94.470 117.560 155.780  1.00  0.00           N
ATOM   2613  HE1 TRP A 179      94.880 116.750 156.130  1.00  0.00           H
ATOM   2614  CE2 TRP A 179      95.060 118.740 155.910  1.00  0.00           C
ATOM   2615  CD2 TRP A 179      94.080 119.780 155.870  1.00  0.00           C
ATOM   2616  CE3 TRP A 179      94.500 121.110 156.090  1.00  0.00           C
ATOM   2617  HE3 TRP A 179      93.890 121.990 156.220  1.00  0.00           H
ATOM   2618  CZ3 TRP A 179      95.910 121.390 156.250  1.00  0.00           C
ATOM   2619  HZ3 TRP A 179      96.250 122.400 156.410  1.00  0.00           H
ATOM   2620  CZ2 TRP A 179      96.420 118.980 156.040  1.00  0.00           C
ATOM   2621  HZ2 TRP A 179      97.150 118.190 156.030  1.00  0.00           H
ATOM   2622  CH2 TRP A 179      96.860 120.290 156.210  1.00  0.00           C
ATOM   2623  HH2 TRP A 179      97.910 120.530 156.300  1.00  0.00           H
ATOM   2624  C   TRP A 179      89.230 120.230 156.500  1.00  0.00           C
ATOM   2625  O   TRP A 179      88.270 119.620 156.140  1.00  0.00           O
ATOM   2626  N   LYS A 180      89.250 121.630 156.580  1.00  0.00           N
ATOM   2627  HN  LYS A 180      89.970 122.060 157.120  1.00  0.00           H
ATOM   2628  CA  LYS A 180      88.120 122.550 156.330  1.00  0.00           C
ATOM   2629  HA  LYS A 180      87.210 121.990 156.210  1.00  0.00           H
ATOM   2630  CB  LYS A 180      87.970 123.510 157.530  1.00  0.00           C
ATOM   2631  HB1 LYS A 180      88.870 124.150 157.600  1.00  0.00           H
ATOM   2632  HB2 LYS A 180      87.190 124.290 157.440  1.00  0.00           H
ATOM   2633  CG  LYS A 180      87.760 122.940 159.000  1.00  0.00           C
ATOM   2634  HG1 LYS A 180      87.790 123.810 159.690  1.00  0.00           H
ATOM   2635  HG2 LYS A 180      88.620 122.330 159.350  1.00  0.00           H
ATOM   2636  CD  LYS A 180      86.340 122.380 159.150  1.00  0.00           C
ATOM   2637  HD1 LYS A 180      86.530 121.630 159.950  1.00  0.00           H
ATOM   2638  HD2 LYS A 180      86.070 121.780 158.260  1.00  0.00           H
ATOM   2639  CE  LYS A 180      85.200 123.380 159.440  1.00  0.00           C
ATOM   2640  HE1 LYS A 180      84.160 123.010 159.260  1.00  0.00           H
ATOM   2641  HE2 LYS A 180      85.220 124.280 158.790  1.00  0.00           H
ATOM   2642  NZ  LYS A 180      85.260 123.720 160.900  1.00  0.00           N
ATOM   2643  HZ1 LYS A 180      86.090 124.260 161.220  1.00  0.00           H
ATOM   2644  HZ2 LYS A 180      84.510 124.400 161.130  1.00  0.00           H
ATOM   2645  HZ3 LYS A 180      85.300 122.880 161.520  1.00  0.00           H
ATOM   2646  C   LYS A 180      88.350 123.360 155.040  1.00  0.00           C
ATOM   2647  O   LYS A 180      87.580 124.300 154.780  1.00  0.00           O
ATOM   2648  N   VAL A 181      89.250 122.920 154.190  1.00  0.00           N
ATOM   2649  HN  VAL A 181      89.670 122.040 154.400  1.00  0.00           H
ATOM   2650  CA  VAL A 181      89.770 123.580 152.990  1.00  0.00           C
ATOM   2651  HA  VAL A 181      88.950 124.180 152.610  1.00  0.00           H
ATOM   2652  CB  VAL A 181      90.980 124.540 153.230  1.00  0.00           C
ATOM   2653  HB  VAL A 181      91.140 125.150 152.320  1.00  0.00           H
ATOM   2654  CG1 VAL A 181      90.700 125.590 154.360  1.00  0.00           C
ATOM   2655 HG11 VAL A 181      91.030 125.070 155.290  1.00  0.00           H
ATOM   2656 HG12 VAL A 181      91.340 126.480 154.260  1.00  0.00           H
ATOM   2657 HG13 VAL A 181      89.640 125.900 154.420  1.00  0.00           H
ATOM   2658  CG2 VAL A 181      92.270 123.770 153.430  1.00  0.00           C
ATOM   2659 HG21 VAL A 181      92.660 123.170 152.580  1.00  0.00           H
ATOM   2660 HG22 VAL A 181      93.070 124.490 153.690  1.00  0.00           H
ATOM   2661 HG23 VAL A 181      92.170 122.970 154.200  1.00  0.00           H
ATOM   2662  C   VAL A 181      90.250 122.610 151.910  1.00  0.00           C
ATOM   2663  O   VAL A 181      90.600 121.480 152.180  1.00  0.00           O
ATOM   2664  N   ALA A 182      90.320 123.070 150.640  1.00  0.00           N
ATOM   2665  HN  ALA A 182      89.940 123.920 150.280  1.00  0.00           H
ATOM   2666  CA  ALA A 182      90.900 122.290 149.650  1.00  0.00           C
ATOM   2667  HA  ALA A 182      90.790 121.230 149.860  1.00  0.00           H
ATOM   2668  CB  ALA A 182      90.200 122.560 148.330  1.00  0.00           C
ATOM   2669  HB1 ALA A 182      89.310 121.890 148.370  1.00  0.00           H
ATOM   2670  HB2 ALA A 182      89.910 123.620 148.160  1.00  0.00           H
ATOM   2671  HB3 ALA A 182      90.820 122.230 147.460  1.00  0.00           H
ATOM   2672  C   ALA A 182      92.430 122.430 149.530  1.00  0.00           C
ATOM   2673  O   ALA A 182      93.050 123.440 149.860  1.00  0.00           O
ATOM   2674  N   ARG A 183      93.010 121.270 149.210  1.00  0.00           N
ATOM   2675  HN  ARG A 183      92.440 120.450 149.160  1.00  0.00           H
ATOM   2676  CA  ARG A 183      94.470 121.030 149.260  1.00  0.00           C
ATOM   2677  HA  ARG A 183      95.020 121.930 149.480  1.00  0.00           H
ATOM   2678  CB  ARG A 183      94.920 119.870 150.240  1.00  0.00           C
ATOM   2679  HB1 ARG A 183      94.250 119.030 149.930  1.00  0.00           H
ATOM   2680  HB2 ARG A 183      95.970 119.530 150.140  1.00  0.00           H
ATOM   2681  CG  ARG A 183      94.670 120.250 151.680  1.00  0.00           C
ATOM   2682  HG1 ARG A 183      94.800 119.400 152.380  1.00  0.00           H
ATOM   2683  HG2 ARG A 183      93.610 120.580 151.820  1.00  0.00           H
ATOM   2684  CD  ARG A 183      95.600 121.390 152.230  1.00  0.00           C
ATOM   2685  HD1 ARG A 183      95.210 121.760 153.210  1.00  0.00           H
ATOM   2686  HD2 ARG A 183      95.750 122.230 151.520  1.00  0.00           H
ATOM   2687  NE  ARG A 183      96.850 120.700 152.440  1.00  0.00           N
ATOM   2688  HE  ARG A 183      97.080 119.750 152.230  1.00  0.00           H
ATOM   2689  CZ  ARG A 183      97.890 121.310 153.110  1.00  0.00           C
ATOM   2690  NH1 ARG A 183      97.920 122.500 153.600  1.00  0.00           N
ATOM   2691 HH11 ARG A 183      98.690 122.710 154.200  1.00  0.00           H
ATOM   2692 HH12 ARG A 183      97.050 122.970 153.760  1.00  0.00           H
ATOM   2693  NH2 ARG A 183      98.880 120.550 153.490  1.00  0.00           N
ATOM   2694 HH21 ARG A 183      99.260 120.870 154.360  1.00  0.00           H
ATOM   2695 HH22 ARG A 183      99.030 119.580 153.280  1.00  0.00           H
ATOM   2696  C   ARG A 183      94.730 120.610 147.780  1.00  0.00           C
ATOM   2697  O   ARG A 183      94.090 119.750 147.250  1.00  0.00           O
ATOM   2698  N   THR A 184      95.710 121.280 147.130  1.00  0.00           N
ATOM   2699  HN  THR A 184      96.200 122.070 147.480  1.00  0.00           H
ATOM   2700  CA  THR A 184      96.030 120.950 145.770  1.00  0.00           C
ATOM   2701  HA  THR A 184      95.100 120.870 145.240  1.00  0.00           H
ATOM   2702  CB  THR A 184      96.880 122.110 145.160  1.00  0.00           C
ATOM   2703  HB  THR A 184      97.330 121.840 144.180  1.00  0.00           H
ATOM   2704  OG1 THR A 184      97.980 122.410 145.940  1.00  0.00           O
ATOM   2705  HG1 THR A 184      97.630 122.610 146.810  1.00  0.00           H
ATOM   2706  CG2 THR A 184      96.000 123.390 145.000  1.00  0.00           C
ATOM   2707 HG21 THR A 184      95.660 123.890 145.930  1.00  0.00           H
ATOM   2708 HG22 THR A 184      96.440 124.220 144.410  1.00  0.00           H
ATOM   2709 HG23 THR A 184      95.130 122.980 144.430  1.00  0.00           H
ATOM   2710  C   THR A 184      96.910 119.640 145.670  1.00  0.00           C
ATOM   2711  O   THR A 184      97.380 119.100 146.660  1.00  0.00           O
ATOM   2712  N   GLN A 185      97.040 119.100 144.470  1.00  0.00           N
ATOM   2713  HN  GLN A 185      96.700 119.590 143.660  1.00  0.00           H
ATOM   2714  CA  GLN A 185      97.880 117.880 144.310  1.00  0.00           C
ATOM   2715  HA  GLN A 185      97.290 117.050 144.690  1.00  0.00           H
ATOM   2716  CB  GLN A 185      97.880 117.460 142.800  1.00  0.00           C
ATOM   2717  HB1 GLN A 185      96.830 117.220 142.530  1.00  0.00           H
ATOM   2718  HB2 GLN A 185      98.150 118.350 142.190  1.00  0.00           H
ATOM   2719  CG  GLN A 185      98.890 116.390 142.550  1.00  0.00           C
ATOM   2720  HG1 GLN A 185      98.580 115.620 143.290  1.00  0.00           H
ATOM   2721  HG2 GLN A 185      99.950 116.640 142.770  1.00  0.00           H
ATOM   2722  CD  GLN A 185      98.710 115.870 141.150  1.00  0.00           C
ATOM   2723  OE1 GLN A 185      98.590 116.680 140.220  1.00  0.00           O
ATOM   2724  NE2 GLN A 185      98.820 114.550 140.880  1.00  0.00           N
ATOM   2725 HE21 GLN A 185      98.910 113.850 141.590  1.00  0.00           H
ATOM   2726 HE22 GLN A 185      98.760 114.350 139.900  1.00  0.00           H
ATOM   2727  C   GLN A 185      99.320 117.850 144.890  1.00  0.00           C
ATOM   2728  O   GLN A 185      99.680 116.830 145.480  1.00  0.00           O
ATOM   2729  N   ARG A 186     100.190 118.880 144.750  1.00  0.00           N
ATOM   2730  HN  ARG A 186      99.970 119.600 144.090  1.00  0.00           H
ATOM   2731  CA  ARG A 186     101.480 119.180 145.390  1.00  0.00           C
ATOM   2732  HA  ARG A 186     102.150 118.350 145.190  1.00  0.00           H
ATOM   2733  CB  ARG A 186     101.970 120.550 144.870  1.00  0.00           C
ATOM   2734  HB1 ARG A 186     101.990 120.450 143.760  1.00  0.00           H
ATOM   2735  HB2 ARG A 186     101.410 121.420 145.270  1.00  0.00           H
ATOM   2736  CG  ARG A 186     103.460 120.790 145.190  1.00  0.00           C
ATOM   2737  HG1 ARG A 186     103.690 120.590 146.270  1.00  0.00           H
ATOM   2738  HG2 ARG A 186     103.830 121.780 144.850  1.00  0.00           H
ATOM   2739  CD  ARG A 186     104.390 119.830 144.320  1.00  0.00           C
ATOM   2740  HD1 ARG A 186     105.310 120.440 144.190  1.00  0.00           H
ATOM   2741  HD2 ARG A 186     103.900 119.680 143.340  1.00  0.00           H
ATOM   2742  NE  ARG A 186     104.780 118.610 145.120  1.00  0.00           N
ATOM   2743  HE  ARG A 186     104.820 118.620 146.120  1.00  0.00           H
ATOM   2744  CZ  ARG A 186     105.140 117.470 144.510  1.00  0.00           C
ATOM   2745  NH1 ARG A 186     105.170 117.330 143.260  1.00  0.00           N
ATOM   2746 HH11 ARG A 186     105.380 116.460 142.820  1.00  0.00           H
ATOM   2747 HH12 ARG A 186     105.050 118.060 142.580  1.00  0.00           H
ATOM   2748  NH2 ARG A 186     105.530 116.410 145.260  1.00  0.00           N
ATOM   2749 HH21 ARG A 186     105.980 115.570 144.960  1.00  0.00           H
ATOM   2750 HH22 ARG A 186     105.610 116.610 146.240  1.00  0.00           H
ATOM   2751  C   ARG A 186     101.410 119.160 146.820  1.00  0.00           C
ATOM   2752  O   ARG A 186     102.290 118.610 147.550  1.00  0.00           O
ATOM   2753  N   GLU A 187     100.370 119.790 147.430  1.00  0.00           N
ATOM   2754  HN  GLU A 187      99.620 120.320 147.030  1.00  0.00           H
ATOM   2755  CA  GLU A 187     100.070 119.550 148.880  1.00  0.00           C
ATOM   2756  HA  GLU A 187     100.950 119.680 149.500  1.00  0.00           H
ATOM   2757  CB  GLU A 187      98.970 120.530 149.240  1.00  0.00           C
ATOM   2758  HB1 GLU A 187      98.200 120.490 148.440  1.00  0.00           H
ATOM   2759  HB2 GLU A 187      98.480 120.230 150.200  1.00  0.00           H
ATOM   2760  CG  GLU A 187      99.460 122.010 149.410  1.00  0.00           C
ATOM   2761  HG1 GLU A 187     100.300 122.210 148.710  1.00  0.00           H
ATOM   2762  HG2 GLU A 187      99.790 122.220 150.450  1.00  0.00           H
ATOM   2763  CD  GLU A 187      98.380 123.080 149.260  1.00  0.00           C
ATOM   2764  OE1 GLU A 187      97.480 122.960 148.430  1.00  0.00           O
ATOM   2765  OE2 GLU A 187      98.470 124.100 149.990  1.00  0.00           O
ATOM   2766  C   GLU A 187      99.730 118.130 149.280  1.00  0.00           C
ATOM   2767  O   GLU A 187     100.160 117.550 150.320  1.00  0.00           O
ATOM   2768  N   ILE A 188      98.960 117.380 148.430  1.00  0.00           N
ATOM   2769  HN  ILE A 188      98.490 117.750 147.630  1.00  0.00           H
ATOM   2770  CA  ILE A 188      98.630 115.990 148.750  1.00  0.00           C
ATOM   2771  HA  ILE A 188      98.280 116.020 149.770  1.00  0.00           H
ATOM   2772  CB  ILE A 188      97.440 115.600 147.870  1.00  0.00           C
ATOM   2773  HB  ILE A 188      97.700 115.880 146.830  1.00  0.00           H
ATOM   2774  CG2 ILE A 188      97.140 114.080 147.920  1.00  0.00           C
ATOM   2775 HG21 ILE A 188      97.100 113.700 148.960  1.00  0.00           H
ATOM   2776 HG22 ILE A 188      96.150 113.740 147.560  1.00  0.00           H
ATOM   2777 HG23 ILE A 188      97.860 113.420 147.380  1.00  0.00           H
ATOM   2778  CG1 ILE A 188      96.110 116.370 148.190  1.00  0.00           C
ATOM   2779 HG11 ILE A 188      96.340 117.440 148.430  1.00  0.00           H
ATOM   2780 HG12 ILE A 188      95.660 115.990 149.130  1.00  0.00           H
ATOM   2781  CD  ILE A 188      95.080 116.460 147.100  1.00  0.00           C
ATOM   2782  HD1 ILE A 188      94.110 116.910 147.400  1.00  0.00           H
ATOM   2783  HD2 ILE A 188      95.400 117.040 146.210  1.00  0.00           H
ATOM   2784  HD3 ILE A 188      94.880 115.380 146.890  1.00  0.00           H
ATOM   2785  C   ILE A 188      99.840 115.080 148.740  1.00  0.00           C
ATOM   2786  O   ILE A 188     100.230 114.420 149.710  1.00  0.00           O
ATOM   2787  N   LEU A 189     100.740 115.370 147.720  1.00  0.00           N
ATOM   2788  HN  LEU A 189     100.480 116.090 147.090  1.00  0.00           H
ATOM   2789  CA  LEU A 189     102.050 114.800 147.680  1.00  0.00           C
ATOM   2790  HA  LEU A 189     101.890 113.740 147.790  1.00  0.00           H
ATOM   2791  CB  LEU A 189     102.710 115.250 146.360  1.00  0.00           C
ATOM   2792  HB1 LEU A 189     102.720 116.360 146.360  1.00  0.00           H
ATOM   2793  HB2 LEU A 189     103.770 114.960 146.220  1.00  0.00           H
ATOM   2794  CG  LEU A 189     101.980 114.610 145.180  1.00  0.00           C
ATOM   2795  HG  LEU A 189     100.900 114.570 145.430  1.00  0.00           H
ATOM   2796  CD1 LEU A 189     102.160 115.410 143.920  1.00  0.00           C
ATOM   2797 HD11 LEU A 189     103.210 115.490 143.580  1.00  0.00           H
ATOM   2798 HD12 LEU A 189     101.530 115.020 143.090  1.00  0.00           H
ATOM   2799 HD13 LEU A 189     101.830 116.440 144.170  1.00  0.00           H
ATOM   2800  CD2 LEU A 189     102.390 113.130 144.960  1.00  0.00           C
ATOM   2801 HD21 LEU A 189     102.100 112.550 145.870  1.00  0.00           H
ATOM   2802 HD22 LEU A 189     101.880 112.730 144.060  1.00  0.00           H
ATOM   2803 HD23 LEU A 189     103.490 113.210 144.880  1.00  0.00           H
ATOM   2804  C   LEU A 189     103.030 115.160 148.760  1.00  0.00           C
ATOM   2805  O   LEU A 189     103.750 114.300 149.300  1.00  0.00           O
ATOM   2806  N   SER A 190     103.080 116.440 149.200  1.00  0.00           N
ATOM   2807  HN  SER A 190     102.500 117.160 148.830  1.00  0.00           H
ATOM   2808  CA  SER A 190     103.780 116.860 150.420  1.00  0.00           C
ATOM   2809  HA  SER A 190     104.850 116.710 150.400  1.00  0.00           H
ATOM   2810  CB  SER A 190     103.610 118.420 150.660  1.00  0.00           C
ATOM   2811  HB1 SER A 190     104.300 118.670 151.490  1.00  0.00           H
ATOM   2812  HB2 SER A 190     102.570 118.640 150.990  1.00  0.00           H
ATOM   2813  OG  SER A 190     103.950 119.230 149.590  1.00  0.00           O
ATOM   2814  HG1 SER A 190     103.360 118.980 148.880  1.00  0.00           H
ATOM   2815  C   SER A 190     103.310 116.170 151.730  1.00  0.00           C
ATOM   2816  O   SER A 190     104.160 115.980 152.580  1.00  0.00           O
ATOM   2817  N   ASP A 191     101.990 115.980 151.880  1.00  0.00           N
ATOM   2818  HN  ASP A 191     101.330 116.230 151.180  1.00  0.00           H
ATOM   2819  CA  ASP A 191     101.450 115.350 153.130  1.00  0.00           C
ATOM   2820  HA  ASP A 191     101.980 115.660 154.020  1.00  0.00           H
ATOM   2821  CB  ASP A 191      99.950 115.810 153.350  1.00  0.00           C
ATOM   2822  HB1 ASP A 191      99.410 115.500 152.430  1.00  0.00           H
ATOM   2823  HB2 ASP A 191      99.570 115.240 154.230  1.00  0.00           H
ATOM   2824  CG  ASP A 191      99.930 117.290 153.620  1.00  0.00           C
ATOM   2825  OD1 ASP A 191      98.950 117.850 153.140  1.00  0.00           O
ATOM   2826  OD2 ASP A 191     100.740 117.780 154.460  1.00  0.00           O
ATOM   2827  C   ASP A 191     101.450 113.870 153.120  1.00  0.00           C
ATOM   2828  O   ASP A 191     101.360 113.250 154.170  1.00  0.00           O
ATOM   2829  N   MET A 192     101.600 113.220 151.900  1.00  0.00           N
ATOM   2830  HN  MET A 192     101.490 113.720 151.050  1.00  0.00           H
ATOM   2831  CA  MET A 192     101.810 111.820 151.720  1.00  0.00           C
ATOM   2832  HA  MET A 192     100.930 111.330 152.100  1.00  0.00           H
ATOM   2833  CB  MET A 192     101.990 111.520 150.230  1.00  0.00           C
ATOM   2834  HB1 MET A 192     101.060 111.930 149.800  1.00  0.00           H
ATOM   2835  HB2 MET A 192     102.790 112.000 149.620  1.00  0.00           H
ATOM   2836  CG  MET A 192     102.160 109.990 149.910  1.00  0.00           C
ATOM   2837  HG1 MET A 192     101.360 109.550 150.540  1.00  0.00           H
ATOM   2838  HG2 MET A 192     103.140 109.550 150.190  1.00  0.00           H
ATOM   2839  SD  MET A 192     101.760 109.620 148.120  1.00  0.00           S
ATOM   2840  CE  MET A 192     101.750 107.820 148.300  1.00  0.00           C
ATOM   2841  HE1 MET A 192     102.470 107.450 149.060  1.00  0.00           H
ATOM   2842  HE2 MET A 192     100.710 107.540 148.590  1.00  0.00           H
ATOM   2843  HE3 MET A 192     102.190 107.300 147.420  1.00  0.00           H
ATOM   2844  C   MET A 192     103.120 111.410 152.470  1.00  0.00           C
ATOM   2845  O   MET A 192     103.210 110.390 153.180  1.00  0.00           O
ATOM   2846  N   GLU A 193     104.150 112.260 152.290  1.00  0.00           N
ATOM   2847  HN  GLU A 193     104.090 113.090 151.740  1.00  0.00           H
ATOM   2848  CA  GLU A 193     105.500 112.000 152.720  1.00  0.00           C
ATOM   2849  HA  GLU A 193     105.830 110.980 152.580  1.00  0.00           H
ATOM   2850  CB  GLU A 193     106.570 113.050 152.080  1.00  0.00           C
ATOM   2851  HB1 GLU A 193     106.320 114.060 152.460  1.00  0.00           H
ATOM   2852  HB2 GLU A 193     107.540 112.870 152.600  1.00  0.00           H
ATOM   2853  CG  GLU A 193     106.930 112.980 150.560  1.00  0.00           C
ATOM   2854  HG1 GLU A 193     106.150 113.620 150.090  1.00  0.00           H
ATOM   2855  HG2 GLU A 193     107.040 111.910 150.280  1.00  0.00           H
ATOM   2856  CD  GLU A 193     108.260 113.610 150.310  1.00  0.00           C
ATOM   2857  OE1 GLU A 193     108.340 114.830 150.630  1.00  0.00           O
ATOM   2858  OE2 GLU A 193     109.130 112.940 149.750  1.00  0.00           O
ATOM   2859  C   GLU A 193     105.670 112.050 154.250  1.00  0.00           C
ATOM   2860  O   GLU A 193     106.310 111.240 154.870  1.00  0.00           O
ATOM   2861  N   THR A 194     104.980 113.010 154.850  1.00  0.00           N
ATOM   2862  HN  THR A 194     104.540 113.700 154.280  1.00  0.00           H
ATOM   2863  CA  THR A 194     105.080 113.270 156.230  1.00  0.00           C
ATOM   2864  HA  THR A 194     106.100 113.130 156.540  1.00  0.00           H
ATOM   2865  CB  THR A 194     104.600 114.710 156.700  1.00  0.00           C
ATOM   2866  HB  THR A 194     104.640 114.690 157.810  1.00  0.00           H
ATOM   2867  OG1 THR A 194     103.330 115.160 156.120  1.00  0.00           O
ATOM   2868  HG1 THR A 194     102.950 115.920 156.570  1.00  0.00           H
ATOM   2869  CG2 THR A 194     105.700 115.680 156.230  1.00  0.00           C
ATOM   2870 HG21 THR A 194     106.700 115.420 156.660  1.00  0.00           H
ATOM   2871 HG22 THR A 194     105.690 115.570 155.130  1.00  0.00           H
ATOM   2872 HG23 THR A 194     105.370 116.700 156.520  1.00  0.00           H
ATOM   2873  C   THR A 194     104.480 112.240 157.170  1.00  0.00           C
ATOM   2874  O   THR A 194     104.880 112.010 158.300  1.00  0.00           O
ATOM   2875  N   HIS A 195     103.430 111.550 156.760  1.00  0.00           N
ATOM   2876  HN  HIS A 195     103.060 111.810 155.870  1.00  0.00           H
ATOM   2877  CA  HIS A 195     102.680 110.480 157.430  1.00  0.00           C
ATOM   2878  HA  HIS A 195     101.820 110.170 156.860  1.00  0.00           H
ATOM   2879  CB  HIS A 195     103.520 109.150 157.430  1.00  0.00           C
ATOM   2880  HB1 HIS A 195     103.850 109.080 156.370  1.00  0.00           H
ATOM   2881  HB2 HIS A 195     104.460 109.190 158.010  1.00  0.00           H
ATOM   2882  ND1 HIS A 195     102.700 107.380 159.070  1.00  0.00           N
ATOM   2883  CG  HIS A 195     102.680 107.950 157.770  1.00  0.00           C
ATOM   2884  CE1 HIS A 195     102.040 106.270 158.970  1.00  0.00           C
ATOM   2885  HE1 HIS A 195     101.950 105.650 159.850  1.00  0.00           H
ATOM   2886  NE2 HIS A 195     101.670 106.030 157.680  1.00  0.00           N
ATOM   2887  HE2 HIS A 195     101.340 105.140 157.380  1.00  0.00           H
ATOM   2888  CD2 HIS A 195     102.100 107.080 156.940  1.00  0.00           C
ATOM   2889  HD2 HIS A 195     101.950 107.250 155.880  1.00  0.00           H
ATOM   2890  C   HIS A 195     102.030 110.930 158.740  1.00  0.00           C
ATOM   2891  O   HIS A 195     101.740 110.230 159.720  1.00  0.00           O
ATOM   2892  N   GLY A 196     101.580 112.190 158.720  1.00  0.00           N
ATOM   2893  HN  GLY A 196     101.530 112.650 157.840  1.00  0.00           H
ATOM   2894  CA  GLY A 196     100.920 112.790 159.890  1.00  0.00           C
ATOM   2895  HA1 GLY A 196     100.300 112.170 160.510  1.00  0.00           H
ATOM   2896  HA2 GLY A 196     100.340 113.540 159.370  1.00  0.00           H
ATOM   2897  C   GLY A 196     101.800 113.610 160.760  1.00  0.00           C
ATOM   2898  O   GLY A 196     101.370 114.130 161.750  1.00  0.00           O
ATOM   2899  N   ALA A 197     103.080 113.530 160.510  1.00  0.00           N
ATOM   2900  HN  ALA A 197     103.390 112.960 159.750  1.00  0.00           H
ATOM   2901  CA  ALA A 197     104.030 114.030 161.530  1.00  0.00           C
ATOM   2902  HA  ALA A 197     103.680 113.850 162.540  1.00  0.00           H
ATOM   2903  CB  ALA A 197     105.450 113.540 161.400  1.00  0.00           C
ATOM   2904  HB1 ALA A 197     105.500 112.430 161.380  1.00  0.00           H
ATOM   2905  HB2 ALA A 197     105.810 113.890 160.410  1.00  0.00           H
ATOM   2906  HB3 ALA A 197     106.180 113.840 162.190  1.00  0.00           H
ATOM   2907  C   ALA A 197     104.270 115.560 161.460  1.00  0.00           C
ATOM   2908  O   ALA A 197     105.280 116.030 161.010  1.00  0.00           O
ATOM   2909  N   HIS A 198     103.240 116.350 161.910  1.00  0.00           N
ATOM   2910  HN  HIS A 198     102.400 115.840 162.050  1.00  0.00           H
ATOM   2911  CA  HIS A 198     103.310 117.800 162.000  1.00  0.00           C
ATOM   2912  HA  HIS A 198     104.300 118.030 162.360  1.00  0.00           H
ATOM   2913  CB  HIS A 198     103.010 118.480 160.670  1.00  0.00           C
ATOM   2914  HB1 HIS A 198     103.240 119.560 160.640  1.00  0.00           H
ATOM   2915  HB2 HIS A 198     103.600 118.050 159.830  1.00  0.00           H
ATOM   2916  ND1 HIS A 198     100.890 117.240 160.020  1.00  0.00           N
ATOM   2917  CG  HIS A 198     101.510 118.400 160.290  1.00  0.00           C
ATOM   2918  CE1 HIS A 198      99.660 117.520 159.450  1.00  0.00           C
ATOM   2919  HE1 HIS A 198      98.930 116.830 159.030  1.00  0.00           H
ATOM   2920  NE2 HIS A 198      99.510 118.860 159.450  1.00  0.00           N
ATOM   2921  HE2 HIS A 198      98.860 119.450 158.990  1.00  0.00           H
ATOM   2922  CD2 HIS A 198     100.670 119.430 159.980  1.00  0.00           C
ATOM   2923  HD2 HIS A 198     100.770 120.490 160.180  1.00  0.00           H
ATOM   2924  C   HIS A 198     102.400 118.320 163.040  1.00  0.00           C
ATOM   2925  O   HIS A 198     101.620 117.620 163.690  1.00  0.00           O
ATOM   2926  N   THR A 199     102.570 119.610 163.410  1.00  0.00           N
ATOM   2927  HN  THR A 199     103.150 120.070 162.750  1.00  0.00           H
ATOM   2928  CA  THR A 199     101.790 120.290 164.410  1.00  0.00           C
ATOM   2929  HA  THR A 199     101.700 119.680 165.290  1.00  0.00           H
ATOM   2930  CB  THR A 199     102.390 121.640 164.930  1.00  0.00           C
ATOM   2931  HB  THR A 199     103.490 121.520 164.770  1.00  0.00           H
ATOM   2932  OG1 THR A 199     102.040 121.880 166.310  1.00  0.00           O
ATOM   2933  HG1 THR A 199     102.570 122.600 166.660  1.00  0.00           H
ATOM   2934  CG2 THR A 199     101.990 122.980 164.300  1.00  0.00           C
ATOM   2935 HG21 THR A 199     102.440 123.940 164.650  1.00  0.00           H
ATOM   2936 HG22 THR A 199     102.260 123.000 163.230  1.00  0.00           H
ATOM   2937 HG23 THR A 199     100.910 123.190 164.450  1.00  0.00           H
ATOM   2938  C   THR A 199     100.380 120.700 163.930  1.00  0.00           C
ATOM   2939  O   THR A 199     100.050 120.690 162.730  1.00  0.00           O
ATOM   2940  N   ALA A 200      99.460 121.040 164.910  1.00  0.00           N
ATOM   2941  HN  ALA A 200      99.650 120.900 165.880  1.00  0.00           H
ATOM   2942  CA  ALA A 200      98.150 121.520 164.570  1.00  0.00           C
ATOM   2943  HA  ALA A 200      97.700 120.710 164.030  1.00  0.00           H
ATOM   2944  CB  ALA A 200      97.180 121.610 165.750  1.00  0.00           C
ATOM   2945  HB1 ALA A 200      96.130 121.730 165.400  1.00  0.00           H
ATOM   2946  HB2 ALA A 200      97.110 120.610 166.230  1.00  0.00           H
ATOM   2947  HB3 ALA A 200      97.310 122.450 166.450  1.00  0.00           H
ATOM   2948  C   ALA A 200      98.030 122.810 163.860  1.00  0.00           C
ATOM   2949  O   ALA A 200      98.610 123.790 164.300  1.00  0.00           O
ATOM   2950  N   LEU A 201      97.200 122.830 162.790  1.00  0.00           N
ATOM   2951  HN  LEU A 201      96.560 122.090 162.660  1.00  0.00           H
ATOM   2952  CA  LEU A 201      97.090 123.950 161.820  1.00  0.00           C
ATOM   2953  HA  LEU A 201      97.830 124.700 162.040  1.00  0.00           H
ATOM   2954  CB  LEU A 201      97.150 123.380 160.360  1.00  0.00           C
ATOM   2955  HB1 LEU A 201      96.360 122.600 160.390  1.00  0.00           H
ATOM   2956  HB2 LEU A 201      96.870 124.140 159.600  1.00  0.00           H
ATOM   2957  CG  LEU A 201      98.390 122.580 160.060  1.00  0.00           C
ATOM   2958  HG  LEU A 201      98.460 121.660 160.680  1.00  0.00           H
ATOM   2959  CD1 LEU A 201      98.280 122.140 158.590  1.00  0.00           C
ATOM   2960 HD11 LEU A 201      99.220 121.600 158.380  1.00  0.00           H
ATOM   2961 HD12 LEU A 201      97.380 121.480 158.550  1.00  0.00           H
ATOM   2962 HD13 LEU A 201      98.140 123.050 157.970  1.00  0.00           H
ATOM   2963  CD2 LEU A 201      99.650 123.480 160.200  1.00  0.00           C
ATOM   2964 HD21 LEU A 201      99.540 124.290 159.460  1.00  0.00           H
ATOM   2965 HD22 LEU A 201      99.930 123.840 161.220  1.00  0.00           H
ATOM   2966 HD23 LEU A 201     100.520 122.880 159.860  1.00  0.00           H
ATOM   2967  C   LEU A 201      95.660 124.500 161.950  1.00  0.00           C
ATOM   2968  O   LEU A 201      94.760 123.710 162.300  1.00  0.00           O
ATOM   2969  N   PRO A 202      95.330 125.780 161.760  1.00  0.00           N
ATOM   2970  CD  PRO A 202      96.240 126.830 161.300  1.00  0.00           C
ATOM   2971  HD1 PRO A 202      96.940 126.580 160.470  1.00  0.00           H
ATOM   2972  HD2 PRO A 202      96.960 127.020 162.130  1.00  0.00           H
ATOM   2973  CA  PRO A 202      93.940 126.310 161.820  1.00  0.00           C
ATOM   2974  HA  PRO A 202      93.520 126.000 162.760  1.00  0.00           H
ATOM   2975  CB  PRO A 202      94.150 127.810 161.840  1.00  0.00           C
ATOM   2976  HB1 PRO A 202      93.180 128.310 161.610  1.00  0.00           H
ATOM   2977  HB2 PRO A 202      94.330 128.100 162.900  1.00  0.00           H
ATOM   2978  CG  PRO A 202      95.390 128.040 160.970  1.00  0.00           C
ATOM   2979  HG1 PRO A 202      95.960 128.980 161.070  1.00  0.00           H
ATOM   2980  HG2 PRO A 202      95.110 127.990 159.900  1.00  0.00           H
ATOM   2981  C   PRO A 202      93.040 125.830 160.680  1.00  0.00           C
ATOM   2982  O   PRO A 202      91.820 125.950 160.890  1.00  0.00           O
ATOM   2983  N   GLN A 203      93.580 125.360 159.540  1.00  0.00           N
ATOM   2984  HN  GLN A 203      94.570 125.370 159.390  1.00  0.00           H
ATOM   2985  CA  GLN A 203      92.690 124.960 158.480  1.00  0.00           C
ATOM   2986  HA  GLN A 203      91.700 125.400 158.470  1.00  0.00           H
ATOM   2987  CB  GLN A 203      93.200 125.160 157.040  1.00  0.00           C
ATOM   2988  HB1 GLN A 203      94.250 124.790 157.080  1.00  0.00           H
ATOM   2989  HB2 GLN A 203      92.660 124.510 156.310  1.00  0.00           H
ATOM   2990  CG  GLN A 203      93.210 126.640 156.620  1.00  0.00           C
ATOM   2991  HG1 GLN A 203      93.120 126.800 155.530  1.00  0.00           H
ATOM   2992  HG2 GLN A 203      94.210 127.070 156.860  1.00  0.00           H
ATOM   2993  CD  GLN A 203      92.020 127.450 157.230  1.00  0.00           C
ATOM   2994  OE1 GLN A 203      90.890 127.130 157.020  1.00  0.00           O
ATOM   2995  NE2 GLN A 203      92.380 128.620 157.790  1.00  0.00           N
ATOM   2996 HE21 GLN A 203      93.350 128.820 157.650  1.00  0.00           H
ATOM   2997 HE22 GLN A 203      91.750 129.390 157.810  1.00  0.00           H
ATOM   2998  C   GLN A 203      92.510 123.440 158.530  1.00  0.00           C
ATOM   2999  O   GLN A 203      91.790 122.860 157.710  1.00  0.00           O
ATOM   3000  N   LEU A 204      93.160 122.770 159.570  1.00  0.00           N
ATOM   3001  HN  LEU A 204      93.820 123.250 160.140  1.00  0.00           H
ATOM   3002  CA  LEU A 204      93.000 121.420 159.780  1.00  0.00           C
ATOM   3003  HA  LEU A 204      92.560 121.030 158.880  1.00  0.00           H
ATOM   3004  CB  LEU A 204      94.390 120.750 160.100  1.00  0.00           C
ATOM   3005  HB1 LEU A 204      95.020 120.860 159.190  1.00  0.00           H
ATOM   3006  HB2 LEU A 204      94.820 121.380 160.910  1.00  0.00           H
ATOM   3007  CG  LEU A 204      94.470 119.320 160.600  1.00  0.00           C
ATOM   3008  HG  LEU A 204      93.970 119.130 161.570  1.00  0.00           H
ATOM   3009  CD1 LEU A 204      93.940 118.380 159.510  1.00  0.00           C
ATOM   3010 HD11 LEU A 204      93.020 118.830 159.090  1.00  0.00           H
ATOM   3011 HD12 LEU A 204      94.720 118.130 158.760  1.00  0.00           H
ATOM   3012 HD13 LEU A 204      93.610 117.380 159.840  1.00  0.00           H
ATOM   3013  CD2 LEU A 204      95.930 119.000 160.940  1.00  0.00           C
ATOM   3014 HD21 LEU A 204      96.310 119.580 161.810  1.00  0.00           H
ATOM   3015 HD22 LEU A 204      96.000 117.920 161.190  1.00  0.00           H
ATOM   3016 HD23 LEU A 204      96.550 119.210 160.040  1.00  0.00           H
ATOM   3017  C   LEU A 204      92.070 121.210 160.950  1.00  0.00           C
ATOM   3018  O   LEU A 204      92.170 121.800 161.980  1.00  0.00           O
ATOM   3019  N   LEU A 205      91.090 120.280 160.750  1.00  0.00           N
ATOM   3020  HN  LEU A 205      91.110 119.600 160.030  1.00  0.00           H
ATOM   3021  CA  LEU A 205      90.080 119.970 161.800  1.00  0.00           C
ATOM   3022  HA  LEU A 205      90.000 120.860 162.400  1.00  0.00           H
ATOM   3023  CB  LEU A 205      88.730 119.550 161.260  1.00  0.00           C
ATOM   3024  HB1 LEU A 205      88.240 120.390 160.730  1.00  0.00           H
ATOM   3025  HB2 LEU A 205      88.960 118.850 160.430  1.00  0.00           H
ATOM   3026  CG  LEU A 205      87.590 119.040 162.190  1.00  0.00           C
ATOM   3027  HG  LEU A 205      87.920 118.100 162.690  1.00  0.00           H
ATOM   3028  CD1 LEU A 205      87.190 120.030 163.280  1.00  0.00           C
ATOM   3029 HD11 LEU A 205      87.930 120.180 164.100  1.00  0.00           H
ATOM   3030 HD12 LEU A 205      87.050 121.020 162.800  1.00  0.00           H
ATOM   3031 HD13 LEU A 205      86.230 119.690 163.700  1.00  0.00           H
ATOM   3032  CD2 LEU A 205      86.290 118.740 161.330  1.00  0.00           C
ATOM   3033 HD21 LEU A 205      86.510 117.970 160.550  1.00  0.00           H
ATOM   3034 HD22 LEU A 205      85.420 118.360 161.900  1.00  0.00           H
ATOM   3035 HD23 LEU A 205      86.120 119.690 160.790  1.00  0.00           H
ATOM   3036  C   LEU A 205      90.530 118.820 162.760  1.00  0.00           C
ATOM   3037  O   LEU A 205      90.780 118.990 163.950  1.00  0.00           O
ATOM   3038  N   LEU A 206      90.710 117.690 162.160  1.00  0.00           N
ATOM   3039  HN  LEU A 206      90.590 117.650 161.180  1.00  0.00           H
ATOM   3040  CA  LEU A 206      91.080 116.530 162.890  1.00  0.00           C
ATOM   3041  HA  LEU A 206      91.510 116.820 163.840  1.00  0.00           H
ATOM   3042  CB  LEU A 206      89.750 115.750 163.220  1.00  0.00           C
ATOM   3043  HB1 LEU A 206      89.050 116.500 163.630  1.00  0.00           H
ATOM   3044  HB2 LEU A 206      89.330 115.380 162.260  1.00  0.00           H
ATOM   3045  CG  LEU A 206      89.730 114.610 164.270  1.00  0.00           C
ATOM   3046  HG  LEU A 206      88.680 114.410 164.560  1.00  0.00           H
ATOM   3047  CD1 LEU A 206      90.150 113.240 163.640  1.00  0.00           C
ATOM   3048 HD11 LEU A 206      90.160 112.450 164.420  1.00  0.00           H
ATOM   3049 HD12 LEU A 206      89.450 112.990 162.810  1.00  0.00           H
ATOM   3050 HD13 LEU A 206      91.170 113.220 163.200  1.00  0.00           H
ATOM   3051  CD2 LEU A 206      90.440 114.930 165.550  1.00  0.00           C
ATOM   3052 HD21 LEU A 206      89.970 115.860 165.950  1.00  0.00           H
ATOM   3053 HD22 LEU A 206      90.280 114.190 166.360  1.00  0.00           H
ATOM   3054 HD23 LEU A 206      91.540 115.040 165.400  1.00  0.00           H
ATOM   3055  C   LEU A 206      92.080 115.660 162.160  1.00  0.00           C
ATOM   3056  O   LEU A 206      91.770 115.250 161.010  1.00  0.00           O
ATOM   3057  N   GLN A 207      93.290 115.380 162.730  1.00  0.00           N
ATOM   3058  HN  GLN A 207      93.500 115.830 163.590  1.00  0.00           H
ATOM   3059  CA  GLN A 207      94.260 114.450 162.160  1.00  0.00           C
ATOM   3060  HA  GLN A 207      93.770 114.030 161.300  1.00  0.00           H
ATOM   3061  CB  GLN A 207      95.580 115.100 161.620  1.00  0.00           C
ATOM   3062  HB1 GLN A 207      95.360 115.920 160.910  1.00  0.00           H
ATOM   3063  HB2 GLN A 207      96.140 115.470 162.500  1.00  0.00           H
ATOM   3064  CG  GLN A 207      96.540 114.090 160.960  1.00  0.00           C
ATOM   3065  HG1 GLN A 207      95.880 113.640 160.190  1.00  0.00           H
ATOM   3066  HG2 GLN A 207      96.810 113.320 161.720  1.00  0.00           H
ATOM   3067  CD  GLN A 207      97.760 114.820 160.420  1.00  0.00           C
ATOM   3068  OE1 GLN A 207      97.790 114.950 159.200  1.00  0.00           O
ATOM   3069  NE2 GLN A 207      98.710 115.330 161.240  1.00  0.00           N
ATOM   3070 HE21 GLN A 207      98.490 115.260 162.210  1.00  0.00           H
ATOM   3071 HE22 GLN A 207      99.520 115.740 160.820  1.00  0.00           H
ATOM   3072  C   GLN A 207      94.600 113.350 163.160  1.00  0.00           C
ATOM   3073  O   GLN A 207      95.340 113.610 164.130  1.00  0.00           O
ATOM   3074  N   GLU A 208      94.120 112.100 162.990  1.00  0.00           N
ATOM   3075  HN  GLU A 208      93.540 111.890 162.210  1.00  0.00           H
ATOM   3076  CA  GLU A 208      94.200 111.080 164.000  1.00  0.00           C
ATOM   3077  HA  GLU A 208      94.650 111.490 164.890  1.00  0.00           H
ATOM   3078  CB  GLU A 208      92.820 110.520 164.380  1.00  0.00           C
ATOM   3079  HB1 GLU A 208      92.010 111.270 164.490  1.00  0.00           H
ATOM   3080  HB2 GLU A 208      92.500 109.880 163.530  1.00  0.00           H
ATOM   3081  CG  GLU A 208      92.840 109.600 165.590  1.00  0.00           C
ATOM   3082  HG1 GLU A 208      93.490 108.730 165.360  1.00  0.00           H
ATOM   3083  HG2 GLU A 208      91.850 109.130 165.800  1.00  0.00           H
ATOM   3084  CD  GLU A 208      93.440 110.190 166.880  1.00  0.00           C
ATOM   3085  OE1 GLU A 208      94.460 109.670 167.360  1.00  0.00           O
ATOM   3086  OE2 GLU A 208      92.820 111.140 167.360  1.00  0.00           O
ATOM   3087  C   GLU A 208      95.110 109.970 163.570  1.00  0.00           C
ATOM   3088  O   GLU A 208      94.890 109.290 162.570  1.00  0.00           O
ATOM   3089  N   ASN A 209      96.190 109.710 164.300  1.00  0.00           N
ATOM   3090  HN  ASN A 209      96.440 110.280 165.080  1.00  0.00           H
ATOM   3091  CA  ASN A 209      97.200 108.710 164.010  1.00  0.00           C
ATOM   3092  HA  ASN A 209      96.940 108.240 163.070  1.00  0.00           H
ATOM   3093  CB  ASN A 209      98.640 109.370 163.960  1.00  0.00           C
ATOM   3094  HB1 ASN A 209      98.910 109.820 164.940  1.00  0.00           H
ATOM   3095  HB2 ASN A 209      99.350 108.530 163.750  1.00  0.00           H
ATOM   3096  CG  ASN A 209      98.680 110.530 162.980  1.00  0.00           C
ATOM   3097  OD1 ASN A 209      98.390 111.680 163.290  1.00  0.00           O
ATOM   3098  ND2 ASN A 209      98.860 110.220 161.720  1.00  0.00           N
ATOM   3099 HD21 ASN A 209      99.520 109.540 161.420  1.00  0.00           H
ATOM   3100 HD22 ASN A 209      98.550 110.900 161.050  1.00  0.00           H
ATOM   3101  C   ASN A 209      97.220 107.630 165.060  1.00  0.00           C
ATOM   3102  O   ASN A 209      98.180 106.810 165.150  1.00  0.00           O
ATOM   3103  N   TRP A 210      96.110 107.550 165.890  1.00  0.00           N
ATOM   3104  HN  TRP A 210      95.420 108.270 165.920  1.00  0.00           H
ATOM   3105  CA  TRP A 210      95.770 106.430 166.690  1.00  0.00           C
ATOM   3106  HA  TRP A 210      94.740 106.650 166.920  1.00  0.00           H
ATOM   3107  CB  TRP A 210      95.620 105.180 165.870  1.00  0.00           C
ATOM   3108  HB1 TRP A 210      96.580 104.930 165.370  1.00  0.00           H
ATOM   3109  HB2 TRP A 210      95.390 104.340 166.550  1.00  0.00           H
ATOM   3110  CG  TRP A 210      94.640 105.130 164.720  1.00  0.00           C
ATOM   3111  CD1 TRP A 210      94.930 104.660 163.490  1.00  0.00           C
ATOM   3112  HD1 TRP A 210      95.920 104.410 163.160  1.00  0.00           H
ATOM   3113  NE1 TRP A 210      93.810 104.690 162.630  1.00  0.00           N
ATOM   3114  HE1 TRP A 210      93.730 104.140 161.820  1.00  0.00           H
ATOM   3115  CE2 TRP A 210      92.760 105.220 163.330  1.00  0.00           C
ATOM   3116  CD2 TRP A 210      93.240 105.470 164.640  1.00  0.00           C
ATOM   3117  CE3 TRP A 210      92.410 106.120 165.600  1.00  0.00           C
ATOM   3118  HE3 TRP A 210      92.630 106.420 166.620  1.00  0.00           H
ATOM   3119  CZ3 TRP A 210      91.100 106.400 165.280  1.00  0.00           C
ATOM   3120  HZ3 TRP A 210      90.380 106.720 166.020  1.00  0.00           H
ATOM   3121  CZ2 TRP A 210      91.460 105.580 162.980  1.00  0.00           C
ATOM   3122  HZ2 TRP A 210      91.160 105.410 161.950  1.00  0.00           H
ATOM   3123  CH2 TRP A 210      90.680 106.180 163.950  1.00  0.00           C
ATOM   3124  HH2 TRP A 210      89.650 106.460 163.780  1.00  0.00           H
ATOM   3125  C   TRP A 210      96.480 106.380 168.020  1.00  0.00           C
ATOM   3126  O   TRP A 210      96.700 105.360 168.620  1.00  0.00           O
ATOM   3127  N   ASP A 211      96.890 107.570 168.570  1.00  0.00           N
ATOM   3128  HN  ASP A 211      96.620 108.450 168.190  1.00  0.00           H
ATOM   3129  CA  ASP A 211      97.600 107.790 169.840  1.00  0.00           C
ATOM   3130  HA  ASP A 211      98.390 107.060 169.770  1.00  0.00           H
ATOM   3131  CB  ASP A 211      98.110 109.240 169.920  1.00  0.00           C
ATOM   3132  HB1 ASP A 211      97.280 109.960 169.780  1.00  0.00           H
ATOM   3133  HB2 ASP A 211      98.560 109.390 170.930  1.00  0.00           H
ATOM   3134  CG  ASP A 211      99.270 109.430 168.950  1.00  0.00           C
ATOM   3135  OD1 ASP A 211      99.450 110.570 168.550  1.00  0.00           O
ATOM   3136  OD2 ASP A 211     100.010 108.440 168.700  1.00  0.00           O
ATOM   3137  C   ASP A 211      96.730 107.420 171.020  1.00  0.00           C
ATOM   3138  O   ASP A 211      97.070 106.570 171.870  1.00  0.00           O
ATOM   3139  N   ASN A 212      95.530 107.970 171.020  1.00  0.00           N
ATOM   3140  HN  ASN A 212      95.360 108.650 170.310  1.00  0.00           H
ATOM   3141  CA  ASN A 212      94.450 107.510 171.940  1.00  0.00           C
ATOM   3142  HA  ASN A 212      94.650 106.480 172.200  1.00  0.00           H
ATOM   3143  CB  ASN A 212      94.250 108.440 173.190  1.00  0.00           C
ATOM   3144  HB1 ASN A 212      95.020 108.220 173.960  1.00  0.00           H
ATOM   3145  HB2 ASN A 212      94.290 109.490 172.830  1.00  0.00           H
ATOM   3146  CG  ASN A 212      92.960 108.210 174.010  1.00  0.00           C
ATOM   3147  OD1 ASN A 212      92.160 107.370 173.630  1.00  0.00           O
ATOM   3148  ND2 ASN A 212      92.640 108.960 175.080  1.00  0.00           N
ATOM   3149 HD21 ASN A 212      93.340 109.630 175.320  1.00  0.00           H
ATOM   3150 HD22 ASN A 212      91.740 109.030 175.520  1.00  0.00           H
ATOM   3151  C   ASN A 212      93.250 107.490 171.070  1.00  0.00           C
ATOM   3152  O   ASN A 212      92.610 108.520 170.840  1.00  0.00           O
ATOM   3153  N   VAL A 213      92.810 106.330 170.530  1.00  0.00           N
ATOM   3154  HN  VAL A 213      93.250 105.510 170.880  1.00  0.00           H
ATOM   3155  CA  VAL A 213      91.740 106.060 169.630  1.00  0.00           C
ATOM   3156  HA  VAL A 213      91.760 106.570 168.690  1.00  0.00           H
ATOM   3157  CB  VAL A 213      91.710 104.550 169.410  1.00  0.00           C
ATOM   3158  HB  VAL A 213      91.680 104.080 170.420  1.00  0.00           H
ATOM   3159  CG1 VAL A 213      90.400 104.090 168.650  1.00  0.00           C
ATOM   3160 HG11 VAL A 213      90.550 103.020 168.400  1.00  0.00           H
ATOM   3161 HG12 VAL A 213      89.450 104.240 169.210  1.00  0.00           H
ATOM   3162 HG13 VAL A 213      90.410 104.550 167.640  1.00  0.00           H
ATOM   3163  CG2 VAL A 213      93.050 104.120 168.720  1.00  0.00           C
ATOM   3164 HG21 VAL A 213      93.880 104.810 168.980  1.00  0.00           H
ATOM   3165 HG22 VAL A 213      93.420 103.090 168.880  1.00  0.00           H
ATOM   3166 HG23 VAL A 213      92.870 104.290 167.630  1.00  0.00           H
ATOM   3167  C   VAL A 213      90.400 106.520 170.220  1.00  0.00           C
ATOM   3168  O   VAL A 213      89.580 107.190 169.600  1.00  0.00           O
ATOM   3169  N   LYS A 214      90.100 106.340 171.510  1.00  0.00           N
ATOM   3170  HN  LYS A 214      90.710 105.850 172.130  1.00  0.00           H
ATOM   3171  CA  LYS A 214      88.910 106.620 172.280  1.00  0.00           C
ATOM   3172  HA  LYS A 214      88.010 106.290 171.780  1.00  0.00           H
ATOM   3173  CB  LYS A 214      88.970 105.930 173.650  1.00  0.00           C
ATOM   3174  HB1 LYS A 214      89.730 106.330 174.360  1.00  0.00           H
ATOM   3175  HB2 LYS A 214      88.100 106.240 174.280  1.00  0.00           H
ATOM   3176  CG  LYS A 214      89.120 104.410 173.660  1.00  0.00           C
ATOM   3177  HG1 LYS A 214      90.020 104.140 173.080  1.00  0.00           H
ATOM   3178  HG2 LYS A 214      88.260 103.930 173.140  1.00  0.00           H
ATOM   3179  CD  LYS A 214      89.320 103.950 175.090  1.00  0.00           C
ATOM   3180  HD1 LYS A 214      88.390 104.290 175.600  1.00  0.00           H
ATOM   3181  HD2 LYS A 214      90.140 104.530 175.570  1.00  0.00           H
ATOM   3182  CE  LYS A 214      89.440 102.450 175.270  1.00  0.00           C
ATOM   3183  HE1 LYS A 214      89.620 102.180 176.330  1.00  0.00           H
ATOM   3184  HE2 LYS A 214      90.330 102.080 174.720  1.00  0.00           H
ATOM   3185  NZ  LYS A 214      88.300 101.720 174.820  1.00  0.00           N
ATOM   3186  HZ1 LYS A 214      88.320 100.720 175.120  1.00  0.00           H
ATOM   3187  HZ2 LYS A 214      87.420 102.210 175.070  1.00  0.00           H
ATOM   3188  HZ3 LYS A 214      88.200 101.840 173.790  1.00  0.00           H
ATOM   3189  C   LYS A 214      88.720 108.120 172.610  1.00  0.00           C
ATOM   3190  O   LYS A 214      87.610 108.510 173.080  1.00  0.00           O
ATOM   3191  N   HIS A 215      89.720 109.030 172.500  1.00  0.00           N
ATOM   3192  HN  HIS A 215      90.590 108.640 172.200  1.00  0.00           H
ATOM   3193  CA  HIS A 215      89.680 110.480 172.750  1.00  0.00           C
ATOM   3194  HA  HIS A 215      89.450 110.610 173.790  1.00  0.00           H
ATOM   3195  CB  HIS A 215      91.070 111.120 172.570  1.00  0.00           C
ATOM   3196  HB1 HIS A 215      91.600 110.760 173.480  1.00  0.00           H
ATOM   3197  HB2 HIS A 215      91.620 110.960 171.620  1.00  0.00           H
ATOM   3198  ND1 HIS A 215      90.760 113.350 173.650  1.00  0.00           N
ATOM   3199  CG  HIS A 215      91.080 112.570 172.540  1.00  0.00           C
ATOM   3200  CE1 HIS A 215      90.830 114.620 173.200  1.00  0.00           C
ATOM   3201  HE1 HIS A 215      90.700 115.500 173.830  1.00  0.00           H
ATOM   3202  NE2 HIS A 215      91.370 114.660 171.950  1.00  0.00           N
ATOM   3203  HE2 HIS A 215      91.620 115.410 171.340  1.00  0.00           H
ATOM   3204  CD2 HIS A 215      91.500 113.390 171.510  1.00  0.00           C
ATOM   3205  HD2 HIS A 215      91.810 113.110 170.510  1.00  0.00           H
ATOM   3206  C   HIS A 215      88.660 111.260 171.990  1.00  0.00           C
ATOM   3207  O   HIS A 215      87.940 112.090 172.630  1.00  0.00           O
ATOM   3208  N   ALA A 216      88.480 111.080 170.630  1.00  0.00           N
ATOM   3209  HN  ALA A 216      89.160 110.640 170.050  1.00  0.00           H
ATOM   3210  CA  ALA A 216      87.470 111.780 169.890  1.00  0.00           C
ATOM   3211  HA  ALA A 216      86.930 112.430 170.570  1.00  0.00           H
ATOM   3212  CB  ALA A 216      88.240 112.550 168.710  1.00  0.00           C
ATOM   3213  HB1 ALA A 216      88.930 111.960 168.080  1.00  0.00           H
ATOM   3214  HB2 ALA A 216      87.560 113.040 167.980  1.00  0.00           H
ATOM   3215  HB3 ALA A 216      88.860 113.360 169.140  1.00  0.00           H
ATOM   3216  C   ALA A 216      86.460 110.880 169.180  1.00  0.00           C
ATOM   3217  O   ALA A 216      85.500 111.370 168.550  1.00  0.00           O
ATOM   3218  N   TRP A 217      86.530 109.590 169.430  1.00  0.00           N
ATOM   3219  HN  TRP A 217      87.180 109.280 170.120  1.00  0.00           H
ATOM   3220  CA  TRP A 217      85.700 108.540 168.800  1.00  0.00           C
ATOM   3221  HA  TRP A 217      85.030 108.900 168.030  1.00  0.00           H
ATOM   3222  CB  TRP A 217      86.640 107.610 168.130  1.00  0.00           C
ATOM   3223  HB1 TRP A 217      87.440 107.250 168.800  1.00  0.00           H
ATOM   3224  HB2 TRP A 217      86.160 106.680 167.760  1.00  0.00           H
ATOM   3225  CG  TRP A 217      87.290 108.220 167.010  1.00  0.00           C
ATOM   3226  CD1 TRP A 217      88.560 108.740 167.020  1.00  0.00           C
ATOM   3227  HD1 TRP A 217      89.210 108.740 167.880  1.00  0.00           H
ATOM   3228  NE1 TRP A 217      88.920 109.270 165.820  1.00  0.00           N
ATOM   3229  HE1 TRP A 217      89.850 109.300 165.520  1.00  0.00           H
ATOM   3230  CE2 TRP A 217      87.910 109.040 164.940  1.00  0.00           C
ATOM   3231  CD2 TRP A 217      86.810 108.520 165.710  1.00  0.00           C
ATOM   3232  CE3 TRP A 217      85.620 108.170 165.050  1.00  0.00           C
ATOM   3233  HE3 TRP A 217      84.790 107.750 165.600  1.00  0.00           H
ATOM   3234  CZ3 TRP A 217      85.490 108.550 163.710  1.00  0.00           C
ATOM   3235  HZ3 TRP A 217      84.530 108.420 163.250  1.00  0.00           H
ATOM   3236  CZ2 TRP A 217      87.740 109.490 163.690  1.00  0.00           C
ATOM   3237  HZ2 TRP A 217      88.510 110.050 163.180  1.00  0.00           H
ATOM   3238  CH2 TRP A 217      86.560 109.150 163.070  1.00  0.00           C
ATOM   3239  HH2 TRP A 217      86.330 109.510 162.070  1.00  0.00           H
ATOM   3240  C   TRP A 217      84.940 107.770 169.800  1.00  0.00           C
ATOM   3241  O   TRP A 217      85.450 107.430 170.870  1.00  0.00           O
ATOM   3242  N   SER A 218      83.660 107.460 169.540  1.00  0.00           N
ATOM   3243  HN  SER A 218      83.280 107.910 168.730  1.00  0.00           H
ATOM   3244  CA  SER A 218      82.690 106.670 170.320  1.00  0.00           C
ATOM   3245  HA  SER A 218      83.200 106.480 171.260  1.00  0.00           H
ATOM   3246  CB  SER A 218      81.330 107.410 170.480  1.00  0.00           C
ATOM   3247  HB1 SER A 218      81.610 108.410 170.870  1.00  0.00           H
ATOM   3248  HB2 SER A 218      80.620 106.950 171.200  1.00  0.00           H
ATOM   3249  OG  SER A 218      80.570 107.560 169.310  1.00  0.00           O
ATOM   3250  HG1 SER A 218      80.770 108.480 169.110  1.00  0.00           H
ATOM   3251  C   SER A 218      82.410 105.400 169.460  1.00  0.00           C
ATOM   3252  O   SER A 218      82.440 105.450 168.240  1.00  0.00           O
ATOM   3253  N   PRO A 219      82.160 104.270 170.160  1.00  0.00           N
ATOM   3254  CD  PRO A 219      81.830 104.370 171.540  1.00  0.00           C
ATOM   3255  HD1 PRO A 219      80.870 104.880 171.760  1.00  0.00           H
ATOM   3256  HD2 PRO A 219      82.740 104.730 172.070  1.00  0.00           H
ATOM   3257  CA  PRO A 219      82.070 102.980 169.500  1.00  0.00           C
ATOM   3258  HA  PRO A 219      82.870 102.890 168.780  1.00  0.00           H
ATOM   3259  CB  PRO A 219      82.240 102.110 170.730  1.00  0.00           C
ATOM   3260  HB1 PRO A 219      81.970 101.050 170.530  1.00  0.00           H
ATOM   3261  HB2 PRO A 219      83.340 102.030 170.860  1.00  0.00           H
ATOM   3262  CG  PRO A 219      81.640 102.880 171.930  1.00  0.00           C
ATOM   3263  HG1 PRO A 219      82.380 102.600 172.710  1.00  0.00           H
ATOM   3264  HG2 PRO A 219      80.590 102.580 172.120  1.00  0.00           H
ATOM   3265  C   PRO A 219      80.760 102.750 168.770  1.00  0.00           C
ATOM   3266  O   PRO A 219      80.190 101.660 168.700  1.00  0.00           O
ATOM   3267  N   MET A 220      80.070 103.840 168.380  1.00  0.00           N
ATOM   3268  HN  MET A 220      80.470 104.760 168.370  1.00  0.00           H
ATOM   3269  CA  MET A 220      78.830 103.750 167.510  1.00  0.00           C
ATOM   3270  HA  MET A 220      78.540 104.780 167.350  1.00  0.00           H
ATOM   3271  CB  MET A 220      79.120 103.130 166.100  1.00  0.00           C
ATOM   3272  HB1 MET A 220      80.030 103.630 165.710  1.00  0.00           H
ATOM   3273  HB2 MET A 220      79.250 102.060 166.380  1.00  0.00           H
ATOM   3274  CG  MET A 220      77.990 103.180 165.090  1.00  0.00           C
ATOM   3275  HG1 MET A 220      77.190 102.460 165.380  1.00  0.00           H
ATOM   3276  HG2 MET A 220      78.420 102.860 164.110  1.00  0.00           H
ATOM   3277  SD  MET A 220      76.970 104.680 164.780  1.00  0.00           S
ATOM   3278  CE  MET A 220      75.790 103.970 163.570  1.00  0.00           C
ATOM   3279  HE1 MET A 220      76.230 103.900 162.550  1.00  0.00           H
ATOM   3280  HE2 MET A 220      75.450 102.970 163.920  1.00  0.00           H
ATOM   3281  HE3 MET A 220      74.840 104.540 163.460  1.00  0.00           H
ATOM   3282  C   MET A 220      77.620 103.220 168.260  1.00  0.00           C
ATOM   3283  O   MET A 220      76.550 103.190 167.660  1.00  0.00           O
ATOM   3284  N   LYS A 221      77.760 102.960 169.570  1.00  0.00           N
ATOM   3285  HN  LYS A 221      78.720 103.040 169.840  1.00  0.00           H
ATOM   3286  CA  LYS A 221      76.730 102.410 170.430  1.00  0.00           C
ATOM   3287  HA  LYS A 221      77.020 102.370 171.470  1.00  0.00           H
ATOM   3288  CB  LYS A 221      75.450 103.340 170.570  1.00  0.00           C
ATOM   3289  HB1 LYS A 221      74.970 103.520 169.590  1.00  0.00           H
ATOM   3290  HB2 LYS A 221      74.720 102.750 171.170  1.00  0.00           H
ATOM   3291  CG  LYS A 221      75.760 104.570 171.370  1.00  0.00           C
ATOM   3292  HG1 LYS A 221      76.570 105.130 170.870  1.00  0.00           H
ATOM   3293  HG2 LYS A 221      76.240 104.250 172.320  1.00  0.00           H
ATOM   3294  CD  LYS A 221      74.520 105.500 171.490  1.00  0.00           C
ATOM   3295  HD1 LYS A 221      74.110 105.850 170.520  1.00  0.00           H
ATOM   3296  HD2 LYS A 221      74.800 106.410 172.060  1.00  0.00           H
ATOM   3297  CE  LYS A 221      73.270 104.900 172.180  1.00  0.00           C
ATOM   3298  HE1 LYS A 221      72.900 103.950 171.740  1.00  0.00           H
ATOM   3299  HE2 LYS A 221      72.520 105.720 172.280  1.00  0.00           H
ATOM   3300  NZ  LYS A 221      73.560 104.610 173.650  1.00  0.00           N
ATOM   3301  HZ1 LYS A 221      73.680 103.600 173.870  1.00  0.00           H
ATOM   3302  HZ2 LYS A 221      74.430 104.990 174.070  1.00  0.00           H
ATOM   3303  HZ3 LYS A 221      72.710 104.970 174.140  1.00  0.00           H
ATOM   3304  C   LYS A 221      76.590 100.920 170.150  1.00  0.00           C
ATOM   3305  O   LYS A 221      75.570 100.390 170.600  1.00  0.00           O
ATOM   3306  N   ASP A 222      77.520 100.270 169.410  1.00  0.00           N
ATOM   3307  HN  ASP A 222      78.300 100.680 168.930  1.00  0.00           H
ATOM   3308  CA  ASP A 222      77.440  98.830 169.110  1.00  0.00           C
ATOM   3309  HA  ASP A 222      76.450  98.460 169.330  1.00  0.00           H
ATOM   3310  CB  ASP A 222      77.800  98.690 167.660  1.00  0.00           C
ATOM   3311  HB1 ASP A 222      78.680  99.330 167.430  1.00  0.00           H
ATOM   3312  HB2 ASP A 222      78.040  97.700 167.240  1.00  0.00           H
ATOM   3313  CG  ASP A 222      76.610  99.240 166.810  1.00  0.00           C
ATOM   3314  OD1 ASP A 222      76.870  99.680 165.650  1.00  0.00           O
ATOM   3315  OD2 ASP A 222      75.410  99.160 167.200  1.00  0.00           O
ATOM   3316  C   ASP A 222      78.440  98.020 169.960  1.00  0.00           C
ATOM   3317  O   ASP A 222      78.250  96.780 170.100  1.00  0.00           O
ATOM   3318  N   GLY A 223      79.380  98.660 170.600  1.00  0.00           N
ATOM   3319  HN  GLY A 223      79.350  99.650 170.490  1.00  0.00           H
ATOM   3320  CA  GLY A 223      80.210  98.180 171.730  1.00  0.00           C
ATOM   3321  HA1 GLY A 223      79.500  97.690 172.380  1.00  0.00           H
ATOM   3322  HA2 GLY A 223      80.630  99.080 172.150  1.00  0.00           H
ATOM   3323  C   GLY A 223      81.230  97.130 171.340  1.00  0.00           C
ATOM   3324  O   GLY A 223      81.700  96.340 172.190  1.00  0.00           O
ATOM   3325  N   SER A 224      81.680  97.110 170.090  1.00  0.00           N
ATOM   3326  HN  SER A 224      81.290  97.740 169.430  1.00  0.00           H
ATOM   3327  CA  SER A 224      82.690  96.210 169.680  1.00  0.00           C
ATOM   3328  HA  SER A 224      83.110  95.690 170.530  1.00  0.00           H
ATOM   3329  CB  SER A 224      82.240  95.330 168.480  1.00  0.00           C
ATOM   3330  HB1 SER A 224      82.110  95.930 167.560  1.00  0.00           H
ATOM   3331  HB2 SER A 224      81.260  94.830 168.670  1.00  0.00           H
ATOM   3332  OG  SER A 224      83.060  94.230 168.200  1.00  0.00           O
ATOM   3333  HG1 SER A 224      82.500  93.500 167.930  1.00  0.00           H
ATOM   3334  C   SER A 224      83.790  97.100 169.180  1.00  0.00           C
ATOM   3335  O   SER A 224      83.520  98.000 168.410  1.00  0.00           O
ATOM   3336  N   SER A 225      84.980  96.970 169.760  1.00  0.00           N
ATOM   3337  HN  SER A 225      85.230  96.280 170.440  1.00  0.00           H
ATOM   3338  CA  SER A 225      86.120  97.870 169.500  1.00  0.00           C
ATOM   3339  HA  SER A 225      85.760  98.870 169.330  1.00  0.00           H
ATOM   3340  CB  SER A 225      86.990  98.020 170.790  1.00  0.00           C
ATOM   3341  HB1 SER A 225      87.490  97.070 171.080  1.00  0.00           H
ATOM   3342  HB2 SER A 225      86.400  98.490 171.620  1.00  0.00           H
ATOM   3343  OG  SER A 225      88.130  98.860 170.430  1.00  0.00           O
ATOM   3344  HG1 SER A 225      88.820  98.360 169.990  1.00  0.00           H
ATOM   3345  C   SER A 225      86.970  97.330 168.390  1.00  0.00           C
ATOM   3346  O   SER A 225      87.400  96.170 168.570  1.00  0.00           O
ATOM   3347  N   PRO A 226      87.370  98.030 167.330  1.00  0.00           N
ATOM   3348  CD  PRO A 226      86.690  99.350 167.050  1.00  0.00           C
ATOM   3349  HD1 PRO A 226      87.040 100.180 167.700  1.00  0.00           H
ATOM   3350  HD2 PRO A 226      85.640  99.090 167.300  1.00  0.00           H
ATOM   3351  CA  PRO A 226      88.380  97.710 166.360  1.00  0.00           C
ATOM   3352  HA  PRO A 226      88.120  96.840 165.770  1.00  0.00           H
ATOM   3353  CB  PRO A 226      88.380  99.010 165.490  1.00  0.00           C
ATOM   3354  HB1 PRO A 226      89.200  99.640 165.890  1.00  0.00           H
ATOM   3355  HB2 PRO A 226      88.700  98.720 164.470  1.00  0.00           H
ATOM   3356  CG  PRO A 226      87.000  99.620 165.570  1.00  0.00           C
ATOM   3357  HG1 PRO A 226      86.340  99.150 164.820  1.00  0.00           H
ATOM   3358  HG2 PRO A 226      87.130 100.710 165.440  1.00  0.00           H
ATOM   3359  C   PRO A 226      89.740  97.500 167.010  1.00  0.00           C
ATOM   3360  O   PRO A 226      90.160  98.190 167.980  1.00  0.00           O
ATOM   3361  N   LYS A 227      90.430  96.450 166.600  1.00  0.00           N
ATOM   3362  HN  LYS A 227      90.070  95.750 165.990  1.00  0.00           H
ATOM   3363  CA  LYS A 227      91.690  96.030 167.090  1.00  0.00           C
ATOM   3364  HA  LYS A 227      91.710  95.960 168.170  1.00  0.00           H
ATOM   3365  CB  LYS A 227      92.050  94.540 166.620  1.00  0.00           C
ATOM   3366  HB1 LYS A 227      91.200  93.920 166.960  1.00  0.00           H
ATOM   3367  HB2 LYS A 227      92.180  94.600 165.520  1.00  0.00           H
ATOM   3368  CG  LYS A 227      93.460  94.060 167.090  1.00  0.00           C
ATOM   3369  HG1 LYS A 227      94.210  94.750 166.660  1.00  0.00           H
ATOM   3370  HG2 LYS A 227      93.700  93.070 166.620  1.00  0.00           H
ATOM   3371  CD  LYS A 227      93.460  93.750 168.570  1.00  0.00           C
ATOM   3372  HD1 LYS A 227      92.480  93.340 168.890  1.00  0.00           H
ATOM   3373  HD2 LYS A 227      93.700  94.700 169.100  1.00  0.00           H
ATOM   3374  CE  LYS A 227      94.420  92.590 168.950  1.00  0.00           C
ATOM   3375  HE1 LYS A 227      95.460  92.700 168.560  1.00  0.00           H
ATOM   3376  HE2 LYS A 227      94.120  91.630 168.470  1.00  0.00           H
ATOM   3377  NZ  LYS A 227      94.550  92.370 170.410  1.00  0.00           N
ATOM   3378  HZ1 LYS A 227      94.930  91.440 170.690  1.00  0.00           H
ATOM   3379  HZ2 LYS A 227      95.170  93.090 170.840  1.00  0.00           H
ATOM   3380  HZ3 LYS A 227      93.610  92.480 170.830  1.00  0.00           H
ATOM   3381  C   LYS A 227      92.870  96.950 166.780  1.00  0.00           C
ATOM   3382  O   LYS A 227      93.160  97.160 165.590  1.00  0.00           O
ATOM   3383  N   VAL A 228      93.690  97.430 167.660  1.00  0.00           N
ATOM   3384  HN  VAL A 228      93.650  97.170 168.620  1.00  0.00           H
ATOM   3385  CA  VAL A 228      94.820  98.420 167.510  1.00  0.00           C
ATOM   3386  HA  VAL A 228      94.860  98.580 166.440  1.00  0.00           H
ATOM   3387  CB  VAL A 228      94.730  99.650 168.340  1.00  0.00           C
ATOM   3388  HB  VAL A 228      93.680 100.030 168.340  1.00  0.00           H
ATOM   3389  CG1 VAL A 228      95.150  99.480 169.830  1.00  0.00           C
ATOM   3390 HG11 VAL A 228      94.900 100.430 170.350  1.00  0.00           H
ATOM   3391 HG12 VAL A 228      94.430  98.750 170.270  1.00  0.00           H
ATOM   3392 HG13 VAL A 228      96.200  99.170 169.970  1.00  0.00           H
ATOM   3393  CG2 VAL A 228      95.650 100.690 167.780  1.00  0.00           C
ATOM   3394 HG21 VAL A 228      96.710 100.400 167.620  1.00  0.00           H
ATOM   3395 HG22 VAL A 228      95.160 100.990 166.830  1.00  0.00           H
ATOM   3396 HG23 VAL A 228      95.750 101.590 168.420  1.00  0.00           H
ATOM   3397  C   VAL A 228      96.070  97.660 167.670  1.00  0.00           C
ATOM   3398  O   VAL A 228      96.270  96.850 168.550  1.00  0.00           O
ATOM   3399  N   GLU A 229      96.980  97.800 166.720  1.00  0.00           N
ATOM   3400  HN  GLU A 229      97.100  98.470 165.990  1.00  0.00           H
ATOM   3401  CA  GLU A 229      98.160  96.950 166.550  1.00  0.00           C
ATOM   3402  HA  GLU A 229      98.470  96.400 167.420  1.00  0.00           H
ATOM   3403  CB  GLU A 229      97.960  95.950 165.380  1.00  0.00           C
ATOM   3404  HB1 GLU A 229      97.620  96.410 164.440  1.00  0.00           H
ATOM   3405  HB2 GLU A 229      98.950  95.520 165.100  1.00  0.00           H
ATOM   3406  CG  GLU A 229      96.920  94.840 165.630  1.00  0.00           C
ATOM   3407  HG1 GLU A 229      95.990  95.320 165.240  1.00  0.00           H
ATOM   3408  HG2 GLU A 229      96.600  94.620 166.670  1.00  0.00           H
ATOM   3409  CD  GLU A 229      97.060  93.500 164.830  1.00  0.00           C
ATOM   3410  OE1 GLU A 229      96.550  92.510 165.330  1.00  0.00           O
ATOM   3411  OE2 GLU A 229      97.570  93.560 163.690  1.00  0.00           O
ATOM   3412  C   GLU A 229      99.310  97.800 166.110  1.00  0.00           C
ATOM   3413  O   GLU A 229      99.140  98.940 165.720  1.00  0.00           O
ATOM   3414  N   PHE A 230     100.520  97.260 166.280  1.00  0.00           N
ATOM   3415  HN  PHE A 230     100.720  96.330 166.600  1.00  0.00           H
ATOM   3416  CA  PHE A 230     101.640  98.010 165.680  1.00  0.00           C
ATOM   3417  HA  PHE A 230     101.530  99.070 165.870  1.00  0.00           H
ATOM   3418  CB  PHE A 230     103.030  97.670 166.220  1.00  0.00           C
ATOM   3419  HB1 PHE A 230     103.490  96.710 165.890  1.00  0.00           H
ATOM   3420  HB2 PHE A 230     103.670  98.540 165.990  1.00  0.00           H
ATOM   3421  CG  PHE A 230     102.990  97.660 167.740  1.00  0.00           C
ATOM   3422  CD1 PHE A 230     102.720  98.850 168.450  1.00  0.00           C
ATOM   3423  HD1 PHE A 230     102.480  99.750 167.900  1.00  0.00           H
ATOM   3424  CE1 PHE A 230     102.610  98.890 169.840  1.00  0.00           C
ATOM   3425  HE1 PHE A 230     102.290  99.720 170.440  1.00  0.00           H
ATOM   3426  CZ  PHE A 230     103.000  97.750 170.560  1.00  0.00           C
ATOM   3427  HZ  PHE A 230     102.850  97.700 171.620  1.00  0.00           H
ATOM   3428  CD2 PHE A 230     103.260  96.580 168.520  1.00  0.00           C
ATOM   3429  HD2 PHE A 230     103.450  95.620 168.060  1.00  0.00           H
ATOM   3430  CE2 PHE A 230     103.320  96.570 169.910  1.00  0.00           C
ATOM   3431  HE2 PHE A 230     103.460  95.620 170.390  1.00  0.00           H
ATOM   3432  C   PHE A 230     101.550  97.950 164.190  1.00  0.00           C
ATOM   3433  O   PHE A 230     101.140  96.960 163.620  1.00  0.00           O
ATOM   3434  N   SER A 231     101.990  98.980 163.440  1.00  0.00           N
ATOM   3435  HN  SER A 231     102.370  99.770 163.920  1.00  0.00           H
ATOM   3436  CA  SER A 231     101.680  99.190 162.020  1.00  0.00           C
ATOM   3437  HA  SER A 231     100.650  98.920 161.840  1.00  0.00           H
ATOM   3438  CB  SER A 231     101.700 100.610 161.460  1.00  0.00           C
ATOM   3439  HB1 SER A 231     101.560 100.610 160.360  1.00  0.00           H
ATOM   3440  HB2 SER A 231     102.750 100.990 161.520  1.00  0.00           H
ATOM   3441  OG  SER A 231     100.800 101.520 162.070  1.00  0.00           O
ATOM   3442  HG1 SER A 231     100.510 102.190 161.440  1.00  0.00           H
ATOM   3443  C   SER A 231     102.680  98.350 161.180  1.00  0.00           C
ATOM   3444  O   SER A 231     103.870  98.230 161.400  1.00  0.00           O
ATOM   3445  N   ASN A 232     102.130  97.750 160.130  1.00  0.00           N
ATOM   3446  HN  ASN A 232     101.140  97.760 160.050  1.00  0.00           H
ATOM   3447  CA  ASN A 232     102.990  97.410 158.990  1.00  0.00           C
ATOM   3448  HA  ASN A 232     103.760  96.730 159.330  1.00  0.00           H
ATOM   3449  CB  ASN A 232     102.220  96.840 157.760  1.00  0.00           C
ATOM   3450  HB1 ASN A 232     101.430  97.570 157.480  1.00  0.00           H
ATOM   3451  HB2 ASN A 232     102.910  96.710 156.900  1.00  0.00           H
ATOM   3452  CG  ASN A 232     101.680  95.470 158.120  1.00  0.00           C
ATOM   3453  OD1 ASN A 232     102.190  94.840 159.050  1.00  0.00           O
ATOM   3454  ND2 ASN A 232     100.540  94.980 157.570  1.00  0.00           N
ATOM   3455 HD21 ASN A 232     100.300  95.480 156.730  1.00  0.00           H
ATOM   3456 HD22 ASN A 232     100.340  94.010 157.640  1.00  0.00           H
ATOM   3457  C   ASN A 232     103.700  98.670 158.430  1.00  0.00           C
ATOM   3458  O   ASN A 232     103.030  99.640 158.070  1.00  0.00           O
ATOM   3459  N   ALA A 233     104.970  98.560 158.270  1.00  0.00           N
ATOM   3460  HN  ALA A 233     105.390  97.650 158.240  1.00  0.00           H
ATOM   3461  CA  ALA A 233     105.800  99.640 157.740  1.00  0.00           C
ATOM   3462  HA  ALA A 233     105.430 100.530 158.220  1.00  0.00           H
ATOM   3463  CB  ALA A 233     107.270  99.430 158.260  1.00  0.00           C
ATOM   3464  HB1 ALA A 233     107.760  98.550 157.800  1.00  0.00           H
ATOM   3465  HB2 ALA A 233     107.960 100.260 157.990  1.00  0.00           H
ATOM   3466  HB3 ALA A 233     107.240  99.390 159.370  1.00  0.00           H
ATOM   3467  C   ALA A 233     105.620  99.840 156.230  1.00  0.00           C
ATOM   3468  O   ALA A 233     105.670  98.960 155.370  1.00  0.00           O
ATOM   3469  N   HIS A 234     105.140 101.090 156.010  1.00  0.00           N
ATOM   3470  HN  HIS A 234     105.070 101.740 156.760  1.00  0.00           H
ATOM   3471  CA  HIS A 234     104.700 101.600 154.690  1.00  0.00           C
ATOM   3472  HA  HIS A 234     104.360 100.850 153.990  1.00  0.00           H
ATOM   3473  CB  HIS A 234     103.540 102.610 154.920  1.00  0.00           C
ATOM   3474  HB1 HIS A 234     103.000 102.650 153.950  1.00  0.00           H
ATOM   3475  HB2 HIS A 234     102.680 102.240 155.510  1.00  0.00           H
ATOM   3476  ND1 HIS A 234     104.260 104.360 156.490  1.00  0.00           N
ATOM   3477  CG  HIS A 234     103.940 104.060 155.180  1.00  0.00           C
ATOM   3478  CE1 HIS A 234     104.540 105.670 156.440  1.00  0.00           C
ATOM   3479  HE1 HIS A 234     104.810 106.190 157.360  1.00  0.00           H
ATOM   3480  NE2 HIS A 234     104.600 106.140 155.190  1.00  0.00           N
ATOM   3481  HE2 HIS A 234     104.810 107.040 154.810  1.00  0.00           H
ATOM   3482  CD2 HIS A 234     104.300 105.130 154.400  1.00  0.00           C
ATOM   3483  HD2 HIS A 234     104.400 105.270 153.330  1.00  0.00           H
ATOM   3484  C   HIS A 234     105.890 102.270 154.050  1.00  0.00           C
ATOM   3485  O   HIS A 234     105.950 102.440 152.840  1.00  0.00           O
ATOM   3486  N   GLY A 235     106.950 102.450 154.870  1.00  0.00           N
ATOM   3487  HN  GLY A 235     106.850 102.280 155.840  1.00  0.00           H
ATOM   3488  CA  GLY A 235     108.190 103.060 154.550  1.00  0.00           C
ATOM   3489  HA1 GLY A 235     108.600 103.340 155.510  1.00  0.00           H
ATOM   3490  HA2 GLY A 235     107.930 103.910 153.930  1.00  0.00           H
ATOM   3491  C   GLY A 235     109.220 102.190 153.840  1.00  0.00           C
ATOM   3492  O   GLY A 235     110.420 102.170 154.190  1.00  0.00           O
ATOM   3493  N   PHE A 236     108.800 101.440 152.820  1.00  0.00           N
ATOM   3494  HN  PHE A 236     107.870 101.520 152.470  1.00  0.00           H
ATOM   3495  CA  PHE A 236     109.670 100.890 151.770  1.00  0.00           C
ATOM   3496  HA  PHE A 236     110.660 100.840 152.200  1.00  0.00           H
ATOM   3497  CB  PHE A 236     109.390  99.400 151.420  1.00  0.00           C
ATOM   3498  HB1 PHE A 236     110.330  99.020 150.960  1.00  0.00           H
ATOM   3499  HB2 PHE A 236     109.320  98.780 152.340  1.00  0.00           H
ATOM   3500  CG  PHE A 236     108.120  99.180 150.660  1.00  0.00           C
ATOM   3501  CD1 PHE A 236     106.840  99.410 151.150  1.00  0.00           C
ATOM   3502  HD1 PHE A 236     106.690  99.620 152.200  1.00  0.00           H
ATOM   3503  CE1 PHE A 236     105.730  99.090 150.400  1.00  0.00           C
ATOM   3504  HE1 PHE A 236     104.730  99.190 150.790  1.00  0.00           H
ATOM   3505  CZ  PHE A 236     105.900  98.610 149.100  1.00  0.00           C
ATOM   3506  HZ  PHE A 236     105.050  98.120 148.640  1.00  0.00           H
ATOM   3507  CD2 PHE A 236     108.310  98.990 149.270  1.00  0.00           C
ATOM   3508  HD2 PHE A 236     109.280  99.010 148.790  1.00  0.00           H
ATOM   3509  CE2 PHE A 236     107.200  98.560 148.550  1.00  0.00           C
ATOM   3510  HE2 PHE A 236     107.390  98.210 147.540  1.00  0.00           H
ATOM   3511  C   PHE A 236     109.750 101.830 150.590  1.00  0.00           C
ATOM   3512  O   PHE A 236     108.790 102.410 150.100  1.00  0.00           O
ATOM   3513  N   LEU A 237     110.920 102.080 150.070  1.00  0.00           N
ATOM   3514  HN  LEU A 237     111.740 101.590 150.350  1.00  0.00           H
ATOM   3515  CA  LEU A 237     111.100 103.170 149.140  1.00  0.00           C
ATOM   3516  HA  LEU A 237     110.250 103.840 149.110  1.00  0.00           H
ATOM   3517  CB  LEU A 237     112.300 104.030 149.550  1.00  0.00           C
ATOM   3518  HB1 LEU A 237     113.180 103.360 149.670  1.00  0.00           H
ATOM   3519  HB2 LEU A 237     112.680 104.810 148.860  1.00  0.00           H
ATOM   3520  CG  LEU A 237     112.030 104.790 150.850  1.00  0.00           C
ATOM   3521  HG  LEU A 237     112.020 104.150 151.750  1.00  0.00           H
ATOM   3522  CD1 LEU A 237     113.340 105.530 151.190  1.00  0.00           C
ATOM   3523 HD11 LEU A 237     113.200 106.140 152.110  1.00  0.00           H
ATOM   3524 HD12 LEU A 237     114.180 104.810 151.310  1.00  0.00           H
ATOM   3525 HD13 LEU A 237     113.690 106.100 150.310  1.00  0.00           H
ATOM   3526  CD2 LEU A 237     110.840 105.780 150.820  1.00  0.00           C
ATOM   3527 HD21 LEU A 237     110.750 106.220 151.840  1.00  0.00           H
ATOM   3528 HD22 LEU A 237     111.060 106.550 150.050  1.00  0.00           H
ATOM   3529 HD23 LEU A 237     109.880 105.250 150.620  1.00  0.00           H
ATOM   3530  C   LEU A 237     111.220 102.730 147.680  1.00  0.00           C
ATOM   3531  O   LEU A 237     111.130 103.510 146.710  1.00  0.00           O
ATOM   3532  N   LEU A 238     111.350 101.380 147.520  1.00  0.00           N
ATOM   3533  HN  LEU A 238     111.520 100.860 148.350  1.00  0.00           H
ATOM   3534  CA  LEU A 238     111.670 100.770 146.210  1.00  0.00           C
ATOM   3535  HA  LEU A 238     111.560 101.420 145.360  1.00  0.00           H
ATOM   3536  CB  LEU A 238     113.080 100.280 146.110  1.00  0.00           C
ATOM   3537  HB1 LEU A 238     113.690 101.200 146.100  1.00  0.00           H
ATOM   3538  HB2 LEU A 238     113.400  99.640 146.950  1.00  0.00           H
ATOM   3539  CG  LEU A 238     113.370  99.470 144.790  1.00  0.00           C
ATOM   3540  HG  LEU A 238     112.850  98.490 144.780  1.00  0.00           H
ATOM   3541  CD1 LEU A 238     113.250 100.320 143.510  1.00  0.00           C
ATOM   3542 HD11 LEU A 238     113.450  99.660 142.640  1.00  0.00           H
ATOM   3543 HD12 LEU A 238     112.190 100.630 143.340  1.00  0.00           H
ATOM   3544 HD13 LEU A 238     113.960 101.170 143.560  1.00  0.00           H
ATOM   3545  CD2 LEU A 238     114.820  98.990 144.930  1.00  0.00           C
ATOM   3546 HD21 LEU A 238     115.350  99.890 145.300  1.00  0.00           H
ATOM   3547 HD22 LEU A 238     114.900  98.140 145.640  1.00  0.00           H
ATOM   3548 HD23 LEU A 238     115.350  98.560 144.050  1.00  0.00           H
ATOM   3549  C   LEU A 238     110.740  99.600 146.040  1.00  0.00           C
ATOM   3550  O   LEU A 238     110.770  98.670 146.900  1.00  0.00           O
ATOM   3551  N   ASP A 239     109.900  99.610 144.980  1.00  0.00           N
ATOM   3552  HN  ASP A 239     109.850 100.440 144.430  1.00  0.00           H
ATOM   3553  CA  ASP A 239     108.950  98.550 144.730  1.00  0.00           C
ATOM   3554  HA  ASP A 239     108.630  98.190 145.690  1.00  0.00           H
ATOM   3555  CB  ASP A 239     107.550  98.860 143.980  1.00  0.00           C
ATOM   3556  HB1 ASP A 239     107.150  99.710 144.580  1.00  0.00           H
ATOM   3557  HB2 ASP A 239     107.830  99.140 142.940  1.00  0.00           H
ATOM   3558  CG  ASP A 239     106.550  97.740 143.850  1.00  0.00           C
ATOM   3559  OD1 ASP A 239     106.560  96.830 144.710  1.00  0.00           O
ATOM   3560  OD2 ASP A 239     105.580  97.840 143.060  1.00  0.00           O
ATOM   3561  C   ASP A 239     109.700  97.430 144.270  1.00  0.00           C
ATOM   3562  O   ASP A 239     110.570  97.610 143.380  1.00  0.00           O
ATOM   3563  N   THR A 240     109.490  96.220 144.810  1.00  0.00           N
ATOM   3564  HN  THR A 240     108.990  96.130 145.660  1.00  0.00           H
ATOM   3565  CA  THR A 240     110.320  95.050 144.400  1.00  0.00           C
ATOM   3566  HA  THR A 240     111.220  95.320 143.870  1.00  0.00           H
ATOM   3567  CB  THR A 240     110.830  94.350 145.630  1.00  0.00           C
ATOM   3568  HB  THR A 240     111.260  93.350 145.430  1.00  0.00           H
ATOM   3569  OG1 THR A 240     109.880  94.340 146.660  1.00  0.00           O
ATOM   3570  HG1 THR A 240     109.390  93.540 146.450  1.00  0.00           H
ATOM   3571  CG2 THR A 240     112.020  95.090 146.220  1.00  0.00           C
ATOM   3572 HG21 THR A 240     112.880  95.060 145.510  1.00  0.00           H
ATOM   3573 HG22 THR A 240     111.820  96.090 146.650  1.00  0.00           H
ATOM   3574 HG23 THR A 240     112.350  94.380 147.010  1.00  0.00           H
ATOM   3575  C   THR A 240     109.470  94.050 143.580  1.00  0.00           C
ATOM   3576  O   THR A 240     109.990  93.020 143.080  1.00  0.00           O
ATOM   3577  N   SER A 241     108.110  94.260 143.470  1.00  0.00           N
ATOM   3578  HN  SER A 241     107.570  95.030 143.810  1.00  0.00           H
ATOM   3579  CA  SER A 241     107.240  93.320 142.800  1.00  0.00           C
ATOM   3580  HA  SER A 241     107.770  92.390 142.710  1.00  0.00           H
ATOM   3581  CB  SER A 241     105.920  93.050 143.600  1.00  0.00           C
ATOM   3582  HB1 SER A 241     105.260  92.420 142.970  1.00  0.00           H
ATOM   3583  HB2 SER A 241     105.350  93.980 143.830  1.00  0.00           H
ATOM   3584  OG  SER A 241     106.080  92.430 144.810  1.00  0.00           O
ATOM   3585  HG1 SER A 241     105.870  91.510 144.630  1.00  0.00           H
ATOM   3586  C   SER A 241     106.900  93.710 141.340  1.00  0.00           C
ATOM   3587  O   SER A 241     106.070  94.570 141.110  1.00  0.00           O
ATOM   3588  N   LEU A 242     107.540  93.100 140.270  1.00  0.00           N
ATOM   3589  HN  LEU A 242     108.340  92.500 140.310  1.00  0.00           H
ATOM   3590  CA  LEU A 242     107.210  93.490 138.910  1.00  0.00           C
ATOM   3591  HA  LEU A 242     106.900  94.510 138.790  1.00  0.00           H
ATOM   3592  CB  LEU A 242     108.350  93.430 137.880  1.00  0.00           C
ATOM   3593  HB1 LEU A 242     108.760  92.410 137.740  1.00  0.00           H
ATOM   3594  HB2 LEU A 242     108.000  93.750 136.870  1.00  0.00           H
ATOM   3595  CG  LEU A 242     109.580  94.220 138.280  1.00  0.00           C
ATOM   3596  HG  LEU A 242     109.840  93.780 139.270  1.00  0.00           H
ATOM   3597  CD1 LEU A 242     110.840  94.030 137.430  1.00  0.00           C
ATOM   3598 HD11 LEU A 242     110.660  94.440 136.410  1.00  0.00           H
ATOM   3599 HD12 LEU A 242     111.720  94.500 137.920  1.00  0.00           H
ATOM   3600 HD13 LEU A 242     110.960  92.950 137.180  1.00  0.00           H
ATOM   3601  CD2 LEU A 242     109.330  95.770 138.420  1.00  0.00           C
ATOM   3602 HD21 LEU A 242     109.130  96.250 137.440  1.00  0.00           H
ATOM   3603 HD22 LEU A 242     108.500  95.950 139.140  1.00  0.00           H
ATOM   3604 HD23 LEU A 242     110.250  96.290 138.760  1.00  0.00           H
ATOM   3605  C   LEU A 242     105.980  92.730 138.470  1.00  0.00           C
ATOM   3606  O   LEU A 242     105.830  91.540 138.710  1.00  0.00           O
ATOM   3607  N   GLU A 243     105.040  93.440 137.700  1.00  0.00           N
ATOM   3608  HN  GLU A 243     105.250  94.390 137.480  1.00  0.00           H
ATOM   3609  CA  GLU A 243     103.890  92.800 137.040  1.00  0.00           C
ATOM   3610  HA  GLU A 243     103.640  91.880 137.550  1.00  0.00           H
ATOM   3611  CB  GLU A 243     102.660  93.780 136.990  1.00  0.00           C
ATOM   3612  HB1 GLU A 243     102.790  94.640 136.300  1.00  0.00           H
ATOM   3613  HB2 GLU A 243     101.770  93.190 136.670  1.00  0.00           H
ATOM   3614  CG  GLU A 243     102.250  94.380 138.420  1.00  0.00           C
ATOM   3615  HG1 GLU A 243     102.910  95.230 138.690  1.00  0.00           H
ATOM   3616  HG2 GLU A 243     102.330  93.510 139.110  1.00  0.00           H
ATOM   3617  CD  GLU A 243     100.810  94.900 138.590  1.00  0.00           C
ATOM   3618  OE1 GLU A 243     100.410  95.830 137.880  1.00  0.00           O
ATOM   3619  OE2 GLU A 243     100.140  94.430 139.530  1.00  0.00           O
ATOM   3620  C   GLU A 243     104.370  92.310 135.680  1.00  0.00           C
ATOM   3621  O   GLU A 243     105.070  93.070 134.990  1.00  0.00           O
ATOM   3622  N   PRO A 244     104.170  91.040 135.240  1.00  0.00           N
ATOM   3623  CD  PRO A 244     103.600  89.970 136.070  1.00  0.00           C
ATOM   3624  HD1 PRO A 244     102.760  90.310 136.710  1.00  0.00           H
ATOM   3625  HD2 PRO A 244     104.400  89.430 136.610  1.00  0.00           H
ATOM   3626  CA  PRO A 244     104.240  90.730 133.810  1.00  0.00           C
ATOM   3627  HA  PRO A 244     105.250  90.910 133.490  1.00  0.00           H
ATOM   3628  CB  PRO A 244     103.840  89.270 133.840  1.00  0.00           C
ATOM   3629  HB1 PRO A 244     103.340  88.910 132.910  1.00  0.00           H
ATOM   3630  HB2 PRO A 244     104.750  88.660 134.020  1.00  0.00           H
ATOM   3631  CG  PRO A 244     102.990  89.050 135.020  1.00  0.00           C
ATOM   3632  HG1 PRO A 244     102.990  88.020 135.430  1.00  0.00           H
ATOM   3633  HG2 PRO A 244     101.920  89.360 134.970  1.00  0.00           H
ATOM   3634  C   PRO A 244     103.310  91.530 132.890  1.00  0.00           C
ATOM   3635  O   PRO A 244     102.340  92.000 133.430  1.00  0.00           O
ATOM   3636  N   PRO A 245     103.540  91.690 131.550  1.00  0.00           N
ATOM   3637  CD  PRO A 245     104.630  91.050 130.780  1.00  0.00           C
ATOM   3638  HD1 PRO A 245     104.880  90.060 131.230  1.00  0.00           H
ATOM   3639  HD2 PRO A 245     105.480  91.770 130.810  1.00  0.00           H
ATOM   3640  CA  PRO A 245     102.470  92.120 130.610  1.00  0.00           C
ATOM   3641  HA  PRO A 245     102.110  93.120 130.820  1.00  0.00           H
ATOM   3642  CB  PRO A 245     103.190  92.120 129.260  1.00  0.00           C
ATOM   3643  HB1 PRO A 245     102.430  92.060 128.450  1.00  0.00           H
ATOM   3644  HB2 PRO A 245     103.640  93.130 129.180  1.00  0.00           H
ATOM   3645  CG  PRO A 245     104.100  90.930 129.340  1.00  0.00           C
ATOM   3646  HG1 PRO A 245     104.890  90.990 128.560  1.00  0.00           H
ATOM   3647  HG2 PRO A 245     103.540  89.970 129.210  1.00  0.00           H
ATOM   3648  C   PRO A 245     101.310  91.190 130.540  1.00  0.00           C
ATOM   3649  O   PRO A 245     101.430  90.030 131.030  1.00  0.00           O
ATOM   3650  N   LEU A 246     100.250  91.600 129.870  1.00  0.00           N
ATOM   3651  HN  LEU A 246     100.210  92.460 129.350  1.00  0.00           H
ATOM   3652  CA  LEU A 246      99.030  90.770 129.740  1.00  0.00           C
ATOM   3653  HA  LEU A 246      98.770  90.400 130.720  1.00  0.00           H
ATOM   3654  CB  LEU A 246      97.790  91.560 129.170  1.00  0.00           C
ATOM   3655  HB1 LEU A 246      98.130  92.020 128.220  1.00  0.00           H
ATOM   3656  HB2 LEU A 246      96.930  90.880 128.980  1.00  0.00           H
ATOM   3657  CG  LEU A 246      97.340  92.840 129.930  1.00  0.00           C
ATOM   3658  HG  LEU A 246      98.080  93.670 129.930  1.00  0.00           H
ATOM   3659  CD1 LEU A 246      96.040  93.430 129.250  1.00  0.00           C
ATOM   3660 HD11 LEU A 246      96.230  93.620 128.170  1.00  0.00           H
ATOM   3661 HD12 LEU A 246      95.260  92.650 129.310  1.00  0.00           H
ATOM   3662 HD13 LEU A 246      95.680  94.400 129.660  1.00  0.00           H
ATOM   3663  CD2 LEU A 246      96.960  92.460 131.370  1.00  0.00           C
ATOM   3664 HD21 LEU A 246      96.040  91.830 131.340  1.00  0.00           H
ATOM   3665 HD22 LEU A 246      97.750  91.940 131.960  1.00  0.00           H
ATOM   3666 HD23 LEU A 246      96.680  93.420 131.860  1.00  0.00           H
ATOM   3667  C   LEU A 246      99.270  89.510 128.810  1.00  0.00           C
ATOM   3668  O   LEU A 246      98.770  88.410 128.970  1.00  0.00           O
ATOM   3669  N   CYS A 247     100.270  89.640 127.900  1.00  0.00           N
ATOM   3670  HN  CYS A 247     100.740  90.490 127.700  1.00  0.00           H
ATOM   3671  CA  CYS A 247     100.580  88.580 126.920  1.00  0.00           C
ATOM   3672  HA  CYS A 247      99.720  87.930 126.820  1.00  0.00           H
ATOM   3673  CB  CYS A 247     100.960  89.280 125.610  1.00  0.00           C
ATOM   3674  HB1 CYS A 247     101.240  88.520 124.850  1.00  0.00           H
ATOM   3675  HB2 CYS A 247     101.880  89.870 125.780  1.00  0.00           H
ATOM   3676  SG  CYS A 247      99.710  90.380 124.950  1.00  0.00           S
ATOM   3677  C   CYS A 247     101.690  87.700 127.410  1.00  0.00           C
ATOM   3678  O   CYS A 247     102.110  86.740 126.740  1.00  0.00           O
ATOM   3679  N   GLY A 248     102.090  87.960 128.720  1.00  0.00           N
ATOM   3680  HN  GLY A 248     101.450  88.610 129.130  1.00  0.00           H
ATOM   3681  CA  GLY A 248     103.070  87.150 129.470  1.00  0.00           C
ATOM   3682  HA1 GLY A 248     103.900  87.750 129.800  1.00  0.00           H
ATOM   3683  HA2 GLY A 248     103.360  86.300 128.870  1.00  0.00           H
ATOM   3684  C   GLY A 248     102.470  86.590 130.720  1.00  0.00           C
ATOM   3685  O   GLY A 248     101.310  86.720 131.000  1.00  0.00           O
ATOM   3686  N   GLN A 249     103.380  85.840 131.470  1.00  0.00           N
ATOM   3687  HN  GLN A 249     104.320  85.730 131.150  1.00  0.00           H
ATOM   3688  CA  GLN A 249     102.980  85.200 132.690  1.00  0.00           C
ATOM   3689  HA  GLN A 249     102.110  85.740 133.060  1.00  0.00           H
ATOM   3690  CB  GLN A 249     102.720  83.700 132.590  1.00  0.00           C
ATOM   3691  HB1 GLN A 249     103.580  83.210 132.090  1.00  0.00           H
ATOM   3692  HB2 GLN A 249     102.590  83.130 133.530  1.00  0.00           H
ATOM   3693  CG  GLN A 249     101.470  83.250 131.760  1.00  0.00           C
ATOM   3694  HG1 GLN A 249     101.610  82.170 131.570  1.00  0.00           H
ATOM   3695  HG2 GLN A 249     101.430  83.750 130.770  1.00  0.00           H
ATOM   3696  CD  GLN A 249     100.070  83.460 132.480  1.00  0.00           C
ATOM   3697  OE1 GLN A 249      99.300  82.490 132.760  1.00  0.00           O
ATOM   3698  NE2 GLN A 249      99.700  84.750 132.620  1.00  0.00           N
ATOM   3699 HE21 GLN A 249      98.720  84.840 132.830  1.00  0.00           H
ATOM   3700 HE22 GLN A 249     100.080  85.540 132.130  1.00  0.00           H
ATOM   3701  C   GLN A 249     104.030  85.270 133.780  1.00  0.00           C
ATOM   3702  O   GLN A 249     103.630  85.160 134.920  1.00  0.00           O
ATOM   3703  N   THR A 250     105.340  85.420 133.430  1.00  0.00           N
ATOM   3704  HN  THR A 250     105.540  85.260 132.460  1.00  0.00           H
ATOM   3705  CA  THR A 250     106.420  85.400 134.380  1.00  0.00           C
ATOM   3706  HA  THR A 250     105.980  85.550 135.360  1.00  0.00           H
ATOM   3707  CB  THR A 250     107.240  84.050 134.370  1.00  0.00           C
ATOM   3708  HB  THR A 250     107.670  83.990 135.390  1.00  0.00           H
ATOM   3709  OG1 THR A 250     108.380  84.050 133.520  1.00  0.00           O
ATOM   3710  HG1 THR A 250     108.110  83.800 132.640  1.00  0.00           H
ATOM   3711  CG2 THR A 250     106.430  82.850 134.040  1.00  0.00           C
ATOM   3712 HG21 THR A 250     106.920  81.850 134.050  1.00  0.00           H
ATOM   3713 HG22 THR A 250     105.560  82.670 134.710  1.00  0.00           H
ATOM   3714 HG23 THR A 250     106.100  83.000 132.990  1.00  0.00           H
ATOM   3715  C   THR A 250     107.320  86.630 134.280  1.00  0.00           C
ATOM   3716  O   THR A 250     107.140  87.560 133.510  1.00  0.00           O
ATOM   3717  N   LEU A 251     108.300  86.710 135.160  1.00  0.00           N
ATOM   3718  HN  LEU A 251     108.350  86.010 135.870  1.00  0.00           H
ATOM   3719  CA  LEU A 251     109.270  87.760 135.350  1.00  0.00           C
ATOM   3720  HA  LEU A 251     108.660  88.650 135.490  1.00  0.00           H
ATOM   3721  CB  LEU A 251     110.150  87.370 136.560  1.00  0.00           C
ATOM   3722  HB1 LEU A 251     109.450  86.940 137.310  1.00  0.00           H
ATOM   3723  HB2 LEU A 251     110.790  86.510 136.250  1.00  0.00           H
ATOM   3724  CG  LEU A 251     111.120  88.400 137.170  1.00  0.00           C
ATOM   3725  HG  LEU A 251     111.900  88.550 136.400  1.00  0.00           H
ATOM   3726  CD1 LEU A 251     110.490  89.740 137.400  1.00  0.00           C
ATOM   3727 HD11 LEU A 251     111.230  90.470 137.800  1.00  0.00           H
ATOM   3728 HD12 LEU A 251     110.220  90.210 136.430  1.00  0.00           H
ATOM   3729 HD13 LEU A 251     109.540  89.740 137.980  1.00  0.00           H
ATOM   3730  CD2 LEU A 251     111.770  87.760 138.490  1.00  0.00           C
ATOM   3731 HD21 LEU A 251     112.590  88.380 138.920  1.00  0.00           H
ATOM   3732 HD22 LEU A 251     111.060  87.530 139.320  1.00  0.00           H
ATOM   3733 HD23 LEU A 251     112.240  86.830 138.130  1.00  0.00           H
ATOM   3734  C   LEU A 251     110.160  88.090 134.170  1.00  0.00           C
ATOM   3735  O   LEU A 251     110.470  89.230 133.830  1.00  0.00           O
ATOM   3736  N   CYS A 252     110.480  87.030 133.400  1.00  0.00           N
ATOM   3737  HN  CYS A 252     110.290  86.080 133.670  1.00  0.00           H
ATOM   3738  CA  CYS A 252     111.280  87.090 132.170  1.00  0.00           C
ATOM   3739  HA  CYS A 252     112.090  87.750 132.420  1.00  0.00           H
ATOM   3740  CB  CYS A 252     111.650  85.640 131.710  1.00  0.00           C
ATOM   3741  HB1 CYS A 252     112.170  85.810 130.750  1.00  0.00           H
ATOM   3742  HB2 CYS A 252     110.790  84.980 131.480  1.00  0.00           H
ATOM   3743  SG  CYS A 252     112.770  84.730 132.790  1.00  0.00           S
ATOM   3744  C   CYS A 252     110.550  87.730 131.000  1.00  0.00           C
ATOM   3745  O   CYS A 252     111.160  88.260 130.020  1.00  0.00           O
ATOM   3746  N   ASP A 253     109.200  87.700 131.100  1.00  0.00           N
ATOM   3747  HN  ASP A 253     108.740  87.410 131.930  1.00  0.00           H
ATOM   3748  CA  ASP A 253     108.350  88.210 130.050  1.00  0.00           C
ATOM   3749  HA  ASP A 253     108.760  88.060 129.060  1.00  0.00           H
ATOM   3750  CB  ASP A 253     106.980  87.470 130.120  1.00  0.00           C
ATOM   3751  HB1 ASP A 253     106.430  87.770 131.040  1.00  0.00           H
ATOM   3752  HB2 ASP A 253     106.360  87.760 129.250  1.00  0.00           H
ATOM   3753  CG  ASP A 253     106.980  85.930 130.100  1.00  0.00           C
ATOM   3754  OD1 ASP A 253     107.920  85.310 129.510  1.00  0.00           O
ATOM   3755  OD2 ASP A 253     106.120  85.290 130.780  1.00  0.00           O
ATOM   3756  C   ASP A 253     108.180  89.720 130.240  1.00  0.00           C
ATOM   3757  O   ASP A 253     107.620  90.480 129.400  1.00  0.00           O
ATOM   3758  N   ASN A 254     108.610  90.290 131.410  1.00  0.00           N
ATOM   3759  HN  ASN A 254     109.060  89.630 132.010  1.00  0.00           H
ATOM   3760  CA  ASN A 254     108.700  91.720 131.670  1.00  0.00           C
ATOM   3761  HA  ASN A 254     107.790  92.160 131.300  1.00  0.00           H
ATOM   3762  CB  ASN A 254     108.890  91.970 133.230  1.00  0.00           C
ATOM   3763  HB1 ASN A 254     108.240  91.250 133.780  1.00  0.00           H
ATOM   3764  HB2 ASN A 254     109.960  91.700 133.380  1.00  0.00           H
ATOM   3765  CG  ASN A 254     108.830  93.440 133.540  1.00  0.00           C
ATOM   3766  OD1 ASN A 254     109.860  94.110 133.540  1.00  0.00           O
ATOM   3767  ND2 ASN A 254     107.640  94.000 133.860  1.00  0.00           N
ATOM   3768 HD21 ASN A 254     106.830  93.440 134.040  1.00  0.00           H
ATOM   3769 HD22 ASN A 254     107.650  94.990 133.980  1.00  0.00           H
ATOM   3770  C   ASN A 254     109.820  92.320 130.870  1.00  0.00           C
ATOM   3771  O   ASN A 254     111.010  91.830 130.790  1.00  0.00           O
ATOM   3772  N   THR A 255     109.530  93.530 130.270  1.00  0.00           N
ATOM   3773  HN  THR A 255     108.710  93.990 130.630  1.00  0.00           H
ATOM   3774  CA  THR A 255     110.380  94.170 129.300  1.00  0.00           C
ATOM   3775  HA  THR A 255     110.540  93.500 128.470  1.00  0.00           H
ATOM   3776  CB  THR A 255     109.730  95.460 128.730  1.00  0.00           C
ATOM   3777  HB  THR A 255     110.420  96.050 128.090  1.00  0.00           H
ATOM   3778  OG1 THR A 255     109.130  96.330 129.630  1.00  0.00           O
ATOM   3779  HG1 THR A 255     109.810  96.650 130.220  1.00  0.00           H
ATOM   3780  CG2 THR A 255     108.560  95.100 127.770  1.00  0.00           C
ATOM   3781 HG21 THR A 255     108.870  94.510 126.890  1.00  0.00           H
ATOM   3782 HG22 THR A 255     107.750  94.510 128.250  1.00  0.00           H
ATOM   3783 HG23 THR A 255     108.080  96.030 127.390  1.00  0.00           H
ATOM   3784  C   THR A 255     111.800  94.470 129.750  1.00  0.00           C
ATOM   3785  O   THR A 255     112.790  94.210 129.070  1.00  0.00           O
ATOM   3786  N   GLU A 256     111.990  95.040 130.990  1.00  0.00           N
ATOM   3787  HN  GLU A 256     111.160  95.070 131.540  1.00  0.00           H
ATOM   3788  CA  GLU A 256     113.240  95.280 131.570  1.00  0.00           C
ATOM   3789  HA  GLU A 256     113.820  95.930 130.930  1.00  0.00           H
ATOM   3790  CB  GLU A 256     113.010  96.000 132.880  1.00  0.00           C
ATOM   3791  HB1 GLU A 256     112.160  95.460 133.350  1.00  0.00           H
ATOM   3792  HB2 GLU A 256     113.900  95.950 133.530  1.00  0.00           H
ATOM   3793  CG  GLU A 256     112.600  97.490 132.750  1.00  0.00           C
ATOM   3794  HG1 GLU A 256     113.510  98.100 132.600  1.00  0.00           H
ATOM   3795  HG2 GLU A 256     112.070  97.780 133.690  1.00  0.00           H
ATOM   3796  CD  GLU A 256     111.540  97.800 131.650  1.00  0.00           C
ATOM   3797  OE1 GLU A 256     110.280  97.670 131.870  1.00  0.00           O
ATOM   3798  OE2 GLU A 256     111.990  98.140 130.570  1.00  0.00           O
ATOM   3799  C   GLU A 256     114.070  94.010 131.880  1.00  0.00           C
ATOM   3800  O   GLU A 256     115.240  94.050 131.650  1.00  0.00           O
ATOM   3801  N   VAL A 257     113.470  92.890 132.300  1.00  0.00           N
ATOM   3802  HN  VAL A 257     112.470  92.820 132.250  1.00  0.00           H
ATOM   3803  CA  VAL A 257     114.210  91.690 132.530  1.00  0.00           C
ATOM   3804  HA  VAL A 257     115.080  92.120 133.000  1.00  0.00           H
ATOM   3805  CB  VAL A 257     113.420  90.700 133.450  1.00  0.00           C
ATOM   3806  HB  VAL A 257     112.390  90.640 133.030  1.00  0.00           H
ATOM   3807  CG1 VAL A 257     114.050  89.250 133.470  1.00  0.00           C
ATOM   3808 HG11 VAL A 257     113.810  88.740 132.510  1.00  0.00           H
ATOM   3809 HG12 VAL A 257     115.160  89.280 133.490  1.00  0.00           H
ATOM   3810 HG13 VAL A 257     113.640  88.670 134.320  1.00  0.00           H
ATOM   3811  CG2 VAL A 257     113.330  91.270 134.800  1.00  0.00           C
ATOM   3812 HG21 VAL A 257     112.700  90.720 135.530  1.00  0.00           H
ATOM   3813 HG22 VAL A 257     114.320  91.400 135.290  1.00  0.00           H
ATOM   3814 HG23 VAL A 257     112.760  92.220 134.830  1.00  0.00           H
ATOM   3815  C   VAL A 257     114.720  91.040 131.230  1.00  0.00           C
ATOM   3816  O   VAL A 257     115.900  90.650 131.180  1.00  0.00           O
ATOM   3817  N   ILE A 258     113.930  91.010 130.130  1.00  0.00           N
ATOM   3818  HN  ILE A 258     112.980  91.270 130.290  1.00  0.00           H
ATOM   3819  CA  ILE A 258     114.380  90.500 128.890  1.00  0.00           C
ATOM   3820  HA  ILE A 258     115.000  89.690 129.240  1.00  0.00           H
ATOM   3821  CB  ILE A 258     113.290  90.300 127.810  1.00  0.00           C
ATOM   3822  HB  ILE A 258     112.620  89.550 128.310  1.00  0.00           H
ATOM   3823  CG2 ILE A 258     112.450  91.550 127.480  1.00  0.00           C
ATOM   3824 HG21 ILE A 258     113.120  92.310 127.020  1.00  0.00           H
ATOM   3825 HG22 ILE A 258     111.650  91.230 126.770  1.00  0.00           H
ATOM   3826 HG23 ILE A 258     111.910  91.890 128.390  1.00  0.00           H
ATOM   3827  CG1 ILE A 258     113.820  89.780 126.490  1.00  0.00           C
ATOM   3828 HG11 ILE A 258     114.460  90.540 125.980  1.00  0.00           H
ATOM   3829 HG12 ILE A 258     113.040  89.610 125.710  1.00  0.00           H
ATOM   3830  CD  ILE A 258     114.610  88.420 126.660  1.00  0.00           C
ATOM   3831  HD1 ILE A 258     115.300  88.490 127.530  1.00  0.00           H
ATOM   3832  HD2 ILE A 258     113.780  87.700 126.860  1.00  0.00           H
ATOM   3833  HD3 ILE A 258     115.140  88.140 125.730  1.00  0.00           H
ATOM   3834  C   ILE A 258     115.480  91.390 128.300  1.00  0.00           C
ATOM   3835  O   ILE A 258     116.510  90.950 127.780  1.00  0.00           O
ATOM   3836  N   ALA A 259     115.340  92.740 128.410  1.00  0.00           N
ATOM   3837  HN  ALA A 259     114.560  93.190 128.830  1.00  0.00           H
ATOM   3838  CA  ALA A 259     116.340  93.720 127.910  1.00  0.00           C
ATOM   3839  HA  ALA A 259     116.480  93.520 126.860  1.00  0.00           H
ATOM   3840  CB  ALA A 259     115.810  95.120 128.300  1.00  0.00           C
ATOM   3841  HB1 ALA A 259     115.360  95.030 129.320  1.00  0.00           H
ATOM   3842  HB2 ALA A 259     116.570  95.900 128.100  1.00  0.00           H
ATOM   3843  HB3 ALA A 259     114.930  95.280 127.630  1.00  0.00           H
ATOM   3844  C   ALA A 259     117.650  93.570 128.560  1.00  0.00           C
ATOM   3845  O   ALA A 259     118.660  93.760 127.870  1.00  0.00           O
ATOM   3846  N   SER A 260     117.730  93.260 129.870  1.00  0.00           N
ATOM   3847  HN  SER A 260     116.870  93.210 130.370  1.00  0.00           H
ATOM   3848  CA  SER A 260     118.950  92.910 130.560  1.00  0.00           C
ATOM   3849  HA  SER A 260     119.640  93.720 130.350  1.00  0.00           H
ATOM   3850  CB  SER A 260     118.790  92.900 132.110  1.00  0.00           C
ATOM   3851  HB1 SER A 260     119.680  92.480 132.620  1.00  0.00           H
ATOM   3852  HB2 SER A 260     117.890  92.280 132.330  1.00  0.00           H
ATOM   3853  OG  SER A 260     118.800  94.210 132.600  1.00  0.00           O
ATOM   3854  HG1 SER A 260     118.210  94.250 133.360  1.00  0.00           H
ATOM   3855  C   SER A 260     119.570  91.610 130.060  1.00  0.00           C
ATOM   3856  O   SER A 260     120.770  91.590 129.790  1.00  0.00           O
ATOM   3857  N   TYR A 261     118.690  90.580 129.840  1.00  0.00           N
ATOM   3858  HN  TYR A 261     117.710  90.680 129.980  1.00  0.00           H
ATOM   3859  CA  TYR A 261     119.170  89.270 129.270  1.00  0.00           C
ATOM   3860  HA  TYR A 261     120.000  88.950 129.880  1.00  0.00           H
ATOM   3861  CB  TYR A 261     118.130  88.060 129.310  1.00  0.00           C
ATOM   3862  HB1 TYR A 261     117.100  88.390 129.060  1.00  0.00           H
ATOM   3863  HB2 TYR A 261     118.460  87.340 128.540  1.00  0.00           H
ATOM   3864  CG  TYR A 261     118.170  87.330 130.640  1.00  0.00           C
ATOM   3865  CD1 TYR A 261     117.460  87.780 131.790  1.00  0.00           C
ATOM   3866  HD1 TYR A 261     116.910  88.700 131.670  1.00  0.00           H
ATOM   3867  CE1 TYR A 261     117.630  87.130 133.040  1.00  0.00           C
ATOM   3868  HE1 TYR A 261     117.120  87.390 133.960  1.00  0.00           H
ATOM   3869  CZ  TYR A 261     118.450  86.020 133.110  1.00  0.00           C
ATOM   3870  OH  TYR A 261     118.650  85.370 134.370  1.00  0.00           O
ATOM   3871  HH  TYR A 261     119.400  84.770 134.320  1.00  0.00           H
ATOM   3872  CD2 TYR A 261     119.070  86.260 130.800  1.00  0.00           C
ATOM   3873  HD2 TYR A 261     119.700  86.070 129.940  1.00  0.00           H
ATOM   3874  CE2 TYR A 261     119.200  85.530 131.990  1.00  0.00           C
ATOM   3875  HE2 TYR A 261     119.850  84.710 132.240  1.00  0.00           H
ATOM   3876  C   TYR A 261     119.710  89.470 127.850  1.00  0.00           C
ATOM   3877  O   TYR A 261     120.750  88.890 127.540  1.00  0.00           O
ATOM   3878  N   ASN A 262     119.080  90.320 127.040  1.00  0.00           N
ATOM   3879  HN  ASN A 262     118.200  90.720 127.280  1.00  0.00           H
ATOM   3880  CA  ASN A 262     119.560  90.680 125.710  1.00  0.00           C
ATOM   3881  HA  ASN A 262     119.700  89.780 125.140  1.00  0.00           H
ATOM   3882  CB  ASN A 262     118.550  91.700 125.010  1.00  0.00           C
ATOM   3883  HB1 ASN A 262     118.350  92.520 125.730  1.00  0.00           H
ATOM   3884  HB2 ASN A 262     118.930  92.160 124.070  1.00  0.00           H
ATOM   3885  CG  ASN A 262     117.230  91.110 124.460  1.00  0.00           C
ATOM   3886  OD1 ASN A 262     116.930  89.960 124.470  1.00  0.00           O
ATOM   3887  ND2 ASN A 262     116.300  92.020 124.220  1.00  0.00           N
ATOM   3888 HD21 ASN A 262     116.540  92.990 124.290  1.00  0.00           H
ATOM   3889 HD22 ASN A 262     115.410  91.630 123.990  1.00  0.00           H
ATOM   3890  C   ASN A 262     120.900  91.360 125.730  1.00  0.00           C
ATOM   3891  O   ASN A 262     121.810  91.130 124.970  1.00  0.00           O
ATOM   3892  N   GLN A 263     121.050  92.340 126.670  1.00  0.00           N
ATOM   3893  HN  GLN A 263     120.280  92.480 127.280  1.00  0.00           H
ATOM   3894  CA  GLN A 263     122.180  93.240 126.740  1.00  0.00           C
ATOM   3895  HA  GLN A 263     122.330  93.660 125.750  1.00  0.00           H
ATOM   3896  CB  GLN A 263     121.790  94.420 127.700  1.00  0.00           C
ATOM   3897  HB1 GLN A 263     120.850  94.850 127.290  1.00  0.00           H
ATOM   3898  HB2 GLN A 263     121.550  94.060 128.730  1.00  0.00           H
ATOM   3899  CG  GLN A 263     122.760  95.670 127.860  1.00  0.00           C
ATOM   3900  HG1 GLN A 263     123.630  95.260 128.430  1.00  0.00           H
ATOM   3901  HG2 GLN A 263     122.480  96.580 128.430  1.00  0.00           H
ATOM   3902  CD  GLN A 263     123.220  96.140 126.440  1.00  0.00           C
ATOM   3903  OE1 GLN A 263     124.400  96.250 126.170  1.00  0.00           O
ATOM   3904  NE2 GLN A 263     122.230  96.360 125.520  1.00  0.00           N
ATOM   3905 HE21 GLN A 263     121.270  96.290 125.790  1.00  0.00           H
ATOM   3906 HE22 GLN A 263     122.480  96.830 124.680  1.00  0.00           H
ATOM   3907  C   GLN A 263     123.460  92.540 127.170  1.00  0.00           C
ATOM   3908  O   GLN A 263     124.500  92.870 126.530  1.00  0.00           O
ATOM   3909  N   LEU A 264     123.440  91.590 128.120  1.00  0.00           N
ATOM   3910  HN  LEU A 264     122.570  91.230 128.450  1.00  0.00           H
ATOM   3911  CA  LEU A 264     124.690  91.090 128.710  1.00  0.00           C
ATOM   3912  HA  LEU A 264     125.510  91.690 128.360  1.00  0.00           H
ATOM   3913  CB  LEU A 264     124.680  91.150 130.280  1.00  0.00           C
ATOM   3914  HB1 LEU A 264     123.780  90.610 130.660  1.00  0.00           H
ATOM   3915  HB2 LEU A 264     125.520  90.540 130.670  1.00  0.00           H
ATOM   3916  CG  LEU A 264     124.650  92.590 130.860  1.00  0.00           C
ATOM   3917  HG  LEU A 264     123.840  93.240 130.450  1.00  0.00           H
ATOM   3918  CD1 LEU A 264     124.540  92.560 132.340  1.00  0.00           C
ATOM   3919 HD11 LEU A 264     125.440  92.120 132.830  1.00  0.00           H
ATOM   3920 HD12 LEU A 264     124.390  93.610 132.670  1.00  0.00           H
ATOM   3921 HD13 LEU A 264     123.650  91.940 132.580  1.00  0.00           H
ATOM   3922  CD2 LEU A 264     125.970  93.430 130.570  1.00  0.00           C
ATOM   3923 HD21 LEU A 264     125.910  94.400 131.110  1.00  0.00           H
ATOM   3924 HD22 LEU A 264     126.840  92.890 131.010  1.00  0.00           H
ATOM   3925 HD23 LEU A 264     126.000  93.710 129.490  1.00  0.00           H
ATOM   3926  C   LEU A 264     124.880  89.670 128.340  1.00  0.00           C
ATOM   3927  O   LEU A 264     124.080  88.820 128.640  1.00  0.00           O
ATOM   3928  N   SER A 265     126.030  89.390 127.690  1.00  0.00           N
ATOM   3929  HN  SER A 265     126.560  90.200 127.450  1.00  0.00           H
ATOM   3930  CA  SER A 265     126.490  88.100 127.270  1.00  0.00           C
ATOM   3931  HA  SER A 265     125.730  87.830 126.540  1.00  0.00           H
ATOM   3932  CB  SER A 265     127.790  88.270 126.460  1.00  0.00           C
ATOM   3933  HB1 SER A 265     128.480  88.860 127.100  1.00  0.00           H
ATOM   3934  HB2 SER A 265     127.550  88.840 125.540  1.00  0.00           H
ATOM   3935  OG  SER A 265     128.370  87.020 126.090  1.00  0.00           O
ATOM   3936  HG1 SER A 265     129.110  86.950 126.710  1.00  0.00           H
ATOM   3937  C   SER A 265     126.650  87.140 128.380  1.00  0.00           C
ATOM   3938  O   SER A 265     126.260  85.970 128.380  1.00  0.00           O
ATOM   3939  N   SER A 266     127.110  87.610 129.510  1.00  0.00           N
ATOM   3940  HN  SER A 266     127.150  88.580 129.750  1.00  0.00           H
ATOM   3941  CA  SER A 266     127.290  86.880 130.740  1.00  0.00           C
ATOM   3942  HA  SER A 266     127.940  86.070 130.440  1.00  0.00           H
ATOM   3943  CB  SER A 266     128.120  87.540 131.840  1.00  0.00           C
ATOM   3944  HB1 SER A 266     129.120  87.600 131.350  1.00  0.00           H
ATOM   3945  HB2 SER A 266     128.230  87.030 132.820  1.00  0.00           H
ATOM   3946  OG  SER A 266     127.710  88.870 132.070  1.00  0.00           O
ATOM   3947  HG1 SER A 266     127.110  88.830 132.820  1.00  0.00           H
ATOM   3948  C   SER A 266     126.180  86.110 131.360  1.00  0.00           C
ATOM   3949  O   SER A 266     126.370  85.100 131.960  1.00  0.00           O
ATOM   3950  N   PHE A 267     124.970  86.520 131.040  1.00  0.00           N
ATOM   3951  HN  PHE A 267     124.760  87.360 130.540  1.00  0.00           H
ATOM   3952  CA  PHE A 267     123.750  85.870 131.550  1.00  0.00           C
ATOM   3953  HA  PHE A 267     123.970  85.520 132.540  1.00  0.00           H
ATOM   3954  CB  PHE A 267     122.530  86.870 131.650  1.00  0.00           C
ATOM   3955  HB1 PHE A 267     122.350  87.380 130.680  1.00  0.00           H
ATOM   3956  HB2 PHE A 267     121.650  86.290 131.990  1.00  0.00           H
ATOM   3957  CG  PHE A 267     122.580  87.860 132.800  1.00  0.00           C
ATOM   3958  CD1 PHE A 267     123.370  87.730 134.000  1.00  0.00           C
ATOM   3959  HD1 PHE A 267     123.910  86.830 134.230  1.00  0.00           H
ATOM   3960  CE1 PHE A 267     123.340  88.640 135.050  1.00  0.00           C
ATOM   3961  HE1 PHE A 267     123.950  88.430 135.930  1.00  0.00           H
ATOM   3962  CZ  PHE A 267     122.520  89.790 134.990  1.00  0.00           C
ATOM   3963  HZ  PHE A 267     122.380  90.450 135.840  1.00  0.00           H
ATOM   3964  CD2 PHE A 267     121.850  89.080 132.700  1.00  0.00           C
ATOM   3965  HD2 PHE A 267     121.180  89.240 131.870  1.00  0.00           H
ATOM   3966  CE2 PHE A 267     121.770  90.060 133.760  1.00  0.00           C
ATOM   3967  HE2 PHE A 267     121.100  90.890 133.600  1.00  0.00           H
ATOM   3968  C   PHE A 267     123.320  84.660 130.620  1.00  0.00           C
ATOM   3969  O   PHE A 267     122.600  83.760 130.990  1.00  0.00           O
ATOM   3970  N   ARG A 268     123.930  84.540 129.470  1.00  0.00           N
ATOM   3971  HN  ARG A 268     124.660  85.140 129.160  1.00  0.00           H
ATOM   3972  CA  ARG A 268     123.820  83.290 128.730  1.00  0.00           C
ATOM   3973  HA  ARG A 268     123.150  82.510 129.080  1.00  0.00           H
ATOM   3974  CB  ARG A 268     123.250  83.670 127.280  1.00  0.00           C
ATOM   3975  HB1 ARG A 268     124.130  83.980 126.690  1.00  0.00           H
ATOM   3976  HB2 ARG A 268     122.920  82.740 126.760  1.00  0.00           H
ATOM   3977  CG  ARG A 268     122.050  84.710 127.400  1.00  0.00           C
ATOM   3978  HG1 ARG A 268     121.560  84.480 128.370  1.00  0.00           H
ATOM   3979  HG2 ARG A 268     121.360  84.420 126.580  1.00  0.00           H
ATOM   3980  CD  ARG A 268     122.360  86.190 127.110  1.00  0.00           C
ATOM   3981  HD1 ARG A 268     123.110  86.620 127.810  1.00  0.00           H
ATOM   3982  HD2 ARG A 268     121.420  86.790 127.160  1.00  0.00           H
ATOM   3983  NE  ARG A 268     122.780  86.280 125.640  1.00  0.00           N
ATOM   3984  HE  ARG A 268     123.030  85.470 125.100  1.00  0.00           H
ATOM   3985  CZ  ARG A 268     123.290  87.400 125.250  1.00  0.00           C
ATOM   3986  NH1 ARG A 268     123.000  88.560 125.750  1.00  0.00           N
ATOM   3987 HH11 ARG A 268     123.300  89.360 125.230  1.00  0.00           H
ATOM   3988 HH12 ARG A 268     122.390  88.600 126.530  1.00  0.00           H
ATOM   3989  NH2 ARG A 268     124.080  87.380 124.210  1.00  0.00           N
ATOM   3990 HH21 ARG A 268     124.360  88.270 123.840  1.00  0.00           H
ATOM   3991 HH22 ARG A 268     124.100  86.580 123.620  1.00  0.00           H
ATOM   3992  C   ARG A 268     125.190  82.620 128.630  1.00  0.00           C
ATOM   3993  O   ARG A 268     125.580  82.210 127.530  1.00  0.00           O
ATOM   3994  N   GLN A 269     125.930  82.590 129.790  1.00  0.00           N
ATOM   3995  HN  GLN A 269     125.720  83.280 130.470  1.00  0.00           H
ATOM   3996  CA  GLN A 269     127.140  81.740 130.000  1.00  0.00           C
ATOM   3997  HA  GLN A 269     127.770  82.020 129.160  1.00  0.00           H
ATOM   3998  CB  GLN A 269     127.900  82.240 131.320  1.00  0.00           C
ATOM   3999  HB1 GLN A 269     128.960  81.910 131.310  1.00  0.00           H
ATOM   4000  HB2 GLN A 269     128.010  83.330 131.140  1.00  0.00           H
ATOM   4001  CG  GLN A 269     127.150  82.130 132.660  1.00  0.00           C
ATOM   4002  HG1 GLN A 269     126.150  82.610 132.600  1.00  0.00           H
ATOM   4003  HG2 GLN A 269     127.720  82.750 133.380  1.00  0.00           H
ATOM   4004  CD  GLN A 269     127.040  80.750 133.200  1.00  0.00           C
ATOM   4005  OE1 GLN A 269     125.940  80.370 133.650  1.00  0.00           O
ATOM   4006  NE2 GLN A 269     128.110  79.910 133.220  1.00  0.00           N
ATOM   4007 HE21 GLN A 269     128.960  80.220 132.800  1.00  0.00           H
ATOM   4008 HE22 GLN A 269     127.850  78.940 133.170  1.00  0.00           H
ATOM   4009  C   GLN A 269     126.850  80.230 129.910  1.00  0.00           C
ATOM   4010  O   GLN A 269     125.680  79.880 129.970  1.00  0.00           O
ATOM   4011  N   PRO A 270     127.830  79.360 129.660  1.00  0.00           N
ATOM   4012  CD  PRO A 270     129.230  79.730 129.470  1.00  0.00           C
ATOM   4013  HD1 PRO A 270     129.600  79.930 130.500  1.00  0.00           H
ATOM   4014  HD2 PRO A 270     129.420  80.670 128.910  1.00  0.00           H
ATOM   4015  CA  PRO A 270     127.590  77.890 129.700  1.00  0.00           C
ATOM   4016  HA  PRO A 270     127.000  77.700 128.810  1.00  0.00           H
ATOM   4017  CB  PRO A 270     129.000  77.380 129.570  1.00  0.00           C
ATOM   4018  HB1 PRO A 270     129.430  77.000 130.520  1.00  0.00           H
ATOM   4019  HB2 PRO A 270     129.030  76.490 128.910  1.00  0.00           H
ATOM   4020  CG  PRO A 270     129.760  78.500 128.880  1.00  0.00           C
ATOM   4021  HG1 PRO A 270     129.460  78.670 127.820  1.00  0.00           H
ATOM   4022  HG2 PRO A 270     130.860  78.360 128.860  1.00  0.00           H
ATOM   4023  C   PRO A 270     126.850  77.290 130.910  1.00  0.00           C
ATOM   4024  O   PRO A 270     127.450  77.370 131.980  1.00  0.00           O
ATOM   4025  N   LYS A 271     125.730  76.640 130.640  1.00  0.00           N
ATOM   4026  HN  LYS A 271     125.290  76.630 129.750  1.00  0.00           H
ATOM   4027  CA  LYS A 271     124.880  75.850 131.530  1.00  0.00           C
ATOM   4028  HA  LYS A 271     125.380  75.670 132.470  1.00  0.00           H
ATOM   4029  CB  LYS A 271     123.620  76.610 131.830  1.00  0.00           C
ATOM   4030  HB1 LYS A 271     123.080  76.660 130.860  1.00  0.00           H
ATOM   4031  HB2 LYS A 271     122.910  76.120 132.530  1.00  0.00           H
ATOM   4032  CG  LYS A 271     123.850  78.000 132.410  1.00  0.00           C
ATOM   4033  HG1 LYS A 271     124.810  78.500 132.150  1.00  0.00           H
ATOM   4034  HG2 LYS A 271     123.900  77.840 133.510  1.00  0.00           H
ATOM   4035  CD  LYS A 271     122.700  78.960 132.090  1.00  0.00           C
ATOM   4036  HD1 LYS A 271     121.740  78.550 132.460  1.00  0.00           H
ATOM   4037  HD2 LYS A 271     122.650  78.850 130.990  1.00  0.00           H
ATOM   4038  CE  LYS A 271     122.900  80.410 132.500  1.00  0.00           C
ATOM   4039  HE1 LYS A 271     123.820  80.710 131.950  1.00  0.00           H
ATOM   4040  HE2 LYS A 271     123.190  80.550 133.570  1.00  0.00           H
ATOM   4041  NZ  LYS A 271     121.710  81.240 132.070  1.00  0.00           N
ATOM   4042  HZ1 LYS A 271     121.500  81.160 131.050  1.00  0.00           H
ATOM   4043  HZ2 LYS A 271     120.910  80.950 132.660  1.00  0.00           H
ATOM   4044  HZ3 LYS A 271     121.920  82.220 132.340  1.00  0.00           H
ATOM   4045  C   LYS A 271     124.640  74.430 131.040  1.00  0.00           C
ATOM   4046  O   LYS A 271     124.300  74.110 129.900  1.00  0.00           O
ATOM   4047  N   VAL A 272     124.820  73.490 131.980  1.00  0.00           N
ATOM   4048  HN  VAL A 272     125.030  73.700 132.930  1.00  0.00           H
ATOM   4049  CA  VAL A 272     124.560  72.090 131.650  1.00  0.00           C
ATOM   4050  HA  VAL A 272     124.560  71.860 130.590  1.00  0.00           H
ATOM   4051  CB  VAL A 272     125.600  71.180 132.390  1.00  0.00           C
ATOM   4052  HB  VAL A 272     125.640  71.640 133.400  1.00  0.00           H
ATOM   4053  CG1 VAL A 272     125.430  69.670 132.340  1.00  0.00           C
ATOM   4054 HG11 VAL A 272     124.650  69.220 132.990  1.00  0.00           H
ATOM   4055 HG12 VAL A 272     125.500  69.290 131.300  1.00  0.00           H
ATOM   4056 HG13 VAL A 272     126.340  69.300 132.860  1.00  0.00           H
ATOM   4057  CG2 VAL A 272     127.020  71.630 131.790  1.00  0.00           C
ATOM   4058 HG21 VAL A 272     127.320  72.680 131.990  1.00  0.00           H
ATOM   4059 HG22 VAL A 272     127.760  70.940 132.240  1.00  0.00           H
ATOM   4060 HG23 VAL A 272     126.940  71.420 130.700  1.00  0.00           H
ATOM   4061  C   VAL A 272     123.250  71.770 132.230  1.00  0.00           C
ATOM   4062  O   VAL A 272     123.070  71.980 133.430  1.00  0.00           O
ATOM   4063  N   VAL A 273     122.290  71.280 131.380  1.00  0.00           N
ATOM   4064  HN  VAL A 273     122.440  71.170 130.400  1.00  0.00           H
ATOM   4065  CA  VAL A 273     120.950  70.940 131.860  1.00  0.00           C
ATOM   4066  HA  VAL A 273     120.870  71.230 132.900  1.00  0.00           H
ATOM   4067  CB  VAL A 273     119.860  71.620 131.000  1.00  0.00           C
ATOM   4068  HB  VAL A 273     119.810  71.140 130.010  1.00  0.00           H
ATOM   4069  CG1 VAL A 273     118.490  71.570 131.740  1.00  0.00           C
ATOM   4070 HG11 VAL A 273     118.570  72.130 132.690  1.00  0.00           H
ATOM   4071 HG12 VAL A 273     117.700  72.040 131.110  1.00  0.00           H
ATOM   4072 HG13 VAL A 273     118.300  70.500 131.990  1.00  0.00           H
ATOM   4073  CG2 VAL A 273     120.280  73.100 130.770  1.00  0.00           C
ATOM   4074 HG21 VAL A 273     121.170  72.960 130.120  1.00  0.00           H
ATOM   4075 HG22 VAL A 273     119.480  73.690 130.260  1.00  0.00           H
ATOM   4076 HG23 VAL A 273     120.500  73.610 131.730  1.00  0.00           H
ATOM   4077  C   VAL A 273     120.730  69.460 131.890  1.00  0.00           C
ATOM   4078  O   VAL A 273     120.770  68.740 130.830  1.00  0.00           O
ATOM   4079  N   ARG A 274     120.430  68.890 133.060  1.00  0.00           N
ATOM   4080  HN  ARG A 274     120.360  69.460 133.870  1.00  0.00           H
ATOM   4081  CA  ARG A 274     120.150  67.430 133.160  1.00  0.00           C
ATOM   4082  HA  ARG A 274     120.830  66.970 132.460  1.00  0.00           H
ATOM   4083  CB  ARG A 274     120.290  66.950 134.630  1.00  0.00           C
ATOM   4084  HB1 ARG A 274     119.760  67.730 135.220  1.00  0.00           H
ATOM   4085  HB2 ARG A 274     119.900  65.930 134.800  1.00  0.00           H
ATOM   4086  CG  ARG A 274     121.770  66.850 135.060  1.00  0.00           C
ATOM   4087  HG1 ARG A 274     122.340  67.740 134.730  1.00  0.00           H
ATOM   4088  HG2 ARG A 274     122.240  65.950 134.600  1.00  0.00           H
ATOM   4089  CD  ARG A 274     122.090  66.740 136.580  1.00  0.00           C
ATOM   4090  HD1 ARG A 274     123.200  66.790 136.640  1.00  0.00           H
ATOM   4091  HD2 ARG A 274     121.730  65.750 136.930  1.00  0.00           H
ATOM   4092  NE  ARG A 274     121.490  67.850 137.380  1.00  0.00           N
ATOM   4093  HE  ARG A 274     120.950  68.550 136.920  1.00  0.00           H
ATOM   4094  CZ  ARG A 274     121.650  68.060 138.640  1.00  0.00           C
ATOM   4095  NH1 ARG A 274     122.260  67.150 139.420  1.00  0.00           N
ATOM   4096 HH11 ARG A 274     122.370  67.380 140.390  1.00  0.00           H
ATOM   4097 HH12 ARG A 274     122.520  66.290 138.970  1.00  0.00           H
ATOM   4098  NH2 ARG A 274     121.140  69.080 139.220  1.00  0.00           N
ATOM   4099 HH21 ARG A 274     121.370  69.150 140.190  1.00  0.00           H
ATOM   4100 HH22 ARG A 274     120.620  69.780 138.720  1.00  0.00           H
ATOM   4101  C   ARG A 274     118.760  67.170 132.650  1.00  0.00           C
ATOM   4102  O   ARG A 274     117.860  67.880 133.000  1.00  0.00           O
ATOM   4103  N   TYR A 275     118.660  66.000 131.990  1.00  0.00           N
ATOM   4104  HN  TYR A 275     119.460  65.450 131.750  1.00  0.00           H
ATOM   4105  CA  TYR A 275     117.410  65.590 131.460  1.00  0.00           C
ATOM   4106  HA  TYR A 275     116.690  65.920 132.210  1.00  0.00           H
ATOM   4107  CB  TYR A 275     117.090  66.140 130.010  1.00  0.00           C
ATOM   4108  HB1 TYR A 275     116.010  66.050 129.760  1.00  0.00           H
ATOM   4109  HB2 TYR A 275     117.310  67.230 129.930  1.00  0.00           H
ATOM   4110  CG  TYR A 275     117.740  65.430 128.880  1.00  0.00           C
ATOM   4111  CD1 TYR A 275     119.050  65.680 128.490  1.00  0.00           C
ATOM   4112  HD1 TYR A 275     119.690  66.340 129.060  1.00  0.00           H
ATOM   4113  CE1 TYR A 275     119.600  64.960 127.440  1.00  0.00           C
ATOM   4114  HE1 TYR A 275     120.620  65.140 127.130  1.00  0.00           H
ATOM   4115  CZ  TYR A 275     118.740  64.070 126.700  1.00  0.00           C
ATOM   4116  OH  TYR A 275     119.250  63.310 125.650  1.00  0.00           O
ATOM   4117  HH  TYR A 275     120.080  63.690 125.370  1.00  0.00           H
ATOM   4118  CD2 TYR A 275     116.950  64.670 128.050  1.00  0.00           C
ATOM   4119  HD2 TYR A 275     115.910  64.590 128.360  1.00  0.00           H
ATOM   4120  CE2 TYR A 275     117.430  63.890 127.020  1.00  0.00           C
ATOM   4121  HE2 TYR A 275     116.820  63.200 126.470  1.00  0.00           H
ATOM   4122  C   TYR A 275     117.390  64.020 131.560  1.00  0.00           C
ATOM   4123  O   TYR A 275     118.420  63.430 131.810  1.00  0.00           O
ATOM   4124  N   ARG A 276     116.170  63.360 131.540  1.00  0.00           N
ATOM   4125  HN  ARG A 276     115.310  63.770 131.240  1.00  0.00           H
ATOM   4126  CA  ARG A 276     116.170  61.990 131.850  1.00  0.00           C
ATOM   4127  HA  ARG A 276     117.060  61.540 131.450  1.00  0.00           H
ATOM   4128  CB  ARG A 276     115.870  61.880 133.410  1.00  0.00           C
ATOM   4129  HB1 ARG A 276     116.840  62.050 133.920  1.00  0.00           H
ATOM   4130  HB2 ARG A 276     115.110  62.600 133.760  1.00  0.00           H
ATOM   4131  CG  ARG A 276     115.400  60.440 133.830  1.00  0.00           C
ATOM   4132  HG1 ARG A 276     115.790  59.600 133.210  1.00  0.00           H
ATOM   4133  HG2 ARG A 276     114.300  60.400 133.680  1.00  0.00           H
ATOM   4134  CD  ARG A 276     115.830  60.040 135.310  1.00  0.00           C
ATOM   4135  HD1 ARG A 276     116.930  60.150 135.350  1.00  0.00           H
ATOM   4136  HD2 ARG A 276     115.470  59.000 135.430  1.00  0.00           H
ATOM   4137  NE  ARG A 276     115.090  61.000 136.210  1.00  0.00           N
ATOM   4138  HE  ARG A 276     114.580  61.700 135.730  1.00  0.00           H
ATOM   4139  CZ  ARG A 276     114.990  60.910 137.500  1.00  0.00           C
ATOM   4140  NH1 ARG A 276     115.670  60.060 138.250  1.00  0.00           N
ATOM   4141 HH11 ARG A 276     115.350  60.050 139.200  1.00  0.00           H
ATOM   4142 HH12 ARG A 276     116.340  59.390 137.930  1.00  0.00           H
ATOM   4143  NH2 ARG A 276     114.330  61.900 138.080  1.00  0.00           N
ATOM   4144 HH21 ARG A 276     114.390  61.910 139.070  1.00  0.00           H
ATOM   4145 HH22 ARG A 276     114.200  62.750 137.570  1.00  0.00           H
ATOM   4146  C   ARG A 276     115.140  61.200 131.040  1.00  0.00           C
ATOM   4147  O   ARG A 276     113.950  61.440 131.070  1.00  0.00           O
ATOM   4148  N   VAL A 277     115.540  60.120 130.290  1.00  0.00           N
ATOM   4149  HN  VAL A 277     116.490  59.830 130.310  1.00  0.00           H
ATOM   4150  CA  VAL A 277     114.610  59.430 129.360  1.00  0.00           C
ATOM   4151  HA  VAL A 277     113.810  60.050 128.980  1.00  0.00           H
ATOM   4152  CB  VAL A 277     115.420  58.950 128.190  1.00  0.00           C
ATOM   4153  HB  VAL A 277     116.320  58.360 128.470  1.00  0.00           H
ATOM   4154  CG1 VAL A 277     114.610  57.920 127.380  1.00  0.00           C
ATOM   4155 HG11 VAL A 277     113.780  58.550 127.010  1.00  0.00           H
ATOM   4156 HG12 VAL A 277     115.220  57.530 126.530  1.00  0.00           H
ATOM   4157 HG13 VAL A 277     114.250  57.040 127.940  1.00  0.00           H
ATOM   4158  CG2 VAL A 277     115.830  60.120 127.290  1.00  0.00           C
ATOM   4159 HG21 VAL A 277     116.540  60.770 127.850  1.00  0.00           H
ATOM   4160 HG22 VAL A 277     116.230  59.840 126.290  1.00  0.00           H
ATOM   4161 HG23 VAL A 277     114.970  60.760 127.020  1.00  0.00           H
ATOM   4162  C   VAL A 277     113.960  58.320 130.190  1.00  0.00           C
ATOM   4163  O   VAL A 277     114.740  57.720 130.990  1.00  0.00           O
ATOM   4164  N   VAL A 278     112.650  58.010 129.870  1.00  0.00           N
ATOM   4165  HN  VAL A 278     112.120  58.700 129.390  1.00  0.00           H
ATOM   4166  CA  VAL A 278     112.020  56.830 130.420  1.00  0.00           C
ATOM   4167  HA  VAL A 278     112.560  56.430 131.260  1.00  0.00           H
ATOM   4168  CB  VAL A 278     110.680  57.190 131.090  1.00  0.00           C
ATOM   4169  HB  VAL A 278     109.940  57.580 130.360  1.00  0.00           H
ATOM   4170  CG1 VAL A 278     109.990  56.010 131.820  1.00  0.00           C
ATOM   4171 HG11 VAL A 278     109.960  55.140 131.140  1.00  0.00           H
ATOM   4172 HG12 VAL A 278     110.530  55.670 132.730  1.00  0.00           H
ATOM   4173 HG13 VAL A 278     108.950  56.380 131.990  1.00  0.00           H
ATOM   4174  CG2 VAL A 278     110.930  58.310 132.120  1.00  0.00           C
ATOM   4175 HG21 VAL A 278     111.730  57.960 132.820  1.00  0.00           H
ATOM   4176 HG22 VAL A 278     111.240  59.250 131.630  1.00  0.00           H
ATOM   4177 HG23 VAL A 278     110.000  58.520 132.680  1.00  0.00           H
ATOM   4178  C   VAL A 278     111.790  55.720 129.320  1.00  0.00           C
ATOM   4179  O   VAL A 278     111.190  56.010 128.280  1.00  0.00           O
ATOM   4180  N   ASN A 279     112.210  54.430 129.650  1.00  0.00           N
ATOM   4181  HN  ASN A 279     112.690  54.200 130.490  1.00  0.00           H
ATOM   4182  CA  ASN A 279     112.030  53.330 128.730  1.00  0.00           C
ATOM   4183  HA  ASN A 279     111.350  53.610 127.930  1.00  0.00           H
ATOM   4184  CB  ASN A 279     113.390  53.020 127.950  1.00  0.00           C
ATOM   4185  HB1 ASN A 279     113.620  54.000 127.460  1.00  0.00           H
ATOM   4186  HB2 ASN A 279     114.170  52.810 128.700  1.00  0.00           H
ATOM   4187  CG  ASN A 279     113.220  51.900 126.920  1.00  0.00           C
ATOM   4188  OD1 ASN A 279     112.940  52.100 125.740  1.00  0.00           O
ATOM   4189  ND2 ASN A 279     113.350  50.680 127.480  1.00  0.00           N
ATOM   4190 HD21 ASN A 279     113.600  50.540 128.440  1.00  0.00           H
ATOM   4191 HD22 ASN A 279     113.220  49.880 126.890  1.00  0.00           H
ATOM   4192  C   ASN A 279     111.520  52.170 129.580  1.00  0.00           C
ATOM   4193  O   ASN A 279     112.190  51.570 130.400  1.00  0.00           O
ATOM   4194  N   LEU A 280     110.290  51.630 129.270  1.00  0.00           N
ATOM   4195  HN  LEU A 280     109.790  52.120 128.560  1.00  0.00           H
ATOM   4196  CA  LEU A 280     109.630  50.540 130.010  1.00  0.00           C
ATOM   4197  HA  LEU A 280     109.950  50.490 131.040  1.00  0.00           H
ATOM   4198  CB  LEU A 280     108.090  50.800 130.060  1.00  0.00           C
ATOM   4199  HB1 LEU A 280     107.840  51.710 130.640  1.00  0.00           H
ATOM   4200  HB2 LEU A 280     107.940  50.920 128.970  1.00  0.00           H
ATOM   4201  CG  LEU A 280     107.210  49.720 130.600  1.00  0.00           C
ATOM   4202  HG  LEU A 280     107.340  48.860 129.900  1.00  0.00           H
ATOM   4203  CD1 LEU A 280     107.410  49.370 132.120  1.00  0.00           C
ATOM   4204 HD11 LEU A 280     108.440  49.030 132.340  1.00  0.00           H
ATOM   4205 HD12 LEU A 280     107.180  50.270 132.730  1.00  0.00           H
ATOM   4206 HD13 LEU A 280     106.710  48.540 132.360  1.00  0.00           H
ATOM   4207  CD2 LEU A 280     105.800  50.370 130.380  1.00  0.00           C
ATOM   4208 HD21 LEU A 280     105.730  50.750 129.330  1.00  0.00           H
ATOM   4209 HD22 LEU A 280     105.130  49.520 130.620  1.00  0.00           H
ATOM   4210 HD23 LEU A 280     105.490  51.190 131.060  1.00  0.00           H
ATOM   4211  C   LEU A 280     109.920  49.200 129.320  1.00  0.00           C
ATOM   4212  O   LEU A 280     109.470  48.910 128.180  1.00  0.00           O
ATOM   4213  N   TYR A 281     110.710  48.280 129.940  1.00  0.00           N
ATOM   4214  HN  TYR A 281     111.100  48.500 130.830  1.00  0.00           H
ATOM   4215  CA  TYR A 281     110.900  46.980 129.430  1.00  0.00           C
ATOM   4216  HA  TYR A 281     110.810  46.940 128.350  1.00  0.00           H
ATOM   4217  CB  TYR A 281     112.280  46.430 130.020  1.00  0.00           C
ATOM   4218  HB1 TYR A 281     112.400  46.370 131.120  1.00  0.00           H
ATOM   4219  HB2 TYR A 281     112.430  45.350 129.800  1.00  0.00           H
ATOM   4220  CG  TYR A 281     113.490  47.100 129.510  1.00  0.00           C
ATOM   4221  CD1 TYR A 281     113.860  46.620 128.260  1.00  0.00           C
ATOM   4222  HD1 TYR A 281     113.200  45.960 127.720  1.00  0.00           H
ATOM   4223  CE1 TYR A 281     115.190  46.870 127.820  1.00  0.00           C
ATOM   4224  HE1 TYR A 281     115.440  46.360 126.900  1.00  0.00           H
ATOM   4225  CZ  TYR A 281     116.030  47.730 128.540  1.00  0.00           C
ATOM   4226  OH  TYR A 281     117.240  48.220 127.980  1.00  0.00           O
ATOM   4227  HH  TYR A 281     117.530  48.930 128.560  1.00  0.00           H
ATOM   4228  CD2 TYR A 281     114.290  47.960 130.320  1.00  0.00           C
ATOM   4229  HD2 TYR A 281     113.940  48.330 131.270  1.00  0.00           H
ATOM   4230  CE2 TYR A 281     115.500  48.310 129.700  1.00  0.00           C
ATOM   4231  HE2 TYR A 281     116.100  49.040 130.240  1.00  0.00           H
ATOM   4232  C   TYR A 281     109.770  46.050 129.870  1.00  0.00           C
ATOM   4233  O   TYR A 281     109.030  46.410 130.770  1.00  0.00           O
ATOM   4234  N   GLU A 282     109.710  44.820 129.390  1.00  0.00           N
ATOM   4235  HN  GLU A 282     110.380  44.590 128.680  1.00  0.00           H
ATOM   4236  CA  GLU A 282     109.060  43.710 130.060  1.00  0.00           C
ATOM   4237  HA  GLU A 282     108.280  44.200 130.630  1.00  0.00           H
ATOM   4238  CB  GLU A 282     108.450  42.650 129.080  1.00  0.00           C
ATOM   4239  HB1 GLU A 282     109.270  42.230 128.450  1.00  0.00           H
ATOM   4240  HB2 GLU A 282     107.930  41.930 129.750  1.00  0.00           H
ATOM   4241  CG  GLU A 282     107.320  43.210 128.160  1.00  0.00           C
ATOM   4242  HG1 GLU A 282     107.760  43.980 127.480  1.00  0.00           H
ATOM   4243  HG2 GLU A 282     106.600  43.830 128.730  1.00  0.00           H
ATOM   4244  CD  GLU A 282     106.480  42.230 127.400  1.00  0.00           C
ATOM   4245  OE1 GLU A 282     106.680  40.950 127.460  1.00  0.00           O
ATOM   4246  OE2 GLU A 282     105.510  42.700 126.650  1.00  0.00           O
ATOM   4247  C   GLU A 282     109.940  42.870 131.040  1.00  0.00           C
ATOM   4248  O   GLU A 282     111.170  42.880 130.870  1.00  0.00           O
ATOM   4249  N   ASP A 283     109.390  41.940 131.930  1.00  0.00           N
ATOM   4250  HN  ASP A 283     108.420  41.770 131.760  1.00  0.00           H
ATOM   4251  CA  ASP A 283     109.970  41.320 133.060  1.00  0.00           C
ATOM   4252  HA  ASP A 283     110.460  42.130 133.580  1.00  0.00           H
ATOM   4253  CB  ASP A 283     108.940  40.840 134.120  1.00  0.00           C
ATOM   4254  HB1 ASP A 283     108.260  40.070 133.700  1.00  0.00           H
ATOM   4255  HB2 ASP A 283     109.590  40.540 134.970  1.00  0.00           H
ATOM   4256  CG  ASP A 283     108.160  42.000 134.630  1.00  0.00           C
ATOM   4257  OD1 ASP A 283     108.760  42.900 135.330  1.00  0.00           O
ATOM   4258  OD2 ASP A 283     106.950  42.100 134.380  1.00  0.00           O
ATOM   4259  C   ASP A 283     111.050  40.340 132.740  1.00  0.00           C
ATOM   4260  O   ASP A 283     111.950  40.070 133.520  1.00  0.00           O
ATOM   4261  N   ASP A 284     111.020  39.720 131.510  1.00  0.00           N
ATOM   4262  HN  ASP A 284     110.270  39.880 130.870  1.00  0.00           H
ATOM   4263  CA  ASP A 284     112.100  38.820 131.050  1.00  0.00           C
ATOM   4264  HA  ASP A 284     112.530  38.370 131.930  1.00  0.00           H
ATOM   4265  CB  ASP A 284     111.630  37.610 130.130  1.00  0.00           C
ATOM   4266  HB1 ASP A 284     111.020  38.110 129.350  1.00  0.00           H
ATOM   4267  HB2 ASP A 284     112.500  37.030 129.760  1.00  0.00           H
ATOM   4268  CG  ASP A 284     110.670  36.680 130.860  1.00  0.00           C
ATOM   4269  OD1 ASP A 284     110.890  36.380 132.070  1.00  0.00           O
ATOM   4270  OD2 ASP A 284     109.780  36.090 130.180  1.00  0.00           O
ATOM   4271  C   ASP A 284     113.270  39.620 130.280  1.00  0.00           C
ATOM   4272  O   ASP A 284     114.150  39.060 129.570  1.00  0.00           O
ATOM   4273  N   HIS A 285     113.230  40.950 130.420  1.00  0.00           N
ATOM   4274  HN  HIS A 285     112.590  41.420 131.020  1.00  0.00           H
ATOM   4275  CA  HIS A 285     114.210  41.870 129.980  1.00  0.00           C
ATOM   4276  HA  HIS A 285     113.930  42.770 130.520  1.00  0.00           H
ATOM   4277  CB  HIS A 285     115.730  41.510 130.410  1.00  0.00           C
ATOM   4278  HB1 HIS A 285     116.210  40.830 129.670  1.00  0.00           H
ATOM   4279  HB2 HIS A 285     116.240  42.490 130.350  1.00  0.00           H
ATOM   4280  ND1 HIS A 285     116.820  40.020 132.070  1.00  0.00           N
ATOM   4281  CG  HIS A 285     115.880  40.990 131.790  1.00  0.00           C
ATOM   4282  CE1 HIS A 285     116.990  40.010 133.400  1.00  0.00           C
ATOM   4283  HE1 HIS A 285     117.500  39.160 133.870  1.00  0.00           H
ATOM   4284  NE2 HIS A 285     116.120  40.930 133.940  1.00  0.00           N
ATOM   4285  HE2 HIS A 285     116.080  41.050 134.930  1.00  0.00           H
ATOM   4286  CD2 HIS A 285     115.450  41.590 132.920  1.00  0.00           C
ATOM   4287  HD2 HIS A 285     114.790  42.440 133.050  1.00  0.00           H
ATOM   4288  C   HIS A 285     114.110  42.200 128.500  1.00  0.00           C
ATOM   4289  O   HIS A 285     115.080  42.700 127.910  1.00  0.00           O
ATOM   4290  N   LYS A 286     112.900  41.960 127.910  1.00  0.00           N
ATOM   4291  HN  LYS A 286     112.190  41.510 128.440  1.00  0.00           H
ATOM   4292  CA  LYS A 286     112.660  42.060 126.520  1.00  0.00           C
ATOM   4293  HA  LYS A 286     113.590  42.130 125.970  1.00  0.00           H
ATOM   4294  CB  LYS A 286     111.950  40.740 126.050  1.00  0.00           C
ATOM   4295  HB1 LYS A 286     110.920  40.700 126.480  1.00  0.00           H
ATOM   4296  HB2 LYS A 286     111.790  40.820 124.950  1.00  0.00           H
ATOM   4297  CG  LYS A 286     112.720  39.430 126.340  1.00  0.00           C
ATOM   4298  HG1 LYS A 286     112.050  38.630 125.970  1.00  0.00           H
ATOM   4299  HG2 LYS A 286     112.830  39.300 127.430  1.00  0.00           H
ATOM   4300  CD  LYS A 286     114.020  39.400 125.540  1.00  0.00           C
ATOM   4301  HD1 LYS A 286     114.680  40.280 125.650  1.00  0.00           H
ATOM   4302  HD2 LYS A 286     113.780  39.240 124.470  1.00  0.00           H
ATOM   4303  CE  LYS A 286     114.940  38.320 126.060  1.00  0.00           C
ATOM   4304  HE1 LYS A 286     114.510  37.300 125.960  1.00  0.00           H
ATOM   4305  HE2 LYS A 286     115.080  38.600 127.130  1.00  0.00           H
ATOM   4306  NZ  LYS A 286     116.250  38.230 125.380  1.00  0.00           N
ATOM   4307  HZ1 LYS A 286     116.240  38.360 124.350  1.00  0.00           H
ATOM   4308  HZ2 LYS A 286     116.800  38.990 125.830  1.00  0.00           H
ATOM   4309  HZ3 LYS A 286     116.760  37.340 125.550  1.00  0.00           H
ATOM   4310  C   LYS A 286     111.900  43.370 126.070  1.00  0.00           C
ATOM   4311  O   LYS A 286     111.350  44.060 126.940  1.00  0.00           O
ATOM   4312  N   ASN A 287     111.740  43.620 124.760  1.00  0.00           N
ATOM   4313  HN  ASN A 287     112.250  43.060 124.100  1.00  0.00           H
ATOM   4314  CA  ASN A 287     111.080  44.750 124.210  1.00  0.00           C
ATOM   4315  HA  ASN A 287     111.310  44.700 123.160  1.00  0.00           H
ATOM   4316  CB  ASN A 287     109.580  44.600 124.210  1.00  0.00           C
ATOM   4317  HB1 ASN A 287     109.160  44.720 125.230  1.00  0.00           H
ATOM   4318  HB2 ASN A 287     109.120  45.290 123.480  1.00  0.00           H
ATOM   4319  CG  ASN A 287     109.040  43.330 123.610  1.00  0.00           C
ATOM   4320  OD1 ASN A 287     109.430  43.080 122.490  1.00  0.00           O
ATOM   4321  ND2 ASN A 287     108.180  42.520 124.220  1.00  0.00           N
ATOM   4322 HD21 ASN A 287     107.700  42.730 125.070  1.00  0.00           H
ATOM   4323 HD22 ASN A 287     108.100  41.580 123.880  1.00  0.00           H
ATOM   4324  C   ASN A 287     111.510  46.170 124.640  1.00  0.00           C
ATOM   4325  O   ASN A 287     110.750  46.920 125.280  1.00  0.00           O
ATOM   4326  N   PRO A 288     112.660  46.690 124.280  1.00  0.00           N
ATOM   4327  CD  PRO A 288     113.730  45.950 123.540  1.00  0.00           C
ATOM   4328  HD1 PRO A 288     113.380  45.100 122.930  1.00  0.00           H
ATOM   4329  HD2 PRO A 288     114.500  45.550 124.240  1.00  0.00           H
ATOM   4330  CA  PRO A 288     112.960  48.160 124.230  1.00  0.00           C
ATOM   4331  HA  PRO A 288     112.830  48.610 125.200  1.00  0.00           H
ATOM   4332  CB  PRO A 288     114.420  48.310 123.760  1.00  0.00           C
ATOM   4333  HB1 PRO A 288     114.650  49.250 123.220  1.00  0.00           H
ATOM   4334  HB2 PRO A 288     115.070  48.170 124.650  1.00  0.00           H
ATOM   4335  CG  PRO A 288     114.490  47.080 122.840  1.00  0.00           C
ATOM   4336  HG1 PRO A 288     115.520  46.790 122.540  1.00  0.00           H
ATOM   4337  HG2 PRO A 288     114.030  47.200 121.830  1.00  0.00           H
ATOM   4338  C   PRO A 288     111.920  48.940 123.360  1.00  0.00           C
ATOM   4339  O   PRO A 288     111.340  48.330 122.480  1.00  0.00           O
ATOM   4340  N   THR A 289     111.730  50.280 123.620  1.00  0.00           N
ATOM   4341  HN  THR A 289     112.110  50.760 124.410  1.00  0.00           H
ATOM   4342  CA  THR A 289     110.760  51.080 122.950  1.00  0.00           C
ATOM   4343  HA  THR A 289     110.170  50.340 122.420  1.00  0.00           H
ATOM   4344  CB  THR A 289     109.890  51.880 123.820  1.00  0.00           C
ATOM   4345  HB  THR A 289     110.560  52.230 124.640  1.00  0.00           H
ATOM   4346  OG1 THR A 289     108.960  51.200 124.540  1.00  0.00           O
ATOM   4347  HG1 THR A 289     109.370  50.380 124.830  1.00  0.00           H
ATOM   4348  CG2 THR A 289     109.110  52.960 123.100  1.00  0.00           C
ATOM   4349 HG21 THR A 289     109.770  53.810 122.810  1.00  0.00           H
ATOM   4350 HG22 THR A 289     108.550  52.560 122.230  1.00  0.00           H
ATOM   4351 HG23 THR A 289     108.400  53.470 123.780  1.00  0.00           H
ATOM   4352  C   THR A 289     111.490  51.860 121.830  1.00  0.00           C
ATOM   4353  O   THR A 289     111.050  51.740 120.660  1.00  0.00           O
ATOM   4354  N   VAL A 290     112.550  52.590 122.220  1.00  0.00           N
ATOM   4355  HN  VAL A 290     112.720  52.650 123.200  1.00  0.00           H
ATOM   4356  CA  VAL A 290     113.450  53.220 121.310  1.00  0.00           C
ATOM   4357  HA  VAL A 290     113.630  52.780 120.350  1.00  0.00           H
ATOM   4358  CB  VAL A 290     113.080  54.710 121.100  1.00  0.00           C
ATOM   4359  HB  VAL A 290     113.870  55.200 120.490  1.00  0.00           H
ATOM   4360  CG1 VAL A 290     111.800  54.860 120.280  1.00  0.00           C
ATOM   4361 HG11 VAL A 290     111.010  54.440 120.930  1.00  0.00           H
ATOM   4362 HG12 VAL A 290     111.450  55.890 120.080  1.00  0.00           H
ATOM   4363 HG13 VAL A 290     111.920  54.300 119.330  1.00  0.00           H
ATOM   4364  CG2 VAL A 290     112.800  55.460 122.400  1.00  0.00           C
ATOM   4365 HG21 VAL A 290     112.660  56.550 122.230  1.00  0.00           H
ATOM   4366 HG22 VAL A 290     111.820  55.040 122.730  1.00  0.00           H
ATOM   4367 HG23 VAL A 290     113.390  55.160 123.280  1.00  0.00           H
ATOM   4368  C   VAL A 290     114.880  53.280 121.870  1.00  0.00           C
ATOM   4369  O   VAL A 290     115.740  53.830 121.230  1.00  0.00           O
ATOM   4370  N   THR A 291     115.090  52.780 123.110  1.00  0.00           N
ATOM   4371  HN  THR A 291     114.340  52.340 123.600  1.00  0.00           H
ATOM   4372  CA  THR A 291     116.410  52.750 123.730  1.00  0.00           C
ATOM   4373  HA  THR A 291     116.790  53.730 123.500  1.00  0.00           H
ATOM   4374  CB  THR A 291     116.450  52.600 125.260  1.00  0.00           C
ATOM   4375  HB  THR A 291     115.720  53.320 125.690  1.00  0.00           H
ATOM   4376  OG1 THR A 291     117.640  52.930 125.910  1.00  0.00           O
ATOM   4377  HG1 THR A 291     117.610  52.470 126.750  1.00  0.00           H
ATOM   4378  CG2 THR A 291     116.010  51.140 125.510  1.00  0.00           C
ATOM   4379 HG21 THR A 291     115.950  50.970 126.600  1.00  0.00           H
ATOM   4380 HG22 THR A 291     115.000  50.880 125.120  1.00  0.00           H
ATOM   4381 HG23 THR A 291     116.780  50.440 125.140  1.00  0.00           H
ATOM   4382  C   THR A 291     117.420  51.760 122.990  1.00  0.00           C
ATOM   4383  O   THR A 291     117.080  50.740 122.370  1.00  0.00           O
ATOM   4384  N   ARG A 292     118.720  52.250 123.010  1.00  0.00           N
ATOM   4385  HN  ARG A 292     118.790  53.130 123.470  1.00  0.00           H
ATOM   4386  CA  ARG A 292     119.880  51.590 122.560  1.00  0.00           C
ATOM   4387  HA  ARG A 292     120.690  52.260 122.840  1.00  0.00           H
ATOM   4388  CB  ARG A 292     120.070  50.270 123.250  1.00  0.00           C
ATOM   4389  HB1 ARG A 292     119.230  49.580 123.030  1.00  0.00           H
ATOM   4390  HB2 ARG A 292     121.000  49.740 122.950  1.00  0.00           H
ATOM   4391  CG  ARG A 292     120.270  50.370 124.800  1.00  0.00           C
ATOM   4392  HG1 ARG A 292     119.430  50.830 125.370  1.00  0.00           H
ATOM   4393  HG2 ARG A 292     121.050  51.160 124.930  1.00  0.00           H
ATOM   4394  CD  ARG A 292     120.770  49.020 125.440  1.00  0.00           C
ATOM   4395  HD1 ARG A 292     121.520  48.410 124.880  1.00  0.00           H
ATOM   4396  HD2 ARG A 292     119.870  48.410 125.640  1.00  0.00           H
ATOM   4397  NE  ARG A 292     121.340  49.370 126.830  1.00  0.00           N
ATOM   4398  HE  ARG A 292     120.720  49.360 127.620  1.00  0.00           H
ATOM   4399  CZ  ARG A 292     122.610  49.660 127.040  1.00  0.00           C
ATOM   4400  NH1 ARG A 292     123.570  49.800 126.160  1.00  0.00           N
ATOM   4401 HH11 ARG A 292     124.510  49.980 126.440  1.00  0.00           H
ATOM   4402 HH12 ARG A 292     123.410  49.880 125.170  1.00  0.00           H
ATOM   4403  NH2 ARG A 292     123.080  49.850 128.300  1.00  0.00           N
ATOM   4404 HH21 ARG A 292     124.030  50.160 128.350  1.00  0.00           H
ATOM   4405 HH22 ARG A 292     122.410  49.890 129.040  1.00  0.00           H
ATOM   4406  C   ARG A 292     119.910  51.580 121.030  1.00  0.00           C
ATOM   4407  O   ARG A 292     120.560  50.790 120.380  1.00  0.00           O
ATOM   4408  N   GLU A 293     119.160  52.470 120.430  1.00  0.00           N
ATOM   4409  HN  GLU A 293     118.770  53.110 121.090  1.00  0.00           H
ATOM   4410  CA  GLU A 293     119.200  52.840 119.050  1.00  0.00           C
ATOM   4411  HA  GLU A 293     120.180  52.560 118.710  1.00  0.00           H
ATOM   4412  CB  GLU A 293     118.110  51.980 118.380  1.00  0.00           C
ATOM   4413  HB1 GLU A 293     117.110  52.220 118.780  1.00  0.00           H
ATOM   4414  HB2 GLU A 293     118.100  52.480 117.390  1.00  0.00           H
ATOM   4415  CG  GLU A 293     118.480  50.480 118.220  1.00  0.00           C
ATOM   4416  HG1 GLU A 293     118.330  50.090 119.250  1.00  0.00           H
ATOM   4417  HG2 GLU A 293     119.570  50.320 118.060  1.00  0.00           H
ATOM   4418  CD  GLU A 293     117.630  49.660 117.270  1.00  0.00           C
ATOM   4419  OE1 GLU A 293     116.380  49.430 117.370  1.00  0.00           O
ATOM   4420  OE2 GLU A 293     118.270  49.130 116.280  1.00  0.00           O
ATOM   4421  C   GLU A 293     118.950  54.350 118.930  1.00  0.00           C
ATOM   4422  O   GLU A 293     119.880  55.100 118.930  1.00  0.00           O
ATOM   4423  N   GLN A 294     117.600  54.800 118.880  1.00  0.00           N
ATOM   4424  HN  GLN A 294     116.840  54.160 119.010  1.00  0.00           H
ATOM   4425  CA  GLN A 294     117.210  56.160 118.700  1.00  0.00           C
ATOM   4426  HA  GLN A 294     117.700  56.440 117.770  1.00  0.00           H
ATOM   4427  CB  GLN A 294     115.690  56.320 118.400  1.00  0.00           C
ATOM   4428  HB1 GLN A 294     115.160  56.330 119.380  1.00  0.00           H
ATOM   4429  HB2 GLN A 294     115.490  57.320 117.950  1.00  0.00           H
ATOM   4430  CG  GLN A 294     114.970  55.270 117.410  1.00  0.00           C
ATOM   4431  HG1 GLN A 294     113.960  55.630 117.110  1.00  0.00           H
ATOM   4432  HG2 GLN A 294     114.740  54.370 118.030  1.00  0.00           H
ATOM   4433  CD  GLN A 294     115.690  54.730 116.160  1.00  0.00           C
ATOM   4434  OE1 GLN A 294     115.920  53.560 116.010  1.00  0.00           O
ATOM   4435  NE2 GLN A 294     116.060  55.620 115.290  1.00  0.00           N
ATOM   4436 HE21 GLN A 294     115.640  56.510 115.440  1.00  0.00           H
ATOM   4437 HE22 GLN A 294     116.560  55.380 114.450  1.00  0.00           H
ATOM   4438  C   GLN A 294     117.690  57.110 119.740  1.00  0.00           C
ATOM   4439  O   GLN A 294     118.020  58.280 119.400  1.00  0.00           O
ATOM   4440  N   VAL A 295     117.700  56.710 121.020  1.00  0.00           N
ATOM   4441  HN  VAL A 295     117.440  55.770 121.230  1.00  0.00           H
ATOM   4442  CA  VAL A 295     118.020  57.650 122.130  1.00  0.00           C
ATOM   4443  HA  VAL A 295     117.340  58.490 122.080  1.00  0.00           H
ATOM   4444  CB  VAL A 295     117.790  56.950 123.490  1.00  0.00           C
ATOM   4445  HB  VAL A 295     118.370  56.000 123.540  1.00  0.00           H
ATOM   4446  CG1 VAL A 295     118.250  57.690 124.760  1.00  0.00           C
ATOM   4447 HG11 VAL A 295     119.330  57.920 124.790  1.00  0.00           H
ATOM   4448 HG12 VAL A 295     117.690  58.610 125.050  1.00  0.00           H
ATOM   4449 HG13 VAL A 295     118.150  57.010 125.630  1.00  0.00           H
ATOM   4450  CG2 VAL A 295     116.270  56.630 123.550  1.00  0.00           C
ATOM   4451 HG21 VAL A 295     115.720  57.580 123.710  1.00  0.00           H
ATOM   4452 HG22 VAL A 295     115.820  56.190 122.630  1.00  0.00           H
ATOM   4453 HG23 VAL A 295     116.110  55.970 124.430  1.00  0.00           H
ATOM   4454  C   VAL A 295     119.480  58.220 121.960  1.00  0.00           C
ATOM   4455  O   VAL A 295     119.640  59.440 122.090  1.00  0.00           O
ATOM   4456  N   ASP A 296     120.510  57.440 121.620  1.00  0.00           N
ATOM   4457  HN  ASP A 296     120.350  56.470 121.460  1.00  0.00           H
ATOM   4458  CA  ASP A 296     121.780  58.020 121.340  1.00  0.00           C
ATOM   4459  HA  ASP A 296     122.110  58.680 122.130  1.00  0.00           H
ATOM   4460  CB  ASP A 296     122.860  57.020 121.120  1.00  0.00           C
ATOM   4461  HB1 ASP A 296     122.790  56.440 120.180  1.00  0.00           H
ATOM   4462  HB2 ASP A 296     123.850  57.500 121.200  1.00  0.00           H
ATOM   4463  CG  ASP A 296     122.890  55.920 122.240  1.00  0.00           C
ATOM   4464  OD1 ASP A 296     123.070  54.770 121.860  1.00  0.00           O
ATOM   4465  OD2 ASP A 296     122.770  56.280 123.450  1.00  0.00           O
ATOM   4466  C   ASP A 296     121.840  58.900 120.110  1.00  0.00           C
ATOM   4467  O   ASP A 296     122.390  60.020 120.230  1.00  0.00           O
ATOM   4468  N   PHE A 297     121.210  58.560 118.990  1.00  0.00           N
ATOM   4469  HN  PHE A 297     120.680  57.720 118.880  1.00  0.00           H
ATOM   4470  CA  PHE A 297     121.050  59.400 117.800  1.00  0.00           C
ATOM   4471  HA  PHE A 297     122.070  59.580 117.500  1.00  0.00           H
ATOM   4472  CB  PHE A 297     120.220  58.550 116.780  1.00  0.00           C
ATOM   4473  HB1 PHE A 297     120.800  57.610 116.660  1.00  0.00           H
ATOM   4474  HB2 PHE A 297     119.250  58.320 117.270  1.00  0.00           H
ATOM   4475  CG  PHE A 297     120.110  59.260 115.480  1.00  0.00           C
ATOM   4476  CD1 PHE A 297     121.090  59.170 114.420  1.00  0.00           C
ATOM   4477  HD1 PHE A 297     121.990  58.580 114.490  1.00  0.00           H
ATOM   4478  CE1 PHE A 297     120.800  59.780 113.180  1.00  0.00           C
ATOM   4479  HE1 PHE A 297     121.510  59.730 112.370  1.00  0.00           H
ATOM   4480  CZ  PHE A 297     119.690  60.580 112.960  1.00  0.00           C
ATOM   4481  HZ  PHE A 297     119.520  61.010 111.980  1.00  0.00           H
ATOM   4482  CD2 PHE A 297     119.000  60.120 115.230  1.00  0.00           C
ATOM   4483  HD2 PHE A 297     118.270  60.160 116.030  1.00  0.00           H
ATOM   4484  CE2 PHE A 297     118.760  60.650 113.970  1.00  0.00           C
ATOM   4485  HE2 PHE A 297     117.800  61.030 113.670  1.00  0.00           H
ATOM   4486  C   PHE A 297     120.330  60.700 118.190  1.00  0.00           C
ATOM   4487  O   PHE A 297     120.790  61.770 117.910  1.00  0.00           O
ATOM   4488  N   GLN A 298     119.230  60.710 118.960  1.00  0.00           N
ATOM   4489  HN  GLN A 298     118.800  59.820 119.080  1.00  0.00           H
ATOM   4490  CA  GLN A 298     118.530  61.870 119.440  1.00  0.00           C
ATOM   4491  HA  GLN A 298     118.200  62.370 118.540  1.00  0.00           H
ATOM   4492  CB  GLN A 298     117.170  61.580 120.200  1.00  0.00           C
ATOM   4493  HB1 GLN A 298     116.600  60.820 119.630  1.00  0.00           H
ATOM   4494  HB2 GLN A 298     117.520  60.990 121.070  1.00  0.00           H
ATOM   4495  CG  GLN A 298     116.260  62.800 120.480  1.00  0.00           C
ATOM   4496  HG1 GLN A 298     116.900  63.650 120.780  1.00  0.00           H
ATOM   4497  HG2 GLN A 298     115.540  62.600 121.310  1.00  0.00           H
ATOM   4498  CD  GLN A 298     115.510  63.150 119.170  1.00  0.00           C
ATOM   4499  OE1 GLN A 298     115.990  63.630 118.180  1.00  0.00           O
ATOM   4500  NE2 GLN A 298     114.180  62.930 119.170  1.00  0.00           N
ATOM   4501 HE21 GLN A 298     113.710  62.460 119.910  1.00  0.00           H
ATOM   4502 HE22 GLN A 298     113.860  62.930 118.220  1.00  0.00           H
ATOM   4503  C   GLN A 298     119.360  62.820 120.310  1.00  0.00           C
ATOM   4504  O   GLN A 298     119.360  64.010 120.240  1.00  0.00           O
ATOM   4505  N   HIS A 299     120.090  62.260 121.260  1.00  0.00           N
ATOM   4506  HN  HIS A 299     120.100  61.260 121.260  1.00  0.00           H
ATOM   4507  CA  HIS A 299     121.050  63.020 122.140  1.00  0.00           C
ATOM   4508  HA  HIS A 299     120.460  63.800 122.590  1.00  0.00           H
ATOM   4509  CB  HIS A 299     121.530  62.200 123.310  1.00  0.00           C
ATOM   4510  HB1 HIS A 299     120.730  61.740 123.920  1.00  0.00           H
ATOM   4511  HB2 HIS A 299     121.960  61.210 123.040  1.00  0.00           H
ATOM   4512  ND1 HIS A 299     122.040  64.070 124.710  1.00  0.00           N
ATOM   4513  CG  HIS A 299     122.470  62.870 124.200  1.00  0.00           C
ATOM   4514  CE1 HIS A 299     123.000  64.440 125.500  1.00  0.00           C
ATOM   4515  HE1 HIS A 299     123.010  65.410 126.000  1.00  0.00           H
ATOM   4516  NE2 HIS A 299     123.970  63.530 125.640  1.00  0.00           N
ATOM   4517  HE2 HIS A 299     124.740  63.570 126.280  1.00  0.00           H
ATOM   4518  CD2 HIS A 299     123.620  62.490 124.780  1.00  0.00           C
ATOM   4519  HD2 HIS A 299     124.230  61.620 124.550  1.00  0.00           H
ATOM   4520  C   HIS A 299     122.220  63.710 121.410  1.00  0.00           C
ATOM   4521  O   HIS A 299     122.580  64.860 121.730  1.00  0.00           O
ATOM   4522  N   HIS A 300     122.880  63.060 120.350  1.00  0.00           N
ATOM   4523  HN  HIS A 300     122.430  62.240 120.000  1.00  0.00           H
ATOM   4524  CA  HIS A 300     123.890  63.600 119.490  1.00  0.00           C
ATOM   4525  HA  HIS A 300     124.680  64.080 120.040  1.00  0.00           H
ATOM   4526  CB  HIS A 300     124.640  62.540 118.610  1.00  0.00           C
ATOM   4527  HB1 HIS A 300     123.820  62.010 118.080  1.00  0.00           H
ATOM   4528  HB2 HIS A 300     125.250  63.030 117.820  1.00  0.00           H
ATOM   4529  ND1 HIS A 300     126.650  62.150 120.130  1.00  0.00           N
ATOM   4530  CG  HIS A 300     125.520  61.600 119.480  1.00  0.00           C
ATOM   4531  CE1 HIS A 300     127.330  61.070 120.520  1.00  0.00           C
ATOM   4532  HE1 HIS A 300     128.330  61.030 120.960  1.00  0.00           H
ATOM   4533  NE2 HIS A 300     126.730  59.880 120.100  1.00  0.00           N
ATOM   4534  HE2 HIS A 300     127.190  59.000 120.070  1.00  0.00           H
ATOM   4535  CD2 HIS A 300     125.600  60.250 119.410  1.00  0.00           C
ATOM   4536  HD2 HIS A 300     124.790  59.680 118.990  1.00  0.00           H
ATOM   4537  C   HIS A 300     123.340  64.670 118.570  1.00  0.00           C
ATOM   4538  O   HIS A 300     124.030  65.650 118.370  1.00  0.00           O
ATOM   4539  N   GLN A 301     122.120  64.560 118.020  1.00  0.00           N
ATOM   4540  HN  GLN A 301     121.470  63.830 118.190  1.00  0.00           H
ATOM   4541  CA  GLN A 301     121.560  65.570 117.160  1.00  0.00           C
ATOM   4542  HA  GLN A 301     122.210  65.820 116.340  1.00  0.00           H
ATOM   4543  CB  GLN A 301     120.090  65.160 116.720  1.00  0.00           C
ATOM   4544  HB1 GLN A 301     119.520  64.850 117.630  1.00  0.00           H
ATOM   4545  HB2 GLN A 301     119.570  66.030 116.270  1.00  0.00           H
ATOM   4546  CG  GLN A 301     119.840  64.040 115.600  1.00  0.00           C
ATOM   4547  HG1 GLN A 301     119.150  64.480 114.860  1.00  0.00           H
ATOM   4548  HG2 GLN A 301     119.480  63.120 116.110  1.00  0.00           H
ATOM   4549  CD  GLN A 301     121.210  63.890 114.830  1.00  0.00           C
ATOM   4550  OE1 GLN A 301     121.520  64.710 113.990  1.00  0.00           O
ATOM   4551  NE2 GLN A 301     121.990  62.910 115.170  1.00  0.00           N
ATOM   4552 HE21 GLN A 301     121.560  62.130 115.620  1.00  0.00           H
ATOM   4553 HE22 GLN A 301     122.960  62.910 114.910  1.00  0.00           H
ATOM   4554  C   GLN A 301     121.470  66.940 117.890  1.00  0.00           C
ATOM   4555  O   GLN A 301     121.740  68.000 117.190  1.00  0.00           O
ATOM   4556  N   LEU A 302     121.070  66.920 119.210  1.00  0.00           N
ATOM   4557  HN  LEU A 302     120.730  66.030 119.510  1.00  0.00           H
ATOM   4558  CA  LEU A 302     120.940  68.090 120.120  1.00  0.00           C
ATOM   4559  HA  LEU A 302     120.160  68.750 119.780  1.00  0.00           H
ATOM   4560  CB  LEU A 302     120.660  67.610 121.560  1.00  0.00           C
ATOM   4561  HB1 LEU A 302     121.400  66.820 121.820  1.00  0.00           H
ATOM   4562  HB2 LEU A 302     120.710  68.490 122.240  1.00  0.00           H
ATOM   4563  CG  LEU A 302     119.260  67.020 121.840  1.00  0.00           C
ATOM   4564  HG  LEU A 302     119.020  66.300 121.030  1.00  0.00           H
ATOM   4565  CD1 LEU A 302     119.200  66.360 123.270  1.00  0.00           C
ATOM   4566 HD11 LEU A 302     119.170  67.120 124.080  1.00  0.00           H
ATOM   4567 HD12 LEU A 302     118.380  65.620 123.380  1.00  0.00           H
ATOM   4568 HD13 LEU A 302     120.140  65.770 123.360  1.00  0.00           H
ATOM   4569  CD2 LEU A 302     118.140  68.020 121.560  1.00  0.00           C
ATOM   4570 HD21 LEU A 302     117.250  67.650 122.110  1.00  0.00           H
ATOM   4571 HD22 LEU A 302     118.410  68.990 122.020  1.00  0.00           H
ATOM   4572 HD23 LEU A 302     117.870  68.120 120.480  1.00  0.00           H
ATOM   4573  C   LEU A 302     122.140  68.990 120.180  1.00  0.00           C
ATOM   4574  O   LEU A 302     121.990  70.190 120.160  1.00  0.00           O
ATOM   4575  N   ALA A 303     123.390  68.370 120.320  1.00  0.00           N
ATOM   4576  HN  ALA A 303     123.480  67.370 120.300  1.00  0.00           H
ATOM   4577  CA  ALA A 303     124.600  69.130 120.420  1.00  0.00           C
ATOM   4578  HA  ALA A 303     124.400  69.820 121.230  1.00  0.00           H
ATOM   4579  CB  ALA A 303     125.670  68.120 120.970  1.00  0.00           C
ATOM   4580  HB1 ALA A 303     126.540  68.470 121.560  1.00  0.00           H
ATOM   4581  HB2 ALA A 303     125.150  67.420 121.670  1.00  0.00           H
ATOM   4582  HB3 ALA A 303     126.110  67.520 120.150  1.00  0.00           H
ATOM   4583  C   ALA A 303     124.960  69.970 119.180  1.00  0.00           C
ATOM   4584  O   ALA A 303     125.620  71.010 119.210  1.00  0.00           O
ATOM   4585  N   GLU A 304     124.660  69.530 117.970  1.00  0.00           N
ATOM   4586  HN  GLU A 304     124.100  68.700 117.930  1.00  0.00           H
ATOM   4587  CA  GLU A 304     124.740  70.340 116.750  1.00  0.00           C
ATOM   4588  HA  GLU A 304     125.780  70.630 116.780  1.00  0.00           H
ATOM   4589  CB  GLU A 304     124.390  69.700 115.370  1.00  0.00           C
ATOM   4590  HB1 GLU A 304     123.370  69.300 115.570  1.00  0.00           H
ATOM   4591  HB2 GLU A 304     124.390  70.470 114.560  1.00  0.00           H
ATOM   4592  CG  GLU A 304     125.380  68.610 115.010  1.00  0.00           C
ATOM   4593  HG1 GLU A 304     125.470  67.790 115.760  1.00  0.00           H
ATOM   4594  HG2 GLU A 304     126.370  69.100 114.910  1.00  0.00           H
ATOM   4595  CD  GLU A 304     125.150  68.050 113.620  1.00  0.00           C
ATOM   4596  OE1 GLU A 304     123.980  67.790 113.320  1.00  0.00           O
ATOM   4597  OE2 GLU A 304     126.070  67.900 112.810  1.00  0.00           O
ATOM   4598  C   GLU A 304     124.020  71.670 116.930  1.00  0.00           C
ATOM   4599  O   GLU A 304     124.580  72.680 116.540  1.00  0.00           O
ATOM   4600  N   ALA A 305     122.920  71.640 117.630  1.00  0.00           N
ATOM   4601  HN  ALA A 305     122.510  70.780 117.920  1.00  0.00           H
ATOM   4602  CA  ALA A 305     122.090  72.810 117.790  1.00  0.00           C
ATOM   4603  HA  ALA A 305     121.950  73.270 116.820  1.00  0.00           H
ATOM   4604  CB  ALA A 305     120.620  72.360 118.050  1.00  0.00           C
ATOM   4605  HB1 ALA A 305     120.550  71.650 118.900  1.00  0.00           H
ATOM   4606  HB2 ALA A 305     119.930  73.230 118.190  1.00  0.00           H
ATOM   4607  HB3 ALA A 305     120.310  71.750 117.180  1.00  0.00           H
ATOM   4608  C   ALA A 305     122.520  73.730 118.950  1.00  0.00           C
ATOM   4609  O   ALA A 305     122.950  74.860 118.790  1.00  0.00           O
ATOM   4610  N   PHE A 306     122.590  73.150 120.220  1.00  0.00           N
ATOM   4611  HN  PHE A 306     122.370  72.180 120.340  1.00  0.00           H
ATOM   4612  CA  PHE A 306     122.660  73.960 121.370  1.00  0.00           C
ATOM   4613  HA  PHE A 306     122.170  74.900 121.180  1.00  0.00           H
ATOM   4614  CB  PHE A 306     121.920  73.160 122.480  1.00  0.00           C
ATOM   4615  HB1 PHE A 306     122.190  72.080 122.510  1.00  0.00           H
ATOM   4616  HB2 PHE A 306     122.270  73.540 123.460  1.00  0.00           H
ATOM   4617  CG  PHE A 306     120.440  73.250 122.530  1.00  0.00           C
ATOM   4618  CD1 PHE A 306     119.620  72.220 122.120  1.00  0.00           C
ATOM   4619  HD1 PHE A 306     120.050  71.310 121.730  1.00  0.00           H
ATOM   4620  CE1 PHE A 306     118.250  72.260 122.320  1.00  0.00           C
ATOM   4621  HE1 PHE A 306     117.640  71.530 121.820  1.00  0.00           H
ATOM   4622  CZ  PHE A 306     117.670  73.380 122.850  1.00  0.00           C
ATOM   4623  HZ  PHE A 306     116.600  73.500 122.990  1.00  0.00           H
ATOM   4624  CD2 PHE A 306     119.840  74.310 123.330  1.00  0.00           C
ATOM   4625  HD2 PHE A 306     120.420  75.110 123.760  1.00  0.00           H
ATOM   4626  CE2 PHE A 306     118.460  74.390 123.370  1.00  0.00           C
ATOM   4627  HE2 PHE A 306     118.060  75.250 123.900  1.00  0.00           H
ATOM   4628  C   PHE A 306     124.020  74.430 121.770  1.00  0.00           C
ATOM   4629  O   PHE A 306     124.120  75.460 122.510  1.00  0.00           O
ATOM   4630  N   LYS A 307     125.160  73.830 121.290  1.00  0.00           N
ATOM   4631  HN  LYS A 307     125.110  73.100 120.600  1.00  0.00           H
ATOM   4632  CA  LYS A 307     126.490  74.250 121.600  1.00  0.00           C
ATOM   4633  HA  LYS A 307     126.480  74.210 122.680  1.00  0.00           H
ATOM   4634  CB  LYS A 307     127.450  73.240 120.970  1.00  0.00           C
ATOM   4635  HB1 LYS A 307     127.160  73.130 119.910  1.00  0.00           H
ATOM   4636  HB2 LYS A 307     128.500  73.610 121.060  1.00  0.00           H
ATOM   4637  CG  LYS A 307     127.320  71.860 121.720  1.00  0.00           C
ATOM   4638  HG1 LYS A 307     128.090  71.290 121.160  1.00  0.00           H
ATOM   4639  HG2 LYS A 307     126.350  71.380 121.440  1.00  0.00           H
ATOM   4640  CD  LYS A 307     127.640  71.760 123.220  1.00  0.00           C
ATOM   4641  HD1 LYS A 307     127.180  70.850 123.670  1.00  0.00           H
ATOM   4642  HD2 LYS A 307     127.170  72.540 123.850  1.00  0.00           H
ATOM   4643  CE  LYS A 307     129.190  71.860 123.490  1.00  0.00           C
ATOM   4644  HE1 LYS A 307     129.610  72.820 123.110  1.00  0.00           H
ATOM   4645  HE2 LYS A 307     129.720  71.000 123.030  1.00  0.00           H
ATOM   4646  NZ  LYS A 307     129.450  71.880 124.910  1.00  0.00           N
ATOM   4647  HZ1 LYS A 307     129.010  71.110 125.460  1.00  0.00           H
ATOM   4648  HZ2 LYS A 307     130.480  71.790 124.980  1.00  0.00           H
ATOM   4649  HZ3 LYS A 307     129.210  72.850 125.210  1.00  0.00           H
ATOM   4650  C   LYS A 307     126.860  75.730 121.260  1.00  0.00           C
ATOM   4651  O   LYS A 307     127.580  76.420 122.000  1.00  0.00           O
ATOM   4652  N   GLN A 308     126.320  76.290 120.130  1.00  0.00           N
ATOM   4653  HN  GLN A 308     125.910  75.650 119.480  1.00  0.00           H
ATOM   4654  CA  GLN A 308     126.400  77.710 119.650  1.00  0.00           C
ATOM   4655  HA  GLN A 308     127.460  77.890 119.520  1.00  0.00           H
ATOM   4656  CB  GLN A 308     125.810  78.050 118.280  1.00  0.00           C
ATOM   4657  HB1 GLN A 308     126.130  77.340 117.480  1.00  0.00           H
ATOM   4658  HB2 GLN A 308     124.700  78.020 118.300  1.00  0.00           H
ATOM   4659  CG  GLN A 308     126.070  79.500 117.760  1.00  0.00           C
ATOM   4660  HG1 GLN A 308     127.160  79.590 117.560  1.00  0.00           H
ATOM   4661  HG2 GLN A 308     125.660  80.240 118.480  1.00  0.00           H
ATOM   4662  CD  GLN A 308     125.480  79.750 116.360  1.00  0.00           C
ATOM   4663  OE1 GLN A 308     126.010  79.210 115.350  1.00  0.00           O
ATOM   4664  NE2 GLN A 308     124.350  80.460 116.330  1.00  0.00           N
ATOM   4665 HE21 GLN A 308     124.080  81.040 117.100  1.00  0.00           H
ATOM   4666 HE22 GLN A 308     123.900  80.560 115.440  1.00  0.00           H
ATOM   4667  C   GLN A 308     125.870  78.780 120.600  1.00  0.00           C
ATOM   4668  O   GLN A 308     126.420  79.890 120.760  1.00  0.00           O
ATOM   4669  N   TYR A 309     124.820  78.370 121.360  1.00  0.00           N
ATOM   4670  HN  TYR A 309     124.630  77.390 121.420  1.00  0.00           H
ATOM   4671  CA  TYR A 309     123.970  79.160 122.290  1.00  0.00           C
ATOM   4672  HA  TYR A 309     124.270  80.190 122.170  1.00  0.00           H
ATOM   4673  CB  TYR A 309     122.490  79.030 121.920  1.00  0.00           C
ATOM   4674  HB1 TYR A 309     122.070  78.140 122.430  1.00  0.00           H
ATOM   4675  HB2 TYR A 309     121.960  79.960 122.250  1.00  0.00           H
ATOM   4676  CG  TYR A 309     122.280  78.830 120.480  1.00  0.00           C
ATOM   4677  CD1 TYR A 309     122.170  79.990 119.670  1.00  0.00           C
ATOM   4678  HD1 TYR A 309     122.430  80.940 120.120  1.00  0.00           H
ATOM   4679  CE1 TYR A 309     121.810  79.900 118.360  1.00  0.00           C
ATOM   4680  HE1 TYR A 309     121.690  80.700 117.640  1.00  0.00           H
ATOM   4681  CZ  TYR A 309     121.440  78.670 117.870  1.00  0.00           C
ATOM   4682  OH  TYR A 309     120.920  78.540 116.550  1.00  0.00           O
ATOM   4683  HH  TYR A 309     120.840  77.600 116.340  1.00  0.00           H
ATOM   4684  CD2 TYR A 309     121.920  77.590 119.980  1.00  0.00           C
ATOM   4685  HD2 TYR A 309     122.060  76.750 120.640  1.00  0.00           H
ATOM   4686  CE2 TYR A 309     121.410  77.530 118.660  1.00  0.00           C
ATOM   4687  HE2 TYR A 309     120.890  76.630 118.370  1.00  0.00           H
ATOM   4688  C   TYR A 309     124.260  78.810 123.720  1.00  0.00           C
ATOM   4689  O   TYR A 309     123.540  79.220 124.620  1.00  0.00           O
ATOM   4690  N   ASN A 310     125.290  77.930 124.000  1.00  0.00           N
ATOM   4691  HN  ASN A 310     125.820  77.520 123.260  1.00  0.00           H
ATOM   4692  CA  ASN A 310     125.870  77.690 125.290  1.00  0.00           C
ATOM   4693  HA  ASN A 310     126.760  77.170 124.970  1.00  0.00           H
ATOM   4694  CB  ASN A 310     126.360  79.010 125.980  1.00  0.00           C
ATOM   4695  HB1 ASN A 310     125.490  79.630 126.300  1.00  0.00           H
ATOM   4696  HB2 ASN A 310     126.940  78.790 126.890  1.00  0.00           H
ATOM   4697  CG  ASN A 310     127.230  79.830 125.110  1.00  0.00           C
ATOM   4698  OD1 ASN A 310     127.900  79.340 124.180  1.00  0.00           O
ATOM   4699  ND2 ASN A 310     127.350  81.160 125.350  1.00  0.00           N
ATOM   4700 HD21 ASN A 310     126.950  81.700 126.090  1.00  0.00           H
ATOM   4701 HD22 ASN A 310     128.000  81.560 124.700  1.00  0.00           H
ATOM   4702  C   ASN A 310     125.120  76.750 126.260  1.00  0.00           C
ATOM   4703  O   ASN A 310     125.310  76.800 127.450  1.00  0.00           O
ATOM   4704  N   ILE A 311     124.180  75.870 125.750  1.00  0.00           N
ATOM   4705  HN  ILE A 311     124.030  75.920 124.770  1.00  0.00           H
ATOM   4706  CA  ILE A 311     123.370  74.960 126.560  1.00  0.00           C
ATOM   4707  HA  ILE A 311     123.510  75.180 127.610  1.00  0.00           H
ATOM   4708  CB  ILE A 311     121.860  75.130 126.550  1.00  0.00           C
ATOM   4709  HB  ILE A 311     121.610  75.410 125.500  1.00  0.00           H
ATOM   4710  CG2 ILE A 311     121.100  73.870 127.030  1.00  0.00           C
ATOM   4711 HG21 ILE A 311     121.260  73.610 128.100  1.00  0.00           H
ATOM   4712 HG22 ILE A 311     119.990  73.980 126.970  1.00  0.00           H
ATOM   4713 HG23 ILE A 311     121.510  73.050 126.410  1.00  0.00           H
ATOM   4714  CG1 ILE A 311     121.370  76.340 127.410  1.00  0.00           C
ATOM   4715 HG11 ILE A 311     122.190  77.080 127.390  1.00  0.00           H
ATOM   4716 HG12 ILE A 311     121.220  75.950 128.440  1.00  0.00           H
ATOM   4717  CD  ILE A 311     120.070  77.020 126.890  1.00  0.00           C
ATOM   4718  HD1 ILE A 311     119.200  76.320 126.880  1.00  0.00           H
ATOM   4719  HD2 ILE A 311     119.820  77.870 127.550  1.00  0.00           H
ATOM   4720  HD3 ILE A 311     120.130  77.500 125.890  1.00  0.00           H
ATOM   4721  C   ILE A 311     123.870  73.570 126.280  1.00  0.00           C
ATOM   4722  O   ILE A 311     123.910  73.020 125.150  1.00  0.00           O
ATOM   4723  N   SER A 312     124.470  72.900 127.300  1.00  0.00           N
ATOM   4724  HN  SER A 312     124.480  73.300 128.220  1.00  0.00           H
ATOM   4725  CA  SER A 312     124.870  71.520 127.170  1.00  0.00           C
ATOM   4726  HA  SER A 312     124.760  71.150 126.160  1.00  0.00           H
ATOM   4727  CB  SER A 312     126.310  71.330 127.700  1.00  0.00           C
ATOM   4728  HB1 SER A 312     126.660  70.280 127.810  1.00  0.00           H
ATOM   4729  HB2 SER A 312     126.420  71.810 128.690  1.00  0.00           H
ATOM   4730  OG  SER A 312     127.230  71.940 126.790  1.00  0.00           O
ATOM   4731  HG1 SER A 312     127.100  72.870 126.990  1.00  0.00           H
ATOM   4732  C   SER A 312     123.880  70.670 127.940  1.00  0.00           C
ATOM   4733  O   SER A 312     123.450  70.990 128.980  1.00  0.00           O
ATOM   4734  N   TRP A 313     123.500  69.520 127.370  1.00  0.00           N
ATOM   4735  HN  TRP A 313     123.700  69.350 126.400  1.00  0.00           H
ATOM   4736  CA  TRP A 313     122.500  68.610 127.940  1.00  0.00           C
ATOM   4737  HA  TRP A 313     121.980  69.080 128.760  1.00  0.00           H
ATOM   4738  CB  TRP A 313     121.470  68.210 126.880  1.00  0.00           C
ATOM   4739  HB1 TRP A 313     121.940  67.820 125.950  1.00  0.00           H
ATOM   4740  HB2 TRP A 313     120.820  67.400 127.280  1.00  0.00           H
ATOM   4741  CG  TRP A 313     120.700  69.430 126.440  1.00  0.00           C
ATOM   4742  CD1 TRP A 313     120.890  70.070 125.270  1.00  0.00           C
ATOM   4743  HD1 TRP A 313     121.680  69.960 124.550  1.00  0.00           H
ATOM   4744  NE1 TRP A 313     119.970  71.060 125.200  1.00  0.00           N
ATOM   4745  HE1 TRP A 313     119.740  71.630 124.450  1.00  0.00           H
ATOM   4746  CE2 TRP A 313     119.130  71.100 126.290  1.00  0.00           C
ATOM   4747  CD2 TRP A 313     119.510  69.960 127.030  1.00  0.00           C
ATOM   4748  CE3 TRP A 313     118.670  69.570 128.100  1.00  0.00           C
ATOM   4749  HE3 TRP A 313     118.890  68.660 128.640  1.00  0.00           H
ATOM   4750  CZ3 TRP A 313     117.660  70.430 128.430  1.00  0.00           C
ATOM   4751  HZ3 TRP A 313     116.960  70.140 129.200  1.00  0.00           H
ATOM   4752  CZ2 TRP A 313     118.120  71.940 126.540  1.00  0.00           C
ATOM   4753  HZ2 TRP A 313     117.790  72.770 125.930  1.00  0.00           H
ATOM   4754  CH2 TRP A 313     117.400  71.540 127.730  1.00  0.00           C
ATOM   4755  HH2 TRP A 313     116.510  72.020 128.110  1.00  0.00           H
ATOM   4756  C   TRP A 313     123.150  67.320 128.490  1.00  0.00           C
ATOM   4757  O   TRP A 313     124.070  66.870 127.880  1.00  0.00           O
ATOM   4758  N   GLU A 314     122.830  66.880 129.650  1.00  0.00           N
ATOM   4759  HN  GLU A 314     122.190  67.440 130.180  1.00  0.00           H
ATOM   4760  CA  GLU A 314     123.240  65.670 130.320  1.00  0.00           C
ATOM   4761  HA  GLU A 314     124.000  65.220 129.700  1.00  0.00           H
ATOM   4762  CB  GLU A 314     123.900  65.860 131.720  1.00  0.00           C
ATOM   4763  HB1 GLU A 314     123.450  66.800 132.110  1.00  0.00           H
ATOM   4764  HB2 GLU A 314     123.760  65.020 132.430  1.00  0.00           H
ATOM   4765  CG  GLU A 314     125.370  66.270 131.730  1.00  0.00           C
ATOM   4766  HG1 GLU A 314     125.430  66.810 132.700  1.00  0.00           H
ATOM   4767  HG2 GLU A 314     125.640  66.950 130.900  1.00  0.00           H
ATOM   4768  CD  GLU A 314     126.350  65.140 131.760  1.00  0.00           C
ATOM   4769  OE1 GLU A 314     127.340  65.080 131.020  1.00  0.00           O
ATOM   4770  OE2 GLU A 314     126.100  64.250 132.650  1.00  0.00           O
ATOM   4771  C   GLU A 314     122.120  64.710 130.370  1.00  0.00           C
ATOM   4772  O   GLU A 314     121.120  64.900 131.060  1.00  0.00           O
ATOM   4773  N   LEU A 315     122.230  63.570 129.670  1.00  0.00           N
ATOM   4774  HN  LEU A 315     123.100  63.480 129.190  1.00  0.00           H
ATOM   4775  CA  LEU A 315     121.230  62.440 129.720  1.00  0.00           C
ATOM   4776  HA  LEU A 315     120.270  62.930 129.610  1.00  0.00           H
ATOM   4777  CB  LEU A 315     121.530  61.720 128.360  1.00  0.00           C
ATOM   4778  HB1 LEU A 315     121.310  62.270 127.430  1.00  0.00           H
ATOM   4779  HB2 LEU A 315     122.640  61.630 128.380  1.00  0.00           H
ATOM   4780  CG  LEU A 315     120.860  60.340 128.250  1.00  0.00           C
ATOM   4781  HG  LEU A 315     120.990  59.820 129.220  1.00  0.00           H
ATOM   4782  CD1 LEU A 315     119.380  60.440 127.950  1.00  0.00           C
ATOM   4783 HD11 LEU A 315     119.220  60.950 126.970  1.00  0.00           H
ATOM   4784 HD12 LEU A 315     118.900  59.470 127.680  1.00  0.00           H
ATOM   4785 HD13 LEU A 315     118.840  61.070 128.690  1.00  0.00           H
ATOM   4786  CD2 LEU A 315     121.570  59.500 127.180  1.00  0.00           C
ATOM   4787 HD21 LEU A 315     121.790  60.190 126.330  1.00  0.00           H
ATOM   4788 HD22 LEU A 315     122.520  59.020 127.490  1.00  0.00           H
ATOM   4789 HD23 LEU A 315     120.930  58.650 126.860  1.00  0.00           H
ATOM   4790  C   LEU A 315     121.300  61.530 130.920  1.00  0.00           C
ATOM   4791  O   LEU A 315     122.380  61.330 131.490  1.00  0.00           O
ATOM   4792  N   ASP A 316     120.200  60.950 131.330  1.00  0.00           N
ATOM   4793  HN  ASP A 316     119.320  61.310 131.010  1.00  0.00           H
ATOM   4794  CA  ASP A 316     120.000  59.890 132.310  1.00  0.00           C
ATOM   4795  HA  ASP A 316     120.900  59.290 132.310  1.00  0.00           H
ATOM   4796  CB  ASP A 316     119.490  60.510 133.680  1.00  0.00           C
ATOM   4797  HB1 ASP A 316     120.000  61.480 133.850  1.00  0.00           H
ATOM   4798  HB2 ASP A 316     118.410  60.780 133.680  1.00  0.00           H
ATOM   4799  CG  ASP A 316     119.810  59.650 134.870  1.00  0.00           C
ATOM   4800  OD1 ASP A 316     119.710  60.150 136.010  1.00  0.00           O
ATOM   4801  OD2 ASP A 316     120.270  58.460 134.720  1.00  0.00           O
ATOM   4802  C   ASP A 316     118.950  58.990 131.670  1.00  0.00           C
ATOM   4803  O   ASP A 316     118.150  59.520 130.870  1.00  0.00           O
ATOM   4804  N   VAL A 317     118.850  57.670 132.030  1.00  0.00           N
ATOM   4805  HN  VAL A 317     119.530  57.240 132.620  1.00  0.00           H
ATOM   4806  CA  VAL A 317     117.690  56.840 131.620  1.00  0.00           C
ATOM   4807  HA  VAL A 317     116.970  57.440 131.090  1.00  0.00           H
ATOM   4808  CB  VAL A 317     118.030  55.740 130.550  1.00  0.00           C
ATOM   4809  HB  VAL A 317     118.750  55.050 131.040  1.00  0.00           H
ATOM   4810  CG1 VAL A 317     116.840  54.990 129.930  1.00  0.00           C
ATOM   4811 HG11 VAL A 317     116.340  54.250 130.590  1.00  0.00           H
ATOM   4812 HG12 VAL A 317     116.040  55.640 129.500  1.00  0.00           H
ATOM   4813 HG13 VAL A 317     117.210  54.440 129.050  1.00  0.00           H
ATOM   4814  CG2 VAL A 317     118.770  56.370 129.350  1.00  0.00           C
ATOM   4815 HG21 VAL A 317     118.880  55.680 128.480  1.00  0.00           H
ATOM   4816 HG22 VAL A 317     118.190  57.290 129.160  1.00  0.00           H
ATOM   4817 HG23 VAL A 317     119.820  56.630 129.610  1.00  0.00           H
ATOM   4818  C   VAL A 317     117.150  56.110 132.830  1.00  0.00           C
ATOM   4819  O   VAL A 317     117.870  55.620 133.630  1.00  0.00           O
ATOM   4820  N   LEU A 318     115.840  56.250 133.160  1.00  0.00           N
ATOM   4821  HN  LEU A 318     115.430  56.920 132.550  1.00  0.00           H
ATOM   4822  CA  LEU A 318     115.080  55.370 134.040  1.00  0.00           C
ATOM   4823  HA  LEU A 318     115.740  55.160 134.870  1.00  0.00           H
ATOM   4824  CB  LEU A 318     113.790  56.060 134.580  1.00  0.00           C
ATOM   4825  HB1 LEU A 318     114.040  56.970 135.160  1.00  0.00           H
ATOM   4826  HB2 LEU A 318     113.120  56.350 133.740  1.00  0.00           H
ATOM   4827  CG  LEU A 318     112.910  55.160 135.540  1.00  0.00           C
ATOM   4828  HG  LEU A 318     112.830  54.070 135.310  1.00  0.00           H
ATOM   4829  CD1 LEU A 318     113.510  55.240 136.940  1.00  0.00           C
ATOM   4830 HD11 LEU A 318     114.530  54.780 136.960  1.00  0.00           H
ATOM   4831 HD12 LEU A 318     113.630  56.290 137.290  1.00  0.00           H
ATOM   4832 HD13 LEU A 318     112.860  54.710 137.670  1.00  0.00           H
ATOM   4833  CD2 LEU A 318     111.430  55.560 135.750  1.00  0.00           C
ATOM   4834 HD21 LEU A 318     111.470  56.630 136.050  1.00  0.00           H
ATOM   4835 HD22 LEU A 318     110.850  55.490 134.810  1.00  0.00           H
ATOM   4836 HD23 LEU A 318     110.940  54.870 136.460  1.00  0.00           H
ATOM   4837  C   LEU A 318     114.660  54.130 133.250  1.00  0.00           C
ATOM   4838  O   LEU A 318     113.910  54.240 132.270  1.00  0.00           O
ATOM   4839  N   GLU A 319     115.100  52.960 133.660  1.00  0.00           N
ATOM   4840  HN  GLU A 319     115.680  52.950 134.460  1.00  0.00           H
ATOM   4841  CA  GLU A 319     114.820  51.680 133.020  1.00  0.00           C
ATOM   4842  HA  GLU A 319     114.300  51.840 132.100  1.00  0.00           H
ATOM   4843  CB  GLU A 319     116.070  50.800 132.850  1.00  0.00           C
ATOM   4844  HB1 GLU A 319     116.550  50.490 133.800  1.00  0.00           H
ATOM   4845  HB2 GLU A 319     115.840  49.840 132.340  1.00  0.00           H
ATOM   4846  CG  GLU A 319     117.070  51.550 131.930  1.00  0.00           C
ATOM   4847  HG1 GLU A 319     117.390  52.460 132.480  1.00  0.00           H
ATOM   4848  HG2 GLU A 319     116.640  51.870 130.950  1.00  0.00           H
ATOM   4849  CD  GLU A 319     118.310  50.730 131.710  1.00  0.00           C
ATOM   4850  OE1 GLU A 319     119.140  50.700 132.680  1.00  0.00           O
ATOM   4851  OE2 GLU A 319     118.340  50.080 130.590  1.00  0.00           O
ATOM   4852  C   GLU A 319     113.920  50.930 134.030  1.00  0.00           C
ATOM   4853  O   GLU A 319     114.370  50.420 135.070  1.00  0.00           O
ATOM   4854  N   VAL A 320     112.600  50.840 133.680  1.00  0.00           N
ATOM   4855  HN  VAL A 320     112.190  51.140 132.820  1.00  0.00           H
ATOM   4856  CA  VAL A 320     111.640  50.250 134.490  1.00  0.00           C
ATOM   4857  HA  VAL A 320     112.110  49.860 135.380  1.00  0.00           H
ATOM   4858  CB  VAL A 320     110.590  51.300 134.970  1.00  0.00           C
ATOM   4859  HB  VAL A 320     111.280  51.930 135.570  1.00  0.00           H
ATOM   4860  CG1 VAL A 320     109.990  52.140 133.790  1.00  0.00           C
ATOM   4861 HG11 VAL A 320     109.290  51.600 133.120  1.00  0.00           H
ATOM   4862 HG12 VAL A 320     109.410  53.000 134.170  1.00  0.00           H
ATOM   4863 HG13 VAL A 320     110.810  52.590 133.190  1.00  0.00           H
ATOM   4864  CG2 VAL A 320     109.420  50.720 135.830  1.00  0.00           C
ATOM   4865 HG21 VAL A 320     109.820  50.080 136.640  1.00  0.00           H
ATOM   4866 HG22 VAL A 320     108.830  51.480 136.400  1.00  0.00           H
ATOM   4867 HG23 VAL A 320     108.710  50.160 135.190  1.00  0.00           H
ATOM   4868  C   VAL A 320     110.990  49.000 133.840  1.00  0.00           C
ATOM   4869  O   VAL A 320     110.850  48.780 132.630  1.00  0.00           O
ATOM   4870  N   SER A 321     110.580  48.000 134.710  1.00  0.00           N
ATOM   4871  HN  SER A 321     110.580  48.150 135.690  1.00  0.00           H
ATOM   4872  CA  SER A 321     110.020  46.730 134.240  1.00  0.00           C
ATOM   4873  HA  SER A 321     109.970  46.680 133.170  1.00  0.00           H
ATOM   4874  CB  SER A 321     110.850  45.600 134.810  1.00  0.00           C
ATOM   4875  HB1 SER A 321     110.700  45.680 135.910  1.00  0.00           H
ATOM   4876  HB2 SER A 321     111.920  45.820 134.620  1.00  0.00           H
ATOM   4877  OG  SER A 321     110.520  44.330 134.210  1.00  0.00           O
ATOM   4878  HG1 SER A 321     109.750  44.010 134.680  1.00  0.00           H
ATOM   4879  C   SER A 321     108.600  46.450 134.750  1.00  0.00           C
ATOM   4880  O   SER A 321     108.370  46.690 135.930  1.00  0.00           O
ATOM   4881  N   ASN A 322     107.640  46.050 133.930  1.00  0.00           N
ATOM   4882  HN  ASN A 322     107.800  45.960 132.950  1.00  0.00           H
ATOM   4883  CA  ASN A 322     106.290  45.770 134.390  1.00  0.00           C
ATOM   4884  HA  ASN A 322     106.370  44.950 135.080  1.00  0.00           H
ATOM   4885  CB  ASN A 322     105.530  46.970 135.050  1.00  0.00           C
ATOM   4886  HB1 ASN A 322     106.100  47.380 135.910  1.00  0.00           H
ATOM   4887  HB2 ASN A 322     105.430  47.760 134.260  1.00  0.00           H
ATOM   4888  CG  ASN A 322     104.050  46.840 135.440  1.00  0.00           C
ATOM   4889  OD1 ASN A 322     103.350  45.900 135.040  1.00  0.00           O
ATOM   4890  ND2 ASN A 322     103.570  47.860 136.180  1.00  0.00           N
ATOM   4891 HD21 ASN A 322     104.140  48.570 136.600  1.00  0.00           H
ATOM   4892 HD22 ASN A 322     102.600  47.910 136.420  1.00  0.00           H
ATOM   4893  C   ASN A 322     105.600  45.310 133.120  1.00  0.00           C
ATOM   4894  O   ASN A 322     105.320  46.120 132.210  1.00  0.00           O
ATOM   4895  N   SER A 323     105.600  44.030 132.930  1.00  0.00           N
ATOM   4896  HN  SER A 323     105.940  43.420 133.650  1.00  0.00           H
ATOM   4897  CA  SER A 323     104.970  43.410 131.770  1.00  0.00           C
ATOM   4898  HA  SER A 323     105.640  43.790 131.020  1.00  0.00           H
ATOM   4899  CB  SER A 323     105.010  41.890 131.800  1.00  0.00           C
ATOM   4900  HB1 SER A 323     104.780  41.610 130.750  1.00  0.00           H
ATOM   4901  HB2 SER A 323     104.280  41.390 132.470  1.00  0.00           H
ATOM   4902  OG  SER A 323     106.370  41.350 131.980  1.00  0.00           O
ATOM   4903  HG1 SER A 323     106.670  41.520 132.880  1.00  0.00           H
ATOM   4904  C   SER A 323     103.460  43.940 131.440  1.00  0.00           C
ATOM   4905  O   SER A 323     103.170  44.300 130.320  1.00  0.00           O
ATOM   4906  N   SER A 324     102.510  43.960 132.440  1.00  0.00           N
ATOM   4907  HN  SER A 324     102.690  43.820 133.410  1.00  0.00           H
ATOM   4908  CA  SER A 324     101.120  44.290 132.130  1.00  0.00           C
ATOM   4909  HA  SER A 324     100.800  43.780 131.230  1.00  0.00           H
ATOM   4910  CB  SER A 324     100.190  43.990 133.250  1.00  0.00           C
ATOM   4911  HB1 SER A 324      99.150  44.380 133.180  1.00  0.00           H
ATOM   4912  HB2 SER A 324     100.610  44.320 134.220  1.00  0.00           H
ATOM   4913  OG  SER A 324      99.960  42.560 133.370  1.00  0.00           O
ATOM   4914  HG1 SER A 324     100.010  42.340 134.300  1.00  0.00           H
ATOM   4915  C   SER A 324     100.980  45.770 131.760  1.00  0.00           C
ATOM   4916  O   SER A 324     100.210  46.080 130.930  1.00  0.00           O
ATOM   4917  N   LEU A 325     101.740  46.660 132.390  1.00  0.00           N
ATOM   4918  HN  LEU A 325     102.220  46.450 133.240  1.00  0.00           H
ATOM   4919  CA  LEU A 325     101.870  48.020 131.950  1.00  0.00           C
ATOM   4920  HA  LEU A 325     100.860  48.390 131.900  1.00  0.00           H
ATOM   4921  CB  LEU A 325     102.870  48.810 132.950  1.00  0.00           C
ATOM   4922  HB1 LEU A 325     102.590  48.410 133.940  1.00  0.00           H
ATOM   4923  HB2 LEU A 325     103.900  48.500 132.670  1.00  0.00           H
ATOM   4924  CG  LEU A 325     102.770  50.370 132.860  1.00  0.00           C
ATOM   4925  HG  LEU A 325     102.950  50.690 131.810  1.00  0.00           H
ATOM   4926  CD1 LEU A 325     101.360  50.890 133.380  1.00  0.00           C
ATOM   4927 HD11 LEU A 325     101.120  50.240 134.250  1.00  0.00           H
ATOM   4928 HD12 LEU A 325     101.530  51.950 133.680  1.00  0.00           H
ATOM   4929 HD13 LEU A 325     100.570  50.760 132.620  1.00  0.00           H
ATOM   4930  CD2 LEU A 325     103.750  50.930 133.830  1.00  0.00           C
ATOM   4931 HD21 LEU A 325     103.690  50.380 134.790  1.00  0.00           H
ATOM   4932 HD22 LEU A 325     104.810  50.830 133.500  1.00  0.00           H
ATOM   4933 HD23 LEU A 325     103.690  52.020 134.050  1.00  0.00           H
ATOM   4934  C   LEU A 325     102.370  48.180 130.570  1.00  0.00           C
ATOM   4935  O   LEU A 325     101.930  49.050 129.870  1.00  0.00           O
ATOM   4936  N   ARG A 326     103.290  47.340 130.070  1.00  0.00           N
ATOM   4937  HN  ARG A 326     103.620  46.570 130.620  1.00  0.00           H
ATOM   4938  CA  ARG A 326     103.890  47.400 128.740  1.00  0.00           C
ATOM   4939  HA  ARG A 326     104.100  48.450 128.680  1.00  0.00           H
ATOM   4940  CB  ARG A 326     105.220  46.610 128.670  1.00  0.00           C
ATOM   4941  HB1 ARG A 326     105.870  46.970 129.500  1.00  0.00           H
ATOM   4942  HB2 ARG A 326     105.070  45.530 128.850  1.00  0.00           H
ATOM   4943  CG  ARG A 326     105.930  46.830 127.330  1.00  0.00           C
ATOM   4944  HG1 ARG A 326     105.440  46.180 126.580  1.00  0.00           H
ATOM   4945  HG2 ARG A 326     106.930  46.390 127.480  1.00  0.00           H
ATOM   4946  CD  ARG A 326     106.040  48.240 126.780  1.00  0.00           C
ATOM   4947  HD1 ARG A 326     106.770  48.900 127.290  1.00  0.00           H
ATOM   4948  HD2 ARG A 326     105.040  48.730 126.780  1.00  0.00           H
ATOM   4949  NE  ARG A 326     106.490  48.080 125.310  1.00  0.00           N
ATOM   4950  HE  ARG A 326     107.400  48.450 125.110  1.00  0.00           H
ATOM   4951  CZ  ARG A 326     105.650  48.210 124.280  1.00  0.00           C
ATOM   4952  NH1 ARG A 326     104.350  48.300 124.310  1.00  0.00           N
ATOM   4953 HH11 ARG A 326     103.950  47.950 123.460  1.00  0.00           H
ATOM   4954 HH12 ARG A 326     103.790  48.160 125.130  1.00  0.00           H
ATOM   4955  NH2 ARG A 326     106.180  48.260 123.050  1.00  0.00           N
ATOM   4956 HH21 ARG A 326     105.490  48.050 122.360  1.00  0.00           H
ATOM   4957 HH22 ARG A 326     107.140  48.070 122.860  1.00  0.00           H
ATOM   4958  C   ARG A 326     102.930  46.940 127.690  1.00  0.00           C
ATOM   4959  O   ARG A 326     103.060  47.410 126.570  1.00  0.00           O
ATOM   4960  N   ARG A 327     101.940  46.110 127.890  1.00  0.00           N
ATOM   4961  HN  ARG A 327     101.860  45.690 128.790  1.00  0.00           H
ATOM   4962  CA  ARG A 327     100.870  45.790 126.900  1.00  0.00           C
ATOM   4963  HA  ARG A 327     101.330  45.690 125.930  1.00  0.00           H
ATOM   4964  CB  ARG A 327     100.170  44.420 127.190  1.00  0.00           C
ATOM   4965  HB1 ARG A 327      99.540  44.380 128.100  1.00  0.00           H
ATOM   4966  HB2 ARG A 327      99.490  44.250 126.320  1.00  0.00           H
ATOM   4967  CG  ARG A 327     101.060  43.250 127.420  1.00  0.00           C
ATOM   4968  HG1 ARG A 327     100.470  42.410 127.840  1.00  0.00           H
ATOM   4969  HG2 ARG A 327     101.770  43.650 128.180  1.00  0.00           H
ATOM   4970  CD  ARG A 327     101.820  42.670 126.260  1.00  0.00           C
ATOM   4971  HD1 ARG A 327     102.300  43.490 125.690  1.00  0.00           H
ATOM   4972  HD2 ARG A 327     101.070  42.120 125.660  1.00  0.00           H
ATOM   4973  NE  ARG A 327     102.910  41.770 126.650  1.00  0.00           N
ATOM   4974  HE  ARG A 327     103.820  42.180 126.660  1.00  0.00           H
ATOM   4975  CZ  ARG A 327     102.780  40.630 127.330  1.00  0.00           C
ATOM   4976  NH1 ARG A 327     101.660  40.070 127.610  1.00  0.00           N
ATOM   4977 HH11 ARG A 327     101.750  39.120 127.910  1.00  0.00           H
ATOM   4978 HH12 ARG A 327     100.810  40.340 127.160  1.00  0.00           H
ATOM   4979  NH2 ARG A 327     103.840  40.100 127.810  1.00  0.00           N
ATOM   4980 HH21 ARG A 327     103.800  39.300 128.400  1.00  0.00           H
ATOM   4981 HH22 ARG A 327     104.700  40.590 127.650  1.00  0.00           H
ATOM   4982  C   ARG A 327      99.870  46.970 126.750  1.00  0.00           C
ATOM   4983  O   ARG A 327      99.080  46.870 125.850  1.00  0.00           O
ATOM   4984  N   ARG A 328      99.710  47.930 127.620  1.00  0.00           N
ATOM   4985  HN  ARG A 328     100.340  47.910 128.380  1.00  0.00           H
ATOM   4986  CA  ARG A 328      98.750  49.010 127.730  1.00  0.00           C
ATOM   4987  HA  ARG A 328      97.740  48.640 127.750  1.00  0.00           H
ATOM   4988  CB  ARG A 328      98.860  49.860 129.040  1.00  0.00           C
ATOM   4989  HB1 ARG A 328      99.860  50.320 129.140  1.00  0.00           H
ATOM   4990  HB2 ARG A 328      98.130  50.690 128.940  1.00  0.00           H
ATOM   4991  CG  ARG A 328      98.520  49.090 130.400  1.00  0.00           C
ATOM   4992  HG1 ARG A 328      98.850  49.790 131.200  1.00  0.00           H
ATOM   4993  HG2 ARG A 328      99.010  48.100 130.490  1.00  0.00           H
ATOM   4994  CD  ARG A 328      97.010  48.710 130.580  1.00  0.00           C
ATOM   4995  HD1 ARG A 328      96.650  47.980 129.820  1.00  0.00           H
ATOM   4996  HD2 ARG A 328      96.450  49.660 130.430  1.00  0.00           H
ATOM   4997  NE  ARG A 328      96.840  48.120 131.910  1.00  0.00           N
ATOM   4998  HE  ARG A 328      97.660  47.880 132.430  1.00  0.00           H
ATOM   4999  CZ  ARG A 328      95.790  48.350 132.650  1.00  0.00           C
ATOM   5000  NH1 ARG A 328      94.850  49.150 132.280  1.00  0.00           N
ATOM   5001 HH11 ARG A 328      94.240  49.380 133.030  1.00  0.00           H
ATOM   5002 HH12 ARG A 328      94.590  49.300 131.320  1.00  0.00           H
ATOM   5003  NH2 ARG A 328      95.800  47.850 133.880  1.00  0.00           N
ATOM   5004 HH21 ARG A 328      94.950  48.000 134.390  1.00  0.00           H
ATOM   5005 HH22 ARG A 328      96.360  47.020 133.910  1.00  0.00           H
ATOM   5006  C   ARG A 328      99.000  49.960 126.530  1.00  0.00           C
ATOM   5007  O   ARG A 328     100.170  50.190 126.180  1.00  0.00           O
ATOM   5008  N   LEU A 329      97.900  50.640 126.020  1.00  0.00           N
ATOM   5009  HN  LEU A 329      96.970  50.350 126.240  1.00  0.00           H
ATOM   5010  CA  LEU A 329      98.070  51.720 125.050  1.00  0.00           C
ATOM   5011  HA  LEU A 329      99.100  51.680 124.710  1.00  0.00           H
ATOM   5012  CB  LEU A 329      96.950  51.660 123.990  1.00  0.00           C
ATOM   5013  HB1 LEU A 329      97.160  50.760 123.380  1.00  0.00           H
ATOM   5014  HB2 LEU A 329      95.890  51.580 124.320  1.00  0.00           H
ATOM   5015  CG  LEU A 329      97.150  52.680 122.910  1.00  0.00           C
ATOM   5016  HG  LEU A 329      97.060  53.680 123.380  1.00  0.00           H
ATOM   5017  CD1 LEU A 329      98.530  52.570 122.260  1.00  0.00           C
ATOM   5018 HD11 LEU A 329      98.750  51.500 122.090  1.00  0.00           H
ATOM   5019 HD12 LEU A 329      98.680  53.160 121.330  1.00  0.00           H
ATOM   5020 HD13 LEU A 329      99.250  52.920 123.040  1.00  0.00           H
ATOM   5021  CD2 LEU A 329      96.120  52.540 121.790  1.00  0.00           C
ATOM   5022 HD21 LEU A 329      96.400  53.250 120.980  1.00  0.00           H
ATOM   5023 HD22 LEU A 329      96.280  51.560 121.300  1.00  0.00           H
ATOM   5024 HD23 LEU A 329      95.060  52.720 122.060  1.00  0.00           H
ATOM   5025  C   LEU A 329      97.900  53.010 125.780  1.00  0.00           C
ATOM   5026  O   LEU A 329      96.850  53.140 126.410  1.00  0.00           O
ATOM   5027  N   ILE A 330      98.810  53.940 125.740  1.00  0.00           N
ATOM   5028  HN  ILE A 330      99.580  53.760 125.130  1.00  0.00           H
ATOM   5029  CA  ILE A 330      98.560  55.130 126.520  1.00  0.00           C
ATOM   5030  HA  ILE A 330      97.780  54.980 127.250  1.00  0.00           H
ATOM   5031  CB  ILE A 330      99.910  55.620 127.060  1.00  0.00           C
ATOM   5032  HB  ILE A 330     100.580  55.870 126.210  1.00  0.00           H
ATOM   5033  CG2 ILE A 330      99.630  56.870 127.940  1.00  0.00           C
ATOM   5034 HG21 ILE A 330     100.560  57.350 128.300  1.00  0.00           H
ATOM   5035 HG22 ILE A 330      99.240  57.750 127.390  1.00  0.00           H
ATOM   5036 HG23 ILE A 330      98.880  56.750 128.760  1.00  0.00           H
ATOM   5037  CG1 ILE A 330     100.780  54.480 127.830  1.00  0.00           C
ATOM   5038 HG11 ILE A 330     101.740  54.870 128.230  1.00  0.00           H
ATOM   5039 HG12 ILE A 330     101.090  53.670 127.130  1.00  0.00           H
ATOM   5040  CD  ILE A 330      99.940  53.700 128.930  1.00  0.00           C
ATOM   5041  HD1 ILE A 330      99.390  54.260 129.720  1.00  0.00           H
ATOM   5042  HD2 ILE A 330      99.170  53.120 128.380  1.00  0.00           H
ATOM   5043  HD3 ILE A 330     100.600  52.950 129.410  1.00  0.00           H
ATOM   5044  C   ILE A 330      98.040  56.130 125.590  1.00  0.00           C
ATOM   5045  O   ILE A 330      98.520  56.290 124.480  1.00  0.00           O
ATOM   5046  N   LEU A 331      97.040  56.980 126.060  1.00  0.00           N
ATOM   5047  HN  LEU A 331      96.700  56.810 126.980  1.00  0.00           H
ATOM   5048  CA  LEU A 331      96.400  57.890 125.070  1.00  0.00           C
ATOM   5049  HA  LEU A 331      96.720  57.680 124.060  1.00  0.00           H
ATOM   5050  CB  LEU A 331      94.830  57.820 125.200  1.00  0.00           C
ATOM   5051  HB1 LEU A 331      94.680  58.180 126.240  1.00  0.00           H
ATOM   5052  HB2 LEU A 331      94.380  58.430 124.390  1.00  0.00           H
ATOM   5053  CG  LEU A 331      94.150  56.440 124.960  1.00  0.00           C
ATOM   5054  HG  LEU A 331      94.590  55.790 125.750  1.00  0.00           H
ATOM   5055  CD1 LEU A 331      92.630  56.500 125.060  1.00  0.00           C
ATOM   5056 HD11 LEU A 331      92.150  55.520 124.850  1.00  0.00           H
ATOM   5057 HD12 LEU A 331      92.310  56.870 126.060  1.00  0.00           H
ATOM   5058 HD13 LEU A 331      92.210  57.160 124.270  1.00  0.00           H
ATOM   5059  CD2 LEU A 331      94.520  55.910 123.590  1.00  0.00           C
ATOM   5060 HD21 LEU A 331      94.030  56.360 122.700  1.00  0.00           H
[truncated: 3,341,080 more chars]
