# Supplementary material for: Structure of the PAPP-ABP5 complex reveals mechanism of substrate recognition
Source: Nat Commun. 2022 Sep 20;13:5500. doi: 10.1038/s41467-022-33175-2 (PMC9489782; doi:10.1038/s41467-022-33175-2)
Supplement: Supplementary file 5 — Supplementary Data 2 [file 41467_2022_33175_MOESM5_ESM.zip › simulation Finals/Final_14.pdb]

REMARK    GENERATED BY TRJCONV
TITLE     active-agonist+G_alpha in water
REMARK    THIS IS A SIMULATION BOX
CRYST1  187.710  187.710  187.710  90.00  90.00  90.00 P 1           1
MODEL        1
ATOM      1  N   ARG A  15     100.740 103.070 164.590  1.00  0.00           N
ATOM      2  HT1 ARG A  15     101.520 103.150 165.210  1.00  0.00           H
ATOM      3  HT2 ARG A  15     100.960 102.460 163.840  1.00  0.00           H
ATOM      4  CA  ARG A  15      99.570 102.570 165.440  1.00  0.00           C
ATOM      5  HA  ARG A  15      99.930 101.720 166.010  1.00  0.00           H
ATOM      6  CB  ARG A  15      99.270 103.630 166.540  1.00  0.00           C
ATOM      7  HB1 ARG A  15      98.970 104.580 166.030  1.00  0.00           H
ATOM      8  HB2 ARG A  15      98.350 103.310 167.070  1.00  0.00           H
ATOM      9  CG  ARG A  15     100.310 103.770 167.660  1.00  0.00           C
ATOM     10  HG1 ARG A  15     100.370 104.860 167.890  1.00  0.00           H
ATOM     11  HG2 ARG A  15     101.300 103.400 167.300  1.00  0.00           H
ATOM     12  CD  ARG A  15     100.000 102.910 168.950  1.00  0.00           C
ATOM     13  HD1 ARG A  15     100.880 102.960 169.630  1.00  0.00           H
ATOM     14  HD2 ARG A  15      99.780 101.910 168.550  1.00  0.00           H
ATOM     15  NE  ARG A  15      98.920 103.590 169.800  1.00  0.00           N
ATOM     16  HE  ARG A  15      98.430 104.390 169.450  1.00  0.00           H
ATOM     17  CZ  ARG A  15      98.360 102.900 170.810  1.00  0.00           C
ATOM     18  NH1 ARG A  15      98.670 101.730 171.260  1.00  0.00           N
ATOM     19 HH11 ARG A  15      97.950 101.390 171.860  1.00  0.00           H
ATOM     20 HH12 ARG A  15      99.030 101.100 170.570  1.00  0.00           H
ATOM     21  NH2 ARG A  15      97.240 103.450 171.330  1.00  0.00           N
ATOM     22 HH21 ARG A  15      96.780 102.940 172.060  1.00  0.00           H
ATOM     23 HH22 ARG A  15      97.040 104.420 171.180  1.00  0.00           H
ATOM     24  C   ARG A  15      98.220 102.060 164.840  1.00  0.00           C
ATOM     25  O   ARG A  15      97.180 102.200 165.460  1.00  0.00           O
ATOM     26  N   ALA A  16      98.330 101.640 163.610  1.00  0.00           N
ATOM     27  HN  ALA A  16      99.240 101.710 163.210  1.00  0.00           H
ATOM     28  CA  ALA A  16      97.220 101.190 162.740  1.00  0.00           C
ATOM     29  HA  ALA A  16      96.770 102.140 162.490  1.00  0.00           H
ATOM     30  CB  ALA A  16      97.600 100.420 161.510  1.00  0.00           C
ATOM     31  HB1 ALA A  16      98.480 100.820 160.970  1.00  0.00           H
ATOM     32  HB2 ALA A  16      97.750  99.340 161.710  1.00  0.00           H
ATOM     33  HB3 ALA A  16      96.740 100.440 160.800  1.00  0.00           H
ATOM     34  C   ALA A  16      96.130 100.470 163.440  1.00  0.00           C
ATOM     35  O   ALA A  16      96.250  99.450 164.120  1.00  0.00           O
ATOM     36  N   LEU A  17      94.860 100.950 163.250  1.00  0.00           N
ATOM     37  HN  LEU A  17      94.680 101.710 162.630  1.00  0.00           H
ATOM     38  CA  LEU A  17      93.670 100.300 163.620  1.00  0.00           C
ATOM     39  HA  LEU A  17      93.870  99.690 164.490  1.00  0.00           H
ATOM     40  CB  LEU A  17      92.580 101.410 163.790  1.00  0.00           C
ATOM     41  HB1 LEU A  17      93.220 102.200 164.220  1.00  0.00           H
ATOM     42  HB2 LEU A  17      92.150 101.830 162.860  1.00  0.00           H
ATOM     43  CG  LEU A  17      91.400 101.110 164.690  1.00  0.00           C
ATOM     44  HG  LEU A  17      90.910 100.240 164.200  1.00  0.00           H
ATOM     45  CD1 LEU A  17      91.800 100.550 166.060  1.00  0.00           C
ATOM     46 HD11 LEU A  17      90.860 100.450 166.640  1.00  0.00           H
ATOM     47 HD12 LEU A  17      92.420  99.630 166.070  1.00  0.00           H
ATOM     48 HD13 LEU A  17      92.370 101.340 166.600  1.00  0.00           H
ATOM     49  CD2 LEU A  17      90.440 102.230 164.840  1.00  0.00           C
ATOM     50 HD21 LEU A  17      90.980 102.960 165.480  1.00  0.00           H
ATOM     51 HD22 LEU A  17      90.280 102.780 163.880  1.00  0.00           H
ATOM     52 HD23 LEU A  17      89.480 101.960 165.330  1.00  0.00           H
ATOM     53  C   LEU A  17      93.140  99.340 162.570  1.00  0.00           C
ATOM     54  O   LEU A  17      93.110  99.810 161.440  1.00  0.00           O
ATOM     55  N   TYR A  18      92.610  98.190 162.980  1.00  0.00           N
ATOM     56  HN  TYR A  18      92.610  98.010 163.960  1.00  0.00           H
ATOM     57  CA  TYR A  18      92.120  97.120 162.100  1.00  0.00           C
ATOM     58  HA  TYR A  18      92.400  97.360 161.090  1.00  0.00           H
ATOM     59  CB  TYR A  18      92.820  95.790 162.540  1.00  0.00           C
ATOM     60  HB1 TYR A  18      93.900  95.980 162.710  1.00  0.00           H
ATOM     61  HB2 TYR A  18      92.400  95.440 163.510  1.00  0.00           H
ATOM     62  CG  TYR A  18      92.470  94.720 161.550  1.00  0.00           C
ATOM     63  CD1 TYR A  18      91.600  93.630 161.750  1.00  0.00           C
ATOM     64  HD1 TYR A  18      91.030  93.640 162.670  1.00  0.00           H
ATOM     65  CE1 TYR A  18      91.270  92.780 160.640  1.00  0.00           C
ATOM     66  HE1 TYR A  18      90.380  92.170 160.580  1.00  0.00           H
ATOM     67  CZ  TYR A  18      91.930  92.920 159.370  1.00  0.00           C
ATOM     68  OH  TYR A  18      91.750  92.030 158.290  1.00  0.00           O
ATOM     69  HH  TYR A  18      92.290  92.410 157.580  1.00  0.00           H
ATOM     70  CD2 TYR A  18      93.090  94.850 160.330  1.00  0.00           C
ATOM     71  HD2 TYR A  18      93.830  95.620 160.200  1.00  0.00           H
ATOM     72  CE2 TYR A  18      92.940  93.930 159.300  1.00  0.00           C
ATOM     73  HE2 TYR A  18      93.530  94.000 158.400  1.00  0.00           H
ATOM     74  C   TYR A  18      90.620  96.940 162.160  1.00  0.00           C
ATOM     75  O   TYR A  18      90.100  96.910 163.290  1.00  0.00           O
ATOM     76  N   PHE A  19      89.910  96.830 161.030  1.00  0.00           N
ATOM     77  HN  PHE A  19      90.370  97.020 160.170  1.00  0.00           H
ATOM     78  CA  PHE A  19      88.450  96.580 160.980  1.00  0.00           C
ATOM     79  HA  PHE A  19      88.070  96.510 161.990  1.00  0.00           H
ATOM     80  CB  PHE A  19      87.760  97.640 160.060  1.00  0.00           C
ATOM     81  HB1 PHE A  19      88.240  97.720 159.060  1.00  0.00           H
ATOM     82  HB2 PHE A  19      86.730  97.460 159.680  1.00  0.00           H
ATOM     83  CG  PHE A  19      87.720  98.970 160.730  1.00  0.00           C
ATOM     84  CD1 PHE A  19      86.540  99.590 161.260  1.00  0.00           C
ATOM     85  HD1 PHE A  19      85.630  99.010 161.220  1.00  0.00           H
ATOM     86  CE1 PHE A  19      86.590 100.780 162.040  1.00  0.00           C
ATOM     87  HE1 PHE A  19      85.730 101.120 162.600  1.00  0.00           H
ATOM     88  CZ  PHE A  19      87.830 101.340 162.250  1.00  0.00           C
ATOM     89  HZ  PHE A  19      88.000 102.220 162.840  1.00  0.00           H
ATOM     90  CD2 PHE A  19      88.930  99.740 160.810  1.00  0.00           C
ATOM     91  HD2 PHE A  19      89.820  99.300 160.400  1.00  0.00           H
ATOM     92  CE2 PHE A  19      88.980 100.840 161.590  1.00  0.00           C
ATOM     93  HE2 PHE A  19      89.920 101.340 161.750  1.00  0.00           H
ATOM     94  C   PHE A  19      88.190  95.220 160.440  1.00  0.00           C
ATOM     95  O   PHE A  19      88.730  94.870 159.390  1.00  0.00           O
ATOM     96  N   SER A  20      87.440  94.340 161.110  1.00  0.00           N
ATOM     97  HN  SER A  20      86.990  94.640 161.950  1.00  0.00           H
ATOM     98  CA  SER A  20      87.460  92.890 160.820  1.00  0.00           C
ATOM     99  HA  SER A  20      88.310  92.550 160.260  1.00  0.00           H
ATOM    100  CB  SER A  20      87.330  92.020 162.170  1.00  0.00           C
ATOM    101  HB1 SER A  20      88.270  92.300 162.690  1.00  0.00           H
ATOM    102  HB2 SER A  20      87.320  90.950 161.900  1.00  0.00           H
ATOM    103  OG  SER A  20      86.050  92.240 162.830  1.00  0.00           O
ATOM    104  HG1 SER A  20      85.930  93.190 162.880  1.00  0.00           H
ATOM    105  C   SER A  20      86.260  92.500 160.000  1.00  0.00           C
ATOM    106  O   SER A  20      86.210  91.420 159.450  1.00  0.00           O
ATOM    107  N   GLY A  21      85.340  93.540 159.780  1.00  0.00           N
ATOM    108  HN  GLY A  21      85.610  94.400 160.200  1.00  0.00           H
ATOM    109  CA  GLY A  21      84.090  93.410 159.070  1.00  0.00           C
ATOM    110  HA1 GLY A  21      84.310  93.270 158.020  1.00  0.00           H
ATOM    111  HA2 GLY A  21      83.720  94.420 159.150  1.00  0.00           H
ATOM    112  C   GLY A  21      82.910  92.690 159.610  1.00  0.00           C
ATOM    113  O   GLY A  21      82.090  92.200 158.790  1.00  0.00           O
ATOM    114  N   ARG A  22      82.850  92.510 160.960  1.00  0.00           N
ATOM    115  HN  ARG A  22      83.590  92.810 161.560  1.00  0.00           H
ATOM    116  CA  ARG A  22      81.770  91.830 161.580  1.00  0.00           C
ATOM    117  HA  ARG A  22      80.970  91.570 160.900  1.00  0.00           H
ATOM    118  CB  ARG A  22      82.180  90.520 162.320  1.00  0.00           C
ATOM    119  HB1 ARG A  22      83.120  90.730 162.890  1.00  0.00           H
ATOM    120  HB2 ARG A  22      81.400  90.090 162.990  1.00  0.00           H
ATOM    121  CG  ARG A  22      82.770  89.450 161.400  1.00  0.00           C
ATOM    122  HG1 ARG A  22      83.150  88.650 162.070  1.00  0.00           H
ATOM    123  HG2 ARG A  22      83.640  89.970 160.960  1.00  0.00           H
ATOM    124  CD  ARG A  22      81.770  88.760 160.500  1.00  0.00           C
ATOM    125  HD1 ARG A  22      81.510  89.550 159.760  1.00  0.00           H
ATOM    126  HD2 ARG A  22      80.860  88.460 161.050  1.00  0.00           H
ATOM    127  NE  ARG A  22      82.510  87.640 159.750  1.00  0.00           N
ATOM    128  HE  ARG A  22      83.060  86.990 160.280  1.00  0.00           H
ATOM    129  CZ  ARG A  22      82.220  87.150 158.550  1.00  0.00           C
ATOM    130  NH1 ARG A  22      81.390  87.680 157.730  1.00  0.00           N
ATOM    131 HH11 ARG A  22      81.510  87.340 156.800  1.00  0.00           H
ATOM    132 HH12 ARG A  22      80.710  88.320 158.090  1.00  0.00           H
ATOM    133  NH2 ARG A  22      82.900  86.090 158.210  1.00  0.00           N
ATOM    134 HH21 ARG A  22      82.710  85.810 157.270  1.00  0.00           H
ATOM    135 HH22 ARG A  22      83.470  85.510 158.790  1.00  0.00           H
ATOM    136  C   ARG A  22      81.010  92.710 162.580  1.00  0.00           C
ATOM    137  O   ARG A  22      80.130  92.330 163.340  1.00  0.00           O
ATOM    138  N   GLY A  23      81.220  94.000 162.530  1.00  0.00           N
ATOM    139  HN  GLY A  23      81.810  94.360 161.810  1.00  0.00           H
ATOM    140  CA  GLY A  23      80.290  94.950 163.230  1.00  0.00           C
ATOM    141  HA1 GLY A  23      79.720  94.410 163.970  1.00  0.00           H
ATOM    142  HA2 GLY A  23      79.600  95.410 162.530  1.00  0.00           H
ATOM    143  C   GLY A  23      80.990  96.170 163.930  1.00  0.00           C
ATOM    144  O   GLY A  23      80.310  97.050 164.430  1.00  0.00           O
ATOM    145  N   GLU A  24      82.300  96.210 164.170  1.00  0.00           N
ATOM    146  HN  GLU A  24      82.900  95.540 163.740  1.00  0.00           H
ATOM    147  CA  GLU A  24      82.970  97.360 164.720  1.00  0.00           C
ATOM    148  HA  GLU A  24      82.600  97.600 165.700  1.00  0.00           H
ATOM    149  CB  GLU A  24      84.510  97.090 164.880  1.00  0.00           C
ATOM    150  HB1 GLU A  24      85.260  97.340 164.100  1.00  0.00           H
ATOM    151  HB2 GLU A  24      84.750  97.780 165.720  1.00  0.00           H
ATOM    152  CG  GLU A  24      84.820  95.620 165.330  1.00  0.00           C
ATOM    153  HG1 GLU A  24      84.030  95.080 165.900  1.00  0.00           H
ATOM    154  HG2 GLU A  24      85.720  95.650 165.980  1.00  0.00           H
ATOM    155  CD  GLU A  24      85.130  94.850 164.050  1.00  0.00           C
ATOM    156  OE1 GLU A  24      84.180  94.340 163.460  1.00  0.00           O
ATOM    157  OE2 GLU A  24      86.270  94.760 163.630  1.00  0.00           O
ATOM    158  C   GLU A  24      82.980  98.600 163.850  1.00  0.00           C
ATOM    159  O   GLU A  24      83.450  98.630 162.710  1.00  0.00           O
ATOM    160  N   GLN A  25      82.470  99.690 164.390  1.00  0.00           N
ATOM    161  HN  GLN A  25      82.160  99.590 165.330  1.00  0.00           H
ATOM    162  CA  GLN A  25      82.440 101.020 163.730  1.00  0.00           C
ATOM    163  HA  GLN A  25      83.300 101.060 163.080  1.00  0.00           H
ATOM    164  CB  GLN A  25      81.090 101.300 162.970  1.00  0.00           C
ATOM    165  HB1 GLN A  25      80.280 101.270 163.730  1.00  0.00           H
ATOM    166  HB2 GLN A  25      81.150 102.320 162.520  1.00  0.00           H
ATOM    167  CG  GLN A  25      80.770 100.300 161.870  1.00  0.00           C
ATOM    168  HG1 GLN A  25      80.960  99.250 162.200  1.00  0.00           H
ATOM    169  HG2 GLN A  25      81.500 100.530 161.070  1.00  0.00           H
ATOM    170  CD  GLN A  25      79.270 100.380 161.440  1.00  0.00           C
ATOM    171  OE1 GLN A  25      78.610  99.430 161.530  1.00  0.00           O
ATOM    172  NE2 GLN A  25      78.730 101.480 160.920  1.00  0.00           N
ATOM    173 HE21 GLN A  25      79.340 102.250 160.720  1.00  0.00           H
ATOM    174 HE22 GLN A  25      77.800 101.340 160.580  1.00  0.00           H
ATOM    175  C   GLN A  25      82.700 102.080 164.790  1.00  0.00           C
ATOM    176  O   GLN A  25      82.480 101.850 166.000  1.00  0.00           O
ATOM    177  N   LEU A  26      83.070 103.350 164.380  1.00  0.00           N
ATOM    178  HN  LEU A  26      83.270 103.540 163.420  1.00  0.00           H
ATOM    179  CA  LEU A  26      83.440 104.440 165.290  1.00  0.00           C
ATOM    180  HA  LEU A  26      83.030 104.200 166.260  1.00  0.00           H
ATOM    181  CB  LEU A  26      85.000 104.840 165.360  1.00  0.00           C
ATOM    182  HB1 LEU A  26      85.390 105.120 164.360  1.00  0.00           H
ATOM    183  HB2 LEU A  26      85.140 105.710 166.040  1.00  0.00           H
ATOM    184  CG  LEU A  26      85.830 103.690 165.970  1.00  0.00           C
ATOM    185  HG  LEU A  26      85.740 102.760 165.370  1.00  0.00           H
ATOM    186  CD1 LEU A  26      87.260 104.140 165.970  1.00  0.00           C
ATOM    187 HD11 LEU A  26      88.030 103.420 166.320  1.00  0.00           H
ATOM    188 HD12 LEU A  26      87.570 104.540 164.990  1.00  0.00           H
ATOM    189 HD13 LEU A  26      87.430 104.980 166.670  1.00  0.00           H
ATOM    190  CD2 LEU A  26      85.410 103.360 167.430  1.00  0.00           C
ATOM    191 HD21 LEU A  26      86.200 102.700 167.850  1.00  0.00           H
ATOM    192 HD22 LEU A  26      85.100 104.230 168.050  1.00  0.00           H
ATOM    193 HD23 LEU A  26      84.600 102.610 167.340  1.00  0.00           H
ATOM    194  C   LEU A  26      82.610 105.600 164.780  1.00  0.00           C
ATOM    195  O   LEU A  26      82.390 105.660 163.570  1.00  0.00           O
ATOM    196  N   ARG A  27      82.040 106.480 165.620  1.00  0.00           N
ATOM    197  HN  ARG A  27      82.140 106.350 166.610  1.00  0.00           H
ATOM    198  CA  ARG A  27      81.280 107.680 165.350  1.00  0.00           C
ATOM    199  HA  ARG A  27      81.430 107.870 164.300  1.00  0.00           H
ATOM    200  CB  ARG A  27      79.810 107.490 165.910  1.00  0.00           C
ATOM    201  HB1 ARG A  27      79.360 106.710 165.260  1.00  0.00           H
ATOM    202  HB2 ARG A  27      79.670 107.050 166.920  1.00  0.00           H
ATOM    203  CG  ARG A  27      78.900 108.780 165.850  1.00  0.00           C
ATOM    204  HG1 ARG A  27      79.110 109.200 164.850  1.00  0.00           H
ATOM    205  HG2 ARG A  27      79.300 109.430 166.660  1.00  0.00           H
ATOM    206  CD  ARG A  27      77.560 108.420 166.360  1.00  0.00           C
ATOM    207  HD1 ARG A  27      77.550 107.920 167.350  1.00  0.00           H
ATOM    208  HD2 ARG A  27      77.100 107.720 165.630  1.00  0.00           H
ATOM    209  NE  ARG A  27      76.780 109.690 166.410  1.00  0.00           N
ATOM    210  HE  ARG A  27      77.240 110.490 166.020  1.00  0.00           H
ATOM    211  CZ  ARG A  27      75.580 109.940 166.890  1.00  0.00           C
ATOM    212  NH1 ARG A  27      74.880 108.920 167.260  1.00  0.00           N
ATOM    213 HH11 ARG A  27      73.980 109.210 167.580  1.00  0.00           H
ATOM    214 HH12 ARG A  27      75.300 108.010 167.330  1.00  0.00           H
ATOM    215  NH2 ARG A  27      75.070 111.120 166.960  1.00  0.00           N
ATOM    216 HH21 ARG A  27      74.140 111.200 167.320  1.00  0.00           H
ATOM    217 HH22 ARG A  27      75.500 111.930 166.580  1.00  0.00           H
ATOM    218  C   ARG A  27      81.870 108.880 166.080  1.00  0.00           C
ATOM    219  O   ARG A  27      82.080 108.890 167.300  1.00  0.00           O
ATOM    220  N   LEU A  28      82.200 109.920 165.280  1.00  0.00           N
ATOM    221  HN  LEU A  28      81.910 109.970 164.330  1.00  0.00           H
ATOM    222  CA  LEU A  28      82.830 111.080 165.810  1.00  0.00           C
ATOM    223  HA  LEU A  28      83.690 110.650 166.310  1.00  0.00           H
ATOM    224  CB  LEU A  28      83.330 112.090 164.680  1.00  0.00           C
ATOM    225  HB1 LEU A  28      83.570 111.450 163.810  1.00  0.00           H
ATOM    226  HB2 LEU A  28      82.510 112.710 164.270  1.00  0.00           H
ATOM    227  CG  LEU A  28      84.490 113.110 164.950  1.00  0.00           C
ATOM    228  HG  LEU A  28      84.080 113.670 165.820  1.00  0.00           H
ATOM    229  CD1 LEU A  28      85.770 112.390 165.300  1.00  0.00           C
ATOM    230 HD11 LEU A  28      86.020 111.680 164.480  1.00  0.00           H
ATOM    231 HD12 LEU A  28      86.640 113.030 165.560  1.00  0.00           H
ATOM    232 HD13 LEU A  28      85.590 111.700 166.140  1.00  0.00           H
ATOM    233  CD2 LEU A  28      84.580 114.160 163.770  1.00  0.00           C
ATOM    234 HD21 LEU A  28      85.450 114.850 163.760  1.00  0.00           H
ATOM    235 HD22 LEU A  28      84.660 113.490 162.890  1.00  0.00           H
ATOM    236 HD23 LEU A  28      83.700 114.840 163.680  1.00  0.00           H
ATOM    237  C   LEU A  28      82.040 111.960 166.790  1.00  0.00           C
ATOM    238  O   LEU A  28      80.800 112.230 166.720  1.00  0.00           O
ATOM    239  N   ARG A  29      82.800 112.390 167.810  1.00  0.00           N
ATOM    240  HN  ARG A  29      83.740 112.080 167.940  1.00  0.00           H
ATOM    241  CA  ARG A  29      82.210 113.340 168.750  1.00  0.00           C
ATOM    242  HA  ARG A  29      81.230 113.000 169.050  1.00  0.00           H
ATOM    243  CB  ARG A  29      83.160 113.510 170.030  1.00  0.00           C
ATOM    244  HB1 ARG A  29      84.140 113.810 169.590  1.00  0.00           H
ATOM    245  HB2 ARG A  29      82.830 114.410 170.600  1.00  0.00           H
ATOM    246  CG  ARG A  29      83.270 112.300 170.950  1.00  0.00           C
ATOM    247  HG1 ARG A  29      84.230 112.420 171.500  1.00  0.00           H
ATOM    248  HG2 ARG A  29      83.390 111.380 170.330  1.00  0.00           H
ATOM    249  CD  ARG A  29      82.120 112.010 171.840  1.00  0.00           C
ATOM    250  HD1 ARG A  29      81.210 111.900 171.220  1.00  0.00           H
ATOM    251  HD2 ARG A  29      81.910 112.870 172.510  1.00  0.00           H
ATOM    252  NE  ARG A  29      82.510 110.860 172.670  1.00  0.00           N
ATOM    253  HE  ARG A  29      83.470 110.620 172.590  1.00  0.00           H
ATOM    254  CZ  ARG A  29      82.010 110.630 173.900  1.00  0.00           C
ATOM    255  NH1 ARG A  29      80.850 111.140 174.260  1.00  0.00           N
ATOM    256 HH11 ARG A  29      80.420 110.900 175.130  1.00  0.00           H
ATOM    257 HH12 ARG A  29      80.380 111.710 173.590  1.00  0.00           H
ATOM    258  NH2 ARG A  29      82.680 109.880 174.670  1.00  0.00           N
ATOM    259 HH21 ARG A  29      82.310 109.530 175.540  1.00  0.00           H
ATOM    260 HH22 ARG A  29      83.260 109.250 174.170  1.00  0.00           H
ATOM    261  C   ARG A  29      81.820 114.640 168.170  1.00  0.00           C
ATOM    262  O   ARG A  29      82.360 114.990 167.150  1.00  0.00           O
ATOM    263  N   ALA A  30      80.820 115.320 168.730  1.00  0.00           N
ATOM    264  HN  ALA A  30      80.480 115.050 169.630  1.00  0.00           H
ATOM    265  CA  ALA A  30      80.040 116.350 168.050  1.00  0.00           C
ATOM    266  HA  ALA A  30      80.010 116.200 166.980  1.00  0.00           H
ATOM    267  CB  ALA A  30      78.570 116.360 168.510  1.00  0.00           C
ATOM    268  HB1 ALA A  30      78.480 116.770 169.540  1.00  0.00           H
ATOM    269  HB2 ALA A  30      78.000 117.020 167.830  1.00  0.00           H
ATOM    270  HB3 ALA A  30      78.160 115.330 168.480  1.00  0.00           H
ATOM    271  C   ALA A  30      80.720 117.730 168.350  1.00  0.00           C
ATOM    272  O   ALA A  30      80.270 118.830 167.920  1.00  0.00           O
ATOM    273  N   ASP A  31      81.750 117.740 169.180  1.00  0.00           N
ATOM    274  HN  ASP A  31      82.150 116.940 169.630  1.00  0.00           H
ATOM    275  CA  ASP A  31      82.560 118.940 169.500  1.00  0.00           C
ATOM    276  HA  ASP A  31      82.000 119.820 169.780  1.00  0.00           H
ATOM    277  CB  ASP A  31      83.670 118.460 170.540  1.00  0.00           C
ATOM    278  HB1 ASP A  31      84.080 117.520 170.110  1.00  0.00           H
ATOM    279  HB2 ASP A  31      84.480 119.220 170.540  1.00  0.00           H
ATOM    280  CG  ASP A  31      83.090 118.300 171.930  1.00  0.00           C
ATOM    281  OD1 ASP A  31      81.890 118.570 172.100  1.00  0.00           O
ATOM    282  OD2 ASP A  31      83.810 117.970 172.880  1.00  0.00           O
ATOM    283  C   ASP A  31      83.200 119.530 168.240  1.00  0.00           C
ATOM    284  O   ASP A  31      83.010 120.730 167.950  1.00  0.00           O
ATOM    285  N   LEU A  32      83.890 118.620 167.420  1.00  0.00           N
ATOM    286  HN  LEU A  32      84.130 117.670 167.580  1.00  0.00           H
ATOM    287  CA  LEU A  32      84.350 118.950 166.060  1.00  0.00           C
ATOM    288  HA  LEU A  32      85.120 119.710 166.140  1.00  0.00           H
ATOM    289  CB  LEU A  32      85.050 117.780 165.370  1.00  0.00           C
ATOM    290  HB1 LEU A  32      84.460 116.850 165.430  1.00  0.00           H
ATOM    291  HB2 LEU A  32      85.350 118.110 164.350  1.00  0.00           H
ATOM    292  CG  LEU A  32      86.370 117.310 166.040  1.00  0.00           C
ATOM    293  HG  LEU A  32      86.890 116.740 165.240  1.00  0.00           H
ATOM    294  CD1 LEU A  32      87.310 118.540 166.300  1.00  0.00           C
ATOM    295 HD11 LEU A  32      88.250 118.090 166.670  1.00  0.00           H
ATOM    296 HD12 LEU A  32      87.500 119.130 165.380  1.00  0.00           H
ATOM    297 HD13 LEU A  32      86.940 119.220 167.100  1.00  0.00           H
ATOM    298  CD2 LEU A  32      86.280 116.370 167.240  1.00  0.00           C
ATOM    299 HD21 LEU A  32      87.270 116.000 167.550  1.00  0.00           H
ATOM    300 HD22 LEU A  32      85.860 116.820 168.170  1.00  0.00           H
ATOM    301 HD23 LEU A  32      85.640 115.480 167.050  1.00  0.00           H
ATOM    302  C   LEU A  32      83.330 119.480 165.070  1.00  0.00           C
ATOM    303  O   LEU A  32      82.410 118.810 164.660  1.00  0.00           O
ATOM    304  N   GLU A  33      83.530 120.750 164.690  1.00  0.00           N
ATOM    305  HN  GLU A  33      84.180 121.370 165.110  1.00  0.00           H
ATOM    306  CA  GLU A  33      82.680 121.330 163.680  1.00  0.00           C
ATOM    307  HA  GLU A  33      81.690 121.020 163.970  1.00  0.00           H
ATOM    308  CB  GLU A  33      82.520 122.830 163.730  1.00  0.00           C
ATOM    309  HB1 GLU A  33      82.030 123.140 164.680  1.00  0.00           H
ATOM    310  HB2 GLU A  33      83.370 123.540 163.680  1.00  0.00           H
ATOM    311  CG  GLU A  33      81.460 123.400 162.680  1.00  0.00           C
ATOM    312  HG1 GLU A  33      80.510 122.840 162.660  1.00  0.00           H
ATOM    313  HG2 GLU A  33      81.930 123.210 161.700  1.00  0.00           H
ATOM    314  CD  GLU A  33      81.140 124.880 162.790  1.00  0.00           C
ATOM    315  OE1 GLU A  33      80.000 125.300 162.940  1.00  0.00           O
ATOM    316  OE2 GLU A  33      82.130 125.680 162.720  1.00  0.00           O
ATOM    317  C   GLU A  33      82.950 120.950 162.180  1.00  0.00           C
ATOM    318  O   GLU A  33      83.960 121.280 161.580  1.00  0.00           O
ATOM    319  N   LEU A  34      82.000 120.330 161.500  1.00  0.00           N
ATOM    320  HN  LEU A  34      81.050 120.200 161.790  1.00  0.00           H
ATOM    321  CA  LEU A  34      82.370 119.640 160.160  1.00  0.00           C
ATOM    322  HA  LEU A  34      83.410 119.380 160.340  1.00  0.00           H
ATOM    323  CB  LEU A  34      81.510 118.390 160.050  1.00  0.00           C
ATOM    324  HB1 LEU A  34      80.520 118.760 160.410  1.00  0.00           H
ATOM    325  HB2 LEU A  34      81.370 118.010 159.020  1.00  0.00           H
ATOM    326  CG  LEU A  34      81.990 117.250 161.030  1.00  0.00           C
ATOM    327  HG  LEU A  34      82.070 117.700 162.040  1.00  0.00           H
ATOM    328  CD1 LEU A  34      80.950 116.060 161.100  1.00  0.00           C
ATOM    329 HD11 LEU A  34      80.700 115.730 160.070  1.00  0.00           H
ATOM    330 HD12 LEU A  34      81.300 115.300 161.830  1.00  0.00           H
ATOM    331 HD13 LEU A  34      79.980 116.470 161.450  1.00  0.00           H
ATOM    332  CD2 LEU A  34      83.320 116.610 160.590  1.00  0.00           C
ATOM    333 HD21 LEU A  34      84.180 117.300 160.740  1.00  0.00           H
ATOM    334 HD22 LEU A  34      83.450 115.670 161.170  1.00  0.00           H
ATOM    335 HD23 LEU A  34      83.250 116.300 159.520  1.00  0.00           H
ATOM    336  C   LEU A  34      82.240 120.580 158.970  1.00  0.00           C
ATOM    337  O   LEU A  34      81.490 121.560 159.090  1.00  0.00           O
ATOM    338  N   PRO A  35      83.040 120.470 157.900  1.00  0.00           N
ATOM    339  CD  PRO A  35      83.850 119.280 157.660  1.00  0.00           C
ATOM    340  HD1 PRO A  35      83.250 118.670 156.960  1.00  0.00           H
ATOM    341  HD2 PRO A  35      84.290 118.760 158.540  1.00  0.00           H
ATOM    342  CA  PRO A  35      83.150 121.430 156.850  1.00  0.00           C
ATOM    343  HA  PRO A  35      83.460 122.350 157.320  1.00  0.00           H
ATOM    344  CB  PRO A  35      84.290 120.800 155.870  1.00  0.00           C
ATOM    345  HB1 PRO A  35      83.690 120.400 155.020  1.00  0.00           H
ATOM    346  HB2 PRO A  35      84.960 121.630 155.580  1.00  0.00           H
ATOM    347  CG  PRO A  35      84.980 119.800 156.840  1.00  0.00           C
ATOM    348  HG1 PRO A  35      85.790 120.300 157.400  1.00  0.00           H
ATOM    349  HG2 PRO A  35      85.390 119.080 156.100  1.00  0.00           H
ATOM    350  C   PRO A  35      81.810 121.690 156.080  1.00  0.00           C
ATOM    351  O   PRO A  35      81.220 120.730 155.540  1.00  0.00           O
ATOM    352  N   ARG A  36      81.430 122.910 155.880  1.00  0.00           N
ATOM    353  HN  ARG A  36      82.040 123.650 156.150  1.00  0.00           H
ATOM    354  CA  ARG A  36      80.280 123.340 155.090  1.00  0.00           C
ATOM    355  HA  ARG A  36      79.610 122.490 155.110  1.00  0.00           H
ATOM    356  CB  ARG A  36      79.600 124.480 155.900  1.00  0.00           C
ATOM    357  HB1 ARG A  36      78.580 124.570 155.470  1.00  0.00           H
ATOM    358  HB2 ARG A  36      79.420 124.070 156.910  1.00  0.00           H
ATOM    359  CG  ARG A  36      80.260 125.840 155.910  1.00  0.00           C
ATOM    360  HG1 ARG A  36      80.270 126.200 154.860  1.00  0.00           H
ATOM    361  HG2 ARG A  36      81.290 125.720 156.320  1.00  0.00           H
ATOM    362  CD  ARG A  36      79.550 126.960 156.700  1.00  0.00           C
ATOM    363  HD1 ARG A  36      78.490 127.170 156.420  1.00  0.00           H
ATOM    364  HD2 ARG A  36      80.090 127.920 156.570  1.00  0.00           H
ATOM    365  NE  ARG A  36      79.680 126.600 158.150  1.00  0.00           N
ATOM    366  HE  ARG A  36      80.140 125.750 158.410  1.00  0.00           H
ATOM    367  CZ  ARG A  36      78.980 127.220 159.110  1.00  0.00           C
ATOM    368  NH1 ARG A  36      78.300 128.350 159.040  1.00  0.00           N
ATOM    369 HH11 ARG A  36      78.030 128.660 158.130  1.00  0.00           H
ATOM    370 HH12 ARG A  36      78.080 128.780 159.910  1.00  0.00           H
ATOM    371  NH2 ARG A  36      79.270 126.670 160.270  1.00  0.00           N
ATOM    372 HH21 ARG A  36      78.700 126.900 161.050  1.00  0.00           H
ATOM    373 HH22 ARG A  36      79.560 125.720 160.210  1.00  0.00           H
ATOM    374  C   ARG A  36      80.490 123.780 153.650  1.00  0.00           C
ATOM    375  O   ARG A  36      79.510 124.120 152.950  1.00  0.00           O
ATOM    376  N   ASP A  37      81.740 123.910 153.130  1.00  0.00           N
ATOM    377  HN  ASP A  37      82.590 123.580 153.550  1.00  0.00           H
ATOM    378  CA  ASP A  37      81.880 124.420 151.720  1.00  0.00           C
ATOM    379  HA  ASP A  37      81.000 124.280 151.110  1.00  0.00           H
ATOM    380  CB  ASP A  37      82.230 125.970 151.570  1.00  0.00           C
ATOM    381  HB1 ASP A  37      82.120 126.190 150.480  1.00  0.00           H
ATOM    382  HB2 ASP A  37      81.340 126.430 152.040  1.00  0.00           H
ATOM    383  CG  ASP A  37      83.360 126.560 152.340  1.00  0.00           C
ATOM    384  OD1 ASP A  37      83.660 127.820 152.160  1.00  0.00           O
ATOM    385  OD2 ASP A  37      83.990 125.800 153.170  1.00  0.00           O
ATOM    386  C   ASP A  37      82.780 123.470 151.060  1.00  0.00           C
ATOM    387  O   ASP A  37      82.300 122.760 150.160  1.00  0.00           O
ATOM    388  N   ALA A  38      84.040 123.410 151.500  1.00  0.00           N
ATOM    389  HN  ALA A  38      84.290 124.130 152.140  1.00  0.00           H
ATOM    390  CA  ALA A  38      85.090 122.550 150.920  1.00  0.00           C
ATOM    391  HA  ALA A  38      84.650 121.870 150.210  1.00  0.00           H
ATOM    392  CB  ALA A  38      86.020 123.560 150.220  1.00  0.00           C
ATOM    393  HB1 ALA A  38      86.860 122.990 149.770  1.00  0.00           H
ATOM    394  HB2 ALA A  38      85.580 124.170 149.410  1.00  0.00           H
ATOM    395  HB3 ALA A  38      86.320 124.290 151.000  1.00  0.00           H
ATOM    396  C   ALA A  38      85.770 121.690 151.980  1.00  0.00           C
ATOM    397  O   ALA A  38      85.910 122.090 153.130  1.00  0.00           O
ATOM    398  N   PHE A  39      86.360 120.600 151.520  1.00  0.00           N
ATOM    399  HN  PHE A  39      86.500 120.480 150.540  1.00  0.00           H
ATOM    400  CA  PHE A  39      87.010 119.690 152.400  1.00  0.00           C
ATOM    401  HA  PHE A  39      87.490 120.350 153.130  1.00  0.00           H
ATOM    402  CB  PHE A  39      86.070 118.710 153.130  1.00  0.00           C
ATOM    403  HB1 PHE A  39      86.580 118.290 154.020  1.00  0.00           H
ATOM    404  HB2 PHE A  39      85.210 119.290 153.510  1.00  0.00           H
ATOM    405  CG  PHE A  39      85.500 117.490 152.370  1.00  0.00           C
ATOM    406  CD1 PHE A  39      84.610 117.630 151.330  1.00  0.00           C
ATOM    407  HD1 PHE A  39      84.410 118.620 150.940  1.00  0.00           H
ATOM    408  CE1 PHE A  39      84.060 116.560 150.630  1.00  0.00           C
ATOM    409  HE1 PHE A  39      83.430 116.910 149.820  1.00  0.00           H
ATOM    410  CZ  PHE A  39      84.340 115.280 151.000  1.00  0.00           C
ATOM    411  HZ  PHE A  39      83.920 114.440 150.450  1.00  0.00           H
ATOM    412  CD2 PHE A  39      85.770 116.160 152.710  1.00  0.00           C
ATOM    413  HD2 PHE A  39      86.270 116.080 153.670  1.00  0.00           H
ATOM    414  CE2 PHE A  39      85.190 115.020 152.130  1.00  0.00           C
ATOM    415  HE2 PHE A  39      85.240 113.990 152.470  1.00  0.00           H
ATOM    416  C   PHE A  39      88.160 118.850 151.740  1.00  0.00           C
ATOM    417  O   PHE A  39      88.160 118.640 150.560  1.00  0.00           O
ATOM    418  N   THR A  40      89.180 118.440 152.540  1.00  0.00           N
ATOM    419  HN  THR A  40      89.310 118.830 153.450  1.00  0.00           H
ATOM    420  CA  THR A  40      90.150 117.470 152.160  1.00  0.00           C
ATOM    421  HA  THR A  40      89.770 117.020 151.260  1.00  0.00           H
ATOM    422  CB  THR A  40      91.540 118.020 151.920  1.00  0.00           C
ATOM    423  HB  THR A  40      91.970 118.440 152.860  1.00  0.00           H
ATOM    424  OG1 THR A  40      91.520 119.030 150.970  1.00  0.00           O
ATOM    425  HG1 THR A  40      91.010 119.740 151.360  1.00  0.00           H
ATOM    426  CG2 THR A  40      92.490 116.860 151.450  1.00  0.00           C
ATOM    427 HG21 THR A  40      91.920 116.250 150.720  1.00  0.00           H
ATOM    428 HG22 THR A  40      93.430 117.250 151.010  1.00  0.00           H
ATOM    429 HG23 THR A  40      92.730 116.250 152.350  1.00  0.00           H
ATOM    430  C   THR A  40      90.130 116.400 153.140  1.00  0.00           C
ATOM    431  O   THR A  40      90.180 116.600 154.310  1.00  0.00           O
ATOM    432  N   LEU A  41      90.080 115.180 152.620  1.00  0.00           N
ATOM    433  HN  LEU A  41      89.860 115.180 151.650  1.00  0.00           H
ATOM    434  CA  LEU A  41      89.960 113.880 153.360  1.00  0.00           C
ATOM    435  HA  LEU A  41      90.090 114.090 154.410  1.00  0.00           H
ATOM    436  CB  LEU A  41      88.450 113.320 153.240  1.00  0.00           C
ATOM    437  HB1 LEU A  41      87.780 113.860 153.940  1.00  0.00           H
ATOM    438  HB2 LEU A  41      88.210 113.640 152.200  1.00  0.00           H
ATOM    439  CG  LEU A  41      88.300 111.820 153.510  1.00  0.00           C
ATOM    440  HG  LEU A  41      88.880 111.130 152.860  1.00  0.00           H
ATOM    441  CD1 LEU A  41      88.700 111.400 154.930  1.00  0.00           C
ATOM    442 HD11 LEU A  41      88.660 110.300 155.080  1.00  0.00           H
ATOM    443 HD12 LEU A  41      89.760 111.620 155.200  1.00  0.00           H
ATOM    444 HD13 LEU A  41      88.060 111.950 155.650  1.00  0.00           H
ATOM    445  CD2 LEU A  41      86.900 111.480 153.220  1.00  0.00           C
ATOM    446 HD21 LEU A  41      86.520 111.970 152.300  1.00  0.00           H
ATOM    447 HD22 LEU A  41      86.780 110.380 153.230  1.00  0.00           H
ATOM    448 HD23 LEU A  41      86.280 111.860 154.060  1.00  0.00           H
ATOM    449  C   LEU A  41      90.990 112.900 152.910  1.00  0.00           C
ATOM    450  O   LEU A  41      91.180 112.700 151.710  1.00  0.00           O
ATOM    451  N   GLN A  42      91.820 112.280 153.790  1.00  0.00           N
ATOM    452  HN  GLN A  42      91.790 112.380 154.780  1.00  0.00           H
ATOM    453  CA  GLN A  42      93.040 111.520 153.410  1.00  0.00           C
ATOM    454  HA  GLN A  42      93.040 111.050 152.450  1.00  0.00           H
ATOM    455  CB  GLN A  42      94.340 112.360 153.590  1.00  0.00           C
ATOM    456  HB1 GLN A  42      94.700 112.420 154.640  1.00  0.00           H
ATOM    457  HB2 GLN A  42      95.150 111.860 153.010  1.00  0.00           H
ATOM    458  CG  GLN A  42      94.160 113.800 153.080  1.00  0.00           C
ATOM    459  HG1 GLN A  42      93.320 114.370 153.540  1.00  0.00           H
ATOM    460  HG2 GLN A  42      94.020 113.680 151.980  1.00  0.00           H
ATOM    461  CD  GLN A  42      95.400 114.660 153.160  1.00  0.00           C
ATOM    462  OE1 GLN A  42      95.880 115.020 152.070  1.00  0.00           O
ATOM    463  NE2 GLN A  42      95.860 115.110 154.340  1.00  0.00           N
ATOM    464 HE21 GLN A  42      95.510 114.650 155.160  1.00  0.00           H
ATOM    465 HE22 GLN A  42      96.810 115.430 154.330  1.00  0.00           H
ATOM    466  C   GLN A  42      93.120 110.420 154.370  1.00  0.00           C
ATOM    467  O   GLN A  42      92.570 110.550 155.440  1.00  0.00           O
ATOM    468  N   VAL A  43      93.690 109.300 153.950  1.00  0.00           N
ATOM    469  HN  VAL A  43      94.090 109.180 153.050  1.00  0.00           H
ATOM    470  CA  VAL A  43      93.900 108.200 154.860  1.00  0.00           C
ATOM    471  HA  VAL A  43      94.200 108.660 155.790  1.00  0.00           H
ATOM    472  CB  VAL A  43      92.670 107.330 155.030  1.00  0.00           C
ATOM    473  HB  VAL A  43      91.730 107.920 155.030  1.00  0.00           H
ATOM    474  CG1 VAL A  43      92.540 106.290 153.930  1.00  0.00           C
ATOM    475 HG11 VAL A  43      91.480 105.960 154.000  1.00  0.00           H
ATOM    476 HG12 VAL A  43      92.800 106.670 152.910  1.00  0.00           H
ATOM    477 HG13 VAL A  43      93.250 105.470 154.210  1.00  0.00           H
ATOM    478  CG2 VAL A  43      92.590 106.650 156.440  1.00  0.00           C
ATOM    479 HG21 VAL A  43      91.670 106.040 156.590  1.00  0.00           H
ATOM    480 HG22 VAL A  43      93.430 105.920 156.550  1.00  0.00           H
ATOM    481 HG23 VAL A  43      92.690 107.310 157.330  1.00  0.00           H
ATOM    482  C   VAL A  43      95.040 107.370 154.260  1.00  0.00           C
ATOM    483  O   VAL A  43      95.250 107.360 153.080  1.00  0.00           O
ATOM    484  N   TRP A  44      95.730 106.490 155.010  1.00  0.00           N
ATOM    485  HN  TRP A  44      95.610 106.590 156.000  1.00  0.00           H
ATOM    486  CA  TRP A  44      96.490 105.370 154.580  1.00  0.00           C
ATOM    487  HA  TRP A  44      96.420 105.400 153.500  1.00  0.00           H
ATOM    488  CB  TRP A  44      97.930 105.200 155.110  1.00  0.00           C
ATOM    489  HB1 TRP A  44      97.830 105.180 156.220  1.00  0.00           H
ATOM    490  HB2 TRP A  44      98.390 104.250 154.750  1.00  0.00           H
ATOM    491  CG  TRP A  44      98.790 106.280 154.630  1.00  0.00           C
ATOM    492  CD1 TRP A  44      99.010 107.510 155.040  1.00  0.00           C
ATOM    493  HD1 TRP A  44      98.490 108.000 155.850  1.00  0.00           H
ATOM    494  NE1 TRP A  44     100.060 108.090 154.370  1.00  0.00           N
ATOM    495  HE1 TRP A  44     100.470 108.960 154.570  1.00  0.00           H
ATOM    496  CE2 TRP A  44     100.460 107.200 153.420  1.00  0.00           C
ATOM    497  CD2 TRP A  44      99.720 106.000 153.580  1.00  0.00           C
ATOM    498  CE3 TRP A  44      99.960 104.840 152.760  1.00  0.00           C
ATOM    499  HE3 TRP A  44      99.290 103.990 152.690  1.00  0.00           H
ATOM    500  CZ3 TRP A  44     100.950 104.920 151.820  1.00  0.00           C
ATOM    501  HZ3 TRP A  44     101.000 104.040 151.210  1.00  0.00           H
ATOM    502  CZ2 TRP A  44     101.580 107.120 152.640  1.00  0.00           C
ATOM    503  HZ2 TRP A  44     102.200 108.000 152.690  1.00  0.00           H
ATOM    504  CH2 TRP A  44     101.810 106.050 151.740  1.00  0.00           C
ATOM    505  HH2 TRP A  44     102.720 105.970 151.160  1.00  0.00           H
ATOM    506  C   TRP A  44      95.680 104.140 154.920  1.00  0.00           C
ATOM    507  O   TRP A  44      95.200 103.960 156.020  1.00  0.00           O
ATOM    508  N   LEU A  45      95.480 103.220 153.990  1.00  0.00           N
ATOM    509  HN  LEU A  45      95.990 103.320 153.140  1.00  0.00           H
ATOM    510  CA  LEU A  45      94.660 101.990 154.260  1.00  0.00           C
ATOM    511  HA  LEU A  45      94.700 101.800 155.320  1.00  0.00           H
ATOM    512  CB  LEU A  45      93.150 101.980 153.900  1.00  0.00           C
ATOM    513  HB1 LEU A  45      92.650 101.060 154.270  1.00  0.00           H
ATOM    514  HB2 LEU A  45      92.610 102.840 154.330  1.00  0.00           H
ATOM    515  CG  LEU A  45      92.820 102.000 152.410  1.00  0.00           C
ATOM    516  HG  LEU A  45      93.630 101.570 151.780  1.00  0.00           H
ATOM    517  CD1 LEU A  45      91.570 101.170 152.080  1.00  0.00           C
ATOM    518 HD11 LEU A  45      91.140 101.530 151.130  1.00  0.00           H
ATOM    519 HD12 LEU A  45      91.800 100.080 152.110  1.00  0.00           H
ATOM    520 HD13 LEU A  45      90.840 101.240 152.920  1.00  0.00           H
ATOM    521  CD2 LEU A  45      92.660 103.460 151.940  1.00  0.00           C
ATOM    522 HD21 LEU A  45      91.790 103.980 152.390  1.00  0.00           H
ATOM    523 HD22 LEU A  45      93.580 104.060 152.130  1.00  0.00           H
ATOM    524 HD23 LEU A  45      92.390 103.410 150.870  1.00  0.00           H
ATOM    525  C   LEU A  45      95.340 100.760 153.610  1.00  0.00           C
ATOM    526  O   LEU A  45      96.120 100.910 152.690  1.00  0.00           O
ATOM    527  N   ARG A  46      95.060  99.550 154.150  1.00  0.00           N
ATOM    528  HN  ARG A  46      94.470  99.400 154.950  1.00  0.00           H
ATOM    529  CA  ARG A  46      95.380  98.320 153.500  1.00  0.00           C
ATOM    530  HA  ARG A  46      95.600  98.510 152.460  1.00  0.00           H
ATOM    531  CB  ARG A  46      96.730  97.640 153.970  1.00  0.00           C
ATOM    532  HB1 ARG A  46      97.530  98.180 153.410  1.00  0.00           H
ATOM    533  HB2 ARG A  46      96.890  97.900 155.040  1.00  0.00           H
ATOM    534  CG  ARG A  46      96.850  96.160 153.840  1.00  0.00           C
ATOM    535  HG1 ARG A  46      96.700  95.800 152.790  1.00  0.00           H
ATOM    536  HG2 ARG A  46      95.990  95.770 154.430  1.00  0.00           H
ATOM    537  CD  ARG A  46      98.160  95.530 154.360  1.00  0.00           C
ATOM    538  HD1 ARG A  46      98.330  96.080 155.310  1.00  0.00           H
ATOM    539  HD2 ARG A  46      98.890  95.650 153.520  1.00  0.00           H
ATOM    540  NE  ARG A  46      97.860  94.090 154.640  1.00  0.00           N
ATOM    541  HE  ARG A  46      96.940  93.760 154.390  1.00  0.00           H
ATOM    542  CZ  ARG A  46      98.820  93.240 154.790  1.00  0.00           C
ATOM    543  NH1 ARG A  46     100.090  93.480 154.930  1.00  0.00           N
ATOM    544 HH11 ARG A  46     100.740  92.730 154.770  1.00  0.00           H
ATOM    545 HH12 ARG A  46     100.370  94.440 155.020  1.00  0.00           H
ATOM    546  NH2 ARG A  46      98.440  91.980 154.800  1.00  0.00           N
ATOM    547 HH21 ARG A  46      99.110  91.260 154.940  1.00  0.00           H
ATOM    548 HH22 ARG A  46      97.460  91.820 154.690  1.00  0.00           H
ATOM    549  C   ARG A  46      94.130  97.440 153.570  1.00  0.00           C
ATOM    550  O   ARG A  46      93.720  97.020 154.640  1.00  0.00           O
ATOM    551  N   ALA A  47      93.470  97.050 152.450  1.00  0.00           N
ATOM    552  HN  ALA A  47      93.940  97.300 151.620  1.00  0.00           H
ATOM    553  CA  ALA A  47      92.220  96.430 152.420  1.00  0.00           C
ATOM    554  HA  ALA A  47      91.760  96.540 153.390  1.00  0.00           H
ATOM    555  CB  ALA A  47      91.390  97.180 151.300  1.00  0.00           C
ATOM    556  HB1 ALA A  47      91.930  97.310 150.340  1.00  0.00           H
ATOM    557  HB2 ALA A  47      90.390  96.690 151.210  1.00  0.00           H
ATOM    558  HB3 ALA A  47      91.140  98.140 151.800  1.00  0.00           H
ATOM    559  C   ALA A  47      92.360  94.950 152.120  1.00  0.00           C
ATOM    560  O   ALA A  47      93.190  94.490 151.320  1.00  0.00           O
ATOM    561  N   GLU A  48      91.580  94.180 152.820  1.00  0.00           N
ATOM    562  HN  GLU A  48      91.050  94.430 153.630  1.00  0.00           H
ATOM    563  CA  GLU A  48      91.430  92.790 152.590  1.00  0.00           C
ATOM    564  HA  GLU A  48      92.400  92.320 152.540  1.00  0.00           H
ATOM    565  CB  GLU A  48      90.650  92.080 153.670  1.00  0.00           C
ATOM    566  HB1 GLU A  48      89.660  92.580 153.830  1.00  0.00           H
ATOM    567  HB2 GLU A  48      90.480  91.010 153.430  1.00  0.00           H
ATOM    568  CG  GLU A  48      91.340  91.990 155.070  1.00  0.00           C
ATOM    569  HG1 GLU A  48      90.850  91.250 155.740  1.00  0.00           H
ATOM    570  HG2 GLU A  48      91.250  93.000 155.520  1.00  0.00           H
ATOM    571  CD  GLU A  48      92.840  91.530 155.160  1.00  0.00           C
ATOM    572  OE1 GLU A  48      93.420  91.990 156.150  1.00  0.00           O
ATOM    573  OE2 GLU A  48      93.300  90.700 154.350  1.00  0.00           O
ATOM    574  C   GLU A  48      90.850  92.480 151.280  1.00  0.00           C
ATOM    575  O   GLU A  48      90.000  93.210 150.800  1.00  0.00           O
ATOM    576  N   GLY A  49      91.250  91.410 150.630  1.00  0.00           N
ATOM    577  HN  GLY A  49      92.020  90.920 151.040  1.00  0.00           H
ATOM    578  CA  GLY A  49      90.520  90.820 149.450  1.00  0.00           C
ATOM    579  HA1 GLY A  49      91.010  89.920 149.110  1.00  0.00           H
ATOM    580  HA2 GLY A  49      90.440  91.540 148.640  1.00  0.00           H
ATOM    581  C   GLY A  49      89.130  90.400 149.870  1.00  0.00           C
ATOM    582  O   GLY A  49      89.010  89.720 150.890  1.00  0.00           O
ATOM    583  N   GLY A  50      88.080  90.950 149.270  1.00  0.00           N
ATOM    584  HN  GLY A  50      88.230  91.570 148.500  1.00  0.00           H
ATOM    585  CA  GLY A  50      86.700  90.570 149.550  1.00  0.00           C
ATOM    586  HA1 GLY A  50      86.650  89.640 150.110  1.00  0.00           H
ATOM    587  HA2 GLY A  50      86.220  90.570 148.580  1.00  0.00           H
ATOM    588  C   GLY A  50      86.100  91.550 150.450  1.00  0.00           C
ATOM    589  O   GLY A  50      86.670  91.560 151.540  1.00  0.00           O
ATOM    590  N   GLN A  51      85.090  92.340 150.140  1.00  0.00           N
ATOM    591  HN  GLN A  51      84.630  92.140 149.280  1.00  0.00           H
ATOM    592  CA  GLN A  51      84.560  93.390 151.050  1.00  0.00           C
ATOM    593  HA  GLN A  51      84.920  93.280 152.070  1.00  0.00           H
ATOM    594  CB  GLN A  51      84.990  94.780 150.580  1.00  0.00           C
ATOM    595  HB1 GLN A  51      84.470  94.950 149.610  1.00  0.00           H
ATOM    596  HB2 GLN A  51      84.620  95.540 151.300  1.00  0.00           H
ATOM    597  CG  GLN A  51      86.490  95.070 150.530  1.00  0.00           C
ATOM    598  HG1 GLN A  51      86.650  95.980 149.900  1.00  0.00           H
ATOM    599  HG2 GLN A  51      87.070  94.280 150.000  1.00  0.00           H
ATOM    600  CD  GLN A  51      87.050  95.350 151.910  1.00  0.00           C
ATOM    601  OE1 GLN A  51      86.390  95.970 152.730  1.00  0.00           O
ATOM    602  NE2 GLN A  51      88.380  95.050 152.120  1.00  0.00           N
ATOM    603 HE21 GLN A  51      88.890  94.410 151.540  1.00  0.00           H
ATOM    604 HE22 GLN A  51      88.630  95.190 153.080  1.00  0.00           H
ATOM    605  C   GLN A  51      83.010  93.230 151.160  1.00  0.00           C
ATOM    606  O   GLN A  51      82.460  92.490 150.350  1.00  0.00           O
ATOM    607  N   ARG A  52      82.350  93.970 152.090  1.00  0.00           N
ATOM    608  HN  ARG A  52      82.910  94.500 152.730  1.00  0.00           H
ATOM    609  CA  ARG A  52      80.900  94.250 152.130  1.00  0.00           C
ATOM    610  HA  ARG A  52      80.380  93.390 151.730  1.00  0.00           H
ATOM    611  CB  ARG A  52      80.310  94.690 153.600  1.00  0.00           C
ATOM    612  HB1 ARG A  52      80.800  95.630 153.930  1.00  0.00           H
ATOM    613  HB2 ARG A  52      79.260  94.970 153.370  1.00  0.00           H
ATOM    614  CG  ARG A  52      80.350  93.540 154.630  1.00  0.00           C
ATOM    615  HG1 ARG A  52      81.410  93.400 154.930  1.00  0.00           H
ATOM    616  HG2 ARG A  52      80.080  92.600 154.100  1.00  0.00           H
ATOM    617  CD  ARG A  52      79.380  93.820 155.870  1.00  0.00           C
ATOM    618  HD1 ARG A  52      78.370  93.880 155.420  1.00  0.00           H
ATOM    619  HD2 ARG A  52      79.620  94.760 156.420  1.00  0.00           H
ATOM    620  NE  ARG A  52      79.430  92.750 156.830  1.00  0.00           N
ATOM    621  HE  ARG A  52      79.920  91.910 156.570  1.00  0.00           H
ATOM    622  CZ  ARG A  52      78.620  92.560 157.890  1.00  0.00           C
ATOM    623  NH1 ARG A  52      77.730  93.450 158.350  1.00  0.00           N
ATOM    624 HH11 ARG A  52      77.240  93.290 159.200  1.00  0.00           H
ATOM    625 HH12 ARG A  52      77.590  94.380 158.010  1.00  0.00           H
ATOM    626  NH2 ARG A  52      78.630  91.410 158.570  1.00  0.00           N
ATOM    627 HH21 ARG A  52      78.270  91.480 159.500  1.00  0.00           H
ATOM    628 HH22 ARG A  52      79.450  90.890 158.330  1.00  0.00           H
ATOM    629  C   ARG A  52      80.570  95.380 151.110  1.00  0.00           C
ATOM    630  O   ARG A  52      80.320  96.480 151.570  1.00  0.00           O
ATOM    631  N   SER A  53      80.570  95.210 149.790  1.00  0.00           N
ATOM    632  HN  SER A  53      80.650  94.310 149.370  1.00  0.00           H
ATOM    633  CA  SER A  53      80.360  96.220 148.820  1.00  0.00           C
ATOM    634  HA  SER A  53      81.070  97.000 149.060  1.00  0.00           H
ATOM    635  CB  SER A  53      80.920  95.680 147.440  1.00  0.00           C
ATOM    636  HB1 SER A  53      80.790  94.600 147.240  1.00  0.00           H
ATOM    637  HB2 SER A  53      82.010  95.860 147.430  1.00  0.00           H
ATOM    638  OG  SER A  53      80.570  96.470 146.320  1.00  0.00           O
ATOM    639  HG1 SER A  53      79.640  96.300 146.150  1.00  0.00           H
ATOM    640  C   SER A  53      78.840  96.690 148.790  1.00  0.00           C
ATOM    641  O   SER A  53      77.920  95.800 148.730  1.00  0.00           O
ATOM    642  N   PRO A  54      78.560  97.970 148.740  1.00  0.00           N
ATOM    643  CD  PRO A  54      77.280  98.560 148.390  1.00  0.00           C
ATOM    644  HD1 PRO A  54      76.490  98.050 148.980  1.00  0.00           H
ATOM    645  HD2 PRO A  54      77.140  98.320 147.310  1.00  0.00           H
ATOM    646  CA  PRO A  54      79.570  99.060 148.730  1.00  0.00           C
ATOM    647  HA  PRO A  54      80.490  98.760 148.260  1.00  0.00           H
ATOM    648  CB  PRO A  54      78.860 100.260 148.080  1.00  0.00           C
ATOM    649  HB1 PRO A  54      79.340 101.230 148.300  1.00  0.00           H
ATOM    650  HB2 PRO A  54      78.920 100.190 146.970  1.00  0.00           H
ATOM    651  CG  PRO A  54      77.380 100.180 148.530  1.00  0.00           C
ATOM    652  HG1 PRO A  54      76.800 100.730 147.750  1.00  0.00           H
ATOM    653  HG2 PRO A  54      77.100 100.600 149.520  1.00  0.00           H
ATOM    654  C   PRO A  54      80.060  99.360 150.140  1.00  0.00           C
ATOM    655  O   PRO A  54      79.270  99.760 150.990  1.00  0.00           O
ATOM    656  N   ALA A  55      81.370  99.100 150.340  1.00  0.00           N
ATOM    657  HN  ALA A  55      81.990  99.040 149.560  1.00  0.00           H
ATOM    658  CA  ALA A  55      82.070  99.120 151.670  1.00  0.00           C
ATOM    659  HA  ALA A  55      81.420  98.770 152.460  1.00  0.00           H
ATOM    660  CB  ALA A  55      83.250  98.160 151.660  1.00  0.00           C
ATOM    661  HB1 ALA A  55      84.040  98.250 150.890  1.00  0.00           H
ATOM    662  HB2 ALA A  55      83.730  98.350 152.640  1.00  0.00           H
ATOM    663  HB3 ALA A  55      82.870  97.120 151.760  1.00  0.00           H
ATOM    664  C   ALA A  55      82.550 100.450 151.990  1.00  0.00           C
ATOM    665  O   ALA A  55      83.250 101.140 151.290  1.00  0.00           O
ATOM    666  N   VAL A  56      82.030 100.980 153.110  1.00  0.00           N
ATOM    667  HN  VAL A  56      81.550 100.410 153.760  1.00  0.00           H
ATOM    668  CA  VAL A  56      82.230 102.360 153.490  1.00  0.00           C
ATOM    669  HA  VAL A  56      82.530 103.000 152.670  1.00  0.00           H
ATOM    670  CB  VAL A  56      80.900 102.800 154.160  1.00  0.00           C
ATOM    671  HB  VAL A  56      80.720 102.160 155.050  1.00  0.00           H
ATOM    672  CG1 VAL A  56      81.210 104.260 154.640  1.00  0.00           C
ATOM    673 HG11 VAL A  56      82.170 104.460 155.160  1.00  0.00           H
ATOM    674 HG12 VAL A  56      81.180 105.030 153.840  1.00  0.00           H
ATOM    675 HG13 VAL A  56      80.450 104.380 155.450  1.00  0.00           H
ATOM    676  CG2 VAL A  56      79.710 102.710 153.150  1.00  0.00           C
ATOM    677 HG21 VAL A  56      80.000 103.040 152.130  1.00  0.00           H
ATOM    678 HG22 VAL A  56      79.250 101.700 153.130  1.00  0.00           H
ATOM    679 HG23 VAL A  56      78.970 103.450 153.510  1.00  0.00           H
ATOM    680  C   VAL A  56      83.420 102.340 154.450  1.00  0.00           C
ATOM    681  O   VAL A  56      83.370 101.740 155.510  1.00  0.00           O
ATOM    682  N   ILE A  57      84.490 103.000 153.980  1.00  0.00           N
ATOM    683  HN  ILE A  57      84.410 103.590 153.170  1.00  0.00           H
ATOM    684  CA  ILE A  57      85.710 103.250 154.800  1.00  0.00           C
ATOM    685  HA  ILE A  57      86.020 102.400 155.400  1.00  0.00           H
ATOM    686  CB  ILE A  57      86.870 103.700 153.890  1.00  0.00           C
ATOM    687  HB  ILE A  57      86.470 104.510 153.240  1.00  0.00           H
ATOM    688  CG2 ILE A  57      88.020 104.400 154.720  1.00  0.00           C
ATOM    689 HG21 ILE A  57      88.730 104.690 153.920  1.00  0.00           H
ATOM    690 HG22 ILE A  57      87.790 105.330 155.290  1.00  0.00           H
ATOM    691 HG23 ILE A  57      88.490 103.630 155.370  1.00  0.00           H
ATOM    692  CG1 ILE A  57      87.270 102.500 152.970  1.00  0.00           C
ATOM    693 HG11 ILE A  57      86.390 101.970 152.550  1.00  0.00           H
ATOM    694 HG12 ILE A  57      87.880 101.700 153.430  1.00  0.00           H
ATOM    695  CD  ILE A  57      88.140 102.900 151.770  1.00  0.00           C
ATOM    696  HD1 ILE A  57      89.080 103.290 152.200  1.00  0.00           H
ATOM    697  HD2 ILE A  57      88.390 101.980 151.190  1.00  0.00           H
ATOM    698  HD3 ILE A  57      87.550 103.640 151.180  1.00  0.00           H
ATOM    699  C   ILE A  57      85.450 104.450 155.760  1.00  0.00           C
ATOM    700  O   ILE A  57      85.790 104.420 156.940  1.00  0.00           O
ATOM    701  N   THR A  58      84.690 105.460 155.210  1.00  0.00           N
ATOM    702  HN  THR A  58      84.490 105.470 154.230  1.00  0.00           H
ATOM    703  CA  THR A  58      84.310 106.690 155.950  1.00  0.00           C
ATOM    704  HA  THR A  58      83.890 106.400 156.900  1.00  0.00           H
ATOM    705  CB  THR A  58      85.490 107.690 155.940  1.00  0.00           C
ATOM    706  HB  THR A  58      86.320 107.040 156.300  1.00  0.00           H
ATOM    707  OG1 THR A  58      85.380 108.750 156.830  1.00  0.00           O
ATOM    708  HG1 THR A  58      85.440 108.480 157.750  1.00  0.00           H
ATOM    709  CG2 THR A  58      85.810 108.290 154.590  1.00  0.00           C
ATOM    710 HG21 THR A  58      86.800 108.760 154.750  1.00  0.00           H
ATOM    711 HG22 THR A  58      85.910 107.520 153.790  1.00  0.00           H
ATOM    712 HG23 THR A  58      85.080 109.080 154.300  1.00  0.00           H
ATOM    713  C   THR A  58      83.220 107.360 155.120  1.00  0.00           C
ATOM    714  O   THR A  58      82.960 107.060 153.950  1.00  0.00           O
ATOM    715  N   GLY A  59      82.450 108.260 155.760  1.00  0.00           N
ATOM    716  HN  GLY A  59      82.660 108.320 156.740  1.00  0.00           H
ATOM    717  CA  GLY A  59      81.340 109.030 155.160  1.00  0.00           C
ATOM    718  HA1 GLY A  59      80.610 108.420 154.640  1.00  0.00           H
ATOM    719  HA2 GLY A  59      81.880 109.810 154.640  1.00  0.00           H
ATOM    720  C   GLY A  59      80.530 109.810 156.190  1.00  0.00           C
ATOM    721  O   GLY A  59      80.430 109.400 157.340  1.00  0.00           O
ATOM    722  N   LEU A  60      79.960 110.980 155.780  1.00  0.00           N
ATOM    723  HN  LEU A  60      80.080 111.280 154.840  1.00  0.00           H
ATOM    724  CA  LEU A  60      79.150 111.850 156.510  1.00  0.00           C
ATOM    725  HA  LEU A  60      79.350 111.800 157.570  1.00  0.00           H
ATOM    726  CB  LEU A  60      79.520 113.260 156.120  1.00  0.00           C
ATOM    727  HB1 LEU A  60      80.600 113.340 156.350  1.00  0.00           H
ATOM    728  HB2 LEU A  60      79.370 113.490 155.040  1.00  0.00           H
ATOM    729  CG  LEU A  60      78.860 114.340 157.030  1.00  0.00           C
ATOM    730  HG  LEU A  60      78.450 113.940 157.980  1.00  0.00           H
ATOM    731  CD1 LEU A  60      79.930 115.360 157.550  1.00  0.00           C
ATOM    732 HD11 LEU A  60      79.440 116.210 158.080  1.00  0.00           H
ATOM    733 HD12 LEU A  60      80.700 114.820 158.150  1.00  0.00           H
ATOM    734 HD13 LEU A  60      80.490 115.880 156.740  1.00  0.00           H
ATOM    735  CD2 LEU A  60      77.820 115.140 156.260  1.00  0.00           C
ATOM    736 HD21 LEU A  60      77.500 115.970 156.920  1.00  0.00           H
ATOM    737 HD22 LEU A  60      78.150 115.780 155.420  1.00  0.00           H
ATOM    738 HD23 LEU A  60      76.930 114.500 156.090  1.00  0.00           H
ATOM    739  C   LEU A  60      77.710 111.600 156.200  1.00  0.00           C
ATOM    740  O   LEU A  60      77.300 111.430 155.070  1.00  0.00           O
ATOM    741  N   TYR A  61      76.910 111.370 157.280  1.00  0.00           N
ATOM    742  HN  TYR A  61      77.310 111.450 158.190  1.00  0.00           H
ATOM    743  CA  TYR A  61      75.520 110.970 157.190  1.00  0.00           C
ATOM    744  HA  TYR A  61      75.130 111.100 156.190  1.00  0.00           H
ATOM    745  CB  TYR A  61      75.360 109.520 157.610  1.00  0.00           C
ATOM    746  HB1 TYR A  61      75.590 109.260 158.670  1.00  0.00           H
ATOM    747  HB2 TYR A  61      74.280 109.290 157.480  1.00  0.00           H
ATOM    748  CG  TYR A  61      76.030 108.490 156.670  1.00  0.00           C
ATOM    749  CD1 TYR A  61      75.450 107.990 155.500  1.00  0.00           C
ATOM    750  HD1 TYR A  61      74.550 108.440 155.090  1.00  0.00           H
ATOM    751  CE1 TYR A  61      76.100 107.080 154.750  1.00  0.00           C
ATOM    752  HE1 TYR A  61      75.590 106.720 153.860  1.00  0.00           H
ATOM    753  CZ  TYR A  61      77.310 106.620 155.050  1.00  0.00           C
ATOM    754  OH  TYR A  61      77.930 105.650 154.250  1.00  0.00           O
ATOM    755  HH  TYR A  61      77.490 105.490 153.410  1.00  0.00           H
ATOM    756  CD2 TYR A  61      77.260 107.890 157.160  1.00  0.00           C
ATOM    757  HD2 TYR A  61      77.720 108.270 158.050  1.00  0.00           H
ATOM    758  CE2 TYR A  61      77.850 106.930 156.370  1.00  0.00           C
ATOM    759  HE2 TYR A  61      78.830 106.550 156.590  1.00  0.00           H
ATOM    760  C   TYR A  61      74.800 111.880 157.990  1.00  0.00           C
ATOM    761  O   TYR A  61      75.270 112.370 158.980  1.00  0.00           O
ATOM    762  N   ASP A  62      73.560 112.080 157.610  1.00  0.00           N
ATOM    763  HN  ASP A  62      73.200 111.520 156.870  1.00  0.00           H
ATOM    764  CA  ASP A  62      72.650 112.930 158.280  1.00  0.00           C
ATOM    765  HA  ASP A  62      73.130 113.500 159.060  1.00  0.00           H
ATOM    766  CB  ASP A  62      71.980 113.850 157.210  1.00  0.00           C
ATOM    767  HB1 ASP A  62      72.810 114.420 156.740  1.00  0.00           H
ATOM    768  HB2 ASP A  62      71.460 113.220 156.450  1.00  0.00           H
ATOM    769  CG  ASP A  62      70.880 114.730 157.530  1.00  0.00           C
ATOM    770  OD1 ASP A  62      70.360 114.740 158.680  1.00  0.00           O
ATOM    771  OD2 ASP A  62      70.450 115.490 156.580  1.00  0.00           O
ATOM    772  C   ASP A  62      71.560 112.090 159.060  1.00  0.00           C
ATOM    773  O   ASP A  62      70.870 111.270 158.390  1.00  0.00           O
ATOM    774  N   LYS A  63      71.340 112.290 160.360  1.00  0.00           N
ATOM    775  HN  LYS A  63      71.910 112.900 160.890  1.00  0.00           H
ATOM    776  CA  LYS A  63      70.470 111.410 161.140  1.00  0.00           C
ATOM    777  HA  LYS A  63      70.550 110.350 160.950  1.00  0.00           H
ATOM    778  CB  LYS A  63      70.980 111.450 162.630  1.00  0.00           C
ATOM    779  HB1 LYS A  63      70.490 110.590 163.130  1.00  0.00           H
ATOM    780  HB2 LYS A  63      72.050 111.180 162.600  1.00  0.00           H
ATOM    781  CG  LYS A  63      70.770 112.630 163.550  1.00  0.00           C
ATOM    782  HG1 LYS A  63      69.780 113.090 163.310  1.00  0.00           H
ATOM    783  HG2 LYS A  63      71.460 113.450 163.250  1.00  0.00           H
ATOM    784  CD  LYS A  63      70.860 112.250 165.000  1.00  0.00           C
ATOM    785  HD1 LYS A  63      71.810 111.760 165.320  1.00  0.00           H
ATOM    786  HD2 LYS A  63      70.080 111.530 165.340  1.00  0.00           H
ATOM    787  CE  LYS A  63      70.680 113.370 166.050  1.00  0.00           C
ATOM    788  HE1 LYS A  63      69.690 113.870 166.000  1.00  0.00           H
ATOM    789  HE2 LYS A  63      71.560 114.030 165.840  1.00  0.00           H
ATOM    790  NZ  LYS A  63      70.710 112.800 167.460  1.00  0.00           N
ATOM    791  HZ1 LYS A  63      70.450 113.470 168.210  1.00  0.00           H
ATOM    792  HZ2 LYS A  63      70.030 112.020 167.470  1.00  0.00           H
ATOM    793  HZ3 LYS A  63      71.690 112.480 167.650  1.00  0.00           H
ATOM    794  C   LYS A  63      69.000 111.920 161.040  1.00  0.00           C
ATOM    795  O   LYS A  63      68.040 111.160 161.270  1.00  0.00           O
ATOM    796  N   CYS A  64      68.810 113.190 160.620  1.00  0.00           N
ATOM    797  HN  CYS A  64      69.640 113.680 160.360  1.00  0.00           H
ATOM    798  CA  CYS A  64      67.490 113.850 160.700  1.00  0.00           C
ATOM    799  HA  CYS A  64      66.840 113.220 161.280  1.00  0.00           H
ATOM    800  CB  CYS A  64      67.410 115.300 161.420  1.00  0.00           C
ATOM    801  HB1 CYS A  64      66.340 115.600 161.430  1.00  0.00           H
ATOM    802  HB2 CYS A  64      68.010 116.040 160.840  1.00  0.00           H
ATOM    803  SG  CYS A  64      68.150 115.200 163.080  1.00  0.00           S
ATOM    804  C   CYS A  64      66.920 113.940 159.290  1.00  0.00           C
ATOM    805  O   CYS A  64      65.820 114.390 159.140  1.00  0.00           O
ATOM    806  N   SER A  65      67.690 113.500 158.250  1.00  0.00           N
ATOM    807  HN  SER A  65      68.630 113.420 158.570  1.00  0.00           H
ATOM    808  CA  SER A  65      67.200 113.160 156.930  1.00  0.00           C
ATOM    809  HA  SER A  65      66.670 114.030 156.560  1.00  0.00           H
ATOM    810  CB  SER A  65      68.270 112.530 155.940  1.00  0.00           C
ATOM    811  HB1 SER A  65      67.850 111.680 155.350  1.00  0.00           H
ATOM    812  HB2 SER A  65      69.100 112.050 156.490  1.00  0.00           H
ATOM    813  OG  SER A  65      68.940 113.520 155.140  1.00  0.00           O
ATOM    814  HG1 SER A  65      69.740 113.860 155.550  1.00  0.00           H
ATOM    815  C   SER A  65      66.090 112.080 156.970  1.00  0.00           C
ATOM    816  O   SER A  65      66.340 110.870 157.290  1.00  0.00           O
ATOM    817  N   TYR A  66      64.810 112.450 156.720  1.00  0.00           N
ATOM    818  HN  TYR A  66      64.630 113.430 156.720  1.00  0.00           H
ATOM    819  CA  TYR A  66      63.720 111.580 156.540  1.00  0.00           C
ATOM    820  HA  TYR A  66      64.030 110.560 156.720  1.00  0.00           H
ATOM    821  CB  TYR A  66      62.580 111.900 157.620  1.00  0.00           C
ATOM    822  HB1 TYR A  66      62.020 112.770 157.210  1.00  0.00           H
ATOM    823  HB2 TYR A  66      61.970 110.980 157.750  1.00  0.00           H
ATOM    824  CG  TYR A  66      63.160 112.330 158.940  1.00  0.00           C
ATOM    825  CD1 TYR A  66      64.180 111.600 159.590  1.00  0.00           C
ATOM    826  HD1 TYR A  66      64.660 110.760 159.100  1.00  0.00           H
ATOM    827  CE1 TYR A  66      64.700 112.090 160.890  1.00  0.00           C
ATOM    828  HE1 TYR A  66      65.480 111.460 161.290  1.00  0.00           H
ATOM    829  CZ  TYR A  66      64.130 113.220 161.490  1.00  0.00           C
ATOM    830  OH  TYR A  66      64.640 113.440 162.820  1.00  0.00           O
ATOM    831  HH  TYR A  66      65.080 112.620 163.060  1.00  0.00           H
ATOM    832  CD2 TYR A  66      62.620 113.460 159.560  1.00  0.00           C
ATOM    833  HD2 TYR A  66      61.820 114.020 159.100  1.00  0.00           H
ATOM    834  CE2 TYR A  66      63.170 113.970 160.770  1.00  0.00           C
ATOM    835  HE2 TYR A  66      62.780 114.900 161.140  1.00  0.00           H
ATOM    836  C   TYR A  66      63.040 111.540 155.120  1.00  0.00           C
ATOM    837  O   TYR A  66      62.340 110.590 154.910  1.00  0.00           O
ATOM    838  N   ILE A  67      63.390 112.370 154.140  1.00  0.00           N
ATOM    839  HN  ILE A  67      64.150 113.020 154.140  1.00  0.00           H
ATOM    840  CA  ILE A  67      62.870 112.140 152.780  1.00  0.00           C
ATOM    841  HA  ILE A  67      61.930 111.610 152.770  1.00  0.00           H
ATOM    842  CB  ILE A  67      62.580 113.580 152.260  1.00  0.00           C
ATOM    843  HB  ILE A  67      63.440 114.240 152.470  1.00  0.00           H
ATOM    844  CG2 ILE A  67      62.170 113.710 150.740  1.00  0.00           C
ATOM    845 HG21 ILE A  67      62.780 112.970 150.180  1.00  0.00           H
ATOM    846 HG22 ILE A  67      61.120 113.440 150.520  1.00  0.00           H
ATOM    847 HG23 ILE A  67      62.450 114.720 150.360  1.00  0.00           H
ATOM    848  CG1 ILE A  67      61.390 114.250 153.200  1.00  0.00           C
ATOM    849 HG11 ILE A  67      61.030 115.140 152.640  1.00  0.00           H
ATOM    850 HG12 ILE A  67      61.990 114.670 154.040  1.00  0.00           H
ATOM    851  CD  ILE A  67      60.160 113.360 153.480  1.00  0.00           C
ATOM    852  HD1 ILE A  67      59.310 113.980 153.830  1.00  0.00           H
ATOM    853  HD2 ILE A  67      59.820 112.870 152.550  1.00  0.00           H
ATOM    854  HD3 ILE A  67      60.390 112.570 154.230  1.00  0.00           H
ATOM    855  C   ILE A  67      63.870 111.400 151.810  1.00  0.00           C
ATOM    856  O   ILE A  67      63.590 110.400 151.170  1.00  0.00           O
ATOM    857  N   SER A  68      65.140 111.790 151.760  1.00  0.00           N
ATOM    858  HN  SER A  68      65.380 112.550 152.350  1.00  0.00           H
ATOM    859  CA  SER A  68      66.160 111.030 151.130  1.00  0.00           C
ATOM    860  HA  SER A  68      65.850 110.000 151.130  1.00  0.00           H
ATOM    861  CB  SER A  68      66.370 111.370 149.620  1.00  0.00           C
ATOM    862  HB1 SER A  68      65.470 111.040 149.060  1.00  0.00           H
ATOM    863  HB2 SER A  68      67.240 110.900 149.110  1.00  0.00           H
ATOM    864  OG  SER A  68      66.530 112.810 149.540  1.00  0.00           O
ATOM    865  HG1 SER A  68      67.040 113.070 150.310  1.00  0.00           H
ATOM    866  C   SER A  68      67.380 111.170 151.910  1.00  0.00           C
ATOM    867  O   SER A  68      67.970 112.260 152.120  1.00  0.00           O
ATOM    868  N   ARG A  69      67.840 110.010 152.370  1.00  0.00           N
ATOM    869  HN  ARG A  69      67.360 109.220 151.990  1.00  0.00           H
ATOM    870  CA  ARG A  69      68.970 109.830 153.250  1.00  0.00           C
ATOM    871  HA  ARG A  69      69.030 110.690 153.900  1.00  0.00           H
ATOM    872  CB  ARG A  69      68.750 108.450 154.010  1.00  0.00           C
ATOM    873  HB1 ARG A  69      68.340 107.680 153.320  1.00  0.00           H
ATOM    874  HB2 ARG A  69      69.620 107.920 154.460  1.00  0.00           H
ATOM    875  CG  ARG A  69      67.690 108.600 155.140  1.00  0.00           C
ATOM    876  HG1 ARG A  69      66.960 109.340 154.760  1.00  0.00           H
ATOM    877  HG2 ARG A  69      68.120 109.100 156.030  1.00  0.00           H
ATOM    878  CD  ARG A  69      66.960 107.310 155.560  1.00  0.00           C
ATOM    879  HD1 ARG A  69      67.620 106.540 156.010  1.00  0.00           H
ATOM    880  HD2 ARG A  69      66.530 106.850 154.650  1.00  0.00           H
ATOM    881  NE  ARG A  69      65.990 107.710 156.610  1.00  0.00           N
ATOM    882  HE  ARG A  69      66.300 107.940 157.530  1.00  0.00           H
ATOM    883  CZ  ARG A  69      64.690 107.720 156.440  1.00  0.00           C
ATOM    884  NH1 ARG A  69      64.160 107.760 155.240  1.00  0.00           N
ATOM    885 HH11 ARG A  69      63.160 107.700 155.260  1.00  0.00           H
ATOM    886 HH12 ARG A  69      64.700 107.560 154.420  1.00  0.00           H
ATOM    887  NH2 ARG A  69      63.870 107.720 157.500  1.00  0.00           N
ATOM    888 HH21 ARG A  69      62.900 107.600 157.300  1.00  0.00           H
ATOM    889 HH22 ARG A  69      64.330 107.490 158.360  1.00  0.00           H
ATOM    890  C   ARG A  69      70.220 109.750 152.460  1.00  0.00           C
ATOM    891  O   ARG A  69      71.240 109.510 153.080  1.00  0.00           O
ATOM    892  N   ASP A  70      70.260 110.000 151.160  1.00  0.00           N
ATOM    893  HN  ASP A  70      69.440 110.240 150.650  1.00  0.00           H
ATOM    894  CA  ASP A  70      71.430 109.880 150.370  1.00  0.00           C
ATOM    895  HA  ASP A  70      72.080 109.100 150.740  1.00  0.00           H
ATOM    896  CB  ASP A  70      70.890 109.160 149.070  1.00  0.00           C
ATOM    897  HB1 ASP A  70      71.750 108.770 148.490  1.00  0.00           H
ATOM    898  HB2 ASP A  70      70.230 108.320 149.370  1.00  0.00           H
ATOM    899  CG  ASP A  70      70.010 110.070 148.260  1.00  0.00           C
ATOM    900  OD1 ASP A  70      69.660 111.220 148.650  1.00  0.00           O
ATOM    901  OD2 ASP A  70      69.660 109.730 147.080  1.00  0.00           O
ATOM    902  C   ASP A  70      72.190 111.150 150.140  1.00  0.00           C
ATOM    903  O   ASP A  70      73.290 111.200 149.540  1.00  0.00           O
ATOM    904  N   ARG A  71      71.690 112.300 150.760  1.00  0.00           N
ATOM    905  HN  ARG A  71      70.750 112.300 151.100  1.00  0.00           H
ATOM    906  CA  ARG A  71      72.520 113.510 150.980  1.00  0.00           C
ATOM    907  HA  ARG A  71      72.760 113.720 149.950  1.00  0.00           H
ATOM    908  CB  ARG A  71      71.600 114.550 151.690  1.00  0.00           C
ATOM    909  HB1 ARG A  71      71.100 114.140 152.600  1.00  0.00           H
ATOM    910  HB2 ARG A  71      72.140 115.460 152.020  1.00  0.00           H
ATOM    911  CG  ARG A  71      70.380 115.060 150.910  1.00  0.00           C
ATOM    912  HG1 ARG A  71      69.790 114.130 150.710  1.00  0.00           H
ATOM    913  HG2 ARG A  71      70.800 115.570 150.020  1.00  0.00           H
ATOM    914  CD  ARG A  71      69.590 116.040 151.740  1.00  0.00           C
ATOM    915  HD1 ARG A  71      70.130 116.860 152.260  1.00  0.00           H
ATOM    916  HD2 ARG A  71      69.060 115.510 152.560  1.00  0.00           H
ATOM    917  NE  ARG A  71      68.740 116.780 150.750  1.00  0.00           N
ATOM    918  HE  ARG A  71      69.140 116.980 149.860  1.00  0.00           H
ATOM    919  CZ  ARG A  71      67.730 117.580 151.110  1.00  0.00           C
ATOM    920  NH1 ARG A  71      67.210 117.620 152.300  1.00  0.00           N
ATOM    921 HH11 ARG A  71      66.360 118.090 152.560  1.00  0.00           H
ATOM    922 HH12 ARG A  71      67.710 117.300 153.100  1.00  0.00           H
ATOM    923  NH2 ARG A  71      67.230 118.270 150.140  1.00  0.00           N
ATOM    924 HH21 ARG A  71      66.550 118.950 150.440  1.00  0.00           H
ATOM    925 HH22 ARG A  71      67.650 118.410 149.250  1.00  0.00           H
ATOM    926  C   ARG A  71      73.740 113.200 151.880  1.00  0.00           C
ATOM    927  O   ARG A  71      73.570 112.600 152.900  1.00  0.00           O
ATOM    928  N   GLY A  72      74.890 113.730 151.540  1.00  0.00           N
ATOM    929  HN  GLY A  72      75.070 114.200 150.680  1.00  0.00           H
ATOM    930  CA  GLY A  72      76.180 113.620 152.210  1.00  0.00           C
ATOM    931  HA1 GLY A  72      76.230 112.940 153.050  1.00  0.00           H
ATOM    932  HA2 GLY A  72      76.350 114.640 152.520  1.00  0.00           H
ATOM    933  C   GLY A  72      77.340 113.330 151.250  1.00  0.00           C
ATOM    934  O   GLY A  72      77.280 113.530 150.040  1.00  0.00           O
ATOM    935  N   TRP A  73      78.430 112.910 151.790  1.00  0.00           N
ATOM    936  HN  TRP A  73      78.490 112.580 152.730  1.00  0.00           H
ATOM    937  CA  TRP A  73      79.650 112.350 151.060  1.00  0.00           C
ATOM    938  HA  TRP A  73      79.360 112.200 150.030  1.00  0.00           H
ATOM    939  CB  TRP A  73      80.940 113.340 151.100  1.00  0.00           C
ATOM    940  HB1 TRP A  73      81.790 112.790 150.650  1.00  0.00           H
ATOM    941  HB2 TRP A  73      80.830 114.140 150.340  1.00  0.00           H
ATOM    942  CG  TRP A  73      81.320 113.910 152.410  1.00  0.00           C
ATOM    943  CD1 TRP A  73      80.870 115.120 152.930  1.00  0.00           C
ATOM    944  HD1 TRP A  73      80.200 115.830 152.450  1.00  0.00           H
ATOM    945  NE1 TRP A  73      81.600 115.440 154.000  1.00  0.00           N
ATOM    946  HE1 TRP A  73      81.510 116.280 154.480  1.00  0.00           H
ATOM    947  CE2 TRP A  73      82.420 114.400 154.380  1.00  0.00           C
ATOM    948  CD2 TRP A  73      82.240 113.410 153.420  1.00  0.00           C
ATOM    949  CE3 TRP A  73      82.940 112.230 153.540  1.00  0.00           C
ATOM    950  HE3 TRP A  73      82.850 111.400 152.850  1.00  0.00           H
ATOM    951  CZ3 TRP A  73      83.720 111.940 154.710  1.00  0.00           C
ATOM    952  HZ3 TRP A  73      84.200 111.000 154.920  1.00  0.00           H
ATOM    953  CZ2 TRP A  73      83.490 114.300 155.350  1.00  0.00           C
ATOM    954  HZ2 TRP A  73      83.770 115.160 155.940  1.00  0.00           H
ATOM    955  CH2 TRP A  73      84.040 113.070 155.540  1.00  0.00           C
ATOM    956  HH2 TRP A  73      84.760 112.910 156.330  1.00  0.00           H
ATOM    957  C   TRP A  73      80.020 111.030 151.650  1.00  0.00           C
ATOM    958  O   TRP A  73      79.870 110.800 152.900  1.00  0.00           O
ATOM    959  N   VAL A  74      80.540 110.090 150.800  1.00  0.00           N
ATOM    960  HN  VAL A  74      80.370 110.200 149.820  1.00  0.00           H
ATOM    961  CA  VAL A  74      80.880 108.770 151.300  1.00  0.00           C
ATOM    962  HA  VAL A  74      81.040 108.650 152.370  1.00  0.00           H
ATOM    963  CB  VAL A  74      79.790 107.740 151.050  1.00  0.00           C
ATOM    964  HB  VAL A  74      79.270 107.760 150.070  1.00  0.00           H
ATOM    965  CG1 VAL A  74      80.380 106.310 151.340  1.00  0.00           C
ATOM    966 HG11 VAL A  74      81.040 106.350 152.230  1.00  0.00           H
ATOM    967 HG12 VAL A  74      79.530 105.620 151.550  1.00  0.00           H
ATOM    968 HG13 VAL A  74      80.950 105.870 150.500  1.00  0.00           H
ATOM    969  CG2 VAL A  74      78.730 108.010 152.160  1.00  0.00           C
ATOM    970 HG21 VAL A  74      78.260 109.010 152.270  1.00  0.00           H
ATOM    971 HG22 VAL A  74      77.930 107.240 152.060  1.00  0.00           H
ATOM    972 HG23 VAL A  74      79.170 107.850 153.170  1.00  0.00           H
ATOM    973  C   VAL A  74      82.090 108.370 150.500  1.00  0.00           C
ATOM    974  O   VAL A  74      82.130 108.750 149.310  1.00  0.00           O
ATOM    975  N   VAL A  75      83.150 107.730 151.120  1.00  0.00           N
ATOM    976  HN  VAL A  75      83.110 107.490 152.080  1.00  0.00           H
ATOM    977  CA  VAL A  75      84.380 107.280 150.360  1.00  0.00           C
ATOM    978  HA  VAL A  75      84.140 107.300 149.300  1.00  0.00           H
ATOM    979  CB  VAL A  75      85.620 108.060 150.470  1.00  0.00           C
ATOM    980  HB  VAL A  75      86.120 107.750 151.410  1.00  0.00           H
ATOM    981  CG1 VAL A  75      86.600 107.680 149.350  1.00  0.00           C
ATOM    982 HG11 VAL A  75      86.190 107.990 148.370  1.00  0.00           H
ATOM    983 HG12 VAL A  75      87.640 108.070 149.410  1.00  0.00           H
ATOM    984 HG13 VAL A  75      86.680 106.570 149.280  1.00  0.00           H
ATOM    985  CG2 VAL A  75      85.350 109.580 150.510  1.00  0.00           C
ATOM    986 HG21 VAL A  75      86.340 110.080 150.620  1.00  0.00           H
ATOM    987 HG22 VAL A  75      84.930 109.870 149.520  1.00  0.00           H
ATOM    988 HG23 VAL A  75      84.600 109.890 151.270  1.00  0.00           H
ATOM    989  C   VAL A  75      84.610 105.840 150.760  1.00  0.00           C
ATOM    990  O   VAL A  75      84.750 105.490 151.930  1.00  0.00           O
ATOM    991  N   GLY A  76      84.700 104.910 149.800  1.00  0.00           N
ATOM    992  HN  GLY A  76      84.830 105.130 148.840  1.00  0.00           H
ATOM    993  CA  GLY A  76      84.510 103.500 149.980  1.00  0.00           C
ATOM    994  HA1 GLY A  76      83.450 103.420 150.180  1.00  0.00           H
ATOM    995  HA2 GLY A  76      85.090 103.240 150.850  1.00  0.00           H
ATOM    996  C   GLY A  76      84.970 102.640 148.810  1.00  0.00           C
ATOM    997  O   GLY A  76      85.660 103.040 147.910  1.00  0.00           O
ATOM    998  N   ILE A  77      84.580 101.370 148.870  1.00  0.00           N
ATOM    999  HN  ILE A  77      84.090 101.150 149.710  1.00  0.00           H
ATOM   1000  CA  ILE A  77      85.020 100.360 147.880  1.00  0.00           C
ATOM   1001  HA  ILE A  77      85.610 100.830 147.100  1.00  0.00           H
ATOM   1002  CB  ILE A  77      85.940  99.240 148.420  1.00  0.00           C
ATOM   1003  HB  ILE A  77      85.430  98.540 149.120  1.00  0.00           H
ATOM   1004  CG2 ILE A  77      86.490  98.430 147.150  1.00  0.00           C
ATOM   1005 HG21 ILE A  77      86.770  99.070 146.290  1.00  0.00           H
ATOM   1006 HG22 ILE A  77      87.330  97.710 147.300  1.00  0.00           H
ATOM   1007 HG23 ILE A  77      85.620  97.850 146.780  1.00  0.00           H
ATOM   1008  CG1 ILE A  77      87.140  99.880 149.160  1.00  0.00           C
ATOM   1009 HG11 ILE A  77      86.680 100.640 149.830  1.00  0.00           H
ATOM   1010 HG12 ILE A  77      87.860 100.360 148.480  1.00  0.00           H
ATOM   1011  CD  ILE A  77      87.990  98.930 150.060  1.00  0.00           C
ATOM   1012  HD1 ILE A  77      88.670  98.270 149.480  1.00  0.00           H
ATOM   1013  HD2 ILE A  77      88.470  99.550 150.850  1.00  0.00           H
ATOM   1014  HD3 ILE A  77      87.290  98.330 150.680  1.00  0.00           H
ATOM   1015  C   ILE A  77      83.780  99.750 147.260  1.00  0.00           C
ATOM   1016  O   ILE A  77      82.910  99.200 147.980  1.00  0.00           O
ATOM   1017  N   HIS A  78      83.570  99.830 145.960  1.00  0.00           N
ATOM   1018  HN  HIS A  78      84.180 100.320 145.340  1.00  0.00           H
ATOM   1019  CA  HIS A  78      82.390  99.430 145.260  1.00  0.00           C
ATOM   1020  HA  HIS A  78      81.830  98.840 145.970  1.00  0.00           H
ATOM   1021  CB  HIS A  78      81.520 100.680 144.810  1.00  0.00           C
ATOM   1022  HB1 HIS A  78      81.020 101.090 145.710  1.00  0.00           H
ATOM   1023  HB2 HIS A  78      82.200 101.430 144.350  1.00  0.00           H
ATOM   1024  ND1 HIS A  78      80.660 100.510 142.370  1.00  0.00           N
ATOM   1025  CG  HIS A  78      80.470 100.350 143.780  1.00  0.00           C
ATOM   1026  CE1 HIS A  78      79.460 100.290 141.900  1.00  0.00           C
ATOM   1027  HE1 HIS A  78      79.180 100.230 140.840  1.00  0.00           H
ATOM   1028  NE2 HIS A  78      78.570  99.950 142.860  1.00  0.00           N
ATOM   1029  HE2 HIS A  78      77.660  99.560 142.690  1.00  0.00           H
ATOM   1030  CD2 HIS A  78      79.190  99.950 144.060  1.00  0.00           C
ATOM   1031  HD2 HIS A  78      78.810  99.730 145.050  1.00  0.00           H
ATOM   1032  C   HIS A  78      82.740  98.560 144.020  1.00  0.00           C
ATOM   1033  O   HIS A  78      83.550  98.870 143.260  1.00  0.00           O
ATOM   1034  N   THR A  79      82.060  97.380 143.930  1.00  0.00           N
ATOM   1035  HN  THR A  79      81.430  97.090 144.650  1.00  0.00           H
ATOM   1036  CA  THR A  79      81.830  96.710 142.660  1.00  0.00           C
ATOM   1037  HA  THR A  79      82.760  96.700 142.120  1.00  0.00           H
ATOM   1038  CB  THR A  79      81.320  95.310 142.670  1.00  0.00           C
ATOM   1039  HB  THR A  79      81.140  94.940 141.630  1.00  0.00           H
ATOM   1040  OG1 THR A  79      80.090  95.140 143.360  1.00  0.00           O
ATOM   1041  HG1 THR A  79      79.540  95.880 143.090  1.00  0.00           H
ATOM   1042  CG2 THR A  79      82.360  94.500 143.310  1.00  0.00           C
ATOM   1043 HG21 THR A  79      82.130  93.420 143.140  1.00  0.00           H
ATOM   1044 HG22 THR A  79      83.360  94.830 142.950  1.00  0.00           H
ATOM   1045 HG23 THR A  79      82.360  94.600 144.420  1.00  0.00           H
ATOM   1046  C   THR A  79      81.000  97.480 141.610  1.00  0.00           C
ATOM   1047  O   THR A  79      79.750  97.330 141.690  1.00  0.00           O
ATOM   1048  N   ILE A  80      81.610  98.110 140.660  1.00  0.00           N
ATOM   1049  HN  ILE A  80      82.610  98.160 140.600  1.00  0.00           H
ATOM   1050  CA  ILE A  80      80.950  98.620 139.460  1.00  0.00           C
ATOM   1051  HA  ILE A  80      80.080  99.190 139.750  1.00  0.00           H
ATOM   1052  CB  ILE A  80      81.780  99.440 138.510  1.00  0.00           C
ATOM   1053  HB  ILE A  80      82.600  98.850 138.050  1.00  0.00           H
ATOM   1054  CG2 ILE A  80      80.860 100.080 137.510  1.00  0.00           C
ATOM   1055 HG21 ILE A  80      79.940 100.480 137.980  1.00  0.00           H
ATOM   1056 HG22 ILE A  80      81.290 100.940 136.940  1.00  0.00           H
ATOM   1057 HG23 ILE A  80      80.440  99.300 136.840  1.00  0.00           H
ATOM   1058  CG1 ILE A  80      82.540 100.510 139.350  1.00  0.00           C
ATOM   1059 HG11 ILE A  80      83.300  99.950 139.940  1.00  0.00           H
ATOM   1060 HG12 ILE A  80      81.830 101.010 140.050  1.00  0.00           H
ATOM   1061  CD  ILE A  80      83.350 101.520 138.510  1.00  0.00           C
ATOM   1062  HD1 ILE A  80      83.570 102.310 139.250  1.00  0.00           H
ATOM   1063  HD2 ILE A  80      84.240 101.020 138.080  1.00  0.00           H
ATOM   1064  HD3 ILE A  80      82.790 102.000 137.680  1.00  0.00           H
ATOM   1065  C   ILE A  80      80.490  97.340 138.690  1.00  0.00           C
ATOM   1066  O   ILE A  80      81.290  96.430 138.530  1.00  0.00           O
ATOM   1067  N   SER A  81      79.260  97.220 138.210  1.00  0.00           N
ATOM   1068  HN  SER A  81      78.580  97.920 138.410  1.00  0.00           H
ATOM   1069  CA  SER A  81      78.860  95.990 137.570  1.00  0.00           C
ATOM   1070  HA  SER A  81      79.690  95.360 137.280  1.00  0.00           H
ATOM   1071  CB  SER A  81      77.770  95.170 138.370  1.00  0.00           C
ATOM   1072  HB1 SER A  81      76.790  95.690 138.430  1.00  0.00           H
ATOM   1073  HB2 SER A  81      78.170  95.090 139.410  1.00  0.00           H
ATOM   1074  OG  SER A  81      77.740  93.880 137.810  1.00  0.00           O
ATOM   1075  HG1 SER A  81      77.230  94.020 137.010  1.00  0.00           H
ATOM   1076  C   SER A  81      78.210  96.330 136.210  1.00  0.00           C
ATOM   1077  O   SER A  81      77.030  96.650 136.140  1.00  0.00           O
ATOM   1078  N   ASP A  82      78.960  95.960 135.160  1.00  0.00           N
ATOM   1079  HN  ASP A  82      79.920  95.750 135.300  1.00  0.00           H
ATOM   1080  CA  ASP A  82      78.440  95.800 133.770  1.00  0.00           C
ATOM   1081  HA  ASP A  82      77.420  96.160 133.750  1.00  0.00           H
ATOM   1082  CB  ASP A  82      79.350  96.590 132.710  1.00  0.00           C
ATOM   1083  HB1 ASP A  82      80.420  96.330 132.840  1.00  0.00           H
ATOM   1084  HB2 ASP A  82      79.090  96.310 131.670  1.00  0.00           H
ATOM   1085  CG  ASP A  82      79.080  98.070 132.810  1.00  0.00           C
ATOM   1086  OD1 ASP A  82      79.890  98.890 132.220  1.00  0.00           O
ATOM   1087  OD2 ASP A  82      77.980  98.530 133.170  1.00  0.00           O
ATOM   1088  C   ASP A  82      78.350  94.370 133.290  1.00  0.00           C
ATOM   1089  O   ASP A  82      79.430  93.790 133.200  1.00  0.00           O
ATOM   1090  N   GLN A  83      77.160  93.810 132.950  1.00  0.00           N
ATOM   1091  HN  GLN A  83      76.290  94.300 133.010  1.00  0.00           H
ATOM   1092  CA  GLN A  83      77.000  92.520 132.430  1.00  0.00           C
ATOM   1093  HA  GLN A  83      75.950  92.280 132.350  1.00  0.00           H
ATOM   1094  CB  GLN A  83      77.330  92.230 130.950  1.00  0.00           C
ATOM   1095  HB1 GLN A  83      77.050  91.170 130.740  1.00  0.00           H
ATOM   1096  HB2 GLN A  83      76.680  92.880 130.330  1.00  0.00           H
ATOM   1097  CG  GLN A  83      78.740  92.590 130.580  1.00  0.00           C
ATOM   1098  HG1 GLN A  83      79.470  91.930 131.110  1.00  0.00           H
ATOM   1099  HG2 GLN A  83      78.790  93.690 130.660  1.00  0.00           H
ATOM   1100  CD  GLN A  83      79.040  92.170 129.090  1.00  0.00           C
ATOM   1101  OE1 GLN A  83      78.150  91.940 128.290  1.00  0.00           O
ATOM   1102  NE2 GLN A  83      80.330  92.100 128.780  1.00  0.00           N
ATOM   1103 HE21 GLN A  83      81.020  92.350 129.460  1.00  0.00           H
ATOM   1104 HE22 GLN A  83      80.550  91.760 127.860  1.00  0.00           H
ATOM   1105  C   GLN A  83      77.430  91.510 133.420  1.00  0.00           C
ATOM   1106  O   GLN A  83      77.860  90.440 132.960  1.00  0.00           O
ATOM   1107  N   ASP A  84      77.170  91.700 134.700  1.00  0.00           N
ATOM   1108  HN  ASP A  84      76.590  92.490 134.880  1.00  0.00           H
ATOM   1109  CA  ASP A  84      77.230  90.810 135.820  1.00  0.00           C
ATOM   1110  HA  ASP A  84      76.960  91.490 136.610  1.00  0.00           H
ATOM   1111  CB  ASP A  84      76.200  89.620 135.620  1.00  0.00           C
ATOM   1112  HB1 ASP A  84      76.330  89.000 134.710  1.00  0.00           H
ATOM   1113  HB2 ASP A  84      76.260  88.930 136.490  1.00  0.00           H
ATOM   1114  CG  ASP A  84      74.800  90.160 135.530  1.00  0.00           C
ATOM   1115  OD1 ASP A  84      73.900  89.430 135.050  1.00  0.00           O
ATOM   1116  OD2 ASP A  84      74.490  91.310 136.000  1.00  0.00           O
ATOM   1117  C   ASP A  84      78.660  90.350 136.180  1.00  0.00           C
ATOM   1118  O   ASP A  84      78.790  89.440 136.940  1.00  0.00           O
ATOM   1119  N   ASN A  85      79.640  91.130 135.840  1.00  0.00           N
ATOM   1120  HN  ASN A  85      79.400  91.980 135.370  1.00  0.00           H
ATOM   1121  CA  ASN A  85      81.020  90.840 136.100  1.00  0.00           C
ATOM   1122  HA  ASN A  85      81.270  89.940 136.640  1.00  0.00           H
ATOM   1123  CB  ASN A  85      81.840  90.640 134.760  1.00  0.00           C
ATOM   1124  HB1 ASN A  85      81.360  89.800 134.210  1.00  0.00           H
ATOM   1125  HB2 ASN A  85      81.810  91.500 134.050  1.00  0.00           H
ATOM   1126  CG  ASN A  85      83.300  90.320 134.990  1.00  0.00           C
ATOM   1127  OD1 ASN A  85      83.800  90.430 136.100  1.00  0.00           O
ATOM   1128  ND2 ASN A  85      84.000  89.960 133.880  1.00  0.00           N
ATOM   1129 HD21 ASN A  85      83.530  89.940 133.000  1.00  0.00           H
ATOM   1130 HD22 ASN A  85      85.000  89.940 133.960  1.00  0.00           H
ATOM   1131  C   ASN A  85      81.580  91.980 136.900  1.00  0.00           C
ATOM   1132  O   ASN A  85      81.640  93.100 136.420  1.00  0.00           O
ATOM   1133  N   LYS A  86      81.950  91.820 138.220  1.00  0.00           N
ATOM   1134  HN  LYS A  86      81.980  90.890 138.590  1.00  0.00           H
ATOM   1135  CA  LYS A  86      82.300  92.960 139.030  1.00  0.00           C
ATOM   1136  HA  LYS A  86      81.630  93.790 138.830  1.00  0.00           H
ATOM   1137  CB  LYS A  86      82.180  92.520 140.510  1.00  0.00           C
ATOM   1138  HB1 LYS A  86      82.910  91.710 140.750  1.00  0.00           H
ATOM   1139  HB2 LYS A  86      82.520  93.360 141.150  1.00  0.00           H
ATOM   1140  CG  LYS A  86      80.830  91.880 140.870  1.00  0.00           C
ATOM   1141  HG1 LYS A  86      80.920  91.710 141.960  1.00  0.00           H
ATOM   1142  HG2 LYS A  86      80.690  90.900 140.360  1.00  0.00           H
ATOM   1143  CD  LYS A  86      79.550  92.680 140.570  1.00  0.00           C
ATOM   1144  HD1 LYS A  86      79.400  92.790 139.480  1.00  0.00           H
ATOM   1145  HD2 LYS A  86      79.570  93.660 141.110  1.00  0.00           H
ATOM   1146  CE  LYS A  86      78.400  91.770 141.030  1.00  0.00           C
ATOM   1147  HE1 LYS A  86      78.560  90.720 140.710  1.00  0.00           H
ATOM   1148  HE2 LYS A  86      77.430  91.980 140.540  1.00  0.00           H
ATOM   1149  NZ  LYS A  86      78.240  91.760 142.540  1.00  0.00           N
ATOM   1150  HZ1 LYS A  86      78.110  92.720 142.890  1.00  0.00           H
ATOM   1151  HZ2 LYS A  86      77.420  91.200 142.860  1.00  0.00           H
ATOM   1152  HZ3 LYS A  86      79.110  91.310 142.880  1.00  0.00           H
ATOM   1153  C   LYS A  86      83.760  93.370 138.840  1.00  0.00           C
ATOM   1154  O   LYS A  86      84.640  92.610 138.570  1.00  0.00           O
ATOM   1155  N   ASP A  87      83.990  94.680 139.000  1.00  0.00           N
ATOM   1156  HN  ASP A  87      83.300  95.400 139.070  1.00  0.00           H
ATOM   1157  CA  ASP A  87      85.310  95.190 138.970  1.00  0.00           C
ATOM   1158  HA  ASP A  87      86.050  94.410 138.950  1.00  0.00           H
ATOM   1159  CB  ASP A  87      85.620  95.940 137.640  1.00  0.00           C
ATOM   1160  HB1 ASP A  87      85.380  95.300 136.770  1.00  0.00           H
ATOM   1161  HB2 ASP A  87      84.930  96.800 137.540  1.00  0.00           H
ATOM   1162  CG  ASP A  87      86.980  96.400 137.450  1.00  0.00           C
ATOM   1163  OD1 ASP A  87      87.610  96.810 138.450  1.00  0.00           O
ATOM   1164  OD2 ASP A  87      87.520  96.360 136.310  1.00  0.00           O
ATOM   1165  C   ASP A  87      85.330  96.060 140.210  1.00  0.00           C
ATOM   1166  O   ASP A  87      84.710  97.150 140.270  1.00  0.00           O
ATOM   1167  N   PRO A  88      86.060  95.580 141.240  1.00  0.00           N
ATOM   1168  CD  PRO A  88      87.010  94.450 141.250  1.00  0.00           C
ATOM   1169  HD1 PRO A  88      87.920  94.710 140.670  1.00  0.00           H
ATOM   1170  HD2 PRO A  88      86.390  93.590 140.900  1.00  0.00           H
ATOM   1171  CA  PRO A  88      85.940  96.250 142.570  1.00  0.00           C
ATOM   1172  HA  PRO A  88      84.970  96.620 142.860  1.00  0.00           H
ATOM   1173  CB  PRO A  88      86.340  95.090 143.530  1.00  0.00           C
ATOM   1174  HB1 PRO A  88      86.830  95.480 144.450  1.00  0.00           H
ATOM   1175  HB2 PRO A  88      85.670  94.240 143.760  1.00  0.00           H
ATOM   1176  CG  PRO A  88      87.410  94.320 142.690  1.00  0.00           C
ATOM   1177  HG1 PRO A  88      87.470  93.220 142.810  1.00  0.00           H
ATOM   1178  HG2 PRO A  88      88.410  94.780 142.820  1.00  0.00           H
ATOM   1179  C   PRO A  88      86.880  97.440 142.720  1.00  0.00           C
ATOM   1180  O   PRO A  88      88.080  97.330 142.820  1.00  0.00           O
ATOM   1181  N   ARG A  89      86.390  98.740 142.660  1.00  0.00           N
ATOM   1182  HN  ARG A  89      85.410  98.910 142.600  1.00  0.00           H
ATOM   1183  CA  ARG A  89      87.330  99.900 142.780  1.00  0.00           C
ATOM   1184  HA  ARG A  89      88.320  99.630 143.100  1.00  0.00           H
ATOM   1185  CB  ARG A  89      87.370 100.740 141.480  1.00  0.00           C
ATOM   1186  HB1 ARG A  89      86.460 101.350 141.310  1.00  0.00           H
ATOM   1187  HB2 ARG A  89      88.300 101.360 141.520  1.00  0.00           H
ATOM   1188  CG  ARG A  89      87.450  99.840 140.220  1.00  0.00           C
ATOM   1189  HG1 ARG A  89      86.500  99.270 140.170  1.00  0.00           H
ATOM   1190  HG2 ARG A  89      88.340  99.200 140.400  1.00  0.00           H
ATOM   1191  CD  ARG A  89      87.690 100.710 139.000  1.00  0.00           C
ATOM   1192  HD1 ARG A  89      88.710 101.150 139.110  1.00  0.00           H
ATOM   1193  HD2 ARG A  89      86.890 101.460 138.870  1.00  0.00           H
ATOM   1194  NE  ARG A  89      87.580  99.710 137.850  1.00  0.00           N
ATOM   1195  HE  ARG A  89      87.450  98.730 138.030  1.00  0.00           H
ATOM   1196  CZ  ARG A  89      87.280 100.020 136.670  1.00  0.00           C
ATOM   1197  NH1 ARG A  89      87.020 101.250 136.270  1.00  0.00           N
ATOM   1198 HH11 ARG A  89      86.830 101.390 135.300  1.00  0.00           H
ATOM   1199 HH12 ARG A  89      87.350 102.010 136.820  1.00  0.00           H
ATOM   1200  NH2 ARG A  89      87.140  99.100 135.670  1.00  0.00           N
ATOM   1201 HH21 ARG A  89      86.810  99.470 134.800  1.00  0.00           H
ATOM   1202 HH22 ARG A  89      87.520  98.190 135.810  1.00  0.00           H
ATOM   1203  C   ARG A  89      86.810 100.750 143.880  1.00  0.00           C
ATOM   1204  O   ARG A  89      85.700 100.590 144.410  1.00  0.00           O
ATOM   1205  N   TYR A  90      87.760 101.740 144.340  1.00  0.00           N
ATOM   1206  HN  TYR A  90      88.710 101.650 144.030  1.00  0.00           H
ATOM   1207  CA  TYR A  90      87.510 102.850 145.270  1.00  0.00           C
ATOM   1208  HA  TYR A  90      87.150 102.440 146.200  1.00  0.00           H
ATOM   1209  CB  TYR A  90      88.820 103.680 145.500  1.00  0.00           C
ATOM   1210  HB1 TYR A  90      89.200 104.120 144.560  1.00  0.00           H
ATOM   1211  HB2 TYR A  90      88.560 104.580 146.100  1.00  0.00           H
ATOM   1212  CG  TYR A  90      89.860 102.850 146.160  1.00  0.00           C
ATOM   1213  CD1 TYR A  90      89.640 102.290 147.420  1.00  0.00           C
ATOM   1214  HD1 TYR A  90      88.740 102.550 147.950  1.00  0.00           H
ATOM   1215  CE1 TYR A  90      90.580 101.500 148.010  1.00  0.00           C
ATOM   1216  HE1 TYR A  90      90.500 101.070 149.000  1.00  0.00           H
ATOM   1217  CZ  TYR A  90      91.790 101.250 147.410  1.00  0.00           C
ATOM   1218  OH  TYR A  90      92.910 100.490 147.960  1.00  0.00           O
ATOM   1219  HH  TYR A  90      93.720 100.870 147.600  1.00  0.00           H
ATOM   1220  CD2 TYR A  90      91.030 102.570 145.550  1.00  0.00           C
ATOM   1221  HD2 TYR A  90      91.240 102.900 144.550  1.00  0.00           H
ATOM   1222  CE2 TYR A  90      92.000 101.760 146.150  1.00  0.00           C
ATOM   1223  HE2 TYR A  90      92.910 101.560 145.610  1.00  0.00           H
ATOM   1224  C   TYR A  90      86.520 103.740 144.670  1.00  0.00           C
ATOM   1225  O   TYR A  90      86.510 103.920 143.450  1.00  0.00           O
ATOM   1226  N   PHE A  91      85.590 104.330 145.410  1.00  0.00           N
ATOM   1227  HN  PHE A  91      85.590 104.310 146.410  1.00  0.00           H
ATOM   1228  CA  PHE A  91      84.800 105.380 144.890  1.00  0.00           C
ATOM   1229  HA  PHE A  91      85.180 105.720 143.940  1.00  0.00           H
ATOM   1230  CB  PHE A  91      83.360 104.860 144.640  1.00  0.00           C
ATOM   1231  HB1 PHE A  91      82.880 105.450 143.830  1.00  0.00           H
ATOM   1232  HB2 PHE A  91      83.490 103.830 144.250  1.00  0.00           H
ATOM   1233  CG  PHE A  91      82.460 104.750 145.760  1.00  0.00           C
ATOM   1234  CD1 PHE A  91      82.500 103.580 146.520  1.00  0.00           C
ATOM   1235  HD1 PHE A  91      83.270 102.850 146.350  1.00  0.00           H
ATOM   1236  CE1 PHE A  91      81.700 103.340 147.610  1.00  0.00           C
ATOM   1237  HE1 PHE A  91      81.980 102.480 148.200  1.00  0.00           H
ATOM   1238  CZ  PHE A  91      80.760 104.360 148.010  1.00  0.00           C
ATOM   1239  HZ  PHE A  91      80.250 104.230 148.950  1.00  0.00           H
ATOM   1240  CD2 PHE A  91      81.480 105.710 146.140  1.00  0.00           C
ATOM   1241  HD2 PHE A  91      81.500 106.600 145.530  1.00  0.00           H
ATOM   1242  CE2 PHE A  91      80.730 105.590 147.340  1.00  0.00           C
ATOM   1243  HE2 PHE A  91      79.910 106.210 147.660  1.00  0.00           H
ATOM   1244  C   PHE A  91      84.760 106.520 145.890  1.00  0.00           C
ATOM   1245  O   PHE A  91      84.870 106.290 147.120  1.00  0.00           O
ATOM   1246  N   PHE A  92      84.400 107.760 145.460  1.00  0.00           N
ATOM   1247  HN  PHE A  92      84.430 108.000 144.490  1.00  0.00           H
ATOM   1248  CA  PHE A  92      83.950 108.880 146.240  1.00  0.00           C
ATOM   1249  HA  PHE A  92      83.660 108.500 147.210  1.00  0.00           H
ATOM   1250  CB  PHE A  92      85.210 109.820 146.290  1.00  0.00           C
ATOM   1251  HB1 PHE A  92      86.050 109.410 146.890  1.00  0.00           H
ATOM   1252  HB2 PHE A  92      85.740 109.860 145.310  1.00  0.00           H
ATOM   1253  CG  PHE A  92      85.060 111.240 146.720  1.00  0.00           C
ATOM   1254  CD1 PHE A  92      84.080 111.620 147.630  1.00  0.00           C
ATOM   1255  HD1 PHE A  92      83.520 110.950 148.280  1.00  0.00           H
ATOM   1256  CE1 PHE A  92      83.980 113.030 147.960  1.00  0.00           C
ATOM   1257  HE1 PHE A  92      83.230 113.350 148.670  1.00  0.00           H
ATOM   1258  CZ  PHE A  92      84.790 114.000 147.330  1.00  0.00           C
ATOM   1259  HZ  PHE A  92      84.690 115.050 147.560  1.00  0.00           H
ATOM   1260  CD2 PHE A  92      85.900 112.270 146.090  1.00  0.00           C
ATOM   1261  HD2 PHE A  92      86.730 112.050 145.440  1.00  0.00           H
ATOM   1262  CE2 PHE A  92      85.770 113.590 146.470  1.00  0.00           C
ATOM   1263  HE2 PHE A  92      86.460 114.290 146.040  1.00  0.00           H
ATOM   1264  C   PHE A  92      82.740 109.570 145.680  1.00  0.00           C
ATOM   1265  O   PHE A  92      82.750 110.000 144.540  1.00  0.00           O
ATOM   1266  N   SER A  93      81.660 109.630 146.480  1.00  0.00           N
ATOM   1267  HN  SER A  93      81.630 109.080 147.310  1.00  0.00           H
ATOM   1268  CA  SER A  93      80.330 110.140 146.140  1.00  0.00           C
ATOM   1269  HA  SER A  93      80.410 110.390 145.100  1.00  0.00           H
ATOM   1270  CB  SER A  93      79.280 109.070 146.430  1.00  0.00           C
ATOM   1271  HB1 SER A  93      79.500 108.200 145.770  1.00  0.00           H
ATOM   1272  HB2 SER A  93      78.260 109.380 146.120  1.00  0.00           H
ATOM   1273  OG  SER A  93      79.120 108.650 147.820  1.00  0.00           O
ATOM   1274  HG1 SER A  93      78.640 109.370 148.260  1.00  0.00           H
ATOM   1275  C   SER A  93      80.010 111.410 146.920  1.00  0.00           C
ATOM   1276  O   SER A  93      80.360 111.640 148.090  1.00  0.00           O
ATOM   1277  N   LEU A  94      79.420 112.450 146.260  1.00  0.00           N
ATOM   1278  HN  LEU A  94      79.300 112.430 145.270  1.00  0.00           H
ATOM   1279  CA  LEU A  94      78.960 113.590 146.960  1.00  0.00           C
ATOM   1280  HA  LEU A  94      78.770 113.310 147.980  1.00  0.00           H
ATOM   1281  CB  LEU A  94      79.920 114.850 146.850  1.00  0.00           C
ATOM   1282  HB1 LEU A  94      80.930 114.510 147.180  1.00  0.00           H
ATOM   1283  HB2 LEU A  94      79.930 114.990 145.750  1.00  0.00           H
ATOM   1284  CG  LEU A  94      79.550 116.180 147.580  1.00  0.00           C
ATOM   1285  HG  LEU A  94      78.640 116.550 147.070  1.00  0.00           H
ATOM   1286  CD1 LEU A  94      79.240 116.100 149.020  1.00  0.00           C
ATOM   1287 HD11 LEU A  94      79.010 117.110 149.440  1.00  0.00           H
ATOM   1288 HD12 LEU A  94      78.270 115.580 149.130  1.00  0.00           H
ATOM   1289 HD13 LEU A  94      80.050 115.720 149.690  1.00  0.00           H
ATOM   1290  CD2 LEU A  94      80.630 117.270 147.110  1.00  0.00           C
ATOM   1291 HD21 LEU A  94      80.150 118.230 147.400  1.00  0.00           H
ATOM   1292 HD22 LEU A  94      81.550 117.250 147.720  1.00  0.00           H
ATOM   1293 HD23 LEU A  94      80.760 117.280 146.010  1.00  0.00           H
ATOM   1294  C   LEU A  94      77.600 113.980 146.460  1.00  0.00           C
ATOM   1295  O   LEU A  94      77.410 114.080 145.230  1.00  0.00           O
ATOM   1296  N   LYS A  95      76.620 114.140 147.380  1.00  0.00           N
ATOM   1297  HN  LYS A  95      76.830 113.900 148.320  1.00  0.00           H
ATOM   1298  CA  LYS A  95      75.370 114.760 147.150  1.00  0.00           C
ATOM   1299  HA  LYS A  95      75.440 115.290 146.210  1.00  0.00           H
ATOM   1300  CB  LYS A  95      74.140 113.830 147.200  1.00  0.00           C
ATOM   1301  HB1 LYS A  95      74.200 113.110 146.360  1.00  0.00           H
ATOM   1302  HB2 LYS A  95      74.240 113.240 148.140  1.00  0.00           H
ATOM   1303  CG  LYS A  95      72.730 114.630 147.080  1.00  0.00           C
ATOM   1304  HG1 LYS A  95      72.640 115.230 146.140  1.00  0.00           H
ATOM   1305  HG2 LYS A  95      72.570 115.170 148.040  1.00  0.00           H
ATOM   1306  CD  LYS A  95      71.640 113.620 147.020  1.00  0.00           C
ATOM   1307  HD1 LYS A  95      71.650 113.010 147.950  1.00  0.00           H
ATOM   1308  HD2 LYS A  95      71.880 112.970 146.160  1.00  0.00           H
ATOM   1309  CE  LYS A  95      70.200 114.140 146.940  1.00  0.00           C
ATOM   1310  HE1 LYS A  95      69.990 114.910 146.170  1.00  0.00           H
ATOM   1311  HE2 LYS A  95      69.920 114.570 147.920  1.00  0.00           H
ATOM   1312  NZ  LYS A  95      69.340 113.010 146.600  1.00  0.00           N
ATOM   1313  HZ1 LYS A  95      68.370 113.390 146.590  1.00  0.00           H
ATOM   1314  HZ2 LYS A  95      69.560 112.590 145.670  1.00  0.00           H
ATOM   1315  HZ3 LYS A  95      69.400 112.280 147.340  1.00  0.00           H
ATOM   1316  C   LYS A  95      75.190 115.780 148.230  1.00  0.00           C
ATOM   1317  O   LYS A  95      75.000 115.390 149.380  1.00  0.00           O
ATOM   1318  N   THR A  96      75.190 117.090 147.860  1.00  0.00           N
ATOM   1319  HN  THR A  96      75.210 117.240 146.880  1.00  0.00           H
ATOM   1320  CA  THR A  96      74.960 118.230 148.760  1.00  0.00           C
ATOM   1321  HA  THR A  96      75.410 118.050 149.730  1.00  0.00           H
ATOM   1322  CB  THR A  96      75.460 119.610 148.220  1.00  0.00           C
ATOM   1323  HB  THR A  96      75.380 120.490 148.900  1.00  0.00           H
ATOM   1324  OG1 THR A  96      74.740 120.120 147.050  1.00  0.00           O
ATOM   1325  HG1 THR A  96      75.160 120.970 146.900  1.00  0.00           H
ATOM   1326  CG2 THR A  96      76.930 119.670 147.800  1.00  0.00           C
ATOM   1327 HG21 THR A  96      77.510 118.950 148.420  1.00  0.00           H
ATOM   1328 HG22 THR A  96      77.090 119.430 146.730  1.00  0.00           H
ATOM   1329 HG23 THR A  96      77.350 120.700 147.830  1.00  0.00           H
ATOM   1330  C   THR A  96      73.500 118.370 148.990  1.00  0.00           C
ATOM   1331  O   THR A  96      72.650 117.780 148.340  1.00  0.00           O
ATOM   1332  N   ASP A  97      73.200 119.140 150.120  1.00  0.00           N
ATOM   1333  HN  ASP A  97      73.780 119.670 150.740  1.00  0.00           H
ATOM   1334  CA  ASP A  97      71.810 119.230 150.520  1.00  0.00           C
ATOM   1335  HA  ASP A  97      71.390 118.230 150.480  1.00  0.00           H
ATOM   1336  CB  ASP A  97      71.620 119.860 151.960  1.00  0.00           C
ATOM   1337  HB1 ASP A  97      72.230 120.780 152.000  1.00  0.00           H
ATOM   1338  HB2 ASP A  97      70.560 120.150 152.120  1.00  0.00           H
ATOM   1339  CG  ASP A  97      71.960 118.920 153.150  1.00  0.00           C
ATOM   1340  OD1 ASP A  97      72.280 117.740 152.950  1.00  0.00           O
ATOM   1341  OD2 ASP A  97      71.900 119.370 154.310  1.00  0.00           O
ATOM   1342  C   ASP A  97      70.960 120.010 149.470  1.00  0.00           C
ATOM   1343  O   ASP A  97      69.740 120.070 149.550  1.00  0.00           O
ATOM   1344  N   ARG A  98      71.650 120.670 148.500  1.00  0.00           N
ATOM   1345  HN  ARG A  98      72.640 120.820 148.440  1.00  0.00           H
ATOM   1346  CA  ARG A  98      70.960 121.420 147.420  1.00  0.00           C
ATOM   1347  HA  ARG A  98      69.980 121.670 147.790  1.00  0.00           H
ATOM   1348  CB  ARG A  98      71.790 122.640 146.960  1.00  0.00           C
ATOM   1349  HB1 ARG A  98      72.720 122.310 146.460  1.00  0.00           H
ATOM   1350  HB2 ARG A  98      71.200 123.110 146.150  1.00  0.00           H
ATOM   1351  CG  ARG A  98      72.130 123.770 147.970  1.00  0.00           C
ATOM   1352  HG1 ARG A  98      72.880 123.360 148.680  1.00  0.00           H
ATOM   1353  HG2 ARG A  98      71.130 124.040 148.380  1.00  0.00           H
ATOM   1354  CD  ARG A  98      72.740 124.940 147.120  1.00  0.00           C
ATOM   1355  HD1 ARG A  98      71.950 125.510 146.590  1.00  0.00           H
ATOM   1356  HD2 ARG A  98      73.540 124.580 146.440  1.00  0.00           H
ATOM   1357  NE  ARG A  98      73.260 125.930 148.170  1.00  0.00           N
ATOM   1358  HE  ARG A  98      73.110 125.700 149.130  1.00  0.00           H
ATOM   1359  CZ  ARG A  98      73.930 127.030 147.860  1.00  0.00           C
ATOM   1360  NH1 ARG A  98      74.210 127.410 146.610  1.00  0.00           N
ATOM   1361 HH11 ARG A  98      74.920 128.100 146.470  1.00  0.00           H
ATOM   1362 HH12 ARG A  98      74.330 126.660 145.960  1.00  0.00           H
ATOM   1363  NH2 ARG A  98      74.330 127.840 148.820  1.00  0.00           N
ATOM   1364 HH21 ARG A  98      74.650 128.760 148.570  1.00  0.00           H
ATOM   1365 HH22 ARG A  98      74.020 127.670 149.760  1.00  0.00           H
ATOM   1366  C   ARG A  98      70.630 120.570 146.190  1.00  0.00           C
ATOM   1367  O   ARG A  98      69.640 120.750 145.460  1.00  0.00           O
ATOM   1368  N   ALA A  99      71.490 119.540 145.940  1.00  0.00           N
ATOM   1369  HN  ALA A  99      72.230 119.360 146.580  1.00  0.00           H
ATOM   1370  CA  ALA A  99      71.350 118.670 144.810  1.00  0.00           C
ATOM   1371  HA  ALA A  99      71.290 119.220 143.880  1.00  0.00           H
ATOM   1372  CB  ALA A  99      72.700 117.880 144.690  1.00  0.00           C
ATOM   1373  HB1 ALA A  99      73.540 118.540 144.390  1.00  0.00           H
ATOM   1374  HB2 ALA A  99      72.910 117.210 145.550  1.00  0.00           H
ATOM   1375  HB3 ALA A  99      72.570 117.160 143.850  1.00  0.00           H
ATOM   1376  C   ALA A  99      70.110 117.760 144.600  1.00  0.00           C
ATOM   1377  O   ALA A  99      69.490 117.280 145.550  1.00  0.00           O
ATOM   1378  N   ARG A 100      69.740 117.390 143.360  1.00  0.00           N
ATOM   1379  HN  ARG A 100      70.330 117.660 142.600  1.00  0.00           H
ATOM   1380  CA  ARG A 100      68.720 116.420 143.120  1.00  0.00           C
ATOM   1381  HA  ARG A 100      68.040 116.300 143.960  1.00  0.00           H
ATOM   1382  CB  ARG A 100      67.940 116.920 141.910  1.00  0.00           C
ATOM   1383  HB1 ARG A 100      68.740 116.970 141.150  1.00  0.00           H
ATOM   1384  HB2 ARG A 100      67.240 116.160 141.490  1.00  0.00           H
ATOM   1385  CG  ARG A 100      67.260 118.270 142.240  1.00  0.00           C
ATOM   1386  HG1 ARG A 100      67.040 118.630 141.220  1.00  0.00           H
ATOM   1387  HG2 ARG A 100      67.970 118.980 142.720  1.00  0.00           H
ATOM   1388  CD  ARG A 100      65.940 118.090 143.050  1.00  0.00           C
ATOM   1389  HD1 ARG A 100      66.220 117.880 144.100  1.00  0.00           H
ATOM   1390  HD2 ARG A 100      65.240 117.260 142.820  1.00  0.00           H
ATOM   1391  NE  ARG A 100      65.030 119.200 142.890  1.00  0.00           N
ATOM   1392  HE  ARG A 100      65.160 119.740 142.050  1.00  0.00           H
ATOM   1393  CZ  ARG A 100      63.950 119.420 143.680  1.00  0.00           C
ATOM   1394  NH1 ARG A 100      63.500 118.710 144.710  1.00  0.00           N
ATOM   1395 HH11 ARG A 100      62.620 118.910 145.130  1.00  0.00           H
ATOM   1396 HH12 ARG A 100      63.710 117.730 144.680  1.00  0.00           H
ATOM   1397  NH2 ARG A 100      63.300 120.530 143.550  1.00  0.00           N
ATOM   1398 HH21 ARG A 100      62.780 120.790 144.370  1.00  0.00           H
ATOM   1399 HH22 ARG A 100      63.460 121.220 142.850  1.00  0.00           H
ATOM   1400  C   ARG A 100      69.210 115.030 142.870  1.00  0.00           C
ATOM   1401  O   ARG A 100      68.480 114.090 142.560  1.00  0.00           O
ATOM   1402  N   GLN A 101      70.510 114.780 143.000  1.00  0.00           N
ATOM   1403  HN  GLN A 101      71.130 115.450 143.380  1.00  0.00           H
ATOM   1404  CA  GLN A 101      71.140 113.630 142.530  1.00  0.00           C
ATOM   1405  HA  GLN A 101      70.640 112.780 142.960  1.00  0.00           H
ATOM   1406  CB  GLN A 101      71.290 113.730 140.960  1.00  0.00           C
ATOM   1407  HB1 GLN A 101      71.890 112.850 140.640  1.00  0.00           H
ATOM   1408  HB2 GLN A 101      70.330 113.640 140.400  1.00  0.00           H
ATOM   1409  CG  GLN A 101      71.920 115.020 140.270  1.00  0.00           C
ATOM   1410  HG1 GLN A 101      71.260 115.850 140.620  1.00  0.00           H
ATOM   1411  HG2 GLN A 101      71.880 114.970 139.160  1.00  0.00           H
ATOM   1412  CD  GLN A 101      73.390 115.390 140.600  1.00  0.00           C
ATOM   1413  OE1 GLN A 101      73.750 116.510 141.050  1.00  0.00           O
ATOM   1414  NE2 GLN A 101      74.340 114.460 140.440  1.00  0.00           N
ATOM   1415 HE21 GLN A 101      74.170 113.530 140.110  1.00  0.00           H
ATOM   1416 HE22 GLN A 101      75.260 114.830 140.310  1.00  0.00           H
ATOM   1417  C   GLN A 101      72.540 113.580 143.170  1.00  0.00           C
ATOM   1418  O   GLN A 101      73.140 114.560 143.700  1.00  0.00           O
ATOM   1419  N   VAL A 102      73.100 112.370 143.260  1.00  0.00           N
ATOM   1420  HN  VAL A 102      72.560 111.530 143.250  1.00  0.00           H
ATOM   1421  CA  VAL A 102      74.450 112.090 143.770  1.00  0.00           C
ATOM   1422  HA  VAL A 102      74.760 112.910 144.410  1.00  0.00           H
ATOM   1423  CB  VAL A 102      74.310 110.780 144.680  1.00  0.00           C
ATOM   1424  HB  VAL A 102      73.460 110.780 145.380  1.00  0.00           H
ATOM   1425  CG1 VAL A 102      74.110 109.530 143.810  1.00  0.00           C
ATOM   1426 HG11 VAL A 102      74.980 109.350 143.140  1.00  0.00           H
ATOM   1427 HG12 VAL A 102      74.000 108.630 144.460  1.00  0.00           H
ATOM   1428 HG13 VAL A 102      73.190 109.610 143.210  1.00  0.00           H
ATOM   1429  CG2 VAL A 102      75.520 110.670 145.580  1.00  0.00           C
ATOM   1430 HG21 VAL A 102      75.740 111.630 146.110  1.00  0.00           H
ATOM   1431 HG22 VAL A 102      75.490 109.870 146.360  1.00  0.00           H
ATOM   1432 HG23 VAL A 102      76.470 110.520 145.030  1.00  0.00           H
ATOM   1433  C   VAL A 102      75.510 112.070 142.620  1.00  0.00           C
ATOM   1434  O   VAL A 102      75.290 111.400 141.600  1.00  0.00           O
ATOM   1435  N   THR A 103      76.700 112.770 142.750  1.00  0.00           N
ATOM   1436  HN  THR A 103      76.980 113.320 143.540  1.00  0.00           H
ATOM   1437  CA  THR A 103      77.780 112.530 141.800  1.00  0.00           C
ATOM   1438  HA  THR A 103      77.350 112.030 140.950  1.00  0.00           H
ATOM   1439  CB  THR A 103      78.430 113.870 141.470  1.00  0.00           C
ATOM   1440  HB  THR A 103      78.720 114.380 142.410  1.00  0.00           H
ATOM   1441  OG1 THR A 103      77.500 114.660 140.740  1.00  0.00           O
ATOM   1442  HG1 THR A 103      77.580 114.670 139.790  1.00  0.00           H
ATOM   1443  CG2 THR A 103      79.600 113.760 140.510  1.00  0.00           C
ATOM   1444 HG21 THR A 103      80.450 113.340 141.100  1.00  0.00           H
ATOM   1445 HG22 THR A 103      79.210 113.120 139.700  1.00  0.00           H
ATOM   1446 HG23 THR A 103      80.010 114.680 140.050  1.00  0.00           H
ATOM   1447  C   THR A 103      78.800 111.590 142.320  1.00  0.00           C
ATOM   1448  O   THR A 103      79.060 111.540 143.520  1.00  0.00           O
ATOM   1449  N   THR A 104      79.260 110.630 141.470  1.00  0.00           N
ATOM   1450  HN  THR A 104      78.980 110.580 140.510  1.00  0.00           H
ATOM   1451  CA  THR A 104      80.220 109.630 142.020  1.00  0.00           C
ATOM   1452  HA  THR A 104      80.750 109.990 142.890  1.00  0.00           H
ATOM   1453  CB  THR A 104      79.650 108.250 142.350  1.00  0.00           C
ATOM   1454  HB  THR A 104      79.470 107.810 141.340  1.00  0.00           H
ATOM   1455  OG1 THR A 104      78.520 108.240 143.220  1.00  0.00           O
ATOM   1456  HG1 THR A 104      77.790 108.580 142.700  1.00  0.00           H
ATOM   1457  CG2 THR A 104      80.710 107.300 143.020  1.00  0.00           C
ATOM   1458 HG21 THR A 104      81.000 107.770 143.980  1.00  0.00           H
ATOM   1459 HG22 THR A 104      80.150 106.400 143.340  1.00  0.00           H
ATOM   1460 HG23 THR A 104      81.580 107.110 142.360  1.00  0.00           H
ATOM   1461  C   THR A 104      81.370 109.510 140.990  1.00  0.00           C
ATOM   1462  O   THR A 104      81.190 109.330 139.770  1.00  0.00           O
ATOM   1463  N   ILE A 105      82.630 109.540 141.530  1.00  0.00           N
ATOM   1464  HN  ILE A 105      82.700 109.620 142.520  1.00  0.00           H
ATOM   1465  CA  ILE A 105      83.820 109.200 140.830  1.00  0.00           C
ATOM   1466  HA  ILE A 105      83.610 109.000 139.790  1.00  0.00           H
ATOM   1467  CB  ILE A 105      84.670 110.460 140.740  1.00  0.00           C
ATOM   1468  HB  ILE A 105      85.530 110.250 140.070  1.00  0.00           H
ATOM   1469  CG2 ILE A 105      83.790 111.530 139.960  1.00  0.00           C
ATOM   1470 HG21 ILE A 105      83.280 111.170 139.040  1.00  0.00           H
ATOM   1471 HG22 ILE A 105      83.010 112.010 140.590  1.00  0.00           H
ATOM   1472 HG23 ILE A 105      84.440 112.310 139.510  1.00  0.00           H
ATOM   1473  CG1 ILE A 105      85.230 110.940 142.100  1.00  0.00           C
ATOM   1474 HG11 ILE A 105      85.840 110.120 142.540  1.00  0.00           H
ATOM   1475 HG12 ILE A 105      84.420 111.090 142.840  1.00  0.00           H
ATOM   1476  CD  ILE A 105      86.180 112.140 142.110  1.00  0.00           C
ATOM   1477  HD1 ILE A 105      86.530 112.370 143.140  1.00  0.00           H
ATOM   1478  HD2 ILE A 105      87.080 111.970 141.490  1.00  0.00           H
ATOM   1479  HD3 ILE A 105      85.770 113.080 141.670  1.00  0.00           H
ATOM   1480  C   ILE A 105      84.580 108.000 141.270  1.00  0.00           C
ATOM   1481  O   ILE A 105      84.480 107.670 142.440  1.00  0.00           O
ATOM   1482  N   ASN A 106      85.330 107.290 140.420  1.00  0.00           N
ATOM   1483  HN  ASN A 106      85.480 107.580 139.480  1.00  0.00           H
ATOM   1484  CA  ASN A 106      85.790 105.940 140.720  1.00  0.00           C
ATOM   1485  HA  ASN A 106      85.720 105.820 141.790  1.00  0.00           H
ATOM   1486  CB  ASN A 106      84.920 104.820 140.070  1.00  0.00           C
ATOM   1487  HB1 ASN A 106      85.050 104.880 138.960  1.00  0.00           H
ATOM   1488  HB2 ASN A 106      85.280 103.890 140.550  1.00  0.00           H
ATOM   1489  CG  ASN A 106      83.400 105.090 140.270  1.00  0.00           C
ATOM   1490  OD1 ASN A 106      82.750 105.740 139.480  1.00  0.00           O
ATOM   1491  ND2 ASN A 106      82.860 104.360 141.260  1.00  0.00           N
ATOM   1492 HD21 ASN A 106      83.430 103.610 141.610  1.00  0.00           H
ATOM   1493 HD22 ASN A 106      81.870 104.440 141.410  1.00  0.00           H
ATOM   1494  C   ASN A 106      87.200 105.790 140.170  1.00  0.00           C
ATOM   1495  O   ASN A 106      87.560 106.330 139.140  1.00  0.00           O
ATOM   1496  N   ALA A 107      87.990 104.900 140.730  1.00  0.00           N
ATOM   1497  HN  ALA A 107      87.640 104.380 141.510  1.00  0.00           H
ATOM   1498  CA  ALA A 107      89.360 104.640 140.280  1.00  0.00           C
ATOM   1499  HA  ALA A 107      89.850 105.600 140.210  1.00  0.00           H
ATOM   1500  CB  ALA A 107      90.230 103.840 141.280  1.00  0.00           C
ATOM   1501  HB1 ALA A 107      91.280 103.710 140.950  1.00  0.00           H
ATOM   1502  HB2 ALA A 107      90.150 104.260 142.310  1.00  0.00           H
ATOM   1503  HB3 ALA A 107      89.780 102.840 141.420  1.00  0.00           H
ATOM   1504  C   ALA A 107      89.490 103.970 138.920  1.00  0.00           C
ATOM   1505  O   ALA A 107      88.490 103.540 138.290  1.00  0.00           O
ATOM   1506  N   HIS A 108      90.700 104.100 138.310  1.00  0.00           N
ATOM   1507  HN  HIS A 108      91.420 104.580 138.800  1.00  0.00           H
ATOM   1508  CA  HIS A 108      91.000 103.640 136.930  1.00  0.00           C
ATOM   1509  HA  HIS A 108      90.220 104.040 136.310  1.00  0.00           H
ATOM   1510  CB  HIS A 108      92.330 104.180 136.350  1.00  0.00           C
ATOM   1511  HB1 HIS A 108      92.240 104.020 135.250  1.00  0.00           H
ATOM   1512  HB2 HIS A 108      92.270 105.280 136.540  1.00  0.00           H
ATOM   1513  ND1 HIS A 108      93.870 103.410 138.210  1.00  0.00           N
ATOM   1514  CG  HIS A 108      93.550 103.550 136.880  1.00  0.00           C
ATOM   1515  CE1 HIS A 108      94.920 102.650 138.220  1.00  0.00           C
ATOM   1516  HE1 HIS A 108      95.470 102.430 139.130  1.00  0.00           H
ATOM   1517  NE2 HIS A 108      95.320 102.310 136.990  1.00  0.00           N
ATOM   1518  HE2 HIS A 108      96.150 101.770 136.810  1.00  0.00           H
ATOM   1519  CD2 HIS A 108      94.420 102.870 136.110  1.00  0.00           C
ATOM   1520  HD2 HIS A 108      94.430 102.730 135.040  1.00  0.00           H
ATOM   1521  C   HIS A 108      90.940 102.140 136.710  1.00  0.00           C
ATOM   1522  O   HIS A 108      90.480 101.680 135.690  1.00  0.00           O
ATOM   1523  N   ARG A 109      91.360 101.420 137.780  1.00  0.00           N
ATOM   1524  HN  ARG A 109      91.700 101.880 138.600  1.00  0.00           H
ATOM   1525  CA  ARG A 109      91.480  99.940 137.710  1.00  0.00           C
ATOM   1526  HA  ARG A 109      90.710  99.530 137.070  1.00  0.00           H
ATOM   1527  CB  ARG A 109      92.930  99.450 137.330  1.00  0.00           C
ATOM   1528  HB1 ARG A 109      93.690  99.790 138.070  1.00  0.00           H
ATOM   1529  HB2 ARG A 109      92.980  98.340 137.300  1.00  0.00           H
ATOM   1530  CG  ARG A 109      93.460  99.860 135.940  1.00  0.00           C
ATOM   1531  HG1 ARG A 109      94.560  99.920 135.820  1.00  0.00           H
ATOM   1532  HG2 ARG A 109      93.090 100.880 135.740  1.00  0.00           H
ATOM   1533  CD  ARG A 109      93.020  98.960 134.840  1.00  0.00           C
ATOM   1534  HD1 ARG A 109      91.920  98.870 134.770  1.00  0.00           H
ATOM   1535  HD2 ARG A 109      93.480  97.960 134.970  1.00  0.00           H
ATOM   1536  NE  ARG A 109      93.460  99.560 133.570  1.00  0.00           N
ATOM   1537  HE  ARG A 109      92.820 100.160 133.100  1.00  0.00           H
ATOM   1538  CZ  ARG A 109      94.470  99.140 132.870  1.00  0.00           C
ATOM   1539  NH1 ARG A 109      95.470  98.370 133.350  1.00  0.00           N
ATOM   1540 HH11 ARG A 109      96.280  98.240 132.780  1.00  0.00           H
ATOM   1541 HH12 ARG A 109      95.480  98.110 134.320  1.00  0.00           H
ATOM   1542  NH2 ARG A 109      94.690  99.630 131.660  1.00  0.00           N
ATOM   1543 HH21 ARG A 109      95.190  98.990 131.080  1.00  0.00           H
ATOM   1544 HH22 ARG A 109      93.860  99.980 131.220  1.00  0.00           H
ATOM   1545  C   ARG A 109      91.090  99.380 139.070  1.00  0.00           C
ATOM   1546  O   ARG A 109      90.900 100.070 139.990  1.00  0.00           O
ATOM   1547  N   SER A 110      90.990  98.000 139.190  1.00  0.00           N
ATOM   1548  HN  SER A 110      91.180  97.390 138.420  1.00  0.00           H
ATOM   1549  CA  SER A 110      90.500  97.270 140.400  1.00  0.00           C
ATOM   1550  HA  SER A 110      89.490  97.520 140.680  1.00  0.00           H
ATOM   1551  CB  SER A 110      90.600  95.800 140.230  1.00  0.00           C
ATOM   1552  HB1 SER A 110      90.340  95.300 141.190  1.00  0.00           H
ATOM   1553  HB2 SER A 110      91.630  95.600 139.870  1.00  0.00           H
ATOM   1554  OG  SER A 110      89.780  95.370 139.160  1.00  0.00           O
ATOM   1555  HG1 SER A 110      89.010  95.920 139.040  1.00  0.00           H
ATOM   1556  C   SER A 110      91.350  97.600 141.660  1.00  0.00           C
ATOM   1557  O   SER A 110      92.500  97.900 141.530  1.00  0.00           O
ATOM   1558  N   TYR A 111      90.810  97.540 142.860  1.00  0.00           N
ATOM   1559  HN  TYR A 111      89.840  97.320 142.930  1.00  0.00           H
ATOM   1560  CA  TYR A 111      91.590  97.840 144.120  1.00  0.00           C
ATOM   1561  HA  TYR A 111      92.080  98.800 143.970  1.00  0.00           H
ATOM   1562  CB  TYR A 111      90.680  98.220 145.310  1.00  0.00           C
ATOM   1563  HB1 TYR A 111      91.220  98.940 145.950  1.00  0.00           H
ATOM   1564  HB2 TYR A 111      89.740  98.640 144.910  1.00  0.00           H
ATOM   1565  CG  TYR A 111      90.270  97.030 146.220  1.00  0.00           C
ATOM   1566  CD1 TYR A 111      89.330  96.080 145.630  1.00  0.00           C
ATOM   1567  HD1 TYR A 111      88.990  96.290 144.620  1.00  0.00           H
ATOM   1568  CE1 TYR A 111      89.040  94.930 146.370  1.00  0.00           C
ATOM   1569  HE1 TYR A 111      88.310  94.250 145.950  1.00  0.00           H
ATOM   1570  CZ  TYR A 111      89.540  94.740 147.670  1.00  0.00           C
ATOM   1571  OH  TYR A 111      89.100  93.640 148.440  1.00  0.00           O
ATOM   1572  HH  TYR A 111      89.650  93.650 149.230  1.00  0.00           H
ATOM   1573  CD2 TYR A 111      90.790  96.830 147.390  1.00  0.00           C
ATOM   1574  HD2 TYR A 111      91.500  97.570 147.740  1.00  0.00           H
ATOM   1575  CE2 TYR A 111      90.410  95.730 148.190  1.00  0.00           C
ATOM   1576  HE2 TYR A 111      90.660  95.620 149.240  1.00  0.00           H
ATOM   1577  C   TYR A 111      92.640  96.690 144.270  1.00  0.00           C
ATOM   1578  O   TYR A 111      92.380  95.530 143.900  1.00  0.00           O
ATOM   1579  N   LEU A 112      93.850  97.080 144.770  1.00  0.00           N
ATOM   1580  HN  LEU A 112      93.990  98.050 144.940  1.00  0.00           H
ATOM   1581  CA  LEU A 112      94.920  96.090 144.970  1.00  0.00           C
ATOM   1582  HA  LEU A 112      94.740  95.300 144.260  1.00  0.00           H
ATOM   1583  CB  LEU A 112      96.250  96.680 144.490  1.00  0.00           C
ATOM   1584  HB1 LEU A 112      96.380  97.620 145.060  1.00  0.00           H
ATOM   1585  HB2 LEU A 112      97.030  96.020 144.920  1.00  0.00           H
ATOM   1586  CG  LEU A 112      96.390  96.770 142.980  1.00  0.00           C
ATOM   1587  HG  LEU A 112      95.450  97.140 142.540  1.00  0.00           H
ATOM   1588  CD1 LEU A 112      97.560  97.690 142.780  1.00  0.00           C
ATOM   1589 HD11 LEU A 112      98.550  97.400 143.190  1.00  0.00           H
ATOM   1590 HD12 LEU A 112      97.690  97.890 141.700  1.00  0.00           H
ATOM   1591 HD13 LEU A 112      97.380  98.690 143.240  1.00  0.00           H
ATOM   1592  CD2 LEU A 112      96.860  95.340 142.500  1.00  0.00           C
ATOM   1593 HD21 LEU A 112      96.040  94.610 142.670  1.00  0.00           H
ATOM   1594 HD22 LEU A 112      97.320  95.480 141.500  1.00  0.00           H
ATOM   1595 HD23 LEU A 112      97.670  94.960 143.160  1.00  0.00           H
ATOM   1596  C   LEU A 112      94.860  95.480 146.380  1.00  0.00           C
ATOM   1597  O   LEU A 112      95.230  96.150 147.350  1.00  0.00           O
ATOM   1598  N   PRO A 113      94.350  94.270 146.640  1.00  0.00           N
ATOM   1599  CD  PRO A 113      93.880  93.300 145.580  1.00  0.00           C
ATOM   1600  HD1 PRO A 113      94.600  93.320 144.740  1.00  0.00           H
ATOM   1601  HD2 PRO A 113      92.850  93.430 145.190  1.00  0.00           H
ATOM   1602  CA  PRO A 113      94.280  93.630 148.030  1.00  0.00           C
ATOM   1603  HA  PRO A 113      93.560  94.210 148.580  1.00  0.00           H
ATOM   1604  CB  PRO A 113      93.730  92.180 147.750  1.00  0.00           C
ATOM   1605  HB1 PRO A 113      94.240  91.420 148.380  1.00  0.00           H
ATOM   1606  HB2 PRO A 113      92.630  92.180 147.870  1.00  0.00           H
ATOM   1607  CG  PRO A 113      94.040  91.910 146.260  1.00  0.00           C
ATOM   1608  HG1 PRO A 113      93.490  91.070 145.790  1.00  0.00           H
ATOM   1609  HG2 PRO A 113      95.100  91.590 146.160  1.00  0.00           H
ATOM   1610  C   PRO A 113      95.570  93.540 148.760  1.00  0.00           C
ATOM   1611  O   PRO A 113      96.510  93.110 148.170  1.00  0.00           O
ATOM   1612  N   GLY A 114      95.650  93.880 150.010  1.00  0.00           N
ATOM   1613  HN  GLY A 114      94.830  94.250 150.440  1.00  0.00           H
ATOM   1614  CA  GLY A 114      96.820  93.570 150.870  1.00  0.00           C
ATOM   1615  HA1 GLY A 114      97.130  92.550 150.690  1.00  0.00           H
ATOM   1616  HA2 GLY A 114      96.320  93.610 151.820  1.00  0.00           H
ATOM   1617  C   GLY A 114      98.010  94.400 150.870  1.00  0.00           C
ATOM   1618  O   GLY A 114      99.010  94.080 151.520  1.00  0.00           O
ATOM   1619  N   GLN A 115      97.970  95.600 150.220  1.00  0.00           N
ATOM   1620  HN  GLN A 115      97.250  95.850 149.580  1.00  0.00           H
ATOM   1621  CA  GLN A 115      99.100  96.470 150.230  1.00  0.00           C
ATOM   1622  HA  GLN A 115      99.910  96.180 150.880  1.00  0.00           H
ATOM   1623  CB  GLN A 115      99.730  96.510 148.820  1.00  0.00           C
ATOM   1624  HB1 GLN A 115     100.740  96.970 148.820  1.00  0.00           H
ATOM   1625  HB2 GLN A 115      99.810  95.440 148.530  1.00  0.00           H
ATOM   1626  CG  GLN A 115      98.860  97.170 147.720  1.00  0.00           C
ATOM   1627  HG1 GLN A 115      98.540  98.160 148.120  1.00  0.00           H
ATOM   1628  HG2 GLN A 115      98.060  96.480 147.370  1.00  0.00           H
ATOM   1629  CD  GLN A 115      99.650  97.400 146.400  1.00  0.00           C
ATOM   1630  OE1 GLN A 115      99.730  98.560 145.910  1.00  0.00           O
ATOM   1631  NE2 GLN A 115     100.160  96.300 145.800  1.00  0.00           N
ATOM   1632 HE21 GLN A 115     100.000  95.380 146.170  1.00  0.00           H
ATOM   1633 HE22 GLN A 115     100.670  96.370 144.940  1.00  0.00           H
ATOM   1634  C   GLN A 115      98.610  97.870 150.620  1.00  0.00           C
ATOM   1635  O   GLN A 115      97.470  98.290 150.480  1.00  0.00           O
ATOM   1636  N   TRP A 116      99.580  98.660 151.190  1.00  0.00           N
ATOM   1637  HN  TRP A 116     100.550  98.500 151.350  1.00  0.00           H
ATOM   1638  CA  TRP A 116      99.260 100.060 151.450  1.00  0.00           C
ATOM   1639  HA  TRP A 116      98.480 100.070 152.200  1.00  0.00           H
ATOM   1640  CB  TRP A 116     100.340 100.820 152.260  1.00  0.00           C
ATOM   1641  HB1 TRP A 116     101.220 100.980 151.600  1.00  0.00           H
ATOM   1642  HB2 TRP A 116      99.980 101.850 152.490  1.00  0.00           H
ATOM   1643  CG  TRP A 116     100.670 100.210 153.580  1.00  0.00           C
ATOM   1644  CD1 TRP A 116     101.750  99.570 153.930  1.00  0.00           C
ATOM   1645  HD1 TRP A 116     102.540  99.520 153.200  1.00  0.00           H
ATOM   1646  NE1 TRP A 116     101.620  99.170 155.230  1.00  0.00           N
ATOM   1647  HE1 TRP A 116     102.280  99.260 155.940  1.00  0.00           H
ATOM   1648  CE2 TRP A 116     100.430  99.570 155.750  1.00  0.00           C
ATOM   1649  CD2 TRP A 116      99.780 100.210 154.700  1.00  0.00           C
ATOM   1650  CE3 TRP A 116      98.540 100.810 154.970  1.00  0.00           C
ATOM   1651  HE3 TRP A 116      97.940 101.360 154.260  1.00  0.00           H
ATOM   1652  CZ3 TRP A 116      97.970 100.700 156.190  1.00  0.00           C
ATOM   1653  HZ3 TRP A 116      97.030 101.180 156.420  1.00  0.00           H
ATOM   1654  CZ2 TRP A 116      99.860  99.330 156.980  1.00  0.00           C
ATOM   1655  HZ2 TRP A 116     100.440  98.780 157.700  1.00  0.00           H
ATOM   1656  CH2 TRP A 116      98.640  99.930 157.200  1.00  0.00           C
ATOM   1657  HH2 TRP A 116      98.280  99.850 158.210  1.00  0.00           H
ATOM   1658  C   TRP A 116      98.830 100.950 150.290  1.00  0.00           C
ATOM   1659  O   TRP A 116      99.520 101.100 149.290  1.00  0.00           O
ATOM   1660  N   VAL A 117      97.710 101.630 150.420  1.00  0.00           N
ATOM   1661  HN  VAL A 117      97.140 101.580 151.240  1.00  0.00           H
ATOM   1662  CA  VAL A 117      97.190 102.550 149.460  1.00  0.00           C
ATOM   1663  HA  VAL A 117      97.940 102.840 148.740  1.00  0.00           H
ATOM   1664  CB  VAL A 117      95.890 102.190 148.760  1.00  0.00           C
ATOM   1665  HB  VAL A 117      94.980 102.050 149.380  1.00  0.00           H
ATOM   1666  CG1 VAL A 117      95.550 103.270 147.690  1.00  0.00           C
ATOM   1667 HG11 VAL A 117      95.150 104.200 148.140  1.00  0.00           H
ATOM   1668 HG12 VAL A 117      96.450 103.520 147.100  1.00  0.00           H
ATOM   1669 HG13 VAL A 117      94.770 102.870 147.000  1.00  0.00           H
ATOM   1670  CG2 VAL A 117      96.270 100.830 148.070  1.00  0.00           C
ATOM   1671 HG21 VAL A 117      95.620 100.560 147.210  1.00  0.00           H
ATOM   1672 HG22 VAL A 117      97.300 101.020 147.690  1.00  0.00           H
ATOM   1673 HG23 VAL A 117      96.390  99.980 148.770  1.00  0.00           H
ATOM   1674  C   VAL A 117      96.940 103.790 150.300  1.00  0.00           C
ATOM   1675  O   VAL A 117      96.390 103.700 151.420  1.00  0.00           O
ATOM   1676  N   TYR A 118      97.340 104.950 149.810  1.00  0.00           N
ATOM   1677  HN  TYR A 118      97.850 104.920 148.950  1.00  0.00           H
ATOM   1678  CA  TYR A 118      96.950 106.290 150.320  1.00  0.00           C
ATOM   1679  HA  TYR A 118      96.680 106.210 151.360  1.00  0.00           H
ATOM   1680  CB  TYR A 118      98.150 107.300 150.140  1.00  0.00           C
ATOM   1681  HB1 TYR A 118      99.000 106.870 150.710  1.00  0.00           H
ATOM   1682  HB2 TYR A 118      98.340 107.310 149.050  1.00  0.00           H
ATOM   1683  CG  TYR A 118      97.970 108.680 150.750  1.00  0.00           C
ATOM   1684  CD1 TYR A 118      97.740 108.990 152.040  1.00  0.00           C
ATOM   1685  HD1 TYR A 118      97.480 108.220 152.750  1.00  0.00           H
ATOM   1686  CE1 TYR A 118      97.910 110.340 152.590  1.00  0.00           C
ATOM   1687  HE1 TYR A 118      97.870 110.450 153.660  1.00  0.00           H
ATOM   1688  CZ  TYR A 118      98.250 111.390 151.760  1.00  0.00           C
ATOM   1689  OH  TYR A 118      98.360 112.800 152.050  1.00  0.00           O
ATOM   1690  HH  TYR A 118      98.780 113.230 151.310  1.00  0.00           H
ATOM   1691  CD2 TYR A 118      98.260 109.730 149.900  1.00  0.00           C
ATOM   1692  HD2 TYR A 118      98.620 109.600 148.890  1.00  0.00           H
ATOM   1693  CE2 TYR A 118      98.390 111.070 150.380  1.00  0.00           C
ATOM   1694  HE2 TYR A 118      98.620 111.900 149.720  1.00  0.00           H
ATOM   1695  C   TYR A 118      95.730 106.790 149.530  1.00  0.00           C
ATOM   1696  O   TYR A 118      95.660 106.850 148.240  1.00  0.00           O
ATOM   1697  N   LEU A 119      94.670 107.210 150.260  1.00  0.00           N
ATOM   1698  HN  LEU A 119      94.720 107.320 151.250  1.00  0.00           H
ATOM   1699  CA  LEU A 119      93.460 107.540 149.560  1.00  0.00           C
ATOM   1700  HA  LEU A 119      93.600 107.540 148.490  1.00  0.00           H
ATOM   1701  CB  LEU A 119      92.450 106.450 149.920  1.00  0.00           C
ATOM   1702  HB1 LEU A 119      92.830 105.470 149.560  1.00  0.00           H
ATOM   1703  HB2 LEU A 119      92.270 106.550 151.010  1.00  0.00           H
ATOM   1704  CG  LEU A 119      91.090 106.480 149.150  1.00  0.00           C
ATOM   1705  HG  LEU A 119      90.460 107.370 149.340  1.00  0.00           H
ATOM   1706  CD1 LEU A 119      91.230 106.270 147.660  1.00  0.00           C
ATOM   1707 HD11 LEU A 119      91.900 107.010 147.150  1.00  0.00           H
ATOM   1708 HD12 LEU A 119      91.620 105.250 147.470  1.00  0.00           H
ATOM   1709 HD13 LEU A 119      90.200 106.390 147.270  1.00  0.00           H
ATOM   1710  CD2 LEU A 119      90.330 105.240 149.690  1.00  0.00           C
ATOM   1711 HD21 LEU A 119      90.550 105.350 150.770  1.00  0.00           H
ATOM   1712 HD22 LEU A 119      89.230 105.260 149.530  1.00  0.00           H
ATOM   1713 HD23 LEU A 119      90.680 104.270 149.270  1.00  0.00           H
ATOM   1714  C   LEU A 119      93.110 108.940 149.850  1.00  0.00           C
ATOM   1715  O   LEU A 119      92.970 109.330 151.000  1.00  0.00           O
ATOM   1716  N   ALA A 120      93.040 109.850 148.790  1.00  0.00           N
ATOM   1717  HN  ALA A 120      93.060 109.580 147.830  1.00  0.00           H
ATOM   1718  CA  ALA A 120      92.790 111.180 149.160  1.00  0.00           C
ATOM   1719  HA  ALA A 120      92.590 111.300 150.210  1.00  0.00           H
ATOM   1720  CB  ALA A 120      94.120 111.970 149.110  1.00  0.00           C
ATOM   1721  HB1 ALA A 120      94.450 111.990 148.050  1.00  0.00           H
ATOM   1722  HB2 ALA A 120      94.090 112.990 149.530  1.00  0.00           H
ATOM   1723  HB3 ALA A 120      94.790 111.290 149.680  1.00  0.00           H
ATOM   1724  C   ALA A 120      91.520 111.650 148.390  1.00  0.00           C
ATOM   1725  O   ALA A 120      91.310 111.340 147.200  1.00  0.00           O
ATOM   1726  N   ALA A 121      90.650 112.390 149.120  1.00  0.00           N
ATOM   1727  HN  ALA A 121      90.830 112.530 150.090  1.00  0.00           H
ATOM   1728  CA  ALA A 121      89.430 112.940 148.650  1.00  0.00           C
ATOM   1729  HA  ALA A 121      89.400 112.750 147.580  1.00  0.00           H
ATOM   1730  CB  ALA A 121      88.160 112.110 149.060  1.00  0.00           C
ATOM   1731  HB1 ALA A 121      88.250 111.020 148.850  1.00  0.00           H
ATOM   1732  HB2 ALA A 121      87.850 112.270 150.110  1.00  0.00           H
ATOM   1733  HB3 ALA A 121      87.290 112.450 148.450  1.00  0.00           H
ATOM   1734  C   ALA A 121      89.370 114.380 148.840  1.00  0.00           C
ATOM   1735  O   ALA A 121      89.710 114.890 149.900  1.00  0.00           O
ATOM   1736  N   THR A 122      88.920 115.190 147.920  1.00  0.00           N
ATOM   1737  HN  THR A 122      88.840 114.770 147.020  1.00  0.00           H
ATOM   1738  CA  THR A 122      89.020 116.630 148.000  1.00  0.00           C
ATOM   1739  HA  THR A 122      88.830 116.870 149.040  1.00  0.00           H
ATOM   1740  CB  THR A 122      90.250 117.200 147.360  1.00  0.00           C
ATOM   1741  HB  THR A 122      90.370 116.970 146.280  1.00  0.00           H
ATOM   1742  OG1 THR A 122      91.450 116.760 147.980  1.00  0.00           O
ATOM   1743  HG1 THR A 122      91.280 116.880 148.920  1.00  0.00           H
ATOM   1744  CG2 THR A 122      90.300 118.700 147.440  1.00  0.00           C
ATOM   1745 HG21 THR A 122      89.900 118.950 148.450  1.00  0.00           H
ATOM   1746 HG22 THR A 122      91.280 119.200 147.320  1.00  0.00           H
ATOM   1747 HG23 THR A 122      89.700 119.200 146.650  1.00  0.00           H
ATOM   1748  C   THR A 122      87.870 117.280 147.240  1.00  0.00           C
ATOM   1749  O   THR A 122      87.630 116.880 146.100  1.00  0.00           O
ATOM   1750  N   TYR A 123      87.070 118.250 147.730  1.00  0.00           N
ATOM   1751  HN  TYR A 123      87.140 118.540 148.690  1.00  0.00           H
ATOM   1752  CA  TYR A 123      86.090 119.040 147.040  1.00  0.00           C
ATOM   1753  HA  TYR A 123      86.130 118.820 145.980  1.00  0.00           H
ATOM   1754  CB  TYR A 123      84.730 118.920 147.780  1.00  0.00           C
ATOM   1755  HB1 TYR A 123      84.470 117.850 147.910  1.00  0.00           H
ATOM   1756  HB2 TYR A 123      84.790 119.380 148.790  1.00  0.00           H
ATOM   1757  CG  TYR A 123      83.600 119.600 147.080  1.00  0.00           C
ATOM   1758  CD1 TYR A 123      83.230 119.220 145.720  1.00  0.00           C
ATOM   1759  HD1 TYR A 123      83.690 118.430 145.160  1.00  0.00           H
ATOM   1760  CE1 TYR A 123      82.050 119.760 145.140  1.00  0.00           C
ATOM   1761  HE1 TYR A 123      81.770 119.610 144.110  1.00  0.00           H
ATOM   1762  CZ  TYR A 123      81.250 120.640 145.910  1.00  0.00           C
ATOM   1763  OH  TYR A 123      80.000 121.120 145.490  1.00  0.00           O
ATOM   1764  HH  TYR A 123      79.510 121.510 146.220  1.00  0.00           H
ATOM   1765  CD2 TYR A 123      82.840 120.580 147.700  1.00  0.00           C
ATOM   1766  HD2 TYR A 123      83.050 120.900 148.710  1.00  0.00           H
ATOM   1767  CE2 TYR A 123      81.590 120.920 147.240  1.00  0.00           C
ATOM   1768  HE2 TYR A 123      80.930 121.510 147.850  1.00  0.00           H
ATOM   1769  C   TYR A 123      86.550 120.470 147.310  1.00  0.00           C
ATOM   1770  O   TYR A 123      86.960 120.770 148.440  1.00  0.00           O
ATOM   1771  N   ASP A 124      86.390 121.410 146.330  1.00  0.00           N
ATOM   1772  HN  ASP A 124      86.080 121.250 145.390  1.00  0.00           H
ATOM   1773  CA  ASP A 124      86.850 122.840 146.500  1.00  0.00           C
ATOM   1774  HA  ASP A 124      87.300 122.870 147.480  1.00  0.00           H
ATOM   1775  CB  ASP A 124      87.900 123.110 145.400  1.00  0.00           C
ATOM   1776  HB1 ASP A 124      88.490 124.020 145.660  1.00  0.00           H
ATOM   1777  HB2 ASP A 124      88.680 122.310 145.450  1.00  0.00           H
ATOM   1778  CG  ASP A 124      87.470 123.120 143.970  1.00  0.00           C
ATOM   1779  OD1 ASP A 124      86.220 123.180 143.640  1.00  0.00           O
ATOM   1780  OD2 ASP A 124      88.440 123.290 143.140  1.00  0.00           O
ATOM   1781  C   ASP A 124      85.680 123.830 146.560  1.00  0.00           C
ATOM   1782  O   ASP A 124      85.810 125.060 146.860  1.00  0.00           O
ATOM   1783  N   GLY A 125      84.430 123.360 146.230  1.00  0.00           N
ATOM   1784  HN  GLY A 125      84.420 122.360 146.160  1.00  0.00           H
ATOM   1785  CA  GLY A 125      83.210 124.200 146.070  1.00  0.00           C
ATOM   1786  HA1 GLY A 125      83.440 125.220 146.320  1.00  0.00           H
ATOM   1787  HA2 GLY A 125      82.500 123.770 146.770  1.00  0.00           H
ATOM   1788  C   GLY A 125      82.690 123.970 144.700  1.00  0.00           C
ATOM   1789  O   GLY A 125      81.550 124.320 144.500  1.00  0.00           O
ATOM   1790  N   GLN A 126      83.400 123.480 143.680  1.00  0.00           N
ATOM   1791  HN  GLN A 126      84.370 123.360 143.840  1.00  0.00           H
ATOM   1792  CA  GLN A 126      83.040 123.360 142.300  1.00  0.00           C
ATOM   1793  HA  GLN A 126      81.960 123.320 142.240  1.00  0.00           H
ATOM   1794  CB  GLN A 126      83.660 124.570 141.440  1.00  0.00           C
ATOM   1795  HB1 GLN A 126      84.750 124.580 141.640  1.00  0.00           H
ATOM   1796  HB2 GLN A 126      83.470 124.310 140.380  1.00  0.00           H
ATOM   1797  CG  GLN A 126      83.060 126.000 141.580  1.00  0.00           C
ATOM   1798  HG1 GLN A 126      83.520 126.860 141.050  1.00  0.00           H
ATOM   1799  HG2 GLN A 126      83.190 126.220 142.670  1.00  0.00           H
ATOM   1800  CD  GLN A 126      81.530 126.030 141.540  1.00  0.00           C
ATOM   1801  OE1 GLN A 126      80.850 126.520 142.420  1.00  0.00           O
ATOM   1802  NE2 GLN A 126      80.890 125.570 140.420  1.00  0.00           N
ATOM   1803 HE21 GLN A 126      81.380 125.200 139.630  1.00  0.00           H
ATOM   1804 HE22 GLN A 126      79.910 125.450 140.560  1.00  0.00           H
ATOM   1805  C   GLN A 126      83.460 122.060 141.570  1.00  0.00           C
ATOM   1806  O   GLN A 126      82.660 121.500 140.760  1.00  0.00           O
ATOM   1807  N   PHE A 127      84.650 121.560 142.020  1.00  0.00           N
ATOM   1808  HN  PHE A 127      85.210 122.070 142.670  1.00  0.00           H
ATOM   1809  CA  PHE A 127      85.160 120.230 141.650  1.00  0.00           C
ATOM   1810  HA  PHE A 127      84.430 119.740 141.020  1.00  0.00           H
ATOM   1811  CB  PHE A 127      86.470 120.470 140.720  1.00  0.00           C
ATOM   1812  HB1 PHE A 127      87.030 121.340 141.130  1.00  0.00           H
ATOM   1813  HB2 PHE A 127      87.200 119.640 140.720  1.00  0.00           H
ATOM   1814  CG  PHE A 127      86.080 120.720 139.290  1.00  0.00           C
ATOM   1815  CD1 PHE A 127      86.180 119.570 138.460  1.00  0.00           C
ATOM   1816  HD1 PHE A 127      86.350 118.640 138.970  1.00  0.00           H
ATOM   1817  CE1 PHE A 127      85.850 119.660 137.120  1.00  0.00           C
ATOM   1818  HE1 PHE A 127      85.760 118.800 136.480  1.00  0.00           H
ATOM   1819  CZ  PHE A 127      85.570 120.970 136.590  1.00  0.00           C
ATOM   1820  HZ  PHE A 127      85.300 120.990 135.550  1.00  0.00           H
ATOM   1821  CD2 PHE A 127      85.700 121.970 138.780  1.00  0.00           C
ATOM   1822  HD2 PHE A 127      85.550 122.840 139.400  1.00  0.00           H
ATOM   1823  CE2 PHE A 127      85.450 122.100 137.400  1.00  0.00           C
ATOM   1824  HE2 PHE A 127      85.370 123.090 136.980  1.00  0.00           H
ATOM   1825  C   PHE A 127      85.400 119.310 142.770  1.00  0.00           C
ATOM   1826  O   PHE A 127      86.000 119.710 143.750  1.00  0.00           O
ATOM   1827  N   MET A 128      85.060 117.990 142.560  1.00  0.00           N
ATOM   1828  HN  MET A 128      84.860 117.720 141.620  1.00  0.00           H
ATOM   1829  CA  MET A 128      85.330 116.820 143.430  1.00  0.00           C
ATOM   1830  HA  MET A 128      85.750 117.180 144.350  1.00  0.00           H
ATOM   1831  CB  MET A 128      84.170 115.920 143.820  1.00  0.00           C
ATOM   1832  HB1 MET A 128      84.600 114.970 144.200  1.00  0.00           H
ATOM   1833  HB2 MET A 128      83.870 116.410 144.770  1.00  0.00           H
ATOM   1834  CG  MET A 128      83.030 115.890 142.850  1.00  0.00           C
ATOM   1835  HG1 MET A 128      83.440 115.510 141.890  1.00  0.00           H
ATOM   1836  HG2 MET A 128      82.770 116.950 142.610  1.00  0.00           H
ATOM   1837  SD  MET A 128      81.610 114.910 143.470  1.00  0.00           S
ATOM   1838  CE  MET A 128      82.400 113.290 143.920  1.00  0.00           C
ATOM   1839  HE1 MET A 128      81.660 112.490 143.720  1.00  0.00           H
ATOM   1840  HE2 MET A 128      83.350 113.100 143.360  1.00  0.00           H
ATOM   1841  HE3 MET A 128      82.710 113.360 144.980  1.00  0.00           H
ATOM   1842  C   MET A 128      86.380 115.940 142.820  1.00  0.00           C
ATOM   1843  O   MET A 128      86.420 115.640 141.620  1.00  0.00           O
ATOM   1844  N   LYS A 129      87.450 115.600 143.620  1.00  0.00           N
ATOM   1845  HN  LYS A 129      87.530 115.930 144.560  1.00  0.00           H
ATOM   1846  CA  LYS A 129      88.700 115.140 143.120  1.00  0.00           C
ATOM   1847  HA  LYS A 129      88.720 114.990 142.050  1.00  0.00           H
ATOM   1848  CB  LYS A 129      89.750 116.320 143.350  1.00  0.00           C
ATOM   1849  HB1 LYS A 129      89.850 116.490 144.440  1.00  0.00           H
ATOM   1850  HB2 LYS A 129      90.740 116.070 142.910  1.00  0.00           H
ATOM   1851  CG  LYS A 129      89.430 117.670 142.680  1.00  0.00           C
ATOM   1852  HG1 LYS A 129      88.440 118.060 143.010  1.00  0.00           H
ATOM   1853  HG2 LYS A 129      89.250 117.560 141.590  1.00  0.00           H
ATOM   1854  CD  LYS A 129      90.500 118.750 142.880  1.00  0.00           C
ATOM   1855  HD1 LYS A 129      91.340 118.420 142.240  1.00  0.00           H
ATOM   1856  HD2 LYS A 129      90.720 118.760 143.970  1.00  0.00           H
ATOM   1857  CE  LYS A 129      90.090 120.150 142.410  1.00  0.00           C
ATOM   1858  HE1 LYS A 129      89.410 120.660 143.120  1.00  0.00           H
ATOM   1859  HE2 LYS A 129      89.550 120.090 141.440  1.00  0.00           H
ATOM   1860  NZ  LYS A 129      91.200 121.030 142.240  1.00  0.00           N
ATOM   1861  HZ1 LYS A 129      90.990 121.900 141.720  1.00  0.00           H
ATOM   1862  HZ2 LYS A 129      91.650 121.270 143.150  1.00  0.00           H
ATOM   1863  HZ3 LYS A 129      91.970 120.540 141.740  1.00  0.00           H
ATOM   1864  C   LYS A 129      89.010 113.870 143.870  1.00  0.00           C
ATOM   1865  O   LYS A 129      88.780 113.730 145.070  1.00  0.00           O
ATOM   1866  N   LEU A 130      89.540 112.830 143.140  1.00  0.00           N
ATOM   1867  HN  LEU A 130      89.670 112.860 142.150  1.00  0.00           H
ATOM   1868  CA  LEU A 130      89.840 111.520 143.750  1.00  0.00           C
ATOM   1869  HA  LEU A 130      89.830 111.580 144.830  1.00  0.00           H
ATOM   1870  CB  LEU A 130      88.810 110.390 143.420  1.00  0.00           C
ATOM   1871  HB1 LEU A 130      87.810 110.780 143.710  1.00  0.00           H
ATOM   1872  HB2 LEU A 130      88.880 110.410 142.310  1.00  0.00           H
ATOM   1873  CG  LEU A 130      89.040 109.000 144.120  1.00  0.00           C
ATOM   1874  HG  LEU A 130      90.010 108.640 143.710  1.00  0.00           H
ATOM   1875  CD1 LEU A 130      89.130 109.070 145.640  1.00  0.00           C
ATOM   1876 HD11 LEU A 130      89.530 108.060 145.880  1.00  0.00           H
ATOM   1877 HD12 LEU A 130      89.860 109.840 145.990  1.00  0.00           H
ATOM   1878 HD13 LEU A 130      88.120 109.300 146.020  1.00  0.00           H
ATOM   1879  CD2 LEU A 130      87.960 108.020 143.610  1.00  0.00           C
ATOM   1880 HD21 LEU A 130      87.950 107.860 142.510  1.00  0.00           H
ATOM   1881 HD22 LEU A 130      88.130 107.000 144.010  1.00  0.00           H
ATOM   1882 HD23 LEU A 130      86.980 108.320 144.040  1.00  0.00           H
ATOM   1883  C   LEU A 130      91.320 111.160 143.480  1.00  0.00           C
ATOM   1884  O   LEU A 130      91.700 111.300 142.320  1.00  0.00           O
ATOM   1885  N   TYR A 131      92.100 110.680 144.460  1.00  0.00           N
ATOM   1886  HN  TYR A 131      91.700 110.800 145.360  1.00  0.00           H
ATOM   1887  CA  TYR A 131      93.500 110.430 144.280  1.00  0.00           C
ATOM   1888  HA  TYR A 131      93.700 110.330 143.220  1.00  0.00           H
ATOM   1889  CB  TYR A 131      94.540 111.400 144.960  1.00  0.00           C
ATOM   1890  HB1 TYR A 131      94.400 111.440 146.060  1.00  0.00           H
ATOM   1891  HB2 TYR A 131      95.570 111.080 144.690  1.00  0.00           H
ATOM   1892  CG  TYR A 131      94.260 112.880 144.600  1.00  0.00           C
ATOM   1893  CD1 TYR A 131      95.130 113.470 143.630  1.00  0.00           C
ATOM   1894  HD1 TYR A 131      95.940 112.910 143.180  1.00  0.00           H
ATOM   1895  CE1 TYR A 131      94.910 114.760 143.320  1.00  0.00           C
ATOM   1896  HE1 TYR A 131      95.580 115.260 142.640  1.00  0.00           H
ATOM   1897  CZ  TYR A 131      94.000 115.590 143.980  1.00  0.00           C
ATOM   1898  OH  TYR A 131      93.970 116.950 143.780  1.00  0.00           O
ATOM   1899  HH  TYR A 131      93.330 117.280 144.420  1.00  0.00           H
ATOM   1900  CD2 TYR A 131      93.310 113.620 145.240  1.00  0.00           C
ATOM   1901  HD2 TYR A 131      92.690 113.210 146.030  1.00  0.00           H
ATOM   1902  CE2 TYR A 131      93.150 114.990 144.890  1.00  0.00           C
ATOM   1903  HE2 TYR A 131      92.380 115.560 145.380  1.00  0.00           H
ATOM   1904  C   TYR A 131      93.820 109.120 144.940  1.00  0.00           C
ATOM   1905  O   TYR A 131      93.300 108.770 145.980  1.00  0.00           O
ATOM   1906  N   VAL A 132      94.640 108.350 144.220  1.00  0.00           N
ATOM   1907  HN  VAL A 132      94.960 108.630 143.320  1.00  0.00           H
ATOM   1908  CA  VAL A 132      95.220 107.050 144.780  1.00  0.00           C
ATOM   1909  HA  VAL A 132      94.960 106.980 145.820  1.00  0.00           H
ATOM   1910  CB  VAL A 132      94.620 105.910 144.050  1.00  0.00           C
ATOM   1911  HB  VAL A 132      94.640 106.120 142.960  1.00  0.00           H
ATOM   1912  CG1 VAL A 132      95.550 104.710 144.280  1.00  0.00           C
ATOM   1913 HG11 VAL A 132      95.140 103.800 143.800  1.00  0.00           H
ATOM   1914 HG12 VAL A 132      96.480 104.890 143.700  1.00  0.00           H
ATOM   1915 HG13 VAL A 132      95.750 104.490 145.350  1.00  0.00           H
ATOM   1916  CG2 VAL A 132      93.200 105.630 144.440  1.00  0.00           C
ATOM   1917 HG21 VAL A 132      92.780 104.670 144.050  1.00  0.00           H
ATOM   1918 HG22 VAL A 132      93.110 105.630 145.550  1.00  0.00           H
ATOM   1919 HG23 VAL A 132      92.560 106.470 144.090  1.00  0.00           H
ATOM   1920  C   VAL A 132      96.740 107.250 144.720  1.00  0.00           C
ATOM   1921  O   VAL A 132      97.380 107.490 143.720  1.00  0.00           O
ATOM   1922  N   ASN A 133      97.430 107.180 145.940  1.00  0.00           N
ATOM   1923  HN  ASN A 133      96.930 107.170 146.800  1.00  0.00           H
ATOM   1924  CA  ASN A 133      98.840 107.460 146.090  1.00  0.00           C
ATOM   1925  HA  ASN A 133      99.080 107.550 147.140  1.00  0.00           H
ATOM   1926  CB  ASN A 133      99.760 106.220 145.690  1.00  0.00           C
ATOM   1927  HB1 ASN A 133      99.580 105.980 144.620  1.00  0.00           H
ATOM   1928  HB2 ASN A 133     100.840 106.480 145.740  1.00  0.00           H
ATOM   1929  CG  ASN A 133      99.480 104.950 146.510  1.00  0.00           C
ATOM   1930  OD1 ASN A 133      98.850 105.010 147.540  1.00  0.00           O
ATOM   1931  ND2 ASN A 133      99.950 103.800 145.890  1.00  0.00           N
ATOM   1932 HD21 ASN A 133     100.760 103.840 145.300  1.00  0.00           H
ATOM   1933 HD22 ASN A 133      99.640 102.960 146.320  1.00  0.00           H
ATOM   1934  C   ASN A 133      99.390 108.720 145.460  1.00  0.00           C
ATOM   1935  O   ASN A 133     100.440 108.690 144.850  1.00  0.00           O
ATOM   1936  N   GLY A 134      98.690 109.830 145.660  1.00  0.00           N
ATOM   1937  HN  GLY A 134      97.820 109.830 146.140  1.00  0.00           H
ATOM   1938  CA  GLY A 134      99.100 111.160 145.100  1.00  0.00           C
ATOM   1939  HA1 GLY A 134     100.180 111.190 145.190  1.00  0.00           H
ATOM   1940  HA2 GLY A 134      98.680 111.920 145.750  1.00  0.00           H
ATOM   1941  C   GLY A 134      98.880 111.490 143.680  1.00  0.00           C
ATOM   1942  O   GLY A 134      99.090 112.640 143.280  1.00  0.00           O
ATOM   1943  N   ALA A 135      98.410 110.450 142.980  1.00  0.00           N
ATOM   1944  HN  ALA A 135      98.150 109.650 143.520  1.00  0.00           H
ATOM   1945  CA  ALA A 135      98.050 110.390 141.580  1.00  0.00           C
ATOM   1946  HA  ALA A 135      98.570 111.170 141.040  1.00  0.00           H
ATOM   1947  CB  ALA A 135      98.430 109.060 140.880  1.00  0.00           C
ATOM   1948  HB1 ALA A 135      97.960 108.960 139.880  1.00  0.00           H
ATOM   1949  HB2 ALA A 135      99.520 109.200 140.760  1.00  0.00           H
ATOM   1950  HB3 ALA A 135      98.020 108.260 141.540  1.00  0.00           H
ATOM   1951  C   ALA A 135      96.580 110.740 141.430  1.00  0.00           C
ATOM   1952  O   ALA A 135      95.730 109.980 141.960  1.00  0.00           O
ATOM   1953  N   GLN A 136      96.220 111.730 140.620  1.00  0.00           N
ATOM   1954  HN  GLN A 136      96.940 112.160 140.070  1.00  0.00           H
ATOM   1955  CA  GLN A 136      94.780 111.950 140.490  1.00  0.00           C
ATOM   1956  HA  GLN A 136      94.320 111.790 141.450  1.00  0.00           H
ATOM   1957  CB  GLN A 136      94.520 113.390 140.040  1.00  0.00           C
ATOM   1958  HB1 GLN A 136      94.810 114.100 140.840  1.00  0.00           H
ATOM   1959  HB2 GLN A 136      95.120 113.690 139.160  1.00  0.00           H
ATOM   1960  CG  GLN A 136      93.020 113.640 139.660  1.00  0.00           C
ATOM   1961  HG1 GLN A 136      92.350 113.380 140.510  1.00  0.00           H
ATOM   1962  HG2 GLN A 136      92.740 112.980 138.810  1.00  0.00           H
ATOM   1963  CD  GLN A 136      92.710 115.070 139.390  1.00  0.00           C
ATOM   1964  OE1 GLN A 136      92.390 115.860 140.310  1.00  0.00           O
ATOM   1965  NE2 GLN A 136      92.780 115.480 138.140  1.00  0.00           N
ATOM   1966 HE21 GLN A 136      92.930 114.880 137.350  1.00  0.00           H
ATOM   1967 HE22 GLN A 136      92.900 116.460 137.990  1.00  0.00           H
ATOM   1968  C   GLN A 136      94.180 110.910 139.510  1.00  0.00           C
ATOM   1969  O   GLN A 136      94.690 110.580 138.410  1.00  0.00           O
ATOM   1970  N   VAL A 137      93.160 110.210 139.990  1.00  0.00           N
ATOM   1971  HN  VAL A 137      92.730 110.540 140.830  1.00  0.00           H
ATOM   1972  CA  VAL A 137      92.610 109.070 139.320  1.00  0.00           C
ATOM   1973  HA  VAL A 137      93.320 108.780 138.560  1.00  0.00           H
ATOM   1974  CB  VAL A 137      92.570 107.920 140.240  1.00  0.00           C
ATOM   1975  HB  VAL A 137      93.530 107.680 140.750  1.00  0.00           H
ATOM   1976  CG1 VAL A 137      91.480 108.050 141.330  1.00  0.00           C
ATOM   1977 HG11 VAL A 137      91.700 107.280 142.100  1.00  0.00           H
ATOM   1978 HG12 VAL A 137      91.550 109.000 141.900  1.00  0.00           H
ATOM   1979 HG13 VAL A 137      90.430 107.900 140.980  1.00  0.00           H
ATOM   1980  CG2 VAL A 137      92.260 106.620 139.370  1.00  0.00           C
ATOM   1981 HG21 VAL A 137      91.210 106.630 138.990  1.00  0.00           H
ATOM   1982 HG22 VAL A 137      93.010 106.670 138.550  1.00  0.00           H
ATOM   1983 HG23 VAL A 137      92.430 105.640 139.850  1.00  0.00           H
ATOM   1984  C   VAL A 137      91.240 109.480 138.710  1.00  0.00           C
ATOM   1985  O   VAL A 137      90.760 108.820 137.780  1.00  0.00           O
ATOM   1986  N   ALA A 138      90.560 110.490 139.200  1.00  0.00           N
ATOM   1987  HN  ALA A 138      90.930 111.050 139.940  1.00  0.00           H
ATOM   1988  CA  ALA A 138      89.280 110.900 138.730  1.00  0.00           C
ATOM   1989  HA  ALA A 138      89.220 110.850 137.650  1.00  0.00           H
ATOM   1990  CB  ALA A 138      88.210 109.850 139.090  1.00  0.00           C
ATOM   1991  HB1 ALA A 138      88.540 108.790 139.070  1.00  0.00           H
ATOM   1992  HB2 ALA A 138      88.020 109.860 140.190  1.00  0.00           H
ATOM   1993  HB3 ALA A 138      87.270 110.020 138.540  1.00  0.00           H
ATOM   1994  C   ALA A 138      88.920 112.330 139.270  1.00  0.00           C
ATOM   1995  O   ALA A 138      89.450 112.840 140.270  1.00  0.00           O
ATOM   1996  N   THR A 139      87.920 112.980 138.610  1.00  0.00           N
ATOM   1997  HN  THR A 139      87.420 112.570 137.850  1.00  0.00           H
ATOM   1998  CA  THR A 139      87.470 114.320 139.050  1.00  0.00           C
ATOM   1999  HA  THR A 139      87.380 114.240 140.120  1.00  0.00           H
ATOM   2000  CB  THR A 139      88.410 115.490 138.660  1.00  0.00           C
ATOM   2001  HB  THR A 139      89.440 115.080 138.760  1.00  0.00           H
ATOM   2002  OG1 THR A 139      88.190 116.540 139.500  1.00  0.00           O
ATOM   2003  HG1 THR A 139      87.690 116.270 140.270  1.00  0.00           H
ATOM   2004  CG2 THR A 139      88.370 116.100 137.260  1.00  0.00           C
ATOM   2005 HG21 THR A 139      87.340 116.450 137.040  1.00  0.00           H
ATOM   2006 HG22 THR A 139      89.160 116.880 137.220  1.00  0.00           H
ATOM   2007 HG23 THR A 139      88.450 115.240 136.560  1.00  0.00           H
ATOM   2008  C   THR A 139      86.120 114.470 138.440  1.00  0.00           C
ATOM   2009  O   THR A 139      85.770 113.840 137.450  1.00  0.00           O
ATOM   2010  N   SER A 140      85.260 115.400 139.000  1.00  0.00           N
ATOM   2011  HN  SER A 140      85.340 115.860 139.880  1.00  0.00           H
ATOM   2012  CA  SER A 140      84.050 115.800 138.280  1.00  0.00           C
ATOM   2013  HA  SER A 140      84.190 115.820 137.210  1.00  0.00           H
ATOM   2014  CB  SER A 140      82.830 114.880 138.580  1.00  0.00           C
ATOM   2015  HB1 SER A 140      82.840 114.730 139.680  1.00  0.00           H
ATOM   2016  HB2 SER A 140      82.920 113.840 138.200  1.00  0.00           H
ATOM   2017  OG  SER A 140      81.570 115.380 138.070  1.00  0.00           O
ATOM   2018  HG1 SER A 140      81.700 115.580 137.140  1.00  0.00           H
ATOM   2019  C   SER A 140      83.700 117.280 138.750  1.00  0.00           C
ATOM   2020  O   SER A 140      84.030 117.690 139.870  1.00  0.00           O
ATOM   2021  N   GLY A 141      83.000 118.040 137.890  1.00  0.00           N
ATOM   2022  HN  GLY A 141      82.660 117.620 137.050  1.00  0.00           H
ATOM   2023  CA  GLY A 141      82.630 119.410 138.160  1.00  0.00           C
ATOM   2024  HA1 GLY A 141      82.860 120.070 137.330  1.00  0.00           H
ATOM   2025  HA2 GLY A 141      82.960 119.840 139.090  1.00  0.00           H
ATOM   2026  C   GLY A 141      81.090 119.400 138.210  1.00  0.00           C
ATOM   2027  O   GLY A 141      80.510 120.480 138.140  1.00  0.00           O
ATOM   2028  N   GLU A 142      80.420 118.230 138.260  1.00  0.00           N
ATOM   2029  HN  GLU A 142      80.900 117.360 138.400  1.00  0.00           H
ATOM   2030  CA  GLU A 142      78.940 118.170 138.150  1.00  0.00           C
ATOM   2031  HA  GLU A 142      78.560 118.790 137.350  1.00  0.00           H
ATOM   2032  CB  GLU A 142      78.470 116.760 137.810  1.00  0.00           C
ATOM   2033  HB1 GLU A 142      78.850 116.660 136.770  1.00  0.00           H
ATOM   2034  HB2 GLU A 142      79.000 116.010 138.430  1.00  0.00           H
ATOM   2035  CG  GLU A 142      76.930 116.480 137.770  1.00  0.00           C
ATOM   2036  HG1 GLU A 142      76.410 117.200 137.100  1.00  0.00           H
ATOM   2037  HG2 GLU A 142      76.420 116.670 138.740  1.00  0.00           H
ATOM   2038  CD  GLU A 142      76.550 115.090 137.490  1.00  0.00           C
ATOM   2039  OE1 GLU A 142      77.030 114.100 138.090  1.00  0.00           O
ATOM   2040  OE2 GLU A 142      75.660 114.930 136.600  1.00  0.00           O
ATOM   2041  C   GLU A 142      78.200 118.650 139.390  1.00  0.00           C
ATOM   2042  O   GLU A 142      77.090 119.250 139.310  1.00  0.00           O
ATOM   2043  N   GLN A 143      78.760 118.420 140.560  1.00  0.00           N
ATOM   2044  HN  GLN A 143      79.580 117.850 140.660  1.00  0.00           H
ATOM   2045  CA  GLN A 143      78.360 118.760 141.860  1.00  0.00           C
ATOM   2046  HA  GLN A 143      77.290 118.710 141.930  1.00  0.00           H
ATOM   2047  CB  GLN A 143      78.900 117.640 142.860  1.00  0.00           C
ATOM   2048  HB1 GLN A 143      78.950 116.680 142.290  1.00  0.00           H
ATOM   2049  HB2 GLN A 143      79.970 117.880 143.010  1.00  0.00           H
ATOM   2050  CG  GLN A 143      78.090 117.390 144.180  1.00  0.00           C
ATOM   2051  HG1 GLN A 143      78.220 118.250 144.870  1.00  0.00           H
ATOM   2052  HG2 GLN A 143      78.380 116.460 144.720  1.00  0.00           H
ATOM   2053  CD  GLN A 143      76.580 117.370 144.070  1.00  0.00           C
ATOM   2054  OE1 GLN A 143      75.910 117.810 145.040  1.00  0.00           O
ATOM   2055  NE2 GLN A 143      76.050 116.880 142.940  1.00  0.00           N
ATOM   2056 HE21 GLN A 143      76.610 116.300 142.350  1.00  0.00           H
ATOM   2057 HE22 GLN A 143      75.080 117.000 142.690  1.00  0.00           H
ATOM   2058  C   GLN A 143      78.880 120.160 142.290  1.00  0.00           C
ATOM   2059  O   GLN A 143      80.000 120.560 142.080  1.00  0.00           O
ATOM   2060  N   VAL A 144      77.920 121.040 142.770  1.00  0.00           N
ATOM   2061  HN  VAL A 144      77.030 120.670 143.020  1.00  0.00           H
ATOM   2062  CA  VAL A 144      78.110 122.480 142.870  1.00  0.00           C
ATOM   2063  HA  VAL A 144      79.180 122.630 142.850  1.00  0.00           H
ATOM   2064  CB  VAL A 144      77.600 123.270 141.670  1.00  0.00           C
ATOM   2065  HB  VAL A 144      77.740 124.370 141.740  1.00  0.00           H
ATOM   2066  CG1 VAL A 144      78.530 122.890 140.440  1.00  0.00           C
ATOM   2067 HG11 VAL A 144      78.320 123.440 139.500  1.00  0.00           H
ATOM   2068 HG12 VAL A 144      79.580 123.050 140.780  1.00  0.00           H
ATOM   2069 HG13 VAL A 144      78.450 121.810 140.190  1.00  0.00           H
ATOM   2070  CG2 VAL A 144      76.090 123.000 141.380  1.00  0.00           C
ATOM   2071 HG21 VAL A 144      76.040 122.040 140.820  1.00  0.00           H
ATOM   2072 HG22 VAL A 144      75.530 123.040 142.340  1.00  0.00           H
ATOM   2073 HG23 VAL A 144      75.700 123.750 140.670  1.00  0.00           H
ATOM   2074  C   VAL A 144      77.700 123.010 144.190  1.00  0.00           C
ATOM   2075  O   VAL A 144      76.650 122.620 144.790  1.00  0.00           O
ATOM   2076  N   GLY A 145      78.450 123.940 144.760  1.00  0.00           N
ATOM   2077  HN  GLY A 145      79.330 124.060 144.300  1.00  0.00           H
ATOM   2078  CA  GLY A 145      78.140 124.660 146.000  1.00  0.00           C
ATOM   2079  HA1 GLY A 145      77.090 124.890 146.050  1.00  0.00           H
ATOM   2080  HA2 GLY A 145      78.850 125.480 145.990  1.00  0.00           H
ATOM   2081  C   GLY A 145      78.410 123.900 147.270  1.00  0.00           C
ATOM   2082  O   GLY A 145      78.770 122.690 147.220  1.00  0.00           O
ATOM   2083  N   GLY A 146      78.400 124.650 148.440  1.00  0.00           N
ATOM   2084  HN  GLY A 146      78.290 125.640 148.460  1.00  0.00           H
ATOM   2085  CA  GLY A 146      78.620 124.040 149.710  1.00  0.00           C
ATOM   2086  HA1 GLY A 146      78.510 124.810 150.450  1.00  0.00           H
ATOM   2087  HA2 GLY A 146      79.640 123.680 149.630  1.00  0.00           H
ATOM   2088  C   GLY A 146      77.760 122.950 150.140  1.00  0.00           C
ATOM   2089  O   GLY A 146      76.800 122.570 149.460  1.00  0.00           O
ATOM   2090  N   ILE A 147      78.130 122.290 151.230  1.00  0.00           N
ATOM   2091  HN  ILE A 147      78.880 122.660 151.780  1.00  0.00           H
ATOM   2092  CA  ILE A 147      77.640 120.930 151.560  1.00  0.00           C
ATOM   2093  HA  ILE A 147      77.490 120.370 150.650  1.00  0.00           H
ATOM   2094  CB  ILE A 147      78.700 120.200 152.410  1.00  0.00           C
ATOM   2095  HB  ILE A 147      78.780 120.650 153.420  1.00  0.00           H
ATOM   2096  CG2 ILE A 147      78.280 118.670 152.440  1.00  0.00           C
ATOM   2097 HG21 ILE A 147      77.220 118.530 152.730  1.00  0.00           H
ATOM   2098 HG22 ILE A 147      78.120 118.220 151.430  1.00  0.00           H
ATOM   2099 HG23 ILE A 147      79.030 118.080 153.020  1.00  0.00           H
ATOM   2100  CG1 ILE A 147      80.090 120.320 151.770  1.00  0.00           C
ATOM   2101 HG11 ILE A 147      80.830 119.790 152.410  1.00  0.00           H
ATOM   2102 HG12 ILE A 147      80.400 121.380 151.660  1.00  0.00           H
ATOM   2103  CD  ILE A 147      80.310 119.660 150.370  1.00  0.00           C
ATOM   2104  HD1 ILE A 147      79.760 120.160 149.550  1.00  0.00           H
ATOM   2105  HD2 ILE A 147      81.390 119.650 150.100  1.00  0.00           H
ATOM   2106  HD3 ILE A 147      79.970 118.600 150.380  1.00  0.00           H
ATOM   2107  C   ILE A 147      76.270 120.990 152.380  1.00  0.00           C
ATOM   2108  O   ILE A 147      75.410 120.170 152.080  1.00  0.00           O
ATOM   2109  N   PHE A 148      76.070 121.990 153.290  1.00  0.00           N
ATOM   2110  HN  PHE A 148      76.760 122.690 153.480  1.00  0.00           H
ATOM   2111  CA  PHE A 148      74.910 121.950 154.200  1.00  0.00           C
ATOM   2112  HA  PHE A 148      74.030 121.770 153.590  1.00  0.00           H
ATOM   2113  CB  PHE A 148      74.860 120.800 155.200  1.00  0.00           C
ATOM   2114  HB1 PHE A 148      74.020 120.840 155.920  1.00  0.00           H
ATOM   2115  HB2 PHE A 148      74.680 119.910 154.570  1.00  0.00           H
ATOM   2116  CG  PHE A 148      76.160 120.660 156.000  1.00  0.00           C
ATOM   2117  CD1 PHE A 148      76.460 121.350 157.220  1.00  0.00           C
ATOM   2118  HD1 PHE A 148      75.650 121.930 157.650  1.00  0.00           H
ATOM   2119  CE1 PHE A 148      77.650 121.250 157.930  1.00  0.00           C
ATOM   2120  HE1 PHE A 148      77.680 121.850 158.830  1.00  0.00           H
ATOM   2121  CZ  PHE A 148      78.650 120.280 157.560  1.00  0.00           C
ATOM   2122  HZ  PHE A 148      79.500 120.130 158.210  1.00  0.00           H
ATOM   2123  CD2 PHE A 148      77.190 119.700 155.730  1.00  0.00           C
ATOM   2124  HD2 PHE A 148      76.970 119.050 154.890  1.00  0.00           H
ATOM   2125  CE2 PHE A 148      78.350 119.450 156.490  1.00  0.00           C
ATOM   2126  HE2 PHE A 148      79.060 118.660 156.280  1.00  0.00           H
ATOM   2127  C   PHE A 148      74.590 123.320 154.800  1.00  0.00           C
ATOM   2128  O   PHE A 148      75.480 124.270 154.830  1.00  0.00           O
ATOM   2129  N   SER A 149      73.360 123.480 155.290  1.00  0.00           N
ATOM   2130  HN  SER A 149      72.730 122.710 155.320  1.00  0.00           H
ATOM   2131  CA  SER A 149      72.990 124.660 156.180  1.00  0.00           C
ATOM   2132  HA  SER A 149      73.490 125.480 155.680  1.00  0.00           H
ATOM   2133  CB  SER A 149      71.400 124.790 156.370  1.00  0.00           C
ATOM   2134  HB1 SER A 149      71.060 124.930 155.320  1.00  0.00           H
ATOM   2135  HB2 SER A 149      71.160 125.610 157.070  1.00  0.00           H
ATOM   2136  OG  SER A 149      70.800 123.620 156.930  1.00  0.00           O
ATOM   2137  HG1 SER A 149      70.780 123.000 156.200  1.00  0.00           H
ATOM   2138  C   SER A 149      73.590 124.530 157.600  1.00  0.00           C
ATOM   2139  O   SER A 149      73.780 123.380 158.130  1.00  0.00           O
ATOM   2140  N   PRO A 150      73.860 125.610 158.380  1.00  0.00           N
ATOM   2141  CD  PRO A 150      73.940 126.990 157.950  1.00  0.00           C
ATOM   2142  HD1 PRO A 150      72.970 127.260 157.490  1.00  0.00           H
ATOM   2143  HD2 PRO A 150      74.750 127.060 157.190  1.00  0.00           H
ATOM   2144  CA  PRO A 150      74.170 125.460 159.760  1.00  0.00           C
ATOM   2145  HA  PRO A 150      74.850 124.630 159.880  1.00  0.00           H
ATOM   2146  CB  PRO A 150      74.810 126.790 160.180  1.00  0.00           C
ATOM   2147  HB1 PRO A 150      74.610 127.210 161.190  1.00  0.00           H
ATOM   2148  HB2 PRO A 150      75.910 126.870 160.150  1.00  0.00           H
ATOM   2149  CG  PRO A 150      74.280 127.820 159.170  1.00  0.00           C
ATOM   2150  HG1 PRO A 150      75.140 128.500 158.980  1.00  0.00           H
ATOM   2151  HG2 PRO A 150      73.380 128.330 159.570  1.00  0.00           H
ATOM   2152  C   PRO A 150      73.010 125.300 160.640  1.00  0.00           C
ATOM   2153  O   PRO A 150      73.190 125.070 161.830  1.00  0.00           O
ATOM   2154  N   LEU A 151      71.780 125.250 160.090  1.00  0.00           N
ATOM   2155  HN  LEU A 151      71.770 125.480 159.120  1.00  0.00           H
ATOM   2156  CA  LEU A 151      70.500 124.870 160.720  1.00  0.00           C
ATOM   2157  HA  LEU A 151      70.370 125.380 161.670  1.00  0.00           H
ATOM   2158  CB  LEU A 151      69.280 125.380 159.900  1.00  0.00           C
ATOM   2159  HB1 LEU A 151      69.380 125.090 158.840  1.00  0.00           H
ATOM   2160  HB2 LEU A 151      68.340 125.000 160.330  1.00  0.00           H
ATOM   2161  CG  LEU A 151      69.230 126.920 159.900  1.00  0.00           C
ATOM   2162  HG  LEU A 151      70.220 127.390 159.690  1.00  0.00           H
ATOM   2163  CD1 LEU A 151      68.370 127.300 158.630  1.00  0.00           C
ATOM   2164 HD11 LEU A 151      68.970 126.950 157.760  1.00  0.00           H
ATOM   2165 HD12 LEU A 151      67.450 126.690 158.740  1.00  0.00           H
ATOM   2166 HD13 LEU A 151      68.110 128.380 158.620  1.00  0.00           H
ATOM   2167  CD2 LEU A 151      68.640 127.420 161.150  1.00  0.00           C
ATOM   2168 HD21 LEU A 151      68.570 128.530 161.190  1.00  0.00           H
ATOM   2169 HD22 LEU A 151      67.710 126.870 161.420  1.00  0.00           H
ATOM   2170 HD23 LEU A 151      69.310 127.150 161.990  1.00  0.00           H
ATOM   2171  C   LEU A 151      70.410 123.340 160.870  1.00  0.00           C
ATOM   2172  O   LEU A 151      69.700 122.910 161.810  1.00  0.00           O
ATOM   2173  N   THR A 152      71.090 122.430 160.130  1.00  0.00           N
ATOM   2174  HN  THR A 152      71.760 122.640 159.430  1.00  0.00           H
ATOM   2175  CA  THR A 152      70.920 121.010 160.300  1.00  0.00           C
ATOM   2176  HA  THR A 152      70.260 120.880 161.140  1.00  0.00           H
ATOM   2177  CB  THR A 152      70.260 120.380 159.150  1.00  0.00           C
ATOM   2178  HB  THR A 152      70.220 119.270 159.230  1.00  0.00           H
ATOM   2179  OG1 THR A 152      70.940 120.680 157.940  1.00  0.00           O
ATOM   2180  HG1 THR A 152      70.780 121.620 157.840  1.00  0.00           H
ATOM   2181  CG2 THR A 152      68.920 121.010 158.920  1.00  0.00           C
ATOM   2182 HG21 THR A 152      68.990 122.070 158.590  1.00  0.00           H
ATOM   2183 HG22 THR A 152      68.260 120.450 158.220  1.00  0.00           H
ATOM   2184 HG23 THR A 152      68.390 121.170 159.880  1.00  0.00           H
ATOM   2185  C   THR A 152      72.260 120.280 160.750  1.00  0.00           C
ATOM   2186  O   THR A 152      72.360 119.070 160.760  1.00  0.00           O
ATOM   2187  N   GLN A 153      73.270 121.130 161.260  1.00  0.00           N
ATOM   2188  HN  GLN A 153      72.940 122.010 161.600  1.00  0.00           H
ATOM   2189  CA  GLN A 153      74.620 120.620 161.420  1.00  0.00           C
ATOM   2190  HA  GLN A 153      74.850 119.980 160.580  1.00  0.00           H
ATOM   2191  CB  GLN A 153      75.620 121.790 161.390  1.00  0.00           C
ATOM   2192  HB1 GLN A 153      76.600 121.280 161.250  1.00  0.00           H
ATOM   2193  HB2 GLN A 153      75.400 122.330 160.440  1.00  0.00           H
ATOM   2194  CG  GLN A 153      75.550 122.770 162.550  1.00  0.00           C
ATOM   2195  HG1 GLN A 153      75.600 122.200 163.500  1.00  0.00           H
ATOM   2196  HG2 GLN A 153      74.570 123.300 162.520  1.00  0.00           H
ATOM   2197  CD  GLN A 153      76.630 123.860 162.440  1.00  0.00           C
ATOM   2198  OE1 GLN A 153      76.320 125.040 162.270  1.00  0.00           O
ATOM   2199  NE2 GLN A 153      77.920 123.520 162.600  1.00  0.00           N
ATOM   2200 HE21 GLN A 153      78.200 122.570 162.800  1.00  0.00           H
ATOM   2201 HE22 GLN A 153      78.650 124.200 162.670  1.00  0.00           H
ATOM   2202  C   GLN A 153      74.850 119.770 162.650  1.00  0.00           C
ATOM   2203  O   GLN A 153      75.810 118.990 162.780  1.00  0.00           O
ATOM   2204  N   LYS A 154      73.920 119.860 163.620  1.00  0.00           N
ATOM   2205  HN  LYS A 154      73.190 120.540 163.640  1.00  0.00           H
ATOM   2206  CA  LYS A 154      73.760 118.950 164.700  1.00  0.00           C
ATOM   2207  HA  LYS A 154      74.750 118.870 165.130  1.00  0.00           H
ATOM   2208  CB  LYS A 154      72.820 119.590 165.730  1.00  0.00           C
ATOM   2209  HB1 LYS A 154      71.870 119.850 165.220  1.00  0.00           H
ATOM   2210  HB2 LYS A 154      72.600 118.750 166.420  1.00  0.00           H
ATOM   2211  CG  LYS A 154      73.310 120.900 166.380  1.00  0.00           C
ATOM   2212  HG1 LYS A 154      73.610 121.650 165.610  1.00  0.00           H
ATOM   2213  HG2 LYS A 154      74.190 120.620 166.990  1.00  0.00           H
ATOM   2214  CD  LYS A 154      72.220 121.630 167.190  1.00  0.00           C
ATOM   2215  HD1 LYS A 154      71.430 121.830 166.440  1.00  0.00           H
ATOM   2216  HD2 LYS A 154      72.590 122.630 167.500  1.00  0.00           H
ATOM   2217  CE  LYS A 154      71.580 120.960 168.440  1.00  0.00           C
ATOM   2218  HE1 LYS A 154      71.200 119.980 168.080  1.00  0.00           H
ATOM   2219  HE2 LYS A 154      70.710 121.430 168.940  1.00  0.00           H
ATOM   2220  NZ  LYS A 154      72.600 120.710 169.400  1.00  0.00           N
ATOM   2221  HZ1 LYS A 154      73.060 121.610 169.630  1.00  0.00           H
ATOM   2222  HZ2 LYS A 154      72.210 120.240 170.240  1.00  0.00           H
ATOM   2223  HZ3 LYS A 154      73.230 120.010 168.930  1.00  0.00           H
ATOM   2224  C   LYS A 154      73.380 117.570 164.270  1.00  0.00           C
ATOM   2225  O   LYS A 154      73.740 116.550 164.830  1.00  0.00           O
ATOM   2226  N   CYS A 155      72.600 117.480 163.220  1.00  0.00           N
ATOM   2227  HN  CYS A 155      72.260 118.280 162.720  1.00  0.00           H
ATOM   2228  CA  CYS A 155      72.120 116.180 162.790  1.00  0.00           C
ATOM   2229  HA  CYS A 155      71.790 115.560 163.610  1.00  0.00           H
ATOM   2230  CB  CYS A 155      70.840 116.330 161.930  1.00  0.00           C
ATOM   2231  HB1 CYS A 155      70.470 115.370 161.510  1.00  0.00           H
ATOM   2232  HB2 CYS A 155      70.930 117.050 161.090  1.00  0.00           H
ATOM   2233  SG  CYS A 155      69.400 116.860 162.970  1.00  0.00           S
ATOM   2234  C   CYS A 155      73.130 115.450 161.960  1.00  0.00           C
ATOM   2235  O   CYS A 155      72.970 114.250 161.630  1.00  0.00           O
ATOM   2236  N   LYS A 156      74.250 116.070 161.570  1.00  0.00           N
ATOM   2237  HN  LYS A 156      74.210 116.980 161.960  1.00  0.00           H
ATOM   2238  CA  LYS A 156      75.240 115.530 160.720  1.00  0.00           C
ATOM   2239  HA  LYS A 156      74.840 114.840 160.000  1.00  0.00           H
ATOM   2240  CB  LYS A 156      75.830 116.520 159.710  1.00  0.00           C
ATOM   2241  HB1 LYS A 156      76.410 117.130 160.440  1.00  0.00           H
ATOM   2242  HB2 LYS A 156      76.460 115.960 158.990  1.00  0.00           H
ATOM   2243  CG  LYS A 156      74.920 117.430 158.840  1.00  0.00           C
ATOM   2244  HG1 LYS A 156      75.540 118.040 158.140  1.00  0.00           H
ATOM   2245  HG2 LYS A 156      74.330 118.160 159.440  1.00  0.00           H
ATOM   2246  CD  LYS A 156      74.060 116.690 157.820  1.00  0.00           C
ATOM   2247  HD1 LYS A 156      73.220 116.190 158.350  1.00  0.00           H
ATOM   2248  HD2 LYS A 156      74.680 115.920 157.310  1.00  0.00           H
ATOM   2249  CE  LYS A 156      73.630 117.730 156.730  1.00  0.00           C
ATOM   2250  HE1 LYS A 156      74.440 118.250 156.180  1.00  0.00           H
ATOM   2251  HE2 LYS A 156      73.090 118.480 157.350  1.00  0.00           H
ATOM   2252  NZ  LYS A 156      72.610 117.170 155.800  1.00  0.00           N
ATOM   2253  HZ1 LYS A 156      72.970 116.460 155.140  1.00  0.00           H
ATOM   2254  HZ2 LYS A 156      71.750 116.890 156.310  1.00  0.00           H
ATOM   2255  HZ3 LYS A 156      72.320 117.930 155.150  1.00  0.00           H
ATOM   2256  C   LYS A 156      76.320 114.820 161.530  1.00  0.00           C
ATOM   2257  O   LYS A 156      76.900 115.370 162.510  1.00  0.00           O
ATOM   2258  N   VAL A 157      76.570 113.530 161.140  1.00  0.00           N
ATOM   2259  HN  VAL A 157      76.130 113.240 160.290  1.00  0.00           H
ATOM   2260  CA  VAL A 157      77.310 112.490 161.810  1.00  0.00           C
ATOM   2261  HA  VAL A 157      77.760 112.910 162.700  1.00  0.00           H
ATOM   2262  CB  VAL A 157      76.440 111.340 162.250  1.00  0.00           C
ATOM   2263  HB  VAL A 157      76.120 110.800 161.340  1.00  0.00           H
ATOM   2264  CG1 VAL A 157      77.280 110.390 163.130  1.00  0.00           C
ATOM   2265 HG11 VAL A 157      77.930 110.970 163.820  1.00  0.00           H
ATOM   2266 HG12 VAL A 157      76.650 109.560 163.540  1.00  0.00           H
ATOM   2267 HG13 VAL A 157      78.070 109.930 162.500  1.00  0.00           H
ATOM   2268  CG2 VAL A 157      75.120 111.760 162.950  1.00  0.00           C
ATOM   2269 HG21 VAL A 157      74.510 112.390 162.270  1.00  0.00           H
ATOM   2270 HG22 VAL A 157      74.510 110.880 163.260  1.00  0.00           H
ATOM   2271 HG23 VAL A 157      75.320 112.410 163.830  1.00  0.00           H
ATOM   2272  C   VAL A 157      78.420 112.000 160.990  1.00  0.00           C
ATOM   2273  O   VAL A 157      78.300 111.290 159.940  1.00  0.00           O
ATOM   2274  N   LEU A 158      79.710 112.160 161.560  1.00  0.00           N
ATOM   2275  HN  LEU A 158      79.860 112.490 162.490  1.00  0.00           H
ATOM   2276  CA  LEU A 158      80.780 111.500 160.850  1.00  0.00           C
ATOM   2277  HA  LEU A 158      80.540 111.200 159.840  1.00  0.00           H
ATOM   2278  CB  LEU A 158      82.070 112.380 160.860  1.00  0.00           C
ATOM   2279  HB1 LEU A 158      81.740 113.340 160.410  1.00  0.00           H
ATOM   2280  HB2 LEU A 158      82.360 112.530 161.920  1.00  0.00           H
ATOM   2281  CG  LEU A 158      83.340 111.900 160.080  1.00  0.00           C
ATOM   2282  HG  LEU A 158      83.780 111.030 160.620  1.00  0.00           H
ATOM   2283  CD1 LEU A 158      82.980 111.360 158.640  1.00  0.00           C
ATOM   2284 HD11 LEU A 158      83.910 111.060 158.110  1.00  0.00           H
ATOM   2285 HD12 LEU A 158      82.330 110.460 158.770  1.00  0.00           H
ATOM   2286 HD13 LEU A 158      82.480 112.210 158.150  1.00  0.00           H
ATOM   2287  CD2 LEU A 158      84.470 112.930 160.190  1.00  0.00           C
ATOM   2288 HD21 LEU A 158      84.890 112.780 161.200  1.00  0.00           H
ATOM   2289 HD22 LEU A 158      85.210 112.650 159.410  1.00  0.00           H
ATOM   2290 HD23 LEU A 158      84.090 113.970 160.080  1.00  0.00           H
ATOM   2291  C   LEU A 158      80.970 110.120 161.560  1.00  0.00           C
ATOM   2292  O   LEU A 158      81.100 110.170 162.780  1.00  0.00           O
ATOM   2293  N   MET A 159      80.930 108.980 160.780  1.00  0.00           N
ATOM   2294  HN  MET A 159      80.740 109.140 159.820  1.00  0.00           H
ATOM   2295  CA  MET A 159      81.180 107.620 161.290  1.00  0.00           C
ATOM   2296  HA  MET A 159      81.590 107.620 162.290  1.00  0.00           H
ATOM   2297  CB  MET A 159      79.870 106.720 161.380  1.00  0.00           C
ATOM   2298  HB1 MET A 159      80.130 105.750 161.850  1.00  0.00           H
ATOM   2299  HB2 MET A 159      79.110 107.200 162.030  1.00  0.00           H
ATOM   2300  CG  MET A 159      79.140 106.330 160.000  1.00  0.00           C
ATOM   2301  HG1 MET A 159      79.830 105.570 159.570  1.00  0.00           H
ATOM   2302  HG2 MET A 159      79.070 107.150 159.250  1.00  0.00           H
ATOM   2303  SD  MET A 159      77.490 105.520 160.270  1.00  0.00           S
ATOM   2304  CE  MET A 159      76.620 106.750 161.180  1.00  0.00           C
ATOM   2305  HE1 MET A 159      77.070 107.060 162.150  1.00  0.00           H
ATOM   2306  HE2 MET A 159      76.550 107.560 160.420  1.00  0.00           H
ATOM   2307  HE3 MET A 159      75.590 106.400 161.370  1.00  0.00           H
ATOM   2308  C   MET A 159      82.120 106.910 160.360  1.00  0.00           C
ATOM   2309  O   MET A 159      82.360 107.270 159.210  1.00  0.00           O
ATOM   2310  N   LEU A 160      82.960 106.010 160.980  1.00  0.00           N
ATOM   2311  HN  LEU A 160      82.770 105.760 161.930  1.00  0.00           H
ATOM   2312  CA  LEU A 160      84.160 105.380 160.340  1.00  0.00           C
ATOM   2313  HA  LEU A 160      84.200 105.690 159.310  1.00  0.00           H
ATOM   2314  CB  LEU A 160      85.410 105.790 161.250  1.00  0.00           C
ATOM   2315  HB1 LEU A 160      85.390 106.890 161.340  1.00  0.00           H
ATOM   2316  HB2 LEU A 160      85.220 105.340 162.250  1.00  0.00           H
ATOM   2317  CG  LEU A 160      86.850 105.550 160.590  1.00  0.00           C
ATOM   2318  HG  LEU A 160      86.850 104.480 160.300  1.00  0.00           H
ATOM   2319  CD1 LEU A 160      87.220 106.530 159.490  1.00  0.00           C
ATOM   2320 HD11 LEU A 160      86.480 106.420 158.670  1.00  0.00           H
ATOM   2321 HD12 LEU A 160      87.100 107.580 159.840  1.00  0.00           H
ATOM   2322 HD13 LEU A 160      88.280 106.420 159.200  1.00  0.00           H
ATOM   2323  CD2 LEU A 160      87.860 105.740 161.760  1.00  0.00           C
ATOM   2324 HD21 LEU A 160      88.880 105.500 161.390  1.00  0.00           H
ATOM   2325 HD22 LEU A 160      87.930 106.770 162.160  1.00  0.00           H
ATOM   2326 HD23 LEU A 160      87.670 105.000 162.570  1.00  0.00           H
ATOM   2327  C   LEU A 160      83.980 103.860 160.420  1.00  0.00           C
ATOM   2328  O   LEU A 160      83.510 103.330 161.420  1.00  0.00           O
ATOM   2329  N   GLY A 161      84.300 103.130 159.300  1.00  0.00           N
ATOM   2330  HN  GLY A 161      84.470 103.620 158.450  1.00  0.00           H
ATOM   2331  CA  GLY A 161      84.430 101.630 159.290  1.00  0.00           C
ATOM   2332  HA1 GLY A 161      84.620 101.370 160.320  1.00  0.00           H
ATOM   2333  HA2 GLY A 161      85.180 101.300 158.590  1.00  0.00           H
ATOM   2334  C   GLY A 161      83.150 100.930 158.860  1.00  0.00           C
ATOM   2335  O   GLY A 161      83.110  99.720 158.700  1.00  0.00           O
ATOM   2336  N   GLY A 162      82.140 101.740 158.490  1.00  0.00           N
ATOM   2337  HN  GLY A 162      82.280 102.730 158.560  1.00  0.00           H
ATOM   2338  CA  GLY A 162      80.950 101.120 157.870  1.00  0.00           C
ATOM   2339  HA1 GLY A 162      80.560 100.330 158.490  1.00  0.00           H
ATOM   2340  HA2 GLY A 162      81.190 100.680 156.910  1.00  0.00           H
ATOM   2341  C   GLY A 162      79.760 102.080 157.820  1.00  0.00           C
ATOM   2342  O   GLY A 162      79.740 103.100 158.450  1.00  0.00           O
ATOM   2343  N   SER A 163      78.760 101.750 157.000  1.00  0.00           N
ATOM   2344  HN  SER A 163      78.740 100.890 156.490  1.00  0.00           H
ATOM   2345  CA  SER A 163      77.580 102.550 157.010  1.00  0.00           C
ATOM   2346  HA  SER A 163      77.800 103.600 157.110  1.00  0.00           H
ATOM   2347  CB  SER A 163      76.740 102.420 155.650  1.00  0.00           C
ATOM   2348  HB1 SER A 163      77.350 102.710 154.770  1.00  0.00           H
ATOM   2349  HB2 SER A 163      75.910 103.140 155.830  1.00  0.00           H
ATOM   2350  OG  SER A 163      76.250 101.030 155.650  1.00  0.00           O
ATOM   2351  HG1 SER A 163      75.890 100.890 154.770  1.00  0.00           H
ATOM   2352  C   SER A 163      76.630 102.130 158.210  1.00  0.00           C
ATOM   2353  O   SER A 163      76.880 101.100 158.910  1.00  0.00           O
ATOM   2354  N   ALA A 164      75.560 102.860 158.460  1.00  0.00           N
ATOM   2355  HN  ALA A 164      75.260 103.600 157.860  1.00  0.00           H
ATOM   2356  CA  ALA A 164      74.550 102.540 159.450  1.00  0.00           C
ATOM   2357  HA  ALA A 164      75.070 102.340 160.380  1.00  0.00           H
ATOM   2358  CB  ALA A 164      73.650 103.820 159.720  1.00  0.00           C
ATOM   2359  HB1 ALA A 164      72.690 103.790 160.270  1.00  0.00           H
ATOM   2360  HB2 ALA A 164      74.240 104.660 160.160  1.00  0.00           H
ATOM   2361  HB3 ALA A 164      73.580 104.240 158.690  1.00  0.00           H
ATOM   2362  C   ALA A 164      73.670 101.270 159.070  1.00  0.00           C
ATOM   2363  O   ALA A 164      73.000 100.600 159.820  1.00  0.00           O
ATOM   2364  N   LEU A 165      73.720 100.860 157.800  1.00  0.00           N
ATOM   2365  HN  LEU A 165      74.340 101.420 157.260  1.00  0.00           H
ATOM   2366  CA  LEU A 165      73.160  99.700 157.260  1.00  0.00           C
ATOM   2367  HA  LEU A 165      72.250  99.490 157.800  1.00  0.00           H
ATOM   2368  CB  LEU A 165      72.770 100.020 155.790  1.00  0.00           C
ATOM   2369  HB1 LEU A 165      73.650 100.380 155.210  1.00  0.00           H
ATOM   2370  HB2 LEU A 165      72.320  99.130 155.300  1.00  0.00           H
ATOM   2371  CG  LEU A 165      71.800 101.250 155.750  1.00  0.00           C
ATOM   2372  HG  LEU A 165      71.460 101.500 156.780  1.00  0.00           H
ATOM   2373  CD1 LEU A 165      72.440 102.470 155.130  1.00  0.00           C
ATOM   2374 HD11 LEU A 165      71.840 103.380 155.310  1.00  0.00           H
ATOM   2375 HD12 LEU A 165      73.500 102.570 155.450  1.00  0.00           H
ATOM   2376 HD13 LEU A 165      72.490 102.250 154.040  1.00  0.00           H
ATOM   2377  CD2 LEU A 165      70.580 100.940 154.830  1.00  0.00           C
ATOM   2378 HD21 LEU A 165      69.810 101.730 155.000  1.00  0.00           H
ATOM   2379 HD22 LEU A 165      70.790 100.830 153.750  1.00  0.00           H
ATOM   2380 HD23 LEU A 165      70.070 100.050 155.260  1.00  0.00           H
ATOM   2381  C   LEU A 165      74.220  98.590 157.300  1.00  0.00           C
ATOM   2382  O   LEU A 165      73.920  97.460 156.940  1.00  0.00           O
ATOM   2383  N   ASN A 166      75.380  98.830 157.910  1.00  0.00           N
ATOM   2384  HN  ASN A 166      75.520  99.800 158.100  1.00  0.00           H
ATOM   2385  CA  ASN A 166      76.430  97.930 158.350  1.00  0.00           C
ATOM   2386  HA  ASN A 166      77.240  98.500 158.770  1.00  0.00           H
ATOM   2387  CB  ASN A 166      75.960  96.910 159.360  1.00  0.00           C
ATOM   2388  HB1 ASN A 166      75.260  96.200 158.860  1.00  0.00           H
ATOM   2389  HB2 ASN A 166      76.810  96.340 159.800  1.00  0.00           H
ATOM   2390  CG  ASN A 166      75.240  97.440 160.560  1.00  0.00           C
ATOM   2391  OD1 ASN A 166      74.130  97.010 160.830  1.00  0.00           O
ATOM   2392  ND2 ASN A 166      75.950  98.380 161.180  1.00  0.00           N
ATOM   2393 HD21 ASN A 166      76.930  98.530 161.030  1.00  0.00           H
ATOM   2394 HD22 ASN A 166      75.650  98.790 162.040  1.00  0.00           H
ATOM   2395  C   ASN A 166      77.170  97.350 157.160  1.00  0.00           C
ATOM   2396  O   ASN A 166      77.600  96.170 157.170  1.00  0.00           O
ATOM   2397  N   HIS A 167      77.450  98.240 156.160  1.00  0.00           N
ATOM   2398  HN  HIS A 167      77.040  99.150 156.120  1.00  0.00           H
ATOM   2399  CA  HIS A 167      78.360  97.840 155.060  1.00  0.00           C
ATOM   2400  HA  HIS A 167      78.320  96.770 154.950  1.00  0.00           H
ATOM   2401  CB  HIS A 167      78.090  98.670 153.830  1.00  0.00           C
ATOM   2402  HB1 HIS A 167      78.110  99.760 154.060  1.00  0.00           H
ATOM   2403  HB2 HIS A 167      78.790  98.440 152.990  1.00  0.00           H
ATOM   2404  ND1 HIS A 167      75.680  99.110 153.720  1.00  0.00           N
ATOM   2405  CG  HIS A 167      76.750  98.430 153.270  1.00  0.00           C
ATOM   2406  CE1 HIS A 167      74.690  98.910 152.880  1.00  0.00           C
ATOM   2407  HE1 HIS A 167      73.670  99.250 152.970  1.00  0.00           H
ATOM   2408  NE2 HIS A 167      75.040  98.120 151.880  1.00  0.00           N
ATOM   2409  HE2 HIS A 167      74.500  97.750 151.120  1.00  0.00           H
ATOM   2410  CD2 HIS A 167      76.420  97.840 152.120  1.00  0.00           C
ATOM   2411  HD2 HIS A 167      77.090  97.390 151.410  1.00  0.00           H
ATOM   2412  C   HIS A 167      79.810  98.140 155.510  1.00  0.00           C
ATOM   2413  O   HIS A 167      80.490  99.000 155.010  1.00  0.00           O
ATOM   2414  N   ASN A 168      80.270  97.390 156.500  1.00  0.00           N
ATOM   2415  HN  ASN A 168      79.550  96.880 156.970  1.00  0.00           H
ATOM   2416  CA  ASN A 168      81.630  97.470 157.060  1.00  0.00           C
ATOM   2417  HA  ASN A 168      81.790  98.430 157.530  1.00  0.00           H
ATOM   2418  CB  ASN A 168      81.790  96.490 158.210  1.00  0.00           C
ATOM   2419  HB1 ASN A 168      81.690  95.430 157.880  1.00  0.00           H
ATOM   2420  HB2 ASN A 168      82.830  96.620 158.580  1.00  0.00           H
ATOM   2421  CG  ASN A 168      80.810  96.760 159.350  1.00  0.00           C
ATOM   2422  OD1 ASN A 168      79.580  96.750 159.300  1.00  0.00           O
ATOM   2423  ND2 ASN A 168      81.360  96.900 160.610  1.00  0.00           N
ATOM   2424 HD21 ASN A 168      82.350  97.060 160.610  1.00  0.00           H
ATOM   2425 HD22 ASN A 168      80.800  97.120 161.400  1.00  0.00           H
ATOM   2426  C   ASN A 168      82.780  97.250 156.080  1.00  0.00           C
ATOM   2427  O   ASN A 168      82.780  96.450 155.140  1.00  0.00           O
ATOM   2428  N   TYR A 169      83.810  97.990 156.380  1.00  0.00           N
ATOM   2429  HN  TYR A 169      83.730  98.580 157.180  1.00  0.00           H
ATOM   2430  CA  TYR A 169      85.100  97.850 155.690  1.00  0.00           C
ATOM   2431  HA  TYR A 169      84.920  97.450 154.700  1.00  0.00           H
ATOM   2432  CB  TYR A 169      85.700  99.230 155.850  1.00  0.00           C
ATOM   2433  HB1 TYR A 169      85.210 100.050 155.290  1.00  0.00           H
ATOM   2434  HB2 TYR A 169      85.470  99.570 156.880  1.00  0.00           H
ATOM   2435  CG  TYR A 169      87.100  99.280 155.490  1.00  0.00           C
ATOM   2436  CD1 TYR A 169      87.640  98.990 154.210  1.00  0.00           C
ATOM   2437  HD1 TYR A 169      86.860  98.790 153.500  1.00  0.00           H
ATOM   2438  CE1 TYR A 169      88.990  98.830 153.990  1.00  0.00           C
ATOM   2439  HE1 TYR A 169      89.340  98.490 153.030  1.00  0.00           H
ATOM   2440  CZ  TYR A 169      89.910  99.130 154.980  1.00  0.00           C
ATOM   2441  OH  TYR A 169      91.260  99.030 154.660  1.00  0.00           O
ATOM   2442  HH  TYR A 169      91.720  99.410 155.400  1.00  0.00           H
ATOM   2443  CD2 TYR A 169      88.070  99.320 156.560  1.00  0.00           C
ATOM   2444  HD2 TYR A 169      87.750  99.510 157.570  1.00  0.00           H
ATOM   2445  CE2 TYR A 169      89.490  99.370 156.290  1.00  0.00           C
ATOM   2446  HE2 TYR A 169      90.150  99.670 157.090  1.00  0.00           H
ATOM   2447  C   TYR A 169      85.860  96.700 156.370  1.00  0.00           C
ATOM   2448  O   TYR A 169      85.480  96.250 157.430  1.00  0.00           O
ATOM   2449  N   ARG A 170      86.950  96.190 155.700  1.00  0.00           N
ATOM   2450  HN  ARG A 170      87.260  96.500 154.810  1.00  0.00           H
ATOM   2451  CA  ARG A 170      87.650  95.140 156.360  1.00  0.00           C
ATOM   2452  HA  ARG A 170      87.600  95.280 157.430  1.00  0.00           H
ATOM   2453  CB  ARG A 170      87.100  93.730 156.110  1.00  0.00           C
ATOM   2454  HB1 ARG A 170      86.040  93.690 156.430  1.00  0.00           H
ATOM   2455  HB2 ARG A 170      86.950  93.520 155.030  1.00  0.00           H
ATOM   2456  CG  ARG A 170      87.960  92.630 156.790  1.00  0.00           C
ATOM   2457  HG1 ARG A 170      88.110  92.860 157.860  1.00  0.00           H
ATOM   2458  HG2 ARG A 170      88.940  92.510 156.280  1.00  0.00           H
ATOM   2459  CD  ARG A 170      87.250  91.240 156.680  1.00  0.00           C
ATOM   2460  HD1 ARG A 170      86.240  91.370 157.120  1.00  0.00           H
ATOM   2461  HD2 ARG A 170      87.690  90.370 157.200  1.00  0.00           H
ATOM   2462  NE  ARG A 170      87.120  90.980 155.190  1.00  0.00           N
ATOM   2463  HE  ARG A 170      86.540  91.510 154.570  1.00  0.00           H
ATOM   2464  CZ  ARG A 170      87.940  90.040 154.610  1.00  0.00           C
ATOM   2465  NH1 ARG A 170      88.870  89.380 155.240  1.00  0.00           N
ATOM   2466 HH11 ARG A 170      89.360  88.660 154.750  1.00  0.00           H
ATOM   2467 HH12 ARG A 170      89.120  89.720 156.140  1.00  0.00           H
ATOM   2468  NH2 ARG A 170      87.710  89.740 153.410  1.00  0.00           N
ATOM   2469 HH21 ARG A 170      88.400  89.350 152.810  1.00  0.00           H
ATOM   2470 HH22 ARG A 170      87.200  90.410 152.860  1.00  0.00           H
ATOM   2471  C   ARG A 170      89.110  95.370 155.990  1.00  0.00           C
ATOM   2472  O   ARG A 170      89.510  95.320 154.810  1.00  0.00           O
ATOM   2473  N   GLY A 171      90.050  95.530 157.010  1.00  0.00           N
ATOM   2474  HN  GLY A 171      89.800  95.400 157.970  1.00  0.00           H
ATOM   2475  CA  GLY A 171      91.450  95.830 156.830  1.00  0.00           C
ATOM   2476  HA1 GLY A 171      91.670  96.310 155.880  1.00  0.00           H
ATOM   2477  HA2 GLY A 171      91.950  94.870 156.870  1.00  0.00           H
ATOM   2478  C   GLY A 171      91.930  96.860 157.760  1.00  0.00           C
ATOM   2479  O   GLY A 171      91.240  97.250 158.690  1.00  0.00           O
ATOM   2480  N   TYR A 172      93.160  97.390 157.480  1.00  0.00           N
ATOM   2481  HN  TYR A 172      93.610  97.080 156.650  1.00  0.00           H
ATOM   2482  CA  TYR A 172      93.800  98.540 158.140  1.00  0.00           C
ATOM   2483  HA  TYR A 172      93.610  98.400 159.190  1.00  0.00           H
ATOM   2484  CB  TYR A 172      95.360  98.640 158.050  1.00  0.00           C
ATOM   2485  HB1 TYR A 172      95.630  98.760 156.980  1.00  0.00           H
ATOM   2486  HB2 TYR A 172      95.860  99.360 158.740  1.00  0.00           H
ATOM   2487  CG  TYR A 172      95.960  97.320 158.450  1.00  0.00           C
ATOM   2488  CD1 TYR A 172      95.980  96.160 157.600  1.00  0.00           C
ATOM   2489  HD1 TYR A 172      95.680  96.170 156.570  1.00  0.00           H
ATOM   2490  CE1 TYR A 172      96.490  94.980 158.080  1.00  0.00           C
ATOM   2491  HE1 TYR A 172      96.560  94.120 157.440  1.00  0.00           H
ATOM   2492  CZ  TYR A 172      96.880  94.850 159.420  1.00  0.00           C
ATOM   2493  OH  TYR A 172      97.290  93.620 159.910  1.00  0.00           O
ATOM   2494  HH  TYR A 172      97.760  93.830 160.720  1.00  0.00           H
ATOM   2495  CD2 TYR A 172      96.340  97.180 159.810  1.00  0.00           C
ATOM   2496  HD2 TYR A 172      96.280  98.080 160.400  1.00  0.00           H
ATOM   2497  CE2 TYR A 172      96.790  95.960 160.290  1.00  0.00           C
ATOM   2498  HE2 TYR A 172      97.120  95.810 161.310  1.00  0.00           H
ATOM   2499  C   TYR A 172      93.200  99.890 157.830  1.00  0.00           C
ATOM   2500  O   TYR A 172      92.900 100.170 156.650  1.00  0.00           O
ATOM   2501  N   ILE A 173      93.150 100.810 158.840  1.00  0.00           N
ATOM   2502  HN  ILE A 173      93.230 100.420 159.750  1.00  0.00           H
ATOM   2503  CA  ILE A 173      93.010 102.220 158.770  1.00  0.00           C
ATOM   2504  HA  ILE A 173      93.120 102.500 157.730  1.00  0.00           H
ATOM   2505  CB  ILE A 173      91.640 102.710 159.340  1.00  0.00           C
ATOM   2506  HB  ILE A 173      91.570 102.210 160.330  1.00  0.00           H
ATOM   2507  CG2 ILE A 173      91.640 104.230 159.330  1.00  0.00           C
ATOM   2508 HG21 ILE A 173      91.830 104.620 158.310  1.00  0.00           H
ATOM   2509 HG22 ILE A 173      90.590 104.540 159.540  1.00  0.00           H
ATOM   2510 HG23 ILE A 173      92.300 104.670 160.120  1.00  0.00           H
ATOM   2511  CG1 ILE A 173      90.470 101.930 158.590  1.00  0.00           C
ATOM   2512 HG11 ILE A 173      90.450 100.890 158.990  1.00  0.00           H
ATOM   2513 HG12 ILE A 173      90.750 101.870 157.520  1.00  0.00           H
ATOM   2514  CD  ILE A 173      89.070 102.510 158.400  1.00  0.00           C
ATOM   2515  HD1 ILE A 173      88.440 101.980 157.660  1.00  0.00           H
ATOM   2516  HD2 ILE A 173      88.590 102.590 159.400  1.00  0.00           H
ATOM   2517  HD3 ILE A 173      89.160 103.550 158.030  1.00  0.00           H
ATOM   2518  C   ILE A 173      94.140 102.920 159.600  1.00  0.00           C
ATOM   2519  O   ILE A 173      94.320 102.710 160.800  1.00  0.00           O
ATOM   2520  N   GLU A 174      94.950 103.760 158.910  1.00  0.00           N
ATOM   2521  HN  GLU A 174      94.890 103.890 157.930  1.00  0.00           H
ATOM   2522  CA  GLU A 174      96.010 104.550 159.540  1.00  0.00           C
ATOM   2523  HA  GLU A 174      95.890 104.570 160.610  1.00  0.00           H
ATOM   2524  CB  GLU A 174      97.400 103.950 159.160  1.00  0.00           C
ATOM   2525  HB1 GLU A 174      97.530 103.060 159.810  1.00  0.00           H
ATOM   2526  HB2 GLU A 174      97.330 103.490 158.150  1.00  0.00           H
ATOM   2527  CG  GLU A 174      98.580 104.950 159.280  1.00  0.00           C
ATOM   2528  HG1 GLU A 174      98.260 105.770 159.960  1.00  0.00           H
ATOM   2529  HG2 GLU A 174      98.870 105.500 158.360  1.00  0.00           H
ATOM   2530  CD  GLU A 174      99.850 104.270 159.790  1.00  0.00           C
ATOM   2531  OE1 GLU A 174     100.440 103.370 159.130  1.00  0.00           O
ATOM   2532  OE2 GLU A 174     100.250 104.630 160.920  1.00  0.00           O
ATOM   2533  C   GLU A 174      95.830 106.020 159.070  1.00  0.00           C
ATOM   2534  O   GLU A 174      95.270 106.260 158.030  1.00  0.00           O
ATOM   2535  N   HIS A 175      96.140 107.020 159.970  1.00  0.00           N
ATOM   2536  HN  HIS A 175      96.560 106.760 160.830  1.00  0.00           H
ATOM   2537  CA  HIS A 175      96.100 108.450 159.660  1.00  0.00           C
ATOM   2538  HA  HIS A 175      96.260 109.090 160.520  1.00  0.00           H
ATOM   2539  CB  HIS A 175      97.340 108.840 158.800  1.00  0.00           C
ATOM   2540  HB1 HIS A 175      98.280 108.750 159.380  1.00  0.00           H
ATOM   2541  HB2 HIS A 175      97.370 108.220 157.880  1.00  0.00           H
ATOM   2542  ND1 HIS A 175      97.660 111.230 159.230  1.00  0.00           N
ATOM   2543  CG  HIS A 175      97.290 110.250 158.330  1.00  0.00           C
ATOM   2544  CE1 HIS A 175      97.750 112.310 158.460  1.00  0.00           C
ATOM   2545  HE1 HIS A 175      98.130 113.260 158.830  1.00  0.00           H
ATOM   2546  NE2 HIS A 175      97.620 112.030 157.160  1.00  0.00           N
ATOM   2547  HE2 HIS A 175      97.840 112.680 156.440  1.00  0.00           H
ATOM   2548  CD2 HIS A 175      97.330 110.710 157.070  1.00  0.00           C
ATOM   2549  HD2 HIS A 175      97.230 110.250 156.100  1.00  0.00           H
ATOM   2550  C   HIS A 175      94.780 108.990 159.040  1.00  0.00           C
ATOM   2551  O   HIS A 175      94.780 109.340 157.880  1.00  0.00           O
ATOM   2552  N   PHE A 176      93.750 109.050 159.910  1.00  0.00           N
ATOM   2553  HN  PHE A 176      94.070 108.870 160.830  1.00  0.00           H
ATOM   2554  CA  PHE A 176      92.490 109.710 159.590  1.00  0.00           C
ATOM   2555  HA  PHE A 176      92.260 109.470 158.570  1.00  0.00           H
ATOM   2556  CB  PHE A 176      91.450 109.230 160.550  1.00  0.00           C
ATOM   2557  HB1 PHE A 176      91.470 108.120 160.480  1.00  0.00           H
ATOM   2558  HB2 PHE A 176      91.760 109.660 161.530  1.00  0.00           H
ATOM   2559  CG  PHE A 176      90.120 109.820 160.110  1.00  0.00           C
ATOM   2560  CD1 PHE A 176      89.580 109.080 159.000  1.00  0.00           C
ATOM   2561  HD1 PHE A 176      90.040 108.200 158.580  1.00  0.00           H
ATOM   2562  CE1 PHE A 176      88.450 109.500 158.290  1.00  0.00           C
ATOM   2563  HE1 PHE A 176      88.010 109.020 157.430  1.00  0.00           H
ATOM   2564  CZ  PHE A 176      87.900 110.660 158.660  1.00  0.00           C
ATOM   2565  HZ  PHE A 176      87.030 111.000 158.110  1.00  0.00           H
ATOM   2566  CD2 PHE A 176      89.500 111.040 160.440  1.00  0.00           C
ATOM   2567  HD2 PHE A 176      90.060 111.490 161.240  1.00  0.00           H
ATOM   2568  CE2 PHE A 176      88.330 111.480 159.730  1.00  0.00           C
ATOM   2569  HE2 PHE A 176      87.910 112.480 159.730  1.00  0.00           H
ATOM   2570  C   PHE A 176      92.720 111.190 159.590  1.00  0.00           C
ATOM   2571  O   PHE A 176      92.710 111.820 160.670  1.00  0.00           O
ATOM   2572  N   SER A 177      92.760 111.820 158.450  1.00  0.00           N
ATOM   2573  HN  SER A 177      92.640 111.300 157.610  1.00  0.00           H
ATOM   2574  CA  SER A 177      92.980 113.270 158.310  1.00  0.00           C
ATOM   2575  HA  SER A 177      93.130 113.780 159.250  1.00  0.00           H
ATOM   2576  CB  SER A 177      94.350 113.590 157.510  1.00  0.00           C
ATOM   2577  HB1 SER A 177      94.350 112.830 156.690  1.00  0.00           H
ATOM   2578  HB2 SER A 177      95.190 113.440 158.210  1.00  0.00           H
ATOM   2579  OG  SER A 177      94.400 114.850 156.950  1.00  0.00           O
ATOM   2580  HG1 SER A 177      94.840 115.520 157.490  1.00  0.00           H
ATOM   2581  C   SER A 177      91.750 113.910 157.690  1.00  0.00           C
ATOM   2582  O   SER A 177      91.330 113.480 156.590  1.00  0.00           O
ATOM   2583  N   LEU A 178      91.150 114.920 158.320  1.00  0.00           N
ATOM   2584  HN  LEU A 178      91.570 115.130 159.200  1.00  0.00           H
ATOM   2585  CA  LEU A 178      90.140 115.780 157.760  1.00  0.00           C
ATOM   2586  HA  LEU A 178      90.100 115.630 156.690  1.00  0.00           H
ATOM   2587  CB  LEU A 178      88.700 115.440 158.290  1.00  0.00           C
ATOM   2588  HB1 LEU A 178      88.640 114.330 158.230  1.00  0.00           H
ATOM   2589  HB2 LEU A 178      88.680 115.840 159.320  1.00  0.00           H
ATOM   2590  CG  LEU A 178      87.520 116.150 157.640  1.00  0.00           C
ATOM   2591  HG  LEU A 178      87.620 117.260 157.700  1.00  0.00           H
ATOM   2592  CD1 LEU A 178      87.320 115.750 156.150  1.00  0.00           C
ATOM   2593 HD11 LEU A 178      86.260 115.790 155.820  1.00  0.00           H
ATOM   2594 HD12 LEU A 178      88.010 116.400 155.580  1.00  0.00           H
ATOM   2595 HD13 LEU A 178      87.540 114.660 156.090  1.00  0.00           H
ATOM   2596  CD2 LEU A 178      86.190 115.810 158.360  1.00  0.00           C
ATOM   2597 HD21 LEU A 178      86.020 114.710 158.330  1.00  0.00           H
ATOM   2598 HD22 LEU A 178      86.250 116.110 159.420  1.00  0.00           H
ATOM   2599 HD23 LEU A 178      85.360 116.350 157.850  1.00  0.00           H
ATOM   2600  C   LEU A 178      90.280 117.300 157.930  1.00  0.00           C
ATOM   2601  O   LEU A 178      90.500 117.830 159.050  1.00  0.00           O
ATOM   2602  N   TRP A 179      90.430 118.040 156.810  1.00  0.00           N
ATOM   2603  HN  TRP A 179      90.390 117.580 155.920  1.00  0.00           H
ATOM   2604  CA  TRP A 179      90.760 119.470 156.770  1.00  0.00           C
ATOM   2605  HA  TRP A 179      91.020 119.750 157.780  1.00  0.00           H
ATOM   2606  CB  TRP A 179      91.850 119.740 155.650  1.00  0.00           C
ATOM   2607  HB1 TRP A 179      91.620 119.340 154.630  1.00  0.00           H
ATOM   2608  HB2 TRP A 179      91.890 120.830 155.470  1.00  0.00           H
ATOM   2609  CG  TRP A 179      93.240 119.280 155.960  1.00  0.00           C
ATOM   2610  CD1 TRP A 179      93.820 118.060 155.950  1.00  0.00           C
ATOM   2611  HD1 TRP A 179      93.370 117.160 155.550  1.00  0.00           H
ATOM   2612  NE1 TRP A 179      95.150 118.170 156.390  1.00  0.00           N
ATOM   2613  HE1 TRP A 179      95.800 117.440 156.490  1.00  0.00           H
ATOM   2614  CE2 TRP A 179      95.460 119.470 156.460  1.00  0.00           C
ATOM   2615  CD2 TRP A 179      94.310 120.260 156.210  1.00  0.00           C
ATOM   2616  CE3 TRP A 179      94.480 121.620 156.290  1.00  0.00           C
ATOM   2617  HE3 TRP A 179      93.580 122.210 156.200  1.00  0.00           H
ATOM   2618  CZ3 TRP A 179      95.680 122.180 156.570  1.00  0.00           C
ATOM   2619  HZ3 TRP A 179      95.690 123.260 156.570  1.00  0.00           H
ATOM   2620  CZ2 TRP A 179      96.660 120.030 156.750  1.00  0.00           C
ATOM   2621  HZ2 TRP A 179      97.560 119.450 156.910  1.00  0.00           H
ATOM   2622  CH2 TRP A 179      96.830 121.400 156.790  1.00  0.00           C
ATOM   2623  HH2 TRP A 179      97.800 121.860 156.950  1.00  0.00           H
ATOM   2624  C   TRP A 179      89.490 120.190 156.300  1.00  0.00           C
ATOM   2625  O   TRP A 179      88.700 119.630 155.510  1.00  0.00           O
ATOM   2626  N   LYS A 180      89.260 121.500 156.690  1.00  0.00           N
ATOM   2627  HN  LYS A 180      89.900 122.030 157.250  1.00  0.00           H
ATOM   2628  CA  LYS A 180      88.090 122.220 156.240  1.00  0.00           C
ATOM   2629  HA  LYS A 180      87.290 121.540 156.010  1.00  0.00           H
ATOM   2630  CB  LYS A 180      87.580 123.100 157.430  1.00  0.00           C
ATOM   2631  HB1 LYS A 180      86.730 123.710 157.040  1.00  0.00           H
ATOM   2632  HB2 LYS A 180      87.190 122.330 158.130  1.00  0.00           H
ATOM   2633  CG  LYS A 180      88.640 123.970 158.220  1.00  0.00           C
ATOM   2634  HG1 LYS A 180      89.090 124.670 157.480  1.00  0.00           H
ATOM   2635  HG2 LYS A 180      89.470 123.300 158.530  1.00  0.00           H
ATOM   2636  CD  LYS A 180      88.010 124.630 159.420  1.00  0.00           C
ATOM   2637  HD1 LYS A 180      87.420 123.880 160.000  1.00  0.00           H
ATOM   2638  HD2 LYS A 180      87.270 125.390 159.090  1.00  0.00           H
ATOM   2639  CE  LYS A 180      89.100 125.180 160.390  1.00  0.00           C
ATOM   2640  HE1 LYS A 180      89.790 125.990 160.090  1.00  0.00           H
ATOM   2641  HE2 LYS A 180      89.750 124.310 160.620  1.00  0.00           H
ATOM   2642  NZ  LYS A 180      88.500 125.650 161.630  1.00  0.00           N
ATOM   2643  HZ1 LYS A 180      89.190 126.120 162.250  1.00  0.00           H
ATOM   2644  HZ2 LYS A 180      87.690 126.270 161.400  1.00  0.00           H
ATOM   2645  HZ3 LYS A 180      88.110 124.870 162.200  1.00  0.00           H
ATOM   2646  C   LYS A 180      88.260 123.100 155.020  1.00  0.00           C
ATOM   2647  O   LYS A 180      87.490 124.040 154.800  1.00  0.00           O
ATOM   2648  N   VAL A 181      89.240 122.700 154.230  1.00  0.00           N
ATOM   2649  HN  VAL A 181      89.750 121.900 154.540  1.00  0.00           H
ATOM   2650  CA  VAL A 181      89.710 123.470 153.130  1.00  0.00           C
ATOM   2651  HA  VAL A 181      88.900 124.010 152.670  1.00  0.00           H
ATOM   2652  CB  VAL A 181      90.890 124.410 153.410  1.00  0.00           C
ATOM   2653  HB  VAL A 181      91.200 124.850 152.440  1.00  0.00           H
ATOM   2654  CG1 VAL A 181      90.370 125.480 154.330  1.00  0.00           C
ATOM   2655 HG11 VAL A 181      89.960 125.020 155.260  1.00  0.00           H
ATOM   2656 HG12 VAL A 181      91.190 126.210 154.550  1.00  0.00           H
ATOM   2657 HG13 VAL A 181      89.540 126.070 153.890  1.00  0.00           H
ATOM   2658  CG2 VAL A 181      92.020 123.550 154.120  1.00  0.00           C
ATOM   2659 HG21 VAL A 181      92.330 122.730 153.440  1.00  0.00           H
ATOM   2660 HG22 VAL A 181      92.920 124.200 154.230  1.00  0.00           H
ATOM   2661 HG23 VAL A 181      91.740 123.300 155.160  1.00  0.00           H
ATOM   2662  C   VAL A 181      90.120 122.470 152.050  1.00  0.00           C
ATOM   2663  O   VAL A 181      90.400 121.280 152.260  1.00  0.00           O
ATOM   2664  N   ALA A 182      90.260 122.980 150.860  1.00  0.00           N
ATOM   2665  HN  ALA A 182      89.890 123.880 150.640  1.00  0.00           H
ATOM   2666  CA  ALA A 182      90.830 122.290 149.730  1.00  0.00           C
ATOM   2667  HA  ALA A 182      90.590 121.240 149.810  1.00  0.00           H
ATOM   2668  CB  ALA A 182      90.230 122.850 148.360  1.00  0.00           C
ATOM   2669  HB1 ALA A 182      90.650 122.350 147.460  1.00  0.00           H
ATOM   2670  HB2 ALA A 182      89.140 122.640 148.340  1.00  0.00           H
ATOM   2671  HB3 ALA A 182      90.380 123.950 148.320  1.00  0.00           H
ATOM   2672  C   ALA A 182      92.370 122.350 149.700  1.00  0.00           C
ATOM   2673  O   ALA A 182      92.960 123.410 149.950  1.00  0.00           O
ATOM   2674  N   ARG A 183      92.980 121.290 149.180  1.00  0.00           N
ATOM   2675  HN  ARG A 183      92.460 120.450 149.060  1.00  0.00           H
ATOM   2676  CA  ARG A 183      94.420 121.110 149.150  1.00  0.00           C
ATOM   2677  HA  ARG A 183      94.900 122.050 149.370  1.00  0.00           H
ATOM   2678  CB  ARG A 183      94.940 120.100 150.220  1.00  0.00           C
ATOM   2679  HB1 ARG A 183      94.470 119.130 149.980  1.00  0.00           H
ATOM   2680  HB2 ARG A 183      96.020 119.860 150.170  1.00  0.00           H
ATOM   2681  CG  ARG A 183      94.580 120.270 151.720  1.00  0.00           C
ATOM   2682  HG1 ARG A 183      94.560 119.220 152.100  1.00  0.00           H
ATOM   2683  HG2 ARG A 183      93.550 120.680 151.770  1.00  0.00           H
ATOM   2684  CD  ARG A 183      95.540 121.120 152.510  1.00  0.00           C
ATOM   2685  HD1 ARG A 183      95.130 121.520 153.460  1.00  0.00           H
ATOM   2686  HD2 ARG A 183      95.740 122.070 151.960  1.00  0.00           H
ATOM   2687  NE  ARG A 183      96.740 120.270 152.660  1.00  0.00           N
ATOM   2688  HE  ARG A 183      96.720 119.280 152.520  1.00  0.00           H
ATOM   2689  CZ  ARG A 183      97.850 120.590 153.410  1.00  0.00           C
ATOM   2690  NH1 ARG A 183      98.030 121.880 153.780  1.00  0.00           N
ATOM   2691 HH11 ARG A 183      98.830 122.020 154.350  1.00  0.00           H
ATOM   2692 HH12 ARG A 183      97.600 122.570 153.190  1.00  0.00           H
ATOM   2693  NH2 ARG A 183      98.590 119.640 153.900  1.00  0.00           N
ATOM   2694 HH21 ARG A 183      99.390 119.980 154.390  1.00  0.00           H
ATOM   2695 HH22 ARG A 183      98.380 118.670 153.800  1.00  0.00           H
ATOM   2696  C   ARG A 183      94.660 120.650 147.680  1.00  0.00           C
ATOM   2697  O   ARG A 183      93.980 119.760 147.160  1.00  0.00           O
ATOM   2698  N   THR A 184      95.730 121.210 147.000  1.00  0.00           N
ATOM   2699  HN  THR A 184      96.170 121.980 147.460  1.00  0.00           H
ATOM   2700  CA  THR A 184      96.250 120.900 145.660  1.00  0.00           C
ATOM   2701  HA  THR A 184      95.440 120.890 144.950  1.00  0.00           H
ATOM   2702  CB  THR A 184      97.210 122.040 145.070  1.00  0.00           C
ATOM   2703  HB  THR A 184      97.540 121.760 144.050  1.00  0.00           H
ATOM   2704  OG1 THR A 184      98.360 122.300 145.880  1.00  0.00           O
ATOM   2705  HG1 THR A 184      98.010 122.240 146.770  1.00  0.00           H
ATOM   2706  CG2 THR A 184      96.350 123.300 145.030  1.00  0.00           C
ATOM   2707 HG21 THR A 184      95.310 123.150 144.660  1.00  0.00           H
ATOM   2708 HG22 THR A 184      96.320 123.760 146.040  1.00  0.00           H
ATOM   2709 HG23 THR A 184      96.810 123.950 144.260  1.00  0.00           H
ATOM   2710  C   THR A 184      96.980 119.600 145.670  1.00  0.00           C
ATOM   2711  O   THR A 184      97.310 119.000 146.690  1.00  0.00           O
ATOM   2712  N   GLN A 185      97.240 119.030 144.480  1.00  0.00           N
ATOM   2713  HN  GLN A 185      97.120 119.560 143.650  1.00  0.00           H
ATOM   2714  CA  GLN A 185      97.940 117.760 144.350  1.00  0.00           C
ATOM   2715  HA  GLN A 185      97.450 117.050 145.010  1.00  0.00           H
ATOM   2716  CB  GLN A 185      98.030 117.320 142.840  1.00  0.00           C
ATOM   2717  HB1 GLN A 185      97.030 117.300 142.350  1.00  0.00           H
ATOM   2718  HB2 GLN A 185      98.530 118.150 142.290  1.00  0.00           H
ATOM   2719  CG  GLN A 185      98.650 115.920 142.580  1.00  0.00           C
ATOM   2720  HG1 GLN A 185      98.180 115.130 143.210  1.00  0.00           H
ATOM   2721  HG2 GLN A 185      99.700 115.870 142.930  1.00  0.00           H
ATOM   2722  CD  GLN A 185      98.440 115.500 141.090  1.00  0.00           C
ATOM   2723  OE1 GLN A 185      98.270 116.270 140.190  1.00  0.00           O
ATOM   2724  NE2 GLN A 185      98.630 114.180 140.900  1.00  0.00           N
ATOM   2725 HE21 GLN A 185      98.550 113.640 141.740  1.00  0.00           H
ATOM   2726 HE22 GLN A 185      98.800 113.830 139.980  1.00  0.00           H
ATOM   2727  C   GLN A 185      99.450 117.810 144.840  1.00  0.00           C
ATOM   2728  O   GLN A 185      99.930 116.830 145.410  1.00  0.00           O
ATOM   2729  N   ARG A 186     100.130 118.890 144.590  1.00  0.00           N
ATOM   2730  HN  ARG A 186      99.660 119.620 144.090  1.00  0.00           H
ATOM   2731  CA  ARG A 186     101.410 119.100 145.160  1.00  0.00           C
ATOM   2732  HA  ARG A 186     101.920 118.160 144.980  1.00  0.00           H
ATOM   2733  CB  ARG A 186     102.190 120.260 144.540  1.00  0.00           C
ATOM   2734  HB1 ARG A 186     103.200 120.230 145.000  1.00  0.00           H
ATOM   2735  HB2 ARG A 186     102.490 119.950 143.520  1.00  0.00           H
ATOM   2736  CG  ARG A 186     101.630 121.700 144.560  1.00  0.00           C
ATOM   2737  HG1 ARG A 186     100.820 121.720 145.320  1.00  0.00           H
ATOM   2738  HG2 ARG A 186     101.200 122.110 143.620  1.00  0.00           H
ATOM   2739  CD  ARG A 186     102.660 122.790 144.910  1.00  0.00           C
ATOM   2740  HD1 ARG A 186     103.160 122.640 145.900  1.00  0.00           H
ATOM   2741  HD2 ARG A 186     102.180 123.790 144.850  1.00  0.00           H
ATOM   2742  NE  ARG A 186     103.690 122.730 143.840  1.00  0.00           N
ATOM   2743  HE  ARG A 186     103.770 121.890 143.310  1.00  0.00           H
ATOM   2744  CZ  ARG A 186     104.860 123.390 143.840  1.00  0.00           C
ATOM   2745  NH1 ARG A 186     105.190 124.410 144.610  1.00  0.00           N
ATOM   2746 HH11 ARG A 186     106.100 124.810 144.560  1.00  0.00           H
ATOM   2747 HH12 ARG A 186     104.600 124.730 145.350  1.00  0.00           H
ATOM   2748  NH2 ARG A 186     105.630 122.930 142.920  1.00  0.00           N
ATOM   2749 HH21 ARG A 186     106.320 123.570 142.600  1.00  0.00           H
ATOM   2750 HH22 ARG A 186     105.270 122.270 142.260  1.00  0.00           H
ATOM   2751  C   ARG A 186     101.440 119.140 146.710  1.00  0.00           C
ATOM   2752  O   ARG A 186     102.320 118.570 147.430  1.00  0.00           O
ATOM   2753  N   GLU A 187     100.420 119.750 147.260  1.00  0.00           N
ATOM   2754  HN  GLU A 187      99.770 120.150 146.620  1.00  0.00           H
ATOM   2755  CA  GLU A 187     100.050 119.670 148.700  1.00  0.00           C
ATOM   2756  HA  GLU A 187     100.930 120.000 149.230  1.00  0.00           H
ATOM   2757  CB  GLU A 187      98.980 120.710 149.110  1.00  0.00           C
ATOM   2758  HB1 GLU A 187      98.080 120.450 148.510  1.00  0.00           H
ATOM   2759  HB2 GLU A 187      98.630 120.470 150.140  1.00  0.00           H
ATOM   2760  CG  GLU A 187      99.480 122.170 149.020  1.00  0.00           C
ATOM   2761  HG1 GLU A 187      99.950 122.420 148.040  1.00  0.00           H
ATOM   2762  HG2 GLU A 187     100.270 122.340 149.780  1.00  0.00           H
ATOM   2763  CD  GLU A 187      98.340 123.060 149.160  1.00  0.00           C
ATOM   2764  OE1 GLU A 187      98.380 123.880 150.150  1.00  0.00           O
ATOM   2765  OE2 GLU A 187      97.350 123.060 148.390  1.00  0.00           O
ATOM   2766  C   GLU A 187      99.710 118.310 149.260  1.00  0.00           C
ATOM   2767  O   GLU A 187     100.290 117.810 150.250  1.00  0.00           O
ATOM   2768  N   ILE A 188      98.890 117.510 148.500  1.00  0.00           N
ATOM   2769  HN  ILE A 188      98.420 117.890 147.700  1.00  0.00           H
ATOM   2770  CA  ILE A 188      98.660 116.100 148.940  1.00  0.00           C
ATOM   2771  HA  ILE A 188      98.390 116.140 149.990  1.00  0.00           H
ATOM   2772  CB  ILE A 188      97.390 115.590 148.280  1.00  0.00           C
ATOM   2773  HB  ILE A 188      97.510 115.760 147.190  1.00  0.00           H
ATOM   2774  CG2 ILE A 188      97.210 114.070 148.440  1.00  0.00           C
ATOM   2775 HG21 ILE A 188      96.180 113.760 148.160  1.00  0.00           H
ATOM   2776 HG22 ILE A 188      97.970 113.440 147.910  1.00  0.00           H
ATOM   2777 HG23 ILE A 188      97.400 113.820 149.500  1.00  0.00           H
ATOM   2778  CG1 ILE A 188      96.070 116.380 148.680  1.00  0.00           C
ATOM   2779 HG11 ILE A 188      96.270 117.470 148.570  1.00  0.00           H
ATOM   2780 HG12 ILE A 188      95.930 116.080 149.740  1.00  0.00           H
ATOM   2781  CD  ILE A 188      94.780 115.940 147.880  1.00  0.00           C
ATOM   2782  HD1 ILE A 188      94.850 116.230 146.810  1.00  0.00           H
ATOM   2783  HD2 ILE A 188      94.630 114.840 147.800  1.00  0.00           H
ATOM   2784  HD3 ILE A 188      93.870 116.480 148.190  1.00  0.00           H
ATOM   2785  C   ILE A 188      99.890 115.190 148.850  1.00  0.00           C
ATOM   2786  O   ILE A 188     100.120 114.390 149.750  1.00  0.00           O
ATOM   2787  N   LEU A 189     100.780 115.350 147.920  1.00  0.00           N
ATOM   2788  HN  LEU A 189     100.600 116.000 147.180  1.00  0.00           H
ATOM   2789  CA  LEU A 189     102.090 114.640 147.800  1.00  0.00           C
ATOM   2790  HA  LEU A 189     101.970 113.570 147.860  1.00  0.00           H
ATOM   2791  CB  LEU A 189     102.690 114.890 146.370  1.00  0.00           C
ATOM   2792  HB1 LEU A 189     102.700 116.000 146.300  1.00  0.00           H
ATOM   2793  HB2 LEU A 189     103.770 114.600 146.330  1.00  0.00           H
ATOM   2794  CG  LEU A 189     101.900 114.190 145.210  1.00  0.00           C
ATOM   2795  HG  LEU A 189     100.810 114.060 145.410  1.00  0.00           H
ATOM   2796  CD1 LEU A 189     102.100 114.880 143.850  1.00  0.00           C
ATOM   2797 HD11 LEU A 189     103.060 114.710 143.320  1.00  0.00           H
ATOM   2798 HD12 LEU A 189     101.370 114.640 143.040  1.00  0.00           H
ATOM   2799 HD13 LEU A 189     102.030 115.980 143.970  1.00  0.00           H
ATOM   2800  CD2 LEU A 189     102.490 112.770 145.000  1.00  0.00           C
ATOM   2801 HD21 LEU A 189     102.060 112.320 144.080  1.00  0.00           H
ATOM   2802 HD22 LEU A 189     103.590 112.680 144.880  1.00  0.00           H
ATOM   2803 HD23 LEU A 189     102.340 112.110 145.880  1.00  0.00           H
ATOM   2804  C   LEU A 189     103.060 115.070 148.910  1.00  0.00           C
ATOM   2805  O   LEU A 189     103.610 114.190 149.600  1.00  0.00           O
ATOM   2806  N   SER A 190     103.210 116.410 149.260  1.00  0.00           N
ATOM   2807  HN  SER A 190     102.770 117.110 148.700  1.00  0.00           H
ATOM   2808  CA  SER A 190     103.960 116.830 150.410  1.00  0.00           C
ATOM   2809  HA  SER A 190     104.950 116.420 150.240  1.00  0.00           H
ATOM   2810  CB  SER A 190     104.040 118.420 150.510  1.00  0.00           C
ATOM   2811  HB1 SER A 190     103.910 118.720 151.570  1.00  0.00           H
ATOM   2812  HB2 SER A 190     103.290 118.930 149.860  1.00  0.00           H
ATOM   2813  OG  SER A 190     105.330 118.800 150.080  1.00  0.00           O
ATOM   2814  HG1 SER A 190     105.470 118.630 149.150  1.00  0.00           H
ATOM   2815  C   SER A 190     103.460 116.260 151.740  1.00  0.00           C
ATOM   2816  O   SER A 190     104.240 115.720 152.560  1.00  0.00           O
ATOM   2817  N   ASP A 191     102.150 116.260 151.900  1.00  0.00           N
ATOM   2818  HN  ASP A 191     101.510 116.730 151.290  1.00  0.00           H
ATOM   2819  CA  ASP A 191     101.500 115.580 153.010  1.00  0.00           C
ATOM   2820  HA  ASP A 191     101.930 116.000 153.910  1.00  0.00           H
ATOM   2821  CB  ASP A 191      99.970 116.140 152.970  1.00  0.00           C
ATOM   2822  HB1 ASP A 191     100.000 117.170 152.570  1.00  0.00           H
ATOM   2823  HB2 ASP A 191      99.230 115.520 152.420  1.00  0.00           H
ATOM   2824  CG  ASP A 191      99.390 116.260 154.310  1.00  0.00           C
ATOM   2825  OD1 ASP A 191      98.270 116.860 154.390  1.00  0.00           O
ATOM   2826  OD2 ASP A 191      99.860 115.840 155.430  1.00  0.00           O
ATOM   2827  C   ASP A 191     101.620 114.050 153.100  1.00  0.00           C
ATOM   2828  O   ASP A 191     101.650 113.410 154.140  1.00  0.00           O
ATOM   2829  N   MET A 192     101.620 113.350 151.940  1.00  0.00           N
ATOM   2830  HN  MET A 192     101.700 113.910 151.120  1.00  0.00           H
ATOM   2831  CA  MET A 192     101.760 111.930 151.700  1.00  0.00           C
ATOM   2832  HA  MET A 192     101.040 111.410 152.310  1.00  0.00           H
ATOM   2833  CB  MET A 192     101.790 111.550 150.240  1.00  0.00           C
ATOM   2834  HB1 MET A 192     100.910 112.010 149.750  1.00  0.00           H
ATOM   2835  HB2 MET A 192     102.630 112.070 149.720  1.00  0.00           H
ATOM   2836  CG  MET A 192     101.810 110.040 149.930  1.00  0.00           C
ATOM   2837  HG1 MET A 192     100.970 109.490 150.410  1.00  0.00           H
ATOM   2838  HG2 MET A 192     102.780 109.670 150.340  1.00  0.00           H
ATOM   2839  SD  MET A 192     101.750 109.700 148.150  1.00  0.00           S
ATOM   2840  CE  MET A 192     101.750 107.860 148.300  1.00  0.00           C
ATOM   2841  HE1 MET A 192     102.800 107.660 148.600  1.00  0.00           H
ATOM   2842  HE2 MET A 192     100.980 107.490 149.020  1.00  0.00           H
ATOM   2843  HE3 MET A 192     101.510 107.470 147.290  1.00  0.00           H
ATOM   2844  C   MET A 192     103.130 111.510 152.310  1.00  0.00           C
ATOM   2845  O   MET A 192     103.200 110.540 153.150  1.00  0.00           O
ATOM   2846  N   GLU A 193     104.240 112.230 152.010  1.00  0.00           N
ATOM   2847  HN  GLU A 193     104.150 112.900 151.280  1.00  0.00           H
ATOM   2848  CA  GLU A 193     105.570 112.090 152.590  1.00  0.00           C
ATOM   2849  HA  GLU A 193     106.000 111.150 152.260  1.00  0.00           H
ATOM   2850  CB  GLU A 193     106.550 113.230 152.200  1.00  0.00           C
ATOM   2851  HB1 GLU A 193     106.140 114.250 152.370  1.00  0.00           H
ATOM   2852  HB2 GLU A 193     107.490 113.130 152.780  1.00  0.00           H
ATOM   2853  CG  GLU A 193     107.000 113.080 150.710  1.00  0.00           C
ATOM   2854  HG1 GLU A 193     107.710 113.920 150.560  1.00  0.00           H
ATOM   2855  HG2 GLU A 193     106.120 113.230 150.050  1.00  0.00           H
ATOM   2856  CD  GLU A 193     107.610 111.720 150.410  1.00  0.00           C
ATOM   2857  OE1 GLU A 193     107.250 111.290 149.280  1.00  0.00           O
ATOM   2858  OE2 GLU A 193     108.240 110.960 151.220  1.00  0.00           O
ATOM   2859  C   GLU A 193     105.700 111.950 154.090  1.00  0.00           C
ATOM   2860  O   GLU A 193     106.360 111.020 154.600  1.00  0.00           O
ATOM   2861  N   THR A 194     105.100 112.870 154.840  1.00  0.00           N
ATOM   2862  HN  THR A 194     104.630 113.600 154.350  1.00  0.00           H
ATOM   2863  CA  THR A 194     105.450 113.030 156.300  1.00  0.00           C
ATOM   2864  HA  THR A 194     106.420 112.600 156.500  1.00  0.00           H
ATOM   2865  CB  THR A 194     105.400 114.480 156.790  1.00  0.00           C
ATOM   2866  HB  THR A 194     105.020 114.520 157.840  1.00  0.00           H
ATOM   2867  OG1 THR A 194     104.560 115.310 156.000  1.00  0.00           O
ATOM   2868  HG1 THR A 194     103.630 115.080 156.120  1.00  0.00           H
ATOM   2869  CG2 THR A 194     106.810 114.990 156.730  1.00  0.00           C
ATOM   2870 HG21 THR A 194     106.910 116.090 156.870  1.00  0.00           H
ATOM   2871 HG22 THR A 194     107.350 114.550 157.600  1.00  0.00           H
ATOM   2872 HG23 THR A 194     107.390 114.720 155.820  1.00  0.00           H
ATOM   2873  C   THR A 194     104.560 112.200 157.250  1.00  0.00           C
ATOM   2874  O   THR A 194     104.730 112.100 158.460  1.00  0.00           O
ATOM   2875  N   HIS A 195     103.530 111.470 156.660  1.00  0.00           N
ATOM   2876  HN  HIS A 195     103.360 111.490 155.680  1.00  0.00           H
ATOM   2877  CA  HIS A 195     102.670 110.460 157.310  1.00  0.00           C
ATOM   2878  HA  HIS A 195     101.770 110.260 156.740  1.00  0.00           H
ATOM   2879  CB  HIS A 195     103.480 109.160 157.450  1.00  0.00           C
ATOM   2880  HB1 HIS A 195     104.050 108.960 156.520  1.00  0.00           H
ATOM   2881  HB2 HIS A 195     104.230 109.370 158.240  1.00  0.00           H
ATOM   2882  ND1 HIS A 195     102.780 107.570 159.160  1.00  0.00           N
ATOM   2883  CG  HIS A 195     102.710 107.890 157.850  1.00  0.00           C
ATOM   2884  CE1 HIS A 195     102.220 106.420 159.300  1.00  0.00           C
ATOM   2885  HE1 HIS A 195     102.190 105.770 160.180  1.00  0.00           H
ATOM   2886  NE2 HIS A 195     101.710 105.990 158.130  1.00  0.00           N
ATOM   2887  HE2 HIS A 195     101.250 105.130 157.910  1.00  0.00           H
ATOM   2888  CD2 HIS A 195     102.030 106.950 157.190  1.00  0.00           C
ATOM   2889  HD2 HIS A 195     101.730 106.970 156.150  1.00  0.00           H
ATOM   2890  C   HIS A 195     102.100 111.030 158.660  1.00  0.00           C
ATOM   2891  O   HIS A 195     102.050 110.480 159.740  1.00  0.00           O
ATOM   2892  N   GLY A 196     101.540 112.250 158.590  1.00  0.00           N
ATOM   2893  HN  GLY A 196     101.430 112.670 157.700  1.00  0.00           H
ATOM   2894  CA  GLY A 196     100.850 113.100 159.630  1.00  0.00           C
ATOM   2895  HA1 GLY A 196      99.980 112.590 160.010  1.00  0.00           H
ATOM   2896  HA2 GLY A 196     100.490 113.980 159.120  1.00  0.00           H
ATOM   2897  C   GLY A 196     101.780 113.560 160.780  1.00  0.00           C
ATOM   2898  O   GLY A 196     101.320 113.910 161.860  1.00  0.00           O
ATOM   2899  N   ALA A 197     102.990 113.610 160.460  1.00  0.00           N
ATOM   2900  HN  ALA A 197     103.230 113.270 159.560  1.00  0.00           H
ATOM   2901  CA  ALA A 197     104.080 114.150 161.270  1.00  0.00           C
ATOM   2902  HA  ALA A 197     103.930 113.940 162.320  1.00  0.00           H
ATOM   2903  CB  ALA A 197     105.470 113.430 161.010  1.00  0.00           C
ATOM   2904  HB1 ALA A 197     106.190 113.790 161.780  1.00  0.00           H
ATOM   2905  HB2 ALA A 197     105.450 112.330 161.190  1.00  0.00           H
ATOM   2906  HB3 ALA A 197     105.690 113.710 159.960  1.00  0.00           H
ATOM   2907  C   ALA A 197     104.230 115.630 161.210  1.00  0.00           C
ATOM   2908  O   ALA A 197     105.160 116.130 160.570  1.00  0.00           O
ATOM   2909  N   HIS A 198     103.160 116.380 161.690  1.00  0.00           N
ATOM   2910  HN  HIS A 198     102.430 115.940 162.200  1.00  0.00           H
ATOM   2911  CA  HIS A 198     103.210 117.850 161.730  1.00  0.00           C
ATOM   2912  HA  HIS A 198     104.190 118.190 162.040  1.00  0.00           H
ATOM   2913  CB  HIS A 198     102.860 118.310 160.230  1.00  0.00           C
ATOM   2914  HB1 HIS A 198     102.830 119.420 160.130  1.00  0.00           H
ATOM   2915  HB2 HIS A 198     103.680 117.870 159.630  1.00  0.00           H
ATOM   2916  ND1 HIS A 198     101.300 116.610 159.040  1.00  0.00           N
ATOM   2917  CG  HIS A 198     101.490 117.810 159.780  1.00  0.00           C
ATOM   2918  CE1 HIS A 198     100.100 116.600 158.530  1.00  0.00           C
ATOM   2919  HE1 HIS A 198      99.780 115.840 157.810  1.00  0.00           H
ATOM   2920  NE2 HIS A 198      99.440 117.690 158.890  1.00  0.00           N
ATOM   2921  HE2 HIS A 198      98.510 117.910 158.620  1.00  0.00           H
ATOM   2922  CD2 HIS A 198     100.300 118.480 159.740  1.00  0.00           C
ATOM   2923  HD2 HIS A 198      99.950 119.380 160.230  1.00  0.00           H
ATOM   2924  C   HIS A 198     102.140 118.440 162.740  1.00  0.00           C
ATOM   2925  O   HIS A 198     101.150 117.790 163.190  1.00  0.00           O
ATOM   2926  N   THR A 199     102.380 119.640 163.210  1.00  0.00           N
ATOM   2927  HN  THR A 199     103.150 120.160 162.840  1.00  0.00           H
ATOM   2928  CA  THR A 199     101.530 120.320 164.200  1.00  0.00           C
ATOM   2929  HA  THR A 199     101.300 119.560 164.930  1.00  0.00           H
ATOM   2930  CB  THR A 199     102.190 121.430 164.930  1.00  0.00           C
ATOM   2931  HB  THR A 199     103.280 121.210 164.990  1.00  0.00           H
ATOM   2932  OG1 THR A 199     101.560 121.630 166.220  1.00  0.00           O
ATOM   2933  HG1 THR A 199     102.000 121.100 166.880  1.00  0.00           H
ATOM   2934  CG2 THR A 199     102.060 122.710 164.100  1.00  0.00           C
ATOM   2935 HG21 THR A 199     102.620 123.610 164.430  1.00  0.00           H
ATOM   2936 HG22 THR A 199     102.330 122.660 163.020  1.00  0.00           H
ATOM   2937 HG23 THR A 199     100.970 122.930 164.110  1.00  0.00           H
ATOM   2938  C   THR A 199     100.100 120.650 163.820  1.00  0.00           C
ATOM   2939  O   THR A 199      99.800 120.690 162.630  1.00  0.00           O
ATOM   2940  N   ALA A 200      99.100 120.830 164.750  1.00  0.00           N
ATOM   2941  HN  ALA A 200      99.380 120.850 165.710  1.00  0.00           H
ATOM   2942  CA  ALA A 200      97.780 121.220 164.400  1.00  0.00           C
ATOM   2943  HA  ALA A 200      97.370 120.580 163.630  1.00  0.00           H
ATOM   2944  CB  ALA A 200      96.840 121.030 165.630  1.00  0.00           C
ATOM   2945  HB1 ALA A 200      96.550 119.960 165.680  1.00  0.00           H
ATOM   2946  HB2 ALA A 200      97.400 121.290 166.550  1.00  0.00           H
ATOM   2947  HB3 ALA A 200      95.810 121.430 165.520  1.00  0.00           H
ATOM   2948  C   ALA A 200      97.710 122.680 163.850  1.00  0.00           C
ATOM   2949  O   ALA A 200      97.860 123.710 164.510  1.00  0.00           O
ATOM   2950  N   LEU A 201      97.520 122.840 162.500  1.00  0.00           N
ATOM   2951  HN  LEU A 201      97.340 122.080 161.870  1.00  0.00           H
ATOM   2952  CA  LEU A 201      97.380 124.180 161.880  1.00  0.00           C
ATOM   2953  HA  LEU A 201      97.960 124.880 162.470  1.00  0.00           H
ATOM   2954  CB  LEU A 201      97.790 124.000 160.380  1.00  0.00           C
ATOM   2955  HB1 LEU A 201      97.270 123.150 159.890  1.00  0.00           H
ATOM   2956  HB2 LEU A 201      97.380 124.930 159.920  1.00  0.00           H
ATOM   2957  CG  LEU A 201      99.230 123.740 160.170  1.00  0.00           C
ATOM   2958  HG  LEU A 201      99.470 122.760 160.640  1.00  0.00           H
ATOM   2959  CD1 LEU A 201      99.680 123.580 158.700  1.00  0.00           C
ATOM   2960 HD11 LEU A 201      99.700 124.590 158.250  1.00  0.00           H
ATOM   2961 HD12 LEU A 201     100.670 123.080 158.580  1.00  0.00           H
ATOM   2962 HD13 LEU A 201      99.020 122.810 158.230  1.00  0.00           H
ATOM   2963  CD2 LEU A 201      99.970 124.950 160.890  1.00  0.00           C
ATOM   2964 HD21 LEU A 201      99.560 125.960 160.650  1.00  0.00           H
ATOM   2965 HD22 LEU A 201      99.810 124.900 161.990  1.00  0.00           H
ATOM   2966 HD23 LEU A 201     101.060 124.920 160.720  1.00  0.00           H
ATOM   2967  C   LEU A 201      95.940 124.650 161.970  1.00  0.00           C
ATOM   2968  O   LEU A 201      95.010 123.870 162.070  1.00  0.00           O
ATOM   2969  N   PRO A 202      95.620 125.960 162.010  1.00  0.00           N
ATOM   2970  CD  PRO A 202      96.600 126.980 162.480  1.00  0.00           C
ATOM   2971  HD1 PRO A 202      97.380 127.250 161.730  1.00  0.00           H
ATOM   2972  HD2 PRO A 202      97.080 126.620 163.410  1.00  0.00           H
ATOM   2973  CA  PRO A 202      94.270 126.520 162.100  1.00  0.00           C
ATOM   2974  HA  PRO A 202      93.770 126.250 163.010  1.00  0.00           H
ATOM   2975  CB  PRO A 202      94.450 128.020 162.130  1.00  0.00           C
ATOM   2976  HB1 PRO A 202      94.650 128.430 161.120  1.00  0.00           H
ATOM   2977  HB2 PRO A 202      93.620 128.620 162.560  1.00  0.00           H
ATOM   2978  CG  PRO A 202      95.690 128.150 162.970  1.00  0.00           C
ATOM   2979  HG1 PRO A 202      95.590 128.020 164.070  1.00  0.00           H
ATOM   2980  HG2 PRO A 202      96.270 129.070 162.770  1.00  0.00           H
ATOM   2981  C   PRO A 202      93.260 126.010 161.090  1.00  0.00           C
ATOM   2982  O   PRO A 202      92.120 126.020 161.510  1.00  0.00           O
ATOM   2983  N   GLN A 203      93.660 125.590 159.860  1.00  0.00           N
ATOM   2984  HN  GLN A 203      94.540 125.950 159.530  1.00  0.00           H
ATOM   2985  CA  GLN A 203      92.720 125.120 158.860  1.00  0.00           C
ATOM   2986  HA  GLN A 203      91.700 125.460 158.940  1.00  0.00           H
ATOM   2987  CB  GLN A 203      92.960 125.790 157.450  1.00  0.00           C
ATOM   2988  HB1 GLN A 203      93.990 125.540 157.130  1.00  0.00           H
ATOM   2989  HB2 GLN A 203      92.280 125.380 156.680  1.00  0.00           H
ATOM   2990  CG  GLN A 203      92.810 127.320 157.460  1.00  0.00           C
ATOM   2991  HG1 GLN A 203      92.850 127.500 156.360  1.00  0.00           H
ATOM   2992  HG2 GLN A 203      93.680 127.730 158.030  1.00  0.00           H
ATOM   2993  CD  GLN A 203      91.440 127.710 157.990  1.00  0.00           C
ATOM   2994  OE1 GLN A 203      90.390 127.280 157.680  1.00  0.00           O
ATOM   2995  NE2 GLN A 203      91.540 128.650 158.980  1.00  0.00           N
ATOM   2996 HE21 GLN A 203      92.440 129.010 159.200  1.00  0.00           H
ATOM   2997 HE22 GLN A 203      90.640 129.040 159.160  1.00  0.00           H
ATOM   2998  C   GLN A 203      92.580 123.600 158.840  1.00  0.00           C
ATOM   2999  O   GLN A 203      91.750 123.000 158.060  1.00  0.00           O
ATOM   3000  N   LEU A 204      93.310 122.920 159.740  1.00  0.00           N
ATOM   3001  HN  LEU A 204      93.870 123.470 160.360  1.00  0.00           H
ATOM   3002  CA  LEU A 204      93.120 121.480 159.990  1.00  0.00           C
ATOM   3003  HA  LEU A 204      92.740 120.990 159.110  1.00  0.00           H
ATOM   3004  CB  LEU A 204      94.470 120.840 160.520  1.00  0.00           C
ATOM   3005  HB1 LEU A 204      95.250 120.740 159.730  1.00  0.00           H
ATOM   3006  HB2 LEU A 204      94.760 121.470 161.390  1.00  0.00           H
ATOM   3007  CG  LEU A 204      94.510 119.350 160.940  1.00  0.00           C
ATOM   3008  HG  LEU A 204      93.680 119.340 161.690  1.00  0.00           H
ATOM   3009  CD1 LEU A 204      94.100 118.320 159.920  1.00  0.00           C
ATOM   3010 HD11 LEU A 204      93.240 118.680 159.310  1.00  0.00           H
ATOM   3011 HD12 LEU A 204      94.940 118.130 159.220  1.00  0.00           H
ATOM   3012 HD13 LEU A 204      93.770 117.390 160.430  1.00  0.00           H
ATOM   3013  CD2 LEU A 204      95.830 119.010 161.690  1.00  0.00           C
ATOM   3014 HD21 LEU A 204      95.880 117.910 161.870  1.00  0.00           H
ATOM   3015 HD22 LEU A 204      96.720 119.240 161.070  1.00  0.00           H
ATOM   3016 HD23 LEU A 204      95.850 119.580 162.650  1.00  0.00           H
ATOM   3017  C   LEU A 204      92.060 121.360 161.070  1.00  0.00           C
ATOM   3018  O   LEU A 204      91.850 122.180 162.010  1.00  0.00           O
ATOM   3019  N   LEU A 205      91.240 120.270 160.880  1.00  0.00           N
ATOM   3020  HN  LEU A 205      91.340 119.710 160.060  1.00  0.00           H
ATOM   3021  CA  LEU A 205      90.160 120.010 161.820  1.00  0.00           C
ATOM   3022  HA  LEU A 205      89.960 120.820 162.500  1.00  0.00           H
ATOM   3023  CB  LEU A 205      88.830 119.810 160.990  1.00  0.00           C
ATOM   3024  HB1 LEU A 205      88.770 120.590 160.200  1.00  0.00           H
ATOM   3025  HB2 LEU A 205      88.970 118.870 160.410  1.00  0.00           H
ATOM   3026  CG  LEU A 205      87.510 119.720 161.850  1.00  0.00           C
ATOM   3027  HG  LEU A 205      87.590 118.820 162.490  1.00  0.00           H
ATOM   3028  CD1 LEU A 205      87.320 120.920 162.800  1.00  0.00           C
ATOM   3029 HD11 LEU A 205      88.170 121.040 163.490  1.00  0.00           H
ATOM   3030 HD12 LEU A 205      87.210 121.840 162.190  1.00  0.00           H
ATOM   3031 HD13 LEU A 205      86.320 120.800 163.260  1.00  0.00           H
ATOM   3032  CD2 LEU A 205      86.210 119.500 160.950  1.00  0.00           C
ATOM   3033 HD21 LEU A 205      86.330 118.630 160.260  1.00  0.00           H
ATOM   3034 HD22 LEU A 205      85.350 119.370 161.630  1.00  0.00           H
ATOM   3035 HD23 LEU A 205      85.900 120.360 160.330  1.00  0.00           H
ATOM   3036  C   LEU A 205      90.400 118.810 162.620  1.00  0.00           C
ATOM   3037  O   LEU A 205      90.400 118.900 163.850  1.00  0.00           O
ATOM   3038  N   LEU A 206      90.800 117.690 162.070  1.00  0.00           N
ATOM   3039  HN  LEU A 206      90.900 117.700 161.080  1.00  0.00           H
ATOM   3040  CA  LEU A 206      90.960 116.390 162.730  1.00  0.00           C
ATOM   3041  HA  LEU A 206      91.220 116.610 163.760  1.00  0.00           H
ATOM   3042  CB  LEU A 206      89.640 115.620 162.610  1.00  0.00           C
ATOM   3043  HB1 LEU A 206      88.850 116.320 162.960  1.00  0.00           H
ATOM   3044  HB2 LEU A 206      89.480 115.370 161.540  1.00  0.00           H
ATOM   3045  CG  LEU A 206      89.580 114.310 163.440  1.00  0.00           C
ATOM   3046  HG  LEU A 206      90.420 113.680 163.090  1.00  0.00           H
ATOM   3047  CD1 LEU A 206      89.460 114.590 164.910  1.00  0.00           C
ATOM   3048 HD11 LEU A 206      90.260 115.250 165.290  1.00  0.00           H
ATOM   3049 HD12 LEU A 206      88.500 115.080 165.180  1.00  0.00           H
ATOM   3050 HD13 LEU A 206      89.620 113.710 165.560  1.00  0.00           H
ATOM   3051  CD2 LEU A 206      88.280 113.540 163.140  1.00  0.00           C
ATOM   3052 HD21 LEU A 206      88.310 112.550 163.650  1.00  0.00           H
ATOM   3053 HD22 LEU A 206      87.300 113.980 163.410  1.00  0.00           H
ATOM   3054 HD23 LEU A 206      88.220 113.290 162.050  1.00  0.00           H
ATOM   3055  C   LEU A 206      92.080 115.640 162.100  1.00  0.00           C
ATOM   3056  O   LEU A 206      92.080 115.270 160.930  1.00  0.00           O
ATOM   3057  N   GLN A 207      93.140 115.210 162.870  1.00  0.00           N
ATOM   3058  HN  GLN A 207      93.080 115.350 163.850  1.00  0.00           H
ATOM   3059  CA  GLN A 207      94.170 114.410 162.300  1.00  0.00           C
ATOM   3060  HA  GLN A 207      93.770 113.850 161.460  1.00  0.00           H
ATOM   3061  CB  GLN A 207      95.460 115.110 161.860  1.00  0.00           C
ATOM   3062  HB1 GLN A 207      95.110 115.960 161.240  1.00  0.00           H
ATOM   3063  HB2 GLN A 207      95.960 115.590 162.730  1.00  0.00           H
ATOM   3064  CG  GLN A 207      96.420 114.220 161.050  1.00  0.00           C
ATOM   3065  HG1 GLN A 207      95.970 113.760 160.150  1.00  0.00           H
ATOM   3066  HG2 GLN A 207      96.840 113.420 161.700  1.00  0.00           H
ATOM   3067  CD  GLN A 207      97.630 115.130 160.540  1.00  0.00           C
ATOM   3068  OE1 GLN A 207      97.720 115.340 159.330  1.00  0.00           O
ATOM   3069  NE2 GLN A 207      98.560 115.610 161.430  1.00  0.00           N
ATOM   3070 HE21 GLN A 207      98.610 115.170 162.330  1.00  0.00           H
ATOM   3071 HE22 GLN A 207      99.300 116.200 161.100  1.00  0.00           H
ATOM   3072  C   GLN A 207      94.440 113.420 163.310  1.00  0.00           C
ATOM   3073  O   GLN A 207      95.140 113.780 164.250  1.00  0.00           O
ATOM   3074  N   GLU A 208      94.090 112.110 163.170  1.00  0.00           N
ATOM   3075  HN  GLU A 208      93.510 111.870 162.400  1.00  0.00           H
ATOM   3076  CA  GLU A 208      94.140 111.060 164.220  1.00  0.00           C
ATOM   3077  HA  GLU A 208      94.600 111.580 165.050  1.00  0.00           H
ATOM   3078  CB  GLU A 208      92.660 110.490 164.680  1.00  0.00           C
ATOM   3079  HB1 GLU A 208      92.230 110.120 163.720  1.00  0.00           H
ATOM   3080  HB2 GLU A 208      92.860 109.680 165.400  1.00  0.00           H
ATOM   3081  CG  GLU A 208      91.760 111.590 165.360  1.00  0.00           C
ATOM   3082  HG1 GLU A 208      90.690 111.330 165.490  1.00  0.00           H
ATOM   3083  HG2 GLU A 208      91.670 112.430 164.640  1.00  0.00           H
ATOM   3084  CD  GLU A 208      92.240 111.930 166.800  1.00  0.00           C
ATOM   3085  OE1 GLU A 208      92.470 113.140 167.090  1.00  0.00           O
ATOM   3086  OE2 GLU A 208      92.380 110.990 167.650  1.00  0.00           O
ATOM   3087  C   GLU A 208      95.060 110.010 163.740  1.00  0.00           C
ATOM   3088  O   GLU A 208      94.750 109.290 162.850  1.00  0.00           O
ATOM   3089  N   ASN A 209      96.170 109.740 164.430  1.00  0.00           N
ATOM   3090  HN  ASN A 209      96.350 110.430 165.130  1.00  0.00           H
ATOM   3091  CA  ASN A 209      97.120 108.770 164.040  1.00  0.00           C
ATOM   3092  HA  ASN A 209      96.830 108.320 163.110  1.00  0.00           H
ATOM   3093  CB  ASN A 209      98.580 109.350 164.010  1.00  0.00           C
ATOM   3094  HB1 ASN A 209      98.950 109.760 164.970  1.00  0.00           H
ATOM   3095  HB2 ASN A 209      99.350 108.620 163.670  1.00  0.00           H
ATOM   3096  CG  ASN A 209      98.670 110.480 162.950  1.00  0.00           C
ATOM   3097  OD1 ASN A 209      98.560 111.700 163.170  1.00  0.00           O
ATOM   3098  ND2 ASN A 209      99.000 110.110 161.670  1.00  0.00           N
ATOM   3099 HD21 ASN A 209      99.220 109.150 161.540  1.00  0.00           H
ATOM   3100 HD22 ASN A 209      98.770 110.760 160.940  1.00  0.00           H
ATOM   3101  C   ASN A 209      97.100 107.550 165.020  1.00  0.00           C
ATOM   3102  O   ASN A 209      97.980 106.690 165.040  1.00  0.00           O
ATOM   3103  N   TRP A 210      96.160 107.550 165.910  1.00  0.00           N
ATOM   3104  HN  TRP A 210      95.520 108.310 165.840  1.00  0.00           H
ATOM   3105  CA  TRP A 210      95.740 106.420 166.770  1.00  0.00           C
ATOM   3106  HA  TRP A 210      94.750 106.680 167.120  1.00  0.00           H
ATOM   3107  CB  TRP A 210      95.580 105.010 166.110  1.00  0.00           C
ATOM   3108  HB1 TRP A 210      96.530 104.520 165.800  1.00  0.00           H
ATOM   3109  HB2 TRP A 210      95.020 104.410 166.860  1.00  0.00           H
ATOM   3110  CG  TRP A 210      94.660 105.000 164.970  1.00  0.00           C
ATOM   3111  CD1 TRP A 210      95.060 104.750 163.630  1.00  0.00           C
ATOM   3112  HD1 TRP A 210      96.070 104.410 163.440  1.00  0.00           H
ATOM   3113  NE1 TRP A 210      93.950 104.820 162.800  1.00  0.00           N
ATOM   3114  HE1 TRP A 210      93.710 104.400 161.950  1.00  0.00           H
ATOM   3115  CE2 TRP A 210      92.920 105.300 163.500  1.00  0.00           C
ATOM   3116  CD2 TRP A 210      93.230 105.390 164.890  1.00  0.00           C
ATOM   3117  CE3 TRP A 210      92.320 105.780 165.820  1.00  0.00           C
ATOM   3118  HE3 TRP A 210      92.520 105.790 166.880  1.00  0.00           H
ATOM   3119  CZ3 TRP A 210      91.020 106.070 165.360  1.00  0.00           C
ATOM   3120  HZ3 TRP A 210      90.360 106.350 166.170  1.00  0.00           H
ATOM   3121  CZ2 TRP A 210      91.640 105.660 163.040  1.00  0.00           C
ATOM   3122  HZ2 TRP A 210      91.380 105.760 162.000  1.00  0.00           H
ATOM   3123  CH2 TRP A 210      90.690 105.950 164.010  1.00  0.00           C
ATOM   3124  HH2 TRP A 210      89.710 106.300 163.730  1.00  0.00           H
ATOM   3125  C   TRP A 210      96.550 106.340 168.040  1.00  0.00           C
ATOM   3126  O   TRP A 210      96.700 105.320 168.720  1.00  0.00           O
ATOM   3127  N   ASP A 211      97.010 107.520 168.410  1.00  0.00           N
ATOM   3128  HN  ASP A 211      97.080 108.250 167.740  1.00  0.00           H
ATOM   3129  CA  ASP A 211      97.570 107.720 169.710  1.00  0.00           C
ATOM   3130  HA  ASP A 211      98.380 107.030 169.900  1.00  0.00           H
ATOM   3131  CB  ASP A 211      98.140 109.180 169.850  1.00  0.00           C
ATOM   3132  HB1 ASP A 211      98.460 109.300 170.910  1.00  0.00           H
ATOM   3133  HB2 ASP A 211      99.100 109.100 169.300  1.00  0.00           H
ATOM   3134  CG  ASP A 211      97.410 110.360 169.320  1.00  0.00           C
ATOM   3135  OD1 ASP A 211      96.190 110.270 169.120  1.00  0.00           O
ATOM   3136  OD2 ASP A 211      98.080 111.410 169.050  1.00  0.00           O
ATOM   3137  C   ASP A 211      96.660 107.390 170.860  1.00  0.00           C
ATOM   3138  O   ASP A 211      96.900 106.520 171.710  1.00  0.00           O
ATOM   3139  N   ASN A 212      95.460 107.990 170.860  1.00  0.00           N
ATOM   3140  HN  ASN A 212      95.400 108.850 170.370  1.00  0.00           H
ATOM   3141  CA  ASN A 212      94.300 107.560 171.680  1.00  0.00           C
ATOM   3142  HA  ASN A 212      94.480 106.600 172.150  1.00  0.00           H
ATOM   3143  CB  ASN A 212      93.970 108.670 172.690  1.00  0.00           C
ATOM   3144  HB1 ASN A 212      94.960 108.830 173.170  1.00  0.00           H
ATOM   3145  HB2 ASN A 212      93.500 109.520 172.150  1.00  0.00           H
ATOM   3146  CG  ASN A 212      92.980 108.230 173.800  1.00  0.00           C
ATOM   3147  OD1 ASN A 212      92.100 107.360 173.670  1.00  0.00           O
ATOM   3148  ND2 ASN A 212      93.000 108.950 174.980  1.00  0.00           N
ATOM   3149 HD21 ASN A 212      93.330 109.900 175.010  1.00  0.00           H
ATOM   3150 HD22 ASN A 212      92.440 108.530 175.680  1.00  0.00           H
ATOM   3151  C   ASN A 212      93.140 107.310 170.730  1.00  0.00           C
ATOM   3152  O   ASN A 212      92.740 108.280 170.080  1.00  0.00           O
ATOM   3153  N   VAL A 213      92.580 106.100 170.630  1.00  0.00           N
ATOM   3154  HN  VAL A 213      92.950 105.400 171.230  1.00  0.00           H
ATOM   3155  CA  VAL A 213      91.540 105.690 169.770  1.00  0.00           C
ATOM   3156  HA  VAL A 213      91.650 106.230 168.840  1.00  0.00           H
ATOM   3157  CB  VAL A 213      91.470 104.220 169.630  1.00  0.00           C
ATOM   3158  HB  VAL A 213      91.260 103.720 170.600  1.00  0.00           H
ATOM   3159  CG1 VAL A 213      90.390 103.750 168.640  1.00  0.00           C
ATOM   3160 HG11 VAL A 213      89.380 103.960 169.060  1.00  0.00           H
ATOM   3161 HG12 VAL A 213      90.440 104.210 167.630  1.00  0.00           H
ATOM   3162 HG13 VAL A 213      90.510 102.650 168.470  1.00  0.00           H
ATOM   3163  CG2 VAL A 213      92.840 103.640 169.190  1.00  0.00           C
ATOM   3164 HG21 VAL A 213      93.180 104.140 168.260  1.00  0.00           H
ATOM   3165 HG22 VAL A 213      93.620 103.750 169.970  1.00  0.00           H
ATOM   3166 HG23 VAL A 213      92.720 102.540 169.030  1.00  0.00           H
ATOM   3167  C   VAL A 213      90.260 106.220 170.230  1.00  0.00           C
ATOM   3168  O   VAL A 213      89.370 106.500 169.400  1.00  0.00           O
ATOM   3169  N   LYS A 214      90.080 106.390 171.540  1.00  0.00           N
ATOM   3170  HN  LYS A 214      90.800 106.150 172.190  1.00  0.00           H
ATOM   3171  CA  LYS A 214      88.840 106.710 172.170  1.00  0.00           C
ATOM   3172  HA  LYS A 214      88.020 106.490 171.500  1.00  0.00           H
ATOM   3173  CB  LYS A 214      88.790 105.800 173.420  1.00  0.00           C
ATOM   3174  HB1 LYS A 214      89.730 105.840 174.010  1.00  0.00           H
ATOM   3175  HB2 LYS A 214      87.950 106.120 174.080  1.00  0.00           H
ATOM   3176  CG  LYS A 214      88.500 104.310 173.090  1.00  0.00           C
ATOM   3177  HG1 LYS A 214      89.270 104.000 172.360  1.00  0.00           H
ATOM   3178  HG2 LYS A 214      87.590 104.230 172.460  1.00  0.00           H
ATOM   3179  CD  LYS A 214      88.610 103.470 174.420  1.00  0.00           C
ATOM   3180  HD1 LYS A 214      89.630 103.680 174.810  1.00  0.00           H
ATOM   3181  HD2 LYS A 214      88.600 102.370 174.290  1.00  0.00           H
ATOM   3182  CE  LYS A 214      87.580 103.810 175.630  1.00  0.00           C
ATOM   3183  HE1 LYS A 214      87.880 104.760 176.130  1.00  0.00           H
ATOM   3184  HE2 LYS A 214      87.720 102.980 176.360  1.00  0.00           H
ATOM   3185  NZ  LYS A 214      86.240 103.840 175.120  1.00  0.00           N
ATOM   3186  HZ1 LYS A 214      85.940 104.720 174.640  1.00  0.00           H
ATOM   3187  HZ2 LYS A 214      86.130 103.150 174.350  1.00  0.00           H
ATOM   3188  HZ3 LYS A 214      85.450 103.710 175.790  1.00  0.00           H
ATOM   3189  C   LYS A 214      88.700 108.160 172.580  1.00  0.00           C
ATOM   3190  O   LYS A 214      87.700 108.610 173.080  1.00  0.00           O
ATOM   3191  N   HIS A 215      89.750 109.040 172.250  1.00  0.00           N
ATOM   3192  HN  HIS A 215      90.480 108.560 171.770  1.00  0.00           H
ATOM   3193  CA  HIS A 215      89.700 110.440 172.700  1.00  0.00           C
ATOM   3194  HA  HIS A 215      89.530 110.500 173.770  1.00  0.00           H
ATOM   3195  CB  HIS A 215      91.070 111.090 172.510  1.00  0.00           C
ATOM   3196  HB1 HIS A 215      91.540 111.190 173.520  1.00  0.00           H
ATOM   3197  HB2 HIS A 215      91.750 110.570 171.810  1.00  0.00           H
ATOM   3198  ND1 HIS A 215      91.510 112.970 170.910  1.00  0.00           N
ATOM   3199  CG  HIS A 215      91.070 112.560 172.140  1.00  0.00           C
ATOM   3200  CE1 HIS A 215      91.320 114.320 170.830  1.00  0.00           C
ATOM   3201  HE1 HIS A 215      91.390 114.900 169.910  1.00  0.00           H
ATOM   3202  NE2 HIS A 215      90.720 114.790 171.950  1.00  0.00           N
ATOM   3203  HE2 HIS A 215      90.550 115.760 172.100  1.00  0.00           H
ATOM   3204  CD2 HIS A 215      90.520 113.730 172.790  1.00  0.00           C
ATOM   3205  HD2 HIS A 215      90.060 113.830 173.760  1.00  0.00           H
ATOM   3206  C   HIS A 215      88.570 111.210 171.930  1.00  0.00           C
ATOM   3207  O   HIS A 215      87.600 111.690 172.590  1.00  0.00           O
ATOM   3208  N   ALA A 216      88.550 111.240 170.530  1.00  0.00           N
ATOM   3209  HN  ALA A 216      89.360 110.900 170.060  1.00  0.00           H
ATOM   3210  CA  ALA A 216      87.470 111.970 169.810  1.00  0.00           C
ATOM   3211  HA  ALA A 216      86.850 112.520 170.500  1.00  0.00           H
ATOM   3212  CB  ALA A 216      88.250 113.030 168.830  1.00  0.00           C
ATOM   3213  HB1 ALA A 216      88.770 113.790 169.470  1.00  0.00           H
ATOM   3214  HB2 ALA A 216      89.060 112.470 168.310  1.00  0.00           H
ATOM   3215  HB3 ALA A 216      87.540 113.560 168.170  1.00  0.00           H
ATOM   3216  C   ALA A 216      86.600 110.980 169.060  1.00  0.00           C
ATOM   3217  O   ALA A 216      85.610 111.440 168.420  1.00  0.00           O
ATOM   3218  N   TRP A 217      86.830 109.680 169.120  1.00  0.00           N
ATOM   3219  HN  TRP A 217      87.660 109.350 169.550  1.00  0.00           H
ATOM   3220  CA  TRP A 217      85.900 108.630 168.610  1.00  0.00           C
ATOM   3221  HA  TRP A 217      85.310 109.160 167.870  1.00  0.00           H
ATOM   3222  CB  TRP A 217      86.750 107.650 167.710  1.00  0.00           C
ATOM   3223  HB1 TRP A 217      87.590 107.340 168.360  1.00  0.00           H
ATOM   3224  HB2 TRP A 217      86.190 106.720 167.480  1.00  0.00           H
ATOM   3225  CG  TRP A 217      87.270 108.310 166.440  1.00  0.00           C
ATOM   3226  CD1 TRP A 217      88.570 108.590 166.220  1.00  0.00           C
ATOM   3227  HD1 TRP A 217      89.350 108.290 166.910  1.00  0.00           H
ATOM   3228  NE1 TRP A 217      88.730 109.130 164.980  1.00  0.00           N
ATOM   3229  HE1 TRP A 217      89.540 109.510 164.590  1.00  0.00           H
ATOM   3230  CE2 TRP A 217      87.530 109.210 164.340  1.00  0.00           C
ATOM   3231  CD2 TRP A 217      86.600 108.680 165.280  1.00  0.00           C
ATOM   3232  CE3 TRP A 217      85.250 108.650 164.860  1.00  0.00           C
ATOM   3233  HE3 TRP A 217      84.510 108.240 165.520  1.00  0.00           H
ATOM   3234  CZ3 TRP A 217      84.910 109.070 163.590  1.00  0.00           C
ATOM   3235  HZ3 TRP A 217      83.890 108.920 163.270  1.00  0.00           H
ATOM   3236  CZ2 TRP A 217      87.210 109.710 163.150  1.00  0.00           C
ATOM   3237  HZ2 TRP A 217      87.940 110.090 162.450  1.00  0.00           H
ATOM   3238  CH2 TRP A 217      85.900 109.690 162.750  1.00  0.00           C
ATOM   3239  HH2 TRP A 217      85.700 110.040 161.750  1.00  0.00           H
ATOM   3240  C   TRP A 217      85.070 107.920 169.680  1.00  0.00           C
ATOM   3241  O   TRP A 217      85.440 107.570 170.820  1.00  0.00           O
ATOM   3242  N   SER A 218      83.760 107.560 169.350  1.00  0.00           N
ATOM   3243  HN  SER A 218      83.280 107.770 168.510  1.00  0.00           H
ATOM   3244  CA  SER A 218      82.860 106.710 170.170  1.00  0.00           C
ATOM   3245  HA  SER A 218      83.410 106.470 171.060  1.00  0.00           H
ATOM   3246  CB  SER A 218      81.570 107.430 170.630  1.00  0.00           C
ATOM   3247  HB1 SER A 218      81.850 108.370 171.160  1.00  0.00           H
ATOM   3248  HB2 SER A 218      80.940 106.750 171.240  1.00  0.00           H
ATOM   3249  OG  SER A 218      80.750 107.780 169.540  1.00  0.00           O
ATOM   3250  HG1 SER A 218      81.240 108.440 169.040  1.00  0.00           H
ATOM   3251  C   SER A 218      82.470 105.390 169.480  1.00  0.00           C
ATOM   3252  O   SER A 218      82.570 105.400 168.230  1.00  0.00           O
ATOM   3253  N   PRO A 219      82.080 104.330 170.160  1.00  0.00           N
ATOM   3254  CD  PRO A 219      82.150 104.170 171.610  1.00  0.00           C
ATOM   3255  HD1 PRO A 219      81.120 104.170 172.030  1.00  0.00           H
ATOM   3256  HD2 PRO A 219      82.860 104.820 172.160  1.00  0.00           H
ATOM   3257  CA  PRO A 219      81.980 103.020 169.510  1.00  0.00           C
ATOM   3258  HA  PRO A 219      82.900 102.800 168.970  1.00  0.00           H
ATOM   3259  CB  PRO A 219      81.920 102.030 170.660  1.00  0.00           C
ATOM   3260  HB1 PRO A 219      80.890 101.920 171.070  1.00  0.00           H
ATOM   3261  HB2 PRO A 219      82.420 101.080 170.400  1.00  0.00           H
ATOM   3262  CG  PRO A 219      82.660 102.770 171.780  1.00  0.00           C
ATOM   3263  HG1 PRO A 219      83.730 102.670 171.510  1.00  0.00           H
ATOM   3264  HG2 PRO A 219      82.480 102.310 172.780  1.00  0.00           H
ATOM   3265  C   PRO A 219      80.720 102.840 168.620  1.00  0.00           C
ATOM   3266  O   PRO A 219      80.280 101.720 168.550  1.00  0.00           O
ATOM   3267  N   MET A 220      80.120 103.950 168.110  1.00  0.00           N
ATOM   3268  HN  MET A 220      80.480 104.870 168.260  1.00  0.00           H
ATOM   3269  CA  MET A 220      78.900 103.870 167.250  1.00  0.00           C
ATOM   3270  HA  MET A 220      78.580 104.890 167.070  1.00  0.00           H
ATOM   3271  CB  MET A 220      79.350 103.280 165.790  1.00  0.00           C
ATOM   3272  HB1 MET A 220      80.210 103.820 165.350  1.00  0.00           H
ATOM   3273  HB2 MET A 220      79.590 102.220 166.010  1.00  0.00           H
ATOM   3274  CG  MET A 220      78.150 103.200 164.720  1.00  0.00           C
ATOM   3275  HG1 MET A 220      77.440 102.370 164.950  1.00  0.00           H
ATOM   3276  HG2 MET A 220      78.570 102.740 163.800  1.00  0.00           H
ATOM   3277  SD  MET A 220      77.390 104.810 164.350  1.00  0.00           S
ATOM   3278  CE  MET A 220      75.750 104.000 164.230  1.00  0.00           C
ATOM   3279  HE1 MET A 220      75.470 103.500 165.180  1.00  0.00           H
ATOM   3280  HE2 MET A 220      74.870 104.670 164.080  1.00  0.00           H
ATOM   3281  HE3 MET A 220      75.790 103.340 163.340  1.00  0.00           H
ATOM   3282  C   MET A 220      77.710 103.200 167.980  1.00  0.00           C
ATOM   3283  O   MET A 220      76.780 102.800 167.340  1.00  0.00           O
ATOM   3284  N   LYS A 221      77.720 103.050 169.350  1.00  0.00           N
ATOM   3285  HN  LYS A 221      78.530 103.390 169.820  1.00  0.00           H
ATOM   3286  CA  LYS A 221      76.780 102.500 170.240  1.00  0.00           C
ATOM   3287  HA  LYS A 221      77.250 102.590 171.210  1.00  0.00           H
ATOM   3288  CB  LYS A 221      75.350 103.140 170.110  1.00  0.00           C
ATOM   3289  HB1 LYS A 221      74.950 103.170 169.080  1.00  0.00           H
ATOM   3290  HB2 LYS A 221      74.580 102.600 170.700  1.00  0.00           H
ATOM   3291  CG  LYS A 221      75.370 104.620 170.630  1.00  0.00           C
ATOM   3292  HG1 LYS A 221      74.490 105.160 170.220  1.00  0.00           H
ATOM   3293  HG2 LYS A 221      76.310 105.110 170.280  1.00  0.00           H
ATOM   3294  CD  LYS A 221      75.410 104.640 172.190  1.00  0.00           C
ATOM   3295  HD1 LYS A 221      76.290 103.990 172.340  1.00  0.00           H
ATOM   3296  HD2 LYS A 221      74.500 104.130 172.560  1.00  0.00           H
ATOM   3297  CE  LYS A 221      75.400 106.100 172.600  1.00  0.00           C
ATOM   3298  HE1 LYS A 221      74.400 106.520 172.390  1.00  0.00           H
ATOM   3299  HE2 LYS A 221      76.160 106.710 172.060  1.00  0.00           H
ATOM   3300  NZ  LYS A 221      75.560 106.190 174.050  1.00  0.00           N
ATOM   3301  HZ1 LYS A 221      74.830 105.730 174.620  1.00  0.00           H
ATOM   3302  HZ2 LYS A 221      76.450 105.850 174.480  1.00  0.00           H
ATOM   3303  HZ3 LYS A 221      75.530 107.200 174.290  1.00  0.00           H
ATOM   3304  C   LYS A 221      76.590 100.940 170.140  1.00  0.00           C
ATOM   3305  O   LYS A 221      75.750 100.320 170.820  1.00  0.00           O
ATOM   3306  N   ASP A 222      77.480 100.210 169.400  1.00  0.00           N
ATOM   3307  HN  ASP A 222      78.030 100.760 168.780  1.00  0.00           H
ATOM   3308  CA  ASP A 222      77.500  98.770 169.180  1.00  0.00           C
ATOM   3309  HA  ASP A 222      76.560  98.310 169.440  1.00  0.00           H
ATOM   3310  CB  ASP A 222      77.760  98.570 167.610  1.00  0.00           C
ATOM   3311  HB1 ASP A 222      78.690  99.000 167.180  1.00  0.00           H
ATOM   3312  HB2 ASP A 222      77.830  97.490 167.350  1.00  0.00           H
ATOM   3313  CG  ASP A 222      76.600  99.060 166.730  1.00  0.00           C
ATOM   3314  OD1 ASP A 222      76.830  99.690 165.680  1.00  0.00           O
ATOM   3315  OD2 ASP A 222      75.430  98.670 167.060  1.00  0.00           O
ATOM   3316  C   ASP A 222      78.520  97.980 169.970  1.00  0.00           C
ATOM   3317  O   ASP A 222      78.570  96.800 169.840  1.00  0.00           O
ATOM   3318  N   GLY A 223      79.370  98.660 170.800  1.00  0.00           N
ATOM   3319  HN  GLY A 223      79.150  99.630 170.890  1.00  0.00           H
ATOM   3320  CA  GLY A 223      80.280  98.190 171.850  1.00  0.00           C
ATOM   3321  HA1 GLY A 223      79.670  97.580 172.500  1.00  0.00           H
ATOM   3322  HA2 GLY A 223      80.660  99.030 172.410  1.00  0.00           H
ATOM   3323  C   GLY A 223      81.520  97.430 171.420  1.00  0.00           C
ATOM   3324  O   GLY A 223      82.620  97.490 172.030  1.00  0.00           O
ATOM   3325  N   SER A 224      81.490  96.610 170.290  1.00  0.00           N
ATOM   3326  HN  SER A 224      80.560  96.430 169.970  1.00  0.00           H
ATOM   3327  CA  SER A 224      82.620  95.920 169.660  1.00  0.00           C
ATOM   3328  HA  SER A 224      83.130  95.460 170.490  1.00  0.00           H
ATOM   3329  CB  SER A 224      82.230  94.910 168.580  1.00  0.00           C
ATOM   3330  HB1 SER A 224      81.750  95.440 167.730  1.00  0.00           H
ATOM   3331  HB2 SER A 224      81.500  94.200 169.010  1.00  0.00           H
ATOM   3332  OG  SER A 224      83.300  94.160 168.080  1.00  0.00           O
ATOM   3333  HG1 SER A 224      83.780  93.660 168.740  1.00  0.00           H
ATOM   3334  C   SER A 224      83.680  96.930 169.140  1.00  0.00           C
ATOM   3335  O   SER A 224      83.380  97.790 168.330  1.00  0.00           O
ATOM   3336  N   SER A 225      84.950  96.830 169.650  1.00  0.00           N
ATOM   3337  HN  SER A 225      85.200  96.080 170.260  1.00  0.00           H
ATOM   3338  CA  SER A 225      85.930  97.880 169.350  1.00  0.00           C
ATOM   3339  HA  SER A 225      85.360  98.720 168.990  1.00  0.00           H
ATOM   3340  CB  SER A 225      86.770  98.290 170.610  1.00  0.00           C
ATOM   3341  HB1 SER A 225      87.410  97.400 170.800  1.00  0.00           H
ATOM   3342  HB2 SER A 225      86.030  98.320 171.440  1.00  0.00           H
ATOM   3343  OG  SER A 225      87.470  99.450 170.350  1.00  0.00           O
ATOM   3344  HG1 SER A 225      86.910 100.220 170.400  1.00  0.00           H
ATOM   3345  C   SER A 225      86.900  97.370 168.250  1.00  0.00           C
ATOM   3346  O   SER A 225      87.340  96.210 168.390  1.00  0.00           O
ATOM   3347  N   PRO A 226      87.300  98.080 167.190  1.00  0.00           N
ATOM   3348  CD  PRO A 226      86.870  99.500 166.940  1.00  0.00           C
ATOM   3349  HD1 PRO A 226      86.790 100.270 167.740  1.00  0.00           H
ATOM   3350  HD2 PRO A 226      85.910  99.420 166.400  1.00  0.00           H
ATOM   3351  CA  PRO A 226      88.410  97.600 166.300  1.00  0.00           C
ATOM   3352  HA  PRO A 226      88.170  96.620 165.930  1.00  0.00           H
ATOM   3353  CB  PRO A 226      88.440  98.720 165.260  1.00  0.00           C
ATOM   3354  HB1 PRO A 226      89.430  98.720 164.760  1.00  0.00           H
ATOM   3355  HB2 PRO A 226      87.680  98.430 164.510  1.00  0.00           H
ATOM   3356  CG  PRO A 226      87.790  99.980 165.890  1.00  0.00           C
ATOM   3357  HG1 PRO A 226      87.390 100.530 165.010  1.00  0.00           H
ATOM   3358  HG2 PRO A 226      88.580 100.560 166.410  1.00  0.00           H
ATOM   3359  C   PRO A 226      89.710  97.470 167.080  1.00  0.00           C
ATOM   3360  O   PRO A 226      89.970  98.180 168.060  1.00  0.00           O
ATOM   3361  N   LYS A 227      90.560  96.540 166.610  1.00  0.00           N
ATOM   3362  HN  LYS A 227      90.330  95.940 165.840  1.00  0.00           H
ATOM   3363  CA  LYS A 227      91.800  96.130 167.170  1.00  0.00           C
ATOM   3364  HA  LYS A 227      91.720  96.220 168.240  1.00  0.00           H
ATOM   3365  CB  LYS A 227      92.190  94.660 166.790  1.00  0.00           C
ATOM   3366  HB1 LYS A 227      91.340  94.050 167.170  1.00  0.00           H
ATOM   3367  HB2 LYS A 227      92.010  94.460 165.710  1.00  0.00           H
ATOM   3368  CG  LYS A 227      93.440  94.070 167.430  1.00  0.00           C
ATOM   3369  HG1 LYS A 227      94.300  94.700 167.130  1.00  0.00           H
ATOM   3370  HG2 LYS A 227      93.650  93.100 166.940  1.00  0.00           H
ATOM   3371  CD  LYS A 227      93.510  94.010 169.020  1.00  0.00           C
ATOM   3372  HD1 LYS A 227      92.690  93.370 169.420  1.00  0.00           H
ATOM   3373  HD2 LYS A 227      93.300  95.020 169.430  1.00  0.00           H
ATOM   3374  CE  LYS A 227      94.860  93.430 169.520  1.00  0.00           C
ATOM   3375  HE1 LYS A 227      94.940  92.330 169.450  1.00  0.00           H
ATOM   3376  HE2 LYS A 227      94.960  93.470 170.630  1.00  0.00           H
ATOM   3377  NZ  LYS A 227      96.000  94.040 168.870  1.00  0.00           N
ATOM   3378  HZ1 LYS A 227      96.820  93.670 169.410  1.00  0.00           H
ATOM   3379  HZ2 LYS A 227      96.060  93.740 167.880  1.00  0.00           H
ATOM   3380  HZ3 LYS A 227      95.970  95.070 168.810  1.00  0.00           H
ATOM   3381  C   LYS A 227      92.920  97.040 166.760  1.00  0.00           C
ATOM   3382  O   LYS A 227      93.180  97.340 165.590  1.00  0.00           O
ATOM   3383  N   VAL A 228      93.650  97.570 167.790  1.00  0.00           N
ATOM   3384  HN  VAL A 228      93.370  97.530 168.750  1.00  0.00           H
ATOM   3385  CA  VAL A 228      94.850  98.470 167.680  1.00  0.00           C
ATOM   3386  HA  VAL A 228      94.850  98.840 166.670  1.00  0.00           H
ATOM   3387  CB  VAL A 228      95.050  99.580 168.780  1.00  0.00           C
ATOM   3388  HB  VAL A 228      95.630  99.110 169.610  1.00  0.00           H
ATOM   3389  CG1 VAL A 228      95.910 100.720 168.200  1.00  0.00           C
ATOM   3390 HG11 VAL A 228      95.860 101.650 168.820  1.00  0.00           H
ATOM   3391 HG12 VAL A 228      96.950 100.420 167.930  1.00  0.00           H
ATOM   3392 HG13 VAL A 228      95.360 100.960 167.270  1.00  0.00           H
ATOM   3393  CG2 VAL A 228      93.770  99.950 169.420  1.00  0.00           C
ATOM   3394 HG21 VAL A 228      93.300  99.100 169.960  1.00  0.00           H
ATOM   3395 HG22 VAL A 228      93.980 100.710 170.200  1.00  0.00           H
ATOM   3396 HG23 VAL A 228      92.970 100.380 168.790  1.00  0.00           H
ATOM   3397  C   VAL A 228      96.090  97.600 167.630  1.00  0.00           C
ATOM   3398  O   VAL A 228      96.300  96.670 168.380  1.00  0.00           O
ATOM   3399  N   GLU A 229      96.860  97.920 166.600  1.00  0.00           N
ATOM   3400  HN  GLU A 229      96.730  98.620 165.900  1.00  0.00           H
ATOM   3401  CA  GLU A 229      97.950  97.140 166.210  1.00  0.00           C
ATOM   3402  HA  GLU A 229      98.160  96.390 166.970  1.00  0.00           H
ATOM   3403  CB  GLU A 229      97.680  96.390 164.850  1.00  0.00           C
ATOM   3404  HB1 GLU A 229      97.310  97.200 164.190  1.00  0.00           H
ATOM   3405  HB2 GLU A 229      98.630  96.030 164.400  1.00  0.00           H
ATOM   3406  CG  GLU A 229      96.700  95.240 164.840  1.00  0.00           C
ATOM   3407  HG1 GLU A 229      96.730  94.910 163.780  1.00  0.00           H
ATOM   3408  HG2 GLU A 229      95.680  95.610 165.080  1.00  0.00           H
ATOM   3409  CD  GLU A 229      97.130  93.970 165.540  1.00  0.00           C
ATOM   3410  OE1 GLU A 229      98.170  93.390 165.140  1.00  0.00           O
ATOM   3411  OE2 GLU A 229      96.390  93.450 166.370  1.00  0.00           O
ATOM   3412  C   GLU A 229      99.260  97.960 166.140  1.00  0.00           C
ATOM   3413  O   GLU A 229      99.240  99.130 166.270  1.00  0.00           O
ATOM   3414  N   PHE A 230     100.430  97.320 165.910  1.00  0.00           N
ATOM   3415  HN  PHE A 230     100.370  96.350 165.730  1.00  0.00           H
ATOM   3416  CA  PHE A 230     101.680  97.960 165.530  1.00  0.00           C
ATOM   3417  HA  PHE A 230     101.590  98.990 165.840  1.00  0.00           H
ATOM   3418  CB  PHE A 230     102.930  97.310 166.190  1.00  0.00           C
ATOM   3419  HB1 PHE A 230     102.900  97.240 167.300  1.00  0.00           H
ATOM   3420  HB2 PHE A 230     103.040  96.300 165.740  1.00  0.00           H
ATOM   3421  CG  PHE A 230     104.100  98.170 165.840  1.00  0.00           C
ATOM   3422  CD1 PHE A 230     104.200  99.480 166.390  1.00  0.00           C
ATOM   3423  HD1 PHE A 230     103.330  99.850 166.920  1.00  0.00           H
ATOM   3424  CE1 PHE A 230     105.170 100.360 166.030  1.00  0.00           C
ATOM   3425  HE1 PHE A 230     105.200 101.320 166.510  1.00  0.00           H
ATOM   3426  CZ  PHE A 230     106.170  99.980 165.110  1.00  0.00           C
ATOM   3427  HZ  PHE A 230     106.990 100.620 164.820  1.00  0.00           H
ATOM   3428  CD2 PHE A 230     105.150  97.760 164.960  1.00  0.00           C
ATOM   3429  HD2 PHE A 230     105.110  96.820 164.440  1.00  0.00           H
ATOM   3430  CE2 PHE A 230     106.180  98.650 164.570  1.00  0.00           C
ATOM   3431  HE2 PHE A 230     107.010  98.300 163.960  1.00  0.00           H
ATOM   3432  C   PHE A 230     101.720  97.910 163.970  1.00  0.00           C
ATOM   3433  O   PHE A 230     101.520  96.860 163.400  1.00  0.00           O
ATOM   3434  N   SER A 231     101.820  99.110 163.290  1.00  0.00           N
ATOM   3435  HN  SER A 231     102.080  99.930 163.800  1.00  0.00           H
ATOM   3436  CA  SER A 231     101.710  99.180 161.860  1.00  0.00           C
ATOM   3437  HA  SER A 231     100.710  98.840 161.650  1.00  0.00           H
ATOM   3438  CB  SER A 231     101.910 100.670 161.410  1.00  0.00           C
ATOM   3439  HB1 SER A 231     101.920 100.810 160.310  1.00  0.00           H
ATOM   3440  HB2 SER A 231     102.910 101.020 161.750  1.00  0.00           H
ATOM   3441  OG  SER A 231     100.940 101.520 162.030  1.00  0.00           O
ATOM   3442  HG1 SER A 231     100.840 102.220 161.380  1.00  0.00           H
ATOM   3443  C   SER A 231     102.670  98.380 161.060  1.00  0.00           C
ATOM   3444  O   SER A 231     103.820  98.330 161.400  1.00  0.00           O
ATOM   3445  N   ASN A 232     102.190  97.750 160.000  1.00  0.00           N
ATOM   3446  HN  ASN A 232     101.210  97.770 159.860  1.00  0.00           H
ATOM   3447  CA  ASN A 232     103.060  97.170 159.010  1.00  0.00           C
ATOM   3448  HA  ASN A 232     103.780  96.610 159.590  1.00  0.00           H
ATOM   3449  CB  ASN A 232     102.350  96.220 158.030  1.00  0.00           C
ATOM   3450  HB1 ASN A 232     101.710  97.030 157.610  1.00  0.00           H
ATOM   3451  HB2 ASN A 232     103.060  95.900 157.240  1.00  0.00           H
ATOM   3452  CG  ASN A 232     101.640  95.030 158.680  1.00  0.00           C
ATOM   3453  OD1 ASN A 232     100.510  94.680 158.460  1.00  0.00           O
ATOM   3454  ND2 ASN A 232     102.410  94.360 159.630  1.00  0.00           N
ATOM   3455 HD21 ASN A 232     103.400  94.520 159.590  1.00  0.00           H
ATOM   3456 HD22 ASN A 232     102.030  93.840 160.400  1.00  0.00           H
ATOM   3457  C   ASN A 232     103.750  98.410 158.320  1.00  0.00           C
ATOM   3458  O   ASN A 232     103.080  99.370 158.070  1.00  0.00           O
ATOM   3459  N   ALA A 233     105.100  98.500 158.200  1.00  0.00           N
ATOM   3460  HN  ALA A 233     105.700  97.850 158.660  1.00  0.00           H
ATOM   3461  CA  ALA A 233     105.710  99.750 157.780  1.00  0.00           C
ATOM   3462  HA  ALA A 233     105.310 100.660 158.210  1.00  0.00           H
ATOM   3463  CB  ALA A 233     107.190  99.650 158.020  1.00  0.00           C
ATOM   3464  HB1 ALA A 233     107.570  99.490 159.050  1.00  0.00           H
ATOM   3465  HB2 ALA A 233     107.450  98.690 157.520  1.00  0.00           H
ATOM   3466  HB3 ALA A 233     107.780 100.480 157.580  1.00  0.00           H
ATOM   3467  C   ALA A 233     105.530 100.080 156.300  1.00  0.00           C
ATOM   3468  O   ALA A 233     105.980  99.400 155.370  1.00  0.00           O
ATOM   3469  N   HIS A 234     104.960 101.280 155.940  1.00  0.00           N
ATOM   3470  HN  HIS A 234     104.740 101.890 156.700  1.00  0.00           H
ATOM   3471  CA  HIS A 234     104.650 101.610 154.600  1.00  0.00           C
ATOM   3472  HA  HIS A 234     104.350 100.690 154.120  1.00  0.00           H
ATOM   3473  CB  HIS A 234     103.480 102.780 154.630  1.00  0.00           C
ATOM   3474  HB1 HIS A 234     103.130 102.680 153.580  1.00  0.00           H
ATOM   3475  HB2 HIS A 234     102.690 102.570 155.370  1.00  0.00           H
ATOM   3476  ND1 HIS A 234     104.230 104.550 156.220  1.00  0.00           N
ATOM   3477  CG  HIS A 234     103.860 104.200 154.920  1.00  0.00           C
ATOM   3478  CE1 HIS A 234     104.730 105.790 156.080  1.00  0.00           C
ATOM   3479  HE1 HIS A 234     105.090 106.440 156.870  1.00  0.00           H
ATOM   3480  NE2 HIS A 234     104.760 106.150 154.770  1.00  0.00           N
ATOM   3481  HE2 HIS A 234     105.000 107.070 154.460  1.00  0.00           H
ATOM   3482  CD2 HIS A 234     104.130 105.200 154.020  1.00  0.00           C
ATOM   3483  HD2 HIS A 234     103.960 105.360 152.960  1.00  0.00           H
ATOM   3484  C   HIS A 234     105.950 102.290 154.010  1.00  0.00           C
ATOM   3485  O   HIS A 234     105.860 102.590 152.830  1.00  0.00           O
ATOM   3486  N   GLY A 235     107.050 102.420 154.770  1.00  0.00           N
ATOM   3487  HN  GLY A 235     106.960 102.200 155.740  1.00  0.00           H
ATOM   3488  CA  GLY A 235     108.210 103.180 154.390  1.00  0.00           C
ATOM   3489  HA1 GLY A 235     108.810 103.570 155.200  1.00  0.00           H
ATOM   3490  HA2 GLY A 235     107.880 103.970 153.740  1.00  0.00           H
ATOM   3491  C   GLY A 235     109.210 102.380 153.600  1.00  0.00           C
ATOM   3492  O   GLY A 235     110.410 102.610 153.670  1.00  0.00           O
ATOM   3493  N   PHE A 236     108.710 101.490 152.710  1.00  0.00           N
ATOM   3494  HN  PHE A 236     107.780 101.160 152.830  1.00  0.00           H
ATOM   3495  CA  PHE A 236     109.440 100.960 151.580  1.00  0.00           C
ATOM   3496  HA  PHE A 236     110.430 100.640 151.870  1.00  0.00           H
ATOM   3497  CB  PHE A 236     108.840  99.610 150.880  1.00  0.00           C
ATOM   3498  HB1 PHE A 236     109.500  99.110 150.140  1.00  0.00           H
ATOM   3499  HB2 PHE A 236     108.710  98.890 151.710  1.00  0.00           H
ATOM   3500  CG  PHE A 236     107.480  99.820 150.290  1.00  0.00           C
ATOM   3501  CD1 PHE A 236     106.310  99.730 150.970  1.00  0.00           C
ATOM   3502  HD1 PHE A 236     106.300  99.520 152.030  1.00  0.00           H
ATOM   3503  CE1 PHE A 236     105.050  99.710 150.390  1.00  0.00           C
ATOM   3504  HE1 PHE A 236     104.110  99.740 150.930  1.00  0.00           H
ATOM   3505  CZ  PHE A 236     104.940  99.850 149.000  1.00  0.00           C
ATOM   3506  HZ  PHE A 236     103.960  99.780 148.560  1.00  0.00           H
ATOM   3507  CD2 PHE A 236     107.360 100.050 148.870  1.00  0.00           C
ATOM   3508  HD2 PHE A 236     108.210 100.300 148.250  1.00  0.00           H
ATOM   3509  CE2 PHE A 236     106.110 100.010 148.230  1.00  0.00           C
ATOM   3510  HE2 PHE A 236     106.000 100.140 147.160  1.00  0.00           H
ATOM   3511  C   PHE A 236     109.770 102.060 150.560  1.00  0.00           C
ATOM   3512  O   PHE A 236     108.950 102.880 150.220  1.00  0.00           O
ATOM   3513  N   LEU A 237     110.970 102.220 150.100  1.00  0.00           N
ATOM   3514  HN  LEU A 237     111.670 101.590 150.430  1.00  0.00           H
ATOM   3515  CA  LEU A 237     111.300 103.240 149.110  1.00  0.00           C
ATOM   3516  HA  LEU A 237     110.500 103.960 149.080  1.00  0.00           H
ATOM   3517  CB  LEU A 237     112.590 103.930 149.620  1.00  0.00           C
ATOM   3518  HB1 LEU A 237     113.490 103.280 149.700  1.00  0.00           H
ATOM   3519  HB2 LEU A 237     112.850 104.630 148.790  1.00  0.00           H
ATOM   3520  CG  LEU A 237     112.350 104.890 150.860  1.00  0.00           C
ATOM   3521  HG  LEU A 237     112.170 104.350 151.810  1.00  0.00           H
ATOM   3522  CD1 LEU A 237     113.630 105.650 151.110  1.00  0.00           C
ATOM   3523 HD11 LEU A 237     114.500 104.970 151.190  1.00  0.00           H
ATOM   3524 HD12 LEU A 237     113.850 106.330 150.260  1.00  0.00           H
ATOM   3525 HD13 LEU A 237     113.570 106.290 152.010  1.00  0.00           H
ATOM   3526  CD2 LEU A 237     111.230 105.910 150.640  1.00  0.00           C
ATOM   3527 HD21 LEU A 237     111.300 106.490 149.690  1.00  0.00           H
ATOM   3528 HD22 LEU A 237     110.260 105.380 150.690  1.00  0.00           H
ATOM   3529 HD23 LEU A 237     111.190 106.620 151.490  1.00  0.00           H
ATOM   3530  C   LEU A 237     111.380 102.690 147.630  1.00  0.00           C
ATOM   3531  O   LEU A 237     111.150 103.410 146.650  1.00  0.00           O
ATOM   3532  N   LEU A 238     111.650 101.390 147.480  1.00  0.00           N
ATOM   3533  HN  LEU A 238     111.740 100.890 148.340  1.00  0.00           H
ATOM   3534  CA  LEU A 238     111.730 100.700 146.230  1.00  0.00           C
ATOM   3535  HA  LEU A 238     111.560 101.450 145.470  1.00  0.00           H
ATOM   3536  CB  LEU A 238     113.190 100.080 146.090  1.00  0.00           C
ATOM   3537  HB1 LEU A 238     113.870 100.970 146.060  1.00  0.00           H
ATOM   3538  HB2 LEU A 238     113.410  99.600 147.060  1.00  0.00           H
ATOM   3539  CG  LEU A 238     113.400  99.230 144.830  1.00  0.00           C
ATOM   3540  HG  LEU A 238     112.770  98.310 144.840  1.00  0.00           H
ATOM   3541  CD1 LEU A 238     113.050  99.890 143.530  1.00  0.00           C
ATOM   3542 HD11 LEU A 238     113.390  99.240 142.690  1.00  0.00           H
ATOM   3543 HD12 LEU A 238     111.990 100.210 143.560  1.00  0.00           H
ATOM   3544 HD13 LEU A 238     113.720 100.780 143.450  1.00  0.00           H
ATOM   3545  CD2 LEU A 238     114.800  98.710 144.700  1.00  0.00           C
ATOM   3546 HD21 LEU A 238     114.940  98.060 145.590  1.00  0.00           H
ATOM   3547 HD22 LEU A 238     115.000  98.130 143.770  1.00  0.00           H
ATOM   3548 HD23 LEU A 238     115.550  99.500 144.900  1.00  0.00           H
ATOM   3549  C   LEU A 238     110.650  99.570 146.180  1.00  0.00           C
ATOM   3550  O   LEU A 238     110.540  98.740 147.050  1.00  0.00           O
ATOM   3551  N   ASP A 239     109.920  99.530 145.080  1.00  0.00           N
ATOM   3552  HN  ASP A 239     110.180 100.090 144.300  1.00  0.00           H
ATOM   3553  CA  ASP A 239     109.010  98.460 144.750  1.00  0.00           C
ATOM   3554  HA  ASP A 239     108.400  98.210 145.600  1.00  0.00           H
ATOM   3555  CB  ASP A 239     107.970  99.020 143.680  1.00  0.00           C
ATOM   3556  HB1 ASP A 239     107.480  99.890 144.160  1.00  0.00           H
ATOM   3557  HB2 ASP A 239     108.470  99.380 142.750  1.00  0.00           H
ATOM   3558  CG  ASP A 239     106.750  98.120 143.220  1.00  0.00           C
ATOM   3559  OD1 ASP A 239     106.680  96.870 143.580  1.00  0.00           O
ATOM   3560  OD2 ASP A 239     105.920  98.650 142.490  1.00  0.00           O
ATOM   3561  C   ASP A 239     109.720  97.310 144.190  1.00  0.00           C
ATOM   3562  O   ASP A 239     110.380  97.320 143.130  1.00  0.00           O
ATOM   3563  N   THR A 240     109.560  96.120 144.830  1.00  0.00           N
ATOM   3564  HN  THR A 240     109.140  96.010 145.720  1.00  0.00           H
ATOM   3565  CA  THR A 240     110.380  94.950 144.420  1.00  0.00           C
ATOM   3566  HA  THR A 240     111.190  95.310 143.800  1.00  0.00           H
ATOM   3567  CB  THR A 240     111.010  94.250 145.650  1.00  0.00           C
ATOM   3568  HB  THR A 240     111.320  93.220 145.370  1.00  0.00           H
ATOM   3569  OG1 THR A 240     110.060  94.180 146.710  1.00  0.00           O
ATOM   3570  HG1 THR A 240     109.600  93.350 146.530  1.00  0.00           H
ATOM   3571  CG2 THR A 240     112.150  95.080 146.120  1.00  0.00           C
ATOM   3572 HG21 THR A 240     112.500  94.790 147.130  1.00  0.00           H
ATOM   3573 HG22 THR A 240     112.970  95.120 145.370  1.00  0.00           H
ATOM   3574 HG23 THR A 240     111.850  96.150 146.210  1.00  0.00           H
ATOM   3575  C   THR A 240     109.580  93.880 143.740  1.00  0.00           C
ATOM   3576  O   THR A 240     110.050  92.790 143.370  1.00  0.00           O
ATOM   3577  N   SER A 241     108.330  94.190 143.410  1.00  0.00           N
ATOM   3578  HN  SER A 241     108.090  95.160 143.490  1.00  0.00           H
ATOM   3579  CA  SER A 241     107.360  93.290 142.860  1.00  0.00           C
ATOM   3580  HA  SER A 241     107.720  92.270 142.850  1.00  0.00           H
ATOM   3581  CB  SER A 241     106.010  93.280 143.600  1.00  0.00           C
ATOM   3582  HB1 SER A 241     105.290  92.560 143.160  1.00  0.00           H
ATOM   3583  HB2 SER A 241     105.580  94.300 143.500  1.00  0.00           H
ATOM   3584  OG  SER A 241     106.180  92.960 144.990  1.00  0.00           O
ATOM   3585  HG1 SER A 241     106.670  93.710 145.340  1.00  0.00           H
ATOM   3586  C   SER A 241     106.930  93.680 141.420  1.00  0.00           C
ATOM   3587  O   SER A 241     105.940  94.350 141.140  1.00  0.00           O
ATOM   3588  N   LEU A 242     107.700  93.210 140.410  1.00  0.00           N
ATOM   3589  HN  LEU A 242     108.430  92.570 140.610  1.00  0.00           H
ATOM   3590  CA  LEU A 242     107.370  93.580 138.990  1.00  0.00           C
ATOM   3591  HA  LEU A 242     107.080  94.620 138.950  1.00  0.00           H
ATOM   3592  CB  LEU A 242     108.620  93.380 138.020  1.00  0.00           C
ATOM   3593  HB1 LEU A 242     108.810  92.320 138.300  1.00  0.00           H
ATOM   3594  HB2 LEU A 242     108.300  93.330 136.960  1.00  0.00           H
ATOM   3595  CG  LEU A 242     109.730  94.320 138.390  1.00  0.00           C
ATOM   3596  HG  LEU A 242     109.820  94.370 139.500  1.00  0.00           H
ATOM   3597  CD1 LEU A 242     111.080  93.810 137.910  1.00  0.00           C
ATOM   3598 HD11 LEU A 242     111.330  92.780 138.230  1.00  0.00           H
ATOM   3599 HD12 LEU A 242     111.040  93.630 136.810  1.00  0.00           H
ATOM   3600 HD13 LEU A 242     111.990  94.420 138.120  1.00  0.00           H
ATOM   3601  CD2 LEU A 242     109.540  95.750 137.830  1.00  0.00           C
ATOM   3602 HD21 LEU A 242     108.580  96.140 138.250  1.00  0.00           H
ATOM   3603 HD22 LEU A 242     110.410  96.400 138.040  1.00  0.00           H
ATOM   3604 HD23 LEU A 242     109.550  95.670 136.720  1.00  0.00           H
ATOM   3605  C   LEU A 242     106.140  92.840 138.480  1.00  0.00           C
ATOM   3606  O   LEU A 242     105.990  91.680 138.610  1.00  0.00           O
ATOM   3607  N   GLU A 243     105.220  93.590 137.780  1.00  0.00           N
ATOM   3608  HN  GLU A 243     105.380  94.560 137.640  1.00  0.00           H
ATOM   3609  CA  GLU A 243     104.100  93.020 137.050  1.00  0.00           C
ATOM   3610  HA  GLU A 243     103.630  92.260 137.660  1.00  0.00           H
ATOM   3611  CB  GLU A 243     103.010  94.110 136.820  1.00  0.00           C
ATOM   3612  HB1 GLU A 243     103.580  94.910 136.280  1.00  0.00           H
ATOM   3613  HB2 GLU A 243     102.190  93.740 136.170  1.00  0.00           H
ATOM   3614  CG  GLU A 243     102.290  94.740 138.040  1.00  0.00           C
ATOM   3615  HG1 GLU A 243     103.020  94.930 138.860  1.00  0.00           H
ATOM   3616  HG2 GLU A 243     101.670  93.980 138.570  1.00  0.00           H
ATOM   3617  CD  GLU A 243     101.510  95.970 137.750  1.00  0.00           C
ATOM   3618  OE1 GLU A 243     100.310  95.890 137.820  1.00  0.00           O
ATOM   3619  OE2 GLU A 243     102.170  96.960 137.290  1.00  0.00           O
ATOM   3620  C   GLU A 243     104.430  92.330 135.720  1.00  0.00           C
ATOM   3621  O   GLU A 243     104.970  93.000 134.820  1.00  0.00           O
ATOM   3622  N   PRO A 244     104.050  91.110 135.350  1.00  0.00           N
ATOM   3623  CD  PRO A 244     103.290  90.200 136.180  1.00  0.00           C
ATOM   3624  HD1 PRO A 244     102.530  90.830 136.700  1.00  0.00           H
ATOM   3625  HD2 PRO A 244     103.980  89.750 136.920  1.00  0.00           H
ATOM   3626  CA  PRO A 244     104.180  90.610 134.040  1.00  0.00           C
ATOM   3627  HA  PRO A 244     105.220  90.780 133.780  1.00  0.00           H
ATOM   3628  CB  PRO A 244     103.680  89.190 134.060  1.00  0.00           C
ATOM   3629  HB1 PRO A 244     103.170  88.720 133.180  1.00  0.00           H
ATOM   3630  HB2 PRO A 244     104.500  88.490 134.320  1.00  0.00           H
ATOM   3631  CG  PRO A 244     102.760  89.190 135.240  1.00  0.00           C
ATOM   3632  HG1 PRO A 244     102.550  88.210 135.710  1.00  0.00           H
ATOM   3633  HG2 PRO A 244     101.750  89.500 134.910  1.00  0.00           H
ATOM   3634  C   PRO A 244     103.350  91.420 132.950  1.00  0.00           C
ATOM   3635  O   PRO A 244     102.270  91.860 133.380  1.00  0.00           O
ATOM   3636  N   PRO A 245     103.810  91.600 131.640  1.00  0.00           N
ATOM   3637  CD  PRO A 245     105.150  91.210 131.200  1.00  0.00           C
ATOM   3638  HD1 PRO A 245     105.420  90.320 131.800  1.00  0.00           H
ATOM   3639  HD2 PRO A 245     105.800  92.080 131.440  1.00  0.00           H
ATOM   3640  CA  PRO A 245     102.910  91.950 130.480  1.00  0.00           C
ATOM   3641  HA  PRO A 245     102.700  93.000 130.670  1.00  0.00           H
ATOM   3642  CB  PRO A 245     103.780  91.770 129.180  1.00  0.00           C
ATOM   3643  HB1 PRO A 245     103.330  91.180 128.350  1.00  0.00           H
ATOM   3644  HB2 PRO A 245     104.180  92.740 128.830  1.00  0.00           H
ATOM   3645  CG  PRO A 245     105.030  91.000 129.670  1.00  0.00           C
ATOM   3646  HG1 PRO A 245     105.980  91.340 129.200  1.00  0.00           H
ATOM   3647  HG2 PRO A 245     104.850  89.950 129.360  1.00  0.00           H
ATOM   3648  C   PRO A 245     101.610  91.210 130.450  1.00  0.00           C
ATOM   3649  O   PRO A 245     101.580  90.070 130.830  1.00  0.00           O
ATOM   3650  N   LEU A 246     100.560  91.790 129.840  1.00  0.00           N
ATOM   3651  HN  LEU A 246     100.570  92.760 129.600  1.00  0.00           H
ATOM   3652  CA  LEU A 246      99.290  91.080 129.610  1.00  0.00           C
ATOM   3653  HA  LEU A 246      99.110  90.720 130.620  1.00  0.00           H
ATOM   3654  CB  LEU A 246      98.290  92.100 129.120  1.00  0.00           C
ATOM   3655  HB1 LEU A 246      98.320  92.940 129.850  1.00  0.00           H
ATOM   3656  HB2 LEU A 246      98.600  92.580 128.170  1.00  0.00           H
ATOM   3657  CG  LEU A 246      96.840  91.640 129.100  1.00  0.00           C
ATOM   3658  HG  LEU A 246      96.740  90.900 128.290  1.00  0.00           H
ATOM   3659  CD1 LEU A 246      96.460  91.110 130.460  1.00  0.00           C
ATOM   3660 HD11 LEU A 246      96.900  90.150 130.780  1.00  0.00           H
ATOM   3661 HD12 LEU A 246      96.770  91.910 131.180  1.00  0.00           H
ATOM   3662 HD13 LEU A 246      95.380  90.900 130.610  1.00  0.00           H
ATOM   3663  CD2 LEU A 246      95.820  92.770 128.720  1.00  0.00           C
ATOM   3664 HD21 LEU A 246      95.870  93.580 129.470  1.00  0.00           H
ATOM   3665 HD22 LEU A 246      95.980  93.050 127.650  1.00  0.00           H
ATOM   3666 HD23 LEU A 246      94.750  92.470 128.780  1.00  0.00           H
ATOM   3667  C   LEU A 246      99.350  89.890 128.700  1.00  0.00           C
ATOM   3668  O   LEU A 246      98.520  88.950 128.840  1.00  0.00           O
ATOM   3669  N   CYS A 247     100.320  89.860 127.840  1.00  0.00           N
ATOM   3670  HN  CYS A 247     100.990  90.580 127.680  1.00  0.00           H
ATOM   3671  CA  CYS A 247     100.500  88.680 127.000  1.00  0.00           C
ATOM   3672  HA  CYS A 247      99.610  88.060 126.980  1.00  0.00           H
ATOM   3673  CB  CYS A 247     100.910  89.210 125.630  1.00  0.00           C
ATOM   3674  HB1 CYS A 247     101.060  88.380 124.900  1.00  0.00           H
ATOM   3675  HB2 CYS A 247     101.880  89.740 125.570  1.00  0.00           H
ATOM   3676  SG  CYS A 247      99.610  90.400 125.130  1.00  0.00           S
ATOM   3677  C   CYS A 247     101.730  87.860 127.490  1.00  0.00           C
ATOM   3678  O   CYS A 247     102.150  86.940 126.740  1.00  0.00           O
ATOM   3679  N   GLY A 248     102.160  88.050 128.760  1.00  0.00           N
ATOM   3680  HN  GLY A 248     101.820  88.760 129.380  1.00  0.00           H
ATOM   3681  CA  GLY A 248     103.210  87.270 129.410  1.00  0.00           C
ATOM   3682  HA1 GLY A 248     104.100  87.840 129.630  1.00  0.00           H
ATOM   3683  HA2 GLY A 248     103.400  86.350 128.870  1.00  0.00           H
ATOM   3684  C   GLY A 248     102.680  86.680 130.660  1.00  0.00           C
ATOM   3685  O   GLY A 248     101.510  86.820 131.060  1.00  0.00           O
ATOM   3686  N   GLN A 249     103.510  85.870 131.430  1.00  0.00           N
ATOM   3687  HN  GLN A 249     104.430  85.730 131.070  1.00  0.00           H
ATOM   3688  CA  GLN A 249     103.030  85.110 132.640  1.00  0.00           C
ATOM   3689  HA  GLN A 249     102.050  85.400 133.000  1.00  0.00           H
ATOM   3690  CB  GLN A 249     102.960  83.580 132.350  1.00  0.00           C
ATOM   3691  HB1 GLN A 249     103.960  83.220 132.050  1.00  0.00           H
ATOM   3692  HB2 GLN A 249     102.740  83.190 133.370  1.00  0.00           H
ATOM   3693  CG  GLN A 249     101.790  83.060 131.380  1.00  0.00           C
ATOM   3694  HG1 GLN A 249     101.820  82.000 131.040  1.00  0.00           H
ATOM   3695  HG2 GLN A 249     101.830  83.680 130.470  1.00  0.00           H
ATOM   3696  CD  GLN A 249     100.410  83.260 132.080  1.00  0.00           C
ATOM   3697  OE1 GLN A 249      99.680  84.250 131.960  1.00  0.00           O
ATOM   3698  NE2 GLN A 249     100.180  82.420 133.070  1.00  0.00           N
ATOM   3699 HE21 GLN A 249      99.240  82.380 133.420  1.00  0.00           H
ATOM   3700 HE22 GLN A 249     100.920  81.810 133.360  1.00  0.00           H
ATOM   3701  C   GLN A 249     104.020  85.450 133.750  1.00  0.00           C
ATOM   3702  O   GLN A 249     103.640  85.480 134.900  1.00  0.00           O
ATOM   3703  N   THR A 250     105.310  85.790 133.490  1.00  0.00           N
ATOM   3704  HN  THR A 250     105.580  85.880 132.540  1.00  0.00           H
ATOM   3705  CA  THR A 250     106.280  85.750 134.620  1.00  0.00           C
ATOM   3706  HA  THR A 250     105.780  85.880 135.570  1.00  0.00           H
ATOM   3707  CB  THR A 250     107.150  84.450 134.770  1.00  0.00           C
ATOM   3708  HB  THR A 250     107.590  84.460 135.790  1.00  0.00           H
ATOM   3709  OG1 THR A 250     108.290  84.370 133.940  1.00  0.00           O
ATOM   3710  HG1 THR A 250     107.940  84.200 133.060  1.00  0.00           H
ATOM   3711  CG2 THR A 250     106.420  83.100 134.780  1.00  0.00           C
ATOM   3712 HG21 THR A 250     107.030  82.330 135.280  1.00  0.00           H
ATOM   3713 HG22 THR A 250     105.430  83.130 135.290  1.00  0.00           H
ATOM   3714 HG23 THR A 250     106.260  82.750 133.730  1.00  0.00           H
ATOM   3715  C   THR A 250     107.220  86.910 134.510  1.00  0.00           C
ATOM   3716  O   THR A 250     107.280  87.810 133.600  1.00  0.00           O
ATOM   3717  N   LEU A 251     108.100  87.070 135.440  1.00  0.00           N
ATOM   3718  HN  LEU A 251     108.070  86.470 136.240  1.00  0.00           H
ATOM   3719  CA  LEU A 251     109.170  88.040 135.490  1.00  0.00           C
ATOM   3720  HA  LEU A 251     108.830  89.020 135.810  1.00  0.00           H
ATOM   3721  CB  LEU A 251     110.090  87.570 136.720  1.00  0.00           C
ATOM   3722  HB1 LEU A 251     109.460  87.550 137.630  1.00  0.00           H
ATOM   3723  HB2 LEU A 251     110.460  86.540 136.560  1.00  0.00           H
ATOM   3724  CG  LEU A 251     111.320  88.490 136.910  1.00  0.00           C
ATOM   3725  HG  LEU A 251     112.020  88.500 136.050  1.00  0.00           H
ATOM   3726  CD1 LEU A 251     110.980  89.920 137.240  1.00  0.00           C
ATOM   3727 HD11 LEU A 251     111.730  90.520 137.810  1.00  0.00           H
ATOM   3728 HD12 LEU A 251     110.670  90.370 136.270  1.00  0.00           H
ATOM   3729 HD13 LEU A 251     110.080  89.860 137.900  1.00  0.00           H
ATOM   3730  CD2 LEU A 251     112.150  87.840 138.090  1.00  0.00           C
ATOM   3731 HD21 LEU A 251     112.870  88.620 138.390  1.00  0.00           H
ATOM   3732 HD22 LEU A 251     111.520  87.640 138.990  1.00  0.00           H
ATOM   3733 HD23 LEU A 251     112.620  86.900 137.730  1.00  0.00           H
ATOM   3734  C   LEU A 251     110.060  88.180 134.260  1.00  0.00           C
ATOM   3735  O   LEU A 251     110.390  89.250 133.860  1.00  0.00           O
ATOM   3736  N   CYS A 252     110.420  87.050 133.600  1.00  0.00           N
ATOM   3737  HN  CYS A 252     110.110  86.180 133.980  1.00  0.00           H
ATOM   3738  CA  CYS A 252     111.240  86.950 132.420  1.00  0.00           C
ATOM   3739  HA  CYS A 252     112.170  87.490 132.520  1.00  0.00           H
ATOM   3740  CB  CYS A 252     111.600  85.430 132.100  1.00  0.00           C
ATOM   3741  HB1 CYS A 252     112.020  85.270 131.080  1.00  0.00           H
ATOM   3742  HB2 CYS A 252     110.700  84.790 132.210  1.00  0.00           H
ATOM   3743  SG  CYS A 252     112.960  84.950 133.180  1.00  0.00           S
ATOM   3744  C   CYS A 252     110.560  87.540 131.300  1.00  0.00           C
ATOM   3745  O   CYS A 252     111.230  87.870 130.320  1.00  0.00           O
ATOM   3746  N   ASP A 253     109.170  87.720 131.310  1.00  0.00           N
ATOM   3747  HN  ASP A 253     108.660  87.320 132.060  1.00  0.00           H
ATOM   3748  CA  ASP A 253     108.430  88.230 130.200  1.00  0.00           C
ATOM   3749  HA  ASP A 253     108.770  87.930 129.220  1.00  0.00           H
ATOM   3750  CB  ASP A 253     106.960  87.630 130.210  1.00  0.00           C
ATOM   3751  HB1 ASP A 253     106.440  88.030 131.110  1.00  0.00           H
ATOM   3752  HB2 ASP A 253     106.390  87.870 129.280  1.00  0.00           H
ATOM   3753  CG  ASP A 253     106.970  86.140 130.240  1.00  0.00           C
ATOM   3754  OD1 ASP A 253     107.850  85.490 129.560  1.00  0.00           O
ATOM   3755  OD2 ASP A 253     106.040  85.480 130.760  1.00  0.00           O
ATOM   3756  C   ASP A 253     108.480  89.780 130.240  1.00  0.00           C
ATOM   3757  O   ASP A 253     108.260  90.420 129.240  1.00  0.00           O
ATOM   3758  N   ASN A 254     108.780  90.320 131.430  1.00  0.00           N
ATOM   3759  HN  ASN A 254     109.010  89.780 132.230  1.00  0.00           H
ATOM   3760  CA  ASN A 254     108.790  91.760 131.610  1.00  0.00           C
ATOM   3761  HA  ASN A 254     107.860  92.100 131.160  1.00  0.00           H
ATOM   3762  CB  ASN A 254     108.730  92.080 133.130  1.00  0.00           C
ATOM   3763  HB1 ASN A 254     107.800  91.650 133.560  1.00  0.00           H
ATOM   3764  HB2 ASN A 254     109.610  91.700 133.680  1.00  0.00           H
ATOM   3765  CG  ASN A 254     108.740  93.600 133.340  1.00  0.00           C
ATOM   3766  OD1 ASN A 254     109.820  94.310 133.310  1.00  0.00           O
ATOM   3767  ND2 ASN A 254     107.550  94.030 133.810  1.00  0.00           N
ATOM   3768 HD21 ASN A 254     106.880  93.350 134.100  1.00  0.00           H
ATOM   3769 HD22 ASN A 254     107.400  95.020 133.850  1.00  0.00           H
ATOM   3770  C   ASN A 254     109.880  92.450 130.770  1.00  0.00           C
ATOM   3771  O   ASN A 254     110.980  91.940 130.730  1.00  0.00           O
ATOM   3772  N   THR A 255     109.480  93.580 130.050  1.00  0.00           N
ATOM   3773  HN  THR A 255     108.590  94.020 130.100  1.00  0.00           H
ATOM   3774  CA  THR A 255     110.390  94.150 129.110  1.00  0.00           C
ATOM   3775  HA  THR A 255     110.540  93.420 128.330  1.00  0.00           H
ATOM   3776  CB  THR A 255     109.820  95.590 128.680  1.00  0.00           C
ATOM   3777  HB  THR A 255     109.960  96.300 129.530  1.00  0.00           H
ATOM   3778  OG1 THR A 255     108.410  95.510 128.460  1.00  0.00           O
ATOM   3779  HG1 THR A 255     108.390  94.770 127.850  1.00  0.00           H
ATOM   3780  CG2 THR A 255     110.550  96.020 127.420  1.00  0.00           C
ATOM   3781 HG21 THR A 255     110.520  95.170 126.710  1.00  0.00           H
ATOM   3782 HG22 THR A 255     110.040  96.860 126.900  1.00  0.00           H
ATOM   3783 HG23 THR A 255     111.590  96.390 127.600  1.00  0.00           H
ATOM   3784  C   THR A 255     111.760  94.480 129.630  1.00  0.00           C
ATOM   3785  O   THR A 255     112.750  94.280 129.000  1.00  0.00           O
ATOM   3786  N   GLU A 256     111.850  95.030 130.880  1.00  0.00           N
ATOM   3787  HN  GLU A 256     110.980  95.180 131.350  1.00  0.00           H
ATOM   3788  CA  GLU A 256     113.160  95.420 131.540  1.00  0.00           C
ATOM   3789  HA  GLU A 256     113.760  95.930 130.800  1.00  0.00           H
ATOM   3790  CB  GLU A 256     112.960  96.290 132.830  1.00  0.00           C
ATOM   3791  HB1 GLU A 256     112.290  95.780 133.550  1.00  0.00           H
ATOM   3792  HB2 GLU A 256     113.990  96.230 133.250  1.00  0.00           H
ATOM   3793  CG  GLU A 256     112.560  97.790 132.750  1.00  0.00           C
ATOM   3794  HG1 GLU A 256     113.200  98.490 133.320  1.00  0.00           H
ATOM   3795  HG2 GLU A 256     111.510  97.760 133.120  1.00  0.00           H
ATOM   3796  CD  GLU A 256     112.660  98.390 131.290  1.00  0.00           C
ATOM   3797  OE1 GLU A 256     113.750  98.480 130.650  1.00  0.00           O
ATOM   3798  OE2 GLU A 256     111.550  98.800 130.840  1.00  0.00           O
ATOM   3799  C   GLU A 256     114.050  94.190 131.760  1.00  0.00           C
ATOM   3800  O   GLU A 256     115.230  94.270 131.380  1.00  0.00           O
ATOM   3801  N   VAL A 257     113.470  93.080 132.260  1.00  0.00           N
ATOM   3802  HN  VAL A 257     112.520  93.060 132.550  1.00  0.00           H
ATOM   3803  CA  VAL A 257     114.270  91.900 132.500  1.00  0.00           C
ATOM   3804  HA  VAL A 257     115.210  92.230 132.900  1.00  0.00           H
ATOM   3805  CB  VAL A 257     113.520  90.910 133.520  1.00  0.00           C
ATOM   3806  HB  VAL A 257     112.440  90.980 133.280  1.00  0.00           H
ATOM   3807  CG1 VAL A 257     114.090  89.460 133.420  1.00  0.00           C
ATOM   3808 HG11 VAL A 257     113.780  88.920 132.500  1.00  0.00           H
ATOM   3809 HG12 VAL A 257     115.180  89.500 133.630  1.00  0.00           H
ATOM   3810 HG13 VAL A 257     113.620  88.830 134.210  1.00  0.00           H
ATOM   3811  CG2 VAL A 257     113.550  91.330 135.010  1.00  0.00           C
ATOM   3812 HG21 VAL A 257     114.580  91.420 135.420  1.00  0.00           H
ATOM   3813 HG22 VAL A 257     113.100  92.330 135.120  1.00  0.00           H
ATOM   3814 HG23 VAL A 257     112.950  90.670 135.680  1.00  0.00           H
ATOM   3815  C   VAL A 257     114.730  91.210 131.260  1.00  0.00           C
ATOM   3816  O   VAL A 257     115.880  90.750 131.240  1.00  0.00           O
ATOM   3817  N   ILE A 258     113.940  91.150 130.200  1.00  0.00           N
ATOM   3818  HN  ILE A 258     112.980  91.400 130.190  1.00  0.00           H
ATOM   3819  CA  ILE A 258     114.450  90.530 128.930  1.00  0.00           C
ATOM   3820  HA  ILE A 258     115.100  89.740 129.290  1.00  0.00           H
ATOM   3821  CB  ILE A 258     113.360  89.960 128.060  1.00  0.00           C
ATOM   3822  HB  ILE A 258     112.670  89.410 128.730  1.00  0.00           H
ATOM   3823  CG2 ILE A 258     112.370  91.050 127.590  1.00  0.00           C
ATOM   3824 HG21 ILE A 258     111.780  91.570 128.370  1.00  0.00           H
ATOM   3825 HG22 ILE A 258     112.840  91.760 126.880  1.00  0.00           H
ATOM   3826 HG23 ILE A 258     111.570  90.490 127.050  1.00  0.00           H
ATOM   3827  CG1 ILE A 258     113.770  89.030 126.920  1.00  0.00           C
ATOM   3828 HG11 ILE A 258     114.430  89.490 126.150  1.00  0.00           H
ATOM   3829 HG12 ILE A 258     112.840  88.850 126.340  1.00  0.00           H
ATOM   3830  CD  ILE A 258     114.380  87.770 127.530  1.00  0.00           C
ATOM   3831  HD1 ILE A 258     114.540  87.090 126.670  1.00  0.00           H
ATOM   3832  HD2 ILE A 258     115.450  87.910 127.790  1.00  0.00           H
ATOM   3833  HD3 ILE A 258     113.800  87.300 128.350  1.00  0.00           H
ATOM   3834  C   ILE A 258     115.300  91.500 128.220  1.00  0.00           C
ATOM   3835  O   ILE A 258     116.270  91.140 127.520  1.00  0.00           O
ATOM   3836  N   ALA A 259     115.130  92.820 128.380  1.00  0.00           N
ATOM   3837  HN  ALA A 259     114.330  93.140 128.890  1.00  0.00           H
ATOM   3838  CA  ALA A 259     116.140  93.670 127.900  1.00  0.00           C
ATOM   3839  HA  ALA A 259     116.220  93.440 126.850  1.00  0.00           H
ATOM   3840  CB  ALA A 259     115.730  95.100 128.130  1.00  0.00           C
ATOM   3841  HB1 ALA A 259     116.440  95.830 127.700  1.00  0.00           H
ATOM   3842  HB2 ALA A 259     114.720  95.240 127.690  1.00  0.00           H
ATOM   3843  HB3 ALA A 259     115.570  95.320 129.210  1.00  0.00           H
ATOM   3844  C   ALA A 259     117.530  93.630 128.520  1.00  0.00           C
ATOM   3845  O   ALA A 259     118.530  93.680 127.830  1.00  0.00           O
ATOM   3846  N   SER A 260     117.590  93.460 129.870  1.00  0.00           N
ATOM   3847  HN  SER A 260     116.690  93.520 130.290  1.00  0.00           H
ATOM   3848  CA  SER A 260     118.840  93.110 130.530  1.00  0.00           C
ATOM   3849  HA  SER A 260     119.620  93.810 130.250  1.00  0.00           H
ATOM   3850  CB  SER A 260     118.650  92.900 132.070  1.00  0.00           C
ATOM   3851  HB1 SER A 260     119.590  92.660 132.610  1.00  0.00           H
ATOM   3852  HB2 SER A 260     117.900  92.100 132.230  1.00  0.00           H
ATOM   3853  OG  SER A 260     118.070  94.070 132.670  1.00  0.00           O
ATOM   3854  HG1 SER A 260     118.060  93.880 133.610  1.00  0.00           H
ATOM   3855  C   SER A 260     119.400  91.840 130.100  1.00  0.00           C
ATOM   3856  O   SER A 260     120.600  91.800 129.800  1.00  0.00           O
ATOM   3857  N   TYR A 261     118.560  90.760 129.970  1.00  0.00           N
ATOM   3858  HN  TYR A 261     117.620  90.840 130.310  1.00  0.00           H
ATOM   3859  CA  TYR A 261     119.000  89.520 129.310  1.00  0.00           C
ATOM   3860  HA  TYR A 261     119.940  89.310 129.800  1.00  0.00           H
ATOM   3861  CB  TYR A 261     118.160  88.230 129.470  1.00  0.00           C
ATOM   3862  HB1 TYR A 261     117.100  88.580 129.430  1.00  0.00           H
ATOM   3863  HB2 TYR A 261     118.280  87.530 128.610  1.00  0.00           H
ATOM   3864  CG  TYR A 261     118.470  87.550 130.750  1.00  0.00           C
ATOM   3865  CD1 TYR A 261     118.110  88.170 131.970  1.00  0.00           C
ATOM   3866  HD1 TYR A 261     117.570  89.110 131.940  1.00  0.00           H
ATOM   3867  CE1 TYR A 261     118.250  87.550 133.200  1.00  0.00           C
ATOM   3868  HE1 TYR A 261     117.910  88.090 134.070  1.00  0.00           H
ATOM   3869  CZ  TYR A 261     118.880  86.330 133.220  1.00  0.00           C
ATOM   3870  OH  TYR A 261     119.160  85.710 134.480  1.00  0.00           O
ATOM   3871  HH  TYR A 261     119.600  84.900 134.210  1.00  0.00           H
ATOM   3872  CD2 TYR A 261     118.920  86.240 130.810  1.00  0.00           C
ATOM   3873  HD2 TYR A 261     119.190  85.720 129.900  1.00  0.00           H
ATOM   3874  CE2 TYR A 261     119.220  85.670 132.050  1.00  0.00           C
ATOM   3875  HE2 TYR A 261     119.620  84.660 132.090  1.00  0.00           H
ATOM   3876  C   TYR A 261     119.560  89.630 127.840  1.00  0.00           C
ATOM   3877  O   TYR A 261     120.520  88.990 127.550  1.00  0.00           O
ATOM   3878  N   ASN A 262     118.940  90.540 127.010  1.00  0.00           N
ATOM   3879  HN  ASN A 262     118.080  90.990 127.260  1.00  0.00           H
ATOM   3880  CA  ASN A 262     119.470  90.890 125.690  1.00  0.00           C
ATOM   3881  HA  ASN A 262     119.680  89.980 125.160  1.00  0.00           H
ATOM   3882  CB  ASN A 262     118.490  91.860 125.000  1.00  0.00           C
ATOM   3883  HB1 ASN A 262     118.200  92.730 125.630  1.00  0.00           H
ATOM   3884  HB2 ASN A 262     118.890  92.190 124.020  1.00  0.00           H
ATOM   3885  CG  ASN A 262     117.360  91.070 124.510  1.00  0.00           C
ATOM   3886  OD1 ASN A 262     117.450  89.870 124.220  1.00  0.00           O
ATOM   3887  ND2 ASN A 262     116.180  91.730 124.610  1.00  0.00           N
ATOM   3888 HD21 ASN A 262     116.160  92.700 124.860  1.00  0.00           H
ATOM   3889 HD22 ASN A 262     115.370  91.130 124.570  1.00  0.00           H
ATOM   3890  C   ASN A 262     120.840  91.590 125.680  1.00  0.00           C
ATOM   3891  O   ASN A 262     121.720  91.220 124.910  1.00  0.00           O
ATOM   3892  N   GLN A 263     121.060  92.580 126.570  1.00  0.00           N
ATOM   3893  HN  GLN A 263     120.330  92.860 127.190  1.00  0.00           H
ATOM   3894  CA  GLN A 263     122.240  93.410 126.620  1.00  0.00           C
ATOM   3895  HA  GLN A 263     122.460  93.860 125.660  1.00  0.00           H
ATOM   3896  CB  GLN A 263     121.890  94.570 127.580  1.00  0.00           C
ATOM   3897  HB1 GLN A 263     120.860  94.960 127.420  1.00  0.00           H
ATOM   3898  HB2 GLN A 263     121.770  94.110 128.580  1.00  0.00           H
ATOM   3899  CG  GLN A 263     122.880  95.670 127.690  1.00  0.00           C
ATOM   3900  HG1 GLN A 263     123.850  95.380 128.150  1.00  0.00           H
ATOM   3901  HG2 GLN A 263     122.540  96.500 128.350  1.00  0.00           H
ATOM   3902  CD  GLN A 263     123.120  96.250 126.310  1.00  0.00           C
ATOM   3903  OE1 GLN A 263     122.210  96.370 125.460  1.00  0.00           O
ATOM   3904  NE2 GLN A 263     124.340  96.470 125.850  1.00  0.00           N
ATOM   3905 HE21 GLN A 263     125.190  96.280 126.340  1.00  0.00           H
ATOM   3906 HE22 GLN A 263     124.410  96.830 124.920  1.00  0.00           H
ATOM   3907  C   GLN A 263     123.470  92.630 127.090  1.00  0.00           C
ATOM   3908  O   GLN A 263     124.500  92.810 126.440  1.00  0.00           O
ATOM   3909  N   LEU A 264     123.350  91.770 128.030  1.00  0.00           N
ATOM   3910  HN  LEU A 264     122.490  91.650 128.510  1.00  0.00           H
ATOM   3911  CA  LEU A 264     124.470  91.080 128.670  1.00  0.00           C
ATOM   3912  HA  LEU A 264     125.390  91.640 128.500  1.00  0.00           H
ATOM   3913  CB  LEU A 264     124.120  91.030 130.150  1.00  0.00           C
ATOM   3914  HB1 LEU A 264     123.120  90.560 130.260  1.00  0.00           H
ATOM   3915  HB2 LEU A 264     124.880  90.350 130.580  1.00  0.00           H
ATOM   3916  CG  LEU A 264     124.150  92.340 131.000  1.00  0.00           C
ATOM   3917  HG  LEU A 264     123.540  93.150 130.550  1.00  0.00           H
ATOM   3918  CD1 LEU A 264     123.680  91.940 132.450  1.00  0.00           C
ATOM   3919 HD11 LEU A 264     123.620  92.870 133.060  1.00  0.00           H
ATOM   3920 HD12 LEU A 264     122.720  91.380 132.480  1.00  0.00           H
ATOM   3921 HD13 LEU A 264     124.510  91.330 132.870  1.00  0.00           H
ATOM   3922  CD2 LEU A 264     125.640  92.770 131.090  1.00  0.00           C
ATOM   3923 HD21 LEU A 264     126.050  93.160 130.140  1.00  0.00           H
ATOM   3924 HD22 LEU A 264     125.670  93.550 131.880  1.00  0.00           H
ATOM   3925 HD23 LEU A 264     126.220  91.930 131.530  1.00  0.00           H
ATOM   3926  C   LEU A 264     124.760  89.680 128.140  1.00  0.00           C
ATOM   3927  O   LEU A 264     123.900  88.770 128.230  1.00  0.00           O
ATOM   3928  N   SER A 265     126.000  89.460 127.690  1.00  0.00           N
ATOM   3929  HN  SER A 265     126.660  90.210 127.610  1.00  0.00           H
ATOM   3930  CA  SER A 265     126.360  88.050 127.340  1.00  0.00           C
ATOM   3931  HA  SER A 265     125.630  87.590 126.690  1.00  0.00           H
ATOM   3932  CB  SER A 265     127.660  88.030 126.510  1.00  0.00           C
ATOM   3933  HB1 SER A 265     128.530  88.080 127.190  1.00  0.00           H
ATOM   3934  HB2 SER A 265     127.630  88.830 125.730  1.00  0.00           H
ATOM   3935  OG  SER A 265     127.880  86.780 125.870  1.00  0.00           O
ATOM   3936  HG1 SER A 265     127.090  86.600 125.370  1.00  0.00           H
ATOM   3937  C   SER A 265     126.520  87.290 128.610  1.00  0.00           C
ATOM   3938  O   SER A 265     126.330  86.070 128.560  1.00  0.00           O
ATOM   3939  N   SER A 266     126.920  87.900 129.720  1.00  0.00           N
ATOM   3940  HN  SER A 266     127.040  88.890 129.770  1.00  0.00           H
ATOM   3941  CA  SER A 266     127.240  87.110 130.880  1.00  0.00           C
ATOM   3942  HA  SER A 266     128.170  86.590 130.720  1.00  0.00           H
ATOM   3943  CB  SER A 266     127.660  88.000 132.060  1.00  0.00           C
ATOM   3944  HB1 SER A 266     128.720  88.270 131.830  1.00  0.00           H
ATOM   3945  HB2 SER A 266     127.640  87.340 132.950  1.00  0.00           H
ATOM   3946  OG  SER A 266     126.820  89.160 132.000  1.00  0.00           O
ATOM   3947  HG1 SER A 266     127.400  89.840 132.340  1.00  0.00           H
ATOM   3948  C   SER A 266     126.150  86.250 131.350  1.00  0.00           C
ATOM   3949  O   SER A 266     126.450  85.080 131.600  1.00  0.00           O
ATOM   3950  N   PHE A 267     124.790  86.630 131.350  1.00  0.00           N
ATOM   3951  HN  PHE A 267     124.450  87.530 131.120  1.00  0.00           H
ATOM   3952  CA  PHE A 267     123.770  85.720 131.810  1.00  0.00           C
ATOM   3953  HA  PHE A 267     124.090  85.170 132.690  1.00  0.00           H
ATOM   3954  CB  PHE A 267     122.460  86.520 132.230  1.00  0.00           C
ATOM   3955  HB1 PHE A 267     122.090  87.020 131.310  1.00  0.00           H
ATOM   3956  HB2 PHE A 267     121.650  85.860 132.630  1.00  0.00           H
ATOM   3957  CG  PHE A 267     122.570  87.580 133.240  1.00  0.00           C
ATOM   3958  CD1 PHE A 267     123.470  87.460 134.280  1.00  0.00           C
ATOM   3959  HD1 PHE A 267     124.300  86.770 134.210  1.00  0.00           H
ATOM   3960  CE1 PHE A 267     123.550  88.470 135.250  1.00  0.00           C
ATOM   3961  HE1 PHE A 267     124.280  88.490 136.050  1.00  0.00           H
ATOM   3962  CZ  PHE A 267     122.740  89.630 135.190  1.00  0.00           C
ATOM   3963  HZ  PHE A 267     122.800  90.460 135.870  1.00  0.00           H
ATOM   3964  CD2 PHE A 267     121.740  88.680 133.150  1.00  0.00           C
ATOM   3965  HD2 PHE A 267     121.060  88.780 132.320  1.00  0.00           H
ATOM   3966  CE2 PHE A 267     121.860  89.680 134.080  1.00  0.00           C
ATOM   3967  HE2 PHE A 267     121.300  90.600 133.980  1.00  0.00           H
ATOM   3968  C   PHE A 267     123.380  84.600 130.830  1.00  0.00           C
ATOM   3969  O   PHE A 267     122.470  83.850 131.090  1.00  0.00           O
ATOM   3970  N   ARG A 268     124.070  84.510 129.680  1.00  0.00           N
ATOM   3971  HN  ARG A 268     124.790  85.180 129.520  1.00  0.00           H
ATOM   3972  CA  ARG A 268     123.950  83.400 128.620  1.00  0.00           C
ATOM   3973  HA  ARG A 268     123.120  82.750 128.880  1.00  0.00           H
ATOM   3974  CB  ARG A 268     123.780  83.920 127.170  1.00  0.00           C
ATOM   3975  HB1 ARG A 268     124.710  84.440 126.830  1.00  0.00           H
ATOM   3976  HB2 ARG A 268     123.660  83.040 126.500  1.00  0.00           H
ATOM   3977  CG  ARG A 268     122.570  84.790 126.880  1.00  0.00           C
ATOM   3978  HG1 ARG A 268     121.790  84.610 127.640  1.00  0.00           H
ATOM   3979  HG2 ARG A 268     122.190  84.590 125.860  1.00  0.00           H
ATOM   3980  CD  ARG A 268     123.010  86.300 126.880  1.00  0.00           C
ATOM   3981  HD1 ARG A 268     123.740  86.450 127.700  1.00  0.00           H
ATOM   3982  HD2 ARG A 268     122.100  86.890 127.150  1.00  0.00           H
ATOM   3983  NE  ARG A 268     123.610  86.640 125.540  1.00  0.00           N
ATOM   3984  HE  ARG A 268     124.110  85.900 125.080  1.00  0.00           H
ATOM   3985  CZ  ARG A 268     123.400  87.850 124.920  1.00  0.00           C
ATOM   3986  NH1 ARG A 268     122.790  88.750 125.530  1.00  0.00           N
ATOM   3987 HH11 ARG A 268     122.370  89.380 124.870  1.00  0.00           H
ATOM   3988 HH12 ARG A 268     122.580  88.780 126.510  1.00  0.00           H
ATOM   3989  NH2 ARG A 268     123.920  88.060 123.690  1.00  0.00           N
ATOM   3990 HH21 ARG A 268     123.720  88.980 123.340  1.00  0.00           H
ATOM   3991 HH22 ARG A 268     124.030  87.280 123.080  1.00  0.00           H
ATOM   3992  C   ARG A 268     125.170  82.450 128.740  1.00  0.00           C
ATOM   3993  O   ARG A 268     125.600  81.840 127.760  1.00  0.00           O
ATOM   3994  N   GLN A 269     125.860  82.510 129.890  1.00  0.00           N
ATOM   3995  HN  GLN A 269     125.540  83.160 130.570  1.00  0.00           H
ATOM   3996  CA  GLN A 269     126.960  81.670 130.180  1.00  0.00           C
ATOM   3997  HA  GLN A 269     127.780  81.980 129.540  1.00  0.00           H
ATOM   3998  CB  GLN A 269     127.470  81.870 131.620  1.00  0.00           C
ATOM   3999  HB1 GLN A 269     128.280  81.140 131.830  1.00  0.00           H
ATOM   4000  HB2 GLN A 269     127.830  82.920 131.640  1.00  0.00           H
ATOM   4001  CG  GLN A 269     126.340  81.740 132.680  1.00  0.00           C
ATOM   4002  HG1 GLN A 269     125.650  81.020 132.200  1.00  0.00           H
ATOM   4003  HG2 GLN A 269     125.810  82.720 132.660  1.00  0.00           H
ATOM   4004  CD  GLN A 269     126.650  81.210 134.040  1.00  0.00           C
ATOM   4005  OE1 GLN A 269     125.920  80.360 134.570  1.00  0.00           O
ATOM   4006  NE2 GLN A 269     127.750  81.620 134.600  1.00  0.00           N
ATOM   4007 HE21 GLN A 269     128.540  81.960 134.100  1.00  0.00           H
ATOM   4008 HE22 GLN A 269     127.750  81.530 135.600  1.00  0.00           H
ATOM   4009  C   GLN A 269     126.750  80.150 129.930  1.00  0.00           C
ATOM   4010  O   GLN A 269     125.620  79.740 129.960  1.00  0.00           O
ATOM   4011  N   PRO A 270     127.740  79.340 129.690  1.00  0.00           N
ATOM   4012  CD  PRO A 270     129.130  79.760 129.430  1.00  0.00           C
ATOM   4013  HD1 PRO A 270     129.670  80.170 130.310  1.00  0.00           H
ATOM   4014  HD2 PRO A 270     129.110  80.500 128.600  1.00  0.00           H
ATOM   4015  CA  PRO A 270     127.580  77.850 129.660  1.00  0.00           C
ATOM   4016  HA  PRO A 270     126.980  77.670 128.780  1.00  0.00           H
ATOM   4017  CB  PRO A 270     129.030  77.410 129.720  1.00  0.00           C
ATOM   4018  HB1 PRO A 270     129.510  77.490 130.720  1.00  0.00           H
ATOM   4019  HB2 PRO A 270     129.180  76.390 129.290  1.00  0.00           H
ATOM   4020  CG  PRO A 270     129.840  78.480 128.920  1.00  0.00           C
ATOM   4021  HG1 PRO A 270     129.470  78.440 127.870  1.00  0.00           H
ATOM   4022  HG2 PRO A 270     130.940  78.440 129.040  1.00  0.00           H
ATOM   4023  C   PRO A 270     126.770  77.280 130.830  1.00  0.00           C
ATOM   4024  O   PRO A 270     127.070  77.670 131.990  1.00  0.00           O
ATOM   4025  N   LYS A 271     125.660  76.590 130.610  1.00  0.00           N
ATOM   4026  HN  LYS A 271     125.320  76.410 129.690  1.00  0.00           H
ATOM   4027  CA  LYS A 271     124.870  75.980 131.620  1.00  0.00           C
ATOM   4028  HA  LYS A 271     125.440  76.010 132.530  1.00  0.00           H
ATOM   4029  CB  LYS A 271     123.470  76.710 131.810  1.00  0.00           C
ATOM   4030  HB1 LYS A 271     122.920  76.950 130.880  1.00  0.00           H
ATOM   4031  HB2 LYS A 271     122.880  76.030 132.460  1.00  0.00           H
ATOM   4032  CG  LYS A 271     123.630  78.150 132.490  1.00  0.00           C
ATOM   4033  HG1 LYS A 271     124.480  78.680 132.000  1.00  0.00           H
ATOM   4034  HG2 LYS A 271     123.890  77.970 133.550  1.00  0.00           H
ATOM   4035  CD  LYS A 271     122.350  79.010 132.460  1.00  0.00           C
ATOM   4036  HD1 LYS A 271     121.680  78.720 133.300  1.00  0.00           H
ATOM   4037  HD2 LYS A 271     121.910  78.830 131.460  1.00  0.00           H
ATOM   4038  CE  LYS A 271     122.680  80.510 132.610  1.00  0.00           C
ATOM   4039  HE1 LYS A 271     123.520  80.690 131.910  1.00  0.00           H
ATOM   4040  HE2 LYS A 271     123.100  80.640 133.630  1.00  0.00           H
ATOM   4041  NZ  LYS A 271     121.620  81.550 132.360  1.00  0.00           N
ATOM   4042  HZ1 LYS A 271     122.180  82.390 132.090  1.00  0.00           H
ATOM   4043  HZ2 LYS A 271     121.040  81.170 131.580  1.00  0.00           H
ATOM   4044  HZ3 LYS A 271     121.110  81.620 133.260  1.00  0.00           H
ATOM   4045  C   LYS A 271     124.590  74.560 131.160  1.00  0.00           C
ATOM   4046  O   LYS A 271     124.350  74.220 129.980  1.00  0.00           O
ATOM   4047  N   VAL A 272     124.770  73.630 132.090  1.00  0.00           N
ATOM   4048  HN  VAL A 272     125.140  73.880 132.980  1.00  0.00           H
ATOM   4049  CA  VAL A 272     124.660  72.220 131.880  1.00  0.00           C
ATOM   4050  HA  VAL A 272     124.550  72.080 130.810  1.00  0.00           H
ATOM   4051  CB  VAL A 272     125.780  71.400 132.460  1.00  0.00           C
ATOM   4052  HB  VAL A 272     125.930  71.630 133.530  1.00  0.00           H
ATOM   4053  CG1 VAL A 272     125.560  69.930 132.090  1.00  0.00           C
ATOM   4054 HG11 VAL A 272     124.620  69.520 132.510  1.00  0.00           H
ATOM   4055 HG12 VAL A 272     125.520  69.870 130.980  1.00  0.00           H
ATOM   4056 HG13 VAL A 272     126.390  69.240 132.360  1.00  0.00           H
ATOM   4057  CG2 VAL A 272     127.050  71.860 131.800  1.00  0.00           C
ATOM   4058 HG21 VAL A 272     126.900  71.820 130.700  1.00  0.00           H
ATOM   4059 HG22 VAL A 272     127.460  72.850 132.090  1.00  0.00           H
ATOM   4060 HG23 VAL A 272     127.930  71.240 132.080  1.00  0.00           H
ATOM   4061  C   VAL A 272     123.270  71.790 132.400  1.00  0.00           C
ATOM   4062  O   VAL A 272     122.920  71.810 133.600  1.00  0.00           O
ATOM   4063  N   VAL A 273     122.390  71.340 131.500  1.00  0.00           N
ATOM   4064  HN  VAL A 273     122.730  71.450 130.560  1.00  0.00           H
ATOM   4065  CA  VAL A 273     120.970  71.040 131.770  1.00  0.00           C
ATOM   4066  HA  VAL A 273     120.840  71.360 132.790  1.00  0.00           H
ATOM   4067  CB  VAL A 273     120.000  71.880 130.900  1.00  0.00           C
ATOM   4068  HB  VAL A 273     120.070  71.570 129.840  1.00  0.00           H
ATOM   4069  CG1 VAL A 273     118.550  71.640 131.410  1.00  0.00           C
ATOM   4070 HG11 VAL A 273     118.400  70.560 131.600  1.00  0.00           H
ATOM   4071 HG12 VAL A 273     118.600  72.130 132.400  1.00  0.00           H
ATOM   4072 HG13 VAL A 273     117.870  72.070 130.640  1.00  0.00           H
ATOM   4073  CG2 VAL A 273     120.390  73.350 130.910  1.00  0.00           C
ATOM   4074 HG21 VAL A 273     119.720  73.940 130.260  1.00  0.00           H
ATOM   4075 HG22 VAL A 273     120.410  73.730 131.960  1.00  0.00           H
ATOM   4076 HG23 VAL A 273     121.420  73.500 130.500  1.00  0.00           H
ATOM   4077  C   VAL A 273     120.750  69.520 131.740  1.00  0.00           C
ATOM   4078  O   VAL A 273     120.850  68.790 130.760  1.00  0.00           O
ATOM   4079  N   ARG A 274     120.500  69.010 132.920  1.00  0.00           N
ATOM   4080  HN  ARG A 274     120.520  69.660 133.680  1.00  0.00           H
ATOM   4081  CA  ARG A 274     120.080  67.650 133.250  1.00  0.00           C
ATOM   4082  HA  ARG A 274     120.810  67.080 132.690  1.00  0.00           H
ATOM   4083  CB  ARG A 274     120.160  67.440 134.700  1.00  0.00           C
ATOM   4084  HB1 ARG A 274     119.630  68.290 135.180  1.00  0.00           H
ATOM   4085  HB2 ARG A 274     119.640  66.470 134.890  1.00  0.00           H
ATOM   4086  CG  ARG A 274     121.620  67.270 135.320  1.00  0.00           C
ATOM   4087  HG1 ARG A 274     122.190  68.190 135.120  1.00  0.00           H
ATOM   4088  HG2 ARG A 274     122.220  66.480 134.830  1.00  0.00           H
ATOM   4089  CD  ARG A 274     121.620  66.900 136.790  1.00  0.00           C
ATOM   4090  HD1 ARG A 274     122.650  66.600 137.060  1.00  0.00           H
ATOM   4091  HD2 ARG A 274     120.850  66.110 136.950  1.00  0.00           H
ATOM   4092  NE  ARG A 274     121.290  68.020 137.620  1.00  0.00           N
ATOM   4093  HE  ARG A 274     120.790  68.760 137.170  1.00  0.00           H
ATOM   4094  CZ  ARG A 274     121.210  67.980 138.890  1.00  0.00           C
ATOM   4095  NH1 ARG A 274     121.440  66.880 139.610  1.00  0.00           N
ATOM   4096 HH11 ARG A 274     121.340  67.000 140.600  1.00  0.00           H
ATOM   4097 HH12 ARG A 274     121.670  66.040 139.120  1.00  0.00           H
ATOM   4098  NH2 ARG A 274     120.580  68.950 139.480  1.00  0.00           N
ATOM   4099 HH21 ARG A 274     120.450  68.770 140.450  1.00  0.00           H
ATOM   4100 HH22 ARG A 274     120.300  69.810 139.060  1.00  0.00           H
ATOM   4101  C   ARG A 274     118.740  67.170 132.730  1.00  0.00           C
ATOM   4102  O   ARG A 274     117.680  67.840 132.920  1.00  0.00           O
ATOM   4103  N   TYR A 275     118.760  65.940 132.110  1.00  0.00           N
ATOM   4104  HN  TYR A 275     119.590  65.460 131.850  1.00  0.00           H
ATOM   4105  CA  TYR A 275     117.540  65.410 131.520  1.00  0.00           C
ATOM   4106  HA  TYR A 275     116.690  65.810 132.060  1.00  0.00           H
ATOM   4107  CB  TYR A 275     117.170  65.820 130.030  1.00  0.00           C
ATOM   4108  HB1 TYR A 275     116.070  65.840 129.900  1.00  0.00           H
ATOM   4109  HB2 TYR A 275     117.500  66.880 129.960  1.00  0.00           H
ATOM   4110  CG  TYR A 275     117.930  65.030 129.010  1.00  0.00           C
ATOM   4111  CD1 TYR A 275     119.180  65.450 128.520  1.00  0.00           C
ATOM   4112  HD1 TYR A 275     119.700  66.260 129.020  1.00  0.00           H
ATOM   4113  CE1 TYR A 275     119.650  64.870 127.330  1.00  0.00           C
ATOM   4114  HE1 TYR A 275     120.590  65.170 126.900  1.00  0.00           H
ATOM   4115  CZ  TYR A 275     119.010  63.790 126.770  1.00  0.00           C
ATOM   4116  OH  TYR A 275     119.650  62.940 125.760  1.00  0.00           O
ATOM   4117  HH  TYR A 275     120.430  63.390 125.420  1.00  0.00           H
ATOM   4118  CD2 TYR A 275     117.260  64.010 128.360  1.00  0.00           C
ATOM   4119  HD2 TYR A 275     116.290  63.680 128.730  1.00  0.00           H
ATOM   4120  CE2 TYR A 275     117.800  63.370 127.260  1.00  0.00           C
ATOM   4121  HE2 TYR A 275     117.380  62.440 126.920  1.00  0.00           H
ATOM   4122  C   TYR A 275     117.470  63.870 131.710  1.00  0.00           C
ATOM   4123  O   TYR A 275     118.480  63.140 131.920  1.00  0.00           O
ATOM   4124  N   ARG A 276     116.210  63.250 131.670  1.00  0.00           N
ATOM   4125  HN  ARG A 276     115.400  63.820 131.500  1.00  0.00           H
ATOM   4126  CA  ARG A 276     116.070  61.860 132.070  1.00  0.00           C
ATOM   4127  HA  ARG A 276     117.040  61.390 132.110  1.00  0.00           H
ATOM   4128  CB  ARG A 276     115.640  61.750 133.540  1.00  0.00           C
ATOM   4129  HB1 ARG A 276     116.470  62.260 134.080  1.00  0.00           H
ATOM   4130  HB2 ARG A 276     114.730  62.370 133.690  1.00  0.00           H
ATOM   4131  CG  ARG A 276     115.320  60.320 134.070  1.00  0.00           C
ATOM   4132  HG1 ARG A 276     115.970  59.630 133.500  1.00  0.00           H
ATOM   4133  HG2 ARG A 276     114.270  59.950 134.010  1.00  0.00           H
ATOM   4134  CD  ARG A 276     115.740  60.280 135.540  1.00  0.00           C
ATOM   4135  HD1 ARG A 276     116.790  60.600 135.720  1.00  0.00           H
ATOM   4136  HD2 ARG A 276     115.660  59.230 135.910  1.00  0.00           H
ATOM   4137  NE  ARG A 276     114.830  61.250 136.320  1.00  0.00           N
ATOM   4138  HE  ARG A 276     114.220  61.900 135.860  1.00  0.00           H
ATOM   4139  CZ  ARG A 276     115.000  61.550 137.630  1.00  0.00           C
ATOM   4140  NH1 ARG A 276     115.760  60.730 138.360  1.00  0.00           N
ATOM   4141 HH11 ARG A 276     115.970  60.870 139.330  1.00  0.00           H
ATOM   4142 HH12 ARG A 276     116.280  60.060 137.830  1.00  0.00           H
ATOM   4143  NH2 ARG A 276     114.500  62.650 138.160  1.00  0.00           N
ATOM   4144 HH21 ARG A 276     115.030  62.910 138.970  1.00  0.00           H
ATOM   4145 HH22 ARG A 276     113.710  63.160 137.820  1.00  0.00           H
ATOM   4146  C   ARG A 276     115.120  61.170 131.090  1.00  0.00           C
ATOM   4147  O   ARG A 276     113.990  61.560 130.820  1.00  0.00           O
ATOM   4148  N   VAL A 277     115.540  59.990 130.520  1.00  0.00           N
ATOM   4149  HN  VAL A 277     116.500  59.740 130.600  1.00  0.00           H
ATOM   4150  CA  VAL A 277     114.690  59.390 129.500  1.00  0.00           C
ATOM   4151  HA  VAL A 277     113.820  60.010 129.320  1.00  0.00           H
ATOM   4152  CB  VAL A 277     115.410  59.060 128.240  1.00  0.00           C
ATOM   4153  HB  VAL A 277     116.460  58.760 128.420  1.00  0.00           H
ATOM   4154  CG1 VAL A 277     114.680  58.150 127.290  1.00  0.00           C
ATOM   4155 HG11 VAL A 277     115.230  58.080 126.330  1.00  0.00           H
ATOM   4156 HG12 VAL A 277     114.620  57.190 127.840  1.00  0.00           H
ATOM   4157 HG13 VAL A 277     113.670  58.440 126.920  1.00  0.00           H
ATOM   4158  CG2 VAL A 277     115.410  60.430 127.510  1.00  0.00           C
ATOM   4159 HG21 VAL A 277     116.110  60.370 126.650  1.00  0.00           H
ATOM   4160 HG22 VAL A 277     114.360  60.520 127.140  1.00  0.00           H
ATOM   4161 HG23 VAL A 277     115.670  61.370 128.040  1.00  0.00           H
ATOM   4162  C   VAL A 277     114.080  58.140 130.140  1.00  0.00           C
ATOM   4163  O   VAL A 277     114.780  57.340 130.740  1.00  0.00           O
ATOM   4164  N   VAL A 278     112.750  57.970 130.130  1.00  0.00           N
ATOM   4165  HN  VAL A 278     112.070  58.520 129.650  1.00  0.00           H
ATOM   4166  CA  VAL A 278     112.080  56.850 130.680  1.00  0.00           C
ATOM   4167  HA  VAL A 278     112.660  56.300 131.410  1.00  0.00           H
ATOM   4168  CB  VAL A 278     110.780  57.240 131.350  1.00  0.00           C
ATOM   4169  HB  VAL A 278     110.110  57.690 130.600  1.00  0.00           H
ATOM   4170  CG1 VAL A 278     110.000  56.070 131.980  1.00  0.00           C
ATOM   4171 HG11 VAL A 278     109.350  55.620 131.200  1.00  0.00           H
ATOM   4172 HG12 VAL A 278     110.810  55.440 132.410  1.00  0.00           H
ATOM   4173 HG13 VAL A 278     109.240  56.320 132.740  1.00  0.00           H
ATOM   4174  CG2 VAL A 278     110.990  58.400 132.310  1.00  0.00           C
ATOM   4175 HG21 VAL A 278     111.190  59.310 131.690  1.00  0.00           H
ATOM   4176 HG22 VAL A 278     110.110  58.610 132.950  1.00  0.00           H
ATOM   4177 HG23 VAL A 278     111.860  58.100 132.930  1.00  0.00           H
ATOM   4178  C   VAL A 278     111.720  55.770 129.590  1.00  0.00           C
ATOM   4179  O   VAL A 278     110.870  55.980 128.680  1.00  0.00           O
ATOM   4180  N   ASN A 279     112.330  54.560 129.640  1.00  0.00           N
ATOM   4181  HN  ASN A 279     113.090  54.380 130.270  1.00  0.00           H
ATOM   4182  CA  ASN A 279     111.860  53.450 128.820  1.00  0.00           C
ATOM   4183  HA  ASN A 279     110.960  53.750 128.310  1.00  0.00           H
ATOM   4184  CB  ASN A 279     112.890  53.220 127.710  1.00  0.00           C
ATOM   4185  HB1 ASN A 279     112.830  54.070 126.990  1.00  0.00           H
ATOM   4186  HB2 ASN A 279     113.890  53.200 128.190  1.00  0.00           H
ATOM   4187  CG  ASN A 279     112.740  52.000 126.910  1.00  0.00           C
ATOM   4188  OD1 ASN A 279     112.720  52.030 125.680  1.00  0.00           O
ATOM   4189  ND2 ASN A 279     112.750  50.780 127.520  1.00  0.00           N
ATOM   4190 HD21 ASN A 279     112.910  50.690 128.500  1.00  0.00           H
ATOM   4191 HD22 ASN A 279     113.090  50.000 127.000  1.00  0.00           H
ATOM   4192  C   ASN A 279     111.480  52.210 129.650  1.00  0.00           C
ATOM   4193  O   ASN A 279     112.270  51.690 130.450  1.00  0.00           O
ATOM   4194  N   LEU A 280     110.280  51.660 129.440  1.00  0.00           N
ATOM   4195  HN  LEU A 280     109.670  52.060 128.760  1.00  0.00           H
ATOM   4196  CA  LEU A 280     109.710  50.510 130.090  1.00  0.00           C
ATOM   4197  HA  LEU A 280     109.960  50.450 131.140  1.00  0.00           H
ATOM   4198  CB  LEU A 280     108.160  50.670 130.170  1.00  0.00           C
ATOM   4199  HB1 LEU A 280     107.850  51.690 130.470  1.00  0.00           H
ATOM   4200  HB2 LEU A 280     107.740  50.600 129.140  1.00  0.00           H
ATOM   4201  CG  LEU A 280     107.350  49.730 131.080  1.00  0.00           C
ATOM   4202  HG  LEU A 280     107.670  48.720 130.760  1.00  0.00           H
ATOM   4203  CD1 LEU A 280     107.590  49.770 132.580  1.00  0.00           C
ATOM   4204 HD11 LEU A 280     108.670  49.770 132.820  1.00  0.00           H
ATOM   4205 HD12 LEU A 280     107.110  50.710 132.930  1.00  0.00           H
ATOM   4206 HD13 LEU A 280     107.120  48.930 133.130  1.00  0.00           H
ATOM   4207  CD2 LEU A 280     105.800  49.720 130.880  1.00  0.00           C
ATOM   4208 HD21 LEU A 280     105.310  48.970 131.540  1.00  0.00           H
ATOM   4209 HD22 LEU A 280     105.470  50.760 131.140  1.00  0.00           H
ATOM   4210 HD23 LEU A 280     105.450  49.540 129.840  1.00  0.00           H
ATOM   4211  C   LEU A 280     110.070  49.200 129.370  1.00  0.00           C
ATOM   4212  O   LEU A 280     110.060  49.040 128.150  1.00  0.00           O
ATOM   4213  N   TYR A 281     110.450  48.190 130.190  1.00  0.00           N
ATOM   4214  HN  TYR A 281     110.570  48.390 131.150  1.00  0.00           H
ATOM   4215  CA  TYR A 281     110.920  46.890 129.800  1.00  0.00           C
ATOM   4216  HA  TYR A 281     110.880  46.900 128.720  1.00  0.00           H
ATOM   4217  CB  TYR A 281     112.370  46.590 130.100  1.00  0.00           C
ATOM   4218  HB1 TYR A 281     112.540  46.610 131.200  1.00  0.00           H
ATOM   4219  HB2 TYR A 281     112.640  45.570 129.740  1.00  0.00           H
ATOM   4220  CG  TYR A 281     113.340  47.530 129.400  1.00  0.00           C
ATOM   4221  CD1 TYR A 281     113.700  47.280 128.040  1.00  0.00           C
ATOM   4222  HD1 TYR A 281     113.260  46.410 127.580  1.00  0.00           H
ATOM   4223  CE1 TYR A 281     114.800  47.860 127.460  1.00  0.00           C
ATOM   4224  HE1 TYR A 281     114.980  47.480 126.470  1.00  0.00           H
ATOM   4225  CZ  TYR A 281     115.380  48.910 128.190  1.00  0.00           C
ATOM   4226  OH  TYR A 281     116.390  49.480 127.380  1.00  0.00           O
ATOM   4227  HH  TYR A 281     116.990  50.010 127.920  1.00  0.00           H
ATOM   4228  CD2 TYR A 281     114.090  48.510 130.140  1.00  0.00           C
ATOM   4229  HD2 TYR A 281     113.910  48.690 131.190  1.00  0.00           H
ATOM   4230  CE2 TYR A 281     115.050  49.220 129.490  1.00  0.00           C
ATOM   4231  HE2 TYR A 281     115.500  49.970 130.110  1.00  0.00           H
ATOM   4232  C   TYR A 281     109.970  45.770 130.240  1.00  0.00           C
ATOM   4233  O   TYR A 281     109.360  45.820 131.310  1.00  0.00           O
ATOM   4234  N   GLU A 282     109.730  44.710 129.430  1.00  0.00           N
ATOM   4235  HN  GLU A 282     110.210  44.560 128.560  1.00  0.00           H
ATOM   4236  CA  GLU A 282     109.100  43.440 129.950  1.00  0.00           C
ATOM   4237  HA  GLU A 282     108.180  43.740 130.430  1.00  0.00           H
ATOM   4238  CB  GLU A 282     108.610  42.470 128.820  1.00  0.00           C
ATOM   4239  HB1 GLU A 282     109.490  42.280 128.170  1.00  0.00           H
ATOM   4240  HB2 GLU A 282     108.240  41.500 129.230  1.00  0.00           H
ATOM   4241  CG  GLU A 282     107.540  43.100 127.880  1.00  0.00           C
ATOM   4242  HG1 GLU A 282     107.930  43.980 127.330  1.00  0.00           H
ATOM   4243  HG2 GLU A 282     106.680  43.460 128.500  1.00  0.00           H
ATOM   4244  CD  GLU A 282     106.940  42.020 126.940  1.00  0.00           C
ATOM   4245  OE1 GLU A 282     107.080  42.280 125.710  1.00  0.00           O
ATOM   4246  OE2 GLU A 282     106.410  40.980 127.330  1.00  0.00           O
ATOM   4247  C   GLU A 282     109.960  42.690 131.040  1.00  0.00           C
ATOM   4248  O   GLU A 282     111.220  42.890 131.050  1.00  0.00           O
ATOM   4249  N   ASP A 283     109.320  41.930 132.020  1.00  0.00           N
ATOM   4250  HN  ASP A 283     108.330  41.790 132.110  1.00  0.00           H
ATOM   4251  CA  ASP A 283     110.010  41.420 133.180  1.00  0.00           C
ATOM   4252  HA  ASP A 283     110.300  42.270 133.790  1.00  0.00           H
ATOM   4253  CB  ASP A 283     109.060  40.560 134.070  1.00  0.00           C
ATOM   4254  HB1 ASP A 283     108.830  39.600 133.560  1.00  0.00           H
ATOM   4255  HB2 ASP A 283     109.620  40.270 134.980  1.00  0.00           H
ATOM   4256  CG  ASP A 283     107.730  41.230 134.420  1.00  0.00           C
ATOM   4257  OD1 ASP A 283     107.500  42.420 134.110  1.00  0.00           O
ATOM   4258  OD2 ASP A 283     106.860  40.580 135.120  1.00  0.00           O
ATOM   4259  C   ASP A 283     111.180  40.510 132.750  1.00  0.00           C
ATOM   4260  O   ASP A 283     112.230  40.460 133.390  1.00  0.00           O
ATOM   4261  N   ASP A 284     111.010  39.860 131.610  1.00  0.00           N
ATOM   4262  HN  ASP A 284     110.140  39.940 131.120  1.00  0.00           H
ATOM   4263  CA  ASP A 284     112.000  38.870 131.150  1.00  0.00           C
ATOM   4264  HA  ASP A 284     112.440  38.410 132.020  1.00  0.00           H
ATOM   4265  CB  ASP A 284     111.260  37.830 130.290  1.00  0.00           C
ATOM   4266  HB1 ASP A 284     110.690  38.420 129.540  1.00  0.00           H
ATOM   4267  HB2 ASP A 284     111.990  37.230 129.720  1.00  0.00           H
ATOM   4268  CG  ASP A 284     110.440  36.820 131.060  1.00  0.00           C
ATOM   4269  OD1 ASP A 284     109.690  36.100 130.380  1.00  0.00           O
ATOM   4270  OD2 ASP A 284     110.440  36.700 132.360  1.00  0.00           O
ATOM   4271  C   ASP A 284     113.130  39.550 130.410  1.00  0.00           C
ATOM   4272  O   ASP A 284     113.960  38.900 129.770  1.00  0.00           O
ATOM   4273  N   HIS A 285     113.060  40.910 130.430  1.00  0.00           N
ATOM   4274  HN  HIS A 285     112.180  41.270 130.730  1.00  0.00           H
ATOM   4275  CA  HIS A 285     114.160  41.810 129.990  1.00  0.00           C
ATOM   4276  HA  HIS A 285     114.050  42.680 130.630  1.00  0.00           H
ATOM   4277  CB  HIS A 285     115.640  41.310 130.340  1.00  0.00           C
ATOM   4278  HB1 HIS A 285     115.830  40.240 130.100  1.00  0.00           H
ATOM   4279  HB2 HIS A 285     116.370  41.940 129.800  1.00  0.00           H
ATOM   4280  ND1 HIS A 285     116.620  42.520 132.270  1.00  0.00           N
ATOM   4281  CG  HIS A 285     115.970  41.360 131.810  1.00  0.00           C
ATOM   4282  CE1 HIS A 285     116.930  42.200 133.510  1.00  0.00           C
ATOM   4283  HE1 HIS A 285     117.440  42.920 134.160  1.00  0.00           H
ATOM   4284  NE2 HIS A 285     116.540  41.010 133.900  1.00  0.00           N
ATOM   4285  HE2 HIS A 285     116.710  40.750 134.850  1.00  0.00           H
ATOM   4286  CD2 HIS A 285     115.950  40.380 132.780  1.00  0.00           C
ATOM   4287  HD2 HIS A 285     115.460  39.410 132.770  1.00  0.00           H
ATOM   4288  C   HIS A 285     114.030  42.140 128.440  1.00  0.00           C
ATOM   4289  O   HIS A 285     115.020  42.380 127.750  1.00  0.00           O
ATOM   4290  N   LYS A 286     112.800  42.110 127.930  1.00  0.00           N
ATOM   4291  HN  LYS A 286     112.080  42.240 128.620  1.00  0.00           H
ATOM   4292  CA  LYS A 286     112.550  42.230 126.510  1.00  0.00           C
ATOM   4293  HA  LYS A 286     113.470  42.260 125.960  1.00  0.00           H
ATOM   4294  CB  LYS A 286     111.650  41.120 126.020  1.00  0.00           C
ATOM   4295  HB1 LYS A 286     110.630  41.180 126.480  1.00  0.00           H
ATOM   4296  HB2 LYS A 286     111.470  41.140 124.930  1.00  0.00           H
ATOM   4297  CG  LYS A 286     112.070  39.660 126.320  1.00  0.00           C
ATOM   4298  HG1 LYS A 286     111.250  38.940 126.090  1.00  0.00           H
ATOM   4299  HG2 LYS A 286     112.170  39.490 127.410  1.00  0.00           H
ATOM   4300  CD  LYS A 286     113.360  39.210 125.700  1.00  0.00           C
ATOM   4301  HD1 LYS A 286     114.250  39.740 126.100  1.00  0.00           H
ATOM   4302  HD2 LYS A 286     113.320  39.270 124.590  1.00  0.00           H
ATOM   4303  CE  LYS A 286     113.570  37.750 126.100  1.00  0.00           C
ATOM   4304  HE1 LYS A 286     113.740  37.640 127.190  1.00  0.00           H
ATOM   4305  HE2 LYS A 286     114.460  37.270 125.660  1.00  0.00           H
ATOM   4306  NZ  LYS A 286     112.480  36.800 125.810  1.00  0.00           N
ATOM   4307  HZ1 LYS A 286     112.620  35.830 126.140  1.00  0.00           H
ATOM   4308  HZ2 LYS A 286     111.570  37.180 126.140  1.00  0.00           H
ATOM   4309  HZ3 LYS A 286     112.390  36.780 124.780  1.00  0.00           H
ATOM   4310  C   LYS A 286     111.890  43.560 126.270  1.00  0.00           C
ATOM   4311  O   LYS A 286     111.410  44.340 127.130  1.00  0.00           O
ATOM   4312  N   ASN A 287     111.910  43.930 125.060  1.00  0.00           N
ATOM   4313  HN  ASN A 287     112.480  43.390 124.440  1.00  0.00           H
ATOM   4314  CA  ASN A 287     110.960  44.800 124.440  1.00  0.00           C
ATOM   4315  HA  ASN A 287     110.960  44.580 123.380  1.00  0.00           H
ATOM   4316  CB  ASN A 287     109.500  44.330 124.880  1.00  0.00           C
ATOM   4317  HB1 ASN A 287     109.500  43.230 124.790  1.00  0.00           H
ATOM   4318  HB2 ASN A 287     109.360  44.560 125.950  1.00  0.00           H
ATOM   4319  CG  ASN A 287     108.400  44.970 124.040  1.00  0.00           C
ATOM   4320  OD1 ASN A 287     108.660  45.750 123.150  1.00  0.00           O
ATOM   4321  ND2 ASN A 287     107.160  44.430 124.250  1.00  0.00           N
ATOM   4322 HD21 ASN A 287     107.060  43.500 124.600  1.00  0.00           H
ATOM   4323 HD22 ASN A 287     106.480  44.890 123.680  1.00  0.00           H
ATOM   4324  C   ASN A 287     111.260  46.260 124.500  1.00  0.00           C
ATOM   4325  O   ASN A 287     110.440  47.090 124.900  1.00  0.00           O
ATOM   4326  N   PRO A 288     112.520  46.680 124.110  1.00  0.00           N
ATOM   4327  CD  PRO A 288     113.490  45.870 123.360  1.00  0.00           C
ATOM   4328  HD1 PRO A 288     113.020  45.200 122.610  1.00  0.00           H
ATOM   4329  HD2 PRO A 288     114.040  45.210 124.050  1.00  0.00           H
ATOM   4330  CA  PRO A 288     112.890  48.090 124.030  1.00  0.00           C
ATOM   4331  HA  PRO A 288     113.050  48.510 125.010  1.00  0.00           H
ATOM   4332  CB  PRO A 288     114.310  48.080 123.300  1.00  0.00           C
ATOM   4333  HB1 PRO A 288     114.400  48.970 122.650  1.00  0.00           H
ATOM   4334  HB2 PRO A 288     115.150  48.250 124.010  1.00  0.00           H
ATOM   4335  CG  PRO A 288     114.520  46.790 122.720  1.00  0.00           C
ATOM   4336  HG1 PRO A 288     115.540  46.350 122.800  1.00  0.00           H
ATOM   4337  HG2 PRO A 288     114.290  46.810 121.630  1.00  0.00           H
ATOM   4338  C   PRO A 288     111.890  48.950 123.240  1.00  0.00           C
ATOM   4339  O   PRO A 288     111.460  48.580 122.120  1.00  0.00           O
ATOM   4340  N   THR A 289     111.510  50.150 123.800  1.00  0.00           N
ATOM   4341  HN  THR A 289     112.010  50.560 124.560  1.00  0.00           H
ATOM   4342  CA  THR A 289     110.720  51.070 122.990  1.00  0.00           C
ATOM   4343  HA  THR A 289     109.990  50.530 122.410  1.00  0.00           H
ATOM   4344  CB  THR A 289     110.050  52.170 123.830  1.00  0.00           C
ATOM   4345  HB  THR A 289     110.800  52.970 124.020  1.00  0.00           H
ATOM   4346  OG1 THR A 289     109.590  51.700 125.100  1.00  0.00           O
ATOM   4347  HG1 THR A 289     109.130  50.860 125.030  1.00  0.00           H
ATOM   4348  CG2 THR A 289     108.870  52.760 123.040  1.00  0.00           C
ATOM   4349 HG21 THR A 289     108.170  53.310 123.720  1.00  0.00           H
ATOM   4350 HG22 THR A 289     109.330  53.340 122.220  1.00  0.00           H
ATOM   4351 HG23 THR A 289     108.270  51.900 122.670  1.00  0.00           H
ATOM   4352  C   THR A 289     111.560  51.780 121.950  1.00  0.00           C
ATOM   4353  O   THR A 289     111.280  51.900 120.740  1.00  0.00           O
ATOM   4354  N   VAL A 290     112.760  52.210 122.400  1.00  0.00           N
ATOM   4355  HN  VAL A 290     112.930  52.210 123.380  1.00  0.00           H
ATOM   4356  CA  VAL A 290     113.500  53.150 121.630  1.00  0.00           C
ATOM   4357  HA  VAL A 290     113.430  52.790 120.610  1.00  0.00           H
ATOM   4358  CB  VAL A 290     113.070  54.630 121.770  1.00  0.00           C
ATOM   4359  HB  VAL A 290     113.780  55.300 121.250  1.00  0.00           H
ATOM   4360  CG1 VAL A 290     111.680  55.010 121.120  1.00  0.00           C
ATOM   4361 HG11 VAL A 290     111.500  56.090 121.290  1.00  0.00           H
ATOM   4362 HG12 VAL A 290     111.710  54.820 120.030  1.00  0.00           H
ATOM   4363 HG13 VAL A 290     110.860  54.420 121.590  1.00  0.00           H
ATOM   4364  CG2 VAL A 290     113.060  55.090 123.270  1.00  0.00           C
ATOM   4365 HG21 VAL A 290     112.170  54.670 123.780  1.00  0.00           H
ATOM   4366 HG22 VAL A 290     114.030  54.830 123.740  1.00  0.00           H
ATOM   4367 HG23 VAL A 290     113.170  56.180 123.120  1.00  0.00           H
ATOM   4368  C   VAL A 290     115.020  53.140 121.930  1.00  0.00           C
ATOM   4369  O   VAL A 290     115.920  53.790 121.370  1.00  0.00           O
ATOM   4370  N   THR A 291     115.310  52.390 122.930  1.00  0.00           N
ATOM   4371  HN  THR A 291     114.650  51.800 123.390  1.00  0.00           H
ATOM   4372  CA  THR A 291     116.560  52.360 123.580  1.00  0.00           C
ATOM   4373  HA  THR A 291     116.870  53.390 123.540  1.00  0.00           H
ATOM   4374  CB  THR A 291     116.450  51.830 125.010  1.00  0.00           C
ATOM   4375  HB  THR A 291     117.480  51.540 125.310  1.00  0.00           H
ATOM   4376  OG1 THR A 291     115.330  50.950 125.090  1.00  0.00           O
ATOM   4377  HG1 THR A 291     115.630  50.340 125.770  1.00  0.00           H
ATOM   4378  CG2 THR A 291     116.170  53.050 125.880  1.00  0.00           C
ATOM   4379 HG21 THR A 291     116.210  52.720 126.940  1.00  0.00           H
ATOM   4380 HG22 THR A 291     116.960  53.820 125.770  1.00  0.00           H
ATOM   4381 HG23 THR A 291     115.120  53.360 125.660  1.00  0.00           H
ATOM   4382  C   THR A 291     117.550  51.540 122.760  1.00  0.00           C
ATOM   4383  O   THR A 291     117.130  50.750 121.930  1.00  0.00           O
ATOM   4384  N   ARG A 292     118.900  51.830 122.900  1.00  0.00           N
ATOM   4385  HN  ARG A 292     119.110  52.560 123.550  1.00  0.00           H
ATOM   4386  CA  ARG A 292     120.060  51.220 122.240  1.00  0.00           C
ATOM   4387  HA  ARG A 292     120.950  51.540 122.770  1.00  0.00           H
ATOM   4388  CB  ARG A 292     120.020  49.640 122.370  1.00  0.00           C
ATOM   4389  HB1 ARG A 292     119.350  49.220 121.590  1.00  0.00           H
ATOM   4390  HB2 ARG A 292     121.010  49.220 122.080  1.00  0.00           H
ATOM   4391  CG  ARG A 292     119.650  49.120 123.860  1.00  0.00           C
ATOM   4392  HG1 ARG A 292     118.800  49.710 124.270  1.00  0.00           H
ATOM   4393  HG2 ARG A 292     120.490  49.440 124.510  1.00  0.00           H
ATOM   4394  CD  ARG A 292     119.260  47.710 123.920  1.00  0.00           C
ATOM   4395  HD1 ARG A 292     120.020  47.020 123.500  1.00  0.00           H
ATOM   4396  HD2 ARG A 292     118.290  47.600 123.390  1.00  0.00           H
ATOM   4397  NE  ARG A 292     119.000  47.390 125.400  1.00  0.00           N
ATOM   4398  HE  ARG A 292     119.180  48.020 126.150  1.00  0.00           H
ATOM   4399  CZ  ARG A 292     118.450  46.270 125.780  1.00  0.00           C
ATOM   4400  NH1 ARG A 292     118.090  45.280 124.960  1.00  0.00           N
ATOM   4401 HH11 ARG A 292     117.710  44.460 125.370  1.00  0.00           H
ATOM   4402 HH12 ARG A 292     118.200  45.460 123.980  1.00  0.00           H
ATOM   4403  NH2 ARG A 292     118.180  46.090 127.020  1.00  0.00           N
ATOM   4404 HH21 ARG A 292     117.760  45.260 127.380  1.00  0.00           H
ATOM   4405 HH22 ARG A 292     118.450  46.820 127.640  1.00  0.00           H
ATOM   4406  C   ARG A 292     120.180  51.670 120.720  1.00  0.00           C
ATOM   4407  O   ARG A 292     121.170  51.450 120.020  1.00  0.00           O
ATOM   4408  N   GLU A 293     119.150  52.340 120.230  1.00  0.00           N
ATOM   4409  HN  GLU A 293     118.370  52.260 120.840  1.00  0.00           H
ATOM   4410  CA  GLU A 293     118.970  52.850 118.820  1.00  0.00           C
ATOM   4411  HA  GLU A 293     119.850  52.850 118.200  1.00  0.00           H
ATOM   4412  CB  GLU A 293     117.840  52.100 118.140  1.00  0.00           C
ATOM   4413  HB1 GLU A 293     116.870  52.220 118.680  1.00  0.00           H
ATOM   4414  HB2 GLU A 293     117.620  52.500 117.130  1.00  0.00           H
ATOM   4415  CG  GLU A 293     118.190  50.600 118.100  1.00  0.00           C
ATOM   4416  HG1 GLU A 293     117.780  50.160 119.040  1.00  0.00           H
ATOM   4417  HG2 GLU A 293     119.240  50.300 117.890  1.00  0.00           H
ATOM   4418  CD  GLU A 293     117.360  49.870 116.960  1.00  0.00           C
ATOM   4419  OE1 GLU A 293     116.680  50.540 116.100  1.00  0.00           O
ATOM   4420  OE2 GLU A 293     117.520  48.650 116.860  1.00  0.00           O
ATOM   4421  C   GLU A 293     118.730  54.370 118.780  1.00  0.00           C
ATOM   4422  O   GLU A 293     119.600  55.260 118.610  1.00  0.00           O
ATOM   4423  N   GLN A 294     117.480  54.800 119.040  1.00  0.00           N
ATOM   4424  HN  GLN A 294     116.750  54.210 119.370  1.00  0.00           H
ATOM   4425  CA  GLN A 294     117.040  56.180 118.860  1.00  0.00           C
ATOM   4426  HA  GLN A 294     117.340  56.520 117.880  1.00  0.00           H
ATOM   4427  CB  GLN A 294     115.520  56.380 118.870  1.00  0.00           C
ATOM   4428  HB1 GLN A 294     115.190  55.950 119.840  1.00  0.00           H
ATOM   4429  HB2 GLN A 294     115.280  57.470 118.940  1.00  0.00           H
ATOM   4430  CG  GLN A 294     114.780  55.850 117.610  1.00  0.00           C
ATOM   4431  HG1 GLN A 294     115.150  56.430 116.750  1.00  0.00           H
ATOM   4432  HG2 GLN A 294     113.720  56.070 117.850  1.00  0.00           H
ATOM   4433  CD  GLN A 294     114.980  54.310 117.440  1.00  0.00           C
ATOM   4434  OE1 GLN A 294     114.620  53.490 118.280  1.00  0.00           O
ATOM   4435  NE2 GLN A 294     115.600  53.880 116.300  1.00  0.00           N
ATOM   4436 HE21 GLN A 294     116.230  54.480 115.810  1.00  0.00           H
ATOM   4437 HE22 GLN A 294     115.390  52.940 116.020  1.00  0.00           H
ATOM   4438  C   GLN A 294     117.670  57.210 119.830  1.00  0.00           C
ATOM   4439  O   GLN A 294     118.000  58.280 119.390  1.00  0.00           O
ATOM   4440  N   VAL A 295     117.730  56.860 121.140  1.00  0.00           N
ATOM   4441  HN  VAL A 295     117.470  55.990 121.540  1.00  0.00           H
ATOM   4442  CA  VAL A 295     118.120  57.840 122.180  1.00  0.00           C
ATOM   4443  HA  VAL A 295     117.440  58.670 122.100  1.00  0.00           H
ATOM   4444  CB  VAL A 295     117.880  57.320 123.570  1.00  0.00           C
ATOM   4445  HB  VAL A 295     118.760  56.700 123.840  1.00  0.00           H
ATOM   4446  CG1 VAL A 295     117.960  58.440 124.650  1.00  0.00           C
ATOM   4447 HG11 VAL A 295     118.770  59.200 124.590  1.00  0.00           H
ATOM   4448 HG12 VAL A 295     117.020  59.020 124.550  1.00  0.00           H
ATOM   4449 HG13 VAL A 295     117.900  57.980 125.660  1.00  0.00           H
ATOM   4450  CG2 VAL A 295     116.540  56.560 123.610  1.00  0.00           C
ATOM   4451 HG21 VAL A 295     116.360  56.280 124.670  1.00  0.00           H
ATOM   4452 HG22 VAL A 295     115.720  57.230 123.260  1.00  0.00           H
ATOM   4453 HG23 VAL A 295     116.510  55.630 123.020  1.00  0.00           H
ATOM   4454  C   VAL A 295     119.520  58.480 122.040  1.00  0.00           C
ATOM   4455  O   VAL A 295     119.700  59.660 122.190  1.00  0.00           O
ATOM   4456  N   ASP A 296     120.520  57.620 121.740  1.00  0.00           N
ATOM   4457  HN  ASP A 296     120.420  56.630 121.860  1.00  0.00           H
ATOM   4458  CA  ASP A 296     121.820  58.120 121.410  1.00  0.00           C
ATOM   4459  HA  ASP A 296     122.130  58.860 122.130  1.00  0.00           H
ATOM   4460  CB  ASP A 296     122.830  56.980 121.430  1.00  0.00           C
ATOM   4461  HB1 ASP A 296     122.270  56.070 121.120  1.00  0.00           H
ATOM   4462  HB2 ASP A 296     123.690  57.140 120.750  1.00  0.00           H
ATOM   4463  CG  ASP A 296     123.350  56.730 122.810  1.00  0.00           C
ATOM   4464  OD1 ASP A 296     123.250  57.570 123.770  1.00  0.00           O
ATOM   4465  OD2 ASP A 296     124.010  55.680 123.010  1.00  0.00           O
ATOM   4466  C   ASP A 296     121.880  58.870 120.100  1.00  0.00           C
ATOM   4467  O   ASP A 296     122.620  59.820 119.970  1.00  0.00           O
ATOM   4468  N   PHE A 297     121.120  58.550 119.090  1.00  0.00           N
ATOM   4469  HN  PHE A 297     120.690  57.660 119.210  1.00  0.00           H
ATOM   4470  CA  PHE A 297     120.940  59.330 117.910  1.00  0.00           C
ATOM   4471  HA  PHE A 297     121.900  59.530 117.450  1.00  0.00           H
ATOM   4472  CB  PHE A 297     120.150  58.490 116.860  1.00  0.00           C
ATOM   4473  HB1 PHE A 297     120.880  57.670 116.720  1.00  0.00           H
ATOM   4474  HB2 PHE A 297     119.130  58.250 117.240  1.00  0.00           H
ATOM   4475  CG  PHE A 297     120.000  59.120 115.560  1.00  0.00           C
ATOM   4476  CD1 PHE A 297     121.080  59.110 114.630  1.00  0.00           C
ATOM   4477  HD1 PHE A 297     122.040  58.690 114.910  1.00  0.00           H
ATOM   4478  CE1 PHE A 297     120.970  59.890 113.440  1.00  0.00           C
ATOM   4479  HE1 PHE A 297     121.730  60.010 112.680  1.00  0.00           H
ATOM   4480  CZ  PHE A 297     119.750  60.460 113.110  1.00  0.00           C
ATOM   4481  HZ  PHE A 297     119.780  61.040 112.200  1.00  0.00           H
ATOM   4482  CD2 PHE A 297     118.800  59.790 115.290  1.00  0.00           C
ATOM   4483  HD2 PHE A 297     118.050  59.920 116.060  1.00  0.00           H
ATOM   4484  CE2 PHE A 297     118.660  60.400 114.030  1.00  0.00           C
ATOM   4485  HE2 PHE A 297     117.750  60.940 113.850  1.00  0.00           H
ATOM   4486  C   PHE A 297     120.410  60.750 118.170  1.00  0.00           C
ATOM   4487  O   PHE A 297     120.960  61.760 117.810  1.00  0.00           O
ATOM   4488  N   GLN A 298     119.300  60.780 118.900  1.00  0.00           N
ATOM   4489  HN  GLN A 298     118.760  59.990 119.180  1.00  0.00           H
ATOM   4490  CA  GLN A 298     118.570  61.900 119.400  1.00  0.00           C
ATOM   4491  HA  GLN A 298     118.250  62.510 118.570  1.00  0.00           H
ATOM   4492  CB  GLN A 298     117.350  61.500 120.240  1.00  0.00           C
ATOM   4493  HB1 GLN A 298     116.780  60.750 119.670  1.00  0.00           H
ATOM   4494  HB2 GLN A 298     117.620  61.030 121.210  1.00  0.00           H
ATOM   4495  CG  GLN A 298     116.450  62.700 120.650  1.00  0.00           C
ATOM   4496  HG1 GLN A 298     117.010  63.560 121.100  1.00  0.00           H
ATOM   4497  HG2 GLN A 298     115.740  62.390 121.450  1.00  0.00           H
ATOM   4498  CD  GLN A 298     115.640  63.180 119.360  1.00  0.00           C
ATOM   4499  OE1 GLN A 298     116.180  63.930 118.600  1.00  0.00           O
ATOM   4500  NE2 GLN A 298     114.360  62.850 119.400  1.00  0.00           N
ATOM   4501 HE21 GLN A 298     113.870  62.560 120.220  1.00  0.00           H
ATOM   4502 HE22 GLN A 298     113.830  63.080 118.580  1.00  0.00           H
ATOM   4503  C   GLN A 298     119.480  62.800 120.230  1.00  0.00           C
ATOM   4504  O   GLN A 298     119.560  64.020 120.060  1.00  0.00           O
ATOM   4505  N   HIS A 299     120.290  62.230 121.150  1.00  0.00           N
ATOM   4506  HN  HIS A 299     120.190  61.250 121.320  1.00  0.00           H
ATOM   4507  CA  HIS A 299     121.170  62.970 122.020  1.00  0.00           C
ATOM   4508  HA  HIS A 299     120.570  63.720 122.520  1.00  0.00           H
ATOM   4509  CB  HIS A 299     121.880  62.080 123.000  1.00  0.00           C
ATOM   4510  HB1 HIS A 299     121.210  61.250 123.310  1.00  0.00           H
ATOM   4511  HB2 HIS A 299     122.740  61.660 122.430  1.00  0.00           H
ATOM   4512  ND1 HIS A 299     121.950  64.020 124.580  1.00  0.00           N
ATOM   4513  CG  HIS A 299     122.430  62.780 124.150  1.00  0.00           C
ATOM   4514  CE1 HIS A 299     122.740  64.310 125.600  1.00  0.00           C
ATOM   4515  HE1 HIS A 299     122.870  65.270 126.090  1.00  0.00           H
ATOM   4516  NE2 HIS A 299     123.690  63.350 125.830  1.00  0.00           N
ATOM   4517  HE2 HIS A 299     124.490  63.280 126.430  1.00  0.00           H
ATOM   4518  CD2 HIS A 299     123.450  62.380 124.870  1.00  0.00           C
ATOM   4519  HD2 HIS A 299     124.080  61.520 124.700  1.00  0.00           H
ATOM   4520  C   HIS A 299     122.210  63.730 121.260  1.00  0.00           C
ATOM   4521  O   HIS A 299     122.440  64.950 121.470  1.00  0.00           O
ATOM   4522  N   HIS A 300     122.870  63.060 120.230  1.00  0.00           N
ATOM   4523  HN  HIS A 300     122.780  62.060 120.200  1.00  0.00           H
ATOM   4524  CA  HIS A 300     123.850  63.510 119.240  1.00  0.00           C
ATOM   4525  HA  HIS A 300     124.700  63.930 119.750  1.00  0.00           H
ATOM   4526  CB  HIS A 300     124.320  62.460 118.200  1.00  0.00           C
ATOM   4527  HB1 HIS A 300     123.480  61.900 117.720  1.00  0.00           H
ATOM   4528  HB2 HIS A 300     124.810  63.010 117.370  1.00  0.00           H
ATOM   4529  ND1 HIS A 300     126.400  61.950 119.510  1.00  0.00           N
ATOM   4530  CG  HIS A 300     125.320  61.540 118.770  1.00  0.00           C
ATOM   4531  CE1 HIS A 300     126.890  60.830 120.060  1.00  0.00           C
ATOM   4532  HE1 HIS A 300     127.780  60.760 120.690  1.00  0.00           H
ATOM   4533  NE2 HIS A 300     126.270  59.720 119.660  1.00  0.00           N
ATOM   4534  HE2 HIS A 300     126.540  58.780 119.870  1.00  0.00           H
ATOM   4535  CD2 HIS A 300     125.210  60.130 118.830  1.00  0.00           C
ATOM   4536  HD2 HIS A 300     124.510  59.430 118.390  1.00  0.00           H
ATOM   4537  C   HIS A 300     123.320  64.680 118.490  1.00  0.00           C
ATOM   4538  O   HIS A 300     124.030  65.700 118.210  1.00  0.00           O
ATOM   4539  N   GLN A 301     122.080  64.640 118.100  1.00  0.00           N
ATOM   4540  HN  GLN A 301     121.450  63.940 118.440  1.00  0.00           H
ATOM   4541  CA  GLN A 301     121.510  65.740 117.350  1.00  0.00           C
ATOM   4542  HA  GLN A 301     122.150  65.960 116.510  1.00  0.00           H
ATOM   4543  CB  GLN A 301     120.160  65.300 116.660  1.00  0.00           C
ATOM   4544  HB1 GLN A 301     119.420  64.810 117.340  1.00  0.00           H
ATOM   4545  HB2 GLN A 301     119.630  66.190 116.250  1.00  0.00           H
ATOM   4546  CG  GLN A 301     120.410  64.360 115.470  1.00  0.00           C
ATOM   4547  HG1 GLN A 301     119.960  64.870 114.590  1.00  0.00           H
ATOM   4548  HG2 GLN A 301     119.850  63.420 115.710  1.00  0.00           H
ATOM   4549  CD  GLN A 301     121.840  63.930 114.980  1.00  0.00           C
ATOM   4550  OE1 GLN A 301     122.480  64.710 114.290  1.00  0.00           O
ATOM   4551  NE2 GLN A 301     122.180  62.680 115.220  1.00  0.00           N
ATOM   4552 HE21 GLN A 301     121.570  62.110 115.780  1.00  0.00           H
ATOM   4553 HE22 GLN A 301     123.000  62.300 114.800  1.00  0.00           H
ATOM   4554  C   GLN A 301     121.400  67.030 118.050  1.00  0.00           C
ATOM   4555  O   GLN A 301     121.530  68.110 117.430  1.00  0.00           O
ATOM   4556  N   LEU A 302     121.060  66.940 119.380  1.00  0.00           N
ATOM   4557  HN  LEU A 302     121.060  66.060 119.840  1.00  0.00           H
ATOM   4558  CA  LEU A 302     120.900  68.110 120.200  1.00  0.00           C
ATOM   4559  HA  LEU A 302     120.090  68.690 119.790  1.00  0.00           H
ATOM   4560  CB  LEU A 302     120.440  67.600 121.550  1.00  0.00           C
ATOM   4561  HB1 LEU A 302     119.830  66.690 121.350  1.00  0.00           H
ATOM   4562  HB2 LEU A 302     121.320  67.210 122.100  1.00  0.00           H
ATOM   4563  CG  LEU A 302     119.530  68.450 122.460  1.00  0.00           C
ATOM   4564  HG  LEU A 302     119.980  69.450 122.640  1.00  0.00           H
ATOM   4565  CD1 LEU A 302     118.140  68.530 121.940  1.00  0.00           C
ATOM   4566 HD11 LEU A 302     117.580  68.960 122.800  1.00  0.00           H
ATOM   4567 HD12 LEU A 302     117.970  69.060 120.980  1.00  0.00           H
ATOM   4568 HD13 LEU A 302     117.700  67.500 121.920  1.00  0.00           H
ATOM   4569  CD2 LEU A 302     119.420  67.980 123.870  1.00  0.00           C
ATOM   4570 HD21 LEU A 302     118.720  68.510 124.560  1.00  0.00           H
ATOM   4571 HD22 LEU A 302     119.030  66.940 123.770  1.00  0.00           H
ATOM   4572 HD23 LEU A 302     120.410  67.850 124.360  1.00  0.00           H
ATOM   4573  C   LEU A 302     122.160  68.980 120.310  1.00  0.00           C
ATOM   4574  O   LEU A 302     122.240  70.220 120.430  1.00  0.00           O
ATOM   4575  N   ALA A 303     123.340  68.270 120.350  1.00  0.00           N
ATOM   4576  HN  ALA A 303     123.240  67.280 120.300  1.00  0.00           H
ATOM   4577  CA  ALA A 303     124.640  68.860 120.430  1.00  0.00           C
ATOM   4578  HA  ALA A 303     124.620  69.450 121.340  1.00  0.00           H
ATOM   4579  CB  ALA A 303     125.700  67.700 120.600  1.00  0.00           C
ATOM   4580  HB1 ALA A 303     126.640  68.200 120.940  1.00  0.00           H
ATOM   4581  HB2 ALA A 303     125.250  67.100 121.420  1.00  0.00           H
ATOM   4582  HB3 ALA A 303     125.730  67.180 119.620  1.00  0.00           H
ATOM   4583  C   ALA A 303     125.060  69.930 119.380  1.00  0.00           C
ATOM   4584  O   ALA A 303     125.640  70.970 119.730  1.00  0.00           O
ATOM   4585  N   GLU A 304     124.610  69.680 118.140  1.00  0.00           N
ATOM   4586  HN  GLU A 304     124.210  68.780 117.960  1.00  0.00           H
ATOM   4587  CA  GLU A 304     124.890  70.500 117.030  1.00  0.00           C
ATOM   4588  HA  GLU A 304     125.960  70.670 117.030  1.00  0.00           H
ATOM   4589  CB  GLU A 304     124.510  69.770 115.710  1.00  0.00           C
ATOM   4590  HB1 GLU A 304     123.500  69.310 115.750  1.00  0.00           H
ATOM   4591  HB2 GLU A 304     124.520  70.480 114.850  1.00  0.00           H
ATOM   4592  CG  GLU A 304     125.500  68.570 115.410  1.00  0.00           C
ATOM   4593  HG1 GLU A 304     125.320  68.360 114.330  1.00  0.00           H
ATOM   4594  HG2 GLU A 304     125.200  67.640 115.950  1.00  0.00           H
ATOM   4595  CD  GLU A 304     126.970  68.840 115.730  1.00  0.00           C
ATOM   4596  OE1 GLU A 304     127.610  68.050 116.470  1.00  0.00           O
ATOM   4597  OE2 GLU A 304     127.490  69.910 115.260  1.00  0.00           O
ATOM   4598  C   GLU A 304     124.140  71.790 116.980  1.00  0.00           C
ATOM   4599  O   GLU A 304     124.590  72.740 116.330  1.00  0.00           O
ATOM   4600  N   ALA A 305     122.960  71.740 117.670  1.00  0.00           N
ATOM   4601  HN  ALA A 305     122.690  70.970 118.240  1.00  0.00           H
ATOM   4602  CA  ALA A 305     122.070  72.860 117.680  1.00  0.00           C
ATOM   4603  HA  ALA A 305     122.480  73.570 116.980  1.00  0.00           H
ATOM   4604  CB  ALA A 305     120.730  72.450 117.180  1.00  0.00           C
ATOM   4605  HB1 ALA A 305     120.860  72.010 116.160  1.00  0.00           H
ATOM   4606  HB2 ALA A 305     120.320  71.640 117.820  1.00  0.00           H
ATOM   4607  HB3 ALA A 305     119.990  73.280 117.240  1.00  0.00           H
ATOM   4608  C   ALA A 305     122.030  73.640 119.010  1.00  0.00           C
ATOM   4609  O   ALA A 305     121.540  74.780 119.030  1.00  0.00           O
ATOM   4610  N   PHE A 306     122.570  73.100 120.130  1.00  0.00           N
ATOM   4611  HN  PHE A 306     122.710  72.120 120.280  1.00  0.00           H
ATOM   4612  CA  PHE A 306     122.570  73.850 121.430  1.00  0.00           C
ATOM   4613  HA  PHE A 306     122.030  74.790 121.320  1.00  0.00           H
ATOM   4614  CB  PHE A 306     121.990  72.920 122.540  1.00  0.00           C
ATOM   4615  HB1 PHE A 306     122.150  71.840 122.320  1.00  0.00           H
ATOM   4616  HB2 PHE A 306     122.390  73.070 123.560  1.00  0.00           H
ATOM   4617  CG  PHE A 306     120.460  73.090 122.620  1.00  0.00           C
ATOM   4618  CD1 PHE A 306     119.500  72.210 122.060  1.00  0.00           C
ATOM   4619  HD1 PHE A 306     119.940  71.350 121.570  1.00  0.00           H
ATOM   4620  CE1 PHE A 306     118.140  72.300 122.330  1.00  0.00           C
ATOM   4621  HE1 PHE A 306     117.500  71.550 121.900  1.00  0.00           H
ATOM   4622  CZ  PHE A 306     117.610  73.500 122.870  1.00  0.00           C
ATOM   4623  HZ  PHE A 306     116.560  73.700 123.010  1.00  0.00           H
ATOM   4624  CD2 PHE A 306     119.960  74.270 123.310  1.00  0.00           C
ATOM   4625  HD2 PHE A 306     120.640  74.880 123.880  1.00  0.00           H
ATOM   4626  CE2 PHE A 306     118.590  74.470 123.260  1.00  0.00           C
ATOM   4627  HE2 PHE A 306     118.200  75.420 123.610  1.00  0.00           H
ATOM   4628  C   PHE A 306     123.920  74.430 121.850  1.00  0.00           C
ATOM   4629  O   PHE A 306     123.990  75.360 122.590  1.00  0.00           O
ATOM   4630  N   LYS A 307     124.990  73.890 121.280  1.00  0.00           N
ATOM   4631  HN  LYS A 307     124.790  73.120 120.690  1.00  0.00           H
ATOM   4632  CA  LYS A 307     126.420  74.230 121.650  1.00  0.00           C
ATOM   4633  HA  LYS A 307     126.440  74.050 122.710  1.00  0.00           H
ATOM   4634  CB  LYS A 307     127.540  73.430 120.780  1.00  0.00           C
ATOM   4635  HB1 LYS A 307     128.550  73.720 121.120  1.00  0.00           H
ATOM   4636  HB2 LYS A 307     127.390  72.360 121.060  1.00  0.00           H
ATOM   4637  CG  LYS A 307     127.400  73.470 119.230  1.00  0.00           C
ATOM   4638  HG1 LYS A 307     127.430  74.540 118.930  1.00  0.00           H
ATOM   4639  HG2 LYS A 307     126.460  72.920 119.020  1.00  0.00           H
ATOM   4640  CD  LYS A 307     128.540  72.700 118.560  1.00  0.00           C
ATOM   4641  HD1 LYS A 307     128.650  71.640 118.840  1.00  0.00           H
ATOM   4642  HD2 LYS A 307     129.550  73.060 118.850  1.00  0.00           H
ATOM   4643  CE  LYS A 307     128.280  72.930 117.100  1.00  0.00           C
ATOM   4644  HE1 LYS A 307     128.530  73.990 116.900  1.00  0.00           H
ATOM   4645  HE2 LYS A 307     127.220  72.750 116.820  1.00  0.00           H
ATOM   4646  NZ  LYS A 307     129.190  72.100 116.350  1.00  0.00           N
ATOM   4647  HZ1 LYS A 307     129.400  72.570 115.450  1.00  0.00           H
ATOM   4648  HZ2 LYS A 307     130.110  72.020 116.840  1.00  0.00           H
ATOM   4649  HZ3 LYS A 307     128.790  71.170 116.120  1.00  0.00           H
ATOM   4650  C   LYS A 307     126.660  75.690 121.460  1.00  0.00           C
ATOM   4651  O   LYS A 307     127.310  76.340 122.220  1.00  0.00           O
ATOM   4652  N   GLN A 308     126.080  76.320 120.410  1.00  0.00           N
ATOM   4653  HN  GLN A 308     125.500  75.780 119.810  1.00  0.00           H
ATOM   4654  CA  GLN A 308     126.410  77.620 119.950  1.00  0.00           C
ATOM   4655  HA  GLN A 308     127.430  77.870 120.220  1.00  0.00           H
ATOM   4656  CB  GLN A 308     126.170  77.820 118.420  1.00  0.00           C
ATOM   4657  HB1 GLN A 308     125.100  77.610 118.180  1.00  0.00           H
ATOM   4658  HB2 GLN A 308     126.290  78.900 118.170  1.00  0.00           H
ATOM   4659  CG  GLN A 308     127.170  77.040 117.510  1.00  0.00           C
ATOM   4660  HG1 GLN A 308     126.900  77.400 116.490  1.00  0.00           H
ATOM   4661  HG2 GLN A 308     126.790  76.000 117.590  1.00  0.00           H
ATOM   4662  CD  GLN A 308     128.610  77.130 117.920  1.00  0.00           C
ATOM   4663  OE1 GLN A 308     129.240  76.140 118.370  1.00  0.00           O
ATOM   4664  NE2 GLN A 308     129.220  78.330 117.720  1.00  0.00           N
ATOM   4665 HE21 GLN A 308     128.850  78.920 117.010  1.00  0.00           H
ATOM   4666 HE22 GLN A 308     130.080  78.440 118.220  1.00  0.00           H
ATOM   4667  C   GLN A 308     125.670  78.670 120.780  1.00  0.00           C
ATOM   4668  O   GLN A 308     125.940  79.880 120.820  1.00  0.00           O
ATOM   4669  N   TYR A 309     124.540  78.270 121.470  1.00  0.00           N
ATOM   4670  HN  TYR A 309     124.350  77.300 121.400  1.00  0.00           H
ATOM   4671  CA  TYR A 309     123.730  79.110 122.330  1.00  0.00           C
ATOM   4672  HA  TYR A 309     123.990  80.120 122.060  1.00  0.00           H
ATOM   4673  CB  TYR A 309     122.240  78.860 122.170  1.00  0.00           C
ATOM   4674  HB1 TYR A 309     122.000  77.850 122.560  1.00  0.00           H
ATOM   4675  HB2 TYR A 309     121.600  79.510 122.800  1.00  0.00           H
ATOM   4676  CG  TYR A 309     121.830  78.910 120.700  1.00  0.00           C
ATOM   4677  CD1 TYR A 309     122.220  79.970 119.850  1.00  0.00           C
ATOM   4678  HD1 TYR A 309     122.740  80.800 120.310  1.00  0.00           H
ATOM   4679  CE1 TYR A 309     121.920  79.950 118.530  1.00  0.00           C
ATOM   4680  HE1 TYR A 309     122.290  80.730 117.880  1.00  0.00           H
ATOM   4681  CZ  TYR A 309     121.160  78.880 117.960  1.00  0.00           C
ATOM   4682  OH  TYR A 309     120.780  78.810 116.580  1.00  0.00           O
ATOM   4683  HH  TYR A 309     121.490  79.220 116.100  1.00  0.00           H
ATOM   4684  CD2 TYR A 309     121.120  77.840 120.110  1.00  0.00           C
ATOM   4685  HD2 TYR A 309     120.680  77.060 120.710  1.00  0.00           H
ATOM   4686  CE2 TYR A 309     120.770  77.900 118.790  1.00  0.00           C
ATOM   4687  HE2 TYR A 309     120.370  77.050 118.250  1.00  0.00           H
ATOM   4688  C   TYR A 309     124.120  78.850 123.800  1.00  0.00           C
ATOM   4689  O   TYR A 309     123.240  79.120 124.630  1.00  0.00           O
ATOM   4690  N   ASN A 310     125.290  78.250 124.040  1.00  0.00           N
ATOM   4691  HN  ASN A 310     125.840  78.070 123.230  1.00  0.00           H
ATOM   4692  CA  ASN A 310     125.900  77.980 125.350  1.00  0.00           C
ATOM   4693  HA  ASN A 310     126.790  77.430 125.100  1.00  0.00           H
ATOM   4694  CB  ASN A 310     126.290  79.310 125.990  1.00  0.00           C
ATOM   4695  HB1 ASN A 310     125.360  79.850 126.290  1.00  0.00           H
ATOM   4696  HB2 ASN A 310     126.880  79.150 126.910  1.00  0.00           H
ATOM   4697  CG  ASN A 310     127.170  80.110 125.110  1.00  0.00           C
ATOM   4698  OD1 ASN A 310     127.770  79.690 124.130  1.00  0.00           O
ATOM   4699  ND2 ASN A 310     127.360  81.480 125.460  1.00  0.00           N
ATOM   4700 HD21 ASN A 310     126.950  81.850 126.300  1.00  0.00           H
ATOM   4701 HD22 ASN A 310     127.830  82.140 124.870  1.00  0.00           H
ATOM   4702  C   ASN A 310     125.150  77.020 126.270  1.00  0.00           C
ATOM   4703  O   ASN A 310     125.260  77.090 127.480  1.00  0.00           O
ATOM   4704  N   ILE A 311     124.540  76.010 125.650  1.00  0.00           N
ATOM   4705  HN  ILE A 311     124.580  75.860 124.670  1.00  0.00           H
ATOM   4706  CA  ILE A 311     123.720  75.140 126.500  1.00  0.00           C
ATOM   4707  HA  ILE A 311     123.790  75.360 127.560  1.00  0.00           H
ATOM   4708  CB  ILE A 311     122.310  75.140 126.130  1.00  0.00           C
ATOM   4709  HB  ILE A 311     122.340  75.060 125.020  1.00  0.00           H
ATOM   4710  CG2 ILE A 311     121.440  74.010 126.830  1.00  0.00           C
ATOM   4711 HG21 ILE A 311     121.640  73.990 127.920  1.00  0.00           H
ATOM   4712 HG22 ILE A 311     120.340  74.150 126.760  1.00  0.00           H
ATOM   4713 HG23 ILE A 311     121.640  72.980 126.460  1.00  0.00           H
ATOM   4714  CG1 ILE A 311     121.590  76.540 126.430  1.00  0.00           C
ATOM   4715 HG11 ILE A 311     120.520  76.380 126.160  1.00  0.00           H
ATOM   4716 HG12 ILE A 311     122.010  77.360 125.810  1.00  0.00           H
ATOM   4717  CD  ILE A 311     121.670  76.910 127.920  1.00  0.00           C
ATOM   4718  HD1 ILE A 311     120.970  77.770 127.970  1.00  0.00           H
ATOM   4719  HD2 ILE A 311     121.210  76.160 128.600  1.00  0.00           H
ATOM   4720  HD3 ILE A 311     122.650  77.200 128.350  1.00  0.00           H
ATOM   4721  C   ILE A 311     124.210  73.690 126.270  1.00  0.00           C
ATOM   4722  O   ILE A 311     124.340  73.330 125.120  1.00  0.00           O
ATOM   4723  N   SER A 312     124.610  72.940 127.300  1.00  0.00           N
ATOM   4724  HN  SER A 312     124.580  73.430 128.170  1.00  0.00           H
ATOM   4725  CA  SER A 312     124.990  71.570 127.100  1.00  0.00           C
ATOM   4726  HA  SER A 312     124.830  71.280 126.070  1.00  0.00           H
ATOM   4727  CB  SER A 312     126.370  71.120 127.540  1.00  0.00           C
ATOM   4728  HB1 SER A 312     126.510  70.080 127.180  1.00  0.00           H
ATOM   4729  HB2 SER A 312     126.500  71.180 128.640  1.00  0.00           H
ATOM   4730  OG  SER A 312     127.410  72.000 126.920  1.00  0.00           O
ATOM   4731  HG1 SER A 312     127.400  72.780 127.490  1.00  0.00           H
ATOM   4732  C   SER A 312     124.090  70.710 127.880  1.00  0.00           C
ATOM   4733  O   SER A 312     123.630  71.110 128.970  1.00  0.00           O
ATOM   4734  N   TRP A 313     123.690  69.540 127.400  1.00  0.00           N
ATOM   4735  HN  TRP A 313     124.000  69.310 126.480  1.00  0.00           H
ATOM   4736  CA  TRP A 313     122.670  68.620 127.970  1.00  0.00           C
ATOM   4737  HA  TRP A 313     122.180  69.170 128.750  1.00  0.00           H
ATOM   4738  CB  TRP A 313     121.610  68.370 126.900  1.00  0.00           C
ATOM   4739  HB1 TRP A 313     122.130  67.860 126.050  1.00  0.00           H
ATOM   4740  HB2 TRP A 313     120.870  67.630 127.280  1.00  0.00           H
ATOM   4741  CG  TRP A 313     120.790  69.520 126.490  1.00  0.00           C
ATOM   4742  CD1 TRP A 313     121.120  70.410 125.430  1.00  0.00           C
ATOM   4743  HD1 TRP A 313     121.970  70.220 124.790  1.00  0.00           H
ATOM   4744  NE1 TRP A 313     120.120  71.320 125.340  1.00  0.00           N
ATOM   4745  HE1 TRP A 313     119.950  72.060 124.730  1.00  0.00           H
ATOM   4746  CE2 TRP A 313     119.080  71.040 126.240  1.00  0.00           C
ATOM   4747  CD2 TRP A 313     119.500  69.880 126.920  1.00  0.00           C
ATOM   4748  CE3 TRP A 313     118.670  69.440 127.980  1.00  0.00           C
ATOM   4749  HE3 TRP A 313     119.040  68.680 128.640  1.00  0.00           H
ATOM   4750  CZ3 TRP A 313     117.410  70.120 128.240  1.00  0.00           C
ATOM   4751  HZ3 TRP A 313     116.830  69.850 129.100  1.00  0.00           H
ATOM   4752  CZ2 TRP A 313     117.900  71.700 126.480  1.00  0.00           C
ATOM   4753  HZ2 TRP A 313     117.720  72.640 125.970  1.00  0.00           H
ATOM   4754  CH2 TRP A 313     117.080  71.240 127.510  1.00  0.00           C
ATOM   4755  HH2 TRP A 313     116.130  71.690 127.780  1.00  0.00           H
ATOM   4756  C   TRP A 313     123.240  67.340 128.570  1.00  0.00           C
ATOM   4757  O   TRP A 313     124.080  66.700 127.970  1.00  0.00           O
ATOM   4758  N   GLU A 314     122.750  66.870 129.800  1.00  0.00           N
ATOM   4759  HN  GLU A 314     122.090  67.370 130.350  1.00  0.00           H
ATOM   4760  CA  GLU A 314     123.230  65.650 130.430  1.00  0.00           C
ATOM   4761  HA  GLU A 314     124.040  65.200 129.880  1.00  0.00           H
ATOM   4762  CB  GLU A 314     123.730  65.830 131.890  1.00  0.00           C
ATOM   4763  HB1 GLU A 314     123.110  66.440 132.580  1.00  0.00           H
ATOM   4764  HB2 GLU A 314     123.740  64.780 132.250  1.00  0.00           H
ATOM   4765  CG  GLU A 314     125.160  66.420 131.910  1.00  0.00           C
ATOM   4766  HG1 GLU A 314     125.430  66.780 132.930  1.00  0.00           H
ATOM   4767  HG2 GLU A 314     125.040  67.290 131.230  1.00  0.00           H
ATOM   4768  CD  GLU A 314     126.290  65.530 131.330  1.00  0.00           C
ATOM   4769  OE1 GLU A 314     126.410  64.410 131.850  1.00  0.00           O
ATOM   4770  OE2 GLU A 314     127.080  65.970 130.440  1.00  0.00           O
ATOM   4771  C   GLU A 314     122.040  64.610 130.390  1.00  0.00           C
ATOM   4772  O   GLU A 314     121.020  64.730 131.070  1.00  0.00           O
ATOM   4773  N   LEU A 315     122.210  63.500 129.620  1.00  0.00           N
ATOM   4774  HN  LEU A 315     123.080  63.420 129.130  1.00  0.00           H
ATOM   4775  CA  LEU A 315     121.300  62.400 129.500  1.00  0.00           C
ATOM   4776  HA  LEU A 315     120.280  62.760 129.550  1.00  0.00           H
ATOM   4777  CB  LEU A 315     121.640  61.630 128.230  1.00  0.00           C
ATOM   4778  HB1 LEU A 315     121.320  62.210 127.340  1.00  0.00           H
ATOM   4779  HB2 LEU A 315     122.740  61.490 128.150  1.00  0.00           H
ATOM   4780  CG  LEU A 315     120.970  60.280 128.110  1.00  0.00           C
ATOM   4781  HG  LEU A 315     121.610  59.690 128.800  1.00  0.00           H
ATOM   4782  CD1 LEU A 315     119.500  60.140 128.450  1.00  0.00           C
ATOM   4783 HD11 LEU A 315     119.190  60.700 129.360  1.00  0.00           H
ATOM   4784 HD12 LEU A 315     118.840  60.630 127.700  1.00  0.00           H
ATOM   4785 HD13 LEU A 315     119.200  59.070 128.430  1.00  0.00           H
ATOM   4786  CD2 LEU A 315     121.340  59.660 126.700  1.00  0.00           C
ATOM   4787 HD21 LEU A 315     121.360  58.550 126.730  1.00  0.00           H
ATOM   4788 HD22 LEU A 315     120.550  59.920 125.970  1.00  0.00           H
ATOM   4789 HD23 LEU A 315     122.270  60.070 126.250  1.00  0.00           H
ATOM   4790  C   LEU A 315     121.440  61.390 130.760  1.00  0.00           C
ATOM   4791  O   LEU A 315     122.480  60.790 130.990  1.00  0.00           O
ATOM   4792  N   ASP A 316     120.360  61.110 131.570  1.00  0.00           N
ATOM   4793  HN  ASP A 316     119.530  61.660 131.590  1.00  0.00           H
ATOM   4794  CA  ASP A 316     120.240  59.960 132.450  1.00  0.00           C
ATOM   4795  HA  ASP A 316     121.130  59.350 132.420  1.00  0.00           H
ATOM   4796  CB  ASP A 316     119.890  60.520 133.870  1.00  0.00           C
ATOM   4797  HB1 ASP A 316     120.730  61.190 134.170  1.00  0.00           H
ATOM   4798  HB2 ASP A 316     118.950  61.110 133.770  1.00  0.00           H
ATOM   4799  CG  ASP A 316     119.690  59.410 134.880  1.00  0.00           C
ATOM   4800  OD1 ASP A 316     119.070  59.720 135.880  1.00  0.00           O
ATOM   4801  OD2 ASP A 316     120.440  58.330 134.800  1.00  0.00           O
ATOM   4802  C   ASP A 316     119.090  59.120 131.900  1.00  0.00           C
ATOM   4803  O   ASP A 316     118.180  59.640 131.260  1.00  0.00           O
ATOM   4804  N   VAL A 317     119.030  57.790 132.100  1.00  0.00           N
ATOM   4805  HN  VAL A 317     119.770  57.300 132.560  1.00  0.00           H
ATOM   4806  CA  VAL A 317     118.020  56.920 131.480  1.00  0.00           C
ATOM   4807  HA  VAL A 317     117.270  57.490 130.950  1.00  0.00           H
ATOM   4808  CB  VAL A 317     118.500  56.000 130.420  1.00  0.00           C
ATOM   4809  HB  VAL A 317     119.200  55.290 130.900  1.00  0.00           H
ATOM   4810  CG1 VAL A 317     117.360  55.150 129.850  1.00  0.00           C
ATOM   4811 HG11 VAL A 317     117.910  54.490 129.150  1.00  0.00           H
ATOM   4812 HG12 VAL A 317     116.800  54.650 130.680  1.00  0.00           H
ATOM   4813 HG13 VAL A 317     116.640  55.660 129.170  1.00  0.00           H
ATOM   4814  CG2 VAL A 317     119.100  56.760 129.210  1.00  0.00           C
ATOM   4815 HG21 VAL A 317     119.980  57.370 129.510  1.00  0.00           H
ATOM   4816 HG22 VAL A 317     119.520  55.990 128.530  1.00  0.00           H
ATOM   4817 HG23 VAL A 317     118.350  57.310 128.620  1.00  0.00           H
ATOM   4818  C   VAL A 317     117.350  56.180 132.660  1.00  0.00           C
ATOM   4819  O   VAL A 317     118.090  55.580 133.450  1.00  0.00           O
ATOM   4820  N   LEU A 318     116.050  56.240 132.850  1.00  0.00           N
ATOM   4821  HN  LEU A 318     115.580  56.780 132.160  1.00  0.00           H
ATOM   4822  CA  LEU A 318     115.260  55.410 133.770  1.00  0.00           C
ATOM   4823  HA  LEU A 318     115.840  55.080 134.620  1.00  0.00           H
ATOM   4824  CB  LEU A 318     114.040  56.200 134.360  1.00  0.00           C
ATOM   4825  HB1 LEU A 318     114.340  57.240 134.630  1.00  0.00           H
ATOM   4826  HB2 LEU A 318     113.200  56.300 133.630  1.00  0.00           H
ATOM   4827  CG  LEU A 318     113.570  55.720 135.710  1.00  0.00           C
ATOM   4828  HG  LEU A 318     113.270  54.680 135.480  1.00  0.00           H
ATOM   4829  CD1 LEU A 318     114.600  55.870 136.800  1.00  0.00           C
ATOM   4830 HD11 LEU A 318     114.120  55.530 137.750  1.00  0.00           H
ATOM   4831 HD12 LEU A 318     115.430  55.170 136.580  1.00  0.00           H
ATOM   4832 HD13 LEU A 318     115.100  56.850 136.910  1.00  0.00           H
ATOM   4833  CD2 LEU A 318     112.310  56.490 136.010  1.00  0.00           C
ATOM   4834 HD21 LEU A 318     111.890  56.190 136.990  1.00  0.00           H
ATOM   4835 HD22 LEU A 318     112.520  57.590 136.020  1.00  0.00           H
ATOM   4836 HD23 LEU A 318     111.630  56.320 135.150  1.00  0.00           H
ATOM   4837  C   LEU A 318     114.880  54.080 133.150  1.00  0.00           C
ATOM   4838  O   LEU A 318     114.280  54.000 132.080  1.00  0.00           O
ATOM   4839  N   GLU A 319     115.360  53.020 133.770  1.00  0.00           N
ATOM   4840  HN  GLU A 319     115.830  53.110 134.640  1.00  0.00           H
ATOM   4841  CA  GLU A 319     115.170  51.690 133.300  1.00  0.00           C
ATOM   4842  HA  GLU A 319     114.910  51.640 132.250  1.00  0.00           H
ATOM   4843  CB  GLU A 319     116.440  50.840 133.520  1.00  0.00           C
ATOM   4844  HB1 GLU A 319     116.660  50.780 134.610  1.00  0.00           H
ATOM   4845  HB2 GLU A 319     116.160  49.850 133.090  1.00  0.00           H
ATOM   4846  CG  GLU A 319     117.680  51.400 132.750  1.00  0.00           C
ATOM   4847  HG1 GLU A 319     118.300  52.140 133.300  1.00  0.00           H
ATOM   4848  HG2 GLU A 319     117.260  51.920 131.860  1.00  0.00           H
ATOM   4849  CD  GLU A 319     118.590  50.310 132.140  1.00  0.00           C
ATOM   4850  OE1 GLU A 319     118.100  49.320 131.580  1.00  0.00           O
ATOM   4851  OE2 GLU A 319     119.820  50.540 132.210  1.00  0.00           O
ATOM   4852  C   GLU A 319     114.040  51.110 134.230  1.00  0.00           C
ATOM   4853  O   GLU A 319     114.190  51.010 135.460  1.00  0.00           O
ATOM   4854  N   VAL A 320     112.820  50.850 133.640  1.00  0.00           N
ATOM   4855  HN  VAL A 320     112.750  50.920 132.650  1.00  0.00           H
ATOM   4856  CA  VAL A 320     111.620  50.450 134.370  1.00  0.00           C
ATOM   4857  HA  VAL A 320     111.970  50.300 135.380  1.00  0.00           H
ATOM   4858  CB  VAL A 320     110.490  51.520 134.310  1.00  0.00           C
ATOM   4859  HB  VAL A 320     110.110  51.580 133.270  1.00  0.00           H
ATOM   4860  CG1 VAL A 320     109.260  51.240 135.200  1.00  0.00           C
ATOM   4861 HG11 VAL A 320     109.580  51.540 136.220  1.00  0.00           H
ATOM   4862 HG12 VAL A 320     108.390  51.910 135.030  1.00  0.00           H
ATOM   4863 HG13 VAL A 320     108.780  50.240 135.190  1.00  0.00           H
ATOM   4864  CG2 VAL A 320     110.970  53.020 134.530  1.00  0.00           C
ATOM   4865 HG21 VAL A 320     110.170  53.780 134.670  1.00  0.00           H
ATOM   4866 HG22 VAL A 320     111.600  52.910 135.440  1.00  0.00           H
ATOM   4867 HG23 VAL A 320     111.660  53.370 133.730  1.00  0.00           H
ATOM   4868  C   VAL A 320     111.110  49.120 133.790  1.00  0.00           C
ATOM   4869  O   VAL A 320     111.240  48.950 132.630  1.00  0.00           O
ATOM   4870  N   SER A 321     110.560  48.250 134.670  1.00  0.00           N
ATOM   4871  HN  SER A 321     110.690  48.560 135.610  1.00  0.00           H
ATOM   4872  CA  SER A 321     110.150  46.940 134.210  1.00  0.00           C
ATOM   4873  HA  SER A 321     110.020  46.890 133.140  1.00  0.00           H
ATOM   4874  CB  SER A 321     111.160  45.820 134.610  1.00  0.00           C
ATOM   4875  HB1 SER A 321     111.430  45.790 135.680  1.00  0.00           H
ATOM   4876  HB2 SER A 321     112.090  45.990 134.030  1.00  0.00           H
ATOM   4877  OG  SER A 321     110.630  44.580 134.260  1.00  0.00           O
ATOM   4878  HG1 SER A 321     109.930  44.340 134.880  1.00  0.00           H
ATOM   4879  C   SER A 321     108.740  46.700 134.750  1.00  0.00           C
ATOM   4880  O   SER A 321     108.440  46.910 135.920  1.00  0.00           O
ATOM   4881  N   ASN A 322     107.790  46.200 133.910  1.00  0.00           N
ATOM   4882  HN  ASN A 322     108.120  45.940 133.000  1.00  0.00           H
ATOM   4883  CA  ASN A 322     106.380  45.870 134.280  1.00  0.00           C
ATOM   4884  HA  ASN A 322     106.330  45.110 135.040  1.00  0.00           H
ATOM   4885  CB  ASN A 322     105.610  47.110 134.780  1.00  0.00           C
ATOM   4886  HB1 ASN A 322     106.130  47.560 135.650  1.00  0.00           H
ATOM   4887  HB2 ASN A 322     105.480  47.860 133.970  1.00  0.00           H
ATOM   4888  CG  ASN A 322     104.140  46.830 135.240  1.00  0.00           C
ATOM   4889  OD1 ASN A 322     103.520  45.890 134.650  1.00  0.00           O
ATOM   4890  ND2 ASN A 322     103.500  47.570 136.160  1.00  0.00           N
ATOM   4891 HD21 ASN A 322     103.870  48.380 136.610  1.00  0.00           H
ATOM   4892 HD22 ASN A 322     102.530  47.460 136.350  1.00  0.00           H
ATOM   4893  C   ASN A 322     105.760  45.380 133.000  1.00  0.00           C
ATOM   4894  O   ASN A 322     105.400  46.160 132.120  1.00  0.00           O
ATOM   4895  N   SER A 323     105.670  44.020 132.770  1.00  0.00           N
ATOM   4896  HN  SER A 323     106.100  43.420 133.450  1.00  0.00           H
ATOM   4897  CA  SER A 323     105.020  43.380 131.600  1.00  0.00           C
ATOM   4898  HA  SER A 323     105.460  43.720 130.680  1.00  0.00           H
ATOM   4899  CB  SER A 323     105.110  41.870 131.650  1.00  0.00           C
ATOM   4900  HB1 SER A 323     104.740  41.670 130.620  1.00  0.00           H
ATOM   4901  HB2 SER A 323     104.530  41.400 132.470  1.00  0.00           H
ATOM   4902  OG  SER A 323     106.490  41.520 131.720  1.00  0.00           O
ATOM   4903  HG1 SER A 323     106.750  41.910 132.560  1.00  0.00           H
ATOM   4904  C   SER A 323     103.590  43.800 131.390  1.00  0.00           C
ATOM   4905  O   SER A 323     103.180  44.100 130.300  1.00  0.00           O
ATOM   4906  N   SER A 324     102.830  43.770 132.510  1.00  0.00           N
ATOM   4907  HN  SER A 324     103.260  43.470 133.350  1.00  0.00           H
ATOM   4908  CA  SER A 324     101.430  44.100 132.460  1.00  0.00           C
ATOM   4909  HA  SER A 324     100.900  43.480 131.740  1.00  0.00           H
ATOM   4910  CB  SER A 324     100.780  43.900 133.880  1.00  0.00           C
ATOM   4911  HB1 SER A 324     101.330  44.460 134.660  1.00  0.00           H
ATOM   4912  HB2 SER A 324     100.890  42.850 134.250  1.00  0.00           H
ATOM   4913  OG  SER A 324      99.430  44.370 134.030  1.00  0.00           O
ATOM   4914  HG1 SER A 324      98.840  43.640 133.790  1.00  0.00           H
ATOM   4915  C   SER A 324     101.140  45.450 131.930  1.00  0.00           C
ATOM   4916  O   SER A 324     100.290  45.630 131.090  1.00  0.00           O
ATOM   4917  N   LEU A 325     101.900  46.490 132.360  1.00  0.00           N
ATOM   4918  HN  LEU A 325     102.420  46.380 133.190  1.00  0.00           H
ATOM   4919  CA  LEU A 325     101.840  47.820 131.830  1.00  0.00           C
ATOM   4920  HA  LEU A 325     100.820  48.140 131.720  1.00  0.00           H
ATOM   4921  CB  LEU A 325     102.550  48.710 132.860  1.00  0.00           C
ATOM   4922  HB1 LEU A 325     102.190  48.460 133.880  1.00  0.00           H
ATOM   4923  HB2 LEU A 325     103.610  48.420 132.680  1.00  0.00           H
ATOM   4924  CG  LEU A 325     102.500  50.270 132.640  1.00  0.00           C
ATOM   4925  HG  LEU A 325     102.790  50.410 131.570  1.00  0.00           H
ATOM   4926  CD1 LEU A 325     101.060  50.810 132.880  1.00  0.00           C
ATOM   4927 HD11 LEU A 325     100.550  50.420 133.790  1.00  0.00           H
ATOM   4928 HD12 LEU A 325     101.120  51.910 132.990  1.00  0.00           H
ATOM   4929 HD13 LEU A 325     100.510  50.600 131.940  1.00  0.00           H
ATOM   4930  CD2 LEU A 325     103.490  51.070 133.470  1.00  0.00           C
ATOM   4931 HD21 LEU A 325     104.550  50.810 133.280  1.00  0.00           H
ATOM   4932 HD22 LEU A 325     103.400  52.170 133.390  1.00  0.00           H
ATOM   4933 HD23 LEU A 325     103.310  50.790 134.530  1.00  0.00           H
ATOM   4934  C   LEU A 325     102.450  48.000 130.420  1.00  0.00           C
ATOM   4935  O   LEU A 325     102.070  48.920 129.750  1.00  0.00           O
ATOM   4936  N   ARG A 326     103.440  47.150 130.000  1.00  0.00           N
ATOM   4937  HN  ARG A 326     103.750  46.460 130.650  1.00  0.00           H
ATOM   4938  CA  ARG A 326     103.850  47.220 128.650  1.00  0.00           C
ATOM   4939  HA  ARG A 326     104.200  48.240 128.540  1.00  0.00           H
ATOM   4940  CB  ARG A 326     105.080  46.430 128.360  1.00  0.00           C
ATOM   4941  HB1 ARG A 326     105.730  46.970 129.080  1.00  0.00           H
ATOM   4942  HB2 ARG A 326     105.100  45.380 128.720  1.00  0.00           H
ATOM   4943  CG  ARG A 326     105.710  46.580 126.890  1.00  0.00           C
ATOM   4944  HG1 ARG A 326     104.870  46.230 126.260  1.00  0.00           H
ATOM   4945  HG2 ARG A 326     106.600  45.920 126.770  1.00  0.00           H
ATOM   4946  CD  ARG A 326     106.170  48.020 126.490  1.00  0.00           C
ATOM   4947  HD1 ARG A 326     107.000  48.320 127.170  1.00  0.00           H
ATOM   4948  HD2 ARG A 326     105.390  48.790 126.660  1.00  0.00           H
ATOM   4949  NE  ARG A 326     106.540  48.100 125.120  1.00  0.00           N
ATOM   4950  HE  ARG A 326     107.490  48.330 124.900  1.00  0.00           H
ATOM   4951  CZ  ARG A 326     105.740  47.940 124.060  1.00  0.00           C
ATOM   4952  NH1 ARG A 326     104.440  47.960 124.130  1.00  0.00           N
ATOM   4953 HH11 ARG A 326     103.910  47.600 123.370  1.00  0.00           H
ATOM   4954 HH12 ARG A 326     104.070  47.940 125.060  1.00  0.00           H
ATOM   4955  NH2 ARG A 326     106.170  47.740 122.840  1.00  0.00           N
ATOM   4956 HH21 ARG A 326     105.480  47.450 122.170  1.00  0.00           H
ATOM   4957 HH22 ARG A 326     107.150  47.850 122.640  1.00  0.00           H
ATOM   4958  C   ARG A 326     102.800  47.030 127.620  1.00  0.00           C
ATOM   4959  O   ARG A 326     102.790  47.700 126.570  1.00  0.00           O
ATOM   4960  N   ARG A 327     101.950  46.060 127.760  1.00  0.00           N
ATOM   4961  HN  ARG A 327     102.060  45.460 128.550  1.00  0.00           H
ATOM   4962  CA  ARG A 327     100.940  45.750 126.740  1.00  0.00           C
ATOM   4963  HA  ARG A 327     101.370  46.040 125.790  1.00  0.00           H
ATOM   4964  CB  ARG A 327     100.610  44.170 126.740  1.00  0.00           C
ATOM   4965  HB1 ARG A 327      99.840  43.980 125.970  1.00  0.00           H
ATOM   4966  HB2 ARG A 327     101.490  43.640 126.320  1.00  0.00           H
ATOM   4967  CG  ARG A 327     100.410  43.620 128.150  1.00  0.00           C
ATOM   4968  HG1 ARG A 327      99.480  44.030 128.600  1.00  0.00           H
ATOM   4969  HG2 ARG A 327     101.220  43.870 128.870  1.00  0.00           H
ATOM   4970  CD  ARG A 327     100.200  42.140 128.160  1.00  0.00           C
ATOM   4971  HD1 ARG A 327     100.890  41.560 127.500  1.00  0.00           H
ATOM   4972  HD2 ARG A 327      99.170  41.910 127.820  1.00  0.00           H
ATOM   4973  NE  ARG A 327     100.390  41.490 129.540  1.00  0.00           N
ATOM   4974  HE  ARG A 327      99.570  41.470 130.110  1.00  0.00           H
ATOM   4975  CZ  ARG A 327     101.370  40.670 129.880  1.00  0.00           C
ATOM   4976  NH1 ARG A 327     102.440  40.610 129.170  1.00  0.00           N
ATOM   4977 HH11 ARG A 327     103.170  39.920 129.210  1.00  0.00           H
ATOM   4978 HH12 ARG A 327     102.420  40.940 128.220  1.00  0.00           H
ATOM   4979  NH2 ARG A 327     101.240  39.970 131.030  1.00  0.00           N
ATOM   4980 HH21 ARG A 327     101.900  39.260 131.250  1.00  0.00           H
ATOM   4981 HH22 ARG A 327     100.540  40.230 131.690  1.00  0.00           H
ATOM   4982  C   ARG A 327      99.650  46.650 126.660  1.00  0.00           C
ATOM   4983  O   ARG A 327      98.940  46.660 125.680  1.00  0.00           O
ATOM   4984  N   ARG A 328      99.400  47.420 127.760  1.00  0.00           N
ATOM   4985  HN  ARG A 328     100.030  47.500 128.530  1.00  0.00           H
ATOM   4986  CA  ARG A 328      98.500  48.560 127.810  1.00  0.00           C
ATOM   4987  HA  ARG A 328      97.520  48.280 127.450  1.00  0.00           H
ATOM   4988  CB  ARG A 328      98.390  49.200 129.180  1.00  0.00           C
ATOM   4989  HB1 ARG A 328      99.350  49.680 129.450  1.00  0.00           H
ATOM   4990  HB2 ARG A 328      97.590  49.980 129.100  1.00  0.00           H
ATOM   4991  CG  ARG A 328      98.080  48.180 130.300  1.00  0.00           C
ATOM   4992  HG1 ARG A 328      98.060  48.610 131.320  1.00  0.00           H
ATOM   4993  HG2 ARG A 328      98.860  47.390 130.300  1.00  0.00           H
ATOM   4994  CD  ARG A 328      96.770  47.410 130.190  1.00  0.00           C
ATOM   4995  HD1 ARG A 328      96.760  46.570 129.470  1.00  0.00           H
ATOM   4996  HD2 ARG A 328      95.900  48.030 129.880  1.00  0.00           H
ATOM   4997  NE  ARG A 328      96.460  46.760 131.490  1.00  0.00           N
ATOM   4998  HE  ARG A 328      96.860  45.880 131.760  1.00  0.00           H
ATOM   4999  CZ  ARG A 328      95.690  47.280 132.470  1.00  0.00           C
ATOM   5000  NH1 ARG A 328      94.940  48.350 132.330  1.00  0.00           N
ATOM   5001 HH11 ARG A 328      94.350  48.600 133.100  1.00  0.00           H
ATOM   5002 HH12 ARG A 328      94.700  48.570 131.390  1.00  0.00           H
ATOM   5003  NH2 ARG A 328      95.580  46.640 133.600  1.00  0.00           N
ATOM   5004 HH21 ARG A 328      94.810  46.920 134.170  1.00  0.00           H
ATOM   5005 HH22 ARG A 328      95.870  45.690 133.690  1.00  0.00           H
ATOM   5006  C   ARG A 328      99.020  49.600 126.730  1.00  0.00           C
ATOM   5007  O   ARG A 328     100.160  49.790 126.570  1.00  0.00           O
ATOM   5008  N   LEU A 329      98.050  50.280 126.070  1.00  0.00           N
ATOM   5009  HN  LEU A 329      97.110  50.020 126.240  1.00  0.00           H
ATOM   5010  CA  LEU A 329      98.090  51.470 125.230  1.00  0.00           C
ATOM   5011  HA  LEU A 329      99.040  51.490 124.730  1.00  0.00           H
ATOM   5012  CB  LEU A 329      97.170  51.360 123.960  1.00  0.00           C
ATOM   5013  HB1 LEU A 329      97.590  50.520 123.370  1.00  0.00           H
ATOM   5014  HB2 LEU A 329      96.160  51.060 124.320  1.00  0.00           H
ATOM   5015  CG  LEU A 329      97.190  52.630 123.070  1.00  0.00           C
ATOM   5016  HG  LEU A 329      96.940  53.570 123.600  1.00  0.00           H
ATOM   5017  CD1 LEU A 329      98.540  52.800 122.290  1.00  0.00           C
ATOM   5018 HD11 LEU A 329      99.420  52.880 122.960  1.00  0.00           H
ATOM   5019 HD12 LEU A 329      98.670  51.880 121.680  1.00  0.00           H
ATOM   5020 HD13 LEU A 329      98.550  53.660 121.580  1.00  0.00           H
ATOM   5021  CD2 LEU A 329      96.100  52.470 121.970  1.00  0.00           C
ATOM   5022 HD21 LEU A 329      95.090  52.340 122.410  1.00  0.00           H
ATOM   5023 HD22 LEU A 329      96.120  53.370 121.330  1.00  0.00           H
ATOM   5024 HD23 LEU A 329      96.260  51.590 121.310  1.00  0.00           H
ATOM   5025  C   LEU A 329      97.960  52.740 126.080  1.00  0.00           C
ATOM   5026  O   LEU A 329      97.260  52.840 127.100  1.00  0.00           O
ATOM   5027  N   ILE A 330      98.720  53.770 125.770  1.00  0.00           N
ATOM   5028  HN  ILE A 330      99.190  53.720 124.890  1.00  0.00           H
ATOM   5029  CA  ILE A 330      98.730  55.030 126.400  1.00  0.00           C
ATOM   5030  HA  ILE A 330      98.170  55.000 127.320  1.00  0.00           H
ATOM   5031  CB  ILE A 330     100.170  55.670 126.660  1.00  0.00           C
ATOM   5032  HB  ILE A 330     100.710  55.910 125.710  1.00  0.00           H
ATOM   5033  CG2 ILE A 330      99.970  56.760 127.730  1.00  0.00           C
ATOM   5034 HG21 ILE A 330      99.420  57.630 127.310  1.00  0.00           H
ATOM   5035 HG22 ILE A 330      99.250  56.380 128.490  1.00  0.00           H
ATOM   5036 HG23 ILE A 330     100.970  57.070 128.090  1.00  0.00           H
ATOM   5037  CG1 ILE A 330     101.110  54.570 127.400  1.00  0.00           C
ATOM   5038 HG11 ILE A 330     102.100  55.020 127.650  1.00  0.00           H
ATOM   5039 HG12 ILE A 330     101.390  53.800 126.640  1.00  0.00           H
ATOM   5040  CD  ILE A 330     100.440  53.820 128.660  1.00  0.00           C
ATOM   5041  HD1 ILE A 330      99.520  53.280 128.340  1.00  0.00           H
ATOM   5042  HD2 ILE A 330     101.200  53.210 129.190  1.00  0.00           H
ATOM   5043  HD3 ILE A 330     100.000  54.490 129.430  1.00  0.00           H
ATOM   5044  C   ILE A 330      98.080  55.930 125.410  1.00  0.00           C
ATOM   5045  O   ILE A 330      98.430  55.900 124.220  1.00  0.00           O
ATOM   5046  N   LEU A 331      97.110  56.830 125.840  1.00  0.00           N
ATOM   5047  HN  LEU A 331      96.950  56.820 126.820  1.00  0.00           H
ATOM   5048  CA  LEU A 331      96.470  57.810 125.010  1.00  0.00           C
ATOM   5049  HA  LEU A 331      96.850  57.660 124.010  1.00  0.00           H
ATOM   5050  CB  LEU A 331      94.950  57.740 124.910  1.00  0.00           C
ATOM   5051  HB1 LEU A 331      94.570  57.880 125.940  1.00  0.00           H
ATOM   5052  HB2 LEU A 331      94.740  58.600 124.250  1.00  0.00           H
ATOM   5053  CG  LEU A 331      94.480  56.280 124.490  1.00  0.00           C
ATOM   5054  HG  LEU A 331      94.960  55.510 125.120  1.00  0.00           H
ATOM   5055  CD1 LEU A 331      92.960  56.280 124.610  1.00  0.00           C
ATOM   5056 HD11 LEU A 331      92.610  56.550 125.630  1.00  0.00           H
ATOM   5057 HD12 LEU A 331      92.440  57.000 123.940  1.00  0.00           H
ATOM   5058 HD13 LEU A 331      92.570  55.310 124.240  1.00  0.00           H
ATOM   5059  CD2 LEU A 331      94.900  56.000 123.030  1.00  0.00           C
ATOM   5060 HD21 LEU A 331      95.970  55.690 122.970  1.00  0.00           H
[truncated: 3,341,080 more chars]
