# Supplementary material for: Structure of the PAPP-ABP5 complex reveals mechanism of substrate recognition
Source: Nat Commun. 2022 Sep 20;13:5500. doi: 10.1038/s41467-022-33175-2 (PMC9489782; doi:10.1038/s41467-022-33175-2)
Supplement: Supplementary file 5 — Supplementary Data 2 [file 41467_2022_33175_MOESM5_ESM.zip › simulation Finals/Final_8.pdb]

REMARK    GENERATED BY TRJCONV
TITLE     active-agonist+G_alpha in water
REMARK    THIS IS A SIMULATION BOX
CRYST1  187.650  187.650  187.650  90.00  90.00  90.00 P 1           1
MODEL        1
ATOM      1  N   ARG A  15     100.730 102.920 164.560  1.00  0.00           N
ATOM      2  HT1 ARG A  15     100.990 103.860 164.760  1.00  0.00           H
ATOM      3  HT2 ARG A  15     100.520 102.710 163.600  1.00  0.00           H
ATOM      4  CA  ARG A  15      99.560 102.530 165.350  1.00  0.00           C
ATOM      5  HA  ARG A  15      99.720 101.590 165.870  1.00  0.00           H
ATOM      6  CB  ARG A  15      99.220 103.580 166.360  1.00  0.00           C
ATOM      7  HB1 ARG A  15      99.370 104.600 165.930  1.00  0.00           H
ATOM      8  HB2 ARG A  15      98.140 103.540 166.610  1.00  0.00           H
ATOM      9  CG  ARG A  15     100.080 103.510 167.660  1.00  0.00           C
ATOM     10  HG1 ARG A  15     101.080 103.450 167.200  1.00  0.00           H
ATOM     11  HG2 ARG A  15      99.660 102.640 168.210  1.00  0.00           H
ATOM     12  CD  ARG A  15     100.120 104.740 168.510  1.00  0.00           C
ATOM     13  HD1 ARG A  15      99.070 104.820 168.890  1.00  0.00           H
ATOM     14  HD2 ARG A  15     100.320 105.620 167.870  1.00  0.00           H
ATOM     15  NE  ARG A  15     100.990 104.470 169.730  1.00  0.00           N
ATOM     16  HE  ARG A  15     101.180 103.520 169.980  1.00  0.00           H
ATOM     17  CZ  ARG A  15     101.420 105.340 170.600  1.00  0.00           C
ATOM     18  NH1 ARG A  15     101.150 106.660 170.590  1.00  0.00           N
ATOM     19 HH11 ARG A  15     101.180 107.100 171.480  1.00  0.00           H
ATOM     20 HH12 ARG A  15     100.810 107.250 169.850  1.00  0.00           H
ATOM     21  NH2 ARG A  15     102.120 104.910 171.600  1.00  0.00           N
ATOM     22 HH21 ARG A  15     102.700 105.670 171.870  1.00  0.00           H
ATOM     23 HH22 ARG A  15     102.430 103.960 171.730  1.00  0.00           H
ATOM     24  C   ARG A  15      98.270 102.260 164.470  1.00  0.00           C
ATOM     25  O   ARG A  15      97.180 102.690 164.810  1.00  0.00           O
ATOM     26  N   ALA A  16      98.410 101.410 163.420  1.00  0.00           N
ATOM     27  HN  ALA A  16      99.320 101.180 163.100  1.00  0.00           H
ATOM     28  CA  ALA A  16      97.240 101.050 162.590  1.00  0.00           C
ATOM     29  HA  ALA A  16      96.760 101.960 162.270  1.00  0.00           H
ATOM     30  CB  ALA A  16      97.730 100.380 161.270  1.00  0.00           C
ATOM     31  HB1 ALA A  16      98.300  99.540 161.730  1.00  0.00           H
ATOM     32  HB2 ALA A  16      96.940 100.100 160.550  1.00  0.00           H
ATOM     33  HB3 ALA A  16      98.540 100.920 160.740  1.00  0.00           H
ATOM     34  C   ALA A  16      96.050 100.280 163.220  1.00  0.00           C
ATOM     35  O   ALA A  16      96.200  99.310 163.960  1.00  0.00           O
ATOM     36  N   LEU A  17      94.890 100.780 162.840  1.00  0.00           N
ATOM     37  HN  LEU A  17      94.850 101.390 162.060  1.00  0.00           H
ATOM     38  CA  LEU A  17      93.640 100.290 163.400  1.00  0.00           C
ATOM     39  HA  LEU A  17      93.790  99.720 164.310  1.00  0.00           H
ATOM     40  CB  LEU A  17      92.700 101.480 163.640  1.00  0.00           C
ATOM     41  HB1 LEU A  17      93.270 102.320 164.100  1.00  0.00           H
ATOM     42  HB2 LEU A  17      92.300 101.830 162.660  1.00  0.00           H
ATOM     43  CG  LEU A  17      91.500 101.230 164.610  1.00  0.00           C
ATOM     44  HG  LEU A  17      91.010 100.250 164.410  1.00  0.00           H
ATOM     45  CD1 LEU A  17      92.120 101.220 166.100  1.00  0.00           C
ATOM     46 HD11 LEU A  17      92.420 102.240 166.410  1.00  0.00           H
ATOM     47 HD12 LEU A  17      91.310 100.920 166.800  1.00  0.00           H
ATOM     48 HD13 LEU A  17      92.990 100.550 166.260  1.00  0.00           H
ATOM     49  CD2 LEU A  17      90.490 102.390 164.610  1.00  0.00           C
ATOM     50 HD21 LEU A  17      90.060 102.760 163.660  1.00  0.00           H
ATOM     51 HD22 LEU A  17      89.760 102.340 165.450  1.00  0.00           H
ATOM     52 HD23 LEU A  17      91.160 103.250 164.850  1.00  0.00           H
ATOM     53  C   LEU A  17      93.020  99.280 162.430  1.00  0.00           C
ATOM     54  O   LEU A  17      92.870  99.480 161.260  1.00  0.00           O
ATOM     55  N   TYR A  18      92.590  98.080 162.960  1.00  0.00           N
ATOM     56  HN  TYR A  18      92.740  97.780 163.900  1.00  0.00           H
ATOM     57  CA  TYR A  18      92.060  97.070 162.130  1.00  0.00           C
ATOM     58  HA  TYR A  18      92.190  97.260 161.070  1.00  0.00           H
ATOM     59  CB  TYR A  18      92.770  95.680 162.300  1.00  0.00           C
ATOM     60  HB1 TYR A  18      93.860  95.900 162.280  1.00  0.00           H
ATOM     61  HB2 TYR A  18      92.390  95.400 163.300  1.00  0.00           H
ATOM     62  CG  TYR A  18      92.410  94.640 161.190  1.00  0.00           C
ATOM     63  CD1 TYR A  18      91.350  93.810 161.300  1.00  0.00           C
ATOM     64  HD1 TYR A  18      90.700  93.930 162.150  1.00  0.00           H
ATOM     65  CE1 TYR A  18      91.130  92.810 160.300  1.00  0.00           C
ATOM     66  HE1 TYR A  18      90.210  92.250 160.370  1.00  0.00           H
ATOM     67  CZ  TYR A  18      92.020  92.700 159.250  1.00  0.00           C
ATOM     68  OH  TYR A  18      91.800  91.810 158.190  1.00  0.00           O
ATOM     69  HH  TYR A  18      92.600  91.780 157.670  1.00  0.00           H
ATOM     70  CD2 TYR A  18      93.270  94.570 160.090  1.00  0.00           C
ATOM     71  HD2 TYR A  18      93.980  95.380 160.010  1.00  0.00           H
ATOM     72  CE2 TYR A  18      93.050  93.590 159.090  1.00  0.00           C
ATOM     73  HE2 TYR A  18      93.610  93.590 158.170  1.00  0.00           H
ATOM     74  C   TYR A  18      90.470  96.900 162.340  1.00  0.00           C
ATOM     75  O   TYR A  18      89.980  96.600 163.440  1.00  0.00           O
ATOM     76  N   PHE A  19      89.680  97.020 161.220  1.00  0.00           N
ATOM     77  HN  PHE A  19      90.090  97.050 160.310  1.00  0.00           H
ATOM     78  CA  PHE A  19      88.270  96.720 161.210  1.00  0.00           C
ATOM     79  HA  PHE A  19      87.910  96.560 162.210  1.00  0.00           H
ATOM     80  CB  PHE A  19      87.410  97.820 160.530  1.00  0.00           C
ATOM     81  HB1 PHE A  19      87.760  98.030 159.500  1.00  0.00           H
ATOM     82  HB2 PHE A  19      86.380  97.410 160.460  1.00  0.00           H
ATOM     83  CG  PHE A  19      87.440  99.140 161.360  1.00  0.00           C
ATOM     84  CD1 PHE A  19      86.400  99.400 162.200  1.00  0.00           C
ATOM     85  HD1 PHE A  19      85.630  98.650 162.260  1.00  0.00           H
ATOM     86  CE1 PHE A  19      86.290 100.500 163.010  1.00  0.00           C
ATOM     87  HE1 PHE A  19      85.580 100.580 163.820  1.00  0.00           H
ATOM     88  CZ  PHE A  19      87.270 101.520 162.810  1.00  0.00           C
ATOM     89  HZ  PHE A  19      87.190 102.430 163.390  1.00  0.00           H
ATOM     90  CD2 PHE A  19      88.480 100.110 161.270  1.00  0.00           C
ATOM     91  HD2 PHE A  19      89.380  99.890 160.720  1.00  0.00           H
ATOM     92  CE2 PHE A  19      88.370 101.330 161.940  1.00  0.00           C
ATOM     93  HE2 PHE A  19      89.140 102.090 161.890  1.00  0.00           H
ATOM     94  C   PHE A  19      88.130  95.400 160.580  1.00  0.00           C
ATOM     95  O   PHE A  19      88.630  95.070 159.510  1.00  0.00           O
ATOM     96  N   SER A  20      87.390  94.450 161.220  1.00  0.00           N
ATOM     97  HN  SER A  20      87.010  94.640 162.130  1.00  0.00           H
ATOM     98  CA  SER A  20      87.480  93.060 160.920  1.00  0.00           C
ATOM     99  HA  SER A  20      88.270  92.840 160.220  1.00  0.00           H
ATOM    100  CB  SER A  20      87.670  92.190 162.180  1.00  0.00           C
ATOM    101  HB1 SER A  20      88.570  92.660 162.640  1.00  0.00           H
ATOM    102  HB2 SER A  20      87.920  91.130 162.000  1.00  0.00           H
ATOM    103  OG  SER A  20      86.590  92.240 163.100  1.00  0.00           O
ATOM    104  HG1 SER A  20      86.330  93.160 163.160  1.00  0.00           H
ATOM    105  C   SER A  20      86.240  92.590 160.180  1.00  0.00           C
ATOM    106  O   SER A  20      86.070  91.370 159.930  1.00  0.00           O
ATOM    107  N   GLY A  21      85.270  93.540 159.850  1.00  0.00           N
ATOM    108  HN  GLY A  21      85.380  94.420 160.290  1.00  0.00           H
ATOM    109  CA  GLY A  21      84.190  93.300 158.940  1.00  0.00           C
ATOM    110  HA1 GLY A  21      84.500  92.730 158.080  1.00  0.00           H
ATOM    111  HA2 GLY A  21      83.780  94.240 158.620  1.00  0.00           H
ATOM    112  C   GLY A  21      83.040  92.660 159.560  1.00  0.00           C
ATOM    113  O   GLY A  21      82.190  92.070 158.890  1.00  0.00           O
ATOM    114  N   ARG A  22      82.930  92.660 160.900  1.00  0.00           N
ATOM    115  HN  ARG A  22      83.640  93.120 161.440  1.00  0.00           H
ATOM    116  CA  ARG A  22      81.950  91.920 161.630  1.00  0.00           C
ATOM    117  HA  ARG A  22      81.350  91.220 161.070  1.00  0.00           H
ATOM    118  CB  ARG A  22      82.610  91.060 162.810  1.00  0.00           C
ATOM    119  HB1 ARG A  22      83.370  91.680 163.330  1.00  0.00           H
ATOM    120  HB2 ARG A  22      81.790  90.730 163.480  1.00  0.00           H
ATOM    121  CG  ARG A  22      83.400  89.810 162.290  1.00  0.00           C
ATOM    122  HG1 ARG A  22      84.220  90.190 161.650  1.00  0.00           H
ATOM    123  HG2 ARG A  22      82.570  89.200 161.880  1.00  0.00           H
ATOM    124  CD  ARG A  22      84.060  88.900 163.380  1.00  0.00           C
ATOM    125  HD1 ARG A  22      84.460  87.940 162.980  1.00  0.00           H
ATOM    126  HD2 ARG A  22      83.230  88.740 164.110  1.00  0.00           H
ATOM    127  NE  ARG A  22      85.270  89.610 164.030  1.00  0.00           N
ATOM    128  HE  ARG A  22      85.430  90.540 163.720  1.00  0.00           H
ATOM    129  CZ  ARG A  22      86.290  89.040 164.590  1.00  0.00           C
ATOM    130  NH1 ARG A  22      86.240  87.800 165.040  1.00  0.00           N
ATOM    131 HH11 ARG A  22      86.960  87.440 165.620  1.00  0.00           H
ATOM    132 HH12 ARG A  22      85.380  87.290 165.020  1.00  0.00           H
ATOM    133  NH2 ARG A  22      87.390  89.740 164.780  1.00  0.00           N
ATOM    134 HH21 ARG A  22      87.910  89.330 165.520  1.00  0.00           H
ATOM    135 HH22 ARG A  22      87.360  90.720 164.590  1.00  0.00           H
ATOM    136  C   ARG A  22      80.860  92.780 162.280  1.00  0.00           C
ATOM    137  O   ARG A  22      79.690  92.460 162.130  1.00  0.00           O
ATOM    138  N   GLY A  23      81.340  93.890 162.860  1.00  0.00           N
ATOM    139  HN  GLY A  23      82.270  94.240 162.840  1.00  0.00           H
ATOM    140  CA  GLY A  23      80.310  94.790 163.350  1.00  0.00           C
ATOM    141  HA1 GLY A  23      79.810  94.310 164.170  1.00  0.00           H
ATOM    142  HA2 GLY A  23      79.700  95.010 162.480  1.00  0.00           H
ATOM    143  C   GLY A  23      80.820  96.170 163.870  1.00  0.00           C
ATOM    144  O   GLY A  23      80.030  97.120 163.970  1.00  0.00           O
ATOM    145  N   GLU A  24      82.150  96.250 164.130  1.00  0.00           N
ATOM    146  HN  GLU A  24      82.650  95.390 164.180  1.00  0.00           H
ATOM    147  CA  GLU A  24      82.840  97.420 164.700  1.00  0.00           C
ATOM    148  HA  GLU A  24      82.360  97.650 165.630  1.00  0.00           H
ATOM    149  CB  GLU A  24      84.350  97.000 164.870  1.00  0.00           C
ATOM    150  HB1 GLU A  24      85.050  97.490 164.160  1.00  0.00           H
ATOM    151  HB2 GLU A  24      84.590  97.490 165.840  1.00  0.00           H
ATOM    152  CG  GLU A  24      84.740  95.510 165.100  1.00  0.00           C
ATOM    153  HG1 GLU A  24      83.850  94.970 165.480  1.00  0.00           H
ATOM    154  HG2 GLU A  24      85.600  95.350 165.800  1.00  0.00           H
ATOM    155  CD  GLU A  24      85.180  94.970 163.850  1.00  0.00           C
ATOM    156  OE1 GLU A  24      84.320  94.770 162.940  1.00  0.00           O
ATOM    157  OE2 GLU A  24      86.370  94.700 163.740  1.00  0.00           O
ATOM    158  C   GLU A  24      82.850  98.620 163.850  1.00  0.00           C
ATOM    159  O   GLU A  24      83.310  98.570 162.700  1.00  0.00           O
ATOM    160  N   GLN A  25      82.400  99.730 164.380  1.00  0.00           N
ATOM    161  HN  GLN A  25      82.090  99.690 165.330  1.00  0.00           H
ATOM    162  CA  GLN A  25      82.420 100.990 163.750  1.00  0.00           C
ATOM    163  HA  GLN A  25      83.330 100.970 163.170  1.00  0.00           H
ATOM    164  CB  GLN A  25      81.130 101.360 162.850  1.00  0.00           C
ATOM    165  HB1 GLN A  25      80.400 101.700 163.610  1.00  0.00           H
ATOM    166  HB2 GLN A  25      81.350 102.300 162.300  1.00  0.00           H
ATOM    167  CG  GLN A  25      80.550 100.260 161.880  1.00  0.00           C
ATOM    168  HG1 GLN A  25      80.450  99.240 162.300  1.00  0.00           H
ATOM    169  HG2 GLN A  25      81.290 100.170 161.060  1.00  0.00           H
ATOM    170  CD  GLN A  25      79.150 100.690 161.500  1.00  0.00           C
ATOM    171  OE1 GLN A  25      78.120 100.030 161.650  1.00  0.00           O
ATOM    172  NE2 GLN A  25      78.990 101.850 160.860  1.00  0.00           N
ATOM    173 HE21 GLN A  25      79.770 102.470 160.930  1.00  0.00           H
ATOM    174 HE22 GLN A  25      78.110 102.160 160.490  1.00  0.00           H
ATOM    175  C   GLN A  25      82.700 101.990 164.800  1.00  0.00           C
ATOM    176  O   GLN A  25      82.370 101.710 165.970  1.00  0.00           O
ATOM    177  N   LEU A  26      83.260 103.170 164.380  1.00  0.00           N
ATOM    178  HN  LEU A  26      83.490 103.380 163.440  1.00  0.00           H
ATOM    179  CA  LEU A  26      83.530 104.270 165.280  1.00  0.00           C
ATOM    180  HA  LEU A  26      83.230 104.070 166.300  1.00  0.00           H
ATOM    181  CB  LEU A  26      85.020 104.670 165.300  1.00  0.00           C
ATOM    182  HB1 LEU A  26      85.350 104.650 164.240  1.00  0.00           H
ATOM    183  HB2 LEU A  26      85.200 105.680 165.730  1.00  0.00           H
ATOM    184  CG  LEU A  26      85.940 103.760 166.150  1.00  0.00           C
ATOM    185  HG  LEU A  26      85.840 102.710 165.800  1.00  0.00           H
ATOM    186  CD1 LEU A  26      87.430 104.140 166.030  1.00  0.00           C
ATOM    187 HD11 LEU A  26      88.100 103.880 166.880  1.00  0.00           H
ATOM    188 HD12 LEU A  26      87.880 103.630 165.160  1.00  0.00           H
ATOM    189 HD13 LEU A  26      87.650 105.230 166.000  1.00  0.00           H
ATOM    190  CD2 LEU A  26      85.550 103.650 167.610  1.00  0.00           C
ATOM    191 HD21 LEU A  26      85.410 104.620 168.130  1.00  0.00           H
ATOM    192 HD22 LEU A  26      84.610 103.070 167.700  1.00  0.00           H
ATOM    193 HD23 LEU A  26      86.360 103.090 168.130  1.00  0.00           H
ATOM    194  C   LEU A  26      82.750 105.440 164.760  1.00  0.00           C
ATOM    195  O   LEU A  26      82.620 105.530 163.530  1.00  0.00           O
ATOM    196  N   ARG A  27      82.210 106.300 165.630  1.00  0.00           N
ATOM    197  HN  ARG A  27      82.330 106.160 166.610  1.00  0.00           H
ATOM    198  CA  ARG A  27      81.480 107.480 165.190  1.00  0.00           C
ATOM    199  HA  ARG A  27      81.730 107.760 164.180  1.00  0.00           H
ATOM    200  CB  ARG A  27      79.930 107.310 165.520  1.00  0.00           C
ATOM    201  HB1 ARG A  27      79.530 106.430 164.970  1.00  0.00           H
ATOM    202  HB2 ARG A  27      80.000 107.010 166.580  1.00  0.00           H
ATOM    203  CG  ARG A  27      79.070 108.610 165.300  1.00  0.00           C
ATOM    204  HG1 ARG A  27      79.230 108.890 164.240  1.00  0.00           H
ATOM    205  HG2 ARG A  27      79.480 109.460 165.880  1.00  0.00           H
ATOM    206  CD  ARG A  27      77.560 108.450 165.610  1.00  0.00           C
ATOM    207  HD1 ARG A  27      77.050 107.940 164.770  1.00  0.00           H
ATOM    208  HD2 ARG A  27      76.970 109.390 165.700  1.00  0.00           H
ATOM    209  NE  ARG A  27      77.270 107.780 166.930  1.00  0.00           N
ATOM    210  HE  ARG A  27      77.860 108.060 167.690  1.00  0.00           H
ATOM    211  CZ  ARG A  27      76.250 106.990 167.180  1.00  0.00           C
ATOM    212  NH1 ARG A  27      75.470 106.400 166.260  1.00  0.00           N
ATOM    213 HH11 ARG A  27      74.870 105.690 166.610  1.00  0.00           H
ATOM    214 HH12 ARG A  27      75.370 106.770 165.340  1.00  0.00           H
ATOM    215  NH2 ARG A  27      75.930 106.640 168.390  1.00  0.00           N
ATOM    216 HH21 ARG A  27      75.210 105.940 168.380  1.00  0.00           H
ATOM    217 HH22 ARG A  27      76.410 106.950 169.210  1.00  0.00           H
ATOM    218  C   ARG A  27      82.000 108.640 165.940  1.00  0.00           C
ATOM    219  O   ARG A  27      82.560 108.460 167.060  1.00  0.00           O
ATOM    220  N   LEU A  28      82.000 109.880 165.420  1.00  0.00           N
ATOM    221  HN  LEU A  28      81.580 110.010 164.530  1.00  0.00           H
ATOM    222  CA  LEU A  28      82.870 110.990 165.810  1.00  0.00           C
ATOM    223  HA  LEU A  28      83.690 110.610 166.400  1.00  0.00           H
ATOM    224  CB  LEU A  28      83.310 111.820 164.500  1.00  0.00           C
ATOM    225  HB1 LEU A  28      83.780 111.200 163.720  1.00  0.00           H
ATOM    226  HB2 LEU A  28      82.350 112.180 164.060  1.00  0.00           H
ATOM    227  CG  LEU A  28      84.310 113.060 164.780  1.00  0.00           C
ATOM    228  HG  LEU A  28      83.750 113.560 165.600  1.00  0.00           H
ATOM    229  CD1 LEU A  28      85.580 112.520 165.420  1.00  0.00           C
ATOM    230 HD11 LEU A  28      86.140 111.910 164.680  1.00  0.00           H
ATOM    231 HD12 LEU A  28      86.160 113.420 165.710  1.00  0.00           H
ATOM    232 HD13 LEU A  28      85.270 111.950 166.320  1.00  0.00           H
ATOM    233  CD2 LEU A  28      84.600 113.800 163.540  1.00  0.00           C
ATOM    234 HD21 LEU A  28      83.620 114.110 163.120  1.00  0.00           H
ATOM    235 HD22 LEU A  28      85.160 114.720 163.810  1.00  0.00           H
ATOM    236 HD23 LEU A  28      85.310 113.220 162.900  1.00  0.00           H
ATOM    237  C   LEU A  28      82.220 111.900 166.810  1.00  0.00           C
ATOM    238  O   LEU A  28      81.110 112.280 166.560  1.00  0.00           O
ATOM    239  N   ARG A  29      82.860 112.400 167.870  1.00  0.00           N
ATOM    240  HN  ARG A  29      83.760 112.020 168.050  1.00  0.00           H
ATOM    241  CA  ARG A  29      82.360 113.490 168.780  1.00  0.00           C
ATOM    242  HA  ARG A  29      81.540 113.160 169.400  1.00  0.00           H
ATOM    243  CB  ARG A  29      83.470 113.960 169.720  1.00  0.00           C
ATOM    244  HB1 ARG A  29      84.310 114.230 169.050  1.00  0.00           H
ATOM    245  HB2 ARG A  29      83.220 114.870 170.300  1.00  0.00           H
ATOM    246  CG  ARG A  29      83.920 113.040 170.880  1.00  0.00           C
ATOM    247  HG1 ARG A  29      84.920 113.280 171.300  1.00  0.00           H
ATOM    248  HG2 ARG A  29      83.970 112.030 170.420  1.00  0.00           H
ATOM    249  CD  ARG A  29      82.910 112.870 172.070  1.00  0.00           C
ATOM    250  HD1 ARG A  29      83.470 112.270 172.820  1.00  0.00           H
ATOM    251  HD2 ARG A  29      81.930 112.460 171.740  1.00  0.00           H
ATOM    252  NE  ARG A  29      82.710 114.240 172.640  1.00  0.00           N
ATOM    253  HE  ARG A  29      83.230 115.030 172.310  1.00  0.00           H
ATOM    254  CZ  ARG A  29      81.830 114.490 173.540  1.00  0.00           C
ATOM    255  NH1 ARG A  29      81.040 113.570 174.010  1.00  0.00           N
ATOM    256 HH11 ARG A  29      80.360 113.750 174.720  1.00  0.00           H
ATOM    257 HH12 ARG A  29      81.240 112.630 173.720  1.00  0.00           H
ATOM    258  NH2 ARG A  29      81.700 115.680 173.950  1.00  0.00           N
ATOM    259 HH21 ARG A  29      81.300 115.890 174.840  1.00  0.00           H
ATOM    260 HH22 ARG A  29      82.120 116.470 173.500  1.00  0.00           H
ATOM    261  C   ARG A  29      81.850 114.740 168.070  1.00  0.00           C
ATOM    262  O   ARG A  29      82.430 115.280 167.060  1.00  0.00           O
ATOM    263  N   ALA A  30      80.840 115.400 168.660  1.00  0.00           N
ATOM    264  HN  ALA A  30      80.470 114.940 169.470  1.00  0.00           H
ATOM    265  CA  ALA A  30      80.170 116.520 168.040  1.00  0.00           C
ATOM    266  HA  ALA A  30      80.270 116.350 166.980  1.00  0.00           H
ATOM    267  CB  ALA A  30      78.680 116.440 168.540  1.00  0.00           C
ATOM    268  HB1 ALA A  30      78.620 116.070 169.590  1.00  0.00           H
ATOM    269  HB2 ALA A  30      78.120 117.400 168.570  1.00  0.00           H
ATOM    270  HB3 ALA A  30      78.100 115.780 167.870  1.00  0.00           H
ATOM    271  C   ALA A  30      80.860 117.810 168.340  1.00  0.00           C
ATOM    272  O   ALA A  30      80.490 118.890 167.890  1.00  0.00           O
ATOM    273  N   ASP A  31      81.930 117.710 169.140  1.00  0.00           N
ATOM    274  HN  ASP A  31      82.030 116.900 169.710  1.00  0.00           H
ATOM    275  CA  ASP A  31      82.880 118.780 169.360  1.00  0.00           C
ATOM    276  HA  ASP A  31      82.370 119.590 169.850  1.00  0.00           H
ATOM    277  CB  ASP A  31      84.040 118.220 170.220  1.00  0.00           C
ATOM    278  HB1 ASP A  31      84.630 117.440 169.680  1.00  0.00           H
ATOM    279  HB2 ASP A  31      84.740 119.020 170.530  1.00  0.00           H
ATOM    280  CG  ASP A  31      83.610 117.530 171.470  1.00  0.00           C
ATOM    281  OD1 ASP A  31      84.150 116.420 171.770  1.00  0.00           O
ATOM    282  OD2 ASP A  31      82.710 118.020 172.110  1.00  0.00           O
ATOM    283  C   ASP A  31      83.520 119.330 168.040  1.00  0.00           C
ATOM    284  O   ASP A  31      83.580 120.500 167.800  1.00  0.00           O
ATOM    285  N   LEU A  32      83.900 118.470 167.100  1.00  0.00           N
ATOM    286  HN  LEU A  32      83.710 117.520 167.320  1.00  0.00           H
ATOM    287  CA  LEU A  32      84.490 118.910 165.820  1.00  0.00           C
ATOM    288  HA  LEU A  32      85.290 119.590 166.080  1.00  0.00           H
ATOM    289  CB  LEU A  32      85.090 117.650 165.070  1.00  0.00           C
ATOM    290  HB1 LEU A  32      84.240 116.940 164.970  1.00  0.00           H
ATOM    291  HB2 LEU A  32      85.410 117.990 164.060  1.00  0.00           H
ATOM    292  CG  LEU A  32      86.290 116.870 165.690  1.00  0.00           C
ATOM    293  HG  LEU A  32      86.640 116.190 164.890  1.00  0.00           H
ATOM    294  CD1 LEU A  32      87.540 117.660 166.080  1.00  0.00           C
ATOM    295 HD11 LEU A  32      88.410 116.990 166.230  1.00  0.00           H
ATOM    296 HD12 LEU A  32      87.780 118.520 165.420  1.00  0.00           H
ATOM    297 HD13 LEU A  32      87.380 118.150 167.070  1.00  0.00           H
ATOM    298  CD2 LEU A  32      85.780 115.940 166.840  1.00  0.00           C
ATOM    299 HD21 LEU A  32      84.950 115.320 166.440  1.00  0.00           H
ATOM    300 HD22 LEU A  32      86.560 115.220 167.170  1.00  0.00           H
ATOM    301 HD23 LEU A  32      85.470 116.490 167.760  1.00  0.00           H
ATOM    302  C   LEU A  32      83.480 119.530 164.910  1.00  0.00           C
ATOM    303  O   LEU A  32      82.480 118.870 164.670  1.00  0.00           O
ATOM    304  N   GLU A  33      83.770 120.710 164.270  1.00  0.00           N
ATOM    305  HN  GLU A  33      84.660 121.130 164.430  1.00  0.00           H
ATOM    306  CA  GLU A  33      82.790 121.370 163.460  1.00  0.00           C
ATOM    307  HA  GLU A  33      81.790 121.090 163.790  1.00  0.00           H
ATOM    308  CB  GLU A  33      82.810 122.930 163.560  1.00  0.00           C
ATOM    309  HB1 GLU A  33      83.850 123.270 163.360  1.00  0.00           H
ATOM    310  HB2 GLU A  33      82.240 123.490 162.790  1.00  0.00           H
ATOM    311  CG  GLU A  33      82.380 123.410 164.930  1.00  0.00           C
ATOM    312  HG1 GLU A  33      82.800 122.670 165.640  1.00  0.00           H
ATOM    313  HG2 GLU A  33      81.270 123.510 165.010  1.00  0.00           H
ATOM    314  CD  GLU A  33      82.870 124.830 165.230  1.00  0.00           C
ATOM    315  OE1 GLU A  33      83.930 125.020 165.810  1.00  0.00           O
ATOM    316  OE2 GLU A  33      82.120 125.790 164.910  1.00  0.00           O
ATOM    317  C   GLU A  33      83.100 120.980 161.990  1.00  0.00           C
ATOM    318  O   GLU A  33      84.030 121.370 161.340  1.00  0.00           O
ATOM    319  N   LEU A  34      82.240 120.150 161.440  1.00  0.00           N
ATOM    320  HN  LEU A  34      81.420 119.940 161.980  1.00  0.00           H
ATOM    321  CA  LEU A  34      82.240 119.650 160.060  1.00  0.00           C
ATOM    322  HA  LEU A  34      83.210 119.160 160.000  1.00  0.00           H
ATOM    323  CB  LEU A  34      81.060 118.630 159.880  1.00  0.00           C
ATOM    324  HB1 LEU A  34      80.150 119.240 160.020  1.00  0.00           H
ATOM    325  HB2 LEU A  34      81.050 118.200 158.850  1.00  0.00           H
ATOM    326  CG  LEU A  34      81.010 117.410 160.880  1.00  0.00           C
ATOM    327  HG  LEU A  34      81.300 117.740 161.890  1.00  0.00           H
ATOM    328  CD1 LEU A  34      79.530 116.940 160.930  1.00  0.00           C
ATOM    329 HD11 LEU A  34      79.450 115.930 161.380  1.00  0.00           H
ATOM    330 HD12 LEU A  34      78.710 117.500 161.420  1.00  0.00           H
ATOM    331 HD13 LEU A  34      79.180 116.910 159.880  1.00  0.00           H
ATOM    332  CD2 LEU A  34      81.830 116.230 160.440  1.00  0.00           C
ATOM    333 HD21 LEU A  34      82.930 116.390 160.310  1.00  0.00           H
ATOM    334 HD22 LEU A  34      81.790 115.330 161.090  1.00  0.00           H
ATOM    335 HD23 LEU A  34      81.410 115.860 159.480  1.00  0.00           H
ATOM    336  C   LEU A  34      82.210 120.700 158.910  1.00  0.00           C
ATOM    337  O   LEU A  34      81.530 121.700 159.000  1.00  0.00           O
ATOM    338  N   PRO A  35      83.080 120.510 157.940  1.00  0.00           N
ATOM    339  CD  PRO A  35      83.980 119.360 157.650  1.00  0.00           C
ATOM    340  HD1 PRO A  35      83.440 118.600 157.060  1.00  0.00           H
ATOM    341  HD2 PRO A  35      84.390 118.790 158.510  1.00  0.00           H
ATOM    342  CA  PRO A  35      83.240 121.440 156.790  1.00  0.00           C
ATOM    343  HA  PRO A  35      83.570 122.350 157.260  1.00  0.00           H
ATOM    344  CB  PRO A  35      84.360 120.880 155.830  1.00  0.00           C
ATOM    345  HB1 PRO A  35      83.830 120.360 155.000  1.00  0.00           H
ATOM    346  HB2 PRO A  35      85.030 121.630 155.360  1.00  0.00           H
ATOM    347  CG  PRO A  35      85.140 119.960 156.820  1.00  0.00           C
ATOM    348  HG1 PRO A  35      85.790 120.590 157.470  1.00  0.00           H
ATOM    349  HG2 PRO A  35      85.780 119.260 156.250  1.00  0.00           H
ATOM    350  C   PRO A  35      81.990 121.880 156.050  1.00  0.00           C
ATOM    351  O   PRO A  35      81.210 120.970 155.590  1.00  0.00           O
ATOM    352  N   ARG A  36      81.710 123.130 155.790  1.00  0.00           N
ATOM    353  HN  ARG A  36      82.190 123.890 156.230  1.00  0.00           H
ATOM    354  CA  ARG A  36      80.440 123.520 155.100  1.00  0.00           C
ATOM    355  HA  ARG A  36      79.680 122.750 155.250  1.00  0.00           H
ATOM    356  CB  ARG A  36      79.760 124.730 155.840  1.00  0.00           C
ATOM    357  HB1 ARG A  36      80.510 125.540 155.950  1.00  0.00           H
ATOM    358  HB2 ARG A  36      78.870 125.200 155.370  1.00  0.00           H
ATOM    359  CG  ARG A  36      79.270 124.270 157.190  1.00  0.00           C
ATOM    360  HG1 ARG A  36      80.070 123.980 157.900  1.00  0.00           H
ATOM    361  HG2 ARG A  36      78.620 123.380 157.090  1.00  0.00           H
ATOM    362  CD  ARG A  36      78.290 125.200 157.830  1.00  0.00           C
ATOM    363  HD1 ARG A  36      77.720 124.670 158.630  1.00  0.00           H
ATOM    364  HD2 ARG A  36      77.560 125.560 157.070  1.00  0.00           H
ATOM    365  NE  ARG A  36      79.110 126.320 158.480  1.00  0.00           N
ATOM    366  HE  ARG A  36      79.840 126.790 157.980  1.00  0.00           H
ATOM    367  CZ  ARG A  36      79.210 126.540 159.770  1.00  0.00           C
ATOM    368  NH1 ARG A  36      78.910 125.660 160.720  1.00  0.00           N
ATOM    369 HH11 ARG A  36      78.930 125.990 161.660  1.00  0.00           H
ATOM    370 HH12 ARG A  36      78.230 124.940 160.580  1.00  0.00           H
ATOM    371  NH2 ARG A  36      79.800 127.640 160.200  1.00  0.00           N
ATOM    372 HH21 ARG A  36      79.870 127.850 161.170  1.00  0.00           H
ATOM    373 HH22 ARG A  36      79.900 128.450 159.610  1.00  0.00           H
ATOM    374  C   ARG A  36      80.500 123.830 153.650  1.00  0.00           C
ATOM    375  O   ARG A  36      79.450 123.980 152.970  1.00  0.00           O
ATOM    376  N   ASP A  37      81.730 123.850 153.060  1.00  0.00           N
ATOM    377  HN  ASP A  37      82.540 123.880 153.640  1.00  0.00           H
ATOM    378  CA  ASP A  37      81.840 124.190 151.610  1.00  0.00           C
ATOM    379  HA  ASP A  37      80.940 123.850 151.120  1.00  0.00           H
ATOM    380  CB  ASP A  37      81.910 125.740 151.460  1.00  0.00           C
ATOM    381  HB1 ASP A  37      81.840 125.960 150.370  1.00  0.00           H
ATOM    382  HB2 ASP A  37      81.000 126.170 151.940  1.00  0.00           H
ATOM    383  CG  ASP A  37      83.090 126.400 152.010  1.00  0.00           C
ATOM    384  OD1 ASP A  37      83.530 127.440 151.420  1.00  0.00           O
ATOM    385  OD2 ASP A  37      83.660 125.950 153.040  1.00  0.00           O
ATOM    386  C   ASP A  37      82.910 123.510 150.770  1.00  0.00           C
ATOM    387  O   ASP A  37      82.710 123.360 149.560  1.00  0.00           O
ATOM    388  N   ALA A  38      83.960 123.030 151.380  1.00  0.00           N
ATOM    389  HN  ALA A  38      84.130 123.040 152.360  1.00  0.00           H
ATOM    390  CA  ALA A  38      85.040 122.320 150.740  1.00  0.00           C
ATOM    391  HA  ALA A  38      84.600 121.780 149.910  1.00  0.00           H
ATOM    392  CB  ALA A  38      86.130 123.340 150.280  1.00  0.00           C
ATOM    393  HB1 ALA A  38      87.060 122.900 149.860  1.00  0.00           H
ATOM    394  HB2 ALA A  38      85.720 123.950 149.460  1.00  0.00           H
ATOM    395  HB3 ALA A  38      86.300 124.060 151.110  1.00  0.00           H
ATOM    396  C   ALA A  38      85.750 121.430 151.770  1.00  0.00           C
ATOM    397  O   ALA A  38      85.540 121.620 152.960  1.00  0.00           O
ATOM    398  N   PHE A  39      86.680 120.540 151.330  1.00  0.00           N
ATOM    399  HN  PHE A  39      86.880 120.390 150.360  1.00  0.00           H
ATOM    400  CA  PHE A  39      87.370 119.660 152.310  1.00  0.00           C
ATOM    401  HA  PHE A  39      87.800 120.410 152.960  1.00  0.00           H
ATOM    402  CB  PHE A  39      86.470 118.700 153.100  1.00  0.00           C
ATOM    403  HB1 PHE A  39      86.950 118.070 153.880  1.00  0.00           H
ATOM    404  HB2 PHE A  39      85.630 119.210 153.620  1.00  0.00           H
ATOM    405  CG  PHE A  39      85.840 117.610 152.180  1.00  0.00           C
ATOM    406  CD1 PHE A  39      84.580 117.870 151.640  1.00  0.00           C
ATOM    407  HD1 PHE A  39      84.010 118.770 151.790  1.00  0.00           H
ATOM    408  CE1 PHE A  39      83.950 116.890 150.810  1.00  0.00           C
ATOM    409  HE1 PHE A  39      82.970 117.110 150.420  1.00  0.00           H
ATOM    410  CZ  PHE A  39      84.570 115.700 150.490  1.00  0.00           C
ATOM    411  HZ  PHE A  39      84.000 114.960 149.950  1.00  0.00           H
ATOM    412  CD2 PHE A  39      86.530 116.460 151.780  1.00  0.00           C
ATOM    413  HD2 PHE A  39      87.540 116.290 152.130  1.00  0.00           H
ATOM    414  CE2 PHE A  39      85.870 115.490 150.990  1.00  0.00           C
ATOM    415  HE2 PHE A  39      86.290 114.530 150.700  1.00  0.00           H
ATOM    416  C   PHE A  39      88.570 118.920 151.640  1.00  0.00           C
ATOM    417  O   PHE A  39      88.740 118.830 150.440  1.00  0.00           O
ATOM    418  N   THR A  40      89.440 118.410 152.550  1.00  0.00           N
ATOM    419  HN  THR A  40      89.460 118.870 153.440  1.00  0.00           H
ATOM    420  CA  THR A  40      90.500 117.470 152.270  1.00  0.00           C
ATOM    421  HA  THR A  40      90.420 117.160 151.240  1.00  0.00           H
ATOM    422  CB  THR A  40      91.990 117.940 152.220  1.00  0.00           C
ATOM    423  HB  THR A  40      92.310 118.210 153.250  1.00  0.00           H
ATOM    424  OG1 THR A  40      92.100 119.150 151.410  1.00  0.00           O
ATOM    425  HG1 THR A  40      91.360 119.690 151.700  1.00  0.00           H
ATOM    426  CG2 THR A  40      92.900 116.860 151.570  1.00  0.00           C
ATOM    427 HG21 THR A  40      92.490 116.440 150.630  1.00  0.00           H
ATOM    428 HG22 THR A  40      93.860 117.300 151.220  1.00  0.00           H
ATOM    429 HG23 THR A  40      93.210 116.080 152.300  1.00  0.00           H
ATOM    430  C   THR A  40      90.340 116.230 153.120  1.00  0.00           C
ATOM    431  O   THR A  40      90.460 116.270 154.320  1.00  0.00           O
ATOM    432  N   LEU A  41      90.040 115.020 152.580  1.00  0.00           N
ATOM    433  HN  LEU A  41      89.980 115.030 151.590  1.00  0.00           H
ATOM    434  CA  LEU A  41      89.940 113.830 153.360  1.00  0.00           C
ATOM    435  HA  LEU A  41      90.240 114.060 154.370  1.00  0.00           H
ATOM    436  CB  LEU A  41      88.450 113.460 153.360  1.00  0.00           C
ATOM    437  HB1 LEU A  41      87.910 114.200 154.000  1.00  0.00           H
ATOM    438  HB2 LEU A  41      88.180 113.710 152.310  1.00  0.00           H
ATOM    439  CG  LEU A  41      87.990 112.100 153.630  1.00  0.00           C
ATOM    440  HG  LEU A  41      88.650 111.300 153.240  1.00  0.00           H
ATOM    441  CD1 LEU A  41      87.980 111.930 155.200  1.00  0.00           C
ATOM    442 HD11 LEU A  41      87.260 112.640 155.640  1.00  0.00           H
ATOM    443 HD12 LEU A  41      87.690 110.900 155.520  1.00  0.00           H
ATOM    444 HD13 LEU A  41      88.970 112.170 155.650  1.00  0.00           H
ATOM    445  CD2 LEU A  41      86.580 111.810 153.100  1.00  0.00           C
ATOM    446 HD21 LEU A  41      85.900 112.600 153.490  1.00  0.00           H
ATOM    447 HD22 LEU A  41      86.710 111.860 152.000  1.00  0.00           H
ATOM    448 HD23 LEU A  41      86.250 110.770 153.350  1.00  0.00           H
ATOM    449  C   LEU A  41      90.850 112.820 152.780  1.00  0.00           C
ATOM    450  O   LEU A  41      90.740 112.600 151.580  1.00  0.00           O
ATOM    451  N   GLN A  42      91.720 112.200 153.640  1.00  0.00           N
ATOM    452  HN  GLN A  42      91.700 112.330 154.630  1.00  0.00           H
ATOM    453  CA  GLN A  42      92.830 111.480 153.180  1.00  0.00           C
ATOM    454  HA  GLN A  42      92.590 111.060 152.220  1.00  0.00           H
ATOM    455  CB  GLN A  42      94.120 112.370 153.050  1.00  0.00           C
ATOM    456  HB1 GLN A  42      94.960 111.850 152.560  1.00  0.00           H
ATOM    457  HB2 GLN A  42      93.800 113.280 152.500  1.00  0.00           H
ATOM    458  CG  GLN A  42      94.750 112.810 154.450  1.00  0.00           C
ATOM    459  HG1 GLN A  42      95.420 111.990 154.800  1.00  0.00           H
ATOM    460  HG2 GLN A  42      93.870 113.000 155.110  1.00  0.00           H
ATOM    461  CD  GLN A  42      95.660 114.060 154.280  1.00  0.00           C
ATOM    462  OE1 GLN A  42      95.480 114.950 155.100  1.00  0.00           O
ATOM    463  NE2 GLN A  42      96.470 114.250 153.260  1.00  0.00           N
ATOM    464 HE21 GLN A  42      96.740 113.440 152.740  1.00  0.00           H
ATOM    465 HE22 GLN A  42      96.950 115.130 153.180  1.00  0.00           H
ATOM    466  C   GLN A  42      93.130 110.400 154.250  1.00  0.00           C
ATOM    467  O   GLN A  42      93.040 110.660 155.480  1.00  0.00           O
ATOM    468  N   VAL A  43      93.510 109.200 153.890  1.00  0.00           N
ATOM    469  HN  VAL A  43      93.640 109.000 152.930  1.00  0.00           H
ATOM    470  CA  VAL A  43      93.800 107.990 154.750  1.00  0.00           C
ATOM    471  HA  VAL A  43      94.200 108.280 155.700  1.00  0.00           H
ATOM    472  CB  VAL A  43      92.630 107.110 155.080  1.00  0.00           C
ATOM    473  HB  VAL A  43      92.970 106.150 155.530  1.00  0.00           H
ATOM    474  CG1 VAL A  43      91.730 107.780 156.230  1.00  0.00           C
ATOM    475 HG11 VAL A  43      92.490 108.130 156.960  1.00  0.00           H
ATOM    476 HG12 VAL A  43      91.270 108.720 155.860  1.00  0.00           H
ATOM    477 HG13 VAL A  43      90.980 107.080 156.660  1.00  0.00           H
ATOM    478  CG2 VAL A  43      91.850 106.680 153.880  1.00  0.00           C
ATOM    479 HG21 VAL A  43      91.630 107.360 153.040  1.00  0.00           H
ATOM    480 HG22 VAL A  43      92.350 105.860 153.310  1.00  0.00           H
ATOM    481 HG23 VAL A  43      90.840 106.360 154.210  1.00  0.00           H
ATOM    482  C   VAL A  43      94.790 107.120 154.090  1.00  0.00           C
ATOM    483  O   VAL A  43      94.830 107.050 152.840  1.00  0.00           O
ATOM    484  N   TRP A  44      95.620 106.380 154.910  1.00  0.00           N
ATOM    485  HN  TRP A  44      95.510 106.520 155.890  1.00  0.00           H
ATOM    486  CA  TRP A  44      96.420 105.300 154.510  1.00  0.00           C
ATOM    487  HA  TRP A  44      96.540 105.360 153.440  1.00  0.00           H
ATOM    488  CB  TRP A  44      97.800 105.220 155.290  1.00  0.00           C
ATOM    489  HB1 TRP A  44      97.600 105.540 156.330  1.00  0.00           H
ATOM    490  HB2 TRP A  44      98.120 104.150 155.340  1.00  0.00           H
ATOM    491  CG  TRP A  44      98.740 106.150 154.590  1.00  0.00           C
ATOM    492  CD1 TRP A  44      98.790 107.470 154.760  1.00  0.00           C
ATOM    493  HD1 TRP A  44      98.040 107.880 155.420  1.00  0.00           H
ATOM    494  NE1 TRP A  44      99.690 108.020 153.890  1.00  0.00           N
ATOM    495  HE1 TRP A  44      99.840 108.960 153.700  1.00  0.00           H
ATOM    496  CE2 TRP A  44     100.300 107.060 153.170  1.00  0.00           C
ATOM    497  CD2 TRP A  44      99.760 105.810 153.600  1.00  0.00           C
ATOM    498  CE3 TRP A  44     100.070 104.620 152.950  1.00  0.00           C
ATOM    499  HE3 TRP A  44      99.500 103.750 153.200  1.00  0.00           H
ATOM    500  CZ3 TRP A  44     101.150 104.660 152.050  1.00  0.00           C
ATOM    501  HZ3 TRP A  44     101.620 103.820 151.570  1.00  0.00           H
ATOM    502  CZ2 TRP A  44     101.230 107.140 152.140  1.00  0.00           C
ATOM    503  HZ2 TRP A  44     101.780 108.050 151.930  1.00  0.00           H
ATOM    504  CH2 TRP A  44     101.720 105.910 151.610  1.00  0.00           C
ATOM    505  HH2 TRP A  44     102.440 106.070 150.830  1.00  0.00           H
ATOM    506  C   TRP A  44      95.660 104.030 154.910  1.00  0.00           C
ATOM    507  O   TRP A  44      95.310 103.880 156.080  1.00  0.00           O
ATOM    508  N   LEU A  45      95.390 103.120 153.990  1.00  0.00           N
ATOM    509  HN  LEU A  45      95.700 103.120 153.040  1.00  0.00           H
ATOM    510  CA  LEU A  45      94.750 101.920 154.340  1.00  0.00           C
ATOM    511  HA  LEU A  45      94.880 101.690 155.390  1.00  0.00           H
ATOM    512  CB  LEU A  45      93.240 102.010 154.080  1.00  0.00           C
ATOM    513  HB1 LEU A  45      92.810 101.000 153.900  1.00  0.00           H
ATOM    514  HB2 LEU A  45      92.770 102.330 155.030  1.00  0.00           H
ATOM    515  CG  LEU A  45      92.840 103.020 153.020  1.00  0.00           C
ATOM    516  HG  LEU A  45      93.190 104.040 153.280  1.00  0.00           H
ATOM    517  CD1 LEU A  45      93.130 102.580 151.570  1.00  0.00           C
ATOM    518 HD11 LEU A  45      94.160 102.170 151.480  1.00  0.00           H
ATOM    519 HD12 LEU A  45      92.510 101.670 151.400  1.00  0.00           H
ATOM    520 HD13 LEU A  45      92.940 103.350 150.790  1.00  0.00           H
ATOM    521  CD2 LEU A  45      91.370 103.230 153.110  1.00  0.00           C
ATOM    522 HD21 LEU A  45      91.000 103.960 152.360  1.00  0.00           H
ATOM    523 HD22 LEU A  45      90.740 102.350 152.870  1.00  0.00           H
ATOM    524 HD23 LEU A  45      91.100 103.560 154.130  1.00  0.00           H
ATOM    525  C   LEU A  45      95.270 100.830 153.500  1.00  0.00           C
ATOM    526  O   LEU A  45      95.980 100.990 152.520  1.00  0.00           O
ATOM    527  N   ARG A  46      95.110  99.680 154.120  1.00  0.00           N
ATOM    528  HN  ARG A  46      94.590  99.650 154.970  1.00  0.00           H
ATOM    529  CA  ARG A  46      95.520  98.450 153.430  1.00  0.00           C
ATOM    530  HA  ARG A  46      95.670  98.740 152.400  1.00  0.00           H
ATOM    531  CB  ARG A  46      96.860  97.870 153.930  1.00  0.00           C
ATOM    532  HB1 ARG A  46      97.600  98.350 153.250  1.00  0.00           H
ATOM    533  HB2 ARG A  46      96.900  98.230 154.980  1.00  0.00           H
ATOM    534  CG  ARG A  46      97.050  96.370 154.020  1.00  0.00           C
ATOM    535  HG1 ARG A  46      96.710  95.860 153.090  1.00  0.00           H
ATOM    536  HG2 ARG A  46      96.340  96.120 154.840  1.00  0.00           H
ATOM    537  CD  ARG A  46      98.490  96.050 154.530  1.00  0.00           C
ATOM    538  HD1 ARG A  46      98.820  96.640 155.410  1.00  0.00           H
ATOM    539  HD2 ARG A  46      99.060  96.080 153.580  1.00  0.00           H
ATOM    540  NE  ARG A  46      98.360  94.570 155.030  1.00  0.00           N
ATOM    541  HE  ARG A  46      97.450  94.180 155.070  1.00  0.00           H
ATOM    542  CZ  ARG A  46      99.440  93.840 155.370  1.00  0.00           C
ATOM    543  NH1 ARG A  46     100.670  94.180 154.980  1.00  0.00           N
ATOM    544 HH11 ARG A  46     101.440  93.660 155.340  1.00  0.00           H
ATOM    545 HH12 ARG A  46     100.710  94.830 154.210  1.00  0.00           H
ATOM    546  NH2 ARG A  46      99.230  92.820 156.150  1.00  0.00           N
ATOM    547 HH21 ARG A  46     100.040  92.480 156.640  1.00  0.00           H
ATOM    548 HH22 ARG A  46      98.340  92.660 156.580  1.00  0.00           H
ATOM    549  C   ARG A  46      94.390  97.500 153.630  1.00  0.00           C
ATOM    550  O   ARG A  46      94.090  97.040 154.760  1.00  0.00           O
ATOM    551  N   ALA A  47      93.710  97.200 152.500  1.00  0.00           N
ATOM    552  HN  ALA A  47      93.940  97.630 151.630  1.00  0.00           H
ATOM    553  CA  ALA A  47      92.410  96.650 152.500  1.00  0.00           C
ATOM    554  HA  ALA A  47      91.940  96.640 153.470  1.00  0.00           H
ATOM    555  CB  ALA A  47      91.660  97.510 151.530  1.00  0.00           C
ATOM    556  HB1 ALA A  47      91.910  98.550 151.840  1.00  0.00           H
ATOM    557  HB2 ALA A  47      92.030  97.230 150.520  1.00  0.00           H
ATOM    558  HB3 ALA A  47      90.560  97.320 151.530  1.00  0.00           H
ATOM    559  C   ALA A  47      92.400  95.220 152.020  1.00  0.00           C
ATOM    560  O   ALA A  47      93.160  94.860 151.130  1.00  0.00           O
ATOM    561  N   GLU A  48      91.580  94.330 152.670  1.00  0.00           N
ATOM    562  HN  GLU A  48      90.910  94.600 153.350  1.00  0.00           H
ATOM    563  CA  GLU A  48      91.590  92.880 152.500  1.00  0.00           C
ATOM    564  HA  GLU A  48      92.650  92.650 152.470  1.00  0.00           H
ATOM    565  CB  GLU A  48      90.990  92.090 153.670  1.00  0.00           C
ATOM    566  HB1 GLU A  48      89.940  92.340 153.920  1.00  0.00           H
ATOM    567  HB2 GLU A  48      90.970  91.010 153.410  1.00  0.00           H
ATOM    568  CG  GLU A  48      91.830  92.390 154.980  1.00  0.00           C
ATOM    569  HG1 GLU A  48      91.210  92.020 155.830  1.00  0.00           H
ATOM    570  HG2 GLU A  48      91.980  93.490 155.000  1.00  0.00           H
ATOM    571  CD  GLU A  48      93.210  91.690 154.990  1.00  0.00           C
ATOM    572  OE1 GLU A  48      93.980  91.920 155.990  1.00  0.00           O
ATOM    573  OE2 GLU A  48      93.530  90.780 154.180  1.00  0.00           O
ATOM    574  C   GLU A  48      90.960  92.440 151.200  1.00  0.00           C
ATOM    575  O   GLU A  48      89.950  93.030 150.750  1.00  0.00           O
ATOM    576  N   GLY A  49      91.420  91.400 150.500  1.00  0.00           N
ATOM    577  HN  GLY A  49      92.360  91.100 150.650  1.00  0.00           H
ATOM    578  CA  GLY A  49      90.670  90.850 149.390  1.00  0.00           C
ATOM    579  HA1 GLY A  49      91.300  90.060 149.010  1.00  0.00           H
ATOM    580  HA2 GLY A  49      90.620  91.640 148.660  1.00  0.00           H
ATOM    581  C   GLY A  49      89.340  90.310 149.890  1.00  0.00           C
ATOM    582  O   GLY A  49      89.260  89.630 150.960  1.00  0.00           O
ATOM    583  N   GLY A  50      88.270  90.480 149.130  1.00  0.00           N
ATOM    584  HN  GLY A  50      88.320  90.800 148.180  1.00  0.00           H
ATOM    585  CA  GLY A  50      86.890  90.410 149.560  1.00  0.00           C
ATOM    586  HA1 GLY A  50      86.810  89.500 150.130  1.00  0.00           H
ATOM    587  HA2 GLY A  50      86.340  90.350 148.630  1.00  0.00           H
ATOM    588  C   GLY A  50      86.380  91.580 150.400  1.00  0.00           C
ATOM    589  O   GLY A  50      87.050  91.920 151.380  1.00  0.00           O
ATOM    590  N   GLN A  51      85.240  92.110 150.050  1.00  0.00           N
ATOM    591  HN  GLN A  51      84.740  91.620 149.340  1.00  0.00           H
ATOM    592  CA  GLN A  51      84.610  93.190 150.890  1.00  0.00           C
ATOM    593  HA  GLN A  51      84.930  92.950 151.890  1.00  0.00           H
ATOM    594  CB  GLN A  51      84.960  94.640 150.430  1.00  0.00           C
ATOM    595  HB1 GLN A  51      84.760  94.730 149.340  1.00  0.00           H
ATOM    596  HB2 GLN A  51      84.420  95.340 151.110  1.00  0.00           H
ATOM    597  CG  GLN A  51      86.470  94.970 150.530  1.00  0.00           C
ATOM    598  HG1 GLN A  51      86.560  95.960 150.040  1.00  0.00           H
ATOM    599  HG2 GLN A  51      86.980  94.140 149.990  1.00  0.00           H
ATOM    600  CD  GLN A  51      86.930  95.100 151.960  1.00  0.00           C
ATOM    601  OE1 GLN A  51      86.190  95.340 152.880  1.00  0.00           O
ATOM    602  NE2 GLN A  51      88.280  94.950 152.120  1.00  0.00           N
ATOM    603 HE21 GLN A  51      88.800  94.200 151.710  1.00  0.00           H
ATOM    604 HE22 GLN A  51      88.650  95.240 152.990  1.00  0.00           H
ATOM    605  C   GLN A  51      83.110  93.090 150.790  1.00  0.00           C
ATOM    606  O   GLN A  51      82.550  92.610 149.810  1.00  0.00           O
ATOM    607  N   ARG A  52      82.430  93.530 151.850  1.00  0.00           N
ATOM    608  HN  ARG A  52      82.970  93.900 152.610  1.00  0.00           H
ATOM    609  CA  ARG A  52      80.990  93.850 151.900  1.00  0.00           C
ATOM    610  HA  ARG A  52      80.460  93.040 151.430  1.00  0.00           H
ATOM    611  CB  ARG A  52      80.540  94.040 153.400  1.00  0.00           C
ATOM    612  HB1 ARG A  52      81.140  94.860 153.840  1.00  0.00           H
ATOM    613  HB2 ARG A  52      79.480  94.360 153.430  1.00  0.00           H
ATOM    614  CG  ARG A  52      80.660  92.690 154.210  1.00  0.00           C
ATOM    615  HG1 ARG A  52      81.580  92.150 153.920  1.00  0.00           H
ATOM    616  HG2 ARG A  52      79.750  92.090 153.980  1.00  0.00           H
ATOM    617  CD  ARG A  52      80.720  92.710 155.710  1.00  0.00           C
ATOM    618  HD1 ARG A  52      81.450  93.480 156.040  1.00  0.00           H
ATOM    619  HD2 ARG A  52      80.870  91.690 156.120  1.00  0.00           H
ATOM    620  NE  ARG A  52      79.380  93.210 156.080  1.00  0.00           N
ATOM    621  HE  ARG A  52      78.640  93.370 155.430  1.00  0.00           H
ATOM    622  CZ  ARG A  52      78.900  93.150 157.340  1.00  0.00           C
ATOM    623  NH1 ARG A  52      79.600  92.780 158.390  1.00  0.00           N
ATOM    624 HH11 ARG A  52      79.160  92.670 159.280  1.00  0.00           H
ATOM    625 HH12 ARG A  52      80.500  92.340 158.300  1.00  0.00           H
ATOM    626  NH2 ARG A  52      77.620  93.440 157.380  1.00  0.00           N
ATOM    627 HH21 ARG A  52      77.240  93.480 158.310  1.00  0.00           H
ATOM    628 HH22 ARG A  52      77.150  93.820 156.590  1.00  0.00           H
ATOM    629  C   ARG A  52      80.580  95.110 151.120  1.00  0.00           C
ATOM    630  O   ARG A  52      80.250  96.160 151.660  1.00  0.00           O
ATOM    631  N   SER A  53      80.630  95.030 149.740  1.00  0.00           N
ATOM    632  HN  SER A  53      80.820  94.180 149.260  1.00  0.00           H
ATOM    633  CA  SER A  53      80.470  96.140 148.830  1.00  0.00           C
ATOM    634  HA  SER A  53      81.140  96.910 149.160  1.00  0.00           H
ATOM    635  CB  SER A  53      80.710  95.650 147.320  1.00  0.00           C
ATOM    636  HB1 SER A  53      80.090  94.730 147.280  1.00  0.00           H
ATOM    637  HB2 SER A  53      81.780  95.370 147.220  1.00  0.00           H
ATOM    638  OG  SER A  53      80.360  96.650 146.350  1.00  0.00           O
ATOM    639  HG1 SER A  53      79.420  96.510 146.230  1.00  0.00           H
ATOM    640  C   SER A  53      79.020  96.780 148.920  1.00  0.00           C
ATOM    641  O   SER A  53      78.140  95.960 149.240  1.00  0.00           O
ATOM    642  N   PRO A  54      78.760  98.060 148.650  1.00  0.00           N
ATOM    643  CD  PRO A  54      77.350  98.470 148.780  1.00  0.00           C
ATOM    644  HD1 PRO A  54      76.960  98.310 149.810  1.00  0.00           H
ATOM    645  HD2 PRO A  54      76.780  97.850 148.050  1.00  0.00           H
ATOM    646  CA  PRO A  54      79.670  99.170 148.720  1.00  0.00           C
ATOM    647  HA  PRO A  54      80.510  99.080 148.040  1.00  0.00           H
ATOM    648  CB  PRO A  54      78.730 100.430 148.420  1.00  0.00           C
ATOM    649  HB1 PRO A  54      78.640 101.150 149.250  1.00  0.00           H
ATOM    650  HB2 PRO A  54      79.060 100.930 147.490  1.00  0.00           H
ATOM    651  CG  PRO A  54      77.250  99.900 148.300  1.00  0.00           C
ATOM    652  HG1 PRO A  54      76.980  99.920 147.230  1.00  0.00           H
ATOM    653  HG2 PRO A  54      76.620 100.640 148.840  1.00  0.00           H
ATOM    654  C   PRO A  54      80.180  99.360 150.130  1.00  0.00           C
ATOM    655  O   PRO A  54      79.450  99.700 151.060  1.00  0.00           O
ATOM    656  N   ALA A  55      81.480  99.060 150.370  1.00  0.00           N
ATOM    657  HN  ALA A  55      82.110  99.180 149.610  1.00  0.00           H
ATOM    658  CA  ALA A  55      82.070  98.880 151.710  1.00  0.00           C
ATOM    659  HA  ALA A  55      81.290  98.650 152.420  1.00  0.00           H
ATOM    660  CB  ALA A  55      83.210  97.800 151.770  1.00  0.00           C
ATOM    661  HB1 ALA A  55      82.890  96.800 151.430  1.00  0.00           H
ATOM    662  HB2 ALA A  55      84.130  98.000 151.180  1.00  0.00           H
ATOM    663  HB3 ALA A  55      83.390  97.630 152.850  1.00  0.00           H
ATOM    664  C   ALA A  55      82.610 100.270 152.080  1.00  0.00           C
ATOM    665  O   ALA A  55      83.490 100.800 151.460  1.00  0.00           O
ATOM    666  N   VAL A  56      82.110 100.810 153.170  1.00  0.00           N
ATOM    667  HN  VAL A  56      81.380 100.360 153.690  1.00  0.00           H
ATOM    668  CA  VAL A  56      82.320 102.230 153.450  1.00  0.00           C
ATOM    669  HA  VAL A  56      82.610 102.750 152.550  1.00  0.00           H
ATOM    670  CB  VAL A  56      80.950 102.730 153.830  1.00  0.00           C
ATOM    671  HB  VAL A  56      80.390 102.000 154.450  1.00  0.00           H
ATOM    672  CG1 VAL A  56      80.920 104.170 154.560  1.00  0.00           C
ATOM    673 HG11 VAL A  56      79.900 104.320 154.960  1.00  0.00           H
ATOM    674 HG12 VAL A  56      81.640 104.220 155.400  1.00  0.00           H
ATOM    675 HG13 VAL A  56      81.320 104.910 153.830  1.00  0.00           H
ATOM    676  CG2 VAL A  56      80.260 102.800 152.430  1.00  0.00           C
ATOM    677 HG21 VAL A  56      80.730 103.580 151.800  1.00  0.00           H
ATOM    678 HG22 VAL A  56      80.270 101.820 151.910  1.00  0.00           H
ATOM    679 HG23 VAL A  56      79.180 103.020 152.470  1.00  0.00           H
ATOM    680  C   VAL A  56      83.390 102.440 154.480  1.00  0.00           C
ATOM    681  O   VAL A  56      83.450 101.890 155.590  1.00  0.00           O
ATOM    682  N   ILE A  57      84.440 103.160 154.110  1.00  0.00           N
ATOM    683  HN  ILE A  57      84.430 103.520 153.180  1.00  0.00           H
ATOM    684  CA  ILE A  57      85.620 103.370 154.950  1.00  0.00           C
ATOM    685  HA  ILE A  57      85.660 102.580 155.680  1.00  0.00           H
ATOM    686  CB  ILE A  57      86.850 103.760 154.130  1.00  0.00           C
ATOM    687  HB  ILE A  57      86.510 104.560 153.440  1.00  0.00           H
ATOM    688  CG2 ILE A  57      87.940 104.350 154.950  1.00  0.00           C
ATOM    689 HG21 ILE A  57      88.130 103.750 155.870  1.00  0.00           H
ATOM    690 HG22 ILE A  57      88.910 104.310 154.410  1.00  0.00           H
ATOM    691 HG23 ILE A  57      87.660 105.350 155.330  1.00  0.00           H
ATOM    692  CG1 ILE A  57      87.290 102.690 153.220  1.00  0.00           C
ATOM    693 HG11 ILE A  57      86.440 102.090 152.810  1.00  0.00           H
ATOM    694 HG12 ILE A  57      88.010 102.050 153.780  1.00  0.00           H
ATOM    695  CD  ILE A  57      87.970 103.160 151.920  1.00  0.00           C
ATOM    696  HD1 ILE A  57      88.510 102.310 151.450  1.00  0.00           H
ATOM    697  HD2 ILE A  57      87.250 103.570 151.180  1.00  0.00           H
ATOM    698  HD3 ILE A  57      88.650 103.990 152.240  1.00  0.00           H
ATOM    699  C   ILE A  57      85.240 104.540 155.860  1.00  0.00           C
ATOM    700  O   ILE A  57      85.540 104.570 157.040  1.00  0.00           O
ATOM    701  N   THR A  58      84.620 105.620 155.290  1.00  0.00           N
ATOM    702  HN  THR A  58      84.430 105.690 154.310  1.00  0.00           H
ATOM    703  CA  THR A  58      84.220 106.830 155.990  1.00  0.00           C
ATOM    704  HA  THR A  58      84.050 106.560 157.020  1.00  0.00           H
ATOM    705  CB  THR A  58      85.340 107.880 156.110  1.00  0.00           C
ATOM    706  HB  THR A  58      86.230 107.410 156.580  1.00  0.00           H
ATOM    707  OG1 THR A  58      84.970 109.010 156.880  1.00  0.00           O
ATOM    708  HG1 THR A  58      84.960 108.760 157.800  1.00  0.00           H
ATOM    709  CG2 THR A  58      85.720 108.380 154.630  1.00  0.00           C
ATOM    710 HG21 THR A  58      85.960 107.550 153.940  1.00  0.00           H
ATOM    711 HG22 THR A  58      84.950 108.910 154.030  1.00  0.00           H
ATOM    712 HG23 THR A  58      86.690 108.910 154.670  1.00  0.00           H
ATOM    713  C   THR A  58      83.020 107.390 155.350  1.00  0.00           C
ATOM    714  O   THR A  58      82.710 107.060 154.220  1.00  0.00           O
ATOM    715  N   GLY A  59      82.290 108.280 156.010  1.00  0.00           N
ATOM    716  HN  GLY A  59      82.410 108.450 156.990  1.00  0.00           H
ATOM    717  CA  GLY A  59      81.080 108.890 155.380  1.00  0.00           C
ATOM    718  HA1 GLY A  59      80.480 108.000 155.280  1.00  0.00           H
ATOM    719  HA2 GLY A  59      81.390 109.430 154.490  1.00  0.00           H
ATOM    720  C   GLY A  59      80.380 109.820 156.350  1.00  0.00           C
ATOM    721  O   GLY A  59      80.190 109.490 157.490  1.00  0.00           O
ATOM    722  N   LEU A  60      80.060 111.010 155.890  1.00  0.00           N
ATOM    723  HN  LEU A  60      80.340 111.290 154.970  1.00  0.00           H
ATOM    724  CA  LEU A  60      79.190 111.950 156.570  1.00  0.00           C
ATOM    725  HA  LEU A  60      79.390 111.980 157.630  1.00  0.00           H
ATOM    726  CB  LEU A  60      79.350 113.370 155.870  1.00  0.00           C
ATOM    727  HB1 LEU A  60      80.430 113.650 155.920  1.00  0.00           H
ATOM    728  HB2 LEU A  60      79.170 113.350 154.770  1.00  0.00           H
ATOM    729  CG  LEU A  60      78.560 114.490 156.510  1.00  0.00           C
ATOM    730  HG  LEU A  60      77.510 114.180 156.690  1.00  0.00           H
ATOM    731  CD1 LEU A  60      79.210 114.920 157.790  1.00  0.00           C
ATOM    732 HD11 LEU A  60      78.640 115.750 158.260  1.00  0.00           H
ATOM    733 HD12 LEU A  60      79.410 114.130 158.550  1.00  0.00           H
ATOM    734 HD13 LEU A  60      80.210 115.380 157.630  1.00  0.00           H
ATOM    735  CD2 LEU A  60      78.440 115.650 155.480  1.00  0.00           C
ATOM    736 HD21 LEU A  60      78.020 115.350 154.500  1.00  0.00           H
ATOM    737 HD22 LEU A  60      77.720 116.410 155.840  1.00  0.00           H
ATOM    738 HD23 LEU A  60      79.430 116.130 155.310  1.00  0.00           H
ATOM    739  C   LEU A  60      77.820 111.510 156.220  1.00  0.00           C
ATOM    740  O   LEU A  60      77.450 111.480 155.030  1.00  0.00           O
ATOM    741  N   TYR A  61      76.920 111.400 157.280  1.00  0.00           N
ATOM    742  HN  TYR A  61      77.230 111.300 158.220  1.00  0.00           H
ATOM    743  CA  TYR A  61      75.530 111.000 157.120  1.00  0.00           C
ATOM    744  HA  TYR A  61      75.320 111.200 156.080  1.00  0.00           H
ATOM    745  CB  TYR A  61      75.170 109.530 157.400  1.00  0.00           C
ATOM    746  HB1 TYR A  61      75.330 109.250 158.460  1.00  0.00           H
ATOM    747  HB2 TYR A  61      74.080 109.330 157.280  1.00  0.00           H
ATOM    748  CG  TYR A  61      75.900 108.660 156.510  1.00  0.00           C
ATOM    749  CD1 TYR A  61      75.290 108.180 155.350  1.00  0.00           C
ATOM    750  HD1 TYR A  61      74.270 108.430 155.070  1.00  0.00           H
ATOM    751  CE1 TYR A  61      75.930 107.250 154.520  1.00  0.00           C
ATOM    752  HE1 TYR A  61      75.480 106.730 153.690  1.00  0.00           H
ATOM    753  CZ  TYR A  61      77.160 106.800 154.880  1.00  0.00           C
ATOM    754  OH  TYR A  61      77.800 105.850 154.100  1.00  0.00           O
ATOM    755  HH  TYR A  61      77.170 105.460 153.500  1.00  0.00           H
ATOM    756  CD2 TYR A  61      77.130 108.170 156.830  1.00  0.00           C
ATOM    757  HD2 TYR A  61      77.620 108.570 157.710  1.00  0.00           H
ATOM    758  CE2 TYR A  61      77.790 107.190 156.010  1.00  0.00           C
ATOM    759  HE2 TYR A  61      78.800 106.890 156.260  1.00  0.00           H
ATOM    760  C   TYR A  61      74.610 111.950 157.900  1.00  0.00           C
ATOM    761  O   TYR A  61      75.150 112.700 158.720  1.00  0.00           O
ATOM    762  N   ASP A  62      73.340 111.920 157.550  1.00  0.00           N
ATOM    763  HN  ASP A  62      72.990 111.430 156.760  1.00  0.00           H
ATOM    764  CA  ASP A  62      72.440 112.820 158.180  1.00  0.00           C
ATOM    765  HA  ASP A  62      72.930 113.500 158.860  1.00  0.00           H
ATOM    766  CB  ASP A  62      71.960 113.800 157.180  1.00  0.00           C
ATOM    767  HB1 ASP A  62      72.790 114.400 156.740  1.00  0.00           H
ATOM    768  HB2 ASP A  62      71.480 113.370 156.270  1.00  0.00           H
ATOM    769  CG  ASP A  62      70.980 114.840 157.680  1.00  0.00           C
ATOM    770  OD1 ASP A  62      70.250 114.660 158.640  1.00  0.00           O
ATOM    771  OD2 ASP A  62      70.870 115.880 156.980  1.00  0.00           O
ATOM    772  C   ASP A  62      71.350 111.990 158.890  1.00  0.00           C
ATOM    773  O   ASP A  62      70.670 111.200 158.220  1.00  0.00           O
ATOM    774  N   LYS A  63      71.130 112.130 160.210  1.00  0.00           N
ATOM    775  HN  LYS A  63      71.590 112.870 160.700  1.00  0.00           H
ATOM    776  CA  LYS A  63      70.200 111.240 160.950  1.00  0.00           C
ATOM    777  HA  LYS A  63      70.010 110.370 160.330  1.00  0.00           H
ATOM    778  CB  LYS A  63      70.820 110.850 162.330  1.00  0.00           C
ATOM    779  HB1 LYS A  63      70.200 110.100 162.860  1.00  0.00           H
ATOM    780  HB2 LYS A  63      71.730 110.280 162.040  1.00  0.00           H
ATOM    781  CG  LYS A  63      71.020 111.920 163.390  1.00  0.00           C
ATOM    782  HG1 LYS A  63      71.280 112.890 162.910  1.00  0.00           H
ATOM    783  HG2 LYS A  63      71.920 111.650 164.000  1.00  0.00           H
ATOM    784  CD  LYS A  63      69.780 112.270 164.270  1.00  0.00           C
ATOM    785  HD1 LYS A  63      69.380 111.350 164.750  1.00  0.00           H
ATOM    786  HD2 LYS A  63      69.020 112.480 163.490  1.00  0.00           H
ATOM    787  CE  LYS A  63      69.920 113.360 165.330  1.00  0.00           C
ATOM    788  HE1 LYS A  63      68.980 113.420 165.920  1.00  0.00           H
ATOM    789  HE2 LYS A  63      70.110 114.300 164.760  1.00  0.00           H
ATOM    790  NZ  LYS A  63      71.050 113.030 166.170  1.00  0.00           N
ATOM    791  HZ1 LYS A  63      71.930 113.270 165.670  1.00  0.00           H
ATOM    792  HZ2 LYS A  63      71.070 113.720 166.940  1.00  0.00           H
ATOM    793  HZ3 LYS A  63      71.070 112.020 166.450  1.00  0.00           H
ATOM    794  C   LYS A  63      68.850 111.900 161.100  1.00  0.00           C
ATOM    795  O   LYS A  63      67.910 111.240 161.580  1.00  0.00           O
ATOM    796  N   CYS A  64      68.660 113.140 160.590  1.00  0.00           N
ATOM    797  HN  CYS A  64      69.340 113.750 160.200  1.00  0.00           H
ATOM    798  CA  CYS A  64      67.390 113.730 160.640  1.00  0.00           C
ATOM    799  HA  CYS A  64      66.680 113.220 161.280  1.00  0.00           H
ATOM    800  CB  CYS A  64      67.600 115.190 161.120  1.00  0.00           C
ATOM    801  HB1 CYS A  64      66.570 115.590 161.150  1.00  0.00           H
ATOM    802  HB2 CYS A  64      68.310 115.790 160.510  1.00  0.00           H
ATOM    803  SG  CYS A  64      67.970 115.320 162.910  1.00  0.00           S
ATOM    804  C   CYS A  64      66.760 113.810 159.240  1.00  0.00           C
ATOM    805  O   CYS A  64      65.680 114.360 159.020  1.00  0.00           O
ATOM    806  N   SER A  65      67.440 113.160 158.300  1.00  0.00           N
ATOM    807  HN  SER A  65      68.340 112.830 158.570  1.00  0.00           H
ATOM    808  CA  SER A  65      66.970 113.100 156.900  1.00  0.00           C
ATOM    809  HA  SER A  65      66.540 114.050 156.620  1.00  0.00           H
ATOM    810  CB  SER A  65      68.140 112.980 155.730  1.00  0.00           C
ATOM    811  HB1 SER A  65      67.690 112.770 154.740  1.00  0.00           H
ATOM    812  HB2 SER A  65      68.890 112.190 155.960  1.00  0.00           H
ATOM    813  OG  SER A  65      68.780 114.250 155.650  1.00  0.00           O
ATOM    814  HG1 SER A  65      69.270 114.390 156.460  1.00  0.00           H
ATOM    815  C   SER A  65      65.890 112.080 156.540  1.00  0.00           C
ATOM    816  O   SER A  65      66.070 110.880 156.560  1.00  0.00           O
ATOM    817  N   TYR A  66      64.630 112.590 156.310  1.00  0.00           N
ATOM    818  HN  TYR A  66      64.250 113.510 156.310  1.00  0.00           H
ATOM    819  CA  TYR A  66      63.490 111.690 156.290  1.00  0.00           C
ATOM    820  HA  TYR A  66      63.760 110.660 156.430  1.00  0.00           H
ATOM    821  CB  TYR A  66      62.330 112.110 157.220  1.00  0.00           C
ATOM    822  HB1 TYR A  66      62.140 113.210 157.170  1.00  0.00           H
ATOM    823  HB2 TYR A  66      61.380 111.580 156.980  1.00  0.00           H
ATOM    824  CG  TYR A  66      62.860 111.630 158.610  1.00  0.00           C
ATOM    825  CD1 TYR A  66      63.270 110.310 158.910  1.00  0.00           C
ATOM    826  HD1 TYR A  66      63.200 109.560 158.130  1.00  0.00           H
ATOM    827  CE1 TYR A  66      63.810 110.100 160.230  1.00  0.00           C
ATOM    828  HE1 TYR A  66      64.230 109.130 160.460  1.00  0.00           H
ATOM    829  CZ  TYR A  66      63.780 111.060 161.200  1.00  0.00           C
ATOM    830  OH  TYR A  66      64.250 110.790 162.490  1.00  0.00           O
ATOM    831  HH  TYR A  66      64.590 109.900 162.530  1.00  0.00           H
ATOM    832  CD2 TYR A  66      62.870 112.610 159.630  1.00  0.00           C
ATOM    833  HD2 TYR A  66      62.540 113.610 159.410  1.00  0.00           H
ATOM    834  CE2 TYR A  66      63.370 112.310 160.900  1.00  0.00           C
ATOM    835  HE2 TYR A  66      63.440 113.130 161.590  1.00  0.00           H
ATOM    836  C   TYR A  66      62.880 111.630 154.860  1.00  0.00           C
ATOM    837  O   TYR A  66      61.780 111.120 154.640  1.00  0.00           O
ATOM    838  N   ILE A  67      63.480 112.380 153.880  1.00  0.00           N
ATOM    839  HN  ILE A  67      64.230 112.990 154.140  1.00  0.00           H
ATOM    840  CA  ILE A  67      63.030 112.440 152.560  1.00  0.00           C
ATOM    841  HA  ILE A  67      62.040 112.000 152.550  1.00  0.00           H
ATOM    842  CB  ILE A  67      63.160 113.920 152.030  1.00  0.00           C
ATOM    843  HB  ILE A  67      64.170 114.340 152.210  1.00  0.00           H
ATOM    844  CG2 ILE A  67      62.760 113.920 150.520  1.00  0.00           C
ATOM    845 HG21 ILE A  67      61.810 113.430 150.250  1.00  0.00           H
ATOM    846 HG22 ILE A  67      62.860 114.970 150.160  1.00  0.00           H
ATOM    847 HG23 ILE A  67      63.590 113.470 149.940  1.00  0.00           H
ATOM    848  CG1 ILE A  67      62.300 114.840 152.850  1.00  0.00           C
ATOM    849 HG11 ILE A  67      62.570 115.870 152.540  1.00  0.00           H
ATOM    850 HG12 ILE A  67      62.600 114.710 153.910  1.00  0.00           H
ATOM    851  CD  ILE A  67      60.790 114.680 152.710  1.00  0.00           C
ATOM    852  HD1 ILE A  67      60.460 114.630 151.650  1.00  0.00           H
ATOM    853  HD2 ILE A  67      60.310 113.840 153.260  1.00  0.00           H
ATOM    854  HD3 ILE A  67      60.380 115.560 153.240  1.00  0.00           H
ATOM    855  C   ILE A  67      63.940 111.520 151.700  1.00  0.00           C
ATOM    856  O   ILE A  67      63.420 110.590 151.160  1.00  0.00           O
ATOM    857  N   SER A  68      65.200 111.730 151.710  1.00  0.00           N
ATOM    858  HN  SER A  68      65.560 112.580 152.090  1.00  0.00           H
ATOM    859  CA  SER A  68      66.140 110.790 151.000  1.00  0.00           C
ATOM    860  HA  SER A  68      65.800 109.770 150.940  1.00  0.00           H
ATOM    861  CB  SER A  68      66.340 111.260 149.500  1.00  0.00           C
ATOM    862  HB1 SER A  68      65.320 111.490 149.120  1.00  0.00           H
ATOM    863  HB2 SER A  68      66.650 110.400 148.870  1.00  0.00           H
ATOM    864  OG  SER A  68      67.230 112.350 149.360  1.00  0.00           O
ATOM    865  HG1 SER A  68      68.070 111.900 149.440  1.00  0.00           H
ATOM    866  C   SER A  68      67.330 110.790 151.880  1.00  0.00           C
ATOM    867  O   SER A  68      67.800 111.820 152.360  1.00  0.00           O
ATOM    868  N   ARG A  69      68.000 109.670 152.110  1.00  0.00           N
ATOM    869  HN  ARG A  69      67.590 108.880 151.660  1.00  0.00           H
ATOM    870  CA  ARG A  69      69.130 109.440 153.030  1.00  0.00           C
ATOM    871  HA  ARG A  69      69.220 110.220 153.770  1.00  0.00           H
ATOM    872  CB  ARG A  69      69.030 108.100 153.830  1.00  0.00           C
ATOM    873  HB1 ARG A  69      68.730 107.310 153.110  1.00  0.00           H
ATOM    874  HB2 ARG A  69      70.070 107.830 154.130  1.00  0.00           H
ATOM    875  CG  ARG A  69      68.080 108.000 155.110  1.00  0.00           C
ATOM    876  HG1 ARG A  69      68.520 108.780 155.760  1.00  0.00           H
ATOM    877  HG2 ARG A  69      68.260 107.010 155.580  1.00  0.00           H
ATOM    878  CD  ARG A  69      66.540 108.070 154.940  1.00  0.00           C
ATOM    879  HD1 ARG A  69      66.170 107.490 154.060  1.00  0.00           H
ATOM    880  HD2 ARG A  69      66.280 109.150 154.910  1.00  0.00           H
ATOM    881  NE  ARG A  69      65.980 107.500 156.240  1.00  0.00           N
ATOM    882  HE  ARG A  69      66.650 107.130 156.880  1.00  0.00           H
ATOM    883  CZ  ARG A  69      64.680 107.360 156.490  1.00  0.00           C
ATOM    884  NH1 ARG A  69      63.730 107.960 155.820  1.00  0.00           N
ATOM    885 HH11 ARG A  69      62.810 107.630 156.030  1.00  0.00           H
ATOM    886 HH12 ARG A  69      64.000 108.280 154.910  1.00  0.00           H
ATOM    887  NH2 ARG A  69      64.420 106.730 157.600  1.00  0.00           N
ATOM    888 HH21 ARG A  69      63.510 106.800 158.000  1.00  0.00           H
ATOM    889 HH22 ARG A  69      65.100 106.360 158.230  1.00  0.00           H
ATOM    890  C   ARG A  69      70.440 109.500 152.240  1.00  0.00           C
ATOM    891  O   ARG A  69      71.550 109.340 152.770  1.00  0.00           O
ATOM    892  N   ASP A  70      70.400 109.770 150.970  1.00  0.00           N
ATOM    893  HN  ASP A  70      69.540 110.100 150.590  1.00  0.00           H
ATOM    894  CA  ASP A  70      71.570 109.900 150.110  1.00  0.00           C
ATOM    895  HA  ASP A  70      72.320 109.140 150.330  1.00  0.00           H
ATOM    896  CB  ASP A  70      71.180 109.780 148.630  1.00  0.00           C
ATOM    897  HB1 ASP A  70      72.000 109.910 147.890  1.00  0.00           H
ATOM    898  HB2 ASP A  70      70.830 108.730 148.550  1.00  0.00           H
ATOM    899  CG  ASP A  70      70.000 110.610 148.170  1.00  0.00           C
ATOM    900  OD1 ASP A  70      69.610 111.510 148.950  1.00  0.00           O
ATOM    901  OD2 ASP A  70      69.480 110.410 147.040  1.00  0.00           O
ATOM    902  C   ASP A  70      72.380 111.230 150.230  1.00  0.00           C
ATOM    903  O   ASP A  70      73.560 111.250 149.950  1.00  0.00           O
ATOM    904  N   ARG A  71      71.740 112.340 150.670  1.00  0.00           N
ATOM    905  HN  ARG A  71      70.740 112.260 150.710  1.00  0.00           H
ATOM    906  CA  ARG A  71      72.490 113.570 151.070  1.00  0.00           C
ATOM    907  HA  ARG A  71      72.730 113.990 150.100  1.00  0.00           H
ATOM    908  CB  ARG A  71      71.550 114.530 151.810  1.00  0.00           C
ATOM    909  HB1 ARG A  71      71.010 114.030 152.640  1.00  0.00           H
ATOM    910  HB2 ARG A  71      72.120 115.360 152.270  1.00  0.00           H
ATOM    911  CG  ARG A  71      70.620 115.350 150.850  1.00  0.00           C
ATOM    912  HG1 ARG A  71      70.080 114.610 150.210  1.00  0.00           H
ATOM    913  HG2 ARG A  71      71.290 115.920 150.180  1.00  0.00           H
ATOM    914  CD  ARG A  71      69.670 116.190 151.630  1.00  0.00           C
ATOM    915  HD1 ARG A  71      70.210 116.920 152.260  1.00  0.00           H
ATOM    916  HD2 ARG A  71      69.000 115.650 152.330  1.00  0.00           H
ATOM    917  NE  ARG A  71      68.880 116.840 150.600  1.00  0.00           N
ATOM    918  HE  ARG A  71      69.120 116.780 149.640  1.00  0.00           H
ATOM    919  CZ  ARG A  71      67.910 117.720 150.830  1.00  0.00           C
ATOM    920  NH1 ARG A  71      67.510 118.040 152.090  1.00  0.00           N
ATOM    921 HH11 ARG A  71      66.650 118.550 152.190  1.00  0.00           H
ATOM    922 HH12 ARG A  71      67.620 117.300 152.750  1.00  0.00           H
ATOM    923  NH2 ARG A  71      67.370 118.270 149.770  1.00  0.00           N
ATOM    924 HH21 ARG A  71      66.640 118.960 149.760  1.00  0.00           H
ATOM    925 HH22 ARG A  71      67.730 117.960 148.890  1.00  0.00           H
ATOM    926  C   ARG A  71      73.770 113.470 151.970  1.00  0.00           C
ATOM    927  O   ARG A  71      73.630 113.180 153.150  1.00  0.00           O
ATOM    928  N   GLY A  72      74.960 113.670 151.520  1.00  0.00           N
ATOM    929  HN  GLY A  72      75.090 113.950 150.580  1.00  0.00           H
ATOM    930  CA  GLY A  72      76.210 113.570 152.280  1.00  0.00           C
ATOM    931  HA1 GLY A  72      76.120 112.880 153.100  1.00  0.00           H
ATOM    932  HA2 GLY A  72      76.330 114.520 152.770  1.00  0.00           H
ATOM    933  C   GLY A  72      77.350 113.240 151.330  1.00  0.00           C
ATOM    934  O   GLY A  72      77.110 113.280 150.110  1.00  0.00           O
ATOM    935  N   TRP A  73      78.560 113.020 151.810  1.00  0.00           N
ATOM    936  HN  TRP A  73      78.770 113.070 152.780  1.00  0.00           H
ATOM    937  CA  TRP A  73      79.650 112.390 151.070  1.00  0.00           C
ATOM    938  HA  TRP A  73      79.320 112.080 150.080  1.00  0.00           H
ATOM    939  CB  TRP A  73      80.890 113.280 150.810  1.00  0.00           C
ATOM    940  HB1 TRP A  73      81.700 112.670 150.370  1.00  0.00           H
ATOM    941  HB2 TRP A  73      80.600 113.990 150.010  1.00  0.00           H
ATOM    942  CG  TRP A  73      81.360 114.080 152.020  1.00  0.00           C
ATOM    943  CD1 TRP A  73      81.070 115.430 152.310  1.00  0.00           C
ATOM    944  HD1 TRP A  73      80.400 116.040 151.720  1.00  0.00           H
ATOM    945  NE1 TRP A  73      81.660 115.810 153.520  1.00  0.00           N
ATOM    946  HE1 TRP A  73      82.040 116.650 153.840  1.00  0.00           H
ATOM    947  CE2 TRP A  73      82.310 114.660 154.060  1.00  0.00           C
ATOM    948  CD2 TRP A  73      82.180 113.640 153.110  1.00  0.00           C
ATOM    949  CE3 TRP A  73      82.740 112.440 153.480  1.00  0.00           C
ATOM    950  HE3 TRP A  73      82.560 111.540 152.910  1.00  0.00           H
ATOM    951  CZ3 TRP A  73      83.420 112.290 154.700  1.00  0.00           C
ATOM    952  HZ3 TRP A  73      83.710 111.270 154.930  1.00  0.00           H
ATOM    953  CZ2 TRP A  73      82.950 114.590 155.240  1.00  0.00           C
ATOM    954  HZ2 TRP A  73      82.930 115.440 155.900  1.00  0.00           H
ATOM    955  CH2 TRP A  73      83.490 113.350 155.560  1.00  0.00           C
ATOM    956  HH2 TRP A  73      83.900 113.160 156.540  1.00  0.00           H
ATOM    957  C   TRP A  73      80.060 111.020 151.680  1.00  0.00           C
ATOM    958  O   TRP A  73      79.920 110.730 152.870  1.00  0.00           O
ATOM    959  N   VAL A  74      80.620 110.170 150.850  1.00  0.00           N
ATOM    960  HN  VAL A  74      80.740 110.360 149.880  1.00  0.00           H
ATOM    961  CA  VAL A  74      81.040 108.830 151.360  1.00  0.00           C
ATOM    962  HA  VAL A  74      81.440 108.900 152.360  1.00  0.00           H
ATOM    963  CB  VAL A  74      79.840 107.920 151.280  1.00  0.00           C
ATOM    964  HB  VAL A  74      79.010 108.230 151.950  1.00  0.00           H
ATOM    965  CG1 VAL A  74      79.160 107.830 149.870  1.00  0.00           C
ATOM    966 HG11 VAL A  74      78.360 107.060 149.920  1.00  0.00           H
ATOM    967 HG12 VAL A  74      78.680 108.780 149.550  1.00  0.00           H
ATOM    968 HG13 VAL A  74      80.020 107.680 149.180  1.00  0.00           H
ATOM    969  CG2 VAL A  74      80.350 106.530 151.740  1.00  0.00           C
ATOM    970 HG21 VAL A  74      81.060 106.150 150.970  1.00  0.00           H
ATOM    971 HG22 VAL A  74      80.740 106.620 152.780  1.00  0.00           H
ATOM    972 HG23 VAL A  74      79.500 105.810 151.740  1.00  0.00           H
ATOM    973  C   VAL A  74      82.200 108.340 150.440  1.00  0.00           C
ATOM    974  O   VAL A  74      82.270 108.670 149.270  1.00  0.00           O
ATOM    975  N   VAL A  75      83.200 107.620 151.050  1.00  0.00           N
ATOM    976  HN  VAL A  75      83.030 107.400 152.000  1.00  0.00           H
ATOM    977  CA  VAL A  75      84.390 107.210 150.300  1.00  0.00           C
ATOM    978  HA  VAL A  75      84.140 107.260 149.250  1.00  0.00           H
ATOM    979  CB  VAL A  75      85.600 108.090 150.570  1.00  0.00           C
ATOM    980  HB  VAL A  75      85.830 108.160 151.660  1.00  0.00           H
ATOM    981  CG1 VAL A  75      86.850 107.650 149.840  1.00  0.00           C
ATOM    982 HG11 VAL A  75      86.710 107.460 148.750  1.00  0.00           H
ATOM    983 HG12 VAL A  75      87.690 108.360 149.920  1.00  0.00           H
ATOM    984 HG13 VAL A  75      87.250 106.720 150.290  1.00  0.00           H
ATOM    985  CG2 VAL A  75      85.290 109.480 150.060  1.00  0.00           C
ATOM    986 HG21 VAL A  75      86.130 110.190 149.950  1.00  0.00           H
ATOM    987 HG22 VAL A  75      84.850 109.400 149.040  1.00  0.00           H
ATOM    988 HG23 VAL A  75      84.530 110.070 150.620  1.00  0.00           H
ATOM    989  C   VAL A  75      84.530 105.730 150.720  1.00  0.00           C
ATOM    990  O   VAL A  75      84.320 105.360 151.840  1.00  0.00           O
ATOM    991  N   GLY A  76      84.710 104.820 149.740  1.00  0.00           N
ATOM    992  HN  GLY A  76      84.760 105.110 148.790  1.00  0.00           H
ATOM    993  CA  GLY A  76      84.650 103.330 149.910  1.00  0.00           C
ATOM    994  HA1 GLY A  76      83.600 103.090 150.040  1.00  0.00           H
ATOM    995  HA2 GLY A  76      85.240 103.010 150.750  1.00  0.00           H
ATOM    996  C   GLY A  76      85.120 102.460 148.820  1.00  0.00           C
ATOM    997  O   GLY A  76      85.710 102.920 147.830  1.00  0.00           O
ATOM    998  N   ILE A  77      84.810 101.180 148.900  1.00  0.00           N
ATOM    999  HN  ILE A  77      84.410 100.760 149.710  1.00  0.00           H
ATOM   1000  CA  ILE A  77      85.080 100.180 147.890  1.00  0.00           C
ATOM   1001  HA  ILE A  77      85.620 100.650 147.090  1.00  0.00           H
ATOM   1002  CB  ILE A  77      85.930  99.040 148.520  1.00  0.00           C
ATOM   1003  HB  ILE A  77      85.450  98.510 149.370  1.00  0.00           H
ATOM   1004  CG2 ILE A  77      86.230  97.890 147.530  1.00  0.00           C
ATOM   1005 HG21 ILE A  77      86.920  97.080 147.860  1.00  0.00           H
ATOM   1006 HG22 ILE A  77      85.330  97.240 147.470  1.00  0.00           H
ATOM   1007 HG23 ILE A  77      86.600  98.160 146.510  1.00  0.00           H
ATOM   1008  CG1 ILE A  77      87.290  99.560 148.840  1.00  0.00           C
ATOM   1009 HG11 ILE A  77      87.260 100.570 149.320  1.00  0.00           H
ATOM   1010 HG12 ILE A  77      87.790  99.790 147.880  1.00  0.00           H
ATOM   1011  CD  ILE A  77      88.150  98.650 149.650  1.00  0.00           C
ATOM   1012  HD1 ILE A  77      88.330  97.650 149.190  1.00  0.00           H
ATOM   1013  HD2 ILE A  77      89.190  99.020 149.780  1.00  0.00           H
ATOM   1014  HD3 ILE A  77      87.720  98.570 150.660  1.00  0.00           H
ATOM   1015  C   ILE A  77      83.740  99.640 147.360  1.00  0.00           C
ATOM   1016  O   ILE A  77      82.940  99.140 148.130  1.00  0.00           O
ATOM   1017  N   HIS A  78      83.570  99.700 146.010  1.00  0.00           N
ATOM   1018  HN  HIS A  78      84.350  99.890 145.410  1.00  0.00           H
ATOM   1019  CA  HIS A  78      82.370  99.120 145.500  1.00  0.00           C
ATOM   1020  HA  HIS A  78      82.020  98.350 146.170  1.00  0.00           H
ATOM   1021  CB  HIS A  78      81.320 100.270 145.250  1.00  0.00           C
ATOM   1022  HB1 HIS A  78      80.920 100.430 146.280  1.00  0.00           H
ATOM   1023  HB2 HIS A  78      81.850 101.230 145.040  1.00  0.00           H
ATOM   1024  ND1 HIS A  78      80.060 100.630 143.060  1.00  0.00           N
ATOM   1025  CG  HIS A  78      80.110 100.140 144.330  1.00  0.00           C
ATOM   1026  CE1 HIS A  78      78.780 100.520 142.680  1.00  0.00           C
ATOM   1027  HE1 HIS A  78      78.420 100.960 141.750  1.00  0.00           H
ATOM   1028  NE2 HIS A  78      78.020  99.950 143.640  1.00  0.00           N
ATOM   1029  HE2 HIS A  78      77.020  99.990 143.580  1.00  0.00           H
ATOM   1030  CD2 HIS A  78      78.850  99.670 144.670  1.00  0.00           C
ATOM   1031  HD2 HIS A  78      78.610  99.220 145.630  1.00  0.00           H
ATOM   1032  C   HIS A  78      82.580  98.410 144.180  1.00  0.00           C
ATOM   1033  O   HIS A  78      83.550  98.650 143.430  1.00  0.00           O
ATOM   1034  N   THR A  79      81.640  97.500 143.860  1.00  0.00           N
ATOM   1035  HN  THR A  79      80.920  97.300 144.520  1.00  0.00           H
ATOM   1036  CA  THR A  79      81.720  96.730 142.650  1.00  0.00           C
ATOM   1037  HA  THR A  79      82.770  96.650 142.410  1.00  0.00           H
ATOM   1038  CB  THR A  79      81.210  95.260 142.770  1.00  0.00           C
ATOM   1039  HB  THR A  79      81.280  94.860 141.740  1.00  0.00           H
ATOM   1040  OG1 THR A  79      79.890  95.160 143.370  1.00  0.00           O
ATOM   1041  HG1 THR A  79      79.330  95.680 142.790  1.00  0.00           H
ATOM   1042  CG2 THR A  79      82.150  94.480 143.720  1.00  0.00           C
ATOM   1043 HG21 THR A  79      81.720  93.480 143.910  1.00  0.00           H
ATOM   1044 HG22 THR A  79      83.150  94.310 143.290  1.00  0.00           H
ATOM   1045 HG23 THR A  79      82.190  94.990 144.710  1.00  0.00           H
ATOM   1046  C   THR A  79      80.950  97.320 141.450  1.00  0.00           C
ATOM   1047  O   THR A  79      79.730  97.230 141.330  1.00  0.00           O
ATOM   1048  N   ILE A  80      81.640  97.940 140.500  1.00  0.00           N
ATOM   1049  HN  ILE A  80      82.580  98.160 140.740  1.00  0.00           H
ATOM   1050  CA  ILE A  80      81.060  98.240 139.200  1.00  0.00           C
ATOM   1051  HA  ILE A  80      80.260  98.930 139.400  1.00  0.00           H
ATOM   1052  CB  ILE A  80      82.130  98.940 138.310  1.00  0.00           C
ATOM   1053  HB  ILE A  80      82.980  98.240 138.100  1.00  0.00           H
ATOM   1054  CG2 ILE A  80      81.530  99.370 136.940  1.00  0.00           C
ATOM   1055 HG21 ILE A  80      81.470  98.540 136.210  1.00  0.00           H
ATOM   1056 HG22 ILE A  80      80.650 100.050 136.960  1.00  0.00           H
ATOM   1057 HG23 ILE A  80      82.350  99.920 136.430  1.00  0.00           H
ATOM   1058  CG1 ILE A  80      82.660 100.240 139.110  1.00  0.00           C
ATOM   1059 HG11 ILE A  80      83.240 100.730 138.290  1.00  0.00           H
ATOM   1060 HG12 ILE A  80      83.280  99.810 139.930  1.00  0.00           H
ATOM   1061  CD  ILE A  80      81.580 101.170 139.620  1.00  0.00           C
ATOM   1062  HD1 ILE A  80      80.800 101.270 138.840  1.00  0.00           H
ATOM   1063  HD2 ILE A  80      81.090 100.760 140.530  1.00  0.00           H
ATOM   1064  HD3 ILE A  80      81.910 102.200 139.850  1.00  0.00           H
ATOM   1065  C   ILE A  80      80.530  97.010 138.520  1.00  0.00           C
ATOM   1066  O   ILE A  80      81.280  96.080 138.190  1.00  0.00           O
ATOM   1067  N   SER A  81      79.210  96.870 138.250  1.00  0.00           N
ATOM   1068  HN  SER A  81      78.660  97.620 138.600  1.00  0.00           H
ATOM   1069  CA  SER A  81      78.700  95.590 137.670  1.00  0.00           C
ATOM   1070  HA  SER A  81      79.530  94.940 137.450  1.00  0.00           H
ATOM   1071  CB  SER A  81      77.610  94.920 138.580  1.00  0.00           C
ATOM   1072  HB1 SER A  81      76.720  95.550 138.780  1.00  0.00           H
ATOM   1073  HB2 SER A  81      78.030  94.830 139.600  1.00  0.00           H
ATOM   1074  OG  SER A  81      77.320  93.590 138.170  1.00  0.00           O
ATOM   1075  HG1 SER A  81      76.530  93.610 137.610  1.00  0.00           H
ATOM   1076  C   SER A  81      78.040  95.950 136.370  1.00  0.00           C
ATOM   1077  O   SER A  81      76.920  96.390 136.270  1.00  0.00           O
ATOM   1078  N   ASP A  82      78.730  95.700 135.280  1.00  0.00           N
ATOM   1079  HN  ASP A  82      79.690  95.460 135.400  1.00  0.00           H
ATOM   1080  CA  ASP A  82      78.190  95.810 133.950  1.00  0.00           C
ATOM   1081  HA  ASP A  82      77.180  96.190 134.040  1.00  0.00           H
ATOM   1082  CB  ASP A  82      79.060  96.700 133.040  1.00  0.00           C
ATOM   1083  HB1 ASP A  82      80.110  96.570 133.380  1.00  0.00           H
ATOM   1084  HB2 ASP A  82      78.900  96.500 131.960  1.00  0.00           H
ATOM   1085  CG  ASP A  82      78.760  98.110 133.090  1.00  0.00           C
ATOM   1086  OD1 ASP A  82      79.590  98.990 132.610  1.00  0.00           O
ATOM   1087  OD2 ASP A  82      77.690  98.510 133.640  1.00  0.00           O
ATOM   1088  C   ASP A  82      78.220  94.390 133.370  1.00  0.00           C
ATOM   1089  O   ASP A  82      79.190  93.710 133.560  1.00  0.00           O
ATOM   1090  N   GLN A  83      77.190  93.900 132.680  1.00  0.00           N
ATOM   1091  HN  GLN A  83      76.390  94.460 132.450  1.00  0.00           H
ATOM   1092  CA  GLN A  83      76.970  92.530 132.310  1.00  0.00           C
ATOM   1093  HA  GLN A  83      75.900  92.460 132.370  1.00  0.00           H
ATOM   1094  CB  GLN A  83      77.240  92.130 130.760  1.00  0.00           C
ATOM   1095  HB1 GLN A  83      76.920  91.100 130.510  1.00  0.00           H
ATOM   1096  HB2 GLN A  83      76.540  92.700 130.110  1.00  0.00           H
ATOM   1097  CG  GLN A  83      78.680  92.310 130.320  1.00  0.00           C
ATOM   1098  HG1 GLN A  83      79.220  91.670 131.050  1.00  0.00           H
ATOM   1099  HG2 GLN A  83      78.880  93.380 130.500  1.00  0.00           H
ATOM   1100  CD  GLN A  83      78.950  91.900 128.820  1.00  0.00           C
ATOM   1101  OE1 GLN A  83      78.000  91.690 128.060  1.00  0.00           O
ATOM   1102  NE2 GLN A  83      80.240  91.870 128.370  1.00  0.00           N
ATOM   1103 HE21 GLN A  83      81.040  92.230 128.840  1.00  0.00           H
ATOM   1104 HE22 GLN A  83      80.440  91.320 127.560  1.00  0.00           H
ATOM   1105  C   GLN A  83      77.350  91.450 133.310  1.00  0.00           C
ATOM   1106  O   GLN A  83      77.830  90.400 132.970  1.00  0.00           O
ATOM   1107  N   ASP A  84      77.070  91.700 134.550  1.00  0.00           N
ATOM   1108  HN  ASP A  84      76.560  92.550 134.650  1.00  0.00           H
ATOM   1109  CA  ASP A  84      77.170  90.860 135.760  1.00  0.00           C
ATOM   1110  HA  ASP A  84      76.690  91.300 136.620  1.00  0.00           H
ATOM   1111  CB  ASP A  84      76.430  89.470 135.750  1.00  0.00           C
ATOM   1112  HB1 ASP A  84      76.780  88.850 134.900  1.00  0.00           H
ATOM   1113  HB2 ASP A  84      76.590  88.960 136.720  1.00  0.00           H
ATOM   1114  CG  ASP A  84      74.930  89.760 135.570  1.00  0.00           C
ATOM   1115  OD1 ASP A  84      74.420  90.820 135.950  1.00  0.00           O
ATOM   1116  OD2 ASP A  84      74.130  88.900 135.150  1.00  0.00           O
ATOM   1117  C   ASP A  84      78.670  90.680 136.130  1.00  0.00           C
ATOM   1118  O   ASP A  84      78.900  89.740 136.900  1.00  0.00           O
ATOM   1119  N   ASN A  85      79.670  91.430 135.590  1.00  0.00           N
ATOM   1120  HN  ASN A  85      79.380  92.000 134.840  1.00  0.00           H
ATOM   1121  CA  ASN A  85      81.090  91.220 135.950  1.00  0.00           C
ATOM   1122  HA  ASN A  85      81.210  90.290 136.500  1.00  0.00           H
ATOM   1123  CB  ASN A  85      82.040  91.410 134.650  1.00  0.00           C
ATOM   1124  HB1 ASN A  85      81.740  92.350 134.150  1.00  0.00           H
ATOM   1125  HB2 ASN A  85      83.100  91.470 134.980  1.00  0.00           H
ATOM   1126  CG  ASN A  85      81.910  90.290 133.760  1.00  0.00           C
ATOM   1127  OD1 ASN A  85      82.030  89.140 134.110  1.00  0.00           O
ATOM   1128  ND2 ASN A  85      81.660  90.520 132.420  1.00  0.00           N
ATOM   1129 HD21 ASN A  85      81.620  91.470 132.130  1.00  0.00           H
ATOM   1130 HD22 ASN A  85      81.440  89.770 131.800  1.00  0.00           H
ATOM   1131  C   ASN A  85      81.440  92.290 136.980  1.00  0.00           C
ATOM   1132  O   ASN A  85      81.500  93.470 136.740  1.00  0.00           O
ATOM   1133  N   LYS A  86      81.780  91.850 138.250  1.00  0.00           N
ATOM   1134  HN  LYS A  86      81.630  90.960 138.660  1.00  0.00           H
ATOM   1135  CA  LYS A  86      82.150  92.780 139.240  1.00  0.00           C
ATOM   1136  HA  LYS A  86      81.470  93.610 139.130  1.00  0.00           H
ATOM   1137  CB  LYS A  86      81.830  92.250 140.600  1.00  0.00           C
ATOM   1138  HB1 LYS A  86      82.430  91.390 140.980  1.00  0.00           H
ATOM   1139  HB2 LYS A  86      82.200  92.990 141.350  1.00  0.00           H
ATOM   1140  CG  LYS A  86      80.430  91.680 140.980  1.00  0.00           C
ATOM   1141  HG1 LYS A  86      80.470  91.300 142.020  1.00  0.00           H
ATOM   1142  HG2 LYS A  86      80.210  90.770 140.390  1.00  0.00           H
ATOM   1143  CD  LYS A  86      79.240  92.570 140.620  1.00  0.00           C
ATOM   1144  HD1 LYS A  86      79.210  92.440 139.520  1.00  0.00           H
ATOM   1145  HD2 LYS A  86      79.270  93.660 140.820  1.00  0.00           H
ATOM   1146  CE  LYS A  86      77.860  92.050 141.060  1.00  0.00           C
ATOM   1147  HE1 LYS A  86      77.860  90.960 140.870  1.00  0.00           H
ATOM   1148  HE2 LYS A  86      77.050  92.520 140.460  1.00  0.00           H
ATOM   1149  NZ  LYS A  86      77.600  92.300 142.470  1.00  0.00           N
ATOM   1150  HZ1 LYS A  86      78.430  92.260 143.100  1.00  0.00           H
ATOM   1151  HZ2 LYS A  86      77.420  93.320 142.510  1.00  0.00           H
ATOM   1152  HZ3 LYS A  86      76.840  91.770 142.950  1.00  0.00           H
ATOM   1153  C   LYS A  86      83.580  93.290 139.180  1.00  0.00           C
ATOM   1154  O   LYS A  86      84.520  92.510 139.280  1.00  0.00           O
ATOM   1155  N   ASP A  87      83.840  94.620 138.920  1.00  0.00           N
ATOM   1156  HN  ASP A  87      83.170  95.360 138.850  1.00  0.00           H
ATOM   1157  CA  ASP A  87      85.180  95.120 138.940  1.00  0.00           C
ATOM   1158  HA  ASP A  87      85.960  94.370 139.010  1.00  0.00           H
ATOM   1159  CB  ASP A  87      85.350  95.960 137.670  1.00  0.00           C
ATOM   1160  HB1 ASP A  87      85.120  95.400 136.740  1.00  0.00           H
ATOM   1161  HB2 ASP A  87      84.650  96.810 137.780  1.00  0.00           H
ATOM   1162  CG  ASP A  87      86.690  96.560 137.560  1.00  0.00           C
ATOM   1163  OD1 ASP A  87      87.330  96.710 138.600  1.00  0.00           O
ATOM   1164  OD2 ASP A  87      87.030  96.990 136.430  1.00  0.00           O
ATOM   1165  C   ASP A  87      85.190  95.910 140.300  1.00  0.00           C
ATOM   1166  O   ASP A  87      84.400  96.860 140.380  1.00  0.00           O
ATOM   1167  N   PRO A  88      85.990  95.510 141.270  1.00  0.00           N
ATOM   1168  CD  PRO A  88      86.800  94.320 141.330  1.00  0.00           C
ATOM   1169  HD1 PRO A  88      87.600  94.400 140.560  1.00  0.00           H
ATOM   1170  HD2 PRO A  88      86.100  93.500 141.090  1.00  0.00           H
ATOM   1171  CA  PRO A  88      85.790  96.070 142.630  1.00  0.00           C
ATOM   1172  HA  PRO A  88      84.740  96.280 142.760  1.00  0.00           H
ATOM   1173  CB  PRO A  88      86.270  94.980 143.570  1.00  0.00           C
ATOM   1174  HB1 PRO A  88      86.660  95.340 144.550  1.00  0.00           H
ATOM   1175  HB2 PRO A  88      85.440  94.340 143.930  1.00  0.00           H
ATOM   1176  CG  PRO A  88      87.270  94.140 142.780  1.00  0.00           C
ATOM   1177  HG1 PRO A  88      87.310  93.090 143.140  1.00  0.00           H
ATOM   1178  HG2 PRO A  88      88.320  94.510 142.770  1.00  0.00           H
ATOM   1179  C   PRO A  88      86.790  97.260 142.740  1.00  0.00           C
ATOM   1180  O   PRO A  88      88.000  97.140 142.580  1.00  0.00           O
ATOM   1181  N   ARG A  89      86.350  98.500 143.040  1.00  0.00           N
ATOM   1182  HN  ARG A  89      85.430  98.740 143.340  1.00  0.00           H
ATOM   1183  CA  ARG A  89      87.120  99.740 142.760  1.00  0.00           C
ATOM   1184  HA  ARG A  89      88.190  99.630 142.820  1.00  0.00           H
ATOM   1185  CB  ARG A  89      86.710 100.570 141.540  1.00  0.00           C
ATOM   1186  HB1 ARG A  89      85.640 100.310 141.380  1.00  0.00           H
ATOM   1187  HB2 ARG A  89      86.800 101.670 141.620  1.00  0.00           H
ATOM   1188  CG  ARG A  89      87.460 100.160 140.390  1.00  0.00           C
ATOM   1189  HG1 ARG A  89      87.680  99.080 140.460  1.00  0.00           H
ATOM   1190  HG2 ARG A  89      88.460 100.650 140.440  1.00  0.00           H
ATOM   1191  CD  ARG A  89      86.790 100.350 139.020  1.00  0.00           C
ATOM   1192  HD1 ARG A  89      86.500 101.370 138.680  1.00  0.00           H
ATOM   1193  HD2 ARG A  89      85.800  99.860 139.110  1.00  0.00           H
ATOM   1194  NE  ARG A  89      87.440  99.690 137.830  1.00  0.00           N
ATOM   1195  HE  ARG A  89      87.420  98.690 137.740  1.00  0.00           H
ATOM   1196  CZ  ARG A  89      87.670 100.340 136.690  1.00  0.00           C
ATOM   1197  NH1 ARG A  89      87.710 101.630 136.400  1.00  0.00           N
ATOM   1198 HH11 ARG A  89      87.760 101.800 135.410  1.00  0.00           H
ATOM   1199 HH12 ARG A  89      87.850 102.280 137.150  1.00  0.00           H
ATOM   1200  NH2 ARG A  89      87.590  99.590 135.570  1.00  0.00           N
ATOM   1201 HH21 ARG A  89      87.750 100.120 134.740  1.00  0.00           H
ATOM   1202 HH22 ARG A  89      87.480  98.600 135.580  1.00  0.00           H
ATOM   1203  C   ARG A  89      86.780 100.710 143.910  1.00  0.00           C
ATOM   1204  O   ARG A  89      85.650 100.670 144.350  1.00  0.00           O
ATOM   1205  N   TYR A  90      87.750 101.550 144.300  1.00  0.00           N
ATOM   1206  HN  TYR A  90      88.690 101.460 143.990  1.00  0.00           H
ATOM   1207  CA  TYR A  90      87.490 102.810 145.040  1.00  0.00           C
ATOM   1208  HA  TYR A  90      87.090 102.610 146.020  1.00  0.00           H
ATOM   1209  CB  TYR A  90      88.820 103.610 145.430  1.00  0.00           C
ATOM   1210  HB1 TYR A  90      89.240 103.940 144.450  1.00  0.00           H
ATOM   1211  HB2 TYR A  90      88.700 104.560 145.980  1.00  0.00           H
ATOM   1212  CG  TYR A  90      89.720 102.790 146.170  1.00  0.00           C
ATOM   1213  CD1 TYR A  90      89.430 102.510 147.490  1.00  0.00           C
ATOM   1214  HD1 TYR A  90      88.490 102.640 148.010  1.00  0.00           H
ATOM   1215  CE1 TYR A  90      90.330 101.760 148.290  1.00  0.00           C
ATOM   1216  HE1 TYR A  90      90.110 101.480 149.300  1.00  0.00           H
ATOM   1217  CZ  TYR A  90      91.590 101.480 147.800  1.00  0.00           C
ATOM   1218  OH  TYR A  90      92.490 100.890 148.700  1.00  0.00           O
ATOM   1219  HH  TYR A  90      93.330 100.790 148.240  1.00  0.00           H
ATOM   1220  CD2 TYR A  90      91.010 102.470 145.670  1.00  0.00           C
ATOM   1221  HD2 TYR A  90      91.230 102.620 144.620  1.00  0.00           H
ATOM   1222  CE2 TYR A  90      91.880 101.760 146.440  1.00  0.00           C
ATOM   1223  HE2 TYR A  90      92.860 101.600 146.010  1.00  0.00           H
ATOM   1224  C   TYR A  90      86.530 103.720 144.440  1.00  0.00           C
ATOM   1225  O   TYR A  90      86.570 103.990 143.240  1.00  0.00           O
ATOM   1226  N   PHE A  91      85.620 104.250 145.250  1.00  0.00           N
ATOM   1227  HN  PHE A  91      85.670 103.960 146.200  1.00  0.00           H
ATOM   1228  CA  PHE A  91      84.640 105.180 144.880  1.00  0.00           C
ATOM   1229  HA  PHE A  91      84.860 105.700 143.960  1.00  0.00           H
ATOM   1230  CB  PHE A  91      83.250 104.630 144.700  1.00  0.00           C
ATOM   1231  HB1 PHE A  91      82.670 105.360 144.090  1.00  0.00           H
ATOM   1232  HB2 PHE A  91      83.180 103.660 144.150  1.00  0.00           H
ATOM   1233  CG  PHE A  91      82.500 104.460 146.010  1.00  0.00           C
ATOM   1234  CD1 PHE A  91      82.540 103.260 146.670  1.00  0.00           C
ATOM   1235  HD1 PHE A  91      83.230 102.480 146.380  1.00  0.00           H
ATOM   1236  CE1 PHE A  91      81.600 102.920 147.700  1.00  0.00           C
ATOM   1237  HE1 PHE A  91      81.790 101.970 148.190  1.00  0.00           H
ATOM   1238  CZ  PHE A  91      80.660 103.940 148.110  1.00  0.00           C
ATOM   1239  HZ  PHE A  91      79.920 103.740 148.870  1.00  0.00           H
ATOM   1240  CD2 PHE A  91      81.590 105.430 146.440  1.00  0.00           C
ATOM   1241  HD2 PHE A  91      81.610 106.400 145.970  1.00  0.00           H
ATOM   1242  CE2 PHE A  91      80.670 105.160 147.450  1.00  0.00           C
ATOM   1243  HE2 PHE A  91      79.940 105.860 147.800  1.00  0.00           H
ATOM   1244  C   PHE A  91      84.670 106.360 145.860  1.00  0.00           C
ATOM   1245  O   PHE A  91      84.940 106.200 147.070  1.00  0.00           O
ATOM   1246  N   PHE A  92      84.390 107.630 145.380  1.00  0.00           N
ATOM   1247  HN  PHE A  92      84.400 107.770 144.390  1.00  0.00           H
ATOM   1248  CA  PHE A  92      84.090 108.830 146.150  1.00  0.00           C
ATOM   1249  HA  PHE A  92      83.790 108.420 147.100  1.00  0.00           H
ATOM   1250  CB  PHE A  92      85.270 109.820 146.390  1.00  0.00           C
ATOM   1251  HB1 PHE A  92      85.830 109.330 147.210  1.00  0.00           H
ATOM   1252  HB2 PHE A  92      85.850 109.740 145.440  1.00  0.00           H
ATOM   1253  CG  PHE A  92      85.030 111.280 146.630  1.00  0.00           C
ATOM   1254  CD1 PHE A  92      84.000 111.680 147.450  1.00  0.00           C
ATOM   1255  HD1 PHE A  92      83.370 110.940 147.910  1.00  0.00           H
ATOM   1256  CE1 PHE A  92      83.690 113.070 147.650  1.00  0.00           C
ATOM   1257  HE1 PHE A  92      82.930 113.440 148.320  1.00  0.00           H
ATOM   1258  CZ  PHE A  92      84.500 114.040 147.000  1.00  0.00           C
ATOM   1259  HZ  PHE A  92      84.260 115.090 146.930  1.00  0.00           H
ATOM   1260  CD2 PHE A  92      85.920 112.260 146.170  1.00  0.00           C
ATOM   1261  HD2 PHE A  92      86.870 111.980 145.740  1.00  0.00           H
ATOM   1262  CE2 PHE A  92      85.600 113.610 146.230  1.00  0.00           C
ATOM   1263  HE2 PHE A  92      86.340 114.220 145.740  1.00  0.00           H
ATOM   1264  C   PHE A  92      82.800 109.290 145.570  1.00  0.00           C
ATOM   1265  O   PHE A  92      82.580 109.470 144.360  1.00  0.00           O
ATOM   1266  N   SER A  93      81.750 109.530 146.320  1.00  0.00           N
ATOM   1267  HN  SER A  93      81.750 109.350 147.300  1.00  0.00           H
ATOM   1268  CA  SER A  93      80.520 110.210 145.860  1.00  0.00           C
ATOM   1269  HA  SER A  93      80.730 110.680 144.910  1.00  0.00           H
ATOM   1270  CB  SER A  93      79.290 109.320 145.610  1.00  0.00           C
ATOM   1271  HB1 SER A  93      79.590 108.380 145.090  1.00  0.00           H
ATOM   1272  HB2 SER A  93      78.600 109.840 144.910  1.00  0.00           H
ATOM   1273  OG  SER A  93      78.670 108.810 146.780  1.00  0.00           O
ATOM   1274  HG1 SER A  93      78.350 109.580 147.270  1.00  0.00           H
ATOM   1275  C   SER A  93      80.190 111.400 146.760  1.00  0.00           C
ATOM   1276  O   SER A  93      80.450 111.350 147.960  1.00  0.00           O
ATOM   1277  N   LEU A  94      79.580 112.450 146.230  1.00  0.00           N
ATOM   1278  HN  LEU A  94      79.500 112.350 145.240  1.00  0.00           H
ATOM   1279  CA  LEU A  94      79.010 113.650 146.960  1.00  0.00           C
ATOM   1280  HA  LEU A  94      78.940 113.400 148.010  1.00  0.00           H
ATOM   1281  CB  LEU A  94      79.930 114.930 146.760  1.00  0.00           C
ATOM   1282  HB1 LEU A  94      80.980 114.770 147.070  1.00  0.00           H
ATOM   1283  HB2 LEU A  94      79.940 115.210 145.680  1.00  0.00           H
ATOM   1284  CG  LEU A  94      79.410 116.220 147.500  1.00  0.00           C
ATOM   1285  HG  LEU A  94      78.410 116.380 147.050  1.00  0.00           H
ATOM   1286  CD1 LEU A  94      79.290 116.140 149.010  1.00  0.00           C
ATOM   1287 HD11 LEU A  94      80.230 115.950 149.560  1.00  0.00           H
ATOM   1288 HD12 LEU A  94      78.900 117.100 149.410  1.00  0.00           H
ATOM   1289 HD13 LEU A  94      78.520 115.410 149.340  1.00  0.00           H
ATOM   1290  CD2 LEU A  94      80.270 117.520 147.100  1.00  0.00           C
ATOM   1291 HD21 LEU A  94      79.830 118.390 147.620  1.00  0.00           H
ATOM   1292 HD22 LEU A  94      81.310 117.340 147.430  1.00  0.00           H
ATOM   1293 HD23 LEU A  94      80.190 117.720 146.010  1.00  0.00           H
ATOM   1294  C   LEU A  94      77.590 113.780 146.490  1.00  0.00           C
ATOM   1295  O   LEU A  94      77.340 113.820 145.310  1.00  0.00           O
ATOM   1296  N   LYS A  95      76.710 114.060 147.460  1.00  0.00           N
ATOM   1297  HN  LYS A  95      76.940 114.050 148.430  1.00  0.00           H
ATOM   1298  CA  LYS A  95      75.370 114.650 147.170  1.00  0.00           C
ATOM   1299  HA  LYS A  95      75.340 115.220 146.250  1.00  0.00           H
ATOM   1300  CB  LYS A  95      74.190 113.660 147.370  1.00  0.00           C
ATOM   1301  HB1 LYS A  95      74.300 112.960 146.510  1.00  0.00           H
ATOM   1302  HB2 LYS A  95      74.410 113.140 148.320  1.00  0.00           H
ATOM   1303  CG  LYS A  95      72.810 114.400 147.210  1.00  0.00           C
ATOM   1304  HG1 LYS A  95      72.970 115.050 146.320  1.00  0.00           H
ATOM   1305  HG2 LYS A  95      72.680 115.120 148.040  1.00  0.00           H
ATOM   1306  CD  LYS A  95      71.680 113.430 147.010  1.00  0.00           C
ATOM   1307  HD1 LYS A  95      71.720 112.730 147.870  1.00  0.00           H
ATOM   1308  HD2 LYS A  95      71.990 112.820 146.140  1.00  0.00           H
ATOM   1309  CE  LYS A  95      70.280 114.140 146.790  1.00  0.00           C
ATOM   1310  HE1 LYS A  95      70.320 114.610 145.790  1.00  0.00           H
ATOM   1311  HE2 LYS A  95      70.160 114.840 147.650  1.00  0.00           H
ATOM   1312  NZ  LYS A  95      69.230 113.130 146.860  1.00  0.00           N
ATOM   1313  HZ1 LYS A  95      69.320 112.600 145.960  1.00  0.00           H
ATOM   1314  HZ2 LYS A  95      69.330 112.470 147.650  1.00  0.00           H
ATOM   1315  HZ3 LYS A  95      68.250 113.470 146.880  1.00  0.00           H
ATOM   1316  C   LYS A  95      75.170 115.770 148.200  1.00  0.00           C
ATOM   1317  O   LYS A  95      75.230 115.500 149.370  1.00  0.00           O
ATOM   1318  N   THR A  96      75.060 117.060 147.780  1.00  0.00           N
ATOM   1319  HN  THR A  96      74.850 117.340 146.850  1.00  0.00           H
ATOM   1320  CA  THR A  96      74.970 118.200 148.680  1.00  0.00           C
ATOM   1321  HA  THR A  96      75.610 118.010 149.530  1.00  0.00           H
ATOM   1322  CB  THR A  96      75.370 119.530 148.080  1.00  0.00           C
ATOM   1323  HB  THR A  96      75.280 120.430 148.730  1.00  0.00           H
ATOM   1324  OG1 THR A  96      74.420 119.880 147.090  1.00  0.00           O
ATOM   1325  HG1 THR A  96      74.710 120.770 146.850  1.00  0.00           H
ATOM   1326  CG2 THR A  96      76.760 119.520 147.530  1.00  0.00           C
ATOM   1327 HG21 THR A  96      77.030 120.430 146.960  1.00  0.00           H
ATOM   1328 HG22 THR A  96      77.500 119.390 148.350  1.00  0.00           H
ATOM   1329 HG23 THR A  96      76.930 118.750 146.750  1.00  0.00           H
ATOM   1330  C   THR A  96      73.460 118.230 149.100  1.00  0.00           C
ATOM   1331  O   THR A  96      72.560 117.610 148.470  1.00  0.00           O
ATOM   1332  N   ASP A  97      73.070 119.150 150.060  1.00  0.00           N
ATOM   1333  HN  ASP A  97      73.810 119.600 150.560  1.00  0.00           H
ATOM   1334  CA  ASP A  97      71.740 119.370 150.440  1.00  0.00           C
ATOM   1335  HA  ASP A  97      71.130 118.490 150.550  1.00  0.00           H
ATOM   1336  CB  ASP A  97      71.720 119.840 151.910  1.00  0.00           C
ATOM   1337  HB1 ASP A  97      72.170 120.840 152.100  1.00  0.00           H
ATOM   1338  HB2 ASP A  97      70.650 119.890 152.190  1.00  0.00           H
ATOM   1339  CG  ASP A  97      72.210 118.770 152.860  1.00  0.00           C
ATOM   1340  OD1 ASP A  97      72.700 117.670 152.420  1.00  0.00           O
ATOM   1341  OD2 ASP A  97      72.080 118.950 154.100  1.00  0.00           O
ATOM   1342  C   ASP A  97      71.000 120.390 149.530  1.00  0.00           C
ATOM   1343  O   ASP A  97      69.870 120.780 149.780  1.00  0.00           O
ATOM   1344  N   ARG A  98      71.580 120.690 148.340  1.00  0.00           N
ATOM   1345  HN  ARG A  98      72.400 120.170 148.120  1.00  0.00           H
ATOM   1346  CA  ARG A  98      70.890 121.430 147.310  1.00  0.00           C
ATOM   1347  HA  ARG A  98      69.950 121.820 147.670  1.00  0.00           H
ATOM   1348  CB  ARG A  98      71.730 122.600 146.780  1.00  0.00           C
ATOM   1349  HB1 ARG A  98      72.480 122.130 146.110  1.00  0.00           H
ATOM   1350  HB2 ARG A  98      71.000 123.210 146.190  1.00  0.00           H
ATOM   1351  CG  ARG A  98      72.280 123.530 147.860  1.00  0.00           C
ATOM   1352  HG1 ARG A  98      73.120 123.010 148.380  1.00  0.00           H
ATOM   1353  HG2 ARG A  98      71.480 123.720 148.600  1.00  0.00           H
ATOM   1354  CD  ARG A  98      72.860 124.760 147.150  1.00  0.00           C
ATOM   1355  HD1 ARG A  98      72.060 125.380 146.690  1.00  0.00           H
ATOM   1356  HD2 ARG A  98      73.510 124.530 146.280  1.00  0.00           H
ATOM   1357  NE  ARG A  98      73.590 125.520 148.260  1.00  0.00           N
ATOM   1358  HE  ARG A  98      73.520 125.260 149.220  1.00  0.00           H
ATOM   1359  CZ  ARG A  98      74.320 126.650 148.050  1.00  0.00           C
ATOM   1360  NH1 ARG A  98      74.690 127.130 146.910  1.00  0.00           N
ATOM   1361 HH11 ARG A  98      75.350 127.880 146.920  1.00  0.00           H
ATOM   1362 HH12 ARG A  98      74.580 126.610 146.070  1.00  0.00           H
ATOM   1363  NH2 ARG A  98      74.650 127.340 149.100  1.00  0.00           N
ATOM   1364 HH21 ARG A  98      75.020 128.260 148.950  1.00  0.00           H
ATOM   1365 HH22 ARG A  98      74.020 127.210 149.860  1.00  0.00           H
ATOM   1366  C   ARG A  98      70.520 120.480 146.210  1.00  0.00           C
ATOM   1367  O   ARG A  98      69.380 120.410 145.740  1.00  0.00           O
ATOM   1368  N   ALA A  99      71.490 119.610 145.850  1.00  0.00           N
ATOM   1369  HN  ALA A  99      72.350 119.640 146.350  1.00  0.00           H
ATOM   1370  CA  ALA A  99      71.390 118.660 144.730  1.00  0.00           C
ATOM   1371  HA  ALA A  99      71.250 119.140 143.770  1.00  0.00           H
ATOM   1372  CB  ALA A  99      72.770 117.960 144.630  1.00  0.00           C
ATOM   1373  HB1 ALA A  99      73.550 118.700 144.350  1.00  0.00           H
ATOM   1374  HB2 ALA A  99      73.210 117.450 145.520  1.00  0.00           H
ATOM   1375  HB3 ALA A  99      72.800 117.140 143.880  1.00  0.00           H
ATOM   1376  C   ALA A  99      70.190 117.670 144.680  1.00  0.00           C
ATOM   1377  O   ALA A  99      69.580 117.290 145.680  1.00  0.00           O
ATOM   1378  N   ARG A 100      69.780 117.320 143.460  1.00  0.00           N
ATOM   1379  HN  ARG A 100      70.290 117.670 142.680  1.00  0.00           H
ATOM   1380  CA  ARG A 100      68.740 116.370 143.170  1.00  0.00           C
ATOM   1381  HA  ARG A 100      68.090 116.260 144.020  1.00  0.00           H
ATOM   1382  CB  ARG A 100      67.860 116.830 141.950  1.00  0.00           C
ATOM   1383  HB1 ARG A 100      68.540 116.960 141.080  1.00  0.00           H
ATOM   1384  HB2 ARG A 100      67.110 116.030 141.810  1.00  0.00           H
ATOM   1385  CG  ARG A 100      67.210 118.230 142.230  1.00  0.00           C
ATOM   1386  HG1 ARG A 100      66.970 118.710 141.250  1.00  0.00           H
ATOM   1387  HG2 ARG A 100      67.910 118.950 142.710  1.00  0.00           H
ATOM   1388  CD  ARG A 100      65.930 118.030 143.060  1.00  0.00           C
ATOM   1389  HD1 ARG A 100      66.210 117.580 144.040  1.00  0.00           H
ATOM   1390  HD2 ARG A 100      65.240 117.290 142.610  1.00  0.00           H
ATOM   1391  NE  ARG A 100      65.200 119.310 143.210  1.00  0.00           N
ATOM   1392  HE  ARG A 100      65.640 120.170 142.950  1.00  0.00           H
ATOM   1393  CZ  ARG A 100      64.080 119.540 143.880  1.00  0.00           C
ATOM   1394  NH1 ARG A 100      63.330 118.580 144.430  1.00  0.00           N
ATOM   1395 HH11 ARG A 100      62.470 118.750 144.910  1.00  0.00           H
ATOM   1396 HH12 ARG A 100      63.660 117.640 144.480  1.00  0.00           H
ATOM   1397  NH2 ARG A 100      63.660 120.790 143.970  1.00  0.00           N
ATOM   1398 HH21 ARG A 100      62.920 120.990 144.620  1.00  0.00           H
ATOM   1399 HH22 ARG A 100      63.890 121.450 143.260  1.00  0.00           H
ATOM   1400  C   ARG A 100      69.340 114.990 142.880  1.00  0.00           C
ATOM   1401  O   ARG A 100      68.600 113.980 143.000  1.00  0.00           O
ATOM   1402  N   GLN A 101      70.670 115.030 142.610  1.00  0.00           N
ATOM   1403  HN  GLN A 101      71.050 115.940 142.570  1.00  0.00           H
ATOM   1404  CA  GLN A 101      71.460 113.850 142.270  1.00  0.00           C
ATOM   1405  HA  GLN A 101      70.860 112.990 142.520  1.00  0.00           H
ATOM   1406  CB  GLN A 101      71.810 113.710 140.740  1.00  0.00           C
ATOM   1407  HB1 GLN A 101      72.560 112.910 140.610  1.00  0.00           H
ATOM   1408  HB2 GLN A 101      70.830 113.430 140.300  1.00  0.00           H
ATOM   1409  CG  GLN A 101      72.240 115.040 140.020  1.00  0.00           C
ATOM   1410  HG1 GLN A 101      73.150 115.400 140.540  1.00  0.00           H
ATOM   1411  HG2 GLN A 101      71.500 115.870 140.090  1.00  0.00           H
ATOM   1412  CD  GLN A 101      72.430 114.880 138.490  1.00  0.00           C
ATOM   1413  OE1 GLN A 101      73.460 115.320 137.890  1.00  0.00           O
ATOM   1414  NE2 GLN A 101      71.390 114.340 137.800  1.00  0.00           N
ATOM   1415 HE21 GLN A 101      70.580 114.000 138.290  1.00  0.00           H
ATOM   1416 HE22 GLN A 101      71.390 114.280 136.800  1.00  0.00           H
ATOM   1417  C   GLN A 101      72.740 113.660 143.040  1.00  0.00           C
ATOM   1418  O   GLN A 101      73.250 114.610 143.670  1.00  0.00           O
ATOM   1419  N   VAL A 102      73.160 112.370 143.120  1.00  0.00           N
ATOM   1420  HN  VAL A 102      72.650 111.660 142.640  1.00  0.00           H
ATOM   1421  CA  VAL A 102      74.370 112.000 143.860  1.00  0.00           C
ATOM   1422  HA  VAL A 102      74.820 112.830 144.400  1.00  0.00           H
ATOM   1423  CB  VAL A 102      74.070 110.850 144.830  1.00  0.00           C
ATOM   1424  HB  VAL A 102      73.270 111.180 145.530  1.00  0.00           H
ATOM   1425  CG1 VAL A 102      73.500 109.550 144.150  1.00  0.00           C
ATOM   1426 HG11 VAL A 102      72.500 109.720 143.700  1.00  0.00           H
ATOM   1427 HG12 VAL A 102      74.200 109.060 143.440  1.00  0.00           H
ATOM   1428 HG13 VAL A 102      73.450 108.840 144.990  1.00  0.00           H
ATOM   1429  CG2 VAL A 102      75.330 110.440 145.620  1.00  0.00           C
ATOM   1430 HG21 VAL A 102      75.090 109.650 146.360  1.00  0.00           H
ATOM   1431 HG22 VAL A 102      76.020 109.940 144.910  1.00  0.00           H
ATOM   1432 HG23 VAL A 102      75.830 111.230 146.220  1.00  0.00           H
ATOM   1433  C   VAL A 102      75.430 111.700 142.790  1.00  0.00           C
ATOM   1434  O   VAL A 102      75.290 110.740 142.050  1.00  0.00           O
ATOM   1435  N   THR A 103      76.610 112.380 142.870  1.00  0.00           N
ATOM   1436  HN  THR A 103      76.850 112.900 143.690  1.00  0.00           H
ATOM   1437  CA  THR A 103      77.700 112.410 141.830  1.00  0.00           C
ATOM   1438  HA  THR A 103      77.280 111.960 140.950  1.00  0.00           H
ATOM   1439  CB  THR A 103      78.360 113.830 141.640  1.00  0.00           C
ATOM   1440  HB  THR A 103      78.630 114.280 142.620  1.00  0.00           H
ATOM   1441  OG1 THR A 103      77.450 114.670 140.970  1.00  0.00           O
ATOM   1442  HG1 THR A 103      77.390 114.270 140.100  1.00  0.00           H
ATOM   1443  CG2 THR A 103      79.660 113.650 140.820  1.00  0.00           C
ATOM   1444 HG21 THR A 103      79.460 113.130 139.860  1.00  0.00           H
ATOM   1445 HG22 THR A 103      80.050 114.680 140.630  1.00  0.00           H
ATOM   1446 HG23 THR A 103      80.450 113.080 141.350  1.00  0.00           H
ATOM   1447  C   THR A 103      78.690 111.430 142.360  1.00  0.00           C
ATOM   1448  O   THR A 103      79.160 111.610 143.490  1.00  0.00           O
ATOM   1449  N   THR A 104      79.110 110.420 141.480  1.00  0.00           N
ATOM   1450  HN  THR A 104      78.600 110.180 140.660  1.00  0.00           H
ATOM   1451  CA  THR A 104      80.080 109.390 141.880  1.00  0.00           C
ATOM   1452  HA  THR A 104      80.490 109.570 142.870  1.00  0.00           H
ATOM   1453  CB  THR A 104      79.500 107.980 142.060  1.00  0.00           C
ATOM   1454  HB  THR A 104      79.110 107.560 141.110  1.00  0.00           H
ATOM   1455  OG1 THR A 104      78.390 108.030 142.990  1.00  0.00           O
ATOM   1456  HG1 THR A 104      77.610 108.240 142.480  1.00  0.00           H
ATOM   1457  CG2 THR A 104      80.470 107.010 142.720  1.00  0.00           C
ATOM   1458 HG21 THR A 104      80.030 105.990 142.850  1.00  0.00           H
ATOM   1459 HG22 THR A 104      81.390 106.980 142.100  1.00  0.00           H
ATOM   1460 HG23 THR A 104      80.850 107.400 143.690  1.00  0.00           H
ATOM   1461  C   THR A 104      81.220 109.340 140.950  1.00  0.00           C
ATOM   1462  O   THR A 104      81.100 109.200 139.760  1.00  0.00           O
ATOM   1463  N   ILE A 105      82.450 109.400 141.540  1.00  0.00           N
ATOM   1464  HN  ILE A 105      82.500 109.610 142.510  1.00  0.00           H
ATOM   1465  CA  ILE A 105      83.700 109.130 140.790  1.00  0.00           C
ATOM   1466  HA  ILE A 105      83.480 108.770 139.800  1.00  0.00           H
ATOM   1467  CB  ILE A 105      84.550 110.470 140.800  1.00  0.00           C
ATOM   1468  HB  ILE A 105      85.570 110.180 140.460  1.00  0.00           H
ATOM   1469  CG2 ILE A 105      83.990 111.470 139.840  1.00  0.00           C
ATOM   1470 HG21 ILE A 105      84.020 111.140 138.780  1.00  0.00           H
ATOM   1471 HG22 ILE A 105      82.920 111.720 140.020  1.00  0.00           H
ATOM   1472 HG23 ILE A 105      84.550 112.430 139.820  1.00  0.00           H
ATOM   1473  CG1 ILE A 105      84.680 111.050 142.240  1.00  0.00           C
ATOM   1474 HG11 ILE A 105      85.080 110.140 142.740  1.00  0.00           H
ATOM   1475 HG12 ILE A 105      83.720 111.220 142.770  1.00  0.00           H
ATOM   1476  CD  ILE A 105      85.710 112.210 142.410  1.00  0.00           C
ATOM   1477  HD1 ILE A 105      85.300 113.230 142.230  1.00  0.00           H
ATOM   1478  HD2 ILE A 105      86.160 112.250 143.420  1.00  0.00           H
ATOM   1479  HD3 ILE A 105      86.530 112.050 141.670  1.00  0.00           H
ATOM   1480  C   ILE A 105      84.520 107.960 141.290  1.00  0.00           C
ATOM   1481  O   ILE A 105      84.460 107.580 142.470  1.00  0.00           O
ATOM   1482  N   ASN A 106      85.260 107.220 140.430  1.00  0.00           N
ATOM   1483  HN  ASN A 106      85.450 107.470 139.490  1.00  0.00           H
ATOM   1484  CA  ASN A 106      85.790 105.970 140.790  1.00  0.00           C
ATOM   1485  HA  ASN A 106      85.840 105.910 141.870  1.00  0.00           H
ATOM   1486  CB  ASN A 106      84.850 104.800 140.340  1.00  0.00           C
ATOM   1487  HB1 ASN A 106      85.150 103.900 140.910  1.00  0.00           H
ATOM   1488  HB2 ASN A 106      83.820 104.970 140.720  1.00  0.00           H
ATOM   1489  CG  ASN A 106      84.840 104.550 138.890  1.00  0.00           C
ATOM   1490  OD1 ASN A 106      85.080 105.450 138.060  1.00  0.00           O
ATOM   1491  ND2 ASN A 106      84.550 103.300 138.470  1.00  0.00           N
ATOM   1492 HD21 ASN A 106      83.990 102.700 139.030  1.00  0.00           H
ATOM   1493 HD22 ASN A 106      84.720 103.080 137.500  1.00  0.00           H
ATOM   1494  C   ASN A 106      87.240 105.870 140.220  1.00  0.00           C
ATOM   1495  O   ASN A 106      87.560 106.670 139.330  1.00  0.00           O
ATOM   1496  N   ALA A 107      87.940 104.860 140.640  1.00  0.00           N
ATOM   1497  HN  ALA A 107      87.550 104.390 141.420  1.00  0.00           H
ATOM   1498  CA  ALA A 107      89.300 104.550 140.210  1.00  0.00           C
ATOM   1499  HA  ALA A 107      89.810 105.490 140.040  1.00  0.00           H
ATOM   1500  CB  ALA A 107      89.980 103.640 141.290  1.00  0.00           C
ATOM   1501  HB1 ALA A 107      89.670 103.800 142.350  1.00  0.00           H
ATOM   1502  HB2 ALA A 107      89.530 102.640 141.080  1.00  0.00           H
ATOM   1503  HB3 ALA A 107      91.060 103.820 141.130  1.00  0.00           H
ATOM   1504  C   ALA A 107      89.420 103.870 138.870  1.00  0.00           C
ATOM   1505  O   ALA A 107      88.440 103.250 138.430  1.00  0.00           O
ATOM   1506  N   HIS A 108      90.620 103.790 138.250  1.00  0.00           N
ATOM   1507  HN  HIS A 108      91.390 104.360 138.510  1.00  0.00           H
ATOM   1508  CA  HIS A 108      90.760 103.350 136.810  1.00  0.00           C
ATOM   1509  HA  HIS A 108      89.880 103.790 136.380  1.00  0.00           H
ATOM   1510  CB  HIS A 108      91.930 104.050 136.140  1.00  0.00           C
ATOM   1511  HB1 HIS A 108      91.930 103.860 135.040  1.00  0.00           H
ATOM   1512  HB2 HIS A 108      91.950 105.130 136.390  1.00  0.00           H
ATOM   1513  ND1 HIS A 108      93.950 104.020 137.770  1.00  0.00           N
ATOM   1514  CG  HIS A 108      93.330 103.590 136.600  1.00  0.00           C
ATOM   1515  CE1 HIS A 108      95.070 103.310 137.820  1.00  0.00           C
ATOM   1516  HE1 HIS A 108      95.670 103.290 138.730  1.00  0.00           H
ATOM   1517  NE2 HIS A 108      95.280 102.590 136.670  1.00  0.00           N
ATOM   1518  HE2 HIS A 108      96.100 102.100 136.370  1.00  0.00           H
ATOM   1519  CD2 HIS A 108      94.140 102.760 135.920  1.00  0.00           C
ATOM   1520  HD2 HIS A 108      94.080 102.380 134.910  1.00  0.00           H
ATOM   1521  C   HIS A 108      90.850 101.870 136.670  1.00  0.00           C
ATOM   1522  O   HIS A 108      90.660 101.330 135.620  1.00  0.00           O
ATOM   1523  N   ARG A 109      91.110 101.100 137.760  1.00  0.00           N
ATOM   1524  HN  ARG A 109      91.280 101.560 138.620  1.00  0.00           H
ATOM   1525  CA  ARG A 109      91.260  99.640 137.650  1.00  0.00           C
ATOM   1526  HA  ARG A 109      90.520  99.130 137.050  1.00  0.00           H
ATOM   1527  CB  ARG A 109      92.670  99.320 137.140  1.00  0.00           C
ATOM   1528  HB1 ARG A 109      92.780  98.220 137.240  1.00  0.00           H
ATOM   1529  HB2 ARG A 109      92.760  99.550 136.060  1.00  0.00           H
ATOM   1530  CG  ARG A 109      93.830 100.010 137.870  1.00  0.00           C
ATOM   1531  HG1 ARG A 109      93.600 101.100 137.970  1.00  0.00           H
ATOM   1532  HG2 ARG A 109      94.740 100.020 137.240  1.00  0.00           H
ATOM   1533  CD  ARG A 109      94.300  99.650 139.300  1.00  0.00           C
ATOM   1534  HD1 ARG A 109      93.430  99.720 139.990  1.00  0.00           H
ATOM   1535  HD2 ARG A 109      95.150 100.250 139.680  1.00  0.00           H
ATOM   1536  NE  ARG A 109      94.630  98.180 139.350  1.00  0.00           N
ATOM   1537  HE  ARG A 109      93.980  97.530 139.740  1.00  0.00           H
ATOM   1538  CZ  ARG A 109      95.690  97.670 138.780  1.00  0.00           C
ATOM   1539  NH1 ARG A 109      96.590  98.350 138.100  1.00  0.00           N
ATOM   1540 HH11 ARG A 109      97.400  97.880 137.750  1.00  0.00           H
ATOM   1541 HH12 ARG A 109      96.500  99.340 138.180  1.00  0.00           H
ATOM   1542  NH2 ARG A 109      95.970  96.390 139.040  1.00  0.00           N
ATOM   1543 HH21 ARG A 109      96.880  96.000 138.850  1.00  0.00           H
ATOM   1544 HH22 ARG A 109      95.490  95.880 139.750  1.00  0.00           H
ATOM   1545  C   ARG A 109      90.980  99.170 139.050  1.00  0.00           C
ATOM   1546  O   ARG A 109      90.940  99.960 140.010  1.00  0.00           O
ATOM   1547  N   SER A 110      90.790  97.860 139.220  1.00  0.00           N
ATOM   1548  HN  SER A 110      90.830  97.300 138.400  1.00  0.00           H
ATOM   1549  CA  SER A 110      90.450  97.310 140.540  1.00  0.00           C
ATOM   1550  HA  SER A 110      89.550  97.830 140.820  1.00  0.00           H
ATOM   1551  CB  SER A 110      90.220  95.740 140.460  1.00  0.00           C
ATOM   1552  HB1 SER A 110      89.860  95.360 141.430  1.00  0.00           H
ATOM   1553  HB2 SER A 110      91.240  95.300 140.410  1.00  0.00           H
ATOM   1554  OG  SER A 110      89.480  95.230 139.400  1.00  0.00           O
ATOM   1555  HG1 SER A 110      88.750  95.840 139.380  1.00  0.00           H
ATOM   1556  C   SER A 110      91.480  97.700 141.630  1.00  0.00           C
ATOM   1557  O   SER A 110      92.710  97.710 141.460  1.00  0.00           O
ATOM   1558  N   TYR A 111      90.940  97.940 142.860  1.00  0.00           N
ATOM   1559  HN  TYR A 111      89.960  97.820 143.000  1.00  0.00           H
ATOM   1560  CA  TYR A 111      91.750  98.090 144.130  1.00  0.00           C
ATOM   1561  HA  TYR A 111      92.460  98.880 143.980  1.00  0.00           H
ATOM   1562  CB  TYR A 111      90.760  98.390 145.320  1.00  0.00           C
ATOM   1563  HB1 TYR A 111      91.380  98.970 146.040  1.00  0.00           H
ATOM   1564  HB2 TYR A 111      90.000  99.030 144.820  1.00  0.00           H
ATOM   1565  CG  TYR A 111      90.250  97.210 146.120  1.00  0.00           C
ATOM   1566  CD1 TYR A 111      89.470  96.160 145.550  1.00  0.00           C
ATOM   1567  HD1 TYR A 111      89.160  96.360 144.530  1.00  0.00           H
ATOM   1568  CE1 TYR A 111      89.120  94.990 146.230  1.00  0.00           C
ATOM   1569  HE1 TYR A 111      88.670  94.180 145.670  1.00  0.00           H
ATOM   1570  CZ  TYR A 111      89.480  94.860 147.560  1.00  0.00           C
ATOM   1571  OH  TYR A 111      89.020  93.730 148.230  1.00  0.00           O
ATOM   1572  HH  TYR A 111      89.510  93.580 149.040  1.00  0.00           H
ATOM   1573  CD2 TYR A 111      90.640  97.030 147.450  1.00  0.00           C
ATOM   1574  HD2 TYR A 111      91.140  97.850 147.940  1.00  0.00           H
ATOM   1575  CE2 TYR A 111      90.310  95.790 148.150  1.00  0.00           C
ATOM   1576  HE2 TYR A 111      90.870  95.510 149.040  1.00  0.00           H
ATOM   1577  C   TYR A 111      92.650  96.830 144.270  1.00  0.00           C
ATOM   1578  O   TYR A 111      92.310  95.680 144.070  1.00  0.00           O
ATOM   1579  N   LEU A 112      93.820  97.070 144.770  1.00  0.00           N
ATOM   1580  HN  LEU A 112      94.140  98.010 144.700  1.00  0.00           H
ATOM   1581  CA  LEU A 112      94.900  96.080 144.880  1.00  0.00           C
ATOM   1582  HA  LEU A 112      94.800  95.280 144.160  1.00  0.00           H
ATOM   1583  CB  LEU A 112      96.300  96.670 144.520  1.00  0.00           C
ATOM   1584  HB1 LEU A 112      96.440  97.670 144.960  1.00  0.00           H
ATOM   1585  HB2 LEU A 112      97.140  96.110 144.980  1.00  0.00           H
ATOM   1586  CG  LEU A 112      96.640  96.730 143.000  1.00  0.00           C
ATOM   1587  HG  LEU A 112      95.660  96.860 142.490  1.00  0.00           H
ATOM   1588  CD1 LEU A 112      97.480  97.970 142.660  1.00  0.00           C
ATOM   1589 HD11 LEU A 112      96.880  98.890 142.790  1.00  0.00           H
ATOM   1590 HD12 LEU A 112      98.440  97.940 143.200  1.00  0.00           H
ATOM   1591 HD13 LEU A 112      97.820  97.960 141.600  1.00  0.00           H
ATOM   1592  CD2 LEU A 112      97.290  95.570 142.440  1.00  0.00           C
ATOM   1593 HD21 LEU A 112      96.810  94.620 142.760  1.00  0.00           H
ATOM   1594 HD22 LEU A 112      97.270  95.620 141.330  1.00  0.00           H
ATOM   1595 HD23 LEU A 112      98.330  95.540 142.820  1.00  0.00           H
ATOM   1596  C   LEU A 112      94.960  95.600 146.250  1.00  0.00           C
ATOM   1597  O   LEU A 112      95.230  96.320 147.180  1.00  0.00           O
ATOM   1598  N   PRO A 113      94.700  94.310 146.590  1.00  0.00           N
ATOM   1599  CD  PRO A 113      94.470  93.250 145.640  1.00  0.00           C
ATOM   1600  HD1 PRO A 113      95.440  93.090 145.120  1.00  0.00           H
ATOM   1601  HD2 PRO A 113      93.780  93.540 144.820  1.00  0.00           H
ATOM   1602  CA  PRO A 113      94.390  93.960 147.910  1.00  0.00           C
ATOM   1603  HA  PRO A 113      93.800  94.710 148.400  1.00  0.00           H
ATOM   1604  CB  PRO A 113      93.360  92.810 147.600  1.00  0.00           C
ATOM   1605  HB1 PRO A 113      93.220  92.220 148.530  1.00  0.00           H
ATOM   1606  HB2 PRO A 113      92.370  93.230 147.350  1.00  0.00           H
ATOM   1607  CG  PRO A 113      94.000  92.080 146.460  1.00  0.00           C
ATOM   1608  HG1 PRO A 113      93.400  91.380 145.840  1.00  0.00           H
ATOM   1609  HG2 PRO A 113      94.920  91.500 146.690  1.00  0.00           H
ATOM   1610  C   PRO A 113      95.540  93.580 148.740  1.00  0.00           C
ATOM   1611  O   PRO A 113      96.460  92.860 148.330  1.00  0.00           O
ATOM   1612  N   GLY A 114      95.550  93.920 150.030  1.00  0.00           N
ATOM   1613  HN  GLY A 114      94.770  94.430 150.370  1.00  0.00           H
ATOM   1614  CA  GLY A 114      96.670  93.450 150.890  1.00  0.00           C
ATOM   1615  HA1 GLY A 114      96.920  92.400 150.890  1.00  0.00           H
ATOM   1616  HA2 GLY A 114      96.330  93.780 151.860  1.00  0.00           H
ATOM   1617  C   GLY A 114      97.930  94.170 150.600  1.00  0.00           C
ATOM   1618  O   GLY A 114      98.970  93.530 150.610  1.00  0.00           O
ATOM   1619  N   GLN A 115      97.820  95.480 150.250  1.00  0.00           N
ATOM   1620  HN  GLN A 115      96.920  95.880 150.150  1.00  0.00           H
ATOM   1621  CA  GLN A 115      98.970  96.360 150.150  1.00  0.00           C
ATOM   1622  HA  GLN A 115      99.680  96.070 150.910  1.00  0.00           H
ATOM   1623  CB  GLN A 115      99.770  96.440 148.830  1.00  0.00           C
ATOM   1624  HB1 GLN A 115     100.510  97.260 148.800  1.00  0.00           H
ATOM   1625  HB2 GLN A 115     100.200  95.410 148.830  1.00  0.00           H
ATOM   1626  CG  GLN A 115      98.840  96.600 147.600  1.00  0.00           C
ATOM   1627  HG1 GLN A 115      98.100  97.400 147.820  1.00  0.00           H
ATOM   1628  HG2 GLN A 115      98.260  95.670 147.400  1.00  0.00           H
ATOM   1629  CD  GLN A 115      99.570  96.970 146.290  1.00  0.00           C
ATOM   1630  OE1 GLN A 115      99.250  97.940 145.650  1.00  0.00           O
ATOM   1631  NE2 GLN A 115     100.580  96.250 145.830  1.00  0.00           N
ATOM   1632 HE21 GLN A 115     100.920  95.470 146.360  1.00  0.00           H
ATOM   1633 HE22 GLN A 115     100.990  96.550 144.960  1.00  0.00           H
ATOM   1634  C   GLN A 115      98.550  97.740 150.590  1.00  0.00           C
ATOM   1635  O   GLN A 115      97.390  98.130 150.400  1.00  0.00           O
ATOM   1636  N   TRP A 116      99.430  98.530 151.160  1.00  0.00           N
ATOM   1637  HN  TRP A 116     100.410  98.350 151.200  1.00  0.00           H
ATOM   1638  CA  TRP A 116      99.230  99.910 151.470  1.00  0.00           C
ATOM   1639  HA  TRP A 116      98.410 100.070 152.160  1.00  0.00           H
ATOM   1640  CB  TRP A 116     100.560 100.490 152.200  1.00  0.00           C
ATOM   1641  HB1 TRP A 116     101.420 100.270 151.540  1.00  0.00           H
ATOM   1642  HB2 TRP A 116     100.400 101.590 152.290  1.00  0.00           H
ATOM   1643  CG  TRP A 116     100.760 100.050 153.630  1.00  0.00           C
ATOM   1644  CD1 TRP A 116     101.810  99.400 154.180  1.00  0.00           C
ATOM   1645  HD1 TRP A 116     102.640  98.950 153.660  1.00  0.00           H
ATOM   1646  NE1 TRP A 116     101.620  99.320 155.530  1.00  0.00           N
ATOM   1647  HE1 TRP A 116     102.390  99.130 156.090  1.00  0.00           H
ATOM   1648  CE2 TRP A 116     100.470  99.950 155.900  1.00  0.00           C
ATOM   1649  CD2 TRP A 116      99.880 100.460 154.690  1.00  0.00           C
ATOM   1650  CE3 TRP A 116      98.670 101.210 154.770  1.00  0.00           C
ATOM   1651  HE3 TRP A 116      98.170 101.530 153.860  1.00  0.00           H
ATOM   1652  CZ3 TRP A 116      98.040 101.340 156.030  1.00  0.00           C
ATOM   1653  HZ3 TRP A 116      97.050 101.750 156.140  1.00  0.00           H
ATOM   1654  CZ2 TRP A 116      99.910 100.150 157.140  1.00  0.00           C
ATOM   1655  HZ2 TRP A 116     100.180  99.680 158.070  1.00  0.00           H
ATOM   1656  CH2 TRP A 116      98.640 100.760 157.140  1.00  0.00           C
ATOM   1657  HH2 TRP A 116      98.220 101.030 158.100  1.00  0.00           H
ATOM   1658  C   TRP A 116      98.940 100.820 150.300  1.00  0.00           C
ATOM   1659  O   TRP A 116      99.700 101.040 149.350  1.00  0.00           O
ATOM   1660  N   VAL A 117      97.680 101.450 150.440  1.00  0.00           N
ATOM   1661  HN  VAL A 117      97.100 101.210 151.210  1.00  0.00           H
ATOM   1662  CA  VAL A 117      97.220 102.440 149.550  1.00  0.00           C
ATOM   1663  HA  VAL A 117      98.010 102.700 148.860  1.00  0.00           H
ATOM   1664  CB  VAL A 117      95.940 101.950 148.800  1.00  0.00           C
ATOM   1665  HB  VAL A 117      95.160 101.720 149.560  1.00  0.00           H
ATOM   1666  CG1 VAL A 117      95.400 103.010 147.790  1.00  0.00           C
ATOM   1667 HG11 VAL A 117      95.020 103.920 148.310  1.00  0.00           H
ATOM   1668 HG12 VAL A 117      96.270 103.360 147.200  1.00  0.00           H
ATOM   1669 HG13 VAL A 117      94.720 102.550 147.040  1.00  0.00           H
ATOM   1670  CG2 VAL A 117      96.280 100.720 148.080  1.00  0.00           C
ATOM   1671 HG21 VAL A 117      96.900 100.950 147.190  1.00  0.00           H
ATOM   1672 HG22 VAL A 117      96.750  99.860 148.600  1.00  0.00           H
ATOM   1673 HG23 VAL A 117      95.360 100.300 147.610  1.00  0.00           H
ATOM   1674  C   VAL A 117      96.940 103.700 150.250  1.00  0.00           C
ATOM   1675  O   VAL A 117      96.380 103.700 151.340  1.00  0.00           O
ATOM   1676  N   TYR A 118      97.320 104.850 149.670  1.00  0.00           N
ATOM   1677  HN  TYR A 118      97.850 104.850 148.830  1.00  0.00           H
ATOM   1678  CA  TYR A 118      97.040 106.160 150.110  1.00  0.00           C
ATOM   1679  HA  TYR A 118      96.660 106.020 151.120  1.00  0.00           H
ATOM   1680  CB  TYR A 118      98.290 107.100 149.940  1.00  0.00           C
ATOM   1681  HB1 TYR A 118      98.980 106.740 150.740  1.00  0.00           H
ATOM   1682  HB2 TYR A 118      98.740 107.120 148.930  1.00  0.00           H
ATOM   1683  CG  TYR A 118      98.130 108.610 150.280  1.00  0.00           C
ATOM   1684  CD1 TYR A 118      97.530 109.020 151.530  1.00  0.00           C
ATOM   1685  HD1 TYR A 118      97.310 108.320 152.330  1.00  0.00           H
ATOM   1686  CE1 TYR A 118      97.320 110.410 151.750  1.00  0.00           C
ATOM   1687  HE1 TYR A 118      96.890 110.600 152.720  1.00  0.00           H
ATOM   1688  CZ  TYR A 118      97.830 111.340 150.880  1.00  0.00           C
ATOM   1689  OH  TYR A 118      97.920 112.660 151.320  1.00  0.00           O
ATOM   1690  HH  TYR A 118      98.490 113.120 150.700  1.00  0.00           H
ATOM   1691  CD2 TYR A 118      98.580 109.590 149.450  1.00  0.00           C
ATOM   1692  HD2 TYR A 118      99.210 109.390 148.600  1.00  0.00           H
ATOM   1693  CE2 TYR A 118      98.370 110.930 149.630  1.00  0.00           C
ATOM   1694  HE2 TYR A 118      98.630 111.720 148.940  1.00  0.00           H
ATOM   1695  C   TYR A 118      95.780 106.690 149.350  1.00  0.00           C
ATOM   1696  O   TYR A 118      95.750 106.530 148.140  1.00  0.00           O
ATOM   1697  N   LEU A 119      94.700 107.140 150.050  1.00  0.00           N
ATOM   1698  HN  LEU A 119      94.780 107.010 151.040  1.00  0.00           H
ATOM   1699  CA  LEU A 119      93.410 107.440 149.440  1.00  0.00           C
ATOM   1700  HA  LEU A 119      93.580 107.350 148.380  1.00  0.00           H
ATOM   1701  CB  LEU A 119      92.420 106.300 149.810  1.00  0.00           C
ATOM   1702  HB1 LEU A 119      92.660 105.290 149.420  1.00  0.00           H
ATOM   1703  HB2 LEU A 119      92.160 106.270 150.890  1.00  0.00           H
ATOM   1704  CG  LEU A 119      90.960 106.540 149.110  1.00  0.00           C
ATOM   1705  HG  LEU A 119      90.730 107.610 149.310  1.00  0.00           H
ATOM   1706  CD1 LEU A 119      91.030 106.270 147.620  1.00  0.00           C
ATOM   1707 HD11 LEU A 119      90.030 106.160 147.130  1.00  0.00           H
ATOM   1708 HD12 LEU A 119      91.540 107.100 147.080  1.00  0.00           H
ATOM   1709 HD13 LEU A 119      91.460 105.260 147.480  1.00  0.00           H
ATOM   1710  CD2 LEU A 119      89.960 105.580 149.720  1.00  0.00           C
ATOM   1711 HD21 LEU A 119      88.940 105.730 149.300  1.00  0.00           H
ATOM   1712 HD22 LEU A 119      90.150 104.500 149.560  1.00  0.00           H
ATOM   1713 HD23 LEU A 119      89.860 105.800 150.800  1.00  0.00           H
ATOM   1714  C   LEU A 119      92.990 108.750 149.850  1.00  0.00           C
ATOM   1715  O   LEU A 119      92.930 109.070 151.060  1.00  0.00           O
ATOM   1716  N   ALA A 120      92.820 109.640 148.820  1.00  0.00           N
ATOM   1717  HN  ALA A 120      92.880 109.280 147.890  1.00  0.00           H
ATOM   1718  CA  ALA A 120      92.470 111.040 149.050  1.00  0.00           C
ATOM   1719  HA  ALA A 120      92.180 111.130 150.090  1.00  0.00           H
ATOM   1720  CB  ALA A 120      93.700 111.980 149.110  1.00  0.00           C
ATOM   1721  HB1 ALA A 120      94.330 111.970 150.030  1.00  0.00           H
ATOM   1722  HB2 ALA A 120      94.410 111.850 148.260  1.00  0.00           H
ATOM   1723  HB3 ALA A 120      93.240 112.990 149.030  1.00  0.00           H
ATOM   1724  C   ALA A 120      91.250 111.480 148.220  1.00  0.00           C
ATOM   1725  O   ALA A 120      91.100 111.150 147.010  1.00  0.00           O
ATOM   1726  N   ALA A 121      90.350 112.180 148.920  1.00  0.00           N
ATOM   1727  HN  ALA A 121      90.650 112.670 149.730  1.00  0.00           H
ATOM   1728  CA  ALA A 121      89.170 112.760 148.350  1.00  0.00           C
ATOM   1729  HA  ALA A 121      89.090 112.660 147.280  1.00  0.00           H
ATOM   1730  CB  ALA A 121      87.970 112.080 149.080  1.00  0.00           C
ATOM   1731  HB1 ALA A 121      86.920 112.430 149.010  1.00  0.00           H
ATOM   1732  HB2 ALA A 121      87.980 111.000 148.810  1.00  0.00           H
ATOM   1733  HB3 ALA A 121      88.200 112.110 150.170  1.00  0.00           H
ATOM   1734  C   ALA A 121      89.120 114.280 148.640  1.00  0.00           C
ATOM   1735  O   ALA A 121      89.190 114.710 149.790  1.00  0.00           O
ATOM   1736  N   THR A 122      88.930 115.130 147.640  1.00  0.00           N
ATOM   1737  HN  THR A 122      88.840 114.680 146.760  1.00  0.00           H
ATOM   1738  CA  THR A 122      88.870 116.570 147.820  1.00  0.00           C
ATOM   1739  HA  THR A 122      88.640 116.730 148.860  1.00  0.00           H
ATOM   1740  CB  THR A 122      90.030 117.470 147.370  1.00  0.00           C
ATOM   1741  HB  THR A 122      89.820 118.460 147.830  1.00  0.00           H
ATOM   1742  OG1 THR A 122      90.270 117.680 145.970  1.00  0.00           O
ATOM   1743  HG1 THR A 122      89.660 118.330 145.610  1.00  0.00           H
ATOM   1744  CG2 THR A 122      91.310 116.950 148.020  1.00  0.00           C
ATOM   1745 HG21 THR A 122      91.890 116.200 147.440  1.00  0.00           H
ATOM   1746 HG22 THR A 122      91.970 117.820 148.210  1.00  0.00           H
ATOM   1747 HG23 THR A 122      91.140 116.500 149.020  1.00  0.00           H
ATOM   1748  C   THR A 122      87.690 117.180 147.180  1.00  0.00           C
ATOM   1749  O   THR A 122      87.190 116.690 146.200  1.00  0.00           O
ATOM   1750  N   TYR A 123      87.160 118.320 147.730  1.00  0.00           N
ATOM   1751  HN  TYR A 123      87.620 118.560 148.580  1.00  0.00           H
ATOM   1752  CA  TYR A 123      86.120 119.140 147.210  1.00  0.00           C
ATOM   1753  HA  TYR A 123      86.060 119.080 146.130  1.00  0.00           H
ATOM   1754  CB  TYR A 123      84.720 118.850 147.860  1.00  0.00           C
ATOM   1755  HB1 TYR A 123      84.660 117.740 147.850  1.00  0.00           H
ATOM   1756  HB2 TYR A 123      84.700 119.100 148.940  1.00  0.00           H
ATOM   1757  CG  TYR A 123      83.550 119.480 147.150  1.00  0.00           C
ATOM   1758  CD1 TYR A 123      83.390 119.260 145.750  1.00  0.00           C
ATOM   1759  HD1 TYR A 123      84.070 118.620 145.210  1.00  0.00           H
ATOM   1760  CE1 TYR A 123      82.220 119.750 145.060  1.00  0.00           C
ATOM   1761  HE1 TYR A 123      82.060 119.630 144.000  1.00  0.00           H
ATOM   1762  CZ  TYR A 123      81.330 120.560 145.730  1.00  0.00           C
ATOM   1763  OH  TYR A 123      80.240 121.250 145.190  1.00  0.00           O
ATOM   1764  HH  TYR A 123      79.760 121.730 145.870  1.00  0.00           H
ATOM   1765  CD2 TYR A 123      82.540 120.210 147.790  1.00  0.00           C
ATOM   1766  HD2 TYR A 123      82.540 120.200 148.870  1.00  0.00           H
ATOM   1767  CE2 TYR A 123      81.480 120.830 147.100  1.00  0.00           C
ATOM   1768  HE2 TYR A 123      80.710 121.310 147.680  1.00  0.00           H
ATOM   1769  C   TYR A 123      86.490 120.530 147.510  1.00  0.00           C
ATOM   1770  O   TYR A 123      86.940 120.820 148.620  1.00  0.00           O
ATOM   1771  N   ASP A 124      86.460 121.450 146.510  1.00  0.00           N
ATOM   1772  HN  ASP A 124      86.400 121.170 145.560  1.00  0.00           H
ATOM   1773  CA  ASP A 124      86.860 122.820 146.620  1.00  0.00           C
ATOM   1774  HA  ASP A 124      87.540 122.980 147.440  1.00  0.00           H
ATOM   1775  CB  ASP A 124      87.840 123.190 145.470  1.00  0.00           C
ATOM   1776  HB1 ASP A 124      88.260 124.210 145.620  1.00  0.00           H
ATOM   1777  HB2 ASP A 124      88.640 122.420 145.590  1.00  0.00           H
ATOM   1778  CG  ASP A 124      87.230 123.190 144.070  1.00  0.00           C
ATOM   1779  OD1 ASP A 124      86.060 122.790 143.900  1.00  0.00           O
ATOM   1780  OD2 ASP A 124      87.900 123.560 143.090  1.00  0.00           O
ATOM   1781  C   ASP A 124      85.640 123.790 146.670  1.00  0.00           C
ATOM   1782  O   ASP A 124      85.770 124.950 147.040  1.00  0.00           O
ATOM   1783  N   GLY A 125      84.410 123.300 146.250  1.00  0.00           N
ATOM   1784  HN  GLY A 125      84.360 122.350 145.950  1.00  0.00           H
ATOM   1785  CA  GLY A 125      83.200 124.040 146.130  1.00  0.00           C
ATOM   1786  HA1 GLY A 125      83.260 125.040 146.530  1.00  0.00           H
ATOM   1787  HA2 GLY A 125      82.500 123.450 146.700  1.00  0.00           H
ATOM   1788  C   GLY A 125      82.650 124.100 144.760  1.00  0.00           C
ATOM   1789  O   GLY A 125      81.520 124.630 144.570  1.00  0.00           O
ATOM   1790  N   GLN A 126      83.320 123.410 143.740  1.00  0.00           N
ATOM   1791  HN  GLN A 126      84.240 123.160 144.010  1.00  0.00           H
ATOM   1792  CA  GLN A 126      82.880 123.130 142.480  1.00  0.00           C
ATOM   1793  HA  GLN A 126      81.830 122.860 142.530  1.00  0.00           H
ATOM   1794  CB  GLN A 126      82.980 124.420 141.520  1.00  0.00           C
ATOM   1795  HB1 GLN A 126      82.620 124.060 140.540  1.00  0.00           H
ATOM   1796  HB2 GLN A 126      82.300 125.240 141.850  1.00  0.00           H
ATOM   1797  CG  GLN A 126      84.440 124.840 141.450  1.00  0.00           C
ATOM   1798  HG1 GLN A 126      84.580 125.120 140.380  1.00  0.00           H
ATOM   1799  HG2 GLN A 126      85.140 124.060 141.830  1.00  0.00           H
ATOM   1800  CD  GLN A 126      84.820 126.040 142.290  1.00  0.00           C
ATOM   1801  OE1 GLN A 126      84.530 127.220 142.050  1.00  0.00           O
ATOM   1802  NE2 GLN A 126      85.670 125.790 143.300  1.00  0.00           N
ATOM   1803 HE21 GLN A 126      85.980 124.860 143.520  1.00  0.00           H
ATOM   1804 HE22 GLN A 126      85.970 126.620 143.780  1.00  0.00           H
ATOM   1805  C   GLN A 126      83.440 121.950 141.770  1.00  0.00           C
ATOM   1806  O   GLN A 126      82.930 121.510 140.730  1.00  0.00           O
ATOM   1807  N   PHE A 127      84.600 121.440 142.230  1.00  0.00           N
ATOM   1808  HN  PHE A 127      85.130 121.970 142.900  1.00  0.00           H
ATOM   1809  CA  PHE A 127      85.140 120.230 141.690  1.00  0.00           C
ATOM   1810  HA  PHE A 127      84.370 119.720 141.130  1.00  0.00           H
ATOM   1811  CB  PHE A 127      86.440 120.340 140.750  1.00  0.00           C
ATOM   1812  HB1 PHE A 127      87.260 120.960 141.160  1.00  0.00           H
ATOM   1813  HB2 PHE A 127      86.850 119.320 140.560  1.00  0.00           H
ATOM   1814  CG  PHE A 127      86.120 120.970 139.390  1.00  0.00           C
ATOM   1815  CD1 PHE A 127      85.970 120.260 138.210  1.00  0.00           C
ATOM   1816  HD1 PHE A 127      86.040 119.190 138.100  1.00  0.00           H
ATOM   1817  CE1 PHE A 127      85.770 120.890 136.980  1.00  0.00           C
ATOM   1818  HE1 PHE A 127      85.690 120.340 136.060  1.00  0.00           H
ATOM   1819  CZ  PHE A 127      85.830 122.300 136.940  1.00  0.00           C
ATOM   1820  HZ  PHE A 127      85.880 122.790 135.980  1.00  0.00           H
ATOM   1821  CD2 PHE A 127      86.100 122.370 139.340  1.00  0.00           C
ATOM   1822  HD2 PHE A 127      86.110 122.990 140.230  1.00  0.00           H
ATOM   1823  CE2 PHE A 127      85.950 123.030 138.120  1.00  0.00           C
ATOM   1824  HE2 PHE A 127      86.010 124.110 138.150  1.00  0.00           H
ATOM   1825  C   PHE A 127      85.450 119.260 142.790  1.00  0.00           C
ATOM   1826  O   PHE A 127      86.050 119.610 143.780  1.00  0.00           O
ATOM   1827  N   MET A 128      85.020 118.030 142.590  1.00  0.00           N
ATOM   1828  HN  MET A 128      84.470 117.760 141.800  1.00  0.00           H
ATOM   1829  CA  MET A 128      85.330 116.940 143.500  1.00  0.00           C
ATOM   1830  HA  MET A 128      85.820 117.270 144.400  1.00  0.00           H
ATOM   1831  CB  MET A 128      84.110 116.120 143.930  1.00  0.00           C
ATOM   1832  HB1 MET A 128      84.370 115.220 144.520  1.00  0.00           H
ATOM   1833  HB2 MET A 128      83.420 116.820 144.450  1.00  0.00           H
ATOM   1834  CG  MET A 128      83.150 115.810 142.700  1.00  0.00           C
ATOM   1835  HG1 MET A 128      83.810 115.260 141.990  1.00  0.00           H
ATOM   1836  HG2 MET A 128      82.750 116.720 142.220  1.00  0.00           H
ATOM   1837  SD  MET A 128      81.800 114.630 143.150  1.00  0.00           S
ATOM   1838  CE  MET A 128      82.690 113.450 144.250  1.00  0.00           C
ATOM   1839  HE1 MET A 128      82.730 114.000 145.210  1.00  0.00           H
ATOM   1840  HE2 MET A 128      82.160 112.490 144.410  1.00  0.00           H
ATOM   1841  HE3 MET A 128      83.670 113.270 143.770  1.00  0.00           H
ATOM   1842  C   MET A 128      86.320 116.010 142.820  1.00  0.00           C
ATOM   1843  O   MET A 128      86.170 115.700 141.630  1.00  0.00           O
ATOM   1844  N   LYS A 129      87.320 115.610 143.580  1.00  0.00           N
ATOM   1845  HN  LYS A 129      87.210 115.810 144.550  1.00  0.00           H
ATOM   1846  CA  LYS A 129      88.570 115.020 143.160  1.00  0.00           C
ATOM   1847  HA  LYS A 129      88.440 114.620 142.160  1.00  0.00           H
ATOM   1848  CB  LYS A 129      89.760 116.060 143.050  1.00  0.00           C
ATOM   1849  HB1 LYS A 129      89.760 116.660 143.980  1.00  0.00           H
ATOM   1850  HB2 LYS A 129      90.750 115.610 142.820  1.00  0.00           H
ATOM   1851  CG  LYS A 129      89.400 117.120 141.930  1.00  0.00           C
ATOM   1852  HG1 LYS A 129      88.520 117.690 142.300  1.00  0.00           H
ATOM   1853  HG2 LYS A 129      88.980 116.490 141.120  1.00  0.00           H
ATOM   1854  CD  LYS A 129      90.560 118.040 141.610  1.00  0.00           C
ATOM   1855  HD1 LYS A 129      91.530 117.500 141.590  1.00  0.00           H
ATOM   1856  HD2 LYS A 129      90.560 118.810 142.410  1.00  0.00           H
ATOM   1857  CE  LYS A 129      90.350 118.980 140.390  1.00  0.00           C
ATOM   1858  HE1 LYS A 129      91.130 119.760 140.220  1.00  0.00           H
ATOM   1859  HE2 LYS A 129      89.440 119.600 140.460  1.00  0.00           H
ATOM   1860  NZ  LYS A 129      90.210 118.100 139.280  1.00  0.00           N
ATOM   1861  HZ1 LYS A 129      89.320 117.560 139.340  1.00  0.00           H
ATOM   1862  HZ2 LYS A 129      90.330 118.660 138.410  1.00  0.00           H
ATOM   1863  HZ3 LYS A 129      91.090 117.540 139.310  1.00  0.00           H
ATOM   1864  C   LYS A 129      88.890 113.740 143.970  1.00  0.00           C
ATOM   1865  O   LYS A 129      88.720 113.640 145.190  1.00  0.00           O
ATOM   1866  N   LEU A 130      89.450 112.760 143.270  1.00  0.00           N
ATOM   1867  HN  LEU A 130      89.550 112.770 142.280  1.00  0.00           H
ATOM   1868  CA  LEU A 130      89.860 111.510 143.860  1.00  0.00           C
ATOM   1869  HA  LEU A 130      89.830 111.520 144.940  1.00  0.00           H
ATOM   1870  CB  LEU A 130      88.800 110.460 143.450  1.00  0.00           C
ATOM   1871  HB1 LEU A 130      87.900 110.790 144.020  1.00  0.00           H
ATOM   1872  HB2 LEU A 130      88.660 110.590 142.350  1.00  0.00           H
ATOM   1873  CG  LEU A 130      89.100 108.990 143.860  1.00  0.00           C
ATOM   1874  HG  LEU A 130      90.160 108.750 143.620  1.00  0.00           H
ATOM   1875  CD1 LEU A 130      89.160 108.720 145.350  1.00  0.00           C
ATOM   1876 HD11 LEU A 130      88.170 108.920 145.810  1.00  0.00           H
ATOM   1877 HD12 LEU A 130      89.320 107.640 145.530  1.00  0.00           H
ATOM   1878 HD13 LEU A 130      89.880 109.360 145.900  1.00  0.00           H
ATOM   1879  CD2 LEU A 130      88.170 108.030 143.090  1.00  0.00           C
ATOM   1880 HD21 LEU A 130      88.040 108.240 142.010  1.00  0.00           H
ATOM   1881 HD22 LEU A 130      88.580 106.990 143.140  1.00  0.00           H
ATOM   1882 HD23 LEU A 130      87.180 108.080 143.600  1.00  0.00           H
ATOM   1883  C   LEU A 130      91.280 111.230 143.450  1.00  0.00           C
ATOM   1884  O   LEU A 130      91.610 111.320 142.270  1.00  0.00           O
ATOM   1885  N   TYR A 131      92.160 110.810 144.430  1.00  0.00           N
ATOM   1886  HN  TYR A 131      91.990 110.690 145.400  1.00  0.00           H
ATOM   1887  CA  TYR A 131      93.610 110.510 144.250  1.00  0.00           C
ATOM   1888  HA  TYR A 131      93.880 110.450 143.200  1.00  0.00           H
ATOM   1889  CB  TYR A 131      94.510 111.500 145.050  1.00  0.00           C
ATOM   1890  HB1 TYR A 131      94.090 111.430 146.070  1.00  0.00           H
ATOM   1891  HB2 TYR A 131      95.590 111.320 145.270  1.00  0.00           H
ATOM   1892  CG  TYR A 131      94.270 112.890 144.520  1.00  0.00           C
ATOM   1893  CD1 TYR A 131      95.140 113.450 143.580  1.00  0.00           C
ATOM   1894  HD1 TYR A 131      95.920 112.840 143.140  1.00  0.00           H
ATOM   1895  CE1 TYR A 131      94.950 114.740 143.140  1.00  0.00           C
ATOM   1896  HE1 TYR A 131      95.680 115.080 142.420  1.00  0.00           H
ATOM   1897  CZ  TYR A 131      94.000 115.620 143.690  1.00  0.00           C
ATOM   1898  OH  TYR A 131      93.970 116.970 143.370  1.00  0.00           O
ATOM   1899  HH  TYR A 131      93.660 117.450 144.150  1.00  0.00           H
ATOM   1900  CD2 TYR A 131      93.310 113.720 145.140  1.00  0.00           C
ATOM   1901  HD2 TYR A 131      92.570 113.440 145.870  1.00  0.00           H
ATOM   1902  CE2 TYR A 131      93.190 115.090 144.710  1.00  0.00           C
ATOM   1903  HE2 TYR A 131      92.420 115.690 145.160  1.00  0.00           H
ATOM   1904  C   TYR A 131      93.900 109.220 145.010  1.00  0.00           C
ATOM   1905  O   TYR A 131      93.370 109.040 146.130  1.00  0.00           O
ATOM   1906  N   VAL A 132      94.670 108.330 144.280  1.00  0.00           N
ATOM   1907  HN  VAL A 132      94.970 108.560 143.350  1.00  0.00           H
ATOM   1908  CA  VAL A 132      95.140 107.060 144.880  1.00  0.00           C
ATOM   1909  HA  VAL A 132      94.860 107.000 145.920  1.00  0.00           H
ATOM   1910  CB  VAL A 132      94.570 105.890 144.120  1.00  0.00           C
ATOM   1911  HB  VAL A 132      94.780 106.030 143.040  1.00  0.00           H
ATOM   1912  CG1 VAL A 132      95.150 104.550 144.630  1.00  0.00           C
ATOM   1913 HG11 VAL A 132      96.180 104.450 144.230  1.00  0.00           H
ATOM   1914 HG12 VAL A 132      95.130 104.540 145.740  1.00  0.00           H
ATOM   1915 HG13 VAL A 132      94.580 103.660 144.280  1.00  0.00           H
ATOM   1916  CG2 VAL A 132      93.050 105.860 144.140  1.00  0.00           C
ATOM   1917 HG21 VAL A 132      92.650 106.110 145.140  1.00  0.00           H
ATOM   1918 HG22 VAL A 132      92.640 106.710 143.560  1.00  0.00           H
ATOM   1919 HG23 VAL A 132      92.490 105.010 143.700  1.00  0.00           H
ATOM   1920  C   VAL A 132      96.670 107.140 144.680  1.00  0.00           C
ATOM   1921  O   VAL A 132      97.090 107.340 143.520  1.00  0.00           O
ATOM   1922  N   ASN A 133      97.490 107.070 145.760  1.00  0.00           N
ATOM   1923  HN  ASN A 133      97.100 106.910 146.670  1.00  0.00           H
ATOM   1924  CA  ASN A 133      98.880 107.310 145.810  1.00  0.00           C
ATOM   1925  HA  ASN A 133      99.030 107.260 146.880  1.00  0.00           H
ATOM   1926  CB  ASN A 133      99.630 105.980 145.350  1.00  0.00           C
ATOM   1927  HB1 ASN A 133      99.260 105.870 144.310  1.00  0.00           H
ATOM   1928  HB2 ASN A 133     100.730 106.130 145.390  1.00  0.00           H
ATOM   1929  CG  ASN A 133      99.380 104.740 146.150  1.00  0.00           C
ATOM   1930  OD1 ASN A 133      98.890 104.780 147.290  1.00  0.00           O
ATOM   1931  ND2 ASN A 133      99.580 103.550 145.500  1.00  0.00           N
ATOM   1932 HD21 ASN A 133     100.050 103.600 144.620  1.00  0.00           H
ATOM   1933 HD22 ASN A 133      99.360 102.690 145.980  1.00  0.00           H
ATOM   1934  C   ASN A 133      99.310 108.610 145.160  1.00  0.00           C
ATOM   1935  O   ASN A 133     100.250 108.710 144.390  1.00  0.00           O
ATOM   1936  N   GLY A 134      98.630 109.720 145.510  1.00  0.00           N
ATOM   1937  HN  GLY A 134      97.860 109.590 146.130  1.00  0.00           H
ATOM   1938  CA  GLY A 134      98.910 111.070 145.110  1.00  0.00           C
ATOM   1939  HA1 GLY A 134      99.930 111.320 145.360  1.00  0.00           H
ATOM   1940  HA2 GLY A 134      98.220 111.730 145.610  1.00  0.00           H
ATOM   1941  C   GLY A 134      98.790 111.360 143.660  1.00  0.00           C
ATOM   1942  O   GLY A 134      99.120 112.410 143.180  1.00  0.00           O
ATOM   1943  N   ALA A 135      98.210 110.410 142.810  1.00  0.00           N
ATOM   1944  HN  ALA A 135      98.190 109.470 143.160  1.00  0.00           H
ATOM   1945  CA  ALA A 135      98.010 110.570 141.420  1.00  0.00           C
ATOM   1946  HA  ALA A 135      98.410 111.520 141.080  1.00  0.00           H
ATOM   1947  CB  ALA A 135      98.690 109.380 140.770  1.00  0.00           C
ATOM   1948  HB1 ALA A 135      98.380 108.390 141.160  1.00  0.00           H
ATOM   1949  HB2 ALA A 135      98.650 109.450 139.660  1.00  0.00           H
ATOM   1950  HB3 ALA A 135      99.770 109.440 141.040  1.00  0.00           H
ATOM   1951  C   ALA A 135      96.510 110.580 141.250  1.00  0.00           C
ATOM   1952  O   ALA A 135      95.840 109.620 141.600  1.00  0.00           O
ATOM   1953  N   GLN A 136      95.970 111.700 140.680  1.00  0.00           N
ATOM   1954  HN  GLN A 136      96.600 112.440 140.440  1.00  0.00           H
ATOM   1955  CA  GLN A 136      94.540 111.980 140.460  1.00  0.00           C
ATOM   1956  HA  GLN A 136      94.100 111.850 141.440  1.00  0.00           H
ATOM   1957  CB  GLN A 136      94.290 113.290 139.860  1.00  0.00           C
ATOM   1958  HB1 GLN A 136      94.850 114.080 140.410  1.00  0.00           H
ATOM   1959  HB2 GLN A 136      94.570 113.280 138.790  1.00  0.00           H
ATOM   1960  CG  GLN A 136      92.750 113.590 139.820  1.00  0.00           C
ATOM   1961  HG1 GLN A 136      92.370 113.510 140.870  1.00  0.00           H
ATOM   1962  HG2 GLN A 136      92.300 112.770 139.230  1.00  0.00           H
ATOM   1963  CD  GLN A 136      92.360 114.950 139.240  1.00  0.00           C
ATOM   1964  OE1 GLN A 136      91.930 115.890 139.920  1.00  0.00           O
ATOM   1965  NE2 GLN A 136      92.520 115.190 137.910  1.00  0.00           N
ATOM   1966 HE21 GLN A 136      92.380 114.410 137.300  1.00  0.00           H
ATOM   1967 HE22 GLN A 136      92.470 116.130 137.590  1.00  0.00           H
ATOM   1968  C   GLN A 136      93.960 110.860 139.580  1.00  0.00           C
ATOM   1969  O   GLN A 136      94.260 110.760 138.390  1.00  0.00           O
ATOM   1970  N   VAL A 137      93.080 110.020 140.100  1.00  0.00           N
ATOM   1971  HN  VAL A 137      92.780 110.140 141.050  1.00  0.00           H
ATOM   1972  CA  VAL A 137      92.520 108.950 139.320  1.00  0.00           C
ATOM   1973  HA  VAL A 137      93.260 108.730 138.570  1.00  0.00           H
ATOM   1974  CB  VAL A 137      92.340 107.660 140.080  1.00  0.00           C
ATOM   1975  HB  VAL A 137      93.270 107.480 140.660  1.00  0.00           H
ATOM   1976  CG1 VAL A 137      91.260 107.720 141.120  1.00  0.00           C
ATOM   1977 HG11 VAL A 137      90.270 107.870 140.630  1.00  0.00           H
ATOM   1978 HG12 VAL A 137      91.300 106.780 141.700  1.00  0.00           H
ATOM   1979 HG13 VAL A 137      91.410 108.600 141.780  1.00  0.00           H
ATOM   1980  CG2 VAL A 137      92.130 106.440 139.100  1.00  0.00           C
ATOM   1981 HG21 VAL A 137      92.890 106.320 138.300  1.00  0.00           H
ATOM   1982 HG22 VAL A 137      92.010 105.540 139.740  1.00  0.00           H
ATOM   1983 HG23 VAL A 137      91.170 106.550 138.560  1.00  0.00           H
ATOM   1984  C   VAL A 137      91.250 109.350 138.680  1.00  0.00           C
ATOM   1985  O   VAL A 137      90.930 108.960 137.560  1.00  0.00           O
ATOM   1986  N   ALA A 138      90.550 110.300 139.280  1.00  0.00           N
ATOM   1987  HN  ALA A 138      90.870 110.720 140.130  1.00  0.00           H
ATOM   1988  CA  ALA A 138      89.320 110.810 138.770  1.00  0.00           C
ATOM   1989  HA  ALA A 138      89.410 110.960 137.700  1.00  0.00           H
ATOM   1990  CB  ALA A 138      88.140 109.840 139.090  1.00  0.00           C
ATOM   1991  HB1 ALA A 138      87.220 110.210 138.580  1.00  0.00           H
ATOM   1992  HB2 ALA A 138      88.350 108.860 138.620  1.00  0.00           H
ATOM   1993  HB3 ALA A 138      87.980 109.690 140.180  1.00  0.00           H
ATOM   1994  C   ALA A 138      88.950 112.130 139.420  1.00  0.00           C
ATOM   1995  O   ALA A 138      89.220 112.470 140.560  1.00  0.00           O
ATOM   1996  N   THR A 139      88.170 112.900 138.630  1.00  0.00           N
ATOM   1997  HN  THR A 139      87.860 112.450 137.800  1.00  0.00           H
ATOM   1998  CA  THR A 139      87.620 114.190 138.980  1.00  0.00           C
ATOM   1999  HA  THR A 139      87.290 114.200 140.010  1.00  0.00           H
ATOM   2000  CB  THR A 139      88.560 115.350 138.670  1.00  0.00           C
ATOM   2001  HB  THR A 139      89.460 115.310 139.320  1.00  0.00           H
ATOM   2002  OG1 THR A 139      87.910 116.620 138.750  1.00  0.00           O
ATOM   2003  HG1 THR A 139      87.270 116.630 138.040  1.00  0.00           H
ATOM   2004  CG2 THR A 139      89.150 115.290 137.320  1.00  0.00           C
ATOM   2005 HG21 THR A 139      89.770 114.380 137.210  1.00  0.00           H
ATOM   2006 HG22 THR A 139      88.380 115.220 136.520  1.00  0.00           H
ATOM   2007 HG23 THR A 139      89.660 116.220 136.990  1.00  0.00           H
ATOM   2008  C   THR A 139      86.240 114.360 138.380  1.00  0.00           C
ATOM   2009  O   THR A 139      85.870 113.730 137.400  1.00  0.00           O
ATOM   2010  N   SER A 140      85.370 115.190 138.930  1.00  0.00           N
ATOM   2011  HN  SER A 140      85.590 115.730 139.750  1.00  0.00           H
ATOM   2012  CA  SER A 140      84.150 115.670 138.210  1.00  0.00           C
ATOM   2013  HA  SER A 140      84.420 115.740 137.170  1.00  0.00           H
ATOM   2014  CB  SER A 140      82.970 114.820 138.470  1.00  0.00           C
ATOM   2015  HB1 SER A 140      82.790 114.720 139.560  1.00  0.00           H
ATOM   2016  HB2 SER A 140      83.210 113.740 138.300  1.00  0.00           H
ATOM   2017  OG  SER A 140      81.810 115.120 137.730  1.00  0.00           O
ATOM   2018  HG1 SER A 140      82.120 115.100 136.820  1.00  0.00           H
ATOM   2019  C   SER A 140      83.780 117.040 138.690  1.00  0.00           C
ATOM   2020  O   SER A 140      84.000 117.370 139.850  1.00  0.00           O
ATOM   2021  N   GLY A 141      83.210 117.820 137.770  1.00  0.00           N
ATOM   2022  HN  GLY A 141      83.180 117.590 136.800  1.00  0.00           H
ATOM   2023  CA  GLY A 141      82.700 119.150 138.170  1.00  0.00           C
ATOM   2024  HA1 GLY A 141      83.050 119.770 137.360  1.00  0.00           H
ATOM   2025  HA2 GLY A 141      82.930 119.510 139.160  1.00  0.00           H
ATOM   2026  C   GLY A 141      81.200 119.250 138.180  1.00  0.00           C
ATOM   2027  O   GLY A 141      80.620 120.330 138.220  1.00  0.00           O
ATOM   2028  N   GLU A 142      80.450 118.090 138.240  1.00  0.00           N
ATOM   2029  HN  GLU A 142      80.870 117.190 138.290  1.00  0.00           H
ATOM   2030  CA  GLU A 142      79.000 118.210 138.020  1.00  0.00           C
ATOM   2031  HA  GLU A 142      78.770 119.060 137.400  1.00  0.00           H
ATOM   2032  CB  GLU A 142      78.430 116.890 137.390  1.00  0.00           C
ATOM   2033  HB1 GLU A 142      78.680 116.000 138.000  1.00  0.00           H
ATOM   2034  HB2 GLU A 142      77.330 117.030 137.320  1.00  0.00           H
ATOM   2035  CG  GLU A 142      79.040 116.780 135.930  1.00  0.00           C
ATOM   2036  HG1 GLU A 142      80.120 116.520 135.880  1.00  0.00           H
ATOM   2037  HG2 GLU A 142      79.020 117.750 135.390  1.00  0.00           H
ATOM   2038  CD  GLU A 142      78.280 115.810 135.060  1.00  0.00           C
ATOM   2039  OE1 GLU A 142      78.790 114.720 134.770  1.00  0.00           O
ATOM   2040  OE2 GLU A 142      77.100 116.070 134.720  1.00  0.00           O
ATOM   2041  C   GLU A 142      78.140 118.520 139.310  1.00  0.00           C
ATOM   2042  O   GLU A 142      76.940 118.870 139.290  1.00  0.00           O
ATOM   2043  N   GLN A 143      78.900 118.520 140.440  1.00  0.00           N
ATOM   2044  HN  GLN A 143      79.880 118.460 140.280  1.00  0.00           H
ATOM   2045  CA  GLN A 143      78.340 118.730 141.770  1.00  0.00           C
ATOM   2046  HA  GLN A 143      77.290 118.940 141.650  1.00  0.00           H
ATOM   2047  CB  GLN A 143      78.680 117.530 142.710  1.00  0.00           C
ATOM   2048  HB1 GLN A 143      78.380 116.670 142.080  1.00  0.00           H
ATOM   2049  HB2 GLN A 143      79.780 117.410 142.800  1.00  0.00           H
ATOM   2050  CG  GLN A 143      77.930 117.280 144.040  1.00  0.00           C
ATOM   2051  HG1 GLN A 143      78.160 118.120 144.740  1.00  0.00           H
ATOM   2052  HG2 GLN A 143      78.340 116.360 144.500  1.00  0.00           H
ATOM   2053  CD  GLN A 143      76.390 116.960 144.080  1.00  0.00           C
ATOM   2054  OE1 GLN A 143      75.630 117.600 144.760  1.00  0.00           O
ATOM   2055  NE2 GLN A 143      75.890 116.090 143.140  1.00  0.00           N
ATOM   2056 HE21 GLN A 143      76.520 115.740 142.440  1.00  0.00           H
ATOM   2057 HE22 GLN A 143      74.910 115.850 143.170  1.00  0.00           H
ATOM   2058  C   GLN A 143      78.890 120.060 142.280  1.00  0.00           C
ATOM   2059  O   GLN A 143      80.060 120.290 142.040  1.00  0.00           O
ATOM   2060  N   VAL A 144      77.990 120.980 142.650  1.00  0.00           N
ATOM   2061  HN  VAL A 144      77.040 120.700 142.600  1.00  0.00           H
ATOM   2062  CA  VAL A 144      78.320 122.420 142.630  1.00  0.00           C
ATOM   2063  HA  VAL A 144      79.400 122.490 142.710  1.00  0.00           H
ATOM   2064  CB  VAL A 144      77.840 123.160 141.430  1.00  0.00           C
ATOM   2065  HB  VAL A 144      78.110 124.230 141.520  1.00  0.00           H
ATOM   2066  CG1 VAL A 144      78.490 122.730 140.110  1.00  0.00           C
ATOM   2067 HG11 VAL A 144      78.370 123.480 139.290  1.00  0.00           H
ATOM   2068 HG12 VAL A 144      79.570 122.480 140.120  1.00  0.00           H
ATOM   2069 HG13 VAL A 144      78.080 121.760 139.750  1.00  0.00           H
ATOM   2070  CG2 VAL A 144      76.270 123.090 141.250  1.00  0.00           C
ATOM   2071 HG21 VAL A 144      76.050 123.590 140.290  1.00  0.00           H
ATOM   2072 HG22 VAL A 144      76.130 122.000 141.110  1.00  0.00           H
ATOM   2073 HG23 VAL A 144      75.720 123.580 142.090  1.00  0.00           H
ATOM   2074  C   VAL A 144      77.730 123.190 143.830  1.00  0.00           C
ATOM   2075  O   VAL A 144      76.570 123.000 144.170  1.00  0.00           O
ATOM   2076  N   GLY A 145      78.510 124.120 144.500  1.00  0.00           N
ATOM   2077  HN  GLY A 145      79.450 124.300 144.210  1.00  0.00           H
ATOM   2078  CA  GLY A 145      78.130 124.720 145.800  1.00  0.00           C
ATOM   2079  HA1 GLY A 145      77.060 124.810 145.960  1.00  0.00           H
ATOM   2080  HA2 GLY A 145      78.680 125.650 145.810  1.00  0.00           H
ATOM   2081  C   GLY A 145      78.540 124.050 147.080  1.00  0.00           C
ATOM   2082  O   GLY A 145      79.020 122.900 147.030  1.00  0.00           O
ATOM   2083  N   GLY A 146      78.380 124.730 148.220  1.00  0.00           N
ATOM   2084  HN  GLY A 146      77.920 125.610 148.130  1.00  0.00           H
ATOM   2085  CA  GLY A 146      78.560 124.200 149.610  1.00  0.00           C
ATOM   2086  HA1 GLY A 146      78.270 124.910 150.370  1.00  0.00           H
ATOM   2087  HA2 GLY A 146      79.590 123.870 149.590  1.00  0.00           H
ATOM   2088  C   GLY A 146      77.710 123.020 149.960  1.00  0.00           C
ATOM   2089  O   GLY A 146      76.780 122.620 149.260  1.00  0.00           O
ATOM   2090  N   ILE A 147      78.040 122.360 151.090  1.00  0.00           N
ATOM   2091  HN  ILE A 147      78.660 122.740 151.770  1.00  0.00           H
ATOM   2092  CA  ILE A 147      77.590 120.990 151.430  1.00  0.00           C
ATOM   2093  HA  ILE A 147      77.470 120.470 150.490  1.00  0.00           H
ATOM   2094  CB  ILE A 147      78.710 120.330 152.180  1.00  0.00           C
ATOM   2095  HB  ILE A 147      78.810 120.780 153.190  1.00  0.00           H
ATOM   2096  CG2 ILE A 147      78.450 118.770 152.250  1.00  0.00           C
ATOM   2097 HG21 ILE A 147      78.590 118.300 151.260  1.00  0.00           H
ATOM   2098 HG22 ILE A 147      79.100 118.430 153.090  1.00  0.00           H
ATOM   2099 HG23 ILE A 147      77.450 118.540 152.680  1.00  0.00           H
ATOM   2100  CG1 ILE A 147      80.020 120.500 151.330  1.00  0.00           C
ATOM   2101 HG11 ILE A 147      80.290 121.560 151.140  1.00  0.00           H
ATOM   2102 HG12 ILE A 147      80.000 120.070 150.310  1.00  0.00           H
ATOM   2103  CD  ILE A 147      81.320 119.910 151.990  1.00  0.00           C
ATOM   2104  HD1 ILE A 147      81.020 118.850 152.130  1.00  0.00           H
ATOM   2105  HD2 ILE A 147      82.190 119.960 151.300  1.00  0.00           H
ATOM   2106  HD3 ILE A 147      81.550 120.400 152.950  1.00  0.00           H
ATOM   2107  C   ILE A 147      76.180 120.990 152.130  1.00  0.00           C
ATOM   2108  O   ILE A 147      75.210 120.400 151.620  1.00  0.00           O
ATOM   2109  N   PHE A 148      76.030 121.790 153.240  1.00  0.00           N
ATOM   2110  HN  PHE A 148      76.730 122.450 153.500  1.00  0.00           H
ATOM   2111  CA  PHE A 148      74.900 121.870 154.130  1.00  0.00           C
ATOM   2112  HA  PHE A 148      73.990 121.690 153.570  1.00  0.00           H
ATOM   2113  CB  PHE A 148      74.900 120.630 155.050  1.00  0.00           C
ATOM   2114  HB1 PHE A 148      73.990 120.610 155.680  1.00  0.00           H
ATOM   2115  HB2 PHE A 148      74.700 119.710 154.460  1.00  0.00           H
ATOM   2116  CG  PHE A 148      76.220 120.500 155.860  1.00  0.00           C
ATOM   2117  CD1 PHE A 148      76.330 121.230 157.070  1.00  0.00           C
ATOM   2118  HD1 PHE A 148      75.570 121.930 157.380  1.00  0.00           H
ATOM   2119  CE1 PHE A 148      77.420 121.070 157.870  1.00  0.00           C
ATOM   2120  HE1 PHE A 148      77.410 121.610 158.810  1.00  0.00           H
ATOM   2121  CZ  PHE A 148      78.440 120.160 157.520  1.00  0.00           C
ATOM   2122  HZ  PHE A 148      79.360 120.050 158.070  1.00  0.00           H
ATOM   2123  CD2 PHE A 148      77.140 119.390 155.650  1.00  0.00           C
ATOM   2124  HD2 PHE A 148      77.060 118.760 154.780  1.00  0.00           H
ATOM   2125  CE2 PHE A 148      78.250 119.210 156.460  1.00  0.00           C
ATOM   2126  HE2 PHE A 148      78.950 118.400 156.380  1.00  0.00           H
ATOM   2127  C   PHE A 148      74.800 123.220 154.880  1.00  0.00           C
ATOM   2128  O   PHE A 148      75.830 123.860 155.070  1.00  0.00           O
ATOM   2129  N   SER A 149      73.600 123.490 155.350  1.00  0.00           N
ATOM   2130  HN  SER A 149      72.880 122.880 155.030  1.00  0.00           H
ATOM   2131  CA  SER A 149      73.150 124.610 156.110  1.00  0.00           C
ATOM   2132  HA  SER A 149      73.600 125.480 155.650  1.00  0.00           H
ATOM   2133  CB  SER A 149      71.600 124.870 156.090  1.00  0.00           C
ATOM   2134  HB1 SER A 149      71.330 124.670 155.040  1.00  0.00           H
ATOM   2135  HB2 SER A 149      71.610 125.960 156.350  1.00  0.00           H
ATOM   2136  OG  SER A 149      70.780 124.170 157.060  1.00  0.00           O
ATOM   2137  HG1 SER A 149      70.740 123.240 156.820  1.00  0.00           H
ATOM   2138  C   SER A 149      73.590 124.490 157.600  1.00  0.00           C
ATOM   2139  O   SER A 149      73.860 123.410 158.080  1.00  0.00           O
ATOM   2140  N   PRO A 150      73.780 125.480 158.380  1.00  0.00           N
ATOM   2141  CD  PRO A 150      73.900 126.860 157.950  1.00  0.00           C
ATOM   2142  HD1 PRO A 150      73.090 127.230 157.280  1.00  0.00           H
ATOM   2143  HD2 PRO A 150      74.880 127.110 157.470  1.00  0.00           H
ATOM   2144  CA  PRO A 150      74.200 125.370 159.760  1.00  0.00           C
ATOM   2145  HA  PRO A 150      75.010 124.660 159.890  1.00  0.00           H
ATOM   2146  CB  PRO A 150      74.630 126.860 160.200  1.00  0.00           C
ATOM   2147  HB1 PRO A 150      74.340 127.090 161.250  1.00  0.00           H
ATOM   2148  HB2 PRO A 150      75.720 127.030 160.070  1.00  0.00           H
ATOM   2149  CG  PRO A 150      73.830 127.650 159.270  1.00  0.00           C
ATOM   2150  HG1 PRO A 150      74.130 128.720 159.220  1.00  0.00           H
ATOM   2151  HG2 PRO A 150      72.760 127.680 159.560  1.00  0.00           H
ATOM   2152  C   PRO A 150      73.010 124.960 160.610  1.00  0.00           C
ATOM   2153  O   PRO A 150      73.210 124.660 161.780  1.00  0.00           O
ATOM   2154  N   LEU A 151      71.740 125.150 160.100  1.00  0.00           N
ATOM   2155  HN  LEU A 151      71.690 125.390 159.130  1.00  0.00           H
ATOM   2156  CA  LEU A 151      70.480 124.880 160.650  1.00  0.00           C
ATOM   2157  HA  LEU A 151      70.320 125.380 161.590  1.00  0.00           H
ATOM   2158  CB  LEU A 151      69.350 125.410 159.690  1.00  0.00           C
ATOM   2159  HB1 LEU A 151      69.300 124.930 158.690  1.00  0.00           H
ATOM   2160  HB2 LEU A 151      68.370 125.210 160.180  1.00  0.00           H
ATOM   2161  CG  LEU A 151      69.310 126.950 159.470  1.00  0.00           C
ATOM   2162  HG  LEU A 151      69.910 127.140 158.560  1.00  0.00           H
ATOM   2163  CD1 LEU A 151      67.860 127.390 159.120  1.00  0.00           C
ATOM   2164 HD11 LEU A 151      67.790 128.490 158.980  1.00  0.00           H
ATOM   2165 HD12 LEU A 151      67.450 126.900 158.210  1.00  0.00           H
ATOM   2166 HD13 LEU A 151      67.140 127.220 159.950  1.00  0.00           H
ATOM   2167  CD2 LEU A 151      69.950 127.810 160.620  1.00  0.00           C
ATOM   2168 HD21 LEU A 151      71.000 127.610 160.900  1.00  0.00           H
ATOM   2169 HD22 LEU A 151      69.840 128.890 160.390  1.00  0.00           H
ATOM   2170 HD23 LEU A 151      69.360 127.660 161.550  1.00  0.00           H
ATOM   2171  C   LEU A 151      70.260 123.400 160.900  1.00  0.00           C
ATOM   2172  O   LEU A 151      69.720 122.930 161.880  1.00  0.00           O
ATOM   2173  N   THR A 152      70.810 122.570 160.100  1.00  0.00           N
ATOM   2174  HN  THR A 152      71.360 122.820 159.310  1.00  0.00           H
ATOM   2175  CA  THR A 152      70.740 121.130 160.180  1.00  0.00           C
ATOM   2176  HA  THR A 152      70.060 120.790 160.940  1.00  0.00           H
ATOM   2177  CB  THR A 152      70.200 120.530 158.850  1.00  0.00           C
ATOM   2178  HB  THR A 152      70.460 119.450 158.870  1.00  0.00           H
ATOM   2179  OG1 THR A 152      70.710 121.230 157.730  1.00  0.00           O
ATOM   2180  HG1 THR A 152      70.590 120.720 156.930  1.00  0.00           H
ATOM   2181  CG2 THR A 152      68.680 120.650 158.800  1.00  0.00           C
ATOM   2182 HG21 THR A 152      68.230 120.160 159.690  1.00  0.00           H
ATOM   2183 HG22 THR A 152      68.350 121.710 158.790  1.00  0.00           H
ATOM   2184 HG23 THR A 152      68.260 120.160 157.890  1.00  0.00           H
ATOM   2185  C   THR A 152      72.040 120.430 160.530  1.00  0.00           C
ATOM   2186  O   THR A 152      72.040 119.190 160.600  1.00  0.00           O
ATOM   2187  N   GLN A 153      73.100 121.210 160.870  1.00  0.00           N
ATOM   2188  HN  GLN A 153      72.940 122.200 160.880  1.00  0.00           H
ATOM   2189  CA  GLN A 153      74.420 120.670 161.270  1.00  0.00           C
ATOM   2190  HA  GLN A 153      74.740 120.030 160.460  1.00  0.00           H
ATOM   2191  CB  GLN A 153      75.400 121.810 161.390  1.00  0.00           C
ATOM   2192  HB1 GLN A 153      75.380 122.220 160.360  1.00  0.00           H
ATOM   2193  HB2 GLN A 153      75.000 122.580 162.090  1.00  0.00           H
ATOM   2194  CG  GLN A 153      76.800 121.210 161.800  1.00  0.00           C
ATOM   2195  HG1 GLN A 153      76.990 120.350 161.110  1.00  0.00           H
ATOM   2196  HG2 GLN A 153      76.870 120.950 162.870  1.00  0.00           H
ATOM   2197  CD  GLN A 153      77.930 122.200 161.390  1.00  0.00           C
ATOM   2198  OE1 GLN A 153      77.660 123.260 160.840  1.00  0.00           O
ATOM   2199  NE2 GLN A 153      79.170 121.920 161.860  1.00  0.00           N
ATOM   2200 HE21 GLN A 153      79.230 121.190 162.550  1.00  0.00           H
ATOM   2201 HE22 GLN A 153      79.900 122.590 161.750  1.00  0.00           H
ATOM   2202  C   GLN A 153      74.450 119.710 162.460  1.00  0.00           C
ATOM   2203  O   GLN A 153      75.190 118.780 162.400  1.00  0.00           O
ATOM   2204  N   LYS A 154      73.620 119.850 163.460  1.00  0.00           N
ATOM   2205  HN  LYS A 154      72.980 120.620 163.440  1.00  0.00           H
ATOM   2206  CA  LYS A 154      73.570 118.950 164.620  1.00  0.00           C
ATOM   2207  HA  LYS A 154      74.490 119.080 165.160  1.00  0.00           H
ATOM   2208  CB  LYS A 154      72.520 119.480 165.700  1.00  0.00           C
ATOM   2209  HB1 LYS A 154      71.530 119.640 165.230  1.00  0.00           H
ATOM   2210  HB2 LYS A 154      72.490 118.710 166.490  1.00  0.00           H
ATOM   2211  CG  LYS A 154      72.860 120.740 166.510  1.00  0.00           C
ATOM   2212  HG1 LYS A 154      73.440 121.500 165.950  1.00  0.00           H
ATOM   2213  HG2 LYS A 154      73.540 120.320 167.280  1.00  0.00           H
ATOM   2214  CD  LYS A 154      71.590 121.450 167.120  1.00  0.00           C
ATOM   2215  HD1 LYS A 154      70.830 120.790 167.580  1.00  0.00           H
ATOM   2216  HD2 LYS A 154      71.210 122.000 166.240  1.00  0.00           H
ATOM   2217  CE  LYS A 154      71.970 122.410 168.240  1.00  0.00           C
ATOM   2218  HE1 LYS A 154      72.440 122.030 169.170  1.00  0.00           H
ATOM   2219  HE2 LYS A 154      71.040 122.850 168.660  1.00  0.00           H
ATOM   2220  NZ  LYS A 154      72.740 123.510 167.620  1.00  0.00           N
ATOM   2221  HZ1 LYS A 154      73.710 123.270 167.330  1.00  0.00           H
ATOM   2222  HZ2 LYS A 154      72.190 123.790 166.790  1.00  0.00           H
ATOM   2223  HZ3 LYS A 154      72.750 124.340 168.240  1.00  0.00           H
ATOM   2224  C   LYS A 154      73.290 117.520 164.290  1.00  0.00           C
ATOM   2225  O   LYS A 154      73.770 116.680 165.020  1.00  0.00           O
ATOM   2226  N   CYS A 155      72.520 117.370 163.120  1.00  0.00           N
ATOM   2227  HN  CYS A 155      72.220 118.140 162.560  1.00  0.00           H
ATOM   2228  CA  CYS A 155      72.060 116.090 162.590  1.00  0.00           C
ATOM   2229  HA  CYS A 155      71.970 115.500 163.490  1.00  0.00           H
ATOM   2230  CB  CYS A 155      70.740 116.190 161.820  1.00  0.00           C
ATOM   2231  HB1 CYS A 155      70.510 115.160 161.490  1.00  0.00           H
ATOM   2232  HB2 CYS A 155      70.910 116.900 160.980  1.00  0.00           H
ATOM   2233  SG  CYS A 155      69.320 116.830 162.860  1.00  0.00           S
ATOM   2234  C   CYS A 155      73.030 115.490 161.600  1.00  0.00           C
ATOM   2235  O   CYS A 155      72.940 114.380 161.120  1.00  0.00           O
ATOM   2236  N   LYS A 156      74.240 116.130 161.340  1.00  0.00           N
ATOM   2237  HN  LYS A 156      74.420 117.020 161.760  1.00  0.00           H
ATOM   2238  CA  LYS A 156      75.220 115.520 160.550  1.00  0.00           C
ATOM   2239  HA  LYS A 156      74.900 114.790 159.820  1.00  0.00           H
ATOM   2240  CB  LYS A 156      75.920 116.540 159.650  1.00  0.00           C
ATOM   2241  HB1 LYS A 156      76.480 117.200 160.340  1.00  0.00           H
ATOM   2242  HB2 LYS A 156      76.610 116.030 158.950  1.00  0.00           H
ATOM   2243  CG  LYS A 156      75.080 117.520 158.830  1.00  0.00           C
ATOM   2244  HG1 LYS A 156      75.570 118.390 158.350  1.00  0.00           H
ATOM   2245  HG2 LYS A 156      74.270 118.000 159.420  1.00  0.00           H
ATOM   2246  CD  LYS A 156      74.390 116.800 157.710  1.00  0.00           C
ATOM   2247  HD1 LYS A 156      73.650 116.190 158.270  1.00  0.00           H
ATOM   2248  HD2 LYS A 156      75.130 116.140 157.220  1.00  0.00           H
ATOM   2249  CE  LYS A 156      73.570 117.710 156.780  1.00  0.00           C
ATOM   2250  HE1 LYS A 156      74.270 118.390 156.260  1.00  0.00           H
ATOM   2251  HE2 LYS A 156      72.850 118.410 157.260  1.00  0.00           H
ATOM   2252  NZ  LYS A 156      72.870 117.020 155.710  1.00  0.00           N
ATOM   2253  HZ1 LYS A 156      73.520 116.330 155.270  1.00  0.00           H
ATOM   2254  HZ2 LYS A 156      72.030 116.580 156.130  1.00  0.00           H
ATOM   2255  HZ3 LYS A 156      72.590 117.680 154.960  1.00  0.00           H
ATOM   2256  C   LYS A 156      76.240 114.750 161.420  1.00  0.00           C
ATOM   2257  O   LYS A 156      76.790 115.250 162.390  1.00  0.00           O
ATOM   2258  N   VAL A 157      76.470 113.450 161.050  1.00  0.00           N
ATOM   2259  HN  VAL A 157      76.060 113.070 160.230  1.00  0.00           H
ATOM   2260  CA  VAL A 157      77.180 112.470 161.810  1.00  0.00           C
ATOM   2261  HA  VAL A 157      77.560 112.930 162.710  1.00  0.00           H
ATOM   2262  CB  VAL A 157      76.250 111.420 162.350  1.00  0.00           C
ATOM   2263  HB  VAL A 157      75.820 110.830 161.520  1.00  0.00           H
ATOM   2264  CG1 VAL A 157      77.060 110.350 163.120  1.00  0.00           C
ATOM   2265 HG11 VAL A 157      77.550 110.920 163.940  1.00  0.00           H
ATOM   2266 HG12 VAL A 157      76.360 109.630 163.590  1.00  0.00           H
ATOM   2267 HG13 VAL A 157      77.820 109.730 162.600  1.00  0.00           H
ATOM   2268  CG2 VAL A 157      75.120 112.060 163.190  1.00  0.00           C
ATOM   2269 HG21 VAL A 157      74.490 112.660 162.500  1.00  0.00           H
ATOM   2270 HG22 VAL A 157      74.550 111.220 163.630  1.00  0.00           H
ATOM   2271 HG23 VAL A 157      75.520 112.620 164.070  1.00  0.00           H
ATOM   2272  C   VAL A 157      78.340 111.780 161.070  1.00  0.00           C
ATOM   2273  O   VAL A 157      78.140 111.100 160.090  1.00  0.00           O
ATOM   2274  N   LEU A 158      79.600 112.050 161.450  1.00  0.00           N
ATOM   2275  HN  LEU A 158      79.800 112.800 162.070  1.00  0.00           H
ATOM   2276  CA  LEU A 158      80.700 111.400 160.780  1.00  0.00           C
ATOM   2277  HA  LEU A 158      80.310 111.050 159.840  1.00  0.00           H
ATOM   2278  CB  LEU A 158      81.880 112.440 160.720  1.00  0.00           C
ATOM   2279  HB1 LEU A 158      81.530 113.290 160.100  1.00  0.00           H
ATOM   2280  HB2 LEU A 158      82.120 112.880 161.710  1.00  0.00           H
ATOM   2281  CG  LEU A 158      83.180 111.890 160.010  1.00  0.00           C
ATOM   2282  HG  LEU A 158      83.620 111.130 160.680  1.00  0.00           H
ATOM   2283  CD1 LEU A 158      82.870 111.320 158.700  1.00  0.00           C
ATOM   2284 HD11 LEU A 158      81.930 110.730 158.660  1.00  0.00           H
ATOM   2285 HD12 LEU A 158      82.500 112.080 157.970  1.00  0.00           H
ATOM   2286 HD13 LEU A 158      83.730 110.880 158.150  1.00  0.00           H
ATOM   2287  CD2 LEU A 158      84.190 113.020 159.790  1.00  0.00           C
ATOM   2288 HD21 LEU A 158      85.040 112.660 159.180  1.00  0.00           H
ATOM   2289 HD22 LEU A 158      83.710 113.880 159.290  1.00  0.00           H
ATOM   2290 HD23 LEU A 158      84.420 113.410 160.800  1.00  0.00           H
ATOM   2291  C   LEU A 158      81.030 110.080 161.480  1.00  0.00           C
ATOM   2292  O   LEU A 158      81.190 109.940 162.680  1.00  0.00           O
ATOM   2293  N   MET A 159      81.160 109.060 160.650  1.00  0.00           N
ATOM   2294  HN  MET A 159      81.110 109.220 159.670  1.00  0.00           H
ATOM   2295  CA  MET A 159      81.280 107.710 161.050  1.00  0.00           C
ATOM   2296  HA  MET A 159      81.590 107.550 162.070  1.00  0.00           H
ATOM   2297  CB  MET A 159      79.840 107.000 160.990  1.00  0.00           C
ATOM   2298  HB1 MET A 159      79.890 105.980 161.420  1.00  0.00           H
ATOM   2299  HB2 MET A 159      79.190 107.680 161.580  1.00  0.00           H
ATOM   2300  CG  MET A 159      79.240 106.930 159.520  1.00  0.00           C
ATOM   2301  HG1 MET A 159      79.890 106.320 158.860  1.00  0.00           H
ATOM   2302  HG2 MET A 159      79.140 108.000 159.230  1.00  0.00           H
ATOM   2303  SD  MET A 159      77.570 106.340 159.550  1.00  0.00           S
ATOM   2304  CE  MET A 159      76.660 107.360 160.660  1.00  0.00           C
ATOM   2305  HE1 MET A 159      76.980 108.430 160.600  1.00  0.00           H
ATOM   2306  HE2 MET A 159      75.600 107.380 160.340  1.00  0.00           H
ATOM   2307  HE3 MET A 159      76.780 107.020 161.700  1.00  0.00           H
ATOM   2308  C   MET A 159      82.300 106.860 160.130  1.00  0.00           C
ATOM   2309  O   MET A 159      82.430 106.980 158.940  1.00  0.00           O
ATOM   2310  N   LEU A 160      83.060 106.060 160.850  1.00  0.00           N
ATOM   2311  HN  LEU A 160      82.870 105.960 161.830  1.00  0.00           H
ATOM   2312  CA  LEU A 160      84.260 105.420 160.490  1.00  0.00           C
ATOM   2313  HA  LEU A 160      84.600 105.680 159.490  1.00  0.00           H
ATOM   2314  CB  LEU A 160      85.450 105.750 161.430  1.00  0.00           C
ATOM   2315  HB1 LEU A 160      85.630 106.840 161.450  1.00  0.00           H
ATOM   2316  HB2 LEU A 160      85.240 105.480 162.490  1.00  0.00           H
ATOM   2317  CG  LEU A 160      86.740 105.000 161.040  1.00  0.00           C
ATOM   2318  HG  LEU A 160      86.540 103.910 161.000  1.00  0.00           H
ATOM   2319  CD1 LEU A 160      87.400 105.470 159.750  1.00  0.00           C
ATOM   2320 HD11 LEU A 160      87.520 106.580 159.670  1.00  0.00           H
ATOM   2321 HD12 LEU A 160      88.400 104.990 159.710  1.00  0.00           H
ATOM   2322 HD13 LEU A 160      86.870 105.060 158.860  1.00  0.00           H
ATOM   2323  CD2 LEU A 160      87.680 105.280 162.130  1.00  0.00           C
ATOM   2324 HD21 LEU A 160      87.360 104.800 163.070  1.00  0.00           H
ATOM   2325 HD22 LEU A 160      88.680 104.870 161.890  1.00  0.00           H
ATOM   2326 HD23 LEU A 160      87.820 106.370 162.270  1.00  0.00           H
ATOM   2327  C   LEU A 160      84.080 103.910 160.550  1.00  0.00           C
ATOM   2328  O   LEU A 160      83.750 103.310 161.590  1.00  0.00           O
ATOM   2329  N   GLY A 161      84.300 103.190 159.450  1.00  0.00           N
ATOM   2330  HN  GLY A 161      84.600 103.610 158.600  1.00  0.00           H
ATOM   2331  CA  GLY A 161      84.360 101.680 159.450  1.00  0.00           C
ATOM   2332  HA1 GLY A 161      84.520 101.280 160.440  1.00  0.00           H
ATOM   2333  HA2 GLY A 161      85.220 101.490 158.830  1.00  0.00           H
ATOM   2334  C   GLY A 161      83.150 100.980 158.950  1.00  0.00           C
ATOM   2335  O   GLY A 161      83.130  99.760 158.950  1.00  0.00           O
ATOM   2336  N   GLY A 162      82.140 101.780 158.570  1.00  0.00           N
ATOM   2337  HN  GLY A 162      82.380 102.720 158.770  1.00  0.00           H
ATOM   2338  CA  GLY A 162      80.960 101.220 157.890  1.00  0.00           C
ATOM   2339  HA1 GLY A 162      80.630 100.570 158.690  1.00  0.00           H
ATOM   2340  HA2 GLY A 162      81.250 100.780 156.940  1.00  0.00           H
ATOM   2341  C   GLY A 162      79.890 102.250 157.650  1.00  0.00           C
ATOM   2342  O   GLY A 162      80.010 103.440 157.600  1.00  0.00           O
ATOM   2343  N   SER A 163      78.650 101.730 157.380  1.00  0.00           N
ATOM   2344  HN  SER A 163      78.600 100.740 157.270  1.00  0.00           H
ATOM   2345  CA  SER A 163      77.390 102.530 157.150  1.00  0.00           C
ATOM   2346  HA  SER A 163      77.670 103.570 157.200  1.00  0.00           H
ATOM   2347  CB  SER A 163      76.650 102.220 155.790  1.00  0.00           C
ATOM   2348  HB1 SER A 163      77.280 102.560 154.930  1.00  0.00           H
ATOM   2349  HB2 SER A 163      75.710 102.790 155.680  1.00  0.00           H
ATOM   2350  OG  SER A 163      76.320 100.840 155.730  1.00  0.00           O
ATOM   2351  HG1 SER A 163      76.230 100.720 154.780  1.00  0.00           H
ATOM   2352  C   SER A 163      76.500 102.180 158.310  1.00  0.00           C
ATOM   2353  O   SER A 163      76.800 101.390 159.230  1.00  0.00           O
ATOM   2354  N   ALA A 164      75.250 102.720 158.340  1.00  0.00           N
ATOM   2355  HN  ALA A 164      75.090 103.450 157.680  1.00  0.00           H
ATOM   2356  CA  ALA A 164      74.250 102.430 159.280  1.00  0.00           C
ATOM   2357  HA  ALA A 164      74.750 102.450 160.240  1.00  0.00           H
ATOM   2358  CB  ALA A 164      73.150 103.520 159.230  1.00  0.00           C
ATOM   2359  HB1 ALA A 164      72.850 103.580 158.160  1.00  0.00           H
ATOM   2360  HB2 ALA A 164      72.220 103.310 159.800  1.00  0.00           H
ATOM   2361  HB3 ALA A 164      73.560 104.500 159.550  1.00  0.00           H
ATOM   2362  C   ALA A 164      73.590 101.090 159.040  1.00  0.00           C
ATOM   2363  O   ALA A 164      73.140 100.420 160.010  1.00  0.00           O
ATOM   2364  N   LEU A 165      73.720 100.580 157.880  1.00  0.00           N
ATOM   2365  HN  LEU A 165      74.250 101.130 157.240  1.00  0.00           H
ATOM   2366  CA  LEU A 165      73.050  99.380 157.390  1.00  0.00           C
ATOM   2367  HA  LEU A 165      72.180  99.230 158.020  1.00  0.00           H
ATOM   2368  CB  LEU A 165      72.460  99.700 155.970  1.00  0.00           C
ATOM   2369  HB1 LEU A 165      73.380  99.860 155.360  1.00  0.00           H
ATOM   2370  HB2 LEU A 165      71.880  98.810 155.630  1.00  0.00           H
ATOM   2371  CG  LEU A 165      71.630 101.060 155.870  1.00  0.00           C
ATOM   2372  HG  LEU A 165      72.120 101.860 156.460  1.00  0.00           H
ATOM   2373  CD1 LEU A 165      71.480 101.520 154.390  1.00  0.00           C
ATOM   2374 HD11 LEU A 165      70.960 100.710 153.840  1.00  0.00           H
ATOM   2375 HD12 LEU A 165      71.000 102.510 154.290  1.00  0.00           H
ATOM   2376 HD13 LEU A 165      72.510 101.530 153.970  1.00  0.00           H
ATOM   2377  CD2 LEU A 165      70.230 100.870 156.460  1.00  0.00           C
ATOM   2378 HD21 LEU A 165      70.400 100.360 157.440  1.00  0.00           H
ATOM   2379 HD22 LEU A 165      69.710 101.850 156.540  1.00  0.00           H
ATOM   2380 HD23 LEU A 165      69.580 100.240 155.810  1.00  0.00           H
ATOM   2381  C   LEU A 165      74.080  98.250 157.330  1.00  0.00           C
ATOM   2382  O   LEU A 165      73.930  97.180 156.730  1.00  0.00           O
ATOM   2383  N   ASN A 166      75.240  98.530 157.950  1.00  0.00           N
ATOM   2384  HN  ASN A 166      75.230  99.360 158.500  1.00  0.00           H
ATOM   2385  CA  ASN A 166      76.270  97.530 158.160  1.00  0.00           C
ATOM   2386  HA  ASN A 166      77.100  97.970 158.700  1.00  0.00           H
ATOM   2387  CB  ASN A 166      75.870  96.300 159.020  1.00  0.00           C
ATOM   2388  HB1 ASN A 166      75.090  95.760 158.450  1.00  0.00           H
ATOM   2389  HB2 ASN A 166      76.690  95.560 159.190  1.00  0.00           H
ATOM   2390  CG  ASN A 166      75.240  96.640 160.380  1.00  0.00           C
ATOM   2391  OD1 ASN A 166      74.090  96.420 160.700  1.00  0.00           O
ATOM   2392  ND2 ASN A 166      76.080  97.320 161.160  1.00  0.00           N
ATOM   2393 HD21 ASN A 166      76.860  97.770 160.710  1.00  0.00           H
ATOM   2394 HD22 ASN A 166      75.750  97.670 162.040  1.00  0.00           H
ATOM   2395  C   ASN A 166      77.070  97.200 156.920  1.00  0.00           C
ATOM   2396  O   ASN A 166      77.360  95.990 156.650  1.00  0.00           O
ATOM   2397  N   HIS A 167      77.460  98.150 156.090  1.00  0.00           N
ATOM   2398  HN  HIS A 167      77.170  99.100 156.200  1.00  0.00           H
ATOM   2399  CA  HIS A 167      78.360  97.860 154.930  1.00  0.00           C
ATOM   2400  HA  HIS A 167      78.260  96.800 154.710  1.00  0.00           H
ATOM   2401  CB  HIS A 167      78.030  98.610 153.640  1.00  0.00           C
ATOM   2402  HB1 HIS A 167      78.320  99.680 153.640  1.00  0.00           H
ATOM   2403  HB2 HIS A 167      78.470  98.050 152.790  1.00  0.00           H
ATOM   2404  ND1 HIS A 167      75.690  99.390 153.280  1.00  0.00           N
ATOM   2405  CG  HIS A 167      76.620  98.420 153.070  1.00  0.00           C
ATOM   2406  CE1 HIS A 167      74.650  99.110 152.590  1.00  0.00           C
ATOM   2407  HE1 HIS A 167      73.710  99.650 152.630  1.00  0.00           H
ATOM   2408  NE2 HIS A 167      74.880  97.940 151.830  1.00  0.00           N
ATOM   2409  HE2 HIS A 167      74.150  97.370 151.440  1.00  0.00           H
ATOM   2410  CD2 HIS A 167      76.140  97.570 152.030  1.00  0.00           C
ATOM   2411  HD2 HIS A 167      76.740  96.830 151.530  1.00  0.00           H
ATOM   2412  C   HIS A 167      79.780  98.050 155.320  1.00  0.00           C
ATOM   2413  O   HIS A 167      80.430  98.910 154.740  1.00  0.00           O
ATOM   2414  N   ASN A 168      80.280  97.280 156.300  1.00  0.00           N
ATOM   2415  HN  ASN A 168      79.660  96.630 156.730  1.00  0.00           H
ATOM   2416  CA  ASN A 168      81.570  97.570 156.910  1.00  0.00           C
ATOM   2417  HA  ASN A 168      81.490  98.640 157.030  1.00  0.00           H
ATOM   2418  CB  ASN A 168      81.620  96.980 158.350  1.00  0.00           C
ATOM   2419  HB1 ASN A 168      81.640  95.870 158.320  1.00  0.00           H
ATOM   2420  HB2 ASN A 168      82.500  97.430 158.870  1.00  0.00           H
ATOM   2421  CG  ASN A 168      80.370  97.440 159.170  1.00  0.00           C
ATOM   2422  OD1 ASN A 168      79.450  98.200 158.780  1.00  0.00           O
ATOM   2423  ND2 ASN A 168      80.300  96.970 160.460  1.00  0.00           N
ATOM   2424 HD21 ASN A 168      81.130  96.650 160.930  1.00  0.00           H
ATOM   2425 HD22 ASN A 168      79.630  97.440 161.030  1.00  0.00           H
ATOM   2426  C   ASN A 168      82.770  97.240 156.070  1.00  0.00           C
ATOM   2427  O   ASN A 168      82.790  96.290 155.250  1.00  0.00           O
ATOM   2428  N   TYR A 169      83.820  98.040 156.190  1.00  0.00           N
ATOM   2429  HN  TYR A 169      83.810  98.880 156.730  1.00  0.00           H
ATOM   2430  CA  TYR A 169      85.170  97.850 155.630  1.00  0.00           C
ATOM   2431  HA  TYR A 169      85.050  97.700 154.560  1.00  0.00           H
ATOM   2432  CB  TYR A 169      85.900  99.120 155.760  1.00  0.00           C
ATOM   2433  HB1 TYR A 169      85.510  99.930 155.110  1.00  0.00           H
ATOM   2434  HB2 TYR A 169      85.670  99.650 156.710  1.00  0.00           H
ATOM   2435  CG  TYR A 169      87.350  99.110 155.470  1.00  0.00           C
ATOM   2436  CD1 TYR A 169      87.790  99.080 154.150  1.00  0.00           C
ATOM   2437  HD1 TYR A 169      87.030  99.140 153.400  1.00  0.00           H
ATOM   2438  CE1 TYR A 169      89.160  99.090 153.890  1.00  0.00           C
ATOM   2439  HE1 TYR A 169      89.590  99.120 152.900  1.00  0.00           H
ATOM   2440  CZ  TYR A 169      90.070  98.980 154.940  1.00  0.00           C
ATOM   2441  OH  TYR A 169      91.460  99.090 154.660  1.00  0.00           O
ATOM   2442  HH  TYR A 169      91.920  99.330 155.460  1.00  0.00           H
ATOM   2443  CD2 TYR A 169      88.240  99.070 156.490  1.00  0.00           C
ATOM   2444  HD2 TYR A 169      87.930  99.140 157.520  1.00  0.00           H
ATOM   2445  CE2 TYR A 169      89.630  99.050 156.240  1.00  0.00           C
ATOM   2446  HE2 TYR A 169      90.330  99.120 157.060  1.00  0.00           H
ATOM   2447  C   TYR A 169      85.850  96.690 156.320  1.00  0.00           C
ATOM   2448  O   TYR A 169      85.580  96.440 157.460  1.00  0.00           O
ATOM   2449  N   ARG A 170      86.860  96.010 155.720  1.00  0.00           N
ATOM   2450  HN  ARG A 170      87.100  96.220 154.780  1.00  0.00           H
ATOM   2451  CA  ARG A 170      87.680  94.970 156.320  1.00  0.00           C
ATOM   2452  HA  ARG A 170      87.770  95.010 157.390  1.00  0.00           H
ATOM   2453  CB  ARG A 170      87.040  93.540 156.090  1.00  0.00           C
ATOM   2454  HB1 ARG A 170      85.960  93.460 156.360  1.00  0.00           H
ATOM   2455  HB2 ARG A 170      87.040  93.340 155.000  1.00  0.00           H
ATOM   2456  CG  ARG A 170      87.760  92.380 156.840  1.00  0.00           C
ATOM   2457  HG1 ARG A 170      87.870  92.680 157.910  1.00  0.00           H
ATOM   2458  HG2 ARG A 170      88.770  92.370 156.370  1.00  0.00           H
ATOM   2459  CD  ARG A 170      86.900  91.110 156.750  1.00  0.00           C
ATOM   2460  HD1 ARG A 170      85.860  91.190 157.110  1.00  0.00           H
ATOM   2461  HD2 ARG A 170      87.400  90.320 157.350  1.00  0.00           H
ATOM   2462  NE  ARG A 170      86.910  90.720 155.340  1.00  0.00           N
ATOM   2463  HE  ARG A 170      86.230  91.040 154.680  1.00  0.00           H
ATOM   2464  CZ  ARG A 170      87.960  90.160 154.700  1.00  0.00           C
ATOM   2465  NH1 ARG A 170      89.030  89.690 155.270  1.00  0.00           N
ATOM   2466 HH11 ARG A 170      89.540  89.050 154.700  1.00  0.00           H
ATOM   2467 HH12 ARG A 170      89.210  89.750 156.250  1.00  0.00           H
ATOM   2468  NH2 ARG A 170      87.780  90.010 153.400  1.00  0.00           N
ATOM   2469 HH21 ARG A 170      88.540  89.690 152.830  1.00  0.00           H
ATOM   2470 HH22 ARG A 170      87.180  90.650 152.910  1.00  0.00           H
ATOM   2471  C   ARG A 170      89.120  95.270 155.940  1.00  0.00           C
ATOM   2472  O   ARG A 170      89.400  95.200 154.760  1.00  0.00           O
ATOM   2473  N   GLY A 171      89.990  95.500 156.880  1.00  0.00           N
ATOM   2474  HN  GLY A 171      89.760  95.440 157.850  1.00  0.00           H
ATOM   2475  CA  GLY A 171      91.360  95.890 156.620  1.00  0.00           C
ATOM   2476  HA1 GLY A 171      91.420  96.370 155.660  1.00  0.00           H
ATOM   2477  HA2 GLY A 171      91.900  94.960 156.690  1.00  0.00           H
ATOM   2478  C   GLY A 171      91.880  96.790 157.650  1.00  0.00           C
ATOM   2479  O   GLY A 171      91.240  97.060 158.670  1.00  0.00           O
ATOM   2480  N   TYR A 172      93.130  97.380 157.420  1.00  0.00           N
ATOM   2481  HN  TYR A 172      93.610  96.950 156.660  1.00  0.00           H
ATOM   2482  CA  TYR A 172      93.720  98.450 158.200  1.00  0.00           C
ATOM   2483  HA  TYR A 172      93.300  98.410 159.190  1.00  0.00           H
ATOM   2484  CB  TYR A 172      95.270  98.310 158.200  1.00  0.00           C
ATOM   2485  HB1 TYR A 172      95.750  98.150 157.210  1.00  0.00           H
ATOM   2486  HB2 TYR A 172      95.740  99.210 158.660  1.00  0.00           H
ATOM   2487  CG  TYR A 172      95.630  97.170 159.060  1.00  0.00           C
ATOM   2488  CD1 TYR A 172      96.170  95.960 158.470  1.00  0.00           C
ATOM   2489  HD1 TYR A 172      96.240  95.840 157.400  1.00  0.00           H
ATOM   2490  CE1 TYR A 172      96.730  94.980 159.270  1.00  0.00           C
ATOM   2491  HE1 TYR A 172      96.910  94.020 158.800  1.00  0.00           H
ATOM   2492  CZ  TYR A 172      96.770  95.120 160.630  1.00  0.00           C
ATOM   2493  OH  TYR A 172      97.150  94.080 161.540  1.00  0.00           O
ATOM   2494  HH  TYR A 172      97.030  94.400 162.440  1.00  0.00           H
ATOM   2495  CD2 TYR A 172      95.730  97.330 160.410  1.00  0.00           C
ATOM   2496  HD2 TYR A 172      95.360  98.160 160.990  1.00  0.00           H
ATOM   2497  CE2 TYR A 172      96.380  96.350 161.150  1.00  0.00           C
ATOM   2498  HE2 TYR A 172      96.270  96.390 162.220  1.00  0.00           H
ATOM   2499  C   TYR A 172      93.340  99.810 157.720  1.00  0.00           C
ATOM   2500  O   TYR A 172      93.180 100.030 156.550  1.00  0.00           O
ATOM   2501  N   ILE A 173      93.030 100.770 158.690  1.00  0.00           N
ATOM   2502  HN  ILE A 173      93.090 100.580 159.670  1.00  0.00           H
ATOM   2503  CA  ILE A 173      93.060 102.210 158.420  1.00  0.00           C
ATOM   2504  HA  ILE A 173      93.420 102.340 157.420  1.00  0.00           H
ATOM   2505  CB  ILE A 173      91.740 102.890 158.700  1.00  0.00           C
ATOM   2506  HB  ILE A 173      91.550 102.750 159.790  1.00  0.00           H
ATOM   2507  CG2 ILE A 173      91.620 104.330 158.320  1.00  0.00           C
ATOM   2508 HG21 ILE A 173      92.560 104.920 158.310  1.00  0.00           H
ATOM   2509 HG22 ILE A 173      91.170 104.450 157.310  1.00  0.00           H
ATOM   2510 HG23 ILE A 173      91.070 104.960 159.050  1.00  0.00           H
ATOM   2511  CG1 ILE A 173      90.600 102.070 157.970  1.00  0.00           C
ATOM   2512 HG11 ILE A 173      90.650 101.000 158.270  1.00  0.00           H
ATOM   2513 HG12 ILE A 173      90.720 102.280 156.880  1.00  0.00           H
ATOM   2514  CD  ILE A 173      89.240 102.670 158.310  1.00  0.00           C
ATOM   2515  HD1 ILE A 173      88.360 102.070 158.000  1.00  0.00           H
ATOM   2516  HD2 ILE A 173      89.160 102.720 159.410  1.00  0.00           H
ATOM   2517  HD3 ILE A 173      89.090 103.720 157.970  1.00  0.00           H
ATOM   2518  C   ILE A 173      94.170 102.710 159.350  1.00  0.00           C
ATOM   2519  O   ILE A 173      94.360 102.310 160.510  1.00  0.00           O
ATOM   2520  N   GLU A 174      94.910 103.730 158.910  1.00  0.00           N
ATOM   2521  HN  GLU A 174      94.980 104.000 157.950  1.00  0.00           H
ATOM   2522  CA  GLU A 174      95.800 104.570 159.590  1.00  0.00           C
ATOM   2523  HA  GLU A 174      95.560 104.620 160.650  1.00  0.00           H
ATOM   2524  CB  GLU A 174      97.280 103.990 159.580  1.00  0.00           C
ATOM   2525  HB1 GLU A 174      97.330 103.050 160.170  1.00  0.00           H
ATOM   2526  HB2 GLU A 174      97.460 103.610 158.550  1.00  0.00           H
ATOM   2527  CG  GLU A 174      98.330 104.850 160.230  1.00  0.00           C
ATOM   2528  HG1 GLU A 174      97.830 105.330 161.100  1.00  0.00           H
ATOM   2529  HG2 GLU A 174      98.500 105.720 159.560  1.00  0.00           H
ATOM   2530  CD  GLU A 174      99.550 104.240 160.690  1.00  0.00           C
ATOM   2531  OE1 GLU A 174     100.390 104.790 161.490  1.00  0.00           O
ATOM   2532  OE2 GLU A 174      99.800 103.080 160.220  1.00  0.00           O
ATOM   2533  C   GLU A 174      95.760 106.050 159.080  1.00  0.00           C
ATOM   2534  O   GLU A 174      95.350 106.310 157.950  1.00  0.00           O
ATOM   2535  N   HIS A 175      96.120 106.980 159.890  1.00  0.00           N
ATOM   2536  HN  HIS A 175      96.290 106.850 160.870  1.00  0.00           H
ATOM   2537  CA  HIS A 175      96.160 108.370 159.510  1.00  0.00           C
ATOM   2538  HA  HIS A 175      96.180 108.850 160.470  1.00  0.00           H
ATOM   2539  CB  HIS A 175      97.400 108.790 158.660  1.00  0.00           C
ATOM   2540  HB1 HIS A 175      98.330 108.430 159.140  1.00  0.00           H
ATOM   2541  HB2 HIS A 175      97.270 108.230 157.710  1.00  0.00           H
ATOM   2542  ND1 HIS A 175      97.770 111.270 159.220  1.00  0.00           N
ATOM   2543  CG  HIS A 175      97.460 110.310 158.250  1.00  0.00           C
ATOM   2544  CE1 HIS A 175      98.020 112.350 158.570  1.00  0.00           C
ATOM   2545  HE1 HIS A 175      98.140 113.330 159.030  1.00  0.00           H
ATOM   2546  NE2 HIS A 175      97.820 112.230 157.260  1.00  0.00           N
ATOM   2547  HE2 HIS A 175      97.630 112.970 156.620  1.00  0.00           H
ATOM   2548  CD2 HIS A 175      97.470 110.900 156.980  1.00  0.00           C
ATOM   2549  HD2 HIS A 175      97.150 110.480 156.040  1.00  0.00           H
ATOM   2550  C   HIS A 175      94.870 108.970 158.850  1.00  0.00           C
ATOM   2551  O   HIS A 175      94.820 109.350 157.680  1.00  0.00           O
ATOM   2552  N   PHE A 176      93.760 109.020 159.640  1.00  0.00           N
ATOM   2553  HN  PHE A 176      93.810 108.650 160.560  1.00  0.00           H
ATOM   2554  CA  PHE A 176      92.560 109.740 159.250  1.00  0.00           C
ATOM   2555  HA  PHE A 176      92.330 109.610 158.200  1.00  0.00           H
ATOM   2556  CB  PHE A 176      91.330 109.120 160.020  1.00  0.00           C
ATOM   2557  HB1 PHE A 176      91.080 108.060 159.780  1.00  0.00           H
ATOM   2558  HB2 PHE A 176      91.550 109.150 161.110  1.00  0.00           H
ATOM   2559  CG  PHE A 176      90.030 109.840 159.690  1.00  0.00           C
ATOM   2560  CD1 PHE A 176      89.220 109.340 158.610  1.00  0.00           C
ATOM   2561  HD1 PHE A 176      89.640 108.530 158.040  1.00  0.00           H
ATOM   2562  CE1 PHE A 176      88.080 109.950 158.190  1.00  0.00           C
ATOM   2563  HE1 PHE A 176      87.420 109.570 157.420  1.00  0.00           H
ATOM   2564  CZ  PHE A 176      87.670 111.140 158.800  1.00  0.00           C
ATOM   2565  HZ  PHE A 176      86.830 111.630 158.340  1.00  0.00           H
ATOM   2566  CD2 PHE A 176      89.530 110.950 160.420  1.00  0.00           C
ATOM   2567  HD2 PHE A 176      90.160 111.420 161.170  1.00  0.00           H
ATOM   2568  CE2 PHE A 176      88.380 111.650 159.940  1.00  0.00           C
ATOM   2569  HE2 PHE A 176      88.110 112.630 160.310  1.00  0.00           H
ATOM   2570  C   PHE A 176      92.780 111.250 159.410  1.00  0.00           C
ATOM   2571  O   PHE A 176      92.850 111.760 160.550  1.00  0.00           O
ATOM   2572  N   SER A 177      92.780 111.920 158.220  1.00  0.00           N
ATOM   2573  HN  SER A 177      92.690 111.420 157.360  1.00  0.00           H
ATOM   2574  CA  SER A 177      92.800 113.310 158.320  1.00  0.00           C
ATOM   2575  HA  SER A 177      92.700 113.610 159.360  1.00  0.00           H
ATOM   2576  CB  SER A 177      94.170 113.950 157.970  1.00  0.00           C
ATOM   2577  HB1 SER A 177      94.380 113.960 156.880  1.00  0.00           H
ATOM   2578  HB2 SER A 177      94.900 113.220 158.390  1.00  0.00           H
ATOM   2579  OG  SER A 177      94.360 115.250 158.610  1.00  0.00           O
ATOM   2580  HG1 SER A 177      93.970 115.910 158.030  1.00  0.00           H
ATOM   2581  C   SER A 177      91.780 114.070 157.450  1.00  0.00           C
ATOM   2582  O   SER A 177      91.790 113.910 156.220  1.00  0.00           O
ATOM   2583  N   LEU A 178      90.950 114.920 158.090  1.00  0.00           N
ATOM   2584  HN  LEU A 178      90.950 115.030 159.080  1.00  0.00           H
ATOM   2585  CA  LEU A 178      89.950 115.740 157.530  1.00  0.00           C
ATOM   2586  HA  LEU A 178      89.900 115.520 156.470  1.00  0.00           H
ATOM   2587  CB  LEU A 178      88.590 115.400 158.080  1.00  0.00           C
ATOM   2588  HB1 LEU A 178      88.340 114.340 157.870  1.00  0.00           H
ATOM   2589  HB2 LEU A 178      88.630 115.430 159.190  1.00  0.00           H
ATOM   2590  CG  LEU A 178      87.370 116.260 157.630  1.00  0.00           C
ATOM   2591  HG  LEU A 178      87.570 117.300 157.940  1.00  0.00           H
ATOM   2592  CD1 LEU A 178      87.200 116.280 156.090  1.00  0.00           C
ATOM   2593 HD11 LEU A 178      86.700 115.350 155.760  1.00  0.00           H
ATOM   2594 HD12 LEU A 178      86.580 117.160 155.790  1.00  0.00           H
ATOM   2595 HD13 LEU A 178      88.150 116.450 155.540  1.00  0.00           H
ATOM   2596  CD2 LEU A 178      86.060 115.790 158.190  1.00  0.00           C
ATOM   2597 HD21 LEU A 178      85.360 116.640 158.020  1.00  0.00           H
ATOM   2598 HD22 LEU A 178      85.700 114.880 157.660  1.00  0.00           H
ATOM   2599 HD23 LEU A 178      86.140 115.510 159.260  1.00  0.00           H
ATOM   2600  C   LEU A 178      90.290 117.220 157.790  1.00  0.00           C
ATOM   2601  O   LEU A 178      90.700 117.620 158.880  1.00  0.00           O
ATOM   2602  N   TRP A 179      90.120 118.020 156.770  1.00  0.00           N
ATOM   2603  HN  TRP A 179      89.610 117.630 156.010  1.00  0.00           H
ATOM   2604  CA  TRP A 179      90.560 119.400 156.780  1.00  0.00           C
ATOM   2605  HA  TRP A 179      90.790 119.830 157.740  1.00  0.00           H
ATOM   2606  CB  TRP A 179      91.770 119.530 155.790  1.00  0.00           C
ATOM   2607  HB1 TRP A 179      91.480 119.170 154.770  1.00  0.00           H
ATOM   2608  HB2 TRP A 179      91.910 120.630 155.810  1.00  0.00           H
ATOM   2609  CG  TRP A 179      93.060 118.810 156.150  1.00  0.00           C
ATOM   2610  CD1 TRP A 179      93.400 117.530 155.830  1.00  0.00           C
ATOM   2611  HD1 TRP A 179      92.700 116.750 155.580  1.00  0.00           H
ATOM   2612  NE1 TRP A 179      94.690 117.360 156.200  1.00  0.00           N
ATOM   2613  HE1 TRP A 179      95.170 116.500 156.190  1.00  0.00           H
ATOM   2614  CE2 TRP A 179      95.250 118.530 156.620  1.00  0.00           C
ATOM   2615  CD2 TRP A 179      94.270 119.490 156.580  1.00  0.00           C
ATOM   2616  CE3 TRP A 179      94.580 120.760 157.010  1.00  0.00           C
ATOM   2617  HE3 TRP A 179      93.840 121.520 157.200  1.00  0.00           H
ATOM   2618  CZ3 TRP A 179      95.900 121.110 157.390  1.00  0.00           C
ATOM   2619  HZ3 TRP A 179      96.120 122.100 157.770  1.00  0.00           H
ATOM   2620  CZ2 TRP A 179      96.540 118.810 157.080  1.00  0.00           C
ATOM   2621  HZ2 TRP A 179      97.110 117.900 157.230  1.00  0.00           H
ATOM   2622  CH2 TRP A 179      96.860 120.110 157.400  1.00  0.00           C
ATOM   2623  HH2 TRP A 179      97.900 120.200 157.710  1.00  0.00           H
ATOM   2624  C   TRP A 179      89.410 120.270 156.200  1.00  0.00           C
ATOM   2625  O   TRP A 179      88.750 119.840 155.280  1.00  0.00           O
ATOM   2626  N   LYS A 180      89.340 121.520 156.560  1.00  0.00           N
ATOM   2627  HN  LYS A 180      89.900 122.020 157.220  1.00  0.00           H
ATOM   2628  CA  LYS A 180      88.180 122.280 156.060  1.00  0.00           C
ATOM   2629  HA  LYS A 180      87.430 121.560 155.790  1.00  0.00           H
ATOM   2630  CB  LYS A 180      87.650 123.180 157.230  1.00  0.00           C
ATOM   2631  HB1 LYS A 180      86.880 123.840 156.780  1.00  0.00           H
ATOM   2632  HB2 LYS A 180      86.980 122.580 157.880  1.00  0.00           H
ATOM   2633  CG  LYS A 180      88.780 123.760 158.080  1.00  0.00           C
ATOM   2634  HG1 LYS A 180      89.640 124.090 157.460  1.00  0.00           H
ATOM   2635  HG2 LYS A 180      89.210 122.920 158.670  1.00  0.00           H
ATOM   2636  CD  LYS A 180      88.290 124.960 158.890  1.00  0.00           C
ATOM   2637  HD1 LYS A 180      89.150 125.340 159.480  1.00  0.00           H
ATOM   2638  HD2 LYS A 180      87.460 124.770 159.610  1.00  0.00           H
ATOM   2639  CE  LYS A 180      87.860 126.120 157.980  1.00  0.00           C
ATOM   2640  HE1 LYS A 180      86.970 125.900 157.350  1.00  0.00           H
ATOM   2641  HE2 LYS A 180      88.720 126.240 157.290  1.00  0.00           H
ATOM   2642  NZ  LYS A 180      87.620 127.330 158.740  1.00  0.00           N
ATOM   2643  HZ1 LYS A 180      86.990 127.200 159.550  1.00  0.00           H
ATOM   2644  HZ2 LYS A 180      88.550 127.690 159.020  1.00  0.00           H
ATOM   2645  HZ3 LYS A 180      87.170 128.060 158.160  1.00  0.00           H
ATOM   2646  C   LYS A 180      88.440 123.220 154.870  1.00  0.00           C
ATOM   2647  O   LYS A 180      87.760 124.270 154.640  1.00  0.00           O
ATOM   2648  N   VAL A 181      89.440 122.930 154.030  1.00  0.00           N
ATOM   2649  HN  VAL A 181      89.910 122.060 154.010  1.00  0.00           H
ATOM   2650  CA  VAL A 181      89.760 123.640 152.770  1.00  0.00           C
ATOM   2651  HA  VAL A 181      88.900 124.140 152.350  1.00  0.00           H
ATOM   2652  CB  VAL A 181      90.940 124.680 152.850  1.00  0.00           C
ATOM   2653  HB  VAL A 181      91.020 125.190 151.860  1.00  0.00           H
ATOM   2654  CG1 VAL A 181      90.470 125.580 153.920  1.00  0.00           C
ATOM   2655 HG11 VAL A 181      91.140 126.460 153.990  1.00  0.00           H
ATOM   2656 HG12 VAL A 181      89.400 125.810 153.680  1.00  0.00           H
ATOM   2657 HG13 VAL A 181      90.440 125.050 154.900  1.00  0.00           H
ATOM   2658  CG2 VAL A 181      92.270 123.930 153.210  1.00  0.00           C
ATOM   2659 HG21 VAL A 181      92.980 124.720 153.520  1.00  0.00           H
ATOM   2660 HG22 VAL A 181      92.260 123.120 153.980  1.00  0.00           H
ATOM   2661 HG23 VAL A 181      92.730 123.600 152.260  1.00  0.00           H
ATOM   2662  C   VAL A 181      90.280 122.580 151.750  1.00  0.00           C
ATOM   2663  O   VAL A 181      90.560 121.420 152.060  1.00  0.00           O
ATOM   2664  N   ALA A 182      90.290 122.940 150.470  1.00  0.00           N
ATOM   2665  HN  ALA A 182      90.010 123.880 150.260  1.00  0.00           H
ATOM   2666  CA  ALA A 182      90.890 122.050 149.510  1.00  0.00           C
ATOM   2667  HA  ALA A 182      90.840 121.030 149.860  1.00  0.00           H
ATOM   2668  CB  ALA A 182      90.190 122.190 148.210  1.00  0.00           C
ATOM   2669  HB1 ALA A 182      89.130 121.880 148.320  1.00  0.00           H
ATOM   2670  HB2 ALA A 182      90.090 123.210 147.790  1.00  0.00           H
ATOM   2671  HB3 ALA A 182      90.640 121.410 147.560  1.00  0.00           H
ATOM   2672  C   ALA A 182      92.420 122.340 149.420  1.00  0.00           C
ATOM   2673  O   ALA A 182      92.910 123.470 149.370  1.00  0.00           O
ATOM   2674  N   ARG A 183      93.120 121.190 149.280  1.00  0.00           N
ATOM   2675  HN  ARG A 183      92.810 120.240 149.330  1.00  0.00           H
ATOM   2676  CA  ARG A 183      94.560 121.140 149.030  1.00  0.00           C
ATOM   2677  HA  ARG A 183      94.900 122.170 149.020  1.00  0.00           H
ATOM   2678  CB  ARG A 183      95.330 120.380 150.130  1.00  0.00           C
ATOM   2679  HB1 ARG A 183      94.910 119.380 150.350  1.00  0.00           H
ATOM   2680  HB2 ARG A 183      96.380 120.250 149.790  1.00  0.00           H
ATOM   2681  CG  ARG A 183      95.280 121.020 151.540  1.00  0.00           C
ATOM   2682  HG1 ARG A 183      95.060 120.200 152.260  1.00  0.00           H
ATOM   2683  HG2 ARG A 183      94.410 121.680 151.740  1.00  0.00           H
ATOM   2684  CD  ARG A 183      96.570 121.700 151.910  1.00  0.00           C
ATOM   2685  HD1 ARG A 183      96.380 122.530 152.630  1.00  0.00           H
ATOM   2686  HD2 ARG A 183      96.920 122.230 151.000  1.00  0.00           H
ATOM   2687  NE  ARG A 183      97.490 120.690 152.390  1.00  0.00           N
ATOM   2688  HE  ARG A 183      97.130 119.780 152.590  1.00  0.00           H
ATOM   2689  CZ  ARG A 183      98.560 121.050 152.990  1.00  0.00           C
ATOM   2690  NH1 ARG A 183      99.070 122.260 152.780  1.00  0.00           N
ATOM   2691 HH11 ARG A 183      99.640 122.610 153.520  1.00  0.00           H
ATOM   2692 HH12 ARG A 183      98.590 122.880 152.160  1.00  0.00           H
ATOM   2693  NH2 ARG A 183      99.230 120.250 153.820  1.00  0.00           N
ATOM   2694 HH21 ARG A 183     100.110 120.490 154.230  1.00  0.00           H
ATOM   2695 HH22 ARG A 183      98.870 119.340 153.990  1.00  0.00           H
ATOM   2696  C   ARG A 183      94.900 120.590 147.710  1.00  0.00           C
ATOM   2697  O   ARG A 183      94.170 119.750 147.220  1.00  0.00           O
ATOM   2698  N   THR A 184      95.970 121.100 147.010  1.00  0.00           N
ATOM   2699  HN  THR A 184      96.430 121.890 147.410  1.00  0.00           H
ATOM   2700  CA  THR A 184      96.360 120.760 145.710  1.00  0.00           C
ATOM   2701  HA  THR A 184      95.500 120.480 145.110  1.00  0.00           H
ATOM   2702  CB  THR A 184      97.260 121.840 145.020  1.00  0.00           C
ATOM   2703  HB  THR A 184      97.600 121.580 144.000  1.00  0.00           H
ATOM   2704  OG1 THR A 184      98.470 122.100 145.810  1.00  0.00           O
ATOM   2705  HG1 THR A 184      98.150 122.360 146.680  1.00  0.00           H
ATOM   2706  CG2 THR A 184      96.400 123.100 144.880  1.00  0.00           C
ATOM   2707 HG21 THR A 184      96.810 123.840 144.170  1.00  0.00           H
ATOM   2708 HG22 THR A 184      95.520 122.710 144.320  1.00  0.00           H
ATOM   2709 HG23 THR A 184      96.080 123.630 145.810  1.00  0.00           H
ATOM   2710  C   THR A 184      97.140 119.510 145.670  1.00  0.00           C
ATOM   2711  O   THR A 184      97.630 118.890 146.640  1.00  0.00           O
ATOM   2712  N   GLN A 185      97.220 118.920 144.460  1.00  0.00           N
ATOM   2713  HN  GLN A 185      96.730 119.260 143.660  1.00  0.00           H
ATOM   2714  CA  GLN A 185      97.980 117.720 144.250  1.00  0.00           C
ATOM   2715  HA  GLN A 185      97.480 117.000 144.890  1.00  0.00           H
ATOM   2716  CB  GLN A 185      97.890 117.410 142.750  1.00  0.00           C
ATOM   2717  HB1 GLN A 185      96.810 117.250 142.590  1.00  0.00           H
ATOM   2718  HB2 GLN A 185      98.210 118.310 142.170  1.00  0.00           H
ATOM   2719  CG  GLN A 185      98.780 116.190 142.310  1.00  0.00           C
ATOM   2720  HG1 GLN A 185      98.410 115.370 142.970  1.00  0.00           H
ATOM   2721  HG2 GLN A 185      99.860 116.370 142.460  1.00  0.00           H
ATOM   2722  CD  GLN A 185      98.440 115.780 140.880  1.00  0.00           C
ATOM   2723  OE1 GLN A 185      98.240 116.690 140.000  1.00  0.00           O
ATOM   2724  NE2 GLN A 185      98.430 114.480 140.630  1.00  0.00           N
ATOM   2725 HE21 GLN A 185      98.730 113.780 141.270  1.00  0.00           H
ATOM   2726 HE22 GLN A 185      98.460 114.300 139.650  1.00  0.00           H
ATOM   2727  C   GLN A 185      99.420 117.780 144.800  1.00  0.00           C
ATOM   2728  O   GLN A 185      99.980 116.810 145.310  1.00  0.00           O
ATOM   2729  N   ARG A 186     100.130 118.930 144.680  1.00  0.00           N
ATOM   2730  HN  ARG A 186      99.830 119.710 144.130  1.00  0.00           H
ATOM   2731  CA  ARG A 186     101.480 119.160 145.270  1.00  0.00           C
ATOM   2732  HA  ARG A 186     102.180 118.380 145.010  1.00  0.00           H
ATOM   2733  CB  ARG A 186     101.960 120.570 144.780  1.00  0.00           C
ATOM   2734  HB1 ARG A 186     102.210 120.570 143.700  1.00  0.00           H
ATOM   2735  HB2 ARG A 186     101.120 121.240 145.060  1.00  0.00           H
ATOM   2736  CG  ARG A 186     103.220 121.160 145.440  1.00  0.00           C
ATOM   2737  HG1 ARG A 186     103.270 121.200 146.550  1.00  0.00           H
ATOM   2738  HG2 ARG A 186     103.310 122.190 145.040  1.00  0.00           H
ATOM   2739  CD  ARG A 186     104.480 120.470 144.850  1.00  0.00           C
ATOM   2740  HD1 ARG A 186     104.430 120.340 143.740  1.00  0.00           H
ATOM   2741  HD2 ARG A 186     104.580 119.430 145.240  1.00  0.00           H
ATOM   2742  NE  ARG A 186     105.650 121.380 144.960  1.00  0.00           N
ATOM   2743  HE  ARG A 186     105.580 122.370 144.980  1.00  0.00           H
ATOM   2744  CZ  ARG A 186     106.900 121.080 144.770  1.00  0.00           C
ATOM   2745  NH1 ARG A 186     107.320 119.840 144.870  1.00  0.00           N
ATOM   2746 HH11 ARG A 186     108.280 119.770 145.140  1.00  0.00           H
ATOM   2747 HH12 ARG A 186     106.740 119.100 145.230  1.00  0.00           H
ATOM   2748  NH2 ARG A 186     107.850 121.970 144.470  1.00  0.00           N
ATOM   2749 HH21 ARG A 186     108.770 121.600 144.650  1.00  0.00           H
ATOM   2750 HH22 ARG A 186     107.600 122.930 144.480  1.00  0.00           H
ATOM   2751  C   ARG A 186     101.500 119.050 146.810  1.00  0.00           C
ATOM   2752  O   ARG A 186     102.300 118.350 147.450  1.00  0.00           O
ATOM   2753  N   GLU A 187     100.580 119.740 147.480  1.00  0.00           N
ATOM   2754  HN  GLU A 187      99.890 120.220 146.950  1.00  0.00           H
ATOM   2755  CA  GLU A 187     100.290 119.700 148.890  1.00  0.00           C
ATOM   2756  HA  GLU A 187     101.200 119.980 149.410  1.00  0.00           H
ATOM   2757  CB  GLU A 187      99.240 120.760 149.100  1.00  0.00           C
ATOM   2758  HB1 GLU A 187      98.270 120.500 148.620  1.00  0.00           H
ATOM   2759  HB2 GLU A 187      98.950 120.740 150.170  1.00  0.00           H
ATOM   2760  CG  GLU A 187      99.690 122.220 148.760  1.00  0.00           C
ATOM   2761  HG1 GLU A 187     100.050 122.200 147.710  1.00  0.00           H
ATOM   2762  HG2 GLU A 187     100.510 122.500 149.440  1.00  0.00           H
ATOM   2763  CD  GLU A 187      98.500 123.190 148.960  1.00  0.00           C
ATOM   2764  OE1 GLU A 187      97.470 123.020 148.330  1.00  0.00           O
ATOM   2765  OE2 GLU A 187      98.620 124.090 149.860  1.00  0.00           O
ATOM   2766  C   GLU A 187      99.870 118.270 149.400  1.00  0.00           C
ATOM   2767  O   GLU A 187     100.400 117.710 150.410  1.00  0.00           O
ATOM   2768  N   ILE A 188      99.010 117.570 148.670  1.00  0.00           N
ATOM   2769  HN  ILE A 188      98.620 118.010 147.860  1.00  0.00           H
ATOM   2770  CA  ILE A 188      98.690 116.090 148.830  1.00  0.00           C
ATOM   2771  HA  ILE A 188      98.350 115.880 149.830  1.00  0.00           H
ATOM   2772  CB  ILE A 188      97.640 115.580 147.870  1.00  0.00           C
ATOM   2773  HB  ILE A 188      97.960 115.870 146.840  1.00  0.00           H
ATOM   2774  CG2 ILE A 188      97.410 114.010 147.700  1.00  0.00           C
ATOM   2775 HG21 ILE A 188      97.390 113.520 148.700  1.00  0.00           H
ATOM   2776 HG22 ILE A 188      96.520 113.840 147.060  1.00  0.00           H
ATOM   2777 HG23 ILE A 188      98.250 113.500 147.200  1.00  0.00           H
ATOM   2778  CG1 ILE A 188      96.270 116.190 147.980  1.00  0.00           C
ATOM   2779 HG11 ILE A 188      95.680 115.830 147.100  1.00  0.00           H
ATOM   2780 HG12 ILE A 188      96.430 117.270 147.800  1.00  0.00           H
ATOM   2781  CD  ILE A 188      95.460 115.830 149.310  1.00  0.00           C
ATOM   2782  HD1 ILE A 188      95.630 114.750 149.490  1.00  0.00           H
ATOM   2783  HD2 ILE A 188      95.830 116.400 150.180  1.00  0.00           H
ATOM   2784  HD3 ILE A 188      94.380 116.070 149.220  1.00  0.00           H
ATOM   2785  C   ILE A 188      99.920 115.220 148.780  1.00  0.00           C
ATOM   2786  O   ILE A 188     100.100 114.390 149.650  1.00  0.00           O
ATOM   2787  N   LEU A 189     100.840 115.390 147.820  1.00  0.00           N
ATOM   2788  HN  LEU A 189     100.550 115.990 147.080  1.00  0.00           H
ATOM   2789  CA  LEU A 189     102.160 114.770 147.780  1.00  0.00           C
ATOM   2790  HA  LEU A 189     102.130 113.700 147.930  1.00  0.00           H
ATOM   2791  CB  LEU A 189     102.870 114.970 146.460  1.00  0.00           C
ATOM   2792  HB1 LEU A 189     103.120 116.040 146.340  1.00  0.00           H
ATOM   2793  HB2 LEU A 189     103.890 114.540 146.480  1.00  0.00           H
ATOM   2794  CG  LEU A 189     102.340 114.310 145.230  1.00  0.00           C
ATOM   2795  HG  LEU A 189     101.230 114.320 145.220  1.00  0.00           H
ATOM   2796  CD1 LEU A 189     102.910 114.960 143.910  1.00  0.00           C
ATOM   2797 HD11 LEU A 189     102.710 114.300 143.040  1.00  0.00           H
ATOM   2798 HD12 LEU A 189     102.620 116.000 143.660  1.00  0.00           H
ATOM   2799 HD13 LEU A 189     104.010 115.050 143.970  1.00  0.00           H
ATOM   2800  CD2 LEU A 189     102.610 112.810 145.120  1.00  0.00           C
ATOM   2801 HD21 LEU A 189     102.240 112.510 144.120  1.00  0.00           H
ATOM   2802 HD22 LEU A 189     103.690 112.590 145.250  1.00  0.00           H
ATOM   2803 HD23 LEU A 189     102.090 112.340 145.990  1.00  0.00           H
ATOM   2804  C   LEU A 189     103.020 115.100 148.930  1.00  0.00           C
ATOM   2805  O   LEU A 189     103.670 114.250 149.540  1.00  0.00           O
ATOM   2806  N   SER A 190     103.060 116.320 149.410  1.00  0.00           N
ATOM   2807  HN  SER A 190     102.480 117.010 148.980  1.00  0.00           H
ATOM   2808  CA  SER A 190     103.790 116.790 150.620  1.00  0.00           C
ATOM   2809  HA  SER A 190     104.830 116.560 150.440  1.00  0.00           H
ATOM   2810  CB  SER A 190     103.610 118.350 150.890  1.00  0.00           C
ATOM   2811  HB1 SER A 190     102.620 118.660 151.280  1.00  0.00           H
ATOM   2812  HB2 SER A 190     103.730 118.870 149.920  1.00  0.00           H
ATOM   2813  OG  SER A 190     104.550 118.880 151.840  1.00  0.00           O
ATOM   2814  HG1 SER A 190     105.390 118.800 151.380  1.00  0.00           H
ATOM   2815  C   SER A 190     103.330 116.100 151.920  1.00  0.00           C
ATOM   2816  O   SER A 190     104.100 115.710 152.800  1.00  0.00           O
ATOM   2817  N   ASP A 191     101.990 115.960 152.170  1.00  0.00           N
ATOM   2818  HN  ASP A 191     101.410 116.360 151.460  1.00  0.00           H
ATOM   2819  CA  ASP A 191     101.310 115.280 153.300  1.00  0.00           C
ATOM   2820  HA  ASP A 191     101.730 115.580 154.250  1.00  0.00           H
ATOM   2821  CB  ASP A 191      99.840 115.650 153.310  1.00  0.00           C
ATOM   2822  HB1 ASP A 191      99.330 115.560 152.330  1.00  0.00           H
ATOM   2823  HB2 ASP A 191      99.280 115.020 154.040  1.00  0.00           H
ATOM   2824  CG  ASP A 191      99.660 116.910 154.080  1.00  0.00           C
ATOM   2825  OD1 ASP A 191     100.600 117.400 154.710  1.00  0.00           O
ATOM   2826  OD2 ASP A 191      98.460 117.400 154.180  1.00  0.00           O
ATOM   2827  C   ASP A 191     101.450 113.810 153.110  1.00  0.00           C
ATOM   2828  O   ASP A 191     101.440 113.040 154.040  1.00  0.00           O
ATOM   2829  N   MET A 192     101.610 113.290 151.890  1.00  0.00           N
ATOM   2830  HN  MET A 192     101.520 113.950 151.150  1.00  0.00           H
ATOM   2831  CA  MET A 192     101.890 111.930 151.640  1.00  0.00           C
ATOM   2832  HA  MET A 192     101.120 111.480 152.260  1.00  0.00           H
ATOM   2833  CB  MET A 192     101.830 111.490 150.160  1.00  0.00           C
ATOM   2834  HB1 MET A 192     100.800 111.640 149.760  1.00  0.00           H
ATOM   2835  HB2 MET A 192     102.500 112.160 149.580  1.00  0.00           H
ATOM   2836  CG  MET A 192     102.190 110.000 149.770  1.00  0.00           C
ATOM   2837  HG1 MET A 192     101.500 109.330 150.310  1.00  0.00           H
ATOM   2838  HG2 MET A 192     103.180 109.650 150.160  1.00  0.00           H
ATOM   2839  SD  MET A 192     101.920 109.540 148.030  1.00  0.00           S
ATOM   2840  CE  MET A 192     101.900 107.670 147.990  1.00  0.00           C
ATOM   2841  HE1 MET A 192     101.400 107.300 147.070  1.00  0.00           H
ATOM   2842  HE2 MET A 192     102.930 107.260 147.980  1.00  0.00           H
ATOM   2843  HE3 MET A 192     101.320 107.240 148.830  1.00  0.00           H
ATOM   2844  C   MET A 192     103.210 111.550 152.240  1.00  0.00           C
ATOM   2845  O   MET A 192     103.410 110.420 152.810  1.00  0.00           O
ATOM   2846  N   GLU A 193     104.230 112.420 152.080  1.00  0.00           N
ATOM   2847  HN  GLU A 193     104.000 113.280 151.630  1.00  0.00           H
ATOM   2848  CA  GLU A 193     105.610 112.260 152.380  1.00  0.00           C
ATOM   2849  HA  GLU A 193     105.990 111.390 151.860  1.00  0.00           H
ATOM   2850  CB  GLU A 193     106.540 113.430 151.950  1.00  0.00           C
ATOM   2851  HB1 GLU A 193     106.290 113.580 150.870  1.00  0.00           H
ATOM   2852  HB2 GLU A 193     106.150 114.390 152.370  1.00  0.00           H
ATOM   2853  CG  GLU A 193     108.050 113.290 152.240  1.00  0.00           C
ATOM   2854  HG1 GLU A 193     108.380 112.300 151.860  1.00  0.00           H
ATOM   2855  HG2 GLU A 193     108.260 113.360 153.330  1.00  0.00           H
ATOM   2856  CD  GLU A 193     108.790 114.390 151.470  1.00  0.00           C
ATOM   2857  OE1 GLU A 193     109.520 114.050 150.510  1.00  0.00           O
ATOM   2858  OE2 GLU A 193     108.600 115.560 151.800  1.00  0.00           O
ATOM   2859  C   GLU A 193     105.860 111.980 153.870  1.00  0.00           C
ATOM   2860  O   GLU A 193     106.720 111.230 154.390  1.00  0.00           O
ATOM   2861  N   THR A 194     105.080 112.690 154.640  1.00  0.00           N
ATOM   2862  HN  THR A 194     104.400 113.310 154.240  1.00  0.00           H
ATOM   2863  CA  THR A 194     105.330 112.910 156.040  1.00  0.00           C
ATOM   2864  HA  THR A 194     106.320 112.660 156.370  1.00  0.00           H
ATOM   2865  CB  THR A 194     104.990 114.400 156.480  1.00  0.00           C
ATOM   2866  HB  THR A 194     104.950 114.630 157.560  1.00  0.00           H
ATOM   2867  OG1 THR A 194     103.720 114.730 155.920  1.00  0.00           O
ATOM   2868  HG1 THR A 194     103.630 115.680 155.980  1.00  0.00           H
ATOM   2869  CG2 THR A 194     106.060 115.240 155.790  1.00  0.00           C
ATOM   2870 HG21 THR A 194     107.040 115.010 156.260  1.00  0.00           H
ATOM   2871 HG22 THR A 194     106.060 114.990 154.710  1.00  0.00           H
ATOM   2872 HG23 THR A 194     105.820 116.330 155.850  1.00  0.00           H
ATOM   2873  C   THR A 194     104.530 112.010 156.970  1.00  0.00           C
ATOM   2874  O   THR A 194     104.850 111.890 158.150  1.00  0.00           O
ATOM   2875  N   HIS A 195     103.430 111.330 156.500  1.00  0.00           N
ATOM   2876  HN  HIS A 195     103.350 111.280 155.510  1.00  0.00           H
ATOM   2877  CA  HIS A 195     102.530 110.490 157.360  1.00  0.00           C
ATOM   2878  HA  HIS A 195     101.650 110.340 156.740  1.00  0.00           H
ATOM   2879  CB  HIS A 195     103.200 109.080 157.540  1.00  0.00           C
ATOM   2880  HB1 HIS A 195     103.600 108.830 156.530  1.00  0.00           H
ATOM   2881  HB2 HIS A 195     104.120 109.010 158.170  1.00  0.00           H
ATOM   2882  ND1 HIS A 195     102.450 107.120 159.050  1.00  0.00           N
ATOM   2883  CG  HIS A 195     102.270 107.910 157.890  1.00  0.00           C
ATOM   2884  CE1 HIS A 195     101.730 106.020 158.790  1.00  0.00           C
ATOM   2885  HE1 HIS A 195     101.590 105.150 159.430  1.00  0.00           H
ATOM   2886  NE2 HIS A 195     101.210 106.040 157.580  1.00  0.00           N
ATOM   2887  HE2 HIS A 195     100.730 105.310 157.110  1.00  0.00           H
ATOM   2888  CD2 HIS A 195     101.600 107.200 157.000  1.00  0.00           C
ATOM   2889  HD2 HIS A 195     101.360 107.220 155.940  1.00  0.00           H
ATOM   2890  C   HIS A 195     101.960 111.080 158.640  1.00  0.00           C
ATOM   2891  O   HIS A 195     101.830 110.340 159.600  1.00  0.00           O
ATOM   2892  N   GLY A 196     101.690 112.380 158.730  1.00  0.00           N
ATOM   2893  HN  GLY A 196     101.830 112.930 157.900  1.00  0.00           H
ATOM   2894  CA  GLY A 196     100.990 112.920 159.880  1.00  0.00           C
ATOM   2895  HA1 GLY A 196     100.510 112.070 160.340  1.00  0.00           H
ATOM   2896  HA2 GLY A 196     100.430 113.810 159.640  1.00  0.00           H
ATOM   2897  C   GLY A 196     101.870 113.500 160.880  1.00  0.00           C
ATOM   2898  O   GLY A 196     101.450 114.070 161.850  1.00  0.00           O
ATOM   2899  N   ALA A 197     103.150 113.510 160.590  1.00  0.00           N
ATOM   2900  HN  ALA A 197     103.570 112.860 159.960  1.00  0.00           H
ATOM   2901  CA  ALA A 197     104.170 114.000 161.530  1.00  0.00           C
ATOM   2902  HA  ALA A 197     103.910 113.820 162.560  1.00  0.00           H
ATOM   2903  CB  ALA A 197     105.550 113.360 161.320  1.00  0.00           C
ATOM   2904  HB1 ALA A 197     105.630 112.300 161.640  1.00  0.00           H
ATOM   2905  HB2 ALA A 197     105.960 113.420 160.290  1.00  0.00           H
ATOM   2906  HB3 ALA A 197     106.260 113.970 161.920  1.00  0.00           H
ATOM   2907  C   ALA A 197     104.240 115.510 161.510  1.00  0.00           C
ATOM   2908  O   ALA A 197     105.250 116.110 161.150  1.00  0.00           O
ATOM   2909  N   HIS A 198     103.140 116.290 161.790  1.00  0.00           N
ATOM   2910  HN  HIS A 198     102.260 115.830 161.910  1.00  0.00           H
ATOM   2911  CA  HIS A 198     103.120 117.740 161.800  1.00  0.00           C
ATOM   2912  HA  HIS A 198     104.120 118.130 161.930  1.00  0.00           H
ATOM   2913  CB  HIS A 198     102.710 118.300 160.510  1.00  0.00           C
ATOM   2914  HB1 HIS A 198     102.430 119.370 160.500  1.00  0.00           H
ATOM   2915  HB2 HIS A 198     103.580 118.330 159.820  1.00  0.00           H
ATOM   2916  ND1 HIS A 198     100.360 118.100 159.660  1.00  0.00           N
ATOM   2917  CG  HIS A 198     101.600 117.480 159.870  1.00  0.00           C
ATOM   2918  CE1 HIS A 198      99.720 117.250 158.800  1.00  0.00           C
ATOM   2919  HE1 HIS A 198      98.700 117.340 158.420  1.00  0.00           H
ATOM   2920  NE2 HIS A 198     100.450 116.240 158.500  1.00  0.00           N
ATOM   2921  HE2 HIS A 198     100.140 115.420 158.020  1.00  0.00           H
ATOM   2922  CD2 HIS A 198     101.660 116.310 159.180  1.00  0.00           C
ATOM   2923  HD2 HIS A 198     102.370 115.510 159.030  1.00  0.00           H
ATOM   2924  C   HIS A 198     102.300 118.260 162.970  1.00  0.00           C
ATOM   2925  O   HIS A 198     101.490 117.580 163.540  1.00  0.00           O
ATOM   2926  N   THR A 199     102.460 119.550 163.400  1.00  0.00           N
ATOM   2927  HN  THR A 199     103.120 120.120 162.920  1.00  0.00           H
ATOM   2928  CA  THR A 199     101.700 120.130 164.440  1.00  0.00           C
ATOM   2929  HA  THR A 199     101.480 119.340 165.150  1.00  0.00           H
ATOM   2930  CB  THR A 199     102.460 121.180 165.160  1.00  0.00           C
ATOM   2931  HB  THR A 199     103.530 120.880 165.050  1.00  0.00           H
ATOM   2932  OG1 THR A 199     102.100 121.370 166.550  1.00  0.00           O
ATOM   2933  HG1 THR A 199     102.830 121.770 167.030  1.00  0.00           H
ATOM   2934  CG2 THR A 199     102.350 122.590 164.460  1.00  0.00           C
ATOM   2935 HG21 THR A 199     103.130 123.270 164.870  1.00  0.00           H
ATOM   2936 HG22 THR A 199     102.580 122.720 163.380  1.00  0.00           H
ATOM   2937 HG23 THR A 199     101.440 123.180 164.720  1.00  0.00           H
ATOM   2938  C   THR A 199     100.390 120.660 163.960  1.00  0.00           C
ATOM   2939  O   THR A 199     100.140 120.980 162.810  1.00  0.00           O
ATOM   2940  N   ALA A 200      99.350 120.740 164.820  1.00  0.00           N
ATOM   2941  HN  ALA A 200      99.440 120.530 165.790  1.00  0.00           H
ATOM   2942  CA  ALA A 200      97.990 121.140 164.450  1.00  0.00           C
ATOM   2943  HA  ALA A 200      97.660 120.330 163.820  1.00  0.00           H
ATOM   2944  CB  ALA A 200      96.990 121.340 165.610  1.00  0.00           C
ATOM   2945  HB1 ALA A 200      96.900 120.440 166.260  1.00  0.00           H
ATOM   2946  HB2 ALA A 200      97.500 122.090 166.250  1.00  0.00           H
ATOM   2947  HB3 ALA A 200      96.030 121.660 165.170  1.00  0.00           H
ATOM   2948  C   ALA A 200      97.950 122.490 163.640  1.00  0.00           C
ATOM   2949  O   ALA A 200      98.590 123.440 164.070  1.00  0.00           O
ATOM   2950  N   LEU A 201      97.170 122.590 162.510  1.00  0.00           N
ATOM   2951  HN  LEU A 201      96.770 121.800 162.060  1.00  0.00           H
ATOM   2952  CA  LEU A 201      97.040 123.840 161.780  1.00  0.00           C
ATOM   2953  HA  LEU A 201      97.770 124.510 162.220  1.00  0.00           H
ATOM   2954  CB  LEU A 201      97.420 123.750 160.270  1.00  0.00           C
ATOM   2955  HB1 LEU A 201      96.700 123.010 159.850  1.00  0.00           H
ATOM   2956  HB2 LEU A 201      97.260 124.710 159.730  1.00  0.00           H
ATOM   2957  CG  LEU A 201      98.810 123.160 160.080  1.00  0.00           C
ATOM   2958  HG  LEU A 201      98.910 122.160 160.550  1.00  0.00           H
ATOM   2959  CD1 LEU A 201      99.100 122.920 158.660  1.00  0.00           C
ATOM   2960 HD11 LEU A 201      98.300 122.300 158.200  1.00  0.00           H
ATOM   2961 HD12 LEU A 201      99.030 123.910 158.140  1.00  0.00           H
ATOM   2962 HD13 LEU A 201     100.070 122.380 158.640  1.00  0.00           H
ATOM   2963  CD2 LEU A 201      99.890 124.050 160.660  1.00  0.00           C
ATOM   2964 HD21 LEU A 201      99.940 124.010 161.770  1.00  0.00           H
ATOM   2965 HD22 LEU A 201     100.840 123.680 160.230  1.00  0.00           H
ATOM   2966 HD23 LEU A 201      99.640 125.100 160.400  1.00  0.00           H
ATOM   2967  C   LEU A 201      95.650 124.460 161.850  1.00  0.00           C
ATOM   2968  O   LEU A 201      94.680 123.720 162.080  1.00  0.00           O
ATOM   2969  N   PRO A 202      95.420 125.740 161.620  1.00  0.00           N
ATOM   2970  CD  PRO A 202      96.430 126.750 161.440  1.00  0.00           C
ATOM   2971  HD1 PRO A 202      96.670 126.880 160.360  1.00  0.00           H
ATOM   2972  HD2 PRO A 202      97.380 126.670 162.010  1.00  0.00           H
ATOM   2973  CA  PRO A 202      94.070 126.320 161.720  1.00  0.00           C
ATOM   2974  HA  PRO A 202      93.630 126.000 162.650  1.00  0.00           H
ATOM   2975  CB  PRO A 202      94.280 127.830 161.560  1.00  0.00           C
ATOM   2976  HB1 PRO A 202      94.070 128.240 160.550  1.00  0.00           H
ATOM   2977  HB2 PRO A 202      93.620 128.410 162.230  1.00  0.00           H
ATOM   2978  CG  PRO A 202      95.780 128.080 161.940  1.00  0.00           C
ATOM   2979  HG1 PRO A 202      95.930 128.160 163.040  1.00  0.00           H
ATOM   2980  HG2 PRO A 202      96.120 129.010 161.430  1.00  0.00           H
ATOM   2981  C   PRO A 202      93.100 125.890 160.650  1.00  0.00           C
ATOM   2982  O   PRO A 202      91.910 125.920 160.810  1.00  0.00           O
ATOM   2983  N   GLN A 203      93.580 125.420 159.550  1.00  0.00           N
ATOM   2984  HN  GLN A 203      94.580 125.460 159.490  1.00  0.00           H
ATOM   2985  CA  GLN A 203      92.660 124.800 158.600  1.00  0.00           C
ATOM   2986  HA  GLN A 203      91.720 125.320 158.740  1.00  0.00           H
ATOM   2987  CB  GLN A 203      93.110 125.000 157.100  1.00  0.00           C
ATOM   2988  HB1 GLN A 203      94.050 124.450 156.890  1.00  0.00           H
ATOM   2989  HB2 GLN A 203      92.320 124.580 156.450  1.00  0.00           H
ATOM   2990  CG  GLN A 203      93.330 126.460 156.670  1.00  0.00           C
ATOM   2991  HG1 GLN A 203      93.620 126.530 155.610  1.00  0.00           H
ATOM   2992  HG2 GLN A 203      94.220 126.750 157.270  1.00  0.00           H
ATOM   2993  CD  GLN A 203      92.190 127.390 157.010  1.00  0.00           C
ATOM   2994  OE1 GLN A 203      91.070 127.070 157.440  1.00  0.00           O
ATOM   2995  NE2 GLN A 203      92.440 128.680 156.890  1.00  0.00           N
ATOM   2996 HE21 GLN A 203      93.270 129.020 156.440  1.00  0.00           H
ATOM   2997 HE22 GLN A 203      91.660 129.230 157.190  1.00  0.00           H
ATOM   2998  C   GLN A 203      92.520 123.280 158.850  1.00  0.00           C
ATOM   2999  O   GLN A 203      91.730 122.540 158.180  1.00  0.00           O
ATOM   3000  N   LEU A 204      93.250 122.710 159.790  1.00  0.00           N
ATOM   3001  HN  LEU A 204      93.860 123.250 160.360  1.00  0.00           H
ATOM   3002  CA  LEU A 204      93.100 121.330 160.170  1.00  0.00           C
ATOM   3003  HA  LEU A 204      92.940 120.800 159.240  1.00  0.00           H
ATOM   3004  CB  LEU A 204      94.240 120.740 161.010  1.00  0.00           C
ATOM   3005  HB1 LEU A 204      95.210 120.900 160.490  1.00  0.00           H
ATOM   3006  HB2 LEU A 204      94.220 121.380 161.920  1.00  0.00           H
ATOM   3007  CG  LEU A 204      94.200 119.200 161.280  1.00  0.00           C
ATOM   3008  HG  LEU A 204      93.280 118.880 161.800  1.00  0.00           H
ATOM   3009  CD1 LEU A 204      94.360 118.450 159.960  1.00  0.00           C
ATOM   3010 HD11 LEU A 204      95.340 118.740 159.510  1.00  0.00           H
ATOM   3011 HD12 LEU A 204      94.400 117.350 160.070  1.00  0.00           H
ATOM   3012 HD13 LEU A 204      93.510 118.830 159.360  1.00  0.00           H
ATOM   3013  CD2 LEU A 204      95.310 118.740 162.230  1.00  0.00           C
ATOM   3014 HD21 LEU A 204      95.020 117.790 162.730  1.00  0.00           H
ATOM   3015 HD22 LEU A 204      96.280 118.600 161.690  1.00  0.00           H
ATOM   3016 HD23 LEU A 204      95.400 119.450 163.070  1.00  0.00           H
ATOM   3017  C   LEU A 204      91.820 121.200 160.960  1.00  0.00           C
ATOM   3018  O   LEU A 204      91.520 122.030 161.850  1.00  0.00           O
ATOM   3019  N   LEU A 205      91.070 120.180 160.750  1.00  0.00           N
ATOM   3020  HN  LEU A 205      91.340 119.480 160.090  1.00  0.00           H
ATOM   3021  CA  LEU A 205      89.970 119.900 161.620  1.00  0.00           C
ATOM   3022  HA  LEU A 205      89.660 120.730 162.240  1.00  0.00           H
ATOM   3023  CB  LEU A 205      88.680 119.560 160.790  1.00  0.00           C
ATOM   3024  HB1 LEU A 205      88.570 120.550 160.300  1.00  0.00           H
ATOM   3025  HB2 LEU A 205      88.960 118.760 160.080  1.00  0.00           H
ATOM   3026  CG  LEU A 205      87.400 119.160 161.630  1.00  0.00           C
ATOM   3027  HG  LEU A 205      87.530 118.110 161.990  1.00  0.00           H
ATOM   3028  CD1 LEU A 205      87.200 120.140 162.770  1.00  0.00           C
ATOM   3029 HD11 LEU A 205      88.080 119.930 163.420  1.00  0.00           H
ATOM   3030 HD12 LEU A 205      87.240 121.170 162.340  1.00  0.00           H
ATOM   3031 HD13 LEU A 205      86.320 119.980 163.420  1.00  0.00           H
ATOM   3032  CD2 LEU A 205      86.140 119.210 160.720  1.00  0.00           C
ATOM   3033 HD21 LEU A 205      86.040 120.260 160.380  1.00  0.00           H
ATOM   3034 HD22 LEU A 205      86.230 118.590 159.800  1.00  0.00           H
ATOM   3035 HD23 LEU A 205      85.250 118.770 161.230  1.00  0.00           H
ATOM   3036  C   LEU A 205      90.340 118.740 162.540  1.00  0.00           C
ATOM   3037  O   LEU A 205      90.580 118.950 163.740  1.00  0.00           O
ATOM   3038  N   LEU A 206      90.360 117.510 161.960  1.00  0.00           N
ATOM   3039  HN  LEU A 206      90.280 117.340 160.980  1.00  0.00           H
ATOM   3040  CA  LEU A 206      90.800 116.400 162.750  1.00  0.00           C
ATOM   3041  HA  LEU A 206      91.310 116.620 163.670  1.00  0.00           H
ATOM   3042  CB  LEU A 206      89.620 115.440 163.020  1.00  0.00           C
ATOM   3043  HB1 LEU A 206      88.750 116.000 163.420  1.00  0.00           H
ATOM   3044  HB2 LEU A 206      89.330 114.820 162.150  1.00  0.00           H
ATOM   3045  CG  LEU A 206      89.950 114.310 164.070  1.00  0.00           C
ATOM   3046  HG  LEU A 206      90.780 113.720 163.630  1.00  0.00           H
ATOM   3047  CD1 LEU A 206      90.450 114.920 165.390  1.00  0.00           C
ATOM   3048 HD11 LEU A 206      89.670 115.650 165.700  1.00  0.00           H
ATOM   3049 HD12 LEU A 206      90.470 114.150 166.190  1.00  0.00           H
ATOM   3050 HD13 LEU A 206      91.480 115.330 165.320  1.00  0.00           H
ATOM   3051  CD2 LEU A 206      88.760 113.400 164.250  1.00  0.00           C
ATOM   3052 HD21 LEU A 206      88.320 113.170 163.260  1.00  0.00           H
ATOM   3053 HD22 LEU A 206      89.060 112.460 164.760  1.00  0.00           H
ATOM   3054 HD23 LEU A 206      87.910 113.820 164.830  1.00  0.00           H
ATOM   3055  C   LEU A 206      91.880 115.510 161.970  1.00  0.00           C
ATOM   3056  O   LEU A 206      91.690 115.100 160.850  1.00  0.00           O
ATOM   3057  N   GLN A 207      93.020 115.300 162.600  1.00  0.00           N
ATOM   3058  HN  GLN A 207      93.210 115.700 163.490  1.00  0.00           H
ATOM   3059  CA  GLN A 207      94.120 114.410 162.180  1.00  0.00           C
ATOM   3060  HA  GLN A 207      93.690 113.930 161.310  1.00  0.00           H
ATOM   3061  CB  GLN A 207      95.460 115.190 161.940  1.00  0.00           C
ATOM   3062  HB1 GLN A 207      95.180 116.090 161.350  1.00  0.00           H
ATOM   3063  HB2 GLN A 207      95.780 115.540 162.950  1.00  0.00           H
ATOM   3064  CG  GLN A 207      96.530 114.370 161.130  1.00  0.00           C
ATOM   3065  HG1 GLN A 207      95.970 113.830 160.340  1.00  0.00           H
ATOM   3066  HG2 GLN A 207      96.830 113.460 161.680  1.00  0.00           H
ATOM   3067  CD  GLN A 207      97.600 115.200 160.430  1.00  0.00           C
ATOM   3068  OE1 GLN A 207      97.600 115.130 159.220  1.00  0.00           O
ATOM   3069  NE2 GLN A 207      98.530 115.840 161.180  1.00  0.00           N
ATOM   3070 HE21 GLN A 207      98.330 115.930 162.160  1.00  0.00           H
ATOM   3071 HE22 GLN A 207      99.130 116.430 160.640  1.00  0.00           H
ATOM   3072  C   GLN A 207      94.240 113.400 163.260  1.00  0.00           C
ATOM   3073  O   GLN A 207      94.550 113.730 164.420  1.00  0.00           O
ATOM   3074  N   GLU A 208      94.010 112.150 162.950  1.00  0.00           N
ATOM   3075  HN  GLU A 208      93.640 111.850 162.070  1.00  0.00           H
ATOM   3076  CA  GLU A 208      94.220 111.140 164.040  1.00  0.00           C
ATOM   3077  HA  GLU A 208      94.610 111.570 164.950  1.00  0.00           H
ATOM   3078  CB  GLU A 208      92.850 110.540 164.200  1.00  0.00           C
ATOM   3079  HB1 GLU A 208      92.200 111.420 164.380  1.00  0.00           H
ATOM   3080  HB2 GLU A 208      92.490 109.940 163.340  1.00  0.00           H
ATOM   3081  CG  GLU A 208      92.720 109.580 165.410  1.00  0.00           C
ATOM   3082  HG1 GLU A 208      93.140 108.590 165.110  1.00  0.00           H
ATOM   3083  HG2 GLU A 208      91.630 109.480 165.600  1.00  0.00           H
ATOM   3084  CD  GLU A 208      93.340 109.950 166.700  1.00  0.00           C
ATOM   3085  OE1 GLU A 208      94.530 109.600 166.960  1.00  0.00           O
ATOM   3086  OE2 GLU A 208      92.670 110.660 167.510  1.00  0.00           O
ATOM   3087  C   GLU A 208      95.140 110.090 163.560  1.00  0.00           C
ATOM   3088  O   GLU A 208      95.010 109.510 162.460  1.00  0.00           O
ATOM   3089  N   ASN A 209      96.230 109.870 164.410  1.00  0.00           N
ATOM   3090  HN  ASN A 209      96.330 110.470 165.200  1.00  0.00           H
ATOM   3091  CA  ASN A 209      97.280 108.930 164.110  1.00  0.00           C
ATOM   3092  HA  ASN A 209      97.160 108.600 163.080  1.00  0.00           H
ATOM   3093  CB  ASN A 209      98.710 109.570 164.190  1.00  0.00           C
ATOM   3094  HB1 ASN A 209      99.040 110.070 165.120  1.00  0.00           H
ATOM   3095  HB2 ASN A 209      99.460 108.800 163.930  1.00  0.00           H
ATOM   3096  CG  ASN A 209      98.980 110.620 163.060  1.00  0.00           C
ATOM   3097  OD1 ASN A 209      99.500 111.770 163.190  1.00  0.00           O
ATOM   3098  ND2 ASN A 209      98.840 110.070 161.790  1.00  0.00           N
ATOM   3099 HD21 ASN A 209      98.570 109.120 161.630  1.00  0.00           H
ATOM   3100 HD22 ASN A 209      98.950 110.550 160.920  1.00  0.00           H
ATOM   3101  C   ASN A 209      97.190 107.730 164.950  1.00  0.00           C
ATOM   3102  O   ASN A 209      97.960 106.760 164.860  1.00  0.00           O
ATOM   3103  N   TRP A 210      96.130 107.630 165.780  1.00  0.00           N
ATOM   3104  HN  TRP A 210      95.510 108.410 165.750  1.00  0.00           H
ATOM   3105  CA  TRP A 210      95.710 106.520 166.620  1.00  0.00           C
ATOM   3106  HA  TRP A 210      94.680 106.800 166.800  1.00  0.00           H
ATOM   3107  CB  TRP A 210      95.580 105.210 165.890  1.00  0.00           C
ATOM   3108  HB1 TRP A 210      96.630 104.960 165.600  1.00  0.00           H
ATOM   3109  HB2 TRP A 210      95.200 104.440 166.590  1.00  0.00           H
ATOM   3110  CG  TRP A 210      94.720 105.110 164.650  1.00  0.00           C
ATOM   3111  CD1 TRP A 210      95.180 104.710 163.410  1.00  0.00           C
ATOM   3112  HD1 TRP A 210      96.210 104.510 163.170  1.00  0.00           H
ATOM   3113  NE1 TRP A 210      94.080 104.670 162.550  1.00  0.00           N
ATOM   3114  HE1 TRP A 210      94.050 104.050 161.790  1.00  0.00           H
ATOM   3115  CE2 TRP A 210      93.020 105.300 163.160  1.00  0.00           C
ATOM   3116  CD2 TRP A 210      93.380 105.530 164.510  1.00  0.00           C
ATOM   3117  CE3 TRP A 210      92.430 106.020 165.420  1.00  0.00           C
ATOM   3118  HE3 TRP A 210      92.740 106.230 166.430  1.00  0.00           H
ATOM   3119  CZ3 TRP A 210      91.180 106.280 164.970  1.00  0.00           C
ATOM   3120  HZ3 TRP A 210      90.470 106.730 165.650  1.00  0.00           H
ATOM   3121  CZ2 TRP A 210      91.760 105.470 162.780  1.00  0.00           C
ATOM   3122  HZ2 TRP A 210      91.650 105.400 161.710  1.00  0.00           H
ATOM   3123  CH2 TRP A 210      90.840 106.090 163.640  1.00  0.00           C
ATOM   3124  HH2 TRP A 210      89.900 106.400 163.210  1.00  0.00           H
ATOM   3125  C   TRP A 210      96.400 106.390 167.920  1.00  0.00           C
ATOM   3126  O   TRP A 210      96.260 105.420 168.620  1.00  0.00           O
ATOM   3127  N   ASP A 211      97.050 107.510 168.420  1.00  0.00           N
ATOM   3128  HN  ASP A 211      97.200 108.370 167.940  1.00  0.00           H
ATOM   3129  CA  ASP A 211      97.800 107.610 169.620  1.00  0.00           C
ATOM   3130  HA  ASP A 211      98.520 106.810 169.690  1.00  0.00           H
ATOM   3131  CB  ASP A 211      98.460 108.990 169.770  1.00  0.00           C
ATOM   3132  HB1 ASP A 211      97.680 109.740 169.530  1.00  0.00           H
ATOM   3133  HB2 ASP A 211      98.790 109.220 170.800  1.00  0.00           H
ATOM   3134  CG  ASP A 211      99.570 109.190 168.870  1.00  0.00           C
ATOM   3135  OD1 ASP A 211      99.840 110.280 168.340  1.00  0.00           O
ATOM   3136  OD2 ASP A 211     100.220 108.170 168.520  1.00  0.00           O
ATOM   3137  C   ASP A 211      96.860 107.290 170.810  1.00  0.00           C
ATOM   3138  O   ASP A 211      97.270 106.470 171.640  1.00  0.00           O
ATOM   3139  N   ASN A 212      95.640 107.840 170.790  1.00  0.00           N
ATOM   3140  HN  ASN A 212      95.370 108.430 170.030  1.00  0.00           H
ATOM   3141  CA  ASN A 212      94.620 107.430 171.720  1.00  0.00           C
ATOM   3142  HA  ASN A 212      94.880 106.410 171.940  1.00  0.00           H
ATOM   3143  CB  ASN A 212      94.420 108.460 172.840  1.00  0.00           C
ATOM   3144  HB1 ASN A 212      94.490 109.490 172.440  1.00  0.00           H
ATOM   3145  HB2 ASN A 212      93.480 108.440 173.430  1.00  0.00           H
ATOM   3146  CG  ASN A 212      95.540 108.220 173.910  1.00  0.00           C
ATOM   3147  OD1 ASN A 212      95.350 107.550 174.890  1.00  0.00           O
ATOM   3148  ND2 ASN A 212      96.720 108.780 173.640  1.00  0.00           N
ATOM   3149 HD21 ASN A 212      96.830 109.310 172.800  1.00  0.00           H
ATOM   3150 HD22 ASN A 212      97.330 108.910 174.410  1.00  0.00           H
ATOM   3151  C   ASN A 212      93.370 107.300 170.840  1.00  0.00           C
ATOM   3152  O   ASN A 212      92.840 108.270 170.310  1.00  0.00           O
ATOM   3153  N   VAL A 213      92.760 106.070 170.740  1.00  0.00           N
ATOM   3154  HN  VAL A 213      93.160 105.340 171.290  1.00  0.00           H
ATOM   3155  CA  VAL A 213      91.740 105.770 169.810  1.00  0.00           C
ATOM   3156  HA  VAL A 213      92.040 106.190 168.850  1.00  0.00           H
ATOM   3157  CB  VAL A 213      91.500 104.290 169.580  1.00  0.00           C
ATOM   3158  HB  VAL A 213      91.280 103.770 170.530  1.00  0.00           H
ATOM   3159  CG1 VAL A 213      90.280 104.080 168.650  1.00  0.00           C
ATOM   3160 HG11 VAL A 213      89.350 104.400 169.160  1.00  0.00           H
ATOM   3161 HG12 VAL A 213      90.450 104.730 167.770  1.00  0.00           H
ATOM   3162 HG13 VAL A 213      90.200 103.050 168.260  1.00  0.00           H
ATOM   3163  CG2 VAL A 213      92.840 103.750 169.000  1.00  0.00           C
ATOM   3164 HG21 VAL A 213      93.150 104.210 168.040  1.00  0.00           H
ATOM   3165 HG22 VAL A 213      93.650 104.010 169.720  1.00  0.00           H
ATOM   3166 HG23 VAL A 213      92.820 102.660 168.830  1.00  0.00           H
ATOM   3167  C   VAL A 213      90.440 106.400 170.230  1.00  0.00           C
ATOM   3168  O   VAL A 213      89.690 106.970 169.430  1.00  0.00           O
ATOM   3169  N   LYS A 214      90.090 106.240 171.510  1.00  0.00           N
ATOM   3170  HN  LYS A 214      90.800 105.870 172.110  1.00  0.00           H
ATOM   3171  CA  LYS A 214      88.770 106.560 172.060  1.00  0.00           C
ATOM   3172  HA  LYS A 214      88.030 106.450 171.280  1.00  0.00           H
ATOM   3173  CB  LYS A 214      88.510 105.700 173.330  1.00  0.00           C
ATOM   3174  HB1 LYS A 214      89.510 105.650 173.800  1.00  0.00           H
ATOM   3175  HB2 LYS A 214      87.850 106.260 174.030  1.00  0.00           H
ATOM   3176  CG  LYS A 214      88.040 104.280 173.100  1.00  0.00           C
ATOM   3177  HG1 LYS A 214      88.710 103.810 172.350  1.00  0.00           H
ATOM   3178  HG2 LYS A 214      87.050 104.280 172.590  1.00  0.00           H
ATOM   3179  CD  LYS A 214      87.810 103.450 174.450  1.00  0.00           C
ATOM   3180  HD1 LYS A 214      87.400 102.470 174.130  1.00  0.00           H
ATOM   3181  HD2 LYS A 214      86.940 104.020 174.850  1.00  0.00           H
ATOM   3182  CE  LYS A 214      89.020 103.400 175.220  1.00  0.00           C
ATOM   3183  HE1 LYS A 214      89.370 104.430 175.450  1.00  0.00           H
ATOM   3184  HE2 LYS A 214      89.770 102.820 174.630  1.00  0.00           H
ATOM   3185  NZ  LYS A 214      88.810 102.790 176.570  1.00  0.00           N
ATOM   3186  HZ1 LYS A 214      88.300 103.390 177.260  1.00  0.00           H
ATOM   3187  HZ2 LYS A 214      88.320 101.870 176.640  1.00  0.00           H
ATOM   3188  HZ3 LYS A 214      89.750 102.620 176.980  1.00  0.00           H
ATOM   3189  C   LYS A 214      88.650 108.000 172.460  1.00  0.00           C
ATOM   3190  O   LYS A 214      87.650 108.450 173.050  1.00  0.00           O
ATOM   3191  N   HIS A 215      89.650 108.850 172.180  1.00  0.00           N
ATOM   3192  HN  HIS A 215      90.430 108.580 171.630  1.00  0.00           H
ATOM   3193  CA  HIS A 215      89.660 110.290 172.650  1.00  0.00           C
ATOM   3194  HA  HIS A 215      89.340 110.350 173.680  1.00  0.00           H
ATOM   3195  CB  HIS A 215      91.030 110.980 172.500  1.00  0.00           C
ATOM   3196  HB1 HIS A 215      91.590 110.380 173.250  1.00  0.00           H
ATOM   3197  HB2 HIS A 215      91.500 110.730 171.530  1.00  0.00           H
ATOM   3198  ND1 HIS A 215      90.940 113.340 171.650  1.00  0.00           N
ATOM   3199  CG  HIS A 215      91.130 112.460 172.740  1.00  0.00           C
ATOM   3200  CE1 HIS A 215      91.290 114.510 172.100  1.00  0.00           C
ATOM   3201  HE1 HIS A 215      91.150 115.420 171.510  1.00  0.00           H
ATOM   3202  NE2 HIS A 215      91.630 114.490 173.390  1.00  0.00           N
ATOM   3203  HE2 HIS A 215      91.950 115.270 173.930  1.00  0.00           H
ATOM   3204  CD2 HIS A 215      91.520 113.160 173.830  1.00  0.00           C
ATOM   3205  HD2 HIS A 215      91.730 112.860 174.840  1.00  0.00           H
ATOM   3206  C   HIS A 215      88.590 111.110 171.960  1.00  0.00           C
ATOM   3207  O   HIS A 215      87.720 111.590 172.690  1.00  0.00           O
ATOM   3208  N   ALA A 216      88.500 111.020 170.630  1.00  0.00           N
ATOM   3209  HN  ALA A 216      89.230 110.560 170.130  1.00  0.00           H
ATOM   3210  CA  ALA A 216      87.550 111.720 169.750  1.00  0.00           C
ATOM   3211  HA  ALA A 216      86.960 112.490 170.220  1.00  0.00           H
ATOM   3212  CB  ALA A 216      88.370 112.190 168.550  1.00  0.00           C
ATOM   3213  HB1 ALA A 216      87.720 112.880 167.980  1.00  0.00           H
ATOM   3214  HB2 ALA A 216      89.250 112.810 168.820  1.00  0.00           H
ATOM   3215  HB3 ALA A 216      88.760 111.440 167.830  1.00  0.00           H
ATOM   3216  C   ALA A 216      86.440 110.830 169.160  1.00  0.00           C
ATOM   3217  O   ALA A 216      85.480 111.250 168.590  1.00  0.00           O
ATOM   3218  N   TRP A 217      86.650 109.530 169.220  1.00  0.00           N
ATOM   3219  HN  TRP A 217      87.450 109.140 169.660  1.00  0.00           H
ATOM   3220  CA  TRP A 217      85.860 108.490 168.580  1.00  0.00           C
ATOM   3221  HA  TRP A 217      85.090 108.840 167.910  1.00  0.00           H
ATOM   3222  CB  TRP A 217      86.780 107.620 167.760  1.00  0.00           C
ATOM   3223  HB1 TRP A 217      87.530 107.130 168.420  1.00  0.00           H
ATOM   3224  HB2 TRP A 217      86.160 106.750 167.440  1.00  0.00           H
ATOM   3225  CG  TRP A 217      87.350 108.310 166.550  1.00  0.00           C
ATOM   3226  CD1 TRP A 217      88.650 108.710 166.560  1.00  0.00           C
ATOM   3227  HD1 TRP A 217      89.290 108.620 167.430  1.00  0.00           H
ATOM   3228  NE1 TRP A 217      88.910 109.360 165.330  1.00  0.00           N
ATOM   3229  HE1 TRP A 217      89.750 109.550 164.870  1.00  0.00           H
ATOM   3230  CE2 TRP A 217      87.790 109.240 164.500  1.00  0.00           C
ATOM   3231  CD2 TRP A 217      86.770 108.620 165.290  1.00  0.00           C
ATOM   3232  CE3 TRP A 217      85.510 108.410 164.750  1.00  0.00           C
ATOM   3233  HE3 TRP A 217      84.770 107.920 165.380  1.00  0.00           H
ATOM   3234  CZ3 TRP A 217      85.220 108.870 163.500  1.00  0.00           C
ATOM   3235  HZ3 TRP A 217      84.270 108.690 163.010  1.00  0.00           H
ATOM   3236  CZ2 TRP A 217      87.540 109.640 163.210  1.00  0.00           C
ATOM   3237  HZ2 TRP A 217      88.300 110.080 162.580  1.00  0.00           H
ATOM   3238  CH2 TRP A 217      86.240 109.440 162.750  1.00  0.00           C
ATOM   3239  HH2 TRP A 217      86.100 109.880 161.770  1.00  0.00           H
ATOM   3240  C   TRP A 217      85.050 107.700 169.620  1.00  0.00           C
ATOM   3241  O   TRP A 217      85.610 107.340 170.640  1.00  0.00           O
ATOM   3242  N   SER A 218      83.800 107.360 169.370  1.00  0.00           N
ATOM   3243  HN  SER A 218      83.340 107.690 168.550  1.00  0.00           H
ATOM   3244  CA  SER A 218      82.940 106.610 170.340  1.00  0.00           C
ATOM   3245  HA  SER A 218      83.560 106.240 171.140  1.00  0.00           H
ATOM   3246  CB  SER A 218      81.810 107.560 170.800  1.00  0.00           C
ATOM   3247  HB1 SER A 218      81.100 107.020 171.460  1.00  0.00           H
ATOM   3248  HB2 SER A 218      81.170 107.780 169.920  1.00  0.00           H
ATOM   3249  OG  SER A 218      82.280 108.820 171.170  1.00  0.00           O
ATOM   3250  HG1 SER A 218      82.570 108.790 172.090  1.00  0.00           H
ATOM   3251  C   SER A 218      82.420 105.490 169.520  1.00  0.00           C
ATOM   3252  O   SER A 218      82.260 105.600 168.330  1.00  0.00           O
ATOM   3253  N   PRO A 219      82.290 104.300 170.130  1.00  0.00           N
ATOM   3254  CD  PRO A 219      82.300 104.100 171.560  1.00  0.00           C
ATOM   3255  HD1 PRO A 219      81.640 104.770 172.160  1.00  0.00           H
ATOM   3256  HD2 PRO A 219      83.300 104.280 172.000  1.00  0.00           H
ATOM   3257  CA  PRO A 219      82.080 102.990 169.430  1.00  0.00           C
ATOM   3258  HA  PRO A 219      82.880 102.910 168.710  1.00  0.00           H
ATOM   3259  CB  PRO A 219      82.220 101.960 170.500  1.00  0.00           C
ATOM   3260  HB1 PRO A 219      81.620 101.050 170.270  1.00  0.00           H
ATOM   3261  HB2 PRO A 219      83.250 101.550 170.580  1.00  0.00           H
ATOM   3262  CG  PRO A 219      81.860 102.630 171.790  1.00  0.00           C
ATOM   3263  HG1 PRO A 219      82.280 102.270 172.760  1.00  0.00           H
ATOM   3264  HG2 PRO A 219      80.750 102.690 171.770  1.00  0.00           H
ATOM   3265  C   PRO A 219      80.710 102.750 168.800  1.00  0.00           C
ATOM   3266  O   PRO A 219      80.280 101.620 168.650  1.00  0.00           O
ATOM   3267  N   MET A 220      80.080 103.820 168.210  1.00  0.00           N
ATOM   3268  HN  MET A 220      80.580 104.670 168.350  1.00  0.00           H
ATOM   3269  CA  MET A 220      78.930 103.740 167.390  1.00  0.00           C
ATOM   3270  HA  MET A 220      78.700 104.790 167.360  1.00  0.00           H
ATOM   3271  CB  MET A 220      79.150 103.470 165.910  1.00  0.00           C
ATOM   3272  HB1 MET A 220      79.980 104.110 165.550  1.00  0.00           H
ATOM   3273  HB2 MET A 220      79.490 102.410 165.860  1.00  0.00           H
ATOM   3274  CG  MET A 220      77.960 103.520 164.890  1.00  0.00           C
ATOM   3275  HG1 MET A 220      77.320 104.310 165.340  1.00  0.00           H
ATOM   3276  HG2 MET A 220      77.340 102.600 164.920  1.00  0.00           H
ATOM   3277  SD  MET A 220      78.380 104.020 163.210  1.00  0.00           S
ATOM   3278  CE  MET A 220      76.570 104.130 162.760  1.00  0.00           C
ATOM   3279  HE1 MET A 220      75.990 103.400 163.370  1.00  0.00           H
ATOM   3280  HE2 MET A 220      76.120 105.090 163.100  1.00  0.00           H
ATOM   3281  HE3 MET A 220      76.310 103.950 161.700  1.00  0.00           H
ATOM   3282  C   MET A 220      77.680 103.120 168.110  1.00  0.00           C
ATOM   3283  O   MET A 220      76.680 102.680 167.520  1.00  0.00           O
ATOM   3284  N   LYS A 221      77.760 102.970 169.420  1.00  0.00           N
ATOM   3285  HN  LYS A 221      78.600 103.320 169.840  1.00  0.00           H
ATOM   3286  CA  LYS A 221      76.840 102.340 170.340  1.00  0.00           C
ATOM   3287  HA  LYS A 221      77.320 102.460 171.300  1.00  0.00           H
ATOM   3288  CB  LYS A 221      75.450 102.950 170.390  1.00  0.00           C
ATOM   3289  HB1 LYS A 221      75.100 103.330 169.400  1.00  0.00           H
ATOM   3290  HB2 LYS A 221      74.700 102.190 170.700  1.00  0.00           H
ATOM   3291  CG  LYS A 221      75.430 104.130 171.310  1.00  0.00           C
ATOM   3292  HG1 LYS A 221      74.420 104.520 171.040  1.00  0.00           H
ATOM   3293  HG2 LYS A 221      76.240 104.810 170.990  1.00  0.00           H
ATOM   3294  CD  LYS A 221      75.400 103.890 172.820  1.00  0.00           C
ATOM   3295  HD1 LYS A 221      75.970 103.010 173.200  1.00  0.00           H
ATOM   3296  HD2 LYS A 221      74.370 103.600 173.130  1.00  0.00           H
ATOM   3297  CE  LYS A 221      75.850 105.170 173.500  1.00  0.00           C
ATOM   3298  HE1 LYS A 221      76.880 105.400 173.130  1.00  0.00           H
ATOM   3299  HE2 LYS A 221      75.800 104.980 174.590  1.00  0.00           H
ATOM   3300  NZ  LYS A 221      75.020 106.350 173.070  1.00  0.00           N
ATOM   3301  HZ1 LYS A 221      74.920 106.970 173.900  1.00  0.00           H
ATOM   3302  HZ2 LYS A 221      75.520 106.870 172.320  1.00  0.00           H
ATOM   3303  HZ3 LYS A 221      74.040 106.130 172.810  1.00  0.00           H
ATOM   3304  C   LYS A 221      76.790 100.780 170.350  1.00  0.00           C
ATOM   3305  O   LYS A 221      76.400 100.250 171.370  1.00  0.00           O
ATOM   3306  N   ASP A 222      77.260 100.130 169.270  1.00  0.00           N
ATOM   3307  HN  ASP A 222      77.680 100.670 168.550  1.00  0.00           H
ATOM   3308  CA  ASP A 222      77.360  98.690 169.160  1.00  0.00           C
ATOM   3309  HA  ASP A 222      76.460  98.150 169.440  1.00  0.00           H
ATOM   3310  CB  ASP A 222      77.580  98.120 167.720  1.00  0.00           C
ATOM   3311  HB1 ASP A 222      76.560  98.260 167.300  1.00  0.00           H
ATOM   3312  HB2 ASP A 222      78.330  98.770 167.220  1.00  0.00           H
ATOM   3313  CG  ASP A 222      77.990  96.590 167.590  1.00  0.00           C
ATOM   3314  OD1 ASP A 222      79.140  96.220 167.900  1.00  0.00           O
ATOM   3315  OD2 ASP A 222      76.990  95.850 167.270  1.00  0.00           O
ATOM   3316  C   ASP A 222      78.330  98.050 170.150  1.00  0.00           C
ATOM   3317  O   ASP A 222      77.980  97.100 170.900  1.00  0.00           O
ATOM   3318  N   GLY A 223      79.530  98.640 170.370  1.00  0.00           N
ATOM   3319  HN  GLY A 223      79.730  99.490 169.890  1.00  0.00           H
ATOM   3320  CA  GLY A 223      80.350  98.190 171.560  1.00  0.00           C
ATOM   3321  HA1 GLY A 223      79.780  97.680 172.330  1.00  0.00           H
ATOM   3322  HA2 GLY A 223      80.860  99.050 171.950  1.00  0.00           H
ATOM   3323  C   GLY A 223      81.450  97.240 171.300  1.00  0.00           C
ATOM   3324  O   GLY A 223      82.320  96.960 172.160  1.00  0.00           O
ATOM   3325  N   SER A 224      81.490  96.720 170.030  1.00  0.00           N
ATOM   3326  HN  SER A 224      80.670  96.860 169.490  1.00  0.00           H
ATOM   3327  CA  SER A 224      82.590  95.920 169.430  1.00  0.00           C
ATOM   3328  HA  SER A 224      82.930  95.300 170.250  1.00  0.00           H
ATOM   3329  CB  SER A 224      82.380  94.990 168.240  1.00  0.00           C
ATOM   3330  HB1 SER A 224      81.870  94.040 168.540  1.00  0.00           H
ATOM   3331  HB2 SER A 224      83.320  94.620 167.770  1.00  0.00           H
ATOM   3332  OG  SER A 224      81.600  95.600 167.190  1.00  0.00           O
ATOM   3333  HG1 SER A 224      80.730  95.810 167.540  1.00  0.00           H
ATOM   3334  C   SER A 224      83.740  96.810 169.090  1.00  0.00           C
ATOM   3335  O   SER A 224      83.670  97.590 168.210  1.00  0.00           O
ATOM   3336  N   SER A 225      84.830  96.680 169.860  1.00  0.00           N
ATOM   3337  HN  SER A 225      84.900  95.920 170.500  1.00  0.00           H
ATOM   3338  CA  SER A 225      86.050  97.450 169.600  1.00  0.00           C
ATOM   3339  HA  SER A 225      85.730  98.480 169.570  1.00  0.00           H
ATOM   3340  CB  SER A 225      87.010  97.560 170.840  1.00  0.00           C
ATOM   3341  HB1 SER A 225      86.430  98.190 171.560  1.00  0.00           H
ATOM   3342  HB2 SER A 225      87.850  98.200 170.520  1.00  0.00           H
ATOM   3343  OG  SER A 225      87.560  96.340 171.350  1.00  0.00           O
ATOM   3344  HG1 SER A 225      86.800  95.920 171.750  1.00  0.00           H
ATOM   3345  C   SER A 225      86.850  97.010 168.340  1.00  0.00           C
ATOM   3346  O   SER A 225      87.150  95.840 168.150  1.00  0.00           O
ATOM   3347  N   PRO A 226      87.340  97.950 167.560  1.00  0.00           N
ATOM   3348  CD  PRO A 226      87.140  99.430 167.610  1.00  0.00           C
ATOM   3349  HD1 PRO A 226      87.440  99.620 168.660  1.00  0.00           H
ATOM   3350  HD2 PRO A 226      86.070  99.670 167.410  1.00  0.00           H
ATOM   3351  CA  PRO A 226      88.300  97.610 166.540  1.00  0.00           C
ATOM   3352  HA  PRO A 226      88.070  96.680 166.040  1.00  0.00           H
ATOM   3353  CB  PRO A 226      88.170  98.850 165.610  1.00  0.00           C
ATOM   3354  HB1 PRO A 226      89.050  99.060 164.960  1.00  0.00           H
ATOM   3355  HB2 PRO A 226      87.280  98.750 164.950  1.00  0.00           H
ATOM   3356  CG  PRO A 226      87.940 100.030 166.480  1.00  0.00           C
ATOM   3357  HG1 PRO A 226      87.390 100.860 165.980  1.00  0.00           H
ATOM   3358  HG2 PRO A 226      88.910 100.390 166.880  1.00  0.00           H
ATOM   3359  C   PRO A 226      89.750  97.380 167.040  1.00  0.00           C
ATOM   3360  O   PRO A 226      90.100  97.980 168.050  1.00  0.00           O
ATOM   3361  N   LYS A 227      90.530  96.440 166.470  1.00  0.00           N
ATOM   3362  HN  LYS A 227      90.280  95.690 165.860  1.00  0.00           H
ATOM   3363  CA  LYS A 227      91.880  96.140 166.970  1.00  0.00           C
ATOM   3364  HA  LYS A 227      91.800  96.050 168.050  1.00  0.00           H
ATOM   3365  CB  LYS A 227      92.460  94.690 166.570  1.00  0.00           C
ATOM   3366  HB1 LYS A 227      92.680  94.660 165.480  1.00  0.00           H
ATOM   3367  HB2 LYS A 227      93.380  94.550 167.180  1.00  0.00           H
ATOM   3368  CG  LYS A 227      91.420  93.590 166.870  1.00  0.00           C
ATOM   3369  HG1 LYS A 227      90.750  93.560 165.990  1.00  0.00           H
ATOM   3370  HG2 LYS A 227      90.850  93.980 167.740  1.00  0.00           H
ATOM   3371  CD  LYS A 227      92.050  92.270 167.090  1.00  0.00           C
ATOM   3372  HD1 LYS A 227      92.830  92.210 167.880  1.00  0.00           H
ATOM   3373  HD2 LYS A 227      92.660  91.990 166.200  1.00  0.00           H
ATOM   3374  CE  LYS A 227      91.180  90.980 167.410  1.00  0.00           C
ATOM   3375  HE1 LYS A 227      91.890  90.180 167.700  1.00  0.00           H
ATOM   3376  HE2 LYS A 227      90.510  90.690 166.580  1.00  0.00           H
ATOM   3377  NZ  LYS A 227      90.350  91.230 168.610  1.00  0.00           N
ATOM   3378  HZ1 LYS A 227      89.940  90.360 169.020  1.00  0.00           H
ATOM   3379  HZ2 LYS A 227      90.760  91.720 169.430  1.00  0.00           H
ATOM   3380  HZ3 LYS A 227      89.570  91.810 168.240  1.00  0.00           H
ATOM   3381  C   LYS A 227      92.960  97.120 166.650  1.00  0.00           C
ATOM   3382  O   LYS A 227      93.330  97.300 165.490  1.00  0.00           O
ATOM   3383  N   VAL A 228      93.590  97.740 167.670  1.00  0.00           N
ATOM   3384  HN  VAL A 228      93.190  97.730 168.580  1.00  0.00           H
ATOM   3385  CA  VAL A 228      94.800  98.520 167.470  1.00  0.00           C
ATOM   3386  HA  VAL A 228      94.810  98.870 166.450  1.00  0.00           H
ATOM   3387  CB  VAL A 228      94.830  99.750 168.400  1.00  0.00           C
ATOM   3388  HB  VAL A 228      93.790 100.150 168.470  1.00  0.00           H
ATOM   3389  CG1 VAL A 228      95.060  99.430 169.910  1.00  0.00           C
ATOM   3390 HG11 VAL A 228      96.130  99.170 170.080  1.00  0.00           H
ATOM   3391 HG12 VAL A 228      94.830 100.350 170.480  1.00  0.00           H
ATOM   3392 HG13 VAL A 228      94.340  98.680 170.290  1.00  0.00           H
ATOM   3393  CG2 VAL A 228      95.800 100.860 167.820  1.00  0.00           C
ATOM   3394 HG21 VAL A 228      96.810 100.390 167.910  1.00  0.00           H
ATOM   3395 HG22 VAL A 228      95.600 101.060 166.750  1.00  0.00           H
ATOM   3396 HG23 VAL A 228      95.730 101.740 168.490  1.00  0.00           H
ATOM   3397  C   VAL A 228      96.060  97.760 167.490  1.00  0.00           C
ATOM   3398  O   VAL A 228      96.100  96.720 168.150  1.00  0.00           O
ATOM   3399  N   GLU A 229      96.960  98.040 166.520  1.00  0.00           N
ATOM   3400  HN  GLU A 229      96.810  98.730 165.820  1.00  0.00           H
ATOM   3401  CA  GLU A 229      98.100  97.220 166.190  1.00  0.00           C
ATOM   3402  HA  GLU A 229      98.290  96.540 167.010  1.00  0.00           H
ATOM   3403  CB  GLU A 229      97.810  96.310 164.970  1.00  0.00           C
ATOM   3404  HB1 GLU A 229      97.160  96.830 164.240  1.00  0.00           H
ATOM   3405  HB2 GLU A 229      98.760  96.060 164.450  1.00  0.00           H
ATOM   3406  CG  GLU A 229      97.030  95.030 165.380  1.00  0.00           C
ATOM   3407  HG1 GLU A 229      96.680  94.740 164.370  1.00  0.00           H
ATOM   3408  HG2 GLU A 229      96.140  95.230 166.010  1.00  0.00           H
ATOM   3409  CD  GLU A 229      97.990  93.850 165.810  1.00  0.00           C
ATOM   3410  OE1 GLU A 229      98.780  93.400 164.990  1.00  0.00           O
ATOM   3411  OE2 GLU A 229      97.860  93.470 167.010  1.00  0.00           O
ATOM   3412  C   GLU A 229      99.370  98.040 166.030  1.00  0.00           C
ATOM   3413  O   GLU A 229      99.360  99.150 165.630  1.00  0.00           O
ATOM   3414  N   PHE A 230     100.550  97.370 166.140  1.00  0.00           N
ATOM   3415  HN  PHE A 230     100.710  96.470 166.530  1.00  0.00           H
ATOM   3416  CA  PHE A 230     101.740  97.900 165.470  1.00  0.00           C
ATOM   3417  HA  PHE A 230     101.800  98.950 165.700  1.00  0.00           H
ATOM   3418  CB  PHE A 230     103.130  97.330 165.830  1.00  0.00           C
ATOM   3419  HB1 PHE A 230     103.130  96.220 165.740  1.00  0.00           H
ATOM   3420  HB2 PHE A 230     103.860  97.760 165.110  1.00  0.00           H
ATOM   3421  CG  PHE A 230     103.680  97.770 167.150  1.00  0.00           C
ATOM   3422  CD1 PHE A 230     104.550  98.840 167.360  1.00  0.00           C
ATOM   3423  HD1 PHE A 230     104.730  99.410 166.460  1.00  0.00           H
ATOM   3424  CE1 PHE A 230     105.020  99.220 168.590  1.00  0.00           C
ATOM   3425  HE1 PHE A 230     105.680 100.070 168.700  1.00  0.00           H
ATOM   3426  CZ  PHE A 230     104.750  98.420 169.700  1.00  0.00           C
ATOM   3427  HZ  PHE A 230     105.100  98.640 170.700  1.00  0.00           H
ATOM   3428  CD2 PHE A 230     103.310  97.050 168.320  1.00  0.00           C
ATOM   3429  HD2 PHE A 230     102.760  96.160 168.070  1.00  0.00           H
ATOM   3430  CE2 PHE A 230     103.810  97.390 169.590  1.00  0.00           C
ATOM   3431  HE2 PHE A 230     103.450  96.730 170.370  1.00  0.00           H
ATOM   3432  C   PHE A 230     101.540  97.860 163.970  1.00  0.00           C
ATOM   3433  O   PHE A 230     101.320  96.830 163.300  1.00  0.00           O
ATOM   3434  N   SER A 231     101.740  99.010 163.340  1.00  0.00           N
ATOM   3435  HN  SER A 231     102.050  99.750 163.930  1.00  0.00           H
ATOM   3436  CA  SER A 231     101.690  99.170 161.910  1.00  0.00           C
ATOM   3437  HA  SER A 231     100.800  98.710 161.520  1.00  0.00           H
ATOM   3438  CB  SER A 231     101.900 100.670 161.440  1.00  0.00           C
ATOM   3439  HB1 SER A 231     102.000 100.570 160.340  1.00  0.00           H
ATOM   3440  HB2 SER A 231     102.870 101.110 161.760  1.00  0.00           H
ATOM   3441  OG  SER A 231     100.780 101.420 161.800  1.00  0.00           O
ATOM   3442  HG1 SER A 231     100.580 102.030 161.080  1.00  0.00           H
ATOM   3443  C   SER A 231     102.660  98.330 161.200  1.00  0.00           C
ATOM   3444  O   SER A 231     103.890  98.200 161.550  1.00  0.00           O
ATOM   3445  N   ASN A 232     102.230  97.680 160.100  1.00  0.00           N
ATOM   3446  HN  ASN A 232     101.250  97.560 159.950  1.00  0.00           H
ATOM   3447  CA  ASN A 232     103.130  97.270 159.090  1.00  0.00           C
ATOM   3448  HA  ASN A 232     103.950  96.750 159.560  1.00  0.00           H
ATOM   3449  CB  ASN A 232     102.710  96.320 157.920  1.00  0.00           C
ATOM   3450  HB1 ASN A 232     101.940  96.870 157.330  1.00  0.00           H
ATOM   3451  HB2 ASN A 232     103.580  96.000 157.310  1.00  0.00           H
ATOM   3452  CG  ASN A 232     102.060  94.990 158.490  1.00  0.00           C
ATOM   3453  OD1 ASN A 232     100.960  94.590 158.110  1.00  0.00           O
ATOM   3454  ND2 ASN A 232     102.790  94.330 159.440  1.00  0.00           N
ATOM   3455 HD21 ASN A 232     103.630  94.780 159.740  1.00  0.00           H
ATOM   3456 HD22 ASN A 232     102.280  93.710 160.030  1.00  0.00           H
ATOM   3457  C   ASN A 232     103.790  98.520 158.500  1.00  0.00           C
ATOM   3458  O   ASN A 232     103.220  99.590 158.470  1.00  0.00           O
ATOM   3459  N   ALA A 233     105.060  98.480 158.110  1.00  0.00           N
ATOM   3460  HN  ALA A 233     105.660  97.710 158.310  1.00  0.00           H
ATOM   3461  CA  ALA A 233     105.710  99.670 157.600  1.00  0.00           C
ATOM   3462  HA  ALA A 233     105.470 100.640 158.020  1.00  0.00           H
ATOM   3463  CB  ALA A 233     107.260  99.550 157.680  1.00  0.00           C
ATOM   3464  HB1 ALA A 233     107.560  99.500 158.740  1.00  0.00           H
ATOM   3465  HB2 ALA A 233     107.600  98.600 157.210  1.00  0.00           H
ATOM   3466  HB3 ALA A 233     107.650 100.450 157.150  1.00  0.00           H
ATOM   3467  C   ALA A 233     105.310  99.930 156.070  1.00  0.00           C
ATOM   3468  O   ALA A 233     105.430  99.050 155.300  1.00  0.00           O
ATOM   3469  N   HIS A 234     104.910 101.170 155.790  1.00  0.00           N
ATOM   3470  HN  HIS A 234     104.780 101.900 156.450  1.00  0.00           H
ATOM   3471  CA  HIS A 234     104.660 101.660 154.480  1.00  0.00           C
ATOM   3472  HA  HIS A 234     104.380 100.780 153.920  1.00  0.00           H
ATOM   3473  CB  HIS A 234     103.490 102.650 154.340  1.00  0.00           C
ATOM   3474  HB1 HIS A 234     103.310 102.950 153.290  1.00  0.00           H
ATOM   3475  HB2 HIS A 234     102.500 102.360 154.750  1.00  0.00           H
ATOM   3476  ND1 HIS A 234     104.280 104.170 156.170  1.00  0.00           N
ATOM   3477  CG  HIS A 234     103.790 104.030 154.870  1.00  0.00           C
ATOM   3478  CE1 HIS A 234     104.560 105.480 156.290  1.00  0.00           C
ATOM   3479  HE1 HIS A 234     104.900 105.950 157.210  1.00  0.00           H
ATOM   3480  NE2 HIS A 234     104.270 106.130 155.150  1.00  0.00           N
ATOM   3481  HE2 HIS A 234     104.600 107.060 155.010  1.00  0.00           H
ATOM   3482  CD2 HIS A 234     103.810 105.210 154.220  1.00  0.00           C
ATOM   3483  HD2 HIS A 234     103.600 105.450 153.180  1.00  0.00           H
ATOM   3484  C   HIS A 234     105.900 102.320 153.920  1.00  0.00           C
ATOM   3485  O   HIS A 234     105.910 102.740 152.760  1.00  0.00           O
ATOM   3486  N   GLY A 235     106.880 102.460 154.820  1.00  0.00           N
ATOM   3487  HN  GLY A 235     106.670 102.270 155.780  1.00  0.00           H
ATOM   3488  CA  GLY A 235     108.190 103.070 154.540  1.00  0.00           C
ATOM   3489  HA1 GLY A 235     108.690 103.130 155.500  1.00  0.00           H
ATOM   3490  HA2 GLY A 235     108.100 104.080 154.180  1.00  0.00           H
ATOM   3491  C   GLY A 235     109.180 102.280 153.790  1.00  0.00           C
ATOM   3492  O   GLY A 235     110.330 102.580 153.810  1.00  0.00           O
ATOM   3493  N   PHE A 236     108.770 101.160 153.050  1.00  0.00           N
ATOM   3494  HN  PHE A 236     107.800 100.920 153.020  1.00  0.00           H
ATOM   3495  CA  PHE A 236     109.480 100.800 151.850  1.00  0.00           C
ATOM   3496  HA  PHE A 236     110.510 100.700 152.170  1.00  0.00           H
ATOM   3497  CB  PHE A 236     109.150  99.430 151.270  1.00  0.00           C
ATOM   3498  HB1 PHE A 236     109.630  99.210 150.290  1.00  0.00           H
ATOM   3499  HB2 PHE A 236     109.470  98.590 151.920  1.00  0.00           H
ATOM   3500  CG  PHE A 236     107.670  99.390 150.940  1.00  0.00           C
ATOM   3501  CD1 PHE A 236     106.760  99.050 152.020  1.00  0.00           C
ATOM   3502  HD1 PHE A 236     107.160  98.850 152.990  1.00  0.00           H
ATOM   3503  CE1 PHE A 236     105.390  99.260 151.900  1.00  0.00           C
ATOM   3504  HE1 PHE A 236     104.690  99.000 152.690  1.00  0.00           H
ATOM   3505  CZ  PHE A 236     104.800  99.530 150.600  1.00  0.00           C
ATOM   3506  HZ  PHE A 236     103.740  99.710 150.480  1.00  0.00           H
ATOM   3507  CD2 PHE A 236     107.130  99.800 149.720  1.00  0.00           C
ATOM   3508  HD2 PHE A 236     107.740  99.810 148.830  1.00  0.00           H
ATOM   3509  CE2 PHE A 236     105.710  99.770 149.550  1.00  0.00           C
ATOM   3510  HE2 PHE A 236     105.340  99.840 148.530  1.00  0.00           H
ATOM   3511  C   PHE A 236     109.590 101.830 150.730  1.00  0.00           C
ATOM   3512  O   PHE A 236     108.640 102.530 150.430  1.00  0.00           O
ATOM   3513  N   LEU A 237     110.790 102.040 150.140  1.00  0.00           N
ATOM   3514  HN  LEU A 237     111.580 101.460 150.350  1.00  0.00           H
ATOM   3515  CA  LEU A 237     111.200 103.140 149.250  1.00  0.00           C
ATOM   3516  HA  LEU A 237     110.470 103.930 149.230  1.00  0.00           H
ATOM   3517  CB  LEU A 237     112.550 103.830 149.730  1.00  0.00           C
ATOM   3518  HB1 LEU A 237     113.400 103.110 149.650  1.00  0.00           H
ATOM   3519  HB2 LEU A 237     112.740 104.700 149.070  1.00  0.00           H
ATOM   3520  CG  LEU A 237     112.520 104.560 151.050  1.00  0.00           C
ATOM   3521  HG  LEU A 237     112.570 103.820 151.870  1.00  0.00           H
ATOM   3522  CD1 LEU A 237     113.680 105.540 151.290  1.00  0.00           C
ATOM   3523 HD11 LEU A 237     113.520 106.430 150.650  1.00  0.00           H
ATOM   3524 HD12 LEU A 237     114.020 105.860 152.300  1.00  0.00           H
ATOM   3525 HD13 LEU A 237     114.520 105.120 150.680  1.00  0.00           H
ATOM   3526  CD2 LEU A 237     111.190 105.300 151.310  1.00  0.00           C
ATOM   3527 HD21 LEU A 237     111.150 106.240 150.730  1.00  0.00           H
ATOM   3528 HD22 LEU A 237     110.280 104.700 151.090  1.00  0.00           H
ATOM   3529 HD23 LEU A 237     111.170 105.610 152.380  1.00  0.00           H
ATOM   3530  C   LEU A 237     111.340 102.640 147.800  1.00  0.00           C
ATOM   3531  O   LEU A 237     111.240 103.430 146.880  1.00  0.00           O
ATOM   3532  N   LEU A 238     111.460 101.320 147.620  1.00  0.00           N
ATOM   3533  HN  LEU A 238     111.510 100.650 148.350  1.00  0.00           H
ATOM   3534  CA  LEU A 238     111.450 100.710 146.310  1.00  0.00           C
ATOM   3535  HA  LEU A 238     111.220 101.420 145.540  1.00  0.00           H
ATOM   3536  CB  LEU A 238     112.780  99.970 146.010  1.00  0.00           C
ATOM   3537  HB1 LEU A 238     113.680 100.620 145.980  1.00  0.00           H
ATOM   3538  HB2 LEU A 238     112.900  99.330 146.910  1.00  0.00           H
ATOM   3539  CG  LEU A 238     112.870  99.280 144.710  1.00  0.00           C
ATOM   3540  HG  LEU A 238     112.040  98.560 144.550  1.00  0.00           H
ATOM   3541  CD1 LEU A 238     113.130 100.210 143.460  1.00  0.00           C
ATOM   3542 HD11 LEU A 238     113.260  99.630 142.520  1.00  0.00           H
ATOM   3543 HD12 LEU A 238     112.120 100.650 143.310  1.00  0.00           H
ATOM   3544 HD13 LEU A 238     113.980 100.920 143.530  1.00  0.00           H
ATOM   3545  CD2 LEU A 238     114.140  98.470 144.710  1.00  0.00           C
ATOM   3546 HD21 LEU A 238     114.110  97.800 143.820  1.00  0.00           H
ATOM   3547 HD22 LEU A 238     114.960  99.230 144.700  1.00  0.00           H
ATOM   3548 HD23 LEU A 238     114.280  97.730 145.520  1.00  0.00           H
ATOM   3549  C   LEU A 238     110.320  99.700 146.290  1.00  0.00           C
ATOM   3550  O   LEU A 238     110.040  99.010 147.270  1.00  0.00           O
ATOM   3551  N   ASP A 239     109.620  99.630 145.130  1.00  0.00           N
ATOM   3552  HN  ASP A 239     109.830 100.260 144.380  1.00  0.00           H
ATOM   3553  CA  ASP A 239     108.760  98.570 144.810  1.00  0.00           C
ATOM   3554  HA  ASP A 239     108.300  98.230 145.730  1.00  0.00           H
ATOM   3555  CB  ASP A 239     107.610  99.080 143.900  1.00  0.00           C
ATOM   3556  HB1 ASP A 239     107.030  99.810 144.510  1.00  0.00           H
ATOM   3557  HB2 ASP A 239     108.080  99.380 142.940  1.00  0.00           H
ATOM   3558  CG  ASP A 239     106.540  98.020 143.620  1.00  0.00           C
ATOM   3559  OD1 ASP A 239     106.580  96.930 144.230  1.00  0.00           O
ATOM   3560  OD2 ASP A 239     105.520  98.330 142.890  1.00  0.00           O
ATOM   3561  C   ASP A 239     109.440  97.340 144.230  1.00  0.00           C
ATOM   3562  O   ASP A 239     110.040  97.500 143.160  1.00  0.00           O
ATOM   3563  N   THR A 240     109.460  96.110 144.860  1.00  0.00           N
ATOM   3564  HN  THR A 240     109.170  95.900 145.800  1.00  0.00           H
ATOM   3565  CA  THR A 240     110.200  94.960 144.270  1.00  0.00           C
ATOM   3566  HA  THR A 240     110.880  95.370 143.540  1.00  0.00           H
ATOM   3567  CB  THR A 240     111.120  94.290 145.260  1.00  0.00           C
ATOM   3568  HB  THR A 240     111.560  93.380 144.800  1.00  0.00           H
ATOM   3569  OG1 THR A 240     110.420  94.070 146.510  1.00  0.00           O
ATOM   3570  HG1 THR A 240     109.660  93.530 146.260  1.00  0.00           H
ATOM   3571  CG2 THR A 240     112.250  95.270 145.620  1.00  0.00           C
ATOM   3572 HG21 THR A 240     112.670  95.590 144.630  1.00  0.00           H
ATOM   3573 HG22 THR A 240     111.910  96.250 146.020  1.00  0.00           H
ATOM   3574 HG23 THR A 240     113.060  94.830 146.240  1.00  0.00           H
ATOM   3575  C   THR A 240     109.310  94.050 143.460  1.00  0.00           C
ATOM   3576  O   THR A 240     109.760  93.080 142.970  1.00  0.00           O
ATOM   3577  N   SER A 241     108.010  94.390 143.400  1.00  0.00           N
ATOM   3578  HN  SER A 241     107.690  95.180 143.920  1.00  0.00           H
ATOM   3579  CA  SER A 241     107.100  93.410 142.750  1.00  0.00           C
ATOM   3580  HA  SER A 241     107.610  92.460 142.610  1.00  0.00           H
ATOM   3581  CB  SER A 241     105.790  92.970 143.510  1.00  0.00           C
ATOM   3582  HB1 SER A 241     105.150  93.880 143.500  1.00  0.00           H
ATOM   3583  HB2 SER A 241     106.060  92.660 144.540  1.00  0.00           H
ATOM   3584  OG  SER A 241     105.130  91.930 142.860  1.00  0.00           O
ATOM   3585  HG1 SER A 241     105.710  91.170 142.880  1.00  0.00           H
ATOM   3586  C   SER A 241     106.870  93.830 141.250  1.00  0.00           C
ATOM   3587  O   SER A 241     106.060  94.670 140.830  1.00  0.00           O
ATOM   3588  N   LEU A 242     107.510  93.070 140.310  1.00  0.00           N
ATOM   3589  HN  LEU A 242     108.060  92.290 140.590  1.00  0.00           H
ATOM   3590  CA  LEU A 242     107.330  93.340 138.930  1.00  0.00           C
ATOM   3591  HA  LEU A 242     107.140  94.390 138.810  1.00  0.00           H
ATOM   3592  CB  LEU A 242     108.570  93.150 138.060  1.00  0.00           C
ATOM   3593  HB1 LEU A 242     109.030  92.190 138.380  1.00  0.00           H
ATOM   3594  HB2 LEU A 242     108.390  93.180 136.970  1.00  0.00           H
ATOM   3595  CG  LEU A 242     109.700  94.170 138.430  1.00  0.00           C
ATOM   3596  HG  LEU A 242     110.130  93.870 139.420  1.00  0.00           H
ATOM   3597  CD1 LEU A 242     110.810  94.130 137.280  1.00  0.00           C
ATOM   3598 HD11 LEU A 242     111.730  94.650 137.610  1.00  0.00           H
ATOM   3599 HD12 LEU A 242     111.070  93.080 137.040  1.00  0.00           H
ATOM   3600 HD13 LEU A 242     110.410  94.710 136.420  1.00  0.00           H
ATOM   3601  CD2 LEU A 242     109.440  95.650 138.610  1.00  0.00           C
ATOM   3602 HD21 LEU A 242     108.670  95.830 139.390  1.00  0.00           H
ATOM   3603 HD22 LEU A 242     110.360  96.200 138.910  1.00  0.00           H
ATOM   3604 HD23 LEU A 242     109.120  96.110 137.650  1.00  0.00           H
ATOM   3605  C   LEU A 242     106.140  92.550 138.380  1.00  0.00           C
ATOM   3606  O   LEU A 242     105.960  91.290 138.410  1.00  0.00           O
ATOM   3607  N   GLU A 243     105.230  93.390 137.850  1.00  0.00           N
ATOM   3608  HN  GLU A 243     105.300  94.380 137.820  1.00  0.00           H
ATOM   3609  CA  GLU A 243     104.070  92.960 136.990  1.00  0.00           C
ATOM   3610  HA  GLU A 243     103.460  92.230 137.500  1.00  0.00           H
ATOM   3611  CB  GLU A 243     103.140  94.130 136.710  1.00  0.00           C
ATOM   3612  HB1 GLU A 243     103.810  94.880 136.260  1.00  0.00           H
ATOM   3613  HB2 GLU A 243     102.320  93.790 136.040  1.00  0.00           H
ATOM   3614  CG  GLU A 243     102.420  94.720 138.010  1.00  0.00           C
ATOM   3615  HG1 GLU A 243     103.280  95.090 138.600  1.00  0.00           H
ATOM   3616  HG2 GLU A 243     101.910  93.920 138.570  1.00  0.00           H
ATOM   3617  CD  GLU A 243     101.580  95.860 137.630  1.00  0.00           C
ATOM   3618  OE1 GLU A 243     101.990  96.840 137.010  1.00  0.00           O
ATOM   3619  OE2 GLU A 243     100.350  95.780 137.870  1.00  0.00           O
ATOM   3620  C   GLU A 243     104.460  92.250 135.720  1.00  0.00           C
ATOM   3621  O   GLU A 243     105.340  92.790 135.040  1.00  0.00           O
ATOM   3622  N   PRO A 244     103.920  91.140 135.230  1.00  0.00           N
ATOM   3623  CD  PRO A 244     103.410  90.050 136.080  1.00  0.00           C
ATOM   3624  HD1 PRO A 244     102.500  90.400 136.600  1.00  0.00           H
ATOM   3625  HD2 PRO A 244     104.130  89.610 136.800  1.00  0.00           H
ATOM   3626  CA  PRO A 244     104.310  90.660 133.890  1.00  0.00           C
ATOM   3627  HA  PRO A 244     105.300  90.930 133.550  1.00  0.00           H
ATOM   3628  CB  PRO A 244     104.170  89.070 134.040  1.00  0.00           C
ATOM   3629  HB1 PRO A 244     104.020  88.540 133.070  1.00  0.00           H
ATOM   3630  HB2 PRO A 244     105.170  88.690 134.330  1.00  0.00           H
ATOM   3631  CG  PRO A 244     103.110  88.900 135.150  1.00  0.00           C
ATOM   3632  HG1 PRO A 244     103.230  87.980 135.770  1.00  0.00           H
ATOM   3633  HG2 PRO A 244     102.110  88.980 134.690  1.00  0.00           H
ATOM   3634  C   PRO A 244     103.220  91.170 132.910  1.00  0.00           C
ATOM   3635  O   PRO A 244     102.090  91.290 133.320  1.00  0.00           O
ATOM   3636  N   PRO A 245     103.520  91.540 131.640  1.00  0.00           N
ATOM   3637  CD  PRO A 245     104.860  91.220 130.970  1.00  0.00           C
ATOM   3638  HD1 PRO A 245     105.180  90.180 131.220  1.00  0.00           H
ATOM   3639  HD2 PRO A 245     105.640  91.930 131.300  1.00  0.00           H
ATOM   3640  CA  PRO A 245     102.530  92.040 130.700  1.00  0.00           C
ATOM   3641  HA  PRO A 245     102.100  92.980 131.000  1.00  0.00           H
ATOM   3642  CB  PRO A 245     103.440  92.250 129.470  1.00  0.00           C
ATOM   3643  HB1 PRO A 245     102.830  92.230 128.540  1.00  0.00           H
ATOM   3644  HB2 PRO A 245     103.930  93.240 129.560  1.00  0.00           H
ATOM   3645  CG  PRO A 245     104.560  91.200 129.450  1.00  0.00           C
ATOM   3646  HG1 PRO A 245     105.460  91.510 128.880  1.00  0.00           H
ATOM   3647  HG2 PRO A 245     104.230  90.200 129.110  1.00  0.00           H
ATOM   3648  C   PRO A 245     101.420  91.120 130.370  1.00  0.00           C
ATOM   3649  O   PRO A 245     101.380  89.930 130.680  1.00  0.00           O
ATOM   3650  N   LEU A 246     100.360  91.650 129.720  1.00  0.00           N
ATOM   3651  HN  LEU A 246     100.300  92.590 129.400  1.00  0.00           H
ATOM   3652  CA  LEU A 246      99.070  90.980 129.380  1.00  0.00           C
ATOM   3653  HA  LEU A 246      98.560  90.780 130.310  1.00  0.00           H
ATOM   3654  CB  LEU A 246      98.100  91.940 128.560  1.00  0.00           C
ATOM   3655  HB1 LEU A 246      98.430  92.040 127.510  1.00  0.00           H
ATOM   3656  HB2 LEU A 246      97.080  91.510 128.620  1.00  0.00           H
ATOM   3657  CG  LEU A 246      98.050  93.440 129.050  1.00  0.00           C
ATOM   3658  HG  LEU A 246      99.070  93.890 129.030  1.00  0.00           H
ATOM   3659  CD1 LEU A 246      96.980  94.150 128.200  1.00  0.00           C
ATOM   3660 HD11 LEU A 246      96.620  95.090 128.670  1.00  0.00           H
ATOM   3661 HD12 LEU A 246      97.410  94.540 127.250  1.00  0.00           H
ATOM   3662 HD13 LEU A 246      96.090  93.500 128.090  1.00  0.00           H
ATOM   3663  CD2 LEU A 246      97.470  93.460 130.440  1.00  0.00           C
ATOM   3664 HD21 LEU A 246      98.100  92.770 131.040  1.00  0.00           H
ATOM   3665 HD22 LEU A 246      97.620  94.510 130.750  1.00  0.00           H
ATOM   3666 HD23 LEU A 246      96.390  93.190 130.480  1.00  0.00           H
ATOM   3667  C   LEU A 246      99.220  89.680 128.630  1.00  0.00           C
ATOM   3668  O   LEU A 246      98.480  88.710 128.850  1.00  0.00           O
ATOM   3669  N   CYS A 247     100.300  89.600 127.830  1.00  0.00           N
ATOM   3670  HN  CYS A 247     100.810  90.410 127.560  1.00  0.00           H
ATOM   3671  CA  CYS A 247     100.480  88.480 126.880  1.00  0.00           C
ATOM   3672  HA  CYS A 247      99.680  87.770 127.020  1.00  0.00           H
ATOM   3673  CB  CYS A 247     100.730  88.960 125.410  1.00  0.00           C
ATOM   3674  HB1 CYS A 247     100.690  88.150 124.660  1.00  0.00           H
ATOM   3675  HB2 CYS A 247     101.790  89.270 125.280  1.00  0.00           H
ATOM   3676  SG  CYS A 247      99.680  90.380 125.070  1.00  0.00           S
ATOM   3677  C   CYS A 247     101.690  87.690 127.380  1.00  0.00           C
ATOM   3678  O   CYS A 247     102.270  86.790 126.750  1.00  0.00           O
ATOM   3679  N   GLY A 248     102.160  87.950 128.630  1.00  0.00           N
ATOM   3680  HN  GLY A 248     101.610  88.460 129.280  1.00  0.00           H
ATOM   3681  CA  GLY A 248     103.210  87.200 129.320  1.00  0.00           C
ATOM   3682  HA1 GLY A 248     103.870  87.900 129.810  1.00  0.00           H
ATOM   3683  HA2 GLY A 248     103.760  86.570 128.640  1.00  0.00           H
ATOM   3684  C   GLY A 248     102.540  86.470 130.430  1.00  0.00           C
ATOM   3685  O   GLY A 248     101.360  86.250 130.490  1.00  0.00           O
ATOM   3686  N   GLN A 249     103.420  85.960 131.310  1.00  0.00           N
ATOM   3687  HN  GLN A 249     104.390  85.950 131.100  1.00  0.00           H
ATOM   3688  CA  GLN A 249     103.140  85.070 132.430  1.00  0.00           C
ATOM   3689  HA  GLN A 249     102.120  85.200 132.780  1.00  0.00           H
ATOM   3690  CB  GLN A 249     103.290  83.650 131.820  1.00  0.00           C
ATOM   3691  HB1 GLN A 249     104.330  83.720 131.450  1.00  0.00           H
ATOM   3692  HB2 GLN A 249     103.280  82.990 132.710  1.00  0.00           H
ATOM   3693  CG  GLN A 249     102.240  83.040 130.890  1.00  0.00           C
ATOM   3694  HG1 GLN A 249     102.480  81.970 130.700  1.00  0.00           H
ATOM   3695  HG2 GLN A 249     102.200  83.540 129.890  1.00  0.00           H
ATOM   3696  CD  GLN A 249     100.780  82.980 131.520  1.00  0.00           C
ATOM   3697  OE1 GLN A 249     100.390  83.580 132.530  1.00  0.00           O
ATOM   3698  NE2 GLN A 249      99.910  82.310 130.720  1.00  0.00           N
ATOM   3699 HE21 GLN A 249     100.210  82.040 129.810  1.00  0.00           H
ATOM   3700 HE22 GLN A 249      98.950  82.220 130.990  1.00  0.00           H
ATOM   3701  C   GLN A 249     104.090  85.220 133.630  1.00  0.00           C
ATOM   3702  O   GLN A 249     103.620  85.070 134.750  1.00  0.00           O
ATOM   3703  N   THR A 250     105.360  85.550 133.480  1.00  0.00           N
ATOM   3704  HN  THR A 250     105.680  85.770 132.560  1.00  0.00           H
ATOM   3705  CA  THR A 250     106.300  85.440 134.560  1.00  0.00           C
ATOM   3706  HA  THR A 250     105.730  85.570 135.470  1.00  0.00           H
ATOM   3707  CB  THR A 250     107.120  84.150 134.440  1.00  0.00           C
ATOM   3708  HB  THR A 250     107.650  84.000 135.400  1.00  0.00           H
ATOM   3709  OG1 THR A 250     108.150  84.140 133.430  1.00  0.00           O
ATOM   3710  HG1 THR A 250     107.820  83.960 132.550  1.00  0.00           H
ATOM   3711  CG2 THR A 250     106.220  82.960 134.180  1.00  0.00           C
ATOM   3712 HG21 THR A 250     106.730  82.020 134.470  1.00  0.00           H
ATOM   3713 HG22 THR A 250     105.400  82.950 134.920  1.00  0.00           H
ATOM   3714 HG23 THR A 250     105.770  82.980 133.160  1.00  0.00           H
ATOM   3715  C   THR A 250     107.300  86.620 134.500  1.00  0.00           C
ATOM   3716  O   THR A 250     107.300  87.460 133.570  1.00  0.00           O
ATOM   3717  N   LEU A 251     108.210  86.720 135.530  1.00  0.00           N
ATOM   3718  HN  LEU A 251     108.190  86.000 136.230  1.00  0.00           H
ATOM   3719  CA  LEU A 251     109.210  87.740 135.610  1.00  0.00           C
ATOM   3720  HA  LEU A 251     108.730  88.660 135.890  1.00  0.00           H
ATOM   3721  CB  LEU A 251     110.140  87.440 136.810  1.00  0.00           C
ATOM   3722  HB1 LEU A 251     109.510  87.190 137.680  1.00  0.00           H
ATOM   3723  HB2 LEU A 251     110.640  86.500 136.480  1.00  0.00           H
ATOM   3724  CG  LEU A 251     111.180  88.480 137.070  1.00  0.00           C
ATOM   3725  HG  LEU A 251     111.910  88.580 136.240  1.00  0.00           H
ATOM   3726  CD1 LEU A 251     110.500  89.820 137.440  1.00  0.00           C
ATOM   3727 HD11 LEU A 251     109.720  89.710 138.220  1.00  0.00           H
ATOM   3728 HD12 LEU A 251     111.240  90.590 137.760  1.00  0.00           H
ATOM   3729 HD13 LEU A 251     109.960  90.220 136.550  1.00  0.00           H
ATOM   3730  CD2 LEU A 251     112.140  88.150 138.240  1.00  0.00           C
ATOM   3731 HD21 LEU A 251     113.050  88.790 138.200  1.00  0.00           H
ATOM   3732 HD22 LEU A 251     111.520  88.190 139.160  1.00  0.00           H
ATOM   3733 HD23 LEU A 251     112.530  87.120 138.090  1.00  0.00           H
ATOM   3734  C   LEU A 251     110.060  87.980 134.310  1.00  0.00           C
ATOM   3735  O   LEU A 251     110.300  89.120 133.930  1.00  0.00           O
ATOM   3736  N   CYS A 252     110.450  86.890 133.640  1.00  0.00           N
ATOM   3737  HN  CYS A 252     110.300  86.010 134.070  1.00  0.00           H
ATOM   3738  CA  CYS A 252     111.260  86.920 132.410  1.00  0.00           C
ATOM   3739  HA  CYS A 252     112.080  87.580 132.650  1.00  0.00           H
ATOM   3740  CB  CYS A 252     111.880  85.570 132.060  1.00  0.00           C
ATOM   3741  HB1 CYS A 252     112.370  85.600 131.060  1.00  0.00           H
ATOM   3742  HB2 CYS A 252     111.060  84.820 131.990  1.00  0.00           H
ATOM   3743  SG  CYS A 252     113.080  85.160 133.360  1.00  0.00           S
ATOM   3744  C   CYS A 252     110.500  87.490 131.220  1.00  0.00           C
ATOM   3745  O   CYS A 252     111.100  87.750 130.190  1.00  0.00           O
ATOM   3746  N   ASP A 253     109.120  87.580 131.320  1.00  0.00           N
ATOM   3747  HN  ASP A 253     108.640  87.130 132.070  1.00  0.00           H
ATOM   3748  CA  ASP A 253     108.230  88.130 130.310  1.00  0.00           C
ATOM   3749  HA  ASP A 253     108.600  87.920 129.320  1.00  0.00           H
ATOM   3750  CB  ASP A 253     106.800  87.640 130.400  1.00  0.00           C
ATOM   3751  HB1 ASP A 253     106.340  87.990 131.350  1.00  0.00           H
ATOM   3752  HB2 ASP A 253     106.300  88.140 129.540  1.00  0.00           H
ATOM   3753  CG  ASP A 253     106.690  86.170 130.160  1.00  0.00           C
ATOM   3754  OD1 ASP A 253     107.280  85.720 129.160  1.00  0.00           O
ATOM   3755  OD2 ASP A 253     106.070  85.430 130.960  1.00  0.00           O
ATOM   3756  C   ASP A 253     108.160  89.710 130.470  1.00  0.00           C
ATOM   3757  O   ASP A 253     107.590  90.370 129.590  1.00  0.00           O
ATOM   3758  N   ASN A 254     108.700  90.280 131.590  1.00  0.00           N
ATOM   3759  HN  ASN A 254     109.090  89.690 132.290  1.00  0.00           H
ATOM   3760  CA  ASN A 254     108.740  91.710 131.790  1.00  0.00           C
ATOM   3761  HA  ASN A 254     107.820  92.130 131.410  1.00  0.00           H
ATOM   3762  CB  ASN A 254     108.780  92.070 133.260  1.00  0.00           C
ATOM   3763  HB1 ASN A 254     108.080  91.500 133.910  1.00  0.00           H
ATOM   3764  HB2 ASN A 254     109.670  91.630 133.760  1.00  0.00           H
ATOM   3765  CG  ASN A 254     108.840  93.550 133.580  1.00  0.00           C
ATOM   3766  OD1 ASN A 254     109.880  94.160 133.220  1.00  0.00           O
ATOM   3767  ND2 ASN A 254     107.850  94.080 134.300  1.00  0.00           N
ATOM   3768 HD21 ASN A 254     107.120  93.480 134.640  1.00  0.00           H
ATOM   3769 HD22 ASN A 254     107.920  95.070 134.440  1.00  0.00           H
ATOM   3770  C   ASN A 254     109.810  92.400 130.900  1.00  0.00           C
ATOM   3771  O   ASN A 254     110.970  91.910 130.830  1.00  0.00           O
ATOM   3772  N   THR A 255     109.490  93.500 130.220  1.00  0.00           N
ATOM   3773  HN  THR A 255     108.660  94.040 130.310  1.00  0.00           H
ATOM   3774  CA  THR A 255     110.350  94.040 129.160  1.00  0.00           C
ATOM   3775  HA  THR A 255     110.460  93.310 128.370  1.00  0.00           H
ATOM   3776  CB  THR A 255     109.640  95.270 128.480  1.00  0.00           C
ATOM   3777  HB  THR A 255     109.100  95.870 129.250  1.00  0.00           H
ATOM   3778  OG1 THR A 255     108.640  94.970 127.450  1.00  0.00           O
ATOM   3779  HG1 THR A 255     108.250  94.140 127.730  1.00  0.00           H
ATOM   3780  CG2 THR A 255     110.700  96.240 127.850  1.00  0.00           C
ATOM   3781 HG21 THR A 255     111.240  95.640 127.090  1.00  0.00           H
ATOM   3782 HG22 THR A 255     110.120  96.950 127.210  1.00  0.00           H
ATOM   3783 HG23 THR A 255     111.490  96.670 128.500  1.00  0.00           H
ATOM   3784  C   THR A 255     111.760  94.390 129.650  1.00  0.00           C
ATOM   3785  O   THR A 255     112.720  94.020 128.950  1.00  0.00           O
ATOM   3786  N   GLU A 256     111.960  95.040 130.830  1.00  0.00           N
ATOM   3787  HN  GLU A 256     111.170  95.440 131.300  1.00  0.00           H
ATOM   3788  CA  GLU A 256     113.260  95.240 131.460  1.00  0.00           C
ATOM   3789  HA  GLU A 256     113.810  95.800 130.720  1.00  0.00           H
ATOM   3790  CB  GLU A 256     113.120  96.170 132.730  1.00  0.00           C
ATOM   3791  HB1 GLU A 256     112.360  95.810 133.450  1.00  0.00           H
ATOM   3792  HB2 GLU A 256     114.020  96.150 133.380  1.00  0.00           H
ATOM   3793  CG  GLU A 256     112.720  97.600 132.380  1.00  0.00           C
ATOM   3794  HG1 GLU A 256     112.600  98.310 133.220  1.00  0.00           H
ATOM   3795  HG2 GLU A 256     111.840  97.630 131.690  1.00  0.00           H
ATOM   3796  CD  GLU A 256     113.910  98.200 131.580  1.00  0.00           C
ATOM   3797  OE1 GLU A 256     115.040  98.130 132.150  1.00  0.00           O
ATOM   3798  OE2 GLU A 256     113.750  98.650 130.450  1.00  0.00           O
ATOM   3799  C   GLU A 256     114.030  93.940 131.720  1.00  0.00           C
ATOM   3800  O   GLU A 256     115.240  93.820 131.420  1.00  0.00           O
ATOM   3801  N   VAL A 257     113.400  92.890 132.200  1.00  0.00           N
ATOM   3802  HN  VAL A 257     112.410  92.940 132.310  1.00  0.00           H
ATOM   3803  CA  VAL A 257     114.130  91.680 132.480  1.00  0.00           C
ATOM   3804  HA  VAL A 257     115.050  92.030 132.920  1.00  0.00           H
ATOM   3805  CB  VAL A 257     113.430  90.650 133.460  1.00  0.00           C
ATOM   3806  HB  VAL A 257     112.350  90.500 133.250  1.00  0.00           H
ATOM   3807  CG1 VAL A 257     114.030  89.310 133.470  1.00  0.00           C
ATOM   3808 HG11 VAL A 257     113.550  88.810 134.340  1.00  0.00           H
ATOM   3809 HG12 VAL A 257     113.800  88.740 132.550  1.00  0.00           H
ATOM   3810 HG13 VAL A 257     115.140  89.270 133.600  1.00  0.00           H
ATOM   3811  CG2 VAL A 257     113.420  91.260 134.870  1.00  0.00           C
ATOM   3812 HG21 VAL A 257     112.880  92.230 134.810  1.00  0.00           H
ATOM   3813 HG22 VAL A 257     112.870  90.580 135.560  1.00  0.00           H
ATOM   3814 HG23 VAL A 257     114.420  91.460 135.300  1.00  0.00           H
ATOM   3815  C   VAL A 257     114.680  91.010 131.170  1.00  0.00           C
ATOM   3816  O   VAL A 257     115.890  90.690 131.090  1.00  0.00           O
ATOM   3817  N   ILE A 258     113.890  90.900 130.080  1.00  0.00           N
ATOM   3818  HN  ILE A 258     112.940  91.200 130.120  1.00  0.00           H
ATOM   3819  CA  ILE A 258     114.320  90.360 128.760  1.00  0.00           C
ATOM   3820  HA  ILE A 258     114.860  89.430 128.910  1.00  0.00           H
ATOM   3821  CB  ILE A 258     113.260  89.990 127.810  1.00  0.00           C
ATOM   3822  HB  ILE A 258     112.710  89.200 128.370  1.00  0.00           H
ATOM   3823  CG2 ILE A 258     112.120  91.010 127.710  1.00  0.00           C
ATOM   3824 HG21 ILE A 258     111.310  90.760 126.990  1.00  0.00           H
ATOM   3825 HG22 ILE A 258     111.620  91.200 128.680  1.00  0.00           H
ATOM   3826 HG23 ILE A 258     112.510  91.980 127.330  1.00  0.00           H
ATOM   3827  CG1 ILE A 258     113.750  89.390 126.500  1.00  0.00           C
ATOM   3828 HG11 ILE A 258     114.190  90.140 125.810  1.00  0.00           H
ATOM   3829 HG12 ILE A 258     112.750  89.130 126.070  1.00  0.00           H
ATOM   3830  CD  ILE A 258     114.520  88.040 126.620  1.00  0.00           C
ATOM   3831  HD1 ILE A 258     115.460  88.330 127.140  1.00  0.00           H
ATOM   3832  HD2 ILE A 258     113.930  87.310 127.210  1.00  0.00           H
ATOM   3833  HD3 ILE A 258     114.880  87.700 125.630  1.00  0.00           H
ATOM   3834  C   ILE A 258     115.360  91.290 128.150  1.00  0.00           C
ATOM   3835  O   ILE A 258     116.460  90.860 127.720  1.00  0.00           O
ATOM   3836  N   ALA A 259     115.170  92.650 128.210  1.00  0.00           N
ATOM   3837  HN  ALA A 259     114.340  92.990 128.620  1.00  0.00           H
ATOM   3838  CA  ALA A 259     116.120  93.650 127.750  1.00  0.00           C
ATOM   3839  HA  ALA A 259     116.170  93.560 126.670  1.00  0.00           H
ATOM   3840  CB  ALA A 259     115.480  95.050 128.070  1.00  0.00           C
ATOM   3841  HB1 ALA A 259     115.260  95.000 129.160  1.00  0.00           H
ATOM   3842  HB2 ALA A 259     116.160  95.890 127.820  1.00  0.00           H
ATOM   3843  HB3 ALA A 259     114.550  95.080 127.460  1.00  0.00           H
ATOM   3844  C   ALA A 259     117.510  93.440 128.410  1.00  0.00           C
ATOM   3845  O   ALA A 259     118.460  93.410 127.640  1.00  0.00           O
ATOM   3846  N   SER A 260     117.520  93.160 129.710  1.00  0.00           N
ATOM   3847  HN  SER A 260     116.670  93.070 130.230  1.00  0.00           H
ATOM   3848  CA  SER A 260     118.680  92.830 130.470  1.00  0.00           C
ATOM   3849  HA  SER A 260     119.320  93.700 130.350  1.00  0.00           H
ATOM   3850  CB  SER A 260     118.440  92.860 132.060  1.00  0.00           C
ATOM   3851  HB1 SER A 260     117.590  92.190 132.280  1.00  0.00           H
ATOM   3852  HB2 SER A 260     118.020  93.880 132.230  1.00  0.00           H
ATOM   3853  OG  SER A 260     119.590  92.570 132.910  1.00  0.00           O
ATOM   3854  HG1 SER A 260     119.160  92.510 133.760  1.00  0.00           H
ATOM   3855  C   SER A 260     119.520  91.610 129.990  1.00  0.00           C
ATOM   3856  O   SER A 260     120.710  91.600 129.730  1.00  0.00           O
ATOM   3857  N   TYR A 261     118.700  90.530 129.670  1.00  0.00           N
ATOM   3858  HN  TYR A 261     117.750  90.610 129.950  1.00  0.00           H
ATOM   3859  CA  TYR A 261     119.270  89.240 129.190  1.00  0.00           C
ATOM   3860  HA  TYR A 261     120.150  89.050 129.790  1.00  0.00           H
ATOM   3861  CB  TYR A 261     118.390  87.970 129.230  1.00  0.00           C
ATOM   3862  HB1 TYR A 261     117.350  88.290 128.990  1.00  0.00           H
ATOM   3863  HB2 TYR A 261     118.720  87.230 128.480  1.00  0.00           H
ATOM   3864  CG  TYR A 261     118.450  87.320 130.530  1.00  0.00           C
ATOM   3865  CD1 TYR A 261     117.920  87.940 131.690  1.00  0.00           C
ATOM   3866  HD1 TYR A 261     117.500  88.940 131.640  1.00  0.00           H
ATOM   3867  CE1 TYR A 261     118.080  87.310 132.970  1.00  0.00           C
ATOM   3868  HE1 TYR A 261     117.930  87.970 133.820  1.00  0.00           H
ATOM   3869  CZ  TYR A 261     118.590  86.030 133.030  1.00  0.00           C
ATOM   3870  OH  TYR A 261     119.070  85.550 134.240  1.00  0.00           O
ATOM   3871  HH  TYR A 261     119.360  84.640 134.140  1.00  0.00           H
ATOM   3872  CD2 TYR A 261     119.020  86.000 130.650  1.00  0.00           C
ATOM   3873  HD2 TYR A 261     119.410  85.460 129.810  1.00  0.00           H
ATOM   3874  CE2 TYR A 261     119.010  85.340 131.880  1.00  0.00           C
ATOM   3875  HE2 TYR A 261     119.360  84.320 131.950  1.00  0.00           H
ATOM   3876  C   TYR A 261     119.850  89.460 127.760  1.00  0.00           C
ATOM   3877  O   TYR A 261     120.850  88.940 127.300  1.00  0.00           O
ATOM   3878  N   ASN A 262     119.100  90.270 126.930  1.00  0.00           N
ATOM   3879  HN  ASN A 262     118.230  90.610 127.270  1.00  0.00           H
ATOM   3880  CA  ASN A 262     119.690  90.680 125.620  1.00  0.00           C
ATOM   3881  HA  ASN A 262     119.930  89.750 125.120  1.00  0.00           H
ATOM   3882  CB  ASN A 262     118.720  91.370 124.500  1.00  0.00           C
ATOM   3883  HB1 ASN A 262     118.550  92.400 124.870  1.00  0.00           H
ATOM   3884  HB2 ASN A 262     119.170  91.410 123.480  1.00  0.00           H
ATOM   3885  CG  ASN A 262     117.370  90.630 124.310  1.00  0.00           C
ATOM   3886  OD1 ASN A 262     117.310  89.460 123.920  1.00  0.00           O
ATOM   3887  ND2 ASN A 262     116.270  91.320 124.550  1.00  0.00           N
ATOM   3888 HD21 ASN A 262     116.370  92.310 124.680  1.00  0.00           H
ATOM   3889 HD22 ASN A 262     115.390  90.860 124.500  1.00  0.00           H
ATOM   3890  C   ASN A 262     120.900  91.580 125.650  1.00  0.00           C
ATOM   3891  O   ASN A 262     121.870  91.290 124.960  1.00  0.00           O
ATOM   3892  N   GLN A 263     120.900  92.540 126.510  1.00  0.00           N
ATOM   3893  HN  GLN A 263     120.150  92.810 127.120  1.00  0.00           H
ATOM   3894  CA  GLN A 263     122.070  93.330 126.690  1.00  0.00           C
ATOM   3895  HA  GLN A 263     122.240  93.820 125.740  1.00  0.00           H
ATOM   3896  CB  GLN A 263     121.720  94.330 127.810  1.00  0.00           C
ATOM   3897  HB1 GLN A 263     121.670  93.760 128.770  1.00  0.00           H
ATOM   3898  HB2 GLN A 263     122.700  94.850 127.950  1.00  0.00           H
ATOM   3899  CG  GLN A 263     120.800  95.500 127.580  1.00  0.00           C
ATOM   3900  HG1 GLN A 263     121.210  96.410 128.060  1.00  0.00           H
ATOM   3901  HG2 GLN A 263     119.840  95.250 128.070  1.00  0.00           H
ATOM   3902  CD  GLN A 263     120.500  95.740 126.130  1.00  0.00           C
ATOM   3903  OE1 GLN A 263     121.330  96.280 125.390  1.00  0.00           O
ATOM   3904  NE2 GLN A 263     119.280  95.420 125.710  1.00  0.00           N
ATOM   3905 HE21 GLN A 263     118.760  94.790 126.280  1.00  0.00           H
ATOM   3906 HE22 GLN A 263     118.920  95.460 124.770  1.00  0.00           H
ATOM   3907  C   GLN A 263     123.400  92.680 127.010  1.00  0.00           C
ATOM   3908  O   GLN A 263     124.440  93.130 126.530  1.00  0.00           O
ATOM   3909  N   LEU A 264     123.360  91.670 127.850  1.00  0.00           N
ATOM   3910  HN  LEU A 264     122.490  91.360 128.240  1.00  0.00           H
ATOM   3911  CA  LEU A 264     124.590  91.260 128.550  1.00  0.00           C
ATOM   3912  HA  LEU A 264     125.420  91.780 128.100  1.00  0.00           H
ATOM   3913  CB  LEU A 264     124.620  91.570 130.050  1.00  0.00           C
ATOM   3914  HB1 LEU A 264     123.750  91.100 130.550  1.00  0.00           H
ATOM   3915  HB2 LEU A 264     125.540  91.120 130.500  1.00  0.00           H
ATOM   3916  CG  LEU A 264     124.600  93.050 130.550  1.00  0.00           C
ATOM   3917  HG  LEU A 264     123.760  93.590 130.070  1.00  0.00           H
ATOM   3918  CD1 LEU A 264     124.380  93.050 132.060  1.00  0.00           C
ATOM   3919 HD11 LEU A 264     123.460  92.470 132.260  1.00  0.00           H
ATOM   3920 HD12 LEU A 264     125.190  92.500 132.580  1.00  0.00           H
ATOM   3921 HD13 LEU A 264     124.380  94.010 132.620  1.00  0.00           H
ATOM   3922  CD2 LEU A 264     125.960  93.680 130.330  1.00  0.00           C
ATOM   3923 HD21 LEU A 264     126.720  93.080 130.880  1.00  0.00           H
ATOM   3924 HD22 LEU A 264     126.150  93.900 129.260  1.00  0.00           H
ATOM   3925 HD23 LEU A 264     125.920  94.660 130.850  1.00  0.00           H
ATOM   3926  C   LEU A 264     124.860  89.820 128.270  1.00  0.00           C
ATOM   3927  O   LEU A 264     124.050  88.960 128.620  1.00  0.00           O
ATOM   3928  N   SER A 265     126.040  89.340 127.770  1.00  0.00           N
ATOM   3929  HN  SER A 265     126.850  89.930 127.710  1.00  0.00           H
ATOM   3930  CA  SER A 265     126.250  87.990 127.370  1.00  0.00           C
ATOM   3931  HA  SER A 265     125.330  87.730 126.870  1.00  0.00           H
ATOM   3932  CB  SER A 265     127.210  87.950 126.150  1.00  0.00           C
ATOM   3933  HB1 SER A 265     126.740  88.390 125.250  1.00  0.00           H
ATOM   3934  HB2 SER A 265     127.560  86.980 125.730  1.00  0.00           H
ATOM   3935  OG  SER A 265     128.370  88.780 126.270  1.00  0.00           O
ATOM   3936  HG1 SER A 265     128.950  88.560 125.530  1.00  0.00           H
ATOM   3937  C   SER A 265     126.690  87.060 128.470  1.00  0.00           C
ATOM   3938  O   SER A 265     126.580  85.830 128.370  1.00  0.00           O
ATOM   3939  N   SER A 266     127.000  87.630 129.630  1.00  0.00           N
ATOM   3940  HN  SER A 266     127.060  88.630 129.630  1.00  0.00           H
ATOM   3941  CA  SER A 266     127.290  86.930 130.950  1.00  0.00           C
ATOM   3942  HA  SER A 266     128.220  86.400 130.820  1.00  0.00           H
ATOM   3943  CB  SER A 266     127.470  87.880 132.100  1.00  0.00           C
ATOM   3944  HB1 SER A 266     127.580  87.320 133.050  1.00  0.00           H
ATOM   3945  HB2 SER A 266     126.570  88.480 132.350  1.00  0.00           H
ATOM   3946  OG  SER A 266     128.620  88.700 132.000  1.00  0.00           O
ATOM   3947  HG1 SER A 266     128.710  89.140 131.150  1.00  0.00           H
ATOM   3948  C   SER A 266     126.170  86.080 131.350  1.00  0.00           C
ATOM   3949  O   SER A 266     126.320  84.910 131.790  1.00  0.00           O
ATOM   3950  N   PHE A 267     124.930  86.550 131.220  1.00  0.00           N
ATOM   3951  HN  PHE A 267     124.730  87.440 130.830  1.00  0.00           H
ATOM   3952  CA  PHE A 267     123.830  85.770 131.670  1.00  0.00           C
ATOM   3953  HA  PHE A 267     124.060  85.270 132.600  1.00  0.00           H
ATOM   3954  CB  PHE A 267     122.610  86.680 131.950  1.00  0.00           C
ATOM   3955  HB1 PHE A 267     122.210  87.060 130.980  1.00  0.00           H
ATOM   3956  HB2 PHE A 267     121.880  86.070 132.520  1.00  0.00           H
ATOM   3957  CG  PHE A 267     122.820  87.740 132.970  1.00  0.00           C
ATOM   3958  CD1 PHE A 267     123.410  87.540 134.290  1.00  0.00           C
ATOM   3959  HD1 PHE A 267     123.950  86.620 134.460  1.00  0.00           H
ATOM   3960  CE1 PHE A 267     123.490  88.540 135.220  1.00  0.00           C
ATOM   3961  HE1 PHE A 267     123.920  88.370 136.200  1.00  0.00           H
ATOM   3962  CZ  PHE A 267     122.720  89.700 134.930  1.00  0.00           C
ATOM   3963  HZ  PHE A 267     122.660  90.480 135.680  1.00  0.00           H
ATOM   3964  CD2 PHE A 267     122.030  88.880 132.830  1.00  0.00           C
ATOM   3965  HD2 PHE A 267     121.370  89.020 131.990  1.00  0.00           H
ATOM   3966  CE2 PHE A 267     121.900  89.810 133.860  1.00  0.00           C
ATOM   3967  HE2 PHE A 267     121.140  90.580 133.870  1.00  0.00           H
ATOM   3968  C   PHE A 267     123.330  84.610 130.780  1.00  0.00           C
ATOM   3969  O   PHE A 267     122.470  83.780 131.120  1.00  0.00           O
ATOM   3970  N   ARG A 268     123.840  84.590 129.540  1.00  0.00           N
ATOM   3971  HN  ARG A 268     124.400  85.340 129.200  1.00  0.00           H
ATOM   3972  CA  ARG A 268     123.740  83.530 128.570  1.00  0.00           C
ATOM   3973  HA  ARG A 268     122.870  82.900 128.710  1.00  0.00           H
ATOM   3974  CB  ARG A 268     123.490  84.030 127.160  1.00  0.00           C
ATOM   3975  HB1 ARG A 268     124.230  84.790 126.840  1.00  0.00           H
ATOM   3976  HB2 ARG A 268     123.610  83.210 126.410  1.00  0.00           H
ATOM   3977  CG  ARG A 268     122.090  84.560 126.880  1.00  0.00           C
ATOM   3978  HG1 ARG A 268     121.720  84.410 127.920  1.00  0.00           H
ATOM   3979  HG2 ARG A 268     121.540  83.910 126.170  1.00  0.00           H
ATOM   3980  CD  ARG A 268     121.960  86.030 126.570  1.00  0.00           C
ATOM   3981  HD1 ARG A 268     122.350  86.610 127.430  1.00  0.00           H
ATOM   3982  HD2 ARG A 268     120.890  86.320 126.490  1.00  0.00           H
ATOM   3983  NE  ARG A 268     122.710  86.220 125.320  1.00  0.00           N
ATOM   3984  HE  ARG A 268     123.120  85.480 124.790  1.00  0.00           H
ATOM   3985  CZ  ARG A 268     123.210  87.380 124.940  1.00  0.00           C
ATOM   3986  NH1 ARG A 268     123.030  88.530 125.570  1.00  0.00           N
ATOM   3987 HH11 ARG A 268     123.320  89.330 125.060  1.00  0.00           H
ATOM   3988 HH12 ARG A 268     122.550  88.730 126.420  1.00  0.00           H
ATOM   3989  NH2 ARG A 268     123.920  87.530 123.820  1.00  0.00           N
ATOM   3990 HH21 ARG A 268     124.230  88.470 123.680  1.00  0.00           H
ATOM   3991 HH22 ARG A 268     123.860  86.820 123.120  1.00  0.00           H
ATOM   3992  C   ARG A 268     124.890  82.510 128.580  1.00  0.00           C
ATOM   3993  O   ARG A 268     125.100  81.710 127.680  1.00  0.00           O
ATOM   3994  N   GLN A 269     125.750  82.540 129.660  1.00  0.00           N
ATOM   3995  HN  GLN A 269     125.550  83.140 130.430  1.00  0.00           H
ATOM   3996  CA  GLN A 269     126.920  81.770 129.930  1.00  0.00           C
ATOM   3997  HA  GLN A 269     127.690  82.120 129.260  1.00  0.00           H
ATOM   3998  CB  GLN A 269     127.380  82.060 131.430  1.00  0.00           C
ATOM   3999  HB1 GLN A 269     128.150  81.290 131.650  1.00  0.00           H
ATOM   4000  HB2 GLN A 269     127.830  83.060 131.550  1.00  0.00           H
ATOM   4001  CG  GLN A 269     126.320  81.850 132.560  1.00  0.00           C
ATOM   4002  HG1 GLN A 269     125.830  80.870 132.370  1.00  0.00           H
ATOM   4003  HG2 GLN A 269     125.500  82.590 132.610  1.00  0.00           H
ATOM   4004  CD  GLN A 269     126.960  81.730 133.940  1.00  0.00           C
ATOM   4005  OE1 GLN A 269     126.680  80.810 134.700  1.00  0.00           O
ATOM   4006  NE2 GLN A 269     127.840  82.720 134.290  1.00  0.00           N
ATOM   4007 HE21 GLN A 269     127.910  83.520 133.690  1.00  0.00           H
ATOM   4008 HE22 GLN A 269     128.250  82.630 135.200  1.00  0.00           H
ATOM   4009  C   GLN A 269     126.750  80.210 129.800  1.00  0.00           C
ATOM   4010  O   GLN A 269     125.660  79.640 129.920  1.00  0.00           O
ATOM   4011  N   PRO A 270     127.800  79.440 129.490  1.00  0.00           N
ATOM   4012  CD  PRO A 270     129.050  79.950 128.850  1.00  0.00           C
ATOM   4013  HD1 PRO A 270     129.620  80.630 129.530  1.00  0.00           H
ATOM   4014  HD2 PRO A 270     128.890  80.470 127.880  1.00  0.00           H
ATOM   4015  CA  PRO A 270     127.760  77.940 129.530  1.00  0.00           C
ATOM   4016  HA  PRO A 270     127.260  77.560 128.650  1.00  0.00           H
ATOM   4017  CB  PRO A 270     129.350  77.660 129.550  1.00  0.00           C
ATOM   4018  HB1 PRO A 270     129.740  77.830 130.580  1.00  0.00           H
ATOM   4019  HB2 PRO A 270     129.580  76.640 129.180  1.00  0.00           H
ATOM   4020  CG  PRO A 270     129.920  78.720 128.620  1.00  0.00           C
ATOM   4021  HG1 PRO A 270     129.820  78.300 127.590  1.00  0.00           H
ATOM   4022  HG2 PRO A 270     130.980  78.850 128.920  1.00  0.00           H
ATOM   4023  C   PRO A 270     126.960  77.270 130.640  1.00  0.00           C
ATOM   4024  O   PRO A 270     127.390  77.320 131.790  1.00  0.00           O
ATOM   4025  N   LYS A 271     125.840  76.540 130.380  1.00  0.00           N
ATOM   4026  HN  LYS A 271     125.580  76.370 129.430  1.00  0.00           H
ATOM   4027  CA  LYS A 271     125.010  75.930 131.440  1.00  0.00           C
ATOM   4028  HA  LYS A 271     125.460  75.980 132.420  1.00  0.00           H
ATOM   4029  CB  LYS A 271     123.610  76.600 131.510  1.00  0.00           C
ATOM   4030  HB1 LYS A 271     123.140  76.670 130.510  1.00  0.00           H
ATOM   4031  HB2 LYS A 271     122.960  75.950 132.150  1.00  0.00           H
ATOM   4032  CG  LYS A 271     123.690  77.930 132.280  1.00  0.00           C
ATOM   4033  HG1 LYS A 271     124.500  78.490 131.770  1.00  0.00           H
ATOM   4034  HG2 LYS A 271     124.130  77.860 133.290  1.00  0.00           H
ATOM   4035  CD  LYS A 271     122.390  78.680 132.280  1.00  0.00           C
ATOM   4036  HD1 LYS A 271     121.810  78.370 133.170  1.00  0.00           H
ATOM   4037  HD2 LYS A 271     121.750  78.440 131.410  1.00  0.00           H
ATOM   4038  CE  LYS A 271     122.690  80.160 132.350  1.00  0.00           C
ATOM   4039  HE1 LYS A 271     123.510  80.400 131.640  1.00  0.00           H
ATOM   4040  HE2 LYS A 271     123.050  80.280 133.390  1.00  0.00           H
ATOM   4041  NZ  LYS A 271     121.490  81.070 132.250  1.00  0.00           N
ATOM   4042  HZ1 LYS A 271     121.050  80.930 133.170  1.00  0.00           H
ATOM   4043  HZ2 LYS A 271     121.850  82.050 132.200  1.00  0.00           H
ATOM   4044  HZ3 LYS A 271     121.050  80.880 131.320  1.00  0.00           H
ATOM   4045  C   LYS A 271     124.800  74.470 131.070  1.00  0.00           C
ATOM   4046  O   LYS A 271     124.720  74.090 129.900  1.00  0.00           O
ATOM   4047  N   VAL A 272     124.830  73.500 132.050  1.00  0.00           N
ATOM   4048  HN  VAL A 272     124.980  73.600 133.030  1.00  0.00           H
ATOM   4049  CA  VAL A 272     124.750  72.040 131.660  1.00  0.00           C
ATOM   4050  HA  VAL A 272     124.730  71.850 130.600  1.00  0.00           H
ATOM   4051  CB  VAL A 272     125.880  71.190 132.320  1.00  0.00           C
ATOM   4052  HB  VAL A 272     125.730  71.310 133.410  1.00  0.00           H
ATOM   4053  CG1 VAL A 272     125.740  69.740 132.000  1.00  0.00           C
ATOM   4054 HG11 VAL A 272     125.770  69.560 130.900  1.00  0.00           H
ATOM   4055 HG12 VAL A 272     126.630  69.280 132.470  1.00  0.00           H
ATOM   4056 HG13 VAL A 272     124.760  69.310 132.310  1.00  0.00           H
ATOM   4057  CG2 VAL A 272     127.360  71.700 131.950  1.00  0.00           C
ATOM   4058 HG21 VAL A 272     128.160  71.000 132.290  1.00  0.00           H
ATOM   4059 HG22 VAL A 272     127.450  71.820 130.850  1.00  0.00           H
ATOM   4060 HG23 VAL A 272     127.650  72.730 132.270  1.00  0.00           H
ATOM   4061  C   VAL A 272     123.370  71.690 132.280  1.00  0.00           C
ATOM   4062  O   VAL A 272     123.110  71.900 133.460  1.00  0.00           O
ATOM   4063  N   VAL A 273     122.440  71.340 131.380  1.00  0.00           N
ATOM   4064  HN  VAL A 273     122.590  71.260 130.400  1.00  0.00           H
ATOM   4065  CA  VAL A 273     121.000  71.200 131.690  1.00  0.00           C
ATOM   4066  HA  VAL A 273     120.850  71.650 132.660  1.00  0.00           H
ATOM   4067  CB  VAL A 273     120.100  72.050 130.720  1.00  0.00           C
ATOM   4068  HB  VAL A 273     120.090  71.440 129.790  1.00  0.00           H
ATOM   4069  CG1 VAL A 273     118.680  71.970 131.240  1.00  0.00           C
ATOM   4070 HG11 VAL A 273     118.610  72.440 132.250  1.00  0.00           H
ATOM   4071 HG12 VAL A 273     117.990  72.520 130.560  1.00  0.00           H
ATOM   4072 HG13 VAL A 273     118.370  70.910 131.330  1.00  0.00           H
ATOM   4073  CG2 VAL A 273     120.690  73.390 130.550  1.00  0.00           C
ATOM   4074 HG21 VAL A 273     121.480  73.330 129.760  1.00  0.00           H
ATOM   4075 HG22 VAL A 273     120.000  74.130 130.100  1.00  0.00           H
ATOM   4076 HG23 VAL A 273     120.970  73.800 131.550  1.00  0.00           H
ATOM   4077  C   VAL A 273     120.770  69.640 131.790  1.00  0.00           C
ATOM   4078  O   VAL A 273     120.950  68.860 130.840  1.00  0.00           O
ATOM   4079  N   ARG A 274     120.310  69.130 132.960  1.00  0.00           N
ATOM   4080  HN  ARG A 274     120.150  69.690 133.760  1.00  0.00           H
ATOM   4081  CA  ARG A 274     119.990  67.690 133.070  1.00  0.00           C
ATOM   4082  HA  ARG A 274     120.700  67.120 132.490  1.00  0.00           H
ATOM   4083  CB  ARG A 274     120.140  67.320 134.570  1.00  0.00           C
ATOM   4084  HB1 ARG A 274     119.590  67.920 135.320  1.00  0.00           H
ATOM   4085  HB2 ARG A 274     119.660  66.320 134.690  1.00  0.00           H
ATOM   4086  CG  ARG A 274     121.620  67.190 135.040  1.00  0.00           C
ATOM   4087  HG1 ARG A 274     122.200  68.110 134.850  1.00  0.00           H
ATOM   4088  HG2 ARG A 274     121.980  66.420 134.320  1.00  0.00           H
ATOM   4089  CD  ARG A 274     121.770  66.760 136.510  1.00  0.00           C
ATOM   4090  HD1 ARG A 274     122.800  66.420 136.710  1.00  0.00           H
ATOM   4091  HD2 ARG A 274     120.960  66.030 136.720  1.00  0.00           H
ATOM   4092  NE  ARG A 274     121.400  67.970 137.340  1.00  0.00           N
ATOM   4093  HE  ARG A 274     121.080  68.850 136.980  1.00  0.00           H
ATOM   4094  CZ  ARG A 274     121.290  67.890 138.680  1.00  0.00           C
ATOM   4095  NH1 ARG A 274     121.330  66.710 139.290  1.00  0.00           N
ATOM   4096 HH11 ARG A 274     121.230  66.840 140.280  1.00  0.00           H
ATOM   4097 HH12 ARG A 274     121.630  65.880 138.820  1.00  0.00           H
ATOM   4098  NH2 ARG A 274     121.190  68.940 139.420  1.00  0.00           N
ATOM   4099 HH21 ARG A 274     121.080  68.760 140.390  1.00  0.00           H
ATOM   4100 HH22 ARG A 274     120.850  69.760 138.940  1.00  0.00           H
ATOM   4101  C   ARG A 274     118.620  67.190 132.610  1.00  0.00           C
ATOM   4102  O   ARG A 274     117.590  67.860 132.780  1.00  0.00           O
ATOM   4103  N   TYR A 275     118.530  66.060 131.850  1.00  0.00           N
ATOM   4104  HN  TYR A 275     119.340  65.510 131.640  1.00  0.00           H
ATOM   4105  CA  TYR A 275     117.300  65.460 131.360  1.00  0.00           C
ATOM   4106  HA  TYR A 275     116.460  65.690 131.990  1.00  0.00           H
ATOM   4107  CB  TYR A 275     116.870  65.960 130.000  1.00  0.00           C
ATOM   4108  HB1 TYR A 275     115.780  65.800 129.880  1.00  0.00           H
ATOM   4109  HB2 TYR A 275     117.000  67.060 130.000  1.00  0.00           H
ATOM   4110  CG  TYR A 275     117.490  65.250 128.840  1.00  0.00           C
ATOM   4111  CD1 TYR A 275     118.770  65.580 128.400  1.00  0.00           C
ATOM   4112  HD1 TYR A 275     119.320  66.200 129.090  1.00  0.00           H
ATOM   4113  CE1 TYR A 275     119.310  64.970 127.240  1.00  0.00           C
ATOM   4114  HE1 TYR A 275     120.240  65.260 126.770  1.00  0.00           H
ATOM   4115  CZ  TYR A 275     118.580  64.040 126.460  1.00  0.00           C
ATOM   4116  OH  TYR A 275     119.070  63.680 125.230  1.00  0.00           O
ATOM   4117  HH  TYR A 275     119.980  63.980 125.310  1.00  0.00           H
ATOM   4118  CD2 TYR A 275     116.800  64.300 128.080  1.00  0.00           C
ATOM   4119  HD2 TYR A 275     115.780  64.060 128.310  1.00  0.00           H
ATOM   4120  CE2 TYR A 275     117.290  63.730 126.870  1.00  0.00           C
ATOM   4121  HE2 TYR A 275     116.710  63.030 126.280  1.00  0.00           H
ATOM   4122  C   TYR A 275     117.340  63.940 131.470  1.00  0.00           C
ATOM   4123  O   TYR A 275     118.370  63.330 131.400  1.00  0.00           O
ATOM   4124  N   ARG A 276     116.180  63.320 131.770  1.00  0.00           N
ATOM   4125  HN  ARG A 276     115.380  63.900 131.860  1.00  0.00           H
ATOM   4126  CA  ARG A 276     115.960  61.920 132.090  1.00  0.00           C
ATOM   4127  HA  ARG A 276     116.840  61.290 132.030  1.00  0.00           H
ATOM   4128  CB  ARG A 276     115.410  61.740 133.490  1.00  0.00           C
ATOM   4129  HB1 ARG A 276     116.210  62.310 134.010  1.00  0.00           H
ATOM   4130  HB2 ARG A 276     114.510  62.360 133.660  1.00  0.00           H
ATOM   4131  CG  ARG A 276     115.390  60.280 133.880  1.00  0.00           C
ATOM   4132  HG1 ARG A 276     116.240  59.690 133.470  1.00  0.00           H
ATOM   4133  HG2 ARG A 276     114.480  59.940 133.350  1.00  0.00           H
ATOM   4134  CD  ARG A 276     115.290  60.060 135.450  1.00  0.00           C
ATOM   4135  HD1 ARG A 276     116.330  60.040 135.850  1.00  0.00           H
ATOM   4136  HD2 ARG A 276     114.660  59.160 135.640  1.00  0.00           H
ATOM   4137  NE  ARG A 276     114.520  61.050 136.240  1.00  0.00           N
ATOM   4138  HE  ARG A 276     113.790  61.510 135.750  1.00  0.00           H
ATOM   4139  CZ  ARG A 276     114.920  61.510 137.440  1.00  0.00           C
ATOM   4140  NH1 ARG A 276     115.630  60.740 138.250  1.00  0.00           N
ATOM   4141 HH11 ARG A 276     116.060  61.120 139.060  1.00  0.00           H
ATOM   4142 HH12 ARG A 276     115.990  59.860 137.940  1.00  0.00           H
ATOM   4143  NH2 ARG A 276     114.560  62.710 137.930  1.00  0.00           N
ATOM   4144 HH21 ARG A 276     114.890  63.080 138.800  1.00  0.00           H
ATOM   4145 HH22 ARG A 276     113.680  63.110 137.670  1.00  0.00           H
ATOM   4146  C   ARG A 276     115.010  61.340 131.070  1.00  0.00           C
ATOM   4147  O   ARG A 276     113.900  61.710 130.860  1.00  0.00           O
ATOM   4148  N   VAL A 277     115.420  60.220 130.430  1.00  0.00           N
ATOM   4149  HN  VAL A 277     116.400  60.090 130.490  1.00  0.00           H
ATOM   4150  CA  VAL A 277     114.510  59.410 129.560  1.00  0.00           C
ATOM   4151  HA  VAL A 277     113.660  60.010 129.270  1.00  0.00           H
ATOM   4152  CB  VAL A 277     115.190  59.140 128.220  1.00  0.00           C
ATOM   4153  HB  VAL A 277     116.200  58.730 128.440  1.00  0.00           H
ATOM   4154  CG1 VAL A 277     114.340  58.180 127.350  1.00  0.00           C
ATOM   4155 HG11 VAL A 277     114.870  58.130 126.370  1.00  0.00           H
ATOM   4156 HG12 VAL A 277     114.250  57.160 127.780  1.00  0.00           H
ATOM   4157 HG13 VAL A 277     113.340  58.600 127.120  1.00  0.00           H
ATOM   4158  CG2 VAL A 277     115.390  60.460 127.500  1.00  0.00           C
ATOM   4159 HG21 VAL A 277     116.000  61.170 128.090  1.00  0.00           H
ATOM   4160 HG22 VAL A 277     115.760  60.370 126.450  1.00  0.00           H
ATOM   4161 HG23 VAL A 277     114.380  60.910 127.400  1.00  0.00           H
ATOM   4162  C   VAL A 277     114.000  58.100 130.230  1.00  0.00           C
ATOM   4163  O   VAL A 277     114.720  57.340 130.920  1.00  0.00           O
ATOM   4164  N   VAL A 278     112.740  57.870 130.150  1.00  0.00           N
ATOM   4165  HN  VAL A 278     112.140  58.520 129.690  1.00  0.00           H
ATOM   4166  CA  VAL A 278     112.150  56.740 130.740  1.00  0.00           C
ATOM   4167  HA  VAL A 278     112.700  56.240 131.530  1.00  0.00           H
ATOM   4168  CB  VAL A 278     110.870  57.060 131.380  1.00  0.00           C
ATOM   4169  HB  VAL A 278     110.180  57.510 130.640  1.00  0.00           H
ATOM   4170  CG1 VAL A 278     110.180  55.780 132.020  1.00  0.00           C
ATOM   4171 HG11 VAL A 278     109.580  56.140 132.880  1.00  0.00           H
ATOM   4172 HG12 VAL A 278     109.620  55.160 131.290  1.00  0.00           H
ATOM   4173 HG13 VAL A 278     110.970  55.120 132.430  1.00  0.00           H
ATOM   4174  CG2 VAL A 278     110.950  58.110 132.510  1.00  0.00           C
ATOM   4175 HG21 VAL A 278     111.330  59.040 132.050  1.00  0.00           H
ATOM   4176 HG22 VAL A 278     109.940  58.400 132.890  1.00  0.00           H
ATOM   4177 HG23 VAL A 278     111.620  57.800 133.340  1.00  0.00           H
ATOM   4178  C   VAL A 278     111.840  55.700 129.670  1.00  0.00           C
ATOM   4179  O   VAL A 278     111.060  56.000 128.780  1.00  0.00           O
ATOM   4180  N   ASN A 279     112.290  54.370 129.770  1.00  0.00           N
ATOM   4181  HN  ASN A 279     112.870  54.250 130.570  1.00  0.00           H
ATOM   4182  CA  ASN A 279     111.940  53.240 129.000  1.00  0.00           C
ATOM   4183  HA  ASN A 279     111.030  53.480 128.460  1.00  0.00           H
ATOM   4184  CB  ASN A 279     113.110  52.810 128.020  1.00  0.00           C
ATOM   4185  HB1 ASN A 279     113.310  53.750 127.460  1.00  0.00           H
ATOM   4186  HB2 ASN A 279     114.050  52.570 128.560  1.00  0.00           H
ATOM   4187  CG  ASN A 279     112.830  51.730 127.050  1.00  0.00           C
ATOM   4188  OD1 ASN A 279     112.650  51.820 125.820  1.00  0.00           O
ATOM   4189  ND2 ASN A 279     112.780  50.470 127.580  1.00  0.00           N
ATOM   4190 HD21 ASN A 279     113.100  50.340 128.520  1.00  0.00           H
ATOM   4191 HD22 ASN A 279     112.500  49.650 127.080  1.00  0.00           H
ATOM   4192  C   ASN A 279     111.560  52.140 129.900  1.00  0.00           C
ATOM   4193  O   ASN A 279     112.230  51.810 130.890  1.00  0.00           O
ATOM   4194  N   LEU A 280     110.450  51.570 129.490  1.00  0.00           N
ATOM   4195  HN  LEU A 280     109.980  51.780 128.640  1.00  0.00           H
ATOM   4196  CA  LEU A 280     109.790  50.460 130.090  1.00  0.00           C
ATOM   4197  HA  LEU A 280     110.070  50.390 131.130  1.00  0.00           H
ATOM   4198  CB  LEU A 280     108.230  50.620 130.050  1.00  0.00           C
ATOM   4199  HB1 LEU A 280     107.890  51.590 130.470  1.00  0.00           H
ATOM   4200  HB2 LEU A 280     107.910  50.820 129.000  1.00  0.00           H
ATOM   4201  CG  LEU A 280     107.260  49.660 130.660  1.00  0.00           C
ATOM   4202  HG  LEU A 280     107.410  48.700 130.130  1.00  0.00           H
ATOM   4203  CD1 LEU A 280     107.470  49.440 132.180  1.00  0.00           C
ATOM   4204 HD11 LEU A 280     107.130  50.250 132.860  1.00  0.00           H
ATOM   4205 HD12 LEU A 280     106.800  48.590 132.440  1.00  0.00           H
ATOM   4206 HD13 LEU A 280     108.550  49.200 132.340  1.00  0.00           H
ATOM   4207  CD2 LEU A 280     105.880  50.230 130.550  1.00  0.00           C
ATOM   4208 HD21 LEU A 280     105.700  50.980 131.350  1.00  0.00           H
ATOM   4209 HD22 LEU A 280     105.600  50.850 129.670  1.00  0.00           H
ATOM   4210 HD23 LEU A 280     105.120  49.430 130.730  1.00  0.00           H
ATOM   4211  C   LEU A 280     110.150  49.110 129.410  1.00  0.00           C
ATOM   4212  O   LEU A 280     110.070  49.030 128.170  1.00  0.00           O
ATOM   4213  N   TYR A 281     110.550  48.100 130.210  1.00  0.00           N
ATOM   4214  HN  TYR A 281     110.700  48.210 131.190  1.00  0.00           H
ATOM   4215  CA  TYR A 281     110.860  46.780 129.660  1.00  0.00           C
ATOM   4216  HA  TYR A 281     110.820  46.830 128.580  1.00  0.00           H
ATOM   4217  CB  TYR A 281     112.230  46.240 130.150  1.00  0.00           C
ATOM   4218  HB1 TYR A 281     112.280  46.210 131.260  1.00  0.00           H
ATOM   4219  HB2 TYR A 281     112.380  45.180 129.840  1.00  0.00           H
ATOM   4220  CG  TYR A 281     113.350  47.040 129.690  1.00  0.00           C
ATOM   4221  CD1 TYR A 281     114.030  46.700 128.530  1.00  0.00           C
ATOM   4222  HD1 TYR A 281     113.580  45.960 127.880  1.00  0.00           H
ATOM   4223  CE1 TYR A 281     115.180  47.460 128.110  1.00  0.00           C
ATOM   4224  HE1 TYR A 281     115.820  47.130 127.310  1.00  0.00           H
ATOM   4225  CZ  TYR A 281     115.670  48.410 128.930  1.00  0.00           C
ATOM   4226  OH  TYR A 281     116.930  49.040 128.630  1.00  0.00           O
ATOM   4227  HH  TYR A 281     117.130  49.610 129.380  1.00  0.00           H
ATOM   4228  CD2 TYR A 281     113.850  48.100 130.470  1.00  0.00           C
ATOM   4229  HD2 TYR A 281     113.320  48.490 131.320  1.00  0.00           H
ATOM   4230  CE2 TYR A 281     114.980  48.810 130.070  1.00  0.00           C
ATOM   4231  HE2 TYR A 281     115.300  49.630 130.690  1.00  0.00           H
ATOM   4232  C   TYR A 281     109.810  45.810 130.150  1.00  0.00           C
ATOM   4233  O   TYR A 281     109.180  46.020 131.220  1.00  0.00           O
ATOM   4234  N   GLU A 282     109.620  44.730 129.400  1.00  0.00           N
ATOM   4235  HN  GLU A 282     110.200  44.700 128.590  1.00  0.00           H
ATOM   4236  CA  GLU A 282     108.970  43.510 129.980  1.00  0.00           C
ATOM   4237  HA  GLU A 282     108.150  43.870 130.580  1.00  0.00           H
ATOM   4238  CB  GLU A 282     108.590  42.500 128.860  1.00  0.00           C
ATOM   4239  HB1 GLU A 282     109.480  42.400 128.190  1.00  0.00           H
ATOM   4240  HB2 GLU A 282     108.220  41.560 129.300  1.00  0.00           H
ATOM   4241  CG  GLU A 282     107.510  42.910 127.870  1.00  0.00           C
ATOM   4242  HG1 GLU A 282     107.780  43.810 127.290  1.00  0.00           H
ATOM   4243  HG2 GLU A 282     106.520  42.970 128.380  1.00  0.00           H
ATOM   4244  CD  GLU A 282     107.350  41.920 126.770  1.00  0.00           C
ATOM   4245  OE1 GLU A 282     108.150  40.990 126.540  1.00  0.00           O
ATOM   4246  OE2 GLU A 282     106.300  42.040 126.100  1.00  0.00           O
ATOM   4247  C   GLU A 282     109.930  42.720 130.890  1.00  0.00           C
ATOM   4248  O   GLU A 282     111.170  42.770 130.730  1.00  0.00           O
ATOM   4249  N   ASP A 283     109.430  41.930 131.860  1.00  0.00           N
ATOM   4250  HN  ASP A 283     108.440  41.910 132.010  1.00  0.00           H
ATOM   4251  CA  ASP A 283     110.150  41.400 132.990  1.00  0.00           C
ATOM   4252  HA  ASP A 283     110.630  42.310 133.310  1.00  0.00           H
ATOM   4253  CB  ASP A 283     109.230  40.920 134.120  1.00  0.00           C
ATOM   4254  HB1 ASP A 283     108.600  40.050 133.820  1.00  0.00           H
ATOM   4255  HB2 ASP A 283     109.900  40.740 134.990  1.00  0.00           H
ATOM   4256  CG  ASP A 283     108.350  42.090 134.520  1.00  0.00           C
ATOM   4257  OD1 ASP A 283     108.890  43.170 134.830  1.00  0.00           O
ATOM   4258  OD2 ASP A 283     107.080  41.980 134.420  1.00  0.00           O
ATOM   4259  C   ASP A 283     111.130  40.300 132.580  1.00  0.00           C
ATOM   4260  O   ASP A 283     111.990  39.920 133.420  1.00  0.00           O
ATOM   4261  N   ASP A 284     111.150  39.710 131.370  1.00  0.00           N
ATOM   4262  HN  ASP A 284     110.310  39.750 130.830  1.00  0.00           H
ATOM   4263  CA  ASP A 284     112.130  38.740 130.940  1.00  0.00           C
ATOM   4264  HA  ASP A 284     112.670  38.320 131.780  1.00  0.00           H
ATOM   4265  CB  ASP A 284     111.440  37.490 130.280  1.00  0.00           C
ATOM   4266  HB1 ASP A 284     110.470  37.230 130.750  1.00  0.00           H
ATOM   4267  HB2 ASP A 284     111.210  37.740 129.220  1.00  0.00           H
ATOM   4268  CG  ASP A 284     112.260  36.190 130.400  1.00  0.00           C
ATOM   4269  OD1 ASP A 284     112.220  35.480 129.360  1.00  0.00           O
ATOM   4270  OD2 ASP A 284     112.870  35.900 131.480  1.00  0.00           O
ATOM   4271  C   ASP A 284     113.230  39.560 130.170  1.00  0.00           C
ATOM   4272  O   ASP A 284     113.980  39.010 129.390  1.00  0.00           O
ATOM   4273  N   HIS A 285     113.380  40.890 130.450  1.00  0.00           N
ATOM   4274  HN  HIS A 285     112.790  41.240 131.170  1.00  0.00           H
ATOM   4275  CA  HIS A 285     114.370  41.790 129.920  1.00  0.00           C
ATOM   4276  HA  HIS A 285     114.280  42.750 130.410  1.00  0.00           H
ATOM   4277  CB  HIS A 285     115.810  41.400 130.270  1.00  0.00           C
ATOM   4278  HB1 HIS A 285     116.180  40.530 129.680  1.00  0.00           H
ATOM   4279  HB2 HIS A 285     116.510  42.210 130.000  1.00  0.00           H
ATOM   4280  ND1 HIS A 285     116.310  41.990 132.630  1.00  0.00           N
ATOM   4281  CG  HIS A 285     116.120  41.040 131.690  1.00  0.00           C
ATOM   4282  CE1 HIS A 285     116.610  41.400 133.740  1.00  0.00           C
ATOM   4283  HE1 HIS A 285     116.730  41.830 134.730  1.00  0.00           H
ATOM   4284  NE2 HIS A 285     116.570  40.080 133.660  1.00  0.00           N
ATOM   4285  HE2 HIS A 285     116.730  39.450 134.420  1.00  0.00           H
ATOM   4286  CD2 HIS A 285     116.230  39.800 132.350  1.00  0.00           C
ATOM   4287  HD2 HIS A 285     116.080  38.840 131.880  1.00  0.00           H
ATOM   4288  C   HIS A 285     114.030  42.180 128.530  1.00  0.00           C
ATOM   4289  O   HIS A 285     114.970  42.430 127.780  1.00  0.00           O
ATOM   4290  N   LYS A 286     112.710  42.120 128.110  1.00  0.00           N
ATOM   4291  HN  LYS A 286     111.890  42.010 128.650  1.00  0.00           H
ATOM   4292  CA  LYS A 286     112.450  42.140 126.700  1.00  0.00           C
ATOM   4293  HA  LYS A 286     113.350  42.120 126.100  1.00  0.00           H
ATOM   4294  CB  LYS A 286     111.680  40.890 126.180  1.00  0.00           C
ATOM   4295  HB1 LYS A 286     110.750  40.690 126.760  1.00  0.00           H
ATOM   4296  HB2 LYS A 286     111.460  41.050 125.100  1.00  0.00           H
ATOM   4297  CG  LYS A 286     112.540  39.710 126.150  1.00  0.00           C
ATOM   4298  HG1 LYS A 286     113.140  39.670 127.090  1.00  0.00           H
ATOM   4299  HG2 LYS A 286     113.250  39.790 125.290  1.00  0.00           H
ATOM   4300  CD  LYS A 286     111.760  38.360 126.280  1.00  0.00           C
ATOM   4301  HD1 LYS A 286     111.160  38.300 125.350  1.00  0.00           H
ATOM   4302  HD2 LYS A 286     110.960  38.370 127.060  1.00  0.00           H
ATOM   4303  CE  LYS A 286     112.550  37.080 126.350  1.00  0.00           C
ATOM   4304  HE1 LYS A 286     113.390  37.100 127.090  1.00  0.00           H
ATOM   4305  HE2 LYS A 286     113.020  36.930 125.360  1.00  0.00           H
ATOM   4306  NZ  LYS A 286     111.770  35.970 126.690  1.00  0.00           N
ATOM   4307  HZ1 LYS A 286     111.840  35.810 127.710  1.00  0.00           H
ATOM   4308  HZ2 LYS A 286     110.750  36.130 126.550  1.00  0.00           H
ATOM   4309  HZ3 LYS A 286     112.070  35.090 126.230  1.00  0.00           H
ATOM   4310  C   LYS A 286     111.710  43.380 126.320  1.00  0.00           C
ATOM   4311  O   LYS A 286     111.200  44.180 127.130  1.00  0.00           O
ATOM   4312  N   ASN A 287     111.680  43.660 124.990  1.00  0.00           N
ATOM   4313  HN  ASN A 287     112.230  43.060 124.420  1.00  0.00           H
ATOM   4314  CA  ASN A 287     110.910  44.680 124.280  1.00  0.00           C
ATOM   4315  HA  ASN A 287     111.130  44.580 123.220  1.00  0.00           H
ATOM   4316  CB  ASN A 287     109.390  44.320 124.400  1.00  0.00           C
ATOM   4317  HB1 ASN A 287     109.240  43.220 124.330  1.00  0.00           H
ATOM   4318  HB2 ASN A 287     109.080  44.540 125.450  1.00  0.00           H
ATOM   4319  CG  ASN A 287     108.540  45.100 123.380  1.00  0.00           C
ATOM   4320  OD1 ASN A 287     108.950  45.660 122.400  1.00  0.00           O
ATOM   4321  ND2 ASN A 287     107.190  44.910 123.530  1.00  0.00           N
ATOM   4322 HD21 ASN A 287     106.860  44.250 124.200  1.00  0.00           H
ATOM   4323 HD22 ASN A 287     106.560  45.560 123.110  1.00  0.00           H
ATOM   4324  C   ASN A 287     111.330  46.170 124.570  1.00  0.00           C
ATOM   4325  O   ASN A 287     110.450  46.780 125.180  1.00  0.00           O
ATOM   4326  N   PRO A 288     112.460  46.800 124.190  1.00  0.00           N
ATOM   4327  CD  PRO A 288     113.600  46.040 123.620  1.00  0.00           C
ATOM   4328  HD1 PRO A 288     113.500  45.890 122.520  1.00  0.00           H
ATOM   4329  HD2 PRO A 288     113.720  45.080 124.160  1.00  0.00           H
ATOM   4330  CA  PRO A 288     112.800  48.230 124.240  1.00  0.00           C
ATOM   4331  HA  PRO A 288     112.490  48.640 125.180  1.00  0.00           H
ATOM   4332  CB  PRO A 288     114.310  48.400 123.910  1.00  0.00           C
ATOM   4333  HB1 PRO A 288     114.520  48.890 122.930  1.00  0.00           H
ATOM   4334  HB2 PRO A 288     114.870  48.910 124.720  1.00  0.00           H
ATOM   4335  CG  PRO A 288     114.840  46.930 123.880  1.00  0.00           C
ATOM   4336  HG1 PRO A 288     115.380  46.690 124.820  1.00  0.00           H
ATOM   4337  HG2 PRO A 288     115.550  46.810 123.030  1.00  0.00           H
ATOM   4338  C   PRO A 288     111.860  49.000 123.250  1.00  0.00           C
ATOM   4339  O   PRO A 288     111.480  48.390 122.280  1.00  0.00           O
ATOM   4340  N   THR A 289     111.520  50.260 123.610  1.00  0.00           N
ATOM   4341  HN  THR A 289     111.790  50.570 124.520  1.00  0.00           H
ATOM   4342  CA  THR A 289     110.670  51.180 122.760  1.00  0.00           C
ATOM   4343  HA  THR A 289     109.860  50.650 122.290  1.00  0.00           H
ATOM   4344  CB  THR A 289     109.950  52.140 123.730  1.00  0.00           C
ATOM   4345  HB  THR A 289     110.730  52.380 124.490  1.00  0.00           H
ATOM   4346  OG1 THR A 289     108.890  51.560 124.370  1.00  0.00           O
ATOM   4347  HG1 THR A 289     108.190  51.840 123.780  1.00  0.00           H
ATOM   4348  CG2 THR A 289     109.420  53.510 123.160  1.00  0.00           C
ATOM   4349 HG21 THR A 289     110.150  54.090 122.560  1.00  0.00           H
ATOM   4350 HG22 THR A 289     108.620  53.310 122.410  1.00  0.00           H
ATOM   4351 HG23 THR A 289     109.070  54.120 124.020  1.00  0.00           H
ATOM   4352  C   THR A 289     111.490  51.850 121.690  1.00  0.00           C
ATOM   4353  O   THR A 289     111.220  51.750 120.510  1.00  0.00           O
ATOM   4354  N   VAL A 290     112.650  52.460 122.130  1.00  0.00           N
ATOM   4355  HN  VAL A 290     113.020  52.170 123.010  1.00  0.00           H
ATOM   4356  CA  VAL A 290     113.520  53.240 121.270  1.00  0.00           C
ATOM   4357  HA  VAL A 290     113.580  52.880 120.260  1.00  0.00           H
ATOM   4358  CB  VAL A 290     113.120  54.750 121.170  1.00  0.00           C
ATOM   4359  HB  VAL A 290     113.990  55.300 120.750  1.00  0.00           H
ATOM   4360  CG1 VAL A 290     111.940  55.080 120.300  1.00  0.00           C
ATOM   4361 HG11 VAL A 290     112.090  54.990 119.200  1.00  0.00           H
ATOM   4362 HG12 VAL A 290     111.040  54.500 120.590  1.00  0.00           H
ATOM   4363 HG13 VAL A 290     111.650  56.110 120.590  1.00  0.00           H
ATOM   4364  CG2 VAL A 290     112.900  55.360 122.560  1.00  0.00           C
ATOM   4365 HG21 VAL A 290     112.650  56.420 122.390  1.00  0.00           H
ATOM   4366 HG22 VAL A 290     112.080  54.830 123.090  1.00  0.00           H
ATOM   4367 HG23 VAL A 290     113.860  55.320 123.120  1.00  0.00           H
ATOM   4368  C   VAL A 290     115.010  53.260 121.730  1.00  0.00           C
ATOM   4369  O   VAL A 290     115.920  53.630 120.990  1.00  0.00           O
ATOM   4370  N   THR A 291     115.210  52.920 123.000  1.00  0.00           N
ATOM   4371  HN  THR A 291     114.420  52.610 123.510  1.00  0.00           H
ATOM   4372  CA  THR A 291     116.540  52.710 123.620  1.00  0.00           C
ATOM   4373  HA  THR A 291     116.960  53.710 123.560  1.00  0.00           H
ATOM   4374  CB  THR A 291     116.510  52.650 125.120  1.00  0.00           C
ATOM   4375  HB  THR A 291     115.830  53.450 125.480  1.00  0.00           H
ATOM   4376  OG1 THR A 291     117.730  52.980 125.730  1.00  0.00           O
ATOM   4377  HG1 THR A 291     117.610  52.700 126.640  1.00  0.00           H
ATOM   4378  CG2 THR A 291     116.020  51.300 125.630  1.00  0.00           C
ATOM   4379 HG21 THR A 291     114.990  51.120 125.260  1.00  0.00           H
ATOM   4380 HG22 THR A 291     116.630  50.460 125.210  1.00  0.00           H
ATOM   4381 HG23 THR A 291     116.090  51.130 126.730  1.00  0.00           H
ATOM   4382  C   THR A 291     117.520  51.710 122.890  1.00  0.00           C
ATOM   4383  O   THR A 291     117.140  50.780 122.210  1.00  0.00           O
ATOM   4384  N   ARG A 292     118.890  51.890 123.000  1.00  0.00           N
ATOM   4385  HN  ARG A 292     119.170  52.690 123.520  1.00  0.00           H
ATOM   4386  CA  ARG A 292     120.010  51.240 122.340  1.00  0.00           C
ATOM   4387  HA  ARG A 292     120.880  51.550 122.900  1.00  0.00           H
ATOM   4388  CB  ARG A 292     120.010  49.670 122.410  1.00  0.00           C
ATOM   4389  HB1 ARG A 292     118.970  49.290 122.240  1.00  0.00           H
ATOM   4390  HB2 ARG A 292     120.630  49.240 121.600  1.00  0.00           H
ATOM   4391  CG  ARG A 292     120.350  49.000 123.780  1.00  0.00           C
ATOM   4392  HG1 ARG A 292     121.220  49.610 124.090  1.00  0.00           H
ATOM   4393  HG2 ARG A 292     120.710  47.970 123.560  1.00  0.00           H
ATOM   4394  CD  ARG A 292     119.240  49.160 124.830  1.00  0.00           C
ATOM   4395  HD1 ARG A 292     118.280  48.740 124.460  1.00  0.00           H
ATOM   4396  HD2 ARG A 292     118.970  50.190 125.160  1.00  0.00           H
ATOM   4397  NE  ARG A 292     119.700  48.360 126.050  1.00  0.00           N
ATOM   4398  HE  ARG A 292     120.290  48.900 126.650  1.00  0.00           H
ATOM   4399  CZ  ARG A 292     119.080  47.280 126.560  1.00  0.00           C
ATOM   4400  NH1 ARG A 292     118.360  46.470 125.820  1.00  0.00           N
ATOM   4401 HH11 ARG A 292     118.060  45.610 126.230  1.00  0.00           H
ATOM   4402 HH12 ARG A 292     118.160  46.790 124.890  1.00  0.00           H
ATOM   4403  NH2 ARG A 292     119.090  47.190 127.880  1.00  0.00           N
ATOM   4404 HH21 ARG A 292     118.540  46.510 128.370  1.00  0.00           H
ATOM   4405 HH22 ARG A 292     119.430  47.910 128.480  1.00  0.00           H
ATOM   4406  C   ARG A 292     120.170  51.800 120.930  1.00  0.00           C
ATOM   4407  O   ARG A 292     121.320  51.840 120.450  1.00  0.00           O
ATOM   4408  N   GLU A 293     119.090  52.290 120.310  1.00  0.00           N
ATOM   4409  HN  GLU A 293     118.250  52.210 120.840  1.00  0.00           H
ATOM   4410  CA  GLU A 293     119.110  52.700 118.910  1.00  0.00           C
ATOM   4411  HA  GLU A 293     120.110  52.530 118.540  1.00  0.00           H
ATOM   4412  CB  GLU A 293     118.040  51.920 118.100  1.00  0.00           C
ATOM   4413  HB1 GLU A 293     117.010  52.150 118.440  1.00  0.00           H
ATOM   4414  HB2 GLU A 293     118.150  52.100 117.010  1.00  0.00           H
ATOM   4415  CG  GLU A 293     118.250  50.300 118.180  1.00  0.00           C
ATOM   4416  HG1 GLU A 293     118.250  50.150 119.280  1.00  0.00           H
ATOM   4417  HG2 GLU A 293     119.290  50.060 117.860  1.00  0.00           H
ATOM   4418  CD  GLU A 293     117.190  49.500 117.410  1.00  0.00           C
ATOM   4419  OE1 GLU A 293     117.160  49.620 116.150  1.00  0.00           O
ATOM   4420  OE2 GLU A 293     116.620  48.580 117.980  1.00  0.00           O
ATOM   4421  C   GLU A 293     118.800  54.200 118.660  1.00  0.00           C
ATOM   4422  O   GLU A 293     119.680  54.970 118.270  1.00  0.00           O
ATOM   4423  N   GLN A 294     117.530  54.670 118.850  1.00  0.00           N
ATOM   4424  HN  GLN A 294     116.760  54.080 119.040  1.00  0.00           H
ATOM   4425  CA  GLN A 294     117.220  56.030 118.600  1.00  0.00           C
ATOM   4426  HA  GLN A 294     117.740  56.330 117.700  1.00  0.00           H
ATOM   4427  CB  GLN A 294     115.680  56.170 118.190  1.00  0.00           C
ATOM   4428  HB1 GLN A 294     115.100  55.890 119.100  1.00  0.00           H
ATOM   4429  HB2 GLN A 294     115.460  57.230 117.940  1.00  0.00           H
ATOM   4430  CG  GLN A 294     115.300  55.250 117.010  1.00  0.00           C
ATOM   4431  HG1 GLN A 294     114.230  55.380 116.720  1.00  0.00           H
ATOM   4432  HG2 GLN A 294     115.410  54.220 117.430  1.00  0.00           H
ATOM   4433  CD  GLN A 294     116.230  55.240 115.860  1.00  0.00           C
ATOM   4434  OE1 GLN A 294     116.960  54.270 115.570  1.00  0.00           O
ATOM   4435  NE2 GLN A 294     116.250  56.280 115.110  1.00  0.00           N
ATOM   4436 HE21 GLN A 294     115.560  56.980 115.320  1.00  0.00           H
ATOM   4437 HE22 GLN A 294     116.860  56.190 114.320  1.00  0.00           H
ATOM   4438  C   GLN A 294     117.530  56.980 119.720  1.00  0.00           C
ATOM   4439  O   GLN A 294     117.850  58.120 119.470  1.00  0.00           O
ATOM   4440  N   VAL A 295     117.430  56.550 120.980  1.00  0.00           N
ATOM   4441  HN  VAL A 295     116.940  55.690 121.100  1.00  0.00           H
ATOM   4442  CA  VAL A 295     117.900  57.410 122.110  1.00  0.00           C
ATOM   4443  HA  VAL A 295     117.190  58.220 122.180  1.00  0.00           H
ATOM   4444  CB  VAL A 295     117.910  56.660 123.470  1.00  0.00           C
ATOM   4445  HB  VAL A 295     118.300  55.630 123.320  1.00  0.00           H
ATOM   4446  CG1 VAL A 295     118.790  57.260 124.640  1.00  0.00           C
ATOM   4447 HG11 VAL A 295     118.420  56.880 125.610  1.00  0.00           H
ATOM   4448 HG12 VAL A 295     119.850  56.950 124.480  1.00  0.00           H
ATOM   4449 HG13 VAL A 295     118.680  58.370 124.660  1.00  0.00           H
ATOM   4450  CG2 VAL A 295     116.500  56.520 123.950  1.00  0.00           C
ATOM   4451 HG21 VAL A 295     115.870  55.940 123.250  1.00  0.00           H
ATOM   4452 HG22 VAL A 295     116.250  56.160 124.980  1.00  0.00           H
ATOM   4453 HG23 VAL A 295     115.980  57.500 124.010  1.00  0.00           H
ATOM   4454  C   VAL A 295     119.280  58.080 121.930  1.00  0.00           C
ATOM   4455  O   VAL A 295     119.410  59.280 122.080  1.00  0.00           O
ATOM   4456  N   ASP A 296     120.410  57.370 121.620  1.00  0.00           N
ATOM   4457  HN  ASP A 296     120.500  56.380 121.660  1.00  0.00           H
ATOM   4458  CA  ASP A 296     121.660  58.030 121.290  1.00  0.00           C
ATOM   4459  HA  ASP A 296     121.950  58.570 122.180  1.00  0.00           H
ATOM   4460  CB  ASP A 296     122.710  56.950 121.030  1.00  0.00           C
ATOM   4461  HB1 ASP A 296     122.350  56.250 120.250  1.00  0.00           H
ATOM   4462  HB2 ASP A 296     123.670  57.410 120.700  1.00  0.00           H
ATOM   4463  CG  ASP A 296     123.010  56.210 122.300  1.00  0.00           C
ATOM   4464  OD1 ASP A 296     122.820  56.800 123.400  1.00  0.00           O
ATOM   4465  OD2 ASP A 296     123.350  55.030 122.150  1.00  0.00           O
ATOM   4466  C   ASP A 296     121.660  58.970 120.150  1.00  0.00           C
ATOM   4467  O   ASP A 296     122.200  60.080 120.080  1.00  0.00           O
ATOM   4468  N   PHE A 297     120.970  58.630 119.100  1.00  0.00           N
ATOM   4469  HN  PHE A 297     120.370  57.830 119.160  1.00  0.00           H
ATOM   4470  CA  PHE A 297     121.000  59.490 117.860  1.00  0.00           C
ATOM   4471  HA  PHE A 297     122.050  59.650 117.650  1.00  0.00           H
ATOM   4472  CB  PHE A 297     120.460  58.640 116.720  1.00  0.00           C
ATOM   4473  HB1 PHE A 297     121.100  57.770 116.460  1.00  0.00           H
ATOM   4474  HB2 PHE A 297     119.500  58.190 117.050  1.00  0.00           H
ATOM   4475  CG  PHE A 297     120.210  59.450 115.440  1.00  0.00           C
ATOM   4476  CD1 PHE A 297     121.160  60.400 115.040  1.00  0.00           C
ATOM   4477  HD1 PHE A 297     122.180  60.390 115.410  1.00  0.00           H
ATOM   4478  CE1 PHE A 297     120.910  61.250 113.990  1.00  0.00           C
ATOM   4479  HE1 PHE A 297     121.710  61.920 113.700  1.00  0.00           H
ATOM   4480  CZ  PHE A 297     119.740  61.350 113.340  1.00  0.00           C
ATOM   4481  HZ  PHE A 297     119.590  62.070 112.540  1.00  0.00           H
ATOM   4482  CD2 PHE A 297     118.900  59.510 114.870  1.00  0.00           C
ATOM   4483  HD2 PHE A 297     118.200  58.780 115.240  1.00  0.00           H
ATOM   4484  CE2 PHE A 297     118.680  60.480 113.800  1.00  0.00           C
ATOM   4485  HE2 PHE A 297     117.640  60.520 113.500  1.00  0.00           H
ATOM   4486  C   PHE A 297     120.380  60.810 118.150  1.00  0.00           C
ATOM   4487  O   PHE A 297     120.840  61.900 117.790  1.00  0.00           O
ATOM   4488  N   GLN A 298     119.300  60.800 118.990  1.00  0.00           N
ATOM   4489  HN  GLN A 298     118.890  59.930 119.250  1.00  0.00           H
ATOM   4490  CA  GLN A 298     118.660  62.020 119.480  1.00  0.00           C
ATOM   4491  HA  GLN A 298     118.300  62.590 118.630  1.00  0.00           H
ATOM   4492  CB  GLN A 298     117.470  61.650 120.400  1.00  0.00           C
ATOM   4493  HB1 GLN A 298     116.990  60.880 119.760  1.00  0.00           H
ATOM   4494  HB2 GLN A 298     117.850  61.010 121.230  1.00  0.00           H
ATOM   4495  CG  GLN A 298     116.400  62.720 120.710  1.00  0.00           C
ATOM   4496  HG1 GLN A 298     116.850  63.670 121.040  1.00  0.00           H
ATOM   4497  HG2 GLN A 298     115.720  62.290 121.470  1.00  0.00           H
ATOM   4498  CD  GLN A 298     115.550  62.970 119.510  1.00  0.00           C
ATOM   4499  OE1 GLN A 298     115.960  63.740 118.640  1.00  0.00           O
ATOM   4500  NE2 GLN A 298     114.260  62.420 119.480  1.00  0.00           N
ATOM   4501 HE21 GLN A 298     113.750  62.160 120.300  1.00  0.00           H
ATOM   4502 HE22 GLN A 298     113.820  62.720 118.640  1.00  0.00           H
ATOM   4503  C   GLN A 298     119.450  63.010 120.280  1.00  0.00           C
ATOM   4504  O   GLN A 298     119.440  64.240 120.040  1.00  0.00           O
ATOM   4505  N   HIS A 299     120.110  62.450 121.250  1.00  0.00           N
ATOM   4506  HN  HIS A 299     119.960  61.470 121.350  1.00  0.00           H
ATOM   4507  CA  HIS A 299     121.080  63.130 122.160  1.00  0.00           C
ATOM   4508  HA  HIS A 299     120.490  63.840 122.720  1.00  0.00           H
ATOM   4509  CB  HIS A 299     121.630  62.000 123.120  1.00  0.00           C
ATOM   4510  HB1 HIS A 299     120.810  61.400 123.560  1.00  0.00           H
ATOM   4511  HB2 HIS A 299     122.250  61.260 122.570  1.00  0.00           H
ATOM   4512  ND1 HIS A 299     121.930  63.500 125.090  1.00  0.00           N
ATOM   4513  CG  HIS A 299     122.370  62.480 124.280  1.00  0.00           C
ATOM   4514  CE1 HIS A 299     122.860  63.660 126.010  1.00  0.00           C
ATOM   4515  HE1 HIS A 299     122.720  64.260 126.910  1.00  0.00           H
ATOM   4516  NE2 HIS A 299     123.900  62.920 125.800  1.00  0.00           N
ATOM   4517  HE2 HIS A 299     124.660  62.870 126.450  1.00  0.00           H
ATOM   4518  CD2 HIS A 299     123.690  62.220 124.710  1.00  0.00           C
ATOM   4519  HD2 HIS A 299     124.430  61.560 124.280  1.00  0.00           H
ATOM   4520  C   HIS A 299     122.270  63.740 121.370  1.00  0.00           C
ATOM   4521  O   HIS A 299     122.670  64.870 121.660  1.00  0.00           O
ATOM   4522  N   HIS A 300     122.890  63.020 120.400  1.00  0.00           N
ATOM   4523  HN  HIS A 300     122.520  62.110 120.230  1.00  0.00           H
ATOM   4524  CA  HIS A 300     123.870  63.520 119.470  1.00  0.00           C
ATOM   4525  HA  HIS A 300     124.680  63.990 120.010  1.00  0.00           H
ATOM   4526  CB  HIS A 300     124.550  62.420 118.720  1.00  0.00           C
ATOM   4527  HB1 HIS A 300     123.880  61.780 118.100  1.00  0.00           H
ATOM   4528  HB2 HIS A 300     125.370  62.860 118.130  1.00  0.00           H
ATOM   4529  ND1 HIS A 300     126.070  61.800 120.630  1.00  0.00           N
ATOM   4530  CG  HIS A 300     125.220  61.420 119.560  1.00  0.00           C
ATOM   4531  CE1 HIS A 300     126.540  60.700 121.150  1.00  0.00           C
ATOM   4532  HE1 HIS A 300     127.270  60.690 121.970  1.00  0.00           H
ATOM   4533  NE2 HIS A 300     125.960  59.650 120.590  1.00  0.00           N
ATOM   4534  HE2 HIS A 300     126.190  58.690 120.770  1.00  0.00           H
ATOM   4535  CD2 HIS A 300     125.110  60.090 119.640  1.00  0.00           C
ATOM   4536  HD2 HIS A 300     124.580  59.400 119.010  1.00  0.00           H
ATOM   4537  C   HIS A 300     123.290  64.580 118.510  1.00  0.00           C
ATOM   4538  O   HIS A 300     124.080  65.480 118.200  1.00  0.00           O
ATOM   4539  N   GLN A 301     121.980  64.590 118.130  1.00  0.00           N
ATOM   4540  HN  GLN A 301     121.330  63.860 118.350  1.00  0.00           H
ATOM   4541  CA  GLN A 301     121.470  65.790 117.380  1.00  0.00           C
ATOM   4542  HA  GLN A 301     122.140  66.010 116.560  1.00  0.00           H
ATOM   4543  CB  GLN A 301     120.000  65.550 116.860  1.00  0.00           C
ATOM   4544  HB1 GLN A 301     119.190  65.260 117.560  1.00  0.00           H
ATOM   4545  HB2 GLN A 301     119.620  66.490 116.410  1.00  0.00           H
ATOM   4546  CG  GLN A 301     120.010  64.440 115.730  1.00  0.00           C
ATOM   4547  HG1 GLN A 301     118.970  64.130 115.520  1.00  0.00           H
ATOM   4548  HG2 GLN A 301     120.520  63.500 116.040  1.00  0.00           H
ATOM   4549  CD  GLN A 301     120.720  64.850 114.420  1.00  0.00           C
ATOM   4550  OE1 GLN A 301     121.760  64.280 114.070  1.00  0.00           O
ATOM   4551  NE2 GLN A 301     120.140  65.810 113.680  1.00  0.00           N
ATOM   4552 HE21 GLN A 301     119.230  66.190 113.820  1.00  0.00           H
ATOM   4553 HE22 GLN A 301     120.680  66.200 112.940  1.00  0.00           H
ATOM   4554  C   GLN A 301     121.290  67.070 118.220  1.00  0.00           C
ATOM   4555  O   GLN A 301     121.210  68.200 117.670  1.00  0.00           O
ATOM   4556  N   LEU A 302     121.150  66.960 119.590  1.00  0.00           N
ATOM   4557  HN  LEU A 302     121.250  66.090 120.070  1.00  0.00           H
ATOM   4558  CA  LEU A 302     121.030  68.180 120.410  1.00  0.00           C
ATOM   4559  HA  LEU A 302     120.190  68.720 120.000  1.00  0.00           H
ATOM   4560  CB  LEU A 302     120.840  67.950 121.940  1.00  0.00           C
ATOM   4561  HB1 LEU A 302     121.740  67.370 122.240  1.00  0.00           H
ATOM   4562  HB2 LEU A 302     120.830  68.980 122.350  1.00  0.00           H
ATOM   4563  CG  LEU A 302     119.570  67.100 122.310  1.00  0.00           C
ATOM   4564  HG  LEU A 302     119.730  66.070 121.940  1.00  0.00           H
ATOM   4565  CD1 LEU A 302     119.580  67.040 123.870  1.00  0.00           C
ATOM   4566 HD11 LEU A 302     120.610  66.710 124.110  1.00  0.00           H
ATOM   4567 HD12 LEU A 302     119.210  67.970 124.370  1.00  0.00           H
ATOM   4568 HD13 LEU A 302     118.880  66.240 124.180  1.00  0.00           H
ATOM   4569  CD2 LEU A 302     118.260  67.700 121.760  1.00  0.00           C
ATOM   4570 HD21 LEU A 302     118.210  67.300 120.720  1.00  0.00           H
ATOM   4571 HD22 LEU A 302     117.320  67.440 122.300  1.00  0.00           H
ATOM   4572 HD23 LEU A 302     118.290  68.800 121.680  1.00  0.00           H
ATOM   4573  C   LEU A 302     122.340  69.070 120.370  1.00  0.00           C
ATOM   4574  O   LEU A 302     122.220  70.280 120.470  1.00  0.00           O
ATOM   4575  N   ALA A 303     123.500  68.420 120.300  1.00  0.00           N
ATOM   4576  HN  ALA A 303     123.570  67.440 120.100  1.00  0.00           H
ATOM   4577  CA  ALA A 303     124.710  69.200 120.480  1.00  0.00           C
ATOM   4578  HA  ALA A 303     124.630  69.780 121.390  1.00  0.00           H
ATOM   4579  CB  ALA A 303     125.830  68.250 120.630  1.00  0.00           C
ATOM   4580  HB1 ALA A 303     125.850  67.580 119.740  1.00  0.00           H
ATOM   4581  HB2 ALA A 303     126.840  68.710 120.700  1.00  0.00           H
ATOM   4582  HB3 ALA A 303     125.690  67.600 121.520  1.00  0.00           H
ATOM   4583  C   ALA A 303     125.120  70.090 119.310  1.00  0.00           C
ATOM   4584  O   ALA A 303     125.950  70.960 119.350  1.00  0.00           O
ATOM   4585  N   GLU A 304     124.470  69.790 118.090  1.00  0.00           N
ATOM   4586  HN  GLU A 304     123.960  68.940 118.080  1.00  0.00           H
ATOM   4587  CA  GLU A 304     124.670  70.460 116.820  1.00  0.00           C
ATOM   4588  HA  GLU A 304     125.700  70.730 116.650  1.00  0.00           H
ATOM   4589  CB  GLU A 304     124.200  69.560 115.620  1.00  0.00           C
ATOM   4590  HB1 GLU A 304     123.120  69.350 115.770  1.00  0.00           H
ATOM   4591  HB2 GLU A 304     124.280  69.970 114.590  1.00  0.00           H
ATOM   4592  CG  GLU A 304     125.020  68.230 115.460  1.00  0.00           C
ATOM   4593  HG1 GLU A 304     124.320  67.570 114.910  1.00  0.00           H
ATOM   4594  HG2 GLU A 304     125.220  67.760 116.440  1.00  0.00           H
ATOM   4595  CD  GLU A 304     126.450  68.450 114.740  1.00  0.00           C
ATOM   4596  OE1 GLU A 304     126.490  68.980 113.590  1.00  0.00           O
ATOM   4597  OE2 GLU A 304     127.430  67.940 115.310  1.00  0.00           O
ATOM   4598  C   GLU A 304     123.950  71.760 116.960  1.00  0.00           C
ATOM   4599  O   GLU A 304     124.410  72.820 116.460  1.00  0.00           O
ATOM   4600  N   ALA A 305     122.750  71.780 117.620  1.00  0.00           N
ATOM   4601  HN  ALA A 305     122.360  70.920 117.940  1.00  0.00           H
ATOM   4602  CA  ALA A 305     122.120  73.010 117.810  1.00  0.00           C
ATOM   4603  HA  ALA A 305     122.150  73.640 116.930  1.00  0.00           H
ATOM   4604  CB  ALA A 305     120.560  72.760 118.040  1.00  0.00           C
ATOM   4605  HB1 ALA A 305     120.170  73.800 118.040  1.00  0.00           H
ATOM   4606  HB2 ALA A 305     120.130  72.060 117.290  1.00  0.00           H
ATOM   4607  HB3 ALA A 305     120.370  72.290 119.030  1.00  0.00           H
ATOM   4608  C   ALA A 305     122.670  73.830 119.060  1.00  0.00           C
ATOM   4609  O   ALA A 305     123.050  74.990 118.950  1.00  0.00           O
ATOM   4610  N   PHE A 306     122.610  73.170 120.270  1.00  0.00           N
ATOM   4611  HN  PHE A 306     122.420  72.190 120.280  1.00  0.00           H
ATOM   4612  CA  PHE A 306     122.480  73.970 121.470  1.00  0.00           C
ATOM   4613  HA  PHE A 306     121.760  74.740 121.220  1.00  0.00           H
ATOM   4614  CB  PHE A 306     121.930  73.000 122.600  1.00  0.00           C
ATOM   4615  HB1 PHE A 306     122.340  71.980 122.460  1.00  0.00           H
ATOM   4616  HB2 PHE A 306     122.280  73.300 123.620  1.00  0.00           H
ATOM   4617  CG  PHE A 306     120.440  73.070 122.620  1.00  0.00           C
ATOM   4618  CD1 PHE A 306     119.680  72.080 121.890  1.00  0.00           C
ATOM   4619  HD1 PHE A 306     120.160  71.320 121.300  1.00  0.00           H
ATOM   4620  CE1 PHE A 306     118.290  72.210 121.890  1.00  0.00           C
ATOM   4621  HE1 PHE A 306     117.800  71.430 121.320  1.00  0.00           H
ATOM   4622  CZ  PHE A 306     117.600  73.220 122.570  1.00  0.00           C
ATOM   4623  HZ  PHE A 306     116.520  73.220 122.520  1.00  0.00           H
ATOM   4624  CD2 PHE A 306     119.750  74.110 123.280  1.00  0.00           C
ATOM   4625  HD2 PHE A 306     120.300  74.960 123.660  1.00  0.00           H
ATOM   4626  CE2 PHE A 306     118.340  74.220 123.240  1.00  0.00           C
ATOM   4627  HE2 PHE A 306     117.930  75.110 123.670  1.00  0.00           H
ATOM   4628  C   PHE A 306     123.840  74.580 121.940  1.00  0.00           C
ATOM   4629  O   PHE A 306     123.930  75.580 122.690  1.00  0.00           O
ATOM   4630  N   LYS A 307     124.940  73.980 121.450  1.00  0.00           N
ATOM   4631  HN  LYS A 307     124.810  73.350 120.700  1.00  0.00           H
ATOM   4632  CA  LYS A 307     126.290  74.420 121.890  1.00  0.00           C
ATOM   4633  HA  LYS A 307     126.280  74.380 122.970  1.00  0.00           H
ATOM   4634  CB  LYS A 307     127.400  73.430 121.430  1.00  0.00           C
ATOM   4635  HB1 LYS A 307     127.300  73.230 120.340  1.00  0.00           H
ATOM   4636  HB2 LYS A 307     128.370  73.970 121.480  1.00  0.00           H
ATOM   4637  CG  LYS A 307     127.550  72.080 122.130  1.00  0.00           C
ATOM   4638  HG1 LYS A 307     128.230  71.570 121.410  1.00  0.00           H
ATOM   4639  HG2 LYS A 307     126.580  71.550 122.040  1.00  0.00           H
ATOM   4640  CD  LYS A 307     128.030  72.110 123.610  1.00  0.00           C
ATOM   4641  HD1 LYS A 307     127.320  72.730 124.190  1.00  0.00           H
ATOM   4642  HD2 LYS A 307     129.010  72.620 123.450  1.00  0.00           H
ATOM   4643  CE  LYS A 307     128.090  70.720 124.280  1.00  0.00           C
ATOM   4644  HE1 LYS A 307     127.100  70.210 124.260  1.00  0.00           H
ATOM   4645  HE2 LYS A 307     128.440  70.720 125.330  1.00  0.00           H
ATOM   4646  NZ  LYS A 307     129.120  69.920 123.590  1.00  0.00           N
ATOM   4647  HZ1 LYS A 307     129.170  68.950 123.950  1.00  0.00           H
ATOM   4648  HZ2 LYS A 307     129.080  69.960 122.550  1.00  0.00           H
ATOM   4649  HZ3 LYS A 307     130.060  70.240 123.900  1.00  0.00           H
ATOM   4650  C   LYS A 307     126.700  75.750 121.440  1.00  0.00           C
ATOM   4651  O   LYS A 307     127.420  76.440 122.160  1.00  0.00           O
ATOM   4652  N   GLN A 308     126.170  76.270 120.310  1.00  0.00           N
ATOM   4653  HN  GLN A 308     125.720  75.670 119.640  1.00  0.00           H
ATOM   4654  CA  GLN A 308     126.550  77.660 119.900  1.00  0.00           C
ATOM   4655  HA  GLN A 308     127.580  77.820 120.180  1.00  0.00           H
ATOM   4656  CB  GLN A 308     126.430  77.910 118.340  1.00  0.00           C
ATOM   4657  HB1 GLN A 308     126.710  78.970 118.160  1.00  0.00           H
ATOM   4658  HB2 GLN A 308     127.210  77.180 118.020  1.00  0.00           H
ATOM   4659  CG  GLN A 308     125.000  77.680 117.810  1.00  0.00           C
ATOM   4660  HG1 GLN A 308     124.380  78.460 118.300  1.00  0.00           H
ATOM   4661  HG2 GLN A 308     124.650  76.680 118.160  1.00  0.00           H
ATOM   4662  CD  GLN A 308     124.740  77.780 116.340  1.00  0.00           C
ATOM   4663  OE1 GLN A 308     124.430  76.800 115.640  1.00  0.00           O
ATOM   4664  NE2 GLN A 308     124.880  78.930 115.770  1.00  0.00           N
ATOM   4665 HE21 GLN A 308     125.640  79.470 116.130  1.00  0.00           H
ATOM   4666 HE22 GLN A 308     124.350  79.090 114.940  1.00  0.00           H
ATOM   4667  C   GLN A 308     125.750  78.700 120.670  1.00  0.00           C
ATOM   4668  O   GLN A 308     126.060  79.870 120.570  1.00  0.00           O
ATOM   4669  N   TYR A 309     124.740  78.260 121.530  1.00  0.00           N
ATOM   4670  HN  TYR A 309     124.470  77.310 121.420  1.00  0.00           H
ATOM   4671  CA  TYR A 309     123.890  79.090 122.410  1.00  0.00           C
ATOM   4672  HA  TYR A 309     124.150  80.120 122.230  1.00  0.00           H
ATOM   4673  CB  TYR A 309     122.370  78.920 121.920  1.00  0.00           C
ATOM   4674  HB1 TYR A 309     122.080  77.940 122.360  1.00  0.00           H
ATOM   4675  HB2 TYR A 309     121.840  79.770 122.400  1.00  0.00           H
ATOM   4676  CG  TYR A 309     122.190  78.890 120.470  1.00  0.00           C
ATOM   4677  CD1 TYR A 309     122.380  80.060 119.720  1.00  0.00           C
ATOM   4678  HD1 TYR A 309     122.870  80.900 120.180  1.00  0.00           H
ATOM   4679  CE1 TYR A 309     122.150  80.070 118.310  1.00  0.00           C
ATOM   4680  HE1 TYR A 309     122.410  80.890 117.650  1.00  0.00           H
ATOM   4681  CZ  TYR A 309     121.460  78.990 117.680  1.00  0.00           C
ATOM   4682  OH  TYR A 309     120.990  79.060 116.380  1.00  0.00           O
ATOM   4683  HH  TYR A 309     121.180  79.970 116.160  1.00  0.00           H
ATOM   4684  CD2 TYR A 309     121.690  77.810 119.760  1.00  0.00           C
ATOM   4685  HD2 TYR A 309     121.620  76.900 120.340  1.00  0.00           H
ATOM   4686  CE2 TYR A 309     121.390  77.800 118.410  1.00  0.00           C
ATOM   4687  HE2 TYR A 309     120.880  76.960 117.950  1.00  0.00           H
ATOM   4688  C   TYR A 309     124.140  78.830 123.910  1.00  0.00           C
ATOM   4689  O   TYR A 309     123.540  79.440 124.780  1.00  0.00           O
ATOM   4690  N   ASN A 310     125.120  77.940 124.130  1.00  0.00           N
ATOM   4691  HN  ASN A 310     125.590  77.390 123.440  1.00  0.00           H
ATOM   4692  CA  ASN A 310     125.830  77.780 125.340  1.00  0.00           C
ATOM   4693  HA  ASN A 310     126.650  77.110 125.090  1.00  0.00           H
ATOM   4694  CB  ASN A 310     126.350  79.060 126.060  1.00  0.00           C
ATOM   4695  HB1 ASN A 310     125.560  79.570 126.640  1.00  0.00           H
ATOM   4696  HB2 ASN A 310     127.060  78.710 126.850  1.00  0.00           H
ATOM   4697  CG  ASN A 310     127.130  79.970 125.130  1.00  0.00           C
ATOM   4698  OD1 ASN A 310     128.050  79.550 124.390  1.00  0.00           O
ATOM   4699  ND2 ASN A 310     126.890  81.290 125.180  1.00  0.00           N
ATOM   4700 HD21 ASN A 310     126.070  81.630 125.650  1.00  0.00           H
ATOM   4701 HD22 ASN A 310     127.350  81.880 124.520  1.00  0.00           H
ATOM   4702  C   ASN A 310     125.070  76.840 126.330  1.00  0.00           C
ATOM   4703  O   ASN A 310     125.080  76.970 127.560  1.00  0.00           O
ATOM   4704  N   ILE A 311     124.340  75.880 125.750  1.00  0.00           N
ATOM   4705  HN  ILE A 311     124.410  75.590 124.790  1.00  0.00           H
ATOM   4706  CA  ILE A 311     123.550  75.060 126.560  1.00  0.00           C
ATOM   4707  HA  ILE A 311     123.680  75.280 127.610  1.00  0.00           H
ATOM   4708  CB  ILE A 311     122.060  75.190 126.240  1.00  0.00           C
ATOM   4709  HB  ILE A 311     121.940  75.130 125.130  1.00  0.00           H
ATOM   4710  CG2 ILE A 311     121.180  74.110 126.810  1.00  0.00           C
ATOM   4711 HG21 ILE A 311     121.510  73.820 127.820  1.00  0.00           H
ATOM   4712 HG22 ILE A 311     120.130  74.480 126.820  1.00  0.00           H
ATOM   4713 HG23 ILE A 311     121.070  73.190 126.200  1.00  0.00           H
ATOM   4714  CG1 ILE A 311     121.460  76.520 126.520  1.00  0.00           C
ATOM   4715 HG11 ILE A 311     120.460  76.520 126.030  1.00  0.00           H
ATOM   4716 HG12 ILE A 311     122.110  77.330 126.120  1.00  0.00           H
ATOM   4717  CD  ILE A 311     121.290  76.770 128.040  1.00  0.00           C
ATOM   4718  HD1 ILE A 311     120.950  77.810 128.230  1.00  0.00           H
ATOM   4719  HD2 ILE A 311     120.680  76.000 128.550  1.00  0.00           H
ATOM   4720  HD3 ILE A 311     122.310  76.660 128.480  1.00  0.00           H
ATOM   4721  C   ILE A 311     124.060  73.650 126.280  1.00  0.00           C
ATOM   4722  O   ILE A 311     124.240  73.260 125.110  1.00  0.00           O
ATOM   4723  N   SER A 312     124.450  72.900 127.290  1.00  0.00           N
ATOM   4724  HN  SER A 312     124.500  73.270 128.220  1.00  0.00           H
ATOM   4725  CA  SER A 312     124.960  71.640 127.170  1.00  0.00           C
ATOM   4726  HA  SER A 312     125.030  71.300 126.150  1.00  0.00           H
ATOM   4727  CB  SER A 312     126.390  71.430 127.760  1.00  0.00           C
ATOM   4728  HB1 SER A 312     126.470  71.490 128.860  1.00  0.00           H
ATOM   4729  HB2 SER A 312     127.120  72.160 127.350  1.00  0.00           H
ATOM   4730  OG  SER A 312     126.830  70.130 127.420  1.00  0.00           O
ATOM   4731  HG1 SER A 312     127.690  69.900 127.780  1.00  0.00           H
ATOM   4732  C   SER A 312     123.920  70.740 127.850  1.00  0.00           C
ATOM   4733  O   SER A 312     123.330  71.140 128.840  1.00  0.00           O
ATOM   4734  N   TRP A 313     123.800  69.480 127.380  1.00  0.00           N
ATOM   4735  HN  TRP A 313     124.200  69.160 126.530  1.00  0.00           H
ATOM   4736  CA  TRP A 313     122.740  68.650 127.940  1.00  0.00           C
ATOM   4737  HA  TRP A 313     122.220  69.180 128.730  1.00  0.00           H
ATOM   4738  CB  TRP A 313     121.600  68.200 126.940  1.00  0.00           C
ATOM   4739  HB1 TRP A 313     122.100  67.700 126.090  1.00  0.00           H
ATOM   4740  HB2 TRP A 313     120.950  67.380 127.310  1.00  0.00           H
ATOM   4741  CG  TRP A 313     120.810  69.300 126.460  1.00  0.00           C
ATOM   4742  CD1 TRP A 313     121.010  70.050 125.240  1.00  0.00           C
ATOM   4743  HD1 TRP A 313     121.910  69.910 124.660  1.00  0.00           H
ATOM   4744  NE1 TRP A 313     120.080  71.040 125.120  1.00  0.00           N
ATOM   4745  HE1 TRP A 313     119.980  71.720 124.430  1.00  0.00           H
ATOM   4746  CE2 TRP A 313     119.180  70.900 126.240  1.00  0.00           C
ATOM   4747  CD2 TRP A 313     119.600  69.860 127.070  1.00  0.00           C
ATOM   4748  CE3 TRP A 313     118.900  69.550 128.200  1.00  0.00           C
ATOM   4749  HE3 TRP A 313     119.410  68.880 128.880  1.00  0.00           H
ATOM   4750  CZ3 TRP A 313     117.750  70.200 128.460  1.00  0.00           C
ATOM   4751  HZ3 TRP A 313     117.240  70.010 129.390  1.00  0.00           H
ATOM   4752  CZ2 TRP A 313     118.020  71.530 126.460  1.00  0.00           C
ATOM   4753  HZ2 TRP A 313     117.810  72.380 125.830  1.00  0.00           H
ATOM   4754  CH2 TRP A 313     117.270  71.130 127.550  1.00  0.00           C
ATOM   4755  HH2 TRP A 313     116.260  71.460 127.780  1.00  0.00           H
ATOM   4756  C   TRP A 313     123.370  67.440 128.520  1.00  0.00           C
ATOM   4757  O   TRP A 313     124.280  66.800 127.960  1.00  0.00           O
ATOM   4758  N   GLU A 314     122.930  66.970 129.650  1.00  0.00           N
ATOM   4759  HN  GLU A 314     122.260  67.460 130.200  1.00  0.00           H
ATOM   4760  CA  GLU A 314     123.260  65.750 130.350  1.00  0.00           C
ATOM   4761  HA  GLU A 314     124.020  65.260 129.760  1.00  0.00           H
ATOM   4762  CB  GLU A 314     123.880  65.940 131.730  1.00  0.00           C
ATOM   4763  HB1 GLU A 314     123.400  66.720 132.350  1.00  0.00           H
ATOM   4764  HB2 GLU A 314     123.770  64.980 132.280  1.00  0.00           H
ATOM   4765  CG  GLU A 314     125.500  66.110 131.750  1.00  0.00           C
ATOM   4766  HG1 GLU A 314     125.890  66.160 132.790  1.00  0.00           H
ATOM   4767  HG2 GLU A 314     125.790  67.060 131.250  1.00  0.00           H
ATOM   4768  CD  GLU A 314     126.370  65.030 131.120  1.00  0.00           C
ATOM   4769  OE1 GLU A 314     127.580  65.230 130.910  1.00  0.00           O
ATOM   4770  OE2 GLU A 314     125.750  64.040 130.720  1.00  0.00           O
ATOM   4771  C   GLU A 314     122.120  64.780 130.410  1.00  0.00           C
ATOM   4772  O   GLU A 314     121.050  65.110 130.980  1.00  0.00           O
ATOM   4773  N   LEU A 315     122.260  63.570 129.780  1.00  0.00           N
ATOM   4774  HN  LEU A 315     123.220  63.350 129.620  1.00  0.00           H
ATOM   4775  CA  LEU A 315     121.270  62.550 129.600  1.00  0.00           C
ATOM   4776  HA  LEU A 315     120.290  62.970 129.760  1.00  0.00           H
ATOM   4777  CB  LEU A 315     121.380  61.850 128.250  1.00  0.00           C
ATOM   4778  HB1 LEU A 315     120.810  62.440 127.510  1.00  0.00           H
ATOM   4779  HB2 LEU A 315     122.450  61.780 127.960  1.00  0.00           H
ATOM   4780  CG  LEU A 315     120.770  60.410 128.080  1.00  0.00           C
ATOM   4781  HG  LEU A 315     121.000  59.820 129.000  1.00  0.00           H
ATOM   4782  CD1 LEU A 315     119.340  60.480 127.710  1.00  0.00           C
ATOM   4783 HD11 LEU A 315     118.790  61.040 128.500  1.00  0.00           H
ATOM   4784 HD12 LEU A 315     119.140  60.990 126.740  1.00  0.00           H
ATOM   4785 HD13 LEU A 315     118.890  59.480 127.580  1.00  0.00           H
ATOM   4786  CD2 LEU A 315     121.340  59.630 126.900  1.00  0.00           C
ATOM   4787 HD21 LEU A 315     121.200  60.220 125.970  1.00  0.00           H
ATOM   4788 HD22 LEU A 315     122.390  59.290 127.010  1.00  0.00           H
ATOM   4789 HD23 LEU A 315     120.720  58.720 126.750  1.00  0.00           H
ATOM   4790  C   LEU A 315     121.400  61.540 130.720  1.00  0.00           C
ATOM   4791  O   LEU A 315     122.500  61.140 131.130  1.00  0.00           O
ATOM   4792  N   ASP A 316     120.230  61.150 131.300  1.00  0.00           N
ATOM   4793  HN  ASP A 316     119.370  61.610 131.110  1.00  0.00           H
ATOM   4794  CA  ASP A 316     120.180  59.970 132.220  1.00  0.00           C
ATOM   4795  HA  ASP A 316     121.050  59.350 132.070  1.00  0.00           H
ATOM   4796  CB  ASP A 316     120.190  60.530 133.630  1.00  0.00           C
ATOM   4797  HB1 ASP A 316     121.100  61.140 133.810  1.00  0.00           H
ATOM   4798  HB2 ASP A 316     119.190  60.960 133.860  1.00  0.00           H
ATOM   4799  CG  ASP A 316     120.390  59.410 134.710  1.00  0.00           C
ATOM   4800  OD1 ASP A 316     120.420  59.830 135.880  1.00  0.00           O
ATOM   4801  OD2 ASP A 316     120.600  58.180 134.380  1.00  0.00           O
ATOM   4802  C   ASP A 316     118.940  59.180 131.850  1.00  0.00           C
ATOM   4803  O   ASP A 316     118.030  59.600 131.070  1.00  0.00           O
ATOM   4804  N   VAL A 317     118.940  57.920 132.350  1.00  0.00           N
ATOM   4805  HN  VAL A 317     119.650  57.670 133.000  1.00  0.00           H
ATOM   4806  CA  VAL A 317     118.010  56.920 131.850  1.00  0.00           C
ATOM   4807  HA  VAL A 317     117.250  57.380 131.230  1.00  0.00           H
ATOM   4808  CB  VAL A 317     118.470  55.940 130.800  1.00  0.00           C
ATOM   4809  HB  VAL A 317     117.700  55.220 130.460  1.00  0.00           H
ATOM   4810  CG1 VAL A 317     118.770  56.770 129.520  1.00  0.00           C
ATOM   4811 HG11 VAL A 317     117.890  57.400 129.270  1.00  0.00           H
ATOM   4812 HG12 VAL A 317     119.610  57.470 129.690  1.00  0.00           H
ATOM   4813 HG13 VAL A 317     118.960  56.040 128.700  1.00  0.00           H
ATOM   4814  CG2 VAL A 317     119.640  55.130 131.240  1.00  0.00           C
ATOM   4815 HG21 VAL A 317     120.430  55.850 131.510  1.00  0.00           H
ATOM   4816 HG22 VAL A 317     119.510  54.410 132.090  1.00  0.00           H
ATOM   4817 HG23 VAL A 317     120.000  54.570 130.350  1.00  0.00           H
ATOM   4818  C   VAL A 317     117.380  56.210 133.000  1.00  0.00           C
ATOM   4819  O   VAL A 317     118.080  55.720 133.890  1.00  0.00           O
ATOM   4820  N   LEU A 318     116.060  56.090 133.040  1.00  0.00           N
ATOM   4821  HN  LEU A 318     115.550  56.470 132.270  1.00  0.00           H
ATOM   4822  CA  LEU A 318     115.310  55.310 134.000  1.00  0.00           C
ATOM   4823  HA  LEU A 318     115.950  54.930 134.780  1.00  0.00           H
ATOM   4824  CB  LEU A 318     114.100  55.970 134.720  1.00  0.00           C
ATOM   4825  HB1 LEU A 318     114.430  56.930 135.190  1.00  0.00           H
ATOM   4826  HB2 LEU A 318     113.370  56.170 133.900  1.00  0.00           H
ATOM   4827  CG  LEU A 318     113.330  55.020 135.670  1.00  0.00           C
ATOM   4828  HG  LEU A 318     112.960  54.100 135.170  1.00  0.00           H
ATOM   4829  CD1 LEU A 318     114.230  54.670 136.800  1.00  0.00           C
ATOM   4830 HD11 LEU A 318     114.570  55.630 137.250  1.00  0.00           H
ATOM   4831 HD12 LEU A 318     113.670  54.220 137.650  1.00  0.00           H
ATOM   4832 HD13 LEU A 318     115.070  54.010 136.510  1.00  0.00           H
ATOM   4833  CD2 LEU A 318     112.160  55.620 136.320  1.00  0.00           C
ATOM   4834 HD21 LEU A 318     111.330  55.580 135.580  1.00  0.00           H
ATOM   4835 HD22 LEU A 318     111.890  54.870 137.090  1.00  0.00           H
ATOM   4836 HD23 LEU A 318     112.420  56.580 136.800  1.00  0.00           H
ATOM   4837  C   LEU A 318     114.880  54.040 133.310  1.00  0.00           C
ATOM   4838  O   LEU A 318     114.350  54.080 132.200  1.00  0.00           O
ATOM   4839  N   GLU A 319     115.100  52.870 133.850  1.00  0.00           N
ATOM   4840  HN  GLU A 319     115.650  52.810 134.680  1.00  0.00           H
ATOM   4841  CA  GLU A 319     114.810  51.640 133.210  1.00  0.00           C
ATOM   4842  HA  GLU A 319     114.440  51.740 132.210  1.00  0.00           H
ATOM   4843  CB  GLU A 319     116.190  50.890 133.120  1.00  0.00           C
ATOM   4844  HB1 GLU A 319     116.490  50.740 134.180  1.00  0.00           H
ATOM   4845  HB2 GLU A 319     116.090  49.840 132.760  1.00  0.00           H
ATOM   4846  CG  GLU A 319     117.320  51.690 132.360  1.00  0.00           C
ATOM   4847  HG1 GLU A 319     117.750  52.530 132.950  1.00  0.00           H
ATOM   4848  HG2 GLU A 319     116.840  52.150 131.470  1.00  0.00           H
ATOM   4849  CD  GLU A 319     118.370  50.900 131.630  1.00  0.00           C
ATOM   4850  OE1 GLU A 319     119.510  50.600 132.200  1.00  0.00           O
ATOM   4851  OE2 GLU A 319     118.040  50.540 130.460  1.00  0.00           O
ATOM   4852  C   GLU A 319     113.760  50.880 134.030  1.00  0.00           C
ATOM   4853  O   GLU A 319     113.980  50.300 135.070  1.00  0.00           O
ATOM   4854  N   VAL A 320     112.540  50.960 133.610  1.00  0.00           N
ATOM   4855  HN  VAL A 320     112.430  51.160 132.640  1.00  0.00           H
ATOM   4856  CA  VAL A 320     111.420  50.450 134.440  1.00  0.00           C
ATOM   4857  HA  VAL A 320     111.600  50.360 135.500  1.00  0.00           H
ATOM   4858  CB  VAL A 320     110.120  51.230 134.340  1.00  0.00           C
ATOM   4859  HB  VAL A 320     109.740  51.180 133.300  1.00  0.00           H
ATOM   4860  CG1 VAL A 320     108.970  50.830 135.240  1.00  0.00           C
ATOM   4861 HG11 VAL A 320     108.080  51.480 135.150  1.00  0.00           H
ATOM   4862 HG12 VAL A 320     108.790  49.730 135.290  1.00  0.00           H
ATOM   4863 HG13 VAL A 320     109.310  50.990 136.280  1.00  0.00           H
ATOM   4864  CG2 VAL A 320     110.450  52.630 134.780  1.00  0.00           C
ATOM   4865 HG21 VAL A 320     111.170  53.180 134.140  1.00  0.00           H
ATOM   4866 HG22 VAL A 320     109.520  53.220 134.930  1.00  0.00           H
ATOM   4867 HG23 VAL A 320     110.910  52.530 135.780  1.00  0.00           H
ATOM   4868  C   VAL A 320     110.990  49.050 133.950  1.00  0.00           C
ATOM   4869  O   VAL A 320     110.960  48.890 132.750  1.00  0.00           O
ATOM   4870  N   SER A 321     110.640  48.150 134.800  1.00  0.00           N
ATOM   4871  HN  SER A 321     110.840  48.250 135.770  1.00  0.00           H
ATOM   4872  CA  SER A 321     110.160  46.880 134.390  1.00  0.00           C
ATOM   4873  HA  SER A 321     110.090  46.810 133.320  1.00  0.00           H
ATOM   4874  CB  SER A 321     111.180  45.810 134.790  1.00  0.00           C
ATOM   4875  HB1 SER A 321     111.090  45.640 135.880  1.00  0.00           H
ATOM   4876  HB2 SER A 321     112.250  46.040 134.570  1.00  0.00           H
ATOM   4877  OG  SER A 321     110.930  44.550 134.190  1.00  0.00           O
ATOM   4878  HG1 SER A 321     110.090  44.150 134.440  1.00  0.00           H
ATOM   4879  C   SER A 321     108.760  46.440 134.910  1.00  0.00           C
ATOM   4880  O   SER A 321     108.550  46.240 136.100  1.00  0.00           O
ATOM   4881  N   ASN A 322     107.760  46.290 133.990  1.00  0.00           N
ATOM   4882  HN  ASN A 322     107.790  46.580 133.040  1.00  0.00           H
ATOM   4883  CA  ASN A 322     106.510  45.590 134.300  1.00  0.00           C
ATOM   4884  HA  ASN A 322     106.750  44.680 134.830  1.00  0.00           H
ATOM   4885  CB  ASN A 322     105.550  46.440 135.090  1.00  0.00           C
ATOM   4886  HB1 ASN A 322     105.980  46.730 136.070  1.00  0.00           H
ATOM   4887  HB2 ASN A 322     105.320  47.380 134.540  1.00  0.00           H
ATOM   4888  CG  ASN A 322     104.220  45.790 135.430  1.00  0.00           C
ATOM   4889  OD1 ASN A 322     103.300  45.770 134.600  1.00  0.00           O
ATOM   4890  ND2 ASN A 322     104.090  45.320 136.680  1.00  0.00           N
ATOM   4891 HD21 ASN A 322     104.820  45.130 137.330  1.00  0.00           H
ATOM   4892 HD22 ASN A 322     103.220  45.190 137.150  1.00  0.00           H
ATOM   4893  C   ASN A 322     105.890  45.200 132.960  1.00  0.00           C
ATOM   4894  O   ASN A 322     105.520  46.040 132.130  1.00  0.00           O
ATOM   4895  N   SER A 323     105.720  43.850 132.770  1.00  0.00           N
ATOM   4896  HN  SER A 323     106.060  43.250 133.480  1.00  0.00           H
ATOM   4897  CA  SER A 323     105.070  43.290 131.570  1.00  0.00           C
ATOM   4898  HA  SER A 323     105.760  43.670 130.830  1.00  0.00           H
ATOM   4899  CB  SER A 323     105.150  41.800 131.450  1.00  0.00           C
ATOM   4900  HB1 SER A 323     104.820  41.350 130.490  1.00  0.00           H
ATOM   4901  HB2 SER A 323     104.540  41.350 132.260  1.00  0.00           H
ATOM   4902  OG  SER A 323     106.490  41.310 131.670  1.00  0.00           O
ATOM   4903  HG1 SER A 323     106.680  41.460 132.590  1.00  0.00           H
ATOM   4904  C   SER A 323     103.620  43.690 131.340  1.00  0.00           C
ATOM   4905  O   SER A 323     103.250  44.110 130.310  1.00  0.00           O
ATOM   4906  N   SER A 324     102.760  43.690 132.450  1.00  0.00           N
ATOM   4907  HN  SER A 324     103.140  43.680 133.370  1.00  0.00           H
ATOM   4908  CA  SER A 324     101.360  44.060 132.340  1.00  0.00           C
ATOM   4909  HA  SER A 324     100.860  43.290 131.770  1.00  0.00           H
ATOM   4910  CB  SER A 324     100.650  43.880 133.670  1.00  0.00           C
ATOM   4911  HB1 SER A 324     100.990  44.610 134.440  1.00  0.00           H
ATOM   4912  HB2 SER A 324     100.850  42.870 134.100  1.00  0.00           H
ATOM   4913  OG  SER A 324      99.240  44.150 133.520  1.00  0.00           O
ATOM   4914  HG1 SER A 324      98.810  43.310 133.300  1.00  0.00           H
ATOM   4915  C   SER A 324     101.130  45.520 131.760  1.00  0.00           C
ATOM   4916  O   SER A 324     100.390  45.680 130.790  1.00  0.00           O
ATOM   4917  N   LEU A 325     101.860  46.490 132.290  1.00  0.00           N
ATOM   4918  HN  LEU A 325     102.400  46.220 133.080  1.00  0.00           H
ATOM   4919  CA  LEU A 325     101.930  47.890 131.910  1.00  0.00           C
ATOM   4920  HA  LEU A 325     100.950  48.330 132.020  1.00  0.00           H
ATOM   4921  CB  LEU A 325     102.940  48.480 132.960  1.00  0.00           C
ATOM   4922  HB1 LEU A 325     102.620  47.970 133.900  1.00  0.00           H
ATOM   4923  HB2 LEU A 325     103.990  48.160 132.800  1.00  0.00           H
ATOM   4924  CG  LEU A 325     102.970  49.980 133.080  1.00  0.00           C
ATOM   4925  HG  LEU A 325     103.150  50.360 132.050  1.00  0.00           H
ATOM   4926  CD1 LEU A 325     101.560  50.400 133.570  1.00  0.00           C
ATOM   4927 HD11 LEU A 325     100.710  50.140 132.900  1.00  0.00           H
ATOM   4928 HD12 LEU A 325     101.240  50.080 134.580  1.00  0.00           H
ATOM   4929 HD13 LEU A 325     101.580  51.510 133.670  1.00  0.00           H
ATOM   4930  CD2 LEU A 325     104.080  50.560 134.070  1.00  0.00           C
ATOM   4931 HD21 LEU A 325     103.920  50.300 135.140  1.00  0.00           H
ATOM   4932 HD22 LEU A 325     105.070  50.180 133.740  1.00  0.00           H
ATOM   4933 HD23 LEU A 325     104.210  51.660 134.100  1.00  0.00           H
ATOM   4934  C   LEU A 325     102.250  48.030 130.380  1.00  0.00           C
ATOM   4935  O   LEU A 325     101.770  48.930 129.710  1.00  0.00           O
ATOM   4936  N   ARG A 326     103.250  47.340 129.860  1.00  0.00           N
ATOM   4937  HN  ARG A 326     103.750  46.790 130.520  1.00  0.00           H
ATOM   4938  CA  ARG A 326     103.850  47.420 128.580  1.00  0.00           C
ATOM   4939  HA  ARG A 326     103.950  48.440 128.250  1.00  0.00           H
ATOM   4940  CB  ARG A 326     105.240  46.700 128.520  1.00  0.00           C
ATOM   4941  HB1 ARG A 326     105.680  46.930 129.510  1.00  0.00           H
ATOM   4942  HB2 ARG A 326     105.180  45.590 128.570  1.00  0.00           H
ATOM   4943  CG  ARG A 326     106.220  46.950 127.360  1.00  0.00           C
ATOM   4944  HG1 ARG A 326     105.610  46.680 126.470  1.00  0.00           H
ATOM   4945  HG2 ARG A 326     107.050  46.220 127.490  1.00  0.00           H
ATOM   4946  CD  ARG A 326     106.720  48.370 127.260  1.00  0.00           C
ATOM   4947  HD1 ARG A 326     107.250  48.790 128.140  1.00  0.00           H
ATOM   4948  HD2 ARG A 326     105.980  49.160 127.000  1.00  0.00           H
ATOM   4949  NE  ARG A 326     107.780  48.450 126.220  1.00  0.00           N
ATOM   4950  HE  ARG A 326     108.740  48.340 126.500  1.00  0.00           H
ATOM   4951  CZ  ARG A 326     107.550  48.580 124.900  1.00  0.00           C
ATOM   4952  NH1 ARG A 326     106.380  48.800 124.380  1.00  0.00           N
ATOM   4953 HH11 ARG A 326     106.310  48.550 123.410  1.00  0.00           H
ATOM   4954 HH12 ARG A 326     105.600  49.090 124.930  1.00  0.00           H
ATOM   4955  NH2 ARG A 326     108.630  48.400 124.080  1.00  0.00           N
ATOM   4956 HH21 ARG A 326     108.420  48.350 123.100  1.00  0.00           H
ATOM   4957 HH22 ARG A 326     109.390  47.820 124.360  1.00  0.00           H
ATOM   4958  C   ARG A 326     102.900  46.830 127.540  1.00  0.00           C
ATOM   4959  O   ARG A 326     102.930  47.220 126.350  1.00  0.00           O
ATOM   4960  N   ARG A 327     101.960  45.960 128.010  1.00  0.00           N
ATOM   4961  HN  ARG A 327     101.850  45.830 128.990  1.00  0.00           H
ATOM   4962  CA  ARG A 327     100.830  45.470 127.230  1.00  0.00           C
ATOM   4963  HA  ARG A 327     101.180  45.030 126.310  1.00  0.00           H
ATOM   4964  CB  ARG A 327     100.200  44.260 128.020  1.00  0.00           C
ATOM   4965  HB1 ARG A 327      99.900  44.530 129.060  1.00  0.00           H
ATOM   4966  HB2 ARG A 327      99.350  43.850 127.440  1.00  0.00           H
ATOM   4967  CG  ARG A 327     101.220  43.130 128.030  1.00  0.00           C
ATOM   4968  HG1 ARG A 327     102.220  43.420 128.390  1.00  0.00           H
ATOM   4969  HG2 ARG A 327     101.300  42.750 126.990  1.00  0.00           H
ATOM   4970  CD  ARG A 327     100.730  41.940 128.860  1.00  0.00           C
ATOM   4971  HD1 ARG A 327      99.790  41.530 128.430  1.00  0.00           H
ATOM   4972  HD2 ARG A 327     100.620  42.380 129.870  1.00  0.00           H
ATOM   4973  NE  ARG A 327     101.820  40.930 128.920  1.00  0.00           N
ATOM   4974  HE  ARG A 327     102.580  41.200 128.330  1.00  0.00           H
ATOM   4975  CZ  ARG A 327     102.060  40.070 129.880  1.00  0.00           C
ATOM   4976  NH1 ARG A 327     101.180  39.800 130.790  1.00  0.00           N
ATOM   4977 HH11 ARG A 327     101.440  39.160 131.520  1.00  0.00           H
ATOM   4978 HH12 ARG A 327     100.310  40.250 130.600  1.00  0.00           H
ATOM   4979  NH2 ARG A 327     103.230  39.480 129.720  1.00  0.00           N
ATOM   4980 HH21 ARG A 327     103.300  38.630 130.240  1.00  0.00           H
ATOM   4981 HH22 ARG A 327     103.770  39.570 128.880  1.00  0.00           H
ATOM   4982  C   ARG A 327      99.800  46.540 126.920  1.00  0.00           C
ATOM   4983  O   ARG A 327      99.270  46.650 125.790  1.00  0.00           O
ATOM   4984  N   ARG A 328      99.600  47.520 127.870  1.00  0.00           N
ATOM   4985  HN  ARG A 328     100.200  47.540 128.660  1.00  0.00           H
ATOM   4986  CA  ARG A 328      98.580  48.620 127.710  1.00  0.00           C
ATOM   4987  HA  ARG A 328      97.690  48.040 127.520  1.00  0.00           H
ATOM   4988  CB  ARG A 328      98.550  49.490 128.990  1.00  0.00           C
ATOM   4989  HB1 ARG A 328      99.560  49.890 129.180  1.00  0.00           H
ATOM   4990  HB2 ARG A 328      97.880  50.360 128.820  1.00  0.00           H
ATOM   4991  CG  ARG A 328      98.070  48.780 130.370  1.00  0.00           C
ATOM   4992  HG1 ARG A 328      98.300  49.500 131.190  1.00  0.00           H
ATOM   4993  HG2 ARG A 328      98.730  47.900 130.480  1.00  0.00           H
ATOM   4994  CD  ARG A 328      96.580  48.470 130.450  1.00  0.00           C
ATOM   4995  HD1 ARG A 328      96.220  47.720 129.710  1.00  0.00           H
ATOM   4996  HD2 ARG A 328      95.910  49.340 130.330  1.00  0.00           H
ATOM   4997  NE  ARG A 328      96.560  47.840 131.810  1.00  0.00           N
ATOM   4998  HE  ARG A 328      97.330  47.330 132.170  1.00  0.00           H
ATOM   4999  CZ  ARG A 328      95.730  48.140 132.790  1.00  0.00           C
ATOM   5000  NH1 ARG A 328      94.510  48.530 132.600  1.00  0.00           N
ATOM   5001 HH11 ARG A 328      93.950  48.860 133.360  1.00  0.00           H
ATOM   5002 HH12 ARG A 328      94.190  48.640 131.650  1.00  0.00           H
ATOM   5003  NH2 ARG A 328      96.090  48.050 134.040  1.00  0.00           N
ATOM   5004 HH21 ARG A 328      95.570  48.290 134.850  1.00  0.00           H
ATOM   5005 HH22 ARG A 328      97.040  47.830 134.280  1.00  0.00           H
ATOM   5006  C   ARG A 328      98.910  49.590 126.500  1.00  0.00           C
ATOM   5007  O   ARG A 328     100.030  49.710 126.000  1.00  0.00           O
ATOM   5008  N   LEU A 329      97.900  50.330 126.010  1.00  0.00           N
ATOM   5009  HN  LEU A 329      96.940  50.190 126.250  1.00  0.00           H
ATOM   5010  CA  LEU A 329      98.050  51.450 125.120  1.00  0.00           C
ATOM   5011  HA  LEU A 329      99.010  51.400 124.620  1.00  0.00           H
ATOM   5012  CB  LEU A 329      96.960  51.350 124.070  1.00  0.00           C
ATOM   5013  HB1 LEU A 329      96.960  50.310 123.660  1.00  0.00           H
ATOM   5014  HB2 LEU A 329      96.000  51.410 124.630  1.00  0.00           H
ATOM   5015  CG  LEU A 329      97.100  52.310 122.880  1.00  0.00           C
ATOM   5016  HG  LEU A 329      96.750  53.310 123.200  1.00  0.00           H
ATOM   5017  CD1 LEU A 329      98.510  52.430 122.270  1.00  0.00           C
ATOM   5018 HD11 LEU A 329      99.260  52.680 123.050  1.00  0.00           H
ATOM   5019 HD12 LEU A 329      98.800  51.450 121.820  1.00  0.00           H
ATOM   5020 HD13 LEU A 329      98.610  53.220 121.500  1.00  0.00           H
ATOM   5021  CD2 LEU A 329      96.040  52.000 121.780  1.00  0.00           C
ATOM   5022 HD21 LEU A 329      95.960  52.730 120.950  1.00  0.00           H
ATOM   5023 HD22 LEU A 329      96.270  50.990 121.370  1.00  0.00           H
ATOM   5024 HD23 LEU A 329      95.010  51.850 122.170  1.00  0.00           H
ATOM   5025  C   LEU A 329      97.930  52.750 125.910  1.00  0.00           C
ATOM   5026  O   LEU A 329      97.200  52.770 126.840  1.00  0.00           O
ATOM   5027  N   ILE A 330      98.720  53.750 125.540  1.00  0.00           N
ATOM   5028  HN  ILE A 330      99.230  53.600 124.700  1.00  0.00           H
ATOM   5029  CA  ILE A 330      98.610  55.030 126.240  1.00  0.00           C
ATOM   5030  HA  ILE A 330      97.920  54.990 127.070  1.00  0.00           H
ATOM   5031  CB  ILE A 330      99.970  55.430 126.810  1.00  0.00           C
ATOM   5032  HB  ILE A 330     100.580  55.780 125.950  1.00  0.00           H
ATOM   5033  CG2 ILE A 330      99.720  56.680 127.730  1.00  0.00           C
ATOM   5034 HG21 ILE A 330      99.340  57.580 127.200  1.00  0.00           H
ATOM   5035 HG22 ILE A 330      99.070  56.410 128.580  1.00  0.00           H
ATOM   5036 HG23 ILE A 330     100.690  57.020 128.150  1.00  0.00           H
ATOM   5037  CG1 ILE A 330     100.670  54.280 127.530  1.00  0.00           C
ATOM   5038 HG11 ILE A 330     101.670  54.580 127.900  1.00  0.00           H
ATOM   5039 HG12 ILE A 330     100.870  53.420 126.860  1.00  0.00           H
ATOM   5040  CD  ILE A 330      99.920  53.800 128.820  1.00  0.00           C
ATOM   5041  HD1 ILE A 330     100.580  53.170 129.460  1.00  0.00           H
ATOM   5042  HD2 ILE A 330      99.690  54.670 129.480  1.00  0.00           H
ATOM   5043  HD3 ILE A 330      98.980  53.250 128.590  1.00  0.00           H
ATOM   5044  C   ILE A 330      98.030  56.120 125.330  1.00  0.00           C
ATOM   5045  O   ILE A 330      98.460  56.340 124.190  1.00  0.00           O
ATOM   5046  N   LEU A 331      97.030  56.800 125.840  1.00  0.00           N
ATOM   5047  HN  LEU A 331      96.670  56.700 126.760  1.00  0.00           H
ATOM   5048  CA  LEU A 331      96.450  57.810 124.900  1.00  0.00           C
ATOM   5049  HA  LEU A 331      96.800  57.750 123.880  1.00  0.00           H
ATOM   5050  CB  LEU A 331      94.930  57.690 124.880  1.00  0.00           C
ATOM   5051  HB1 LEU A 331      94.630  57.960 125.910  1.00  0.00           H
ATOM   5052  HB2 LEU A 331      94.460  58.450 124.220  1.00  0.00           H
ATOM   5053  CG  LEU A 331      94.390  56.260 124.530  1.00  0.00           C
ATOM   5054  HG  LEU A 331      94.750  55.570 125.330  1.00  0.00           H
ATOM   5055  CD1 LEU A 331      92.860  56.180 124.550  1.00  0.00           C
ATOM   5056 HD11 LEU A 331      92.370  56.630 125.440  1.00  0.00           H
ATOM   5057 HD12 LEU A 331      92.440  56.750 123.710  1.00  0.00           H
ATOM   5058 HD13 LEU A 331      92.540  55.120 124.450  1.00  0.00           H
ATOM   5059  CD2 LEU A 331      95.010  55.760 123.180  1.00  0.00           C
ATOM   5060 HD21 LEU A 331      96.110  55.570 123.270  1.00  0.00           H
[truncated: 3,341,080 more chars]
