# Supplementary material for: Structure of the PAPP-ABP5 complex reveals mechanism of substrate recognition
Source: Nat Commun. 2022 Sep 20;13:5500. doi: 10.1038/s41467-022-33175-2 (PMC9489782; doi:10.1038/s41467-022-33175-2)
Supplement: Supplementary file 9 — Source Data [file 41467_2022_33175_MOESM9_ESM.xlsx]

## Sheet: Fig2d
	Size Exclusion Chromatography gel images
				Fig. 2d WT FL PAPP-A								Fig. 2d 1100-1135 C1-C10 SEC gel.tif
												Fig 2d 4C4S C1-C10 SEC gel.tif
		Fig. 2d 1100-1111 C1-C10 SEC gel.tif									Fig. 2d 4C4S C1-C10 SEC gel.tif
Fig. 2d WT FL PAPP-A rep2																	Fig. 2d 1100-1135 Rep2								Fig. 2d 1100-1135 Rep3
								Fig. 2d WT FL PAPP-A rep3
	*This was run in 500uL volume in 0.5ml loop																*This was run in 500uL volume in 0.5ml loop
	Fig. 2d 1100-1111 rep2								Fig. 2d 1100-1111 rep3								Fig. 2d 4C4S Rep2								Fig. 2d 4C4S Rep3
									*This was run in 500uL volume in 0.5ml loop

## Sheet: Fig 3b,c
	Fig. 3c Raw data from the Fluorescent polarization assay with FAM-BP5
		Linear scale					Yaxis - Log scale transformed values
	Concentration (nM)	Rep 1	Rep2	Rep3		Log [PAPP-A Concentration (nM)]	Rep 1	Rep2	Rep3	Avg	Stdev
	10000	152	155	158		4	152	155	158	155	3
	5000	148	148.1	155		3.69897	148	148.1	155	150.367	4.0129
	2500	138	138.6	143.2		3.39794	138	138.6	143.2	139.933	2.84488
	1250	136	135	135		3.09691	136	135	135	135.333	0.57735
	625	121.1	126.9	126.7		2.79588	121.1	126.9	126.7	124.9	3.29242
	308	107.9	109.9	107.5		2.48855	107.9	109.9	107.5	108.433	1.28582
	154	104.9	109.7	109.7		2.18752	104.9	109.7	109.7	108.1	2.77128
	77	92.8	94.3	94.3		1.88649	92.8	94.3	94.3	93.8	0.866025
	35	85.9	88	88		1.54407	85.9	88	88	87.3	1.21244
	17.5	76.6	77.6	76.5		1.24304	76.6	77.6	76.5	76.9	0.608276
	8.75	48	45	47.2		0.942008	48	45	47.2	46.7333	1.55349
	4.375	48.1	45.1	46.8		0.640978	48.1	45.1	46.8	46.6667	1.50444
	2.1875	40.6	31.6	35.6		0.339948	40.6	31.6	35.6	35.9333	4.50925
	1.09375	34.1	31.1	30.8		0.0389181	34.1	31.1	30.8	32	1.82483
	0.543	26.8	25.8	24.7		-0.2652	26.8	25.8	24.7	25.7667	1.0504
	0.2715	25	20.9	20.4		-0.56623	25	20.9	20.4	22.1	2.52389
	0.13575	24	25	20.7		-0.86726	24	25	20.7	23.2333	2.25019
	0.067875	23	22	20.3		-1.16829	23	22	20.3	21.7667	1.36504
	0	23	21	20.8		0.0001	23	21	20.8	21.6	1.21655
	Fig. 3b Raw data from the Fluorescent polarization assay with IGFBP5 anchor peptide
	Concentration (uM)	Rep 1	Rep2	Rep3		Log [PAPP-A Concentration (uM)]	Rep 1	Rep2	Rep3	Avg	Stdev
	11.3	283.2	301.1	298.7		1.05308	283.2	301.1	298.7	294.333	9.71614
	8.5	278.4	294.3	278.4		0.929419	278.4	294.3	278.4	283.7	9.17987
	5.65	267.8	285.8	262.1		0.752048	267.8	285.8	262.1	271.9	12.3705
	4.25	258.2	274.3	252.4		0.628389	258.2	274.3	252.4	261.633	11.3465
	2.825	235.7	247.5	231.4		0.451018	235.7	247.5	231.4	238.2	8.33607
	2.125	220.1	235.8	219.8		0.327359	220.1	235.8	219.8	225.233	9.15223
	1.41	199.2	208.1	202.3		0.149219	199.2	208.1	202.3	203.2	4.51774
	1.06	176.2	195.4	178.9		0.0253059	176.2	195.4	178.9	183.5	10.3937
	0.706	152.8	160.9	158.9		-0.151195	152.8	160.9	158.9	157.533	4.2194
	0.531	127.6	142.9	135.7		-0.274905	127.6	142.9	135.7	135.4	7.65441
	0.353	106.4	112.4	110.7		-0.452225	106.4	112.4	110.7	109.833	3.09246
	0.265	86.4	98.1	87.9		-0.576754	86.4	98.1	87.9	90.8	6.36632
	0.176	68.4	72.1	65.7		-0.754487	68.4	72.1	65.7	68.7333	3.21299
	0.132	54.7	65.4	55.2		-0.879426	54.7	65.4	55.2	58.4333	6.03849
	0.088	44.6	47.5	46.8		-1.05552	44.6	47.5	46.8	46.3	1.51327
	0.066	36.6	38.5	37.9		-1.18046	36.6	38.5	37.9	37.6667	0.971253
	0	9.8	16.9	13.8		0.0001	9.8	16.9	13.8	13.5	3.55949

## Sheet: Fig 3d, Supp. Fig 13c
	Integrated band intensities measuring the cleavage efficiency
	Graph in Fig. 3d corresponds to gel images in Supp. Fig. 13 c,d
	Intact IGFBP5 band intensity was integrated and measured relative to IGFBP5 control lane; independent replicates = 3
		Fig. 3d WT PAPP-A					Fig. 3d IGFBP5 K128A, represented gel in Supp. Fig 13c							Fig. 3d IGFBP5 K128D, represented gel in Supp. Fig 13c
Intact IGFBP5
Samples not included in the paper
	WT IGFBP5- REP2 & 3 (Sample not included in the paper)						IGFBP5 K128A - REP2 & 3(Sample not included in the paper)							IGFBP5 K128D- REP2 & 3(Sample not included in the paper)
Intact IGFBP5
		N=3 independent replicates
		Graphs plotted in GraphPad Software, Prism version 9.1.2
	WT IGFBP5							IGFBP5 K128A							IGFBP5 K128D
	REP1	REP2	REP3	AVG	STDEV	SEM		REP1	REP2	REP3	AVG	STDEV	SEM		REP1	REP2	REP3	AVG	STDEV	SEM
	0	0	0	0	0	0		0	0	0	0	0	0		0	0	0	0	0	0
	64.44	83.87	77.59	75.3	9.91536	5.72463		0.55	1.18236	1.25788	0.996744	0.38873	0.224433		0.25	0.18	0.0923938	0.174131	0.0789668	0.0455915
	82.41	92.98	87.3	87.5633	5.28992	3.05414		5.49	2.27444	2.00957	3.258	1.9375	1.11862		2.03	0.406564	0.513034	0.983199	0.908118	0.524302
	90.07	97.68	92.6	93.45	3.87555	2.23755		12.83	4.14873	2.16743	6.38206	5.67128	3.27431		0.63	0.755409	0.959639	0.781683	0.166383	0.0960612
	95.78	98.14	96.07	96.6633	1.28702	0.743064		38.44	31.3569	28.2319	32.6763	5.23038	3.01976		0.93	1.49532	0.834998	1.08677	0.356989	0.206108
	93.54	99.14	95.76	96.1467	2.81995	1.6281		58.57	60.2799	62.4374	60.4291	1.93799	1.1189		2.62	7.39217	5.28017	5.09745	2.39133	1.38063
	95.18	98.84	97.04	97.02	1.83008	1.0566		71.56	71.6247	75.8574	73.014	2.46262	1.4218		25.63	26.8686	28.5877	27.0288	1.48532	0.857552
	WT IGFBP5 Rep1						IGFBP5 K128A Rep1								IGFBP5 K128D Rep1
	Protease concentration (nM)	Total band Volume	%Intact BP5	%cleaved BP5			Protease concentration (nM)	Total band Volume	%Intact BP5	%cleaved BP5					Protease concentration (nM)	Total band Volume	%Intact BP5	%cleaved BP5
	0	72425112	100	0			0	66475584	100	0					0	39118068	100	0
	0.125	25754369	35.56	64.44			0.125	66108400	99.4476	0.55					0.125	39020272	99.75	0.250002
	0.25	12739577	17.59	82.41			0.25	65072800	97.8898	5.49					0.25	38323971	97.97	2.03
	0.5	7191813	9.93	90.07			0.5	61936704	93.1721	12.83					0.5	38871624	99.37	0.63
	1	3056339	4.22	95.78			1	40919792	61.5561	38.44					1	38754269	99.07	0.93
	2	4678662	6.46	93.54			2	27543904	41.4346	58.57					2	38093174	97.38	2.62
	4	3490890	4.82	95.18			4	10929456	16.4413	71.56					4	29092107	74.37	25.63
	WT IGFBP5 Rep2						IGFBP5 K128A Rep2								IGFBP5 K128D Rep2
	Protease concentration (nM)	Total band Volume	%Intact BP5	%cleaved BP5			Protease concentration (nM)	Total band Volume	%Intact BP5	%cleaved BP5					Protease conc(nM)	Total band Volume	%Intact BP5	%cleaved BP5
	0	13182858	100	0			0	14549097	100	0					0	24774396	100	0
	0.125	2126394	16.13	83.87			0.125	14377075	98.8176	1.18236					0.125	24729802	99.82	0.18
	0.25	925436	7.02	92.98			0.25	14218187	97.7256	2.27444					0.25	24673672	99.5934	0.406565
	0.5	305842	2.32	97.68			0.5	13945494	95.8513	4.14873					0.5	24587248	99.2446	0.755409
	1	245201	1.86	98.14			1	9986957	68.6431	31.3569					1	24403938	98.5047	1.49533
	2	113372	0.859996	99.14			2	5778910	39.7201	60.2799					2	22943030	92.6078	7.39217
	4	152921	1.16	98.84			4	4128354	28.3753	71.6247					4	18117861	73.1314	26.8686
	WT IGFBP5 Rep3						IGFBP5 K128A Rep3								IGFBP5 K128D Rep3
	Protease concentration (nM)	Total band Volume	%Intact BP5	%cleaved BP5			Protease concentration (nM)	Total band Volume	%Intact BP5	%cleaved BP5					Protease concentration (nM)	Total band Volume	%Intact BP5	%cleaved BP5
	0	19005594	100	0			0	11987588	100	0					0	21251420	100	0
	0.125	4.25915e+06	22.41	77.59			0.125	11836799	98.7421	1.25788					0.125	2.12318e+07	99.9076	0.0923938
	0.25	2.41371e+06	12.7	87.3			0.25	11746689	97.9904	2.00957					0.25	21142393	99.487	0.513034
	0.5	1.40641e+06	7.4	92.6			0.5	11727765	97.8326	2.16743					0.5	2.10475e+07	99.0404	0.959639
	1	746920	3.93	96.07			1	8603262	71.7681	28.2319					1	2.1074e+07	99.165	0.834998
	2	805837	4.24	95.76			2	4502855	37.5626	62.4374					2	20129308	94.7198	5.28017
	4	562566	2.96	97.04			4	2894121	24.1426	75.8574					4	15176135	71.4123	28.5877

## Sheet: Fig 3e
		Fig. 3e IGFBP5/IGFBP4 chimeric protein									Fig. 3e IGFBP5 WT
Intact IGFBP5									Intact IGFBP5
		Fig. 3e IGFBP5/IGFBP4 chimeric protein rep2										Fig. 3e IGFBP5 WT rep2
Samples not included in the paper
	Intact IGFBP5
											Intact IGFBP5
		Fig. 3e IGFBP5/IGFBP4 chimeric protein rep3										Fig. 3e IGFBP5 WT rep3
Samples not included in the paper
	Intact IGFBP5										Intact IGFBP5

## Sheet: Fig 4a, Supp. Fig 16 a,c
		Integrated band densities measuring the cleavage efficiency
		Graph in Fig. 4a corresponds to gel images in Supp. Fig. 16a,c
		Intact IGFBP4 band intensity was integrated and measured relative to IGFBP4 control lane; independent replicates = 3
												Supp. Fig. 16a PAPP-A 1132							Supp. Fig. 16a PAPP-A 1267							Supp. Fig. 16c PAPP-A L1254A/F1257A/H1211A
				Supp. Fig. 16a FL PAPP-A
			Replicate1							Replicate1								Replicate1							Replicate1
			IGFBP4															IGFBP4
										IGFBP4															IGFBP4
																		IGF1
										IGF1															IGF1
			IGF1
	Samples not included in the paper
	Only for graph generation
			Replicate2							Replicate2								Replicate2							Replicate2
																		IGFBP4
			IGFBP4																						IGFBP4
										IGFBP4
																		IGF1
			IGF1																						IGF1
										IGF1
	Samples not included in the paper
	Only for graph generation
			Replicate3							Replicate3								Replicate3
																									Replicate3
			IGFBP4
										IGFBP4								IGFBP4							IGFBP4
			IGF1
																									IGF1
										IGF1								IGF1
					Graphs plotted in GraphPad Software, Prism version 9.1.2
				WT FL PAPP-A							PAPP-A 1132							PAPP-A 1267							PAPP-A L1254A/F1257A/H1211A
			Protease concentration (nM)	REP1	REP2	REP3	AVG	STDEV	SEM		REP1	REP2	REP3	AVG	STDEV	SEM		REP1	REP2	REP3	AVG	STDEV	SEM		REP1	REP2	REP3	AVG	STDEV	SEM
			0	0	0	0	0	0	0		0	0	0	0	0	0		0	0	0	0	0	0		0	0	0	0	0	0
			0.0625	93.85	90.72	91.9	92.1567	1.58071	0.912621		1.46535	1.25	1.44	1.38512	0.1177	0.0679544		0.91	1.84	4.28	2.34333	1.74047	1.00486		0.21	0.89	0.68	0.593333	0.348186	0.201025
			0.125	98.05	95.89	96.63	96.8567	1.09769	0.633754		2.90378	0.19	1.05	1.38126	1.38688	0.800718		5.59	7.55	10.41	7.85	2.42396	1.39948		0.23	1.02	1.2	0.816667	0.515978	0.2979
			0.25	98.61	97.89	97	97.8333	0.806494	0.46563		3.3521	2.68	1.89	2.6407	0.73184	0.422528		33.54	31.6	28.58	31.24	2.49952	1.4431		0.540422	1.34	2.32	1.40014	0.891312	0.514599
			0.5	98.95	98.3	97.89	98.38	0.534509	0.308599		2.7447	0.65	0.72	1.37157	1.18968	0.686864		38.99	41.89	38.49	39.79	1.83576	1.05987		3.25	1.56	7.52	4.11	3.07166	1.77342
			1	99.32	98.65	98.2	98.7233	0.56359	0.325389		0.0174918	1.32	0.14	0.492497	0.719251	0.41526		65.78	66.89	69.89	67.52	2.12619	1.22756		14.67	16.35	17.5	16.1733	1.42325	0.821712
			2	99.43	98.78	98.89	99.0333	0.347898	0.200859		2.29123	0.87	1.05	1.40374	0.773839	0.446776		78.66	79.89	82.34	80.2967	1.8734	1.08161		26.34	27.8	25.43	26.5233	1.19559	0.690274
			4	99.63	99.2	99.12	99.3167	0.274287	0.15836		1.81915	1.65	2.89	2.11972	0.672425	0.388224		93.25	91.39	95.69	93.4433	2.15651	1.24506		45.4	47.04	62.53	51.6567	9.45222	5.45724
			8	99.97	99.8	99.56	99.7767	0.205994	0.11893		7.25	9.87	10.23	9.11667	1.62657	0.939101		94.61	96.26	99.29	96.72	2.37367	1.37044		59.34	62.45	78.35	66.7133	10.1969	5.88719
				WT FL PAPP-A Rep1								PAPP-A 1132 Rep1						PAPP-A 1267 Rep1								PAPP-A L1254A/F1257A/H1211A Rep1
				Protease concentration (nM)	Total band Volume	%Intact BP4	%Cleaved BP4					Protease concentration (nM)	Total band Volume	%Intact BP4	%Cleaved BP4			Protease concentration (nM)	Total band Volume	%Intact BP4	%Cleaved BP4					Protease concentration (nM)	Total band Volume	%Intact BP4	%Cleaved BP4
				0	18714780	100	0					0	24239872	100	0			0	17877860	100	0					0	55568598	100	0
				0.0625	1150958	6.14999	93.85					0.0625	23884672	98.5346	1.46535			0.0625	17715171	99.09	0.910003					0.0625	55451124	99.7886	0.211404
				0.125	364938	1.95	98.05					0.125	23536000	97.0962	2.90378			0.125	16878487	94.41	5.59					0.125	55441774	99.7718	0.22823
				0.25	260135	1.39	98.61					0.25	23427328	96.6479	3.3521			0.25	11881625	66.46	33.54					0.25	55268292	99.4596	0.540424
				0.5	196505	1.05	98.95					0.5	23574560	97.2553	2.7447			0.5	10907282	61.01	38.99					0.5	53762618	96.75	3.25
				1	127260	0.679997	99.32					1	24235632	99.9825	0.0174918			1	6117803	34.22	65.78					1	47416684	85.33	14.67
				2	106674	0.569999	99.43					2	23684480	97.7088	2.29123			2	3815135	21.34	78.66					2	40931829	73.66	26.34
				4	69244	0.369996	99.63					4	23798912	98.1808	1.81915			4	1206755	6.75	93.25					4	30340454	54.6	45.4
				8	5614	0.0299977	99.97					8	2.24825e+07	92.75	7.25			8	963616	5.39	94.61					8	22594191	40.66	59.34
				WT FL PAPP-A Rep2								PAPP-A 1132 Rep2						PAPP-A 1267 Rep2								PAPP-A L1254A/F1257A/H1211A Rep2
				Protease concentration (nM)	Total band Volume	%Intact BP4	%Cleaved BP4					Protease concentration (nM)	Total band Volume	%Intact BP4	%Cleaved BP4			Protease concentration (nM)	Total band Volume	%Intact BP4	%Cleaved BP4					Protease concentration (nM)	Total band Volume	%Intact BP4	%Cleaved BP4
				0	21567745	100	0					0	47765321	100	0			0	15389375	100	0					0	26828911	100	0
				0.0625	2001486	9.28	90.72					0.0625	47168254	98.75	1.25			0.0625	15106210	98.16	1.84					0.0625	26590133	99.11	0.890003
				0.125	886434	4.11	95.89					0.125	47674566	99.81	0.190002			0.125	14227477	92.45	7.55					0.125	26555256	98.98	1.02
				0.25	455079	2.11	97.89					0.25	46485210	97.32	2.68			0.25	10526332	68.4	31.6					0.25	26469403	98.66	1.34
				0.5	366651	1.7	98.3					0.5	47454846	99.35	0.650001			0.5	8942765	58.11	41.89					0.5	26410379	98.44	1.56
				1	291164	1.35	98.65					1	47134818	98.68	1.32			1	5095422	33.11	66.89					1	22442384	83.65	16.35
				2	263126	1.22	98.78					2	47349762	99.13	0.870001			2	3094803	20.11	79.89					2	19370473	72.2	27.8
				4	172541	0.799996	99.2					4	46977193	98.35	1.65			4	1325025	8.61	91.39					4	14208591	52.96	47.04
				8	43135	0.199998	99.8					8	43050883	90.13	9.87			8	575562	3.74	96.26					8	10074256	37.55	62.45
				WT FL PAPP-A Rep3								PAPP-A 1132 Rep3						PAPP-A 1267 Rep3								PAPP-A L1254A/F1257A/H1211A Rep3
				Protease concentration (nM)	Total band Volume	%Intact BP4	%Cleaved BP4					Protease concentration (nM)	Total band Volume	%Intact BP4	%Cleaved BP4			Protease concentration (nM)	Total band Volume	%Intact BP4	%Cleaved BP4					Protease concentration (nM)	Total band Volume	%Intact BP4	%Cleaved BP4
				0	17833331	100	0					0	21544862	100	0			0	24270970	100	0					0	21781172	100	0
				0.0625	1444499	8.1	91.9					0.0625	21234615	98.56	1.44			0.0625	23232172	95.72	4.28					0.0625	21633060	99.32	0.68
				0.125	600983	3.37	96.63					0.125	21318640	98.95	1.05			0.125	21744362	89.59	10.41					0.125	21519797	98.8	1.2
				0.25	534999	2.99999	97					0.25	21137664	98.11	1.89			0.25	17334326	71.42	28.58					0.25	21275848	97.68	2.32
				0.5	376283	2.11	97.89					0.5	21389738	99.28	0.720005			0.5	14929073	61.51	38.49					0.5	20143227	92.48	7.52
				1	320999	1.79999	98.2					1	21514699	99.86	0.140001			1	7307989	30.11	69.89					1	17969466	82.5	17.5
				2	197949	1.10999	98.89					2	21318640	98.95	1.05			2	4286253	17.66	82.34					2	16242219	74.57	25.43
				4	156933	0.879998	99.12					4	20922215	97.11	2.89			4	1046078	4.31	95.69					4	8161405	37.47	62.53
				8	78466	0.439996	99.56					8	19340822	89.77	10.23			8	172323	0.709996	99.29					8	4715623	21.65	78.35

## Sheet: Fig 4b, Supp. Fig 16 b,d
	Integrated band densities measuring the cleavage efficiency
	Graph in Fig. 4b corresponds to gel images in Supp. Fig. 16a,c
	Intact IGFBP5 band intensity was integrated and measured relative to IGFBP5 control lane; independent replicates = 3
				Supp. Fig. 16b FL PAPP-A							Supp. Fig. 16b PAPP-A 1132							Supp. Fig. 16b PAPP-A 1267							Supp. Fig. 16d PAPP-A L1254A/F1257A/H1211A
			Replicate1							Replicate1							Replicate1							Replicate1
			Intact IGFBP5							Intact IGFBP5
																	Intact IGFBP5							Intact IGFBP5
	Samples not included in the paper
	Only for graph generation
										Replicate2
			Replicate2														Replicate2							Replicate2
			Intact IGFBP5
										Intact IGFBP5							Intact IGFBP5
																								Intact IGFBP5
	Samples not included in the paper
	Only for graph generation
										Replicate3							Replicate3							Replicate3
			Replicate3
			Intact IGFBP5							Intact IGFBP5														Intact IGFBP5
																	Intact IGFBP5
					Graphs plotted in GraphPad Software, Prism version 9.1.2
				WT FL PAPP-A							PAPP-A 1132							PAPP-A 1267							PAPP-A L1254A/F1257A/H1211A
			Protease concentration (nM)	REP1	REP2	REP3	AVG	STDEV	SEM		REP1	REP2	REP3	AVG	STDEV	SEM		REP1	REP2	REP3	AVG	STDEV	SEM		REP1	REP2	REP3	AVG	STDEV	SEM
			0	0	0	0	0	0	0		0	0	0	0	0	0		0	0	0	0	0	0		0	0	0	0	0	0
			0.0625	72.37	76.89	75.68	74.98	2.33989	1.35094		56.0472	54.5061	58.6601	56.4045	2.09992	1.21239		62.33	63.23	61.63	62.3967	0.802081	0.463081		55.0524	48.471	46.81	50.1111	4.35909	2.51672
			0.125	82.45	84.87	86.73	84.6833	2.1461	1.23905		66.799	65.3653	71.3772	67.8472	3.14002	1.81289		64.04	66.45	68.07	66.1867	2.02786	1.17079		65.8125	49.3512	48.11	54.4246	9.88173	5.70522
			0.25	89.9	93.67	88.78	90.7833	2.56188	1.4791		69.2232	69.4531	72.6761	70.4508	1.93058	1.11462		68.77	72.94	71.36	71.0233	2.10529	1.21549		79.1169	74.0386	71.41	74.8552	3.91783	2.26196
			0.5	91.34	92.89	90.06	91.43	1.41715	0.818189		79.3969	76.8001	74.7585	76.9852	2.3247	1.34217		75.36	78.17	73.3	75.61	2.44461	1.41139		88.337	85.8263	88.64	87.6011	1.54448	0.891706
			1	95.8	96.63	97.32	96.5833	0.761074	0.439406		84.4883	78.7135	86.7931	83.3316	4.1621	2.40299		82.62	84.61	83.2	83.4767	1.02344	0.590884		93.4367	88.736	91.52	91.2309	2.36365	1.36465
			2	98.84	97.89	98.84	98.5233	0.548483	0.316667		88.0925	84.7527	89.4202	87.4218	2.40496	1.3885		88.26	86.46	84.7	86.4733	1.78004	1.02771		93.6036	92.1992	92.14	92.6476	0.828425	0.478291
			4	99.82	98.65	99.82	99.43	0.6755	0.39		95.3241	94.9961	98.7899	96.37	2.10205	1.21362		92.38	92.85	92.86	92.6967	0.274287	0.15836		94.3692	93.4937	93.37	93.7443	0.544673	0.314467
			8	99.8	99.39	99.8355	99.6752	0.247607	0.142956		98.3725	94.1354	97.551	96.6863	2.24703	1.29733		97.16	97.18	94.04	96.1267	1.80713	1.04335		96.577	96.9568	97.51	97.0146	0.469172	0.270876
					WT FL PAPP-A Rep1								PAPP-A 1132 Rep1						PAPP-A 1267 Rep1						PAPP-A L1254A/F1257A/H1211A Rep1
					Protease concentration (nM)	Total band Volume	%Intact BP5	%cleaved BP5					Protease concentration (nM)	Total band Volume	%Intact BP5	%cleaved BP5			Protease concentration (nM)	Total band Volume	%Intact BP5	%cleaved BP5			Protease concentration (nM)	Total band Volume	%Intact BP5	%cleaved BP5
					0	26698521	100	0					0	26243176	100	0			0	25449403	100	0			0	49696496	100	0
					0.0625	7376801	27.63	72.37					0.0625	11534612	43.9528	56.0472			0.0625	9586790	37.67	62.33			0.0625	22337388	44.9476	55.0524
					0.125	4685590	17.55	82.45					0.125	8712996	33.201	66.799			0.125	9151605	35.96	64.04			0.125	16990002	34.1875	65.8125
					0.25	2696550	10.1	89.9					0.25	8076800	30.7768	69.2232			0.25	7947848	31.23	68.77			0.25	10378146	20.8831	79.1169
					0.5	2312091	8.66	91.34					0.5	5406918	20.6031	79.3969			0.5	6270732	24.64	75.36			0.5	5796109	11.663	88.337
					1	1121337	4.2	95.8					1	4070774	15.5117	84.4883			1	4423106	17.38	82.62			1	3261745	6.56333	93.4367
					2	309702	1.16	98.84					2	3124908	11.9075	88.0925			2	2987759	11.74	88.26			2	3178803	6.39643	93.6036
					4	48057	0.179999	99.82					4	1227108	4.67591	95.3241			4	1939244	7.62	92.38			4	2798332	5.63084	94.3692
					8	53397	0.2	99.8					8	427108	1.6275	98.3725			8	722763	2.84	97.16			8	1701102	3.42298	96.577
					WT FL PAPP-A Rep2								PAPP-A 1132 Rep2						PAPP-A 1267 Rep2						PAPP-A L1254A/F1257A/H1211A Rep2
					Protease concentration (nM)	Total band Volume	%Intact BP5	%cleaved BP5					Protease concentration (nM)	Total band Volume	%Intact BP5	%cleaved BP5			Protease concentration (nM)	Total band Volume	%Intact BP5	%cleaved BP5			Protease concentration (nM)	Total band Volume	%Intact BP5	%cleaved BP5
					0	18142110	100	0					0	25686951	100	0			0	30048454	100	0			0	39467886	100	0
					0.0625	4192641	23.11	76.89					0.0625	11685984	45.4939	54.5061			0.0625	11048816	36.77	63.23			0.0625	20337388	51.529	48.471
					0.125	2744901	15.13	84.87					0.125	8896590	34.6347	65.3653			0.125	10081256	33.55	66.45			0.125	19990002	50.6488	49.3512
					0.25	1148395	6.33	93.67					0.25	7846569	30.5469	69.4531			0.25	8131111	27.06	72.94			0.25	10246416	25.9614	74.0386
					0.5	1289904	7.11	92.89					0.5	5959350	23.1999	76.8001			0.5	6559577	21.83	78.17			0.5	5594069	14.1737	85.8263
					1	611389	3.37	96.63					1	5467842	21.2865	78.7135			1	4624457	15.39	84.61			1	4445672	11.264	88.736
					2	382798	2.11	97.89					2	3916566	15.2473	84.7527			2	4068560	13.54	86.46			2	3078803	7.80078	92.1992
					4	244918	1.35	98.65					4	1285342	5.00387	94.9961			4	2148464	7.15	92.85			4	2567892	6.50628	93.4937
					8	110666	0.609995	99.39					8	685342	5.86465	94.1354			8	847366	2.82	97.18			8	1201102	3.04324	96.9568
					WT FL PAPP-A Rep3								PAPP-A 1132 Rep3						PAPP-A 1267 Rep3						PAPP-A L1254A/F1257A/H1211A Rep3
					Protease concentration (nM)	Total band Volume	%Intact BP5	%cleaved BP5					Protease concentration (nM)	Total band Volume	%Intact BP5	%cleaved BP5			Protease concentration (nM)	Total band Volume	%Intact BP5	%cleaved BP5			Protease concentration (nM)	Total band Volume	%Intact BP5	%cleaved BP5
					0	23118745	100	0					0	25289304	100	0			0	27648183	100	0			0	65622318	100	0
					0.0625	5622478	24.32	75.68					0.0625	10454564	41.3399	58.6601			0.0625	10608607	38.37	61.63			0.0625	34904510	53.19	46.81
					0.125	3067857	13.27	86.73					0.125	7238500	28.6228	71.3772			0.125	8828064	31.93	68.07			0.125	34051420	51.89	48.11
					0.25	2593923	11.22	88.78					0.25	6910024	27.3239	72.6761			0.25	7918439	28.64	71.36			0.25	18761420	28.59	71.41
					0.5	2298003	9.94	90.06					0.5	6383396	25.2415	74.7585			0.5	7382064	26.7	73.3			0.5	7454695	11.36	88.64
					1	619582	2.68	97.32					1	3339940	13.2069	86.7931			1	4644894	16.8	83.2			1	5564772	8.48	91.52
					2	268177	1.16	98.84					2	2675548	10.5798	89.4202			2	4230171	15.3	84.7			2	5157914	7.86	92.14
					4	41613.7	0.18	99.82					4	306032	1.21012	98.7899			4	1974080	7.14	92.86			4	4350759	6.63	93.37
					8	9247.5	0.164474	99.8355					8	256032	2.449	97.551			8	1647831	5.96	94.04			8	1633995	2.49	97.51

## Sheet: Fig 4c, Supp. Fig 17a
Integrated band densities measuring the cleavage efficiency
Graph in Fig. 4c corresponds to gel images in Supp. Fig. 17a
Intact IGFBP4 band intensity was integrated and measured relative toIGFBP4 control lane; independent replicates = 3
			Supp. Fig. 17a WT PAPP-A							Supp. Fig. 17a PAPP-A 1100-1111*
																	Supp. Fig. 17a PAPP-A 1100-1135*						Supp. Fig. 17a PAPP-A 4C4S
	Replicate 1							Replicate 1							Replicate 1							Replicate 1
	Intact IGFBP4							Intact IGFBP4							Intact IGFBP4							Intact IGFBP4
																						IGF1
	IGF1							IGF1							IGF1
Samples not included in the paper
Only for graph generation
																						Replicate2
	Replicate2							Replicate2							Replicate2
								Intact IGFBP4							Intact IGFBP4							Intact IGFBP4
	Intact IGFBP4
								IGF1							IGF1							IGF1
	IGF1
Samples not included in the paper
Only for graph generation
	Replicate3
								Replicate3							Replicate3							Replicate3
	Intact IGFBP4							Intact IGFBP4
															Intact IGFBP4							Intact IGFBP4
	IGF1							IGF1
															IGF1							IGF1
			Graphs plotted in GraphPad Software, Prism version 9.1.2
		WT FL PAPP-A							PAPP-A 1100-1111							PAPP-A 1100-1135							PAPP-A 4C4S
	Protease concentration (nM)	REP1	REP2	REP3	AVG	STDEV	SEM		REP1	REP2	REP3	AVG	STDEV	SEM		REP1	REP2	REP3	AVG	STDEV	SEM		REP1	REP2	REP3	AVG	STDEV	SEM
	0	0	0	0	0	0	0		0	0	0	0	0	0		0	0	0	0	0	0		0	0	0	0	0	0
	0.04	25.16	36.514	30.2952	30.6564	5.68564	3.28261		3.08463	1.70378	0.939795	1.9094	1.0871	0.627638		0.21	0.12	0.06	0.13	0.0754983	0.043589		0.335092	2.79178	2	1.70896	1.25394	0.72396
	0.06	64.4332	62.3701	65.2582	64.0205	1.48764	0.858891		0.202836	4.21829	1.34229	1.92114	2.06937	1.19475		0.11	0.13	0.19	0.143333	0.0416333	0.024037		1.37148	3.05336	2.06	2.16161	0.845532	0.488168
	0.09	65.6118	83.1782	75.2202	74.67	8.79612	5.07844		2.97164	2.96182	1.65147	2.52831	0.759381	0.438429		0.13	0.25	0.89	0.423333	0.408575	0.235891		5.17047	5.52798	4.8	5.16615	0.364012	0.210162
	0.135	85.6152	84.8627	89.1751	86.551	2.30346	1.3299		6.25161	7.34174	1.90834	5.16723	2.87444	1.65956		0.02	0.16	0.56	0.246667	0.280238	0.161795		14.9706	15.8038	11.8	14.1914	2.11254	1.21968
	0.2025	89.5475	91.1079	90.2145	90.29	0.782934	0.452027		9.9905	13.3025	11.55	11.6143	1.65693	0.956626		0.06	0.86	1.2	0.706667	0.585263	0.337902		34.2176	39.6045	28.56	34.1274	5.52281	3.1886
	0.30375	89.6777	92.2928	94.4591	92.1432	2.3942	1.38229		26.2713	23.4162	22.9694	24.219	1.79135	1.03424		0.88	1.8	3.2	1.96	1.16825	0.674487		42.8258	43.8224	40.1	42.2494	1.92697	1.11254
	0.455625	91.8219	92.6075	94.3484	92.926	1.293	0.746514		35.2551	38.1649	35.6933	36.3711	1.56885	0.905778		7.6	4.56	12.3	8.15333	3.89956	2.25141		43.8786	50.4057	48.2	47.4947	3.32021	1.91692
	0.683438	93.8797	94.9242	97.555	95.453	1.89386	1.09342		42.4757	45.3427	42.0977	43.3054	1.7745	1.02451		19.65	15.2	21.05	18.6333	3.05464	1.7636		58.7149	62.6083	56.8	59.3744	2.9598	1.70884
	1.02516	99.0917	97.8487	98.8729	98.6044	0.663564	0.383109		54.923	51.4669	59.9797	55.4565	4.28144	2.47189		27.8	25.67	20.6	24.69	3.69869	2.13544		67.15	76.0802	64.3	69.1767	6.14606	3.54843
	1.53773	98.0428	96.4882	99.3059	97.9456	1.41137	0.814853		68.7531	57.8642	71.8457	66.1543	7.3441	4.24012		40.28	36.8	38.45	38.51	1.74078	1.00504		89.7295	83.0616	80.04	84.277	4.95776	2.86236
				WT FL PAPP-A Rep1							PAPP-A 1100-1111 Rep1						PAPP-A 1100-1135Rep1							PAPP-A 4C4S Rep1
				Protease concentration (nM)	Total band Volume	%Intact BP4	%Cleaved BP4				Protease concentration (nM)	Total band Volume	%Intact BP4	%Cleaved BP4			Protease concentration (nM)	Total band Volume	%Intact BP4	%Cleaved BP4				Protease concentration (nM)	Total band Volume	%Intact BP4	%Cleaved BP4
				0	20258375	100	0				0	41274800	100	0			0	26371133	100	0				0	23270591	100	0
				0.04	15161375	74.84	25.16				0.04	40001625	96.9154	3.08463			0.04	2.63158e+07	99.79	0.21				0.04	23192613	99.6649	0.335092
				0.06	7205250	35.5668	64.4332				0.06	41191080	99.7972	0.202836			0.06	2.63421e+07	99.89	0.11				0.06	22951440	98.6285	1.37148
				0.09	6966500	34.3882	65.6118				0.09	40048260	97.0284	2.97164			0.09	2.63369e+07	99.87	0.13				0.09	22067393	94.8295	5.17047
				0.135	2914125	14.3848	85.6152				0.135	38694460	93.7484	6.25161			0.135	2.63659e+07	99.98	0.02				0.135	19786854	85.0294	14.9706
				0.2025	2117500	10.4525	89.5475				0.2025	37151240	90.0095	9.9905			0.2025	2.63553e+07	99.94	0.06				0.203	15307945	65.7824	34.2176
				0.30375	2091125	10.3223	89.6777				0.30375	30431380	73.7287	26.2713			0.30375	2.61391e+07	99.12	0.88				0.304	13304774	57.1742	42.8258
				0.455625	1656750	8.1781	91.8219				0.455625	26723340	64.7449	35.2551			0.455625	2.43669e+07	92.4	7.6				0.456	13059791	56.1214	43.8786
				0.683438	1239875	6.12031	93.8797				0.683438	23743020	57.5243	42.4757			0.683438	2.11892e+07	80.35	19.65				0.683	9607296	41.2851	58.7149
				1.02516	184000	0.908266	99.0917				1.02516	18605440	45.077	54.923			1.02516	1.904e+07	72.2	27.8				1.025	7644384	32.85	67.15
				1.53773	396500	1.95722	98.0428				1.53773	12897098	31.2469	68.7531			1.53773	1.57488e+07	59.72	40.28				1.538	2390013	10.2705	89.7295
				WT FL PAPP-A Rep2							PAPP-A 1100-1111 Rep2						PAPP-A 1100-1135 Rep2							PAPP-A 4C4S Rep2
				Protease concentration (nM)	Total band Volume	%Intact BP4	%Cleaved BP4				Protease concentration (nM)	Total band Volume	%Intact BP4	%Cleaved BP4			Protease concentration (nM)	Total band Volume	%Intact BP4	%Cleaved BP4				Protease concentration (nM)	Total band Volume	%Intact BP4	%Cleaved BP4
				0	18441096	100	0				0	22646120	100	0			0	33530886	100	0				0	28124172	100	0
				0.04	11707510	63.486	36.514				0.04	22260280	98.2962	1.70378			0.04	3.34906e+07	99.88	0.12				0.04	2.7339e+07	97.2082	2.79178
				0.06	6939370	37.6299	62.3701				0.06	21690840	95.7817	4.21829			0.06	3.34873e+07	99.87	0.13				0.06	2.72654e+07	96.9466	3.05336
				0.09	3102130	16.8218	83.1782				0.09	21975382	97.0382	2.96182			0.09	3.34471e+07	99.75	0.25				0.09	26569472	94.472	5.52798
				0.135	2791480	15.1373	84.8627				0.135	20983500	92.6583	7.34174			0.135	3.34772e+07	99.84	0.16				0.135	23679488	84.1962	15.8038
				0.2025	1639795	8.89207	91.1079				0.2025	19633625	86.6975	13.3025			0.2025	3.32425e+07	99.14	0.86				0.203	16985728	60.3955	39.6045
				0.30375	1421295	7.70722	92.2928				0.30375	17343250	76.5838	23.4162			0.30375	3.29273e+07	98.2	1.8				0.304	1.57995e+07	56.1776	43.8224
				0.455625	1363250	7.39246	92.6075				0.455625	14003250	61.8351	38.1649			0.455625	3.20019e+07	95.44	4.56				0.456	13948000	49.5943	50.4057
				0.683438	936035	5.07581	94.9242				0.683438	12377750	54.6573	45.3427			0.683438	2.84342e+07	84.8	15.2				0.683	1.05161e+07	37.3917	62.6083
				1.02516	396720	2.15128	97.8487				1.02516	10990875	48.5331	51.4669			1.02516	2.49235e+07	74.33	25.67				1.025	6.72724e+06	23.9198	76.0802
				1.53773	647615	3.5118	96.4882				1.53773	9542125	42.1358	57.8642			1.53773	2.11915e+07	63.2	36.8				1.538	4.76378e+06	16.9384	83.0616
				WT FL PAPP-A Rep3							PAPP-A 1100-1111 Rep3						PAPP-A 1100-1135 Rep3							PAPP-A 4C4S Rep3
				Protease concentration (nM)	Total band Volume	%Intact BP4	%Cleaved BP4				Protease concentration (nM)	Total band Volume	%Intact BP4	%Cleaved BP4			Protease concentration (nM)	Total band Volume	%Intact BP4	%Cleaved BP4				Protease concentration (nM)	Total band Volume	%Intact BP4	%Cleaved BP4
				0	15800510	100	0				0	26521750	100	0			0	18772182	100	0				0	30202434	100	0
				0.04	11013710	69.7048	30.2952				0.04	26272500	99.0602	0.939795			0.04	1.87609e+07	99.94	0.06				0.04	2.95984e+07	98	2
				0.06	5489380	34.7418	65.2582				0.06	26165750	98.6577	1.34229			0.06	1.87365e+07	99.81	0.19				0.06	2.95803e+07	97.94	2.06
				0.09	3915340	24.7798	75.2202				0.09	26083750	98.3485	1.65147			0.09	1.86051e+07	99.11	0.89				0.09	2.87527e+07	95.2	4.8
				0.135	1710390	10.8249	89.1751				0.135	26015625	98.0917	1.90834			0.135	1.86671e+07	99.44	0.56				0.135	2.66385e+07	88.2	11.8
				0.2025	1546160	9.78551	90.2145				0.2025	23458500	88.45	11.55			0.2025	1.85469e+07	98.8	1.2				0.2025	2.15766e+07	71.44	28.56
				0.30375	875490	5.5409	94.4591				0.30375	20429875	77.0306	22.9694			0.30375	1.81715e+07	96.8	3.2				0.30375	1.80913e+07	59.9	40.1
				0.455625	892980	5.65159	94.3484				0.455625	17055250	64.3067	35.6933			0.455625	1.64632e+07	87.7	12.3				0.455625	1.56449e+07	51.8	48.2
				0.683438	386320	2.44498	97.555				0.683438	15356712	57.9023	42.0977			0.683438	1.48206e+07	78.95	21.05				0.683438	1.30475e+07	43.2	56.8
				1.02516	178090	1.12712	98.8729				1.02516	10614080	40.0203	59.9797			1.02516	1.49051e+07	79.4	20.6				1.02516	1.07823e+07	35.7	64.3
				1.53773	109670	0.694092	99.3059				1.53773	7467012	28.1543	71.8457			1.53773	1.15543e+07	61.55	38.45				1.53773	6.02841e+06	19.96	80.04

## Sheet: Fig 4d, Supp. Fig 17b
	Integrated band densities measuring the cleavage efficiency
	Graph in Fig. 4d corresponds to gel images in Supp. Fig. 17b
	Intact IGFBP5 band intensity was integrated and measured relative to IGFBP5 control lane; independent replicates = 3																	Supp. Fig. 17b PAPP-A 1100-1135*							Supp. Fig. 17b PAPP-A 4C4S
											Supp. Fig. 17b PAPP-A 1100-1111*
			Supp. Fig. 17b WT PAPP-A
			Replicate1
										Intact IGFBP5							Intact IGFBP5
			Intact IGFBP5																					Intact IGFBP5
Samples not included in the paper
Only for graph generation
			Intact IGFBP5														Intact IGFBP5
										Intact IGFBP5
																								Intact IGFBP5
Samples not included in the paper
Only for graph generation
			Intact IGFBP5							Intact IGFBP5							Intact IGFBP5							Intact IGFBP5
				Graphs plotted in GraphPad Software, Prism version 9.1.2
			WT FL PAPP-A							PAPP-A 1100-1111							PAPP-A 1100-1135							PAPP-A 4C4S
		Protease concentration (nM)	REP1	REP2	REP3	AVG	STDEV	SEM		REP1	REP2	REP3	AVG	STDEV	SEM		REP1	REP2	REP3	AVG	STDEV	SEM		REP1	REP2	REP3	AVG	STDEV	SEM
		0	0	0	0	0	0	0		0	0	0	0	0	0		0	0	0	0	0	0		0	0	0	0	0	0
		0.04	18.32	12.56	17.68	16.1867	3.15705	1.82272		7.08	5.34	8.23	6.88333	1.455	0.840046		6.3	4.56	3.89	4.91667	1.24396	0.7182		12.77	9.35	5.65	9.25667	3.56092	2.0559
		0.06	21.06	22.23	19.7	20.9967	1.26619	0.731034		17.06	12.56	14.35	14.6567	2.26562	1.30806		12.34	11.09	10.65	11.36	0.876755	0.506195		15.94	10.416	15.77	14.042	3.14136	1.81366
		0.09	30.09	28.43	25.67	28.0633	2.2327	1.28905		22.25	23.05	23.25	22.85	0.52915	0.305505		23.52	27.89	28.9	26.77	2.85953	1.65095		23.9	28.89	30	27.5967	3.24916	1.8759
		0.135	40	40	40	40	0	0		25.22	26.21	24.06	25.1633	1.07612	0.621298		25.46	28.04	29.19	27.5633	1.91014	1.10282		43.85	48.8	40.63	44.4267	4.11541	2.37604
		0.2025	55.89	52.09	48.97	52.3167	3.46556	2.00084		31.73	30.06	28.34	30.0433	1.69506	0.978644		30.65	29.98	30.77	30.4667	0.425715	0.245787		62.61	58.65	55.87	59.0433	3.38717	1.95558
		0.30375	67.89	72.35	73.56	71.2667	2.98621	1.72409		46.46	48.63	44.43	46.5067	2.10039	1.21266		40	36.66	38.89	38.5167	1.70101	0.982078		67.3	62.22	59.87	63.13	3.79767	2.19259
		0.455625	77.77	76.67	78.89	77.7767	1.11002	0.640867		55.92	57.04	58.27	57.0767	1.17543	0.678634		63.8	45.77	58.99	56.1867	9.33618	5.39025		71.96	75	69.98	72.3133	2.52858	1.45988
		0.683438	84.99	87.89	88.6	87.16	1.91251	1.10419		65.92	66.32	67.82	66.6867	1.00167	0.578312		72.56	71.32	68.32	70.7333	2.18003	1.25864		77.24	79.83	81.23	79.4333	2.02436	1.16876
		1.02516	91.33	92.34	90.45	91.3733	0.945745	0.546026		78.22	80.03	81.34	79.8633	1.56666	0.904513		76.11	78.9	80.04	78.35	2.02191	1.16735		85.64	83.99	88.76	86.13	2.42246	1.39861
		1.53773	95.66	95.67	95	95.4433	0.38397	0.221685		86.8	85.53	82.34	84.89	2.29785	1.32666		88.55	89.01	87.76	88.44	0.632218	0.365011		90.64	92.23	93.36	92.0767	1.36647	0.78893
				WT FL PAPP-A Rep1							PAPP-A 1100-1111 Rep1							PAPP-A 1100-1135Rep1							PAPP-A 4C4S Rep1
				Protease concentration (nM)	Total band Volume	%Intact BP5	%cleaved BP5				Protease concentration (nM)	Total band Volume	%Intact BP5	%cleaved BP5				Protease concentration (nM)	Total band Volume	%Intact BP5	%cleaved BP5				Protease concentration (nM)	Total band Volume	%Intact BP5	%cleaved BP5
				0	41056237	100	0				0	45500891	100	0				0	42453655	100	0				0	43270591	100	0
				0.04	33534734	81.68	18.32				0.04	42279427	92.92	7.08				0.04	39779074	93.7	6.3				0.04	37744936	87.23	12.77
				0.06	32409793	78.94	21.06				0.06	37738438	82.94	17.06				0.06	37214873	87.66	12.34				0.06	36373258	84.06	15.94
				0.09	28702415	69.91	30.09				0.09	35376942	77.75	22.25				0.09	32468555	76.48	23.52				0.09	32928919	76.1	23.9
				0.135	24633742	60	40				0.135	34025566	74.78	25.22				0.135	31644954	74.54	25.46				0.135	24296436	56.15	43.85
				0.2025	18109906	44.11	55.89				0.2025	31063458	68.27	31.73				0.2025	29441609	69.35	30.65				0.2025	16178873	37.39	62.61
				0.30375	13183157	32.11	67.89				0.30375	24361177	53.54	46.46				0.30375	25472193	60	40				0.30375	14149483	32.7	67.3
				0.455625	9126801	22.23	77.77				0.455625	20056792	44.08	55.92				0.455625	15368223	36.2	63.8				0.455625	12133073	28.04	71.96
				0.683438	6162541	15.01	84.99				0.683438	15506703	34.08	65.92				0.683438	11649282	27.44	72.56				0.683438	9848386	22.76	77.24
				1.02516	3559575	8.67	91.33				1.02516	9910094	21.78	78.22				1.02516	10142178	23.89	76.11				1.02516	6213656	14.36	85.64
				1.53773	1781840	4.34	95.66				1.53773	6006117	13.2	86.8				1.53773	4860943	11.45	88.55				1.53773	4050127	9.36	90.64
				WT FL PAPP-A Rep2							PAPP-A 1100-1111 Rep2							PAPP-A 1100-1135 Rep2							PAPP-A 4C4S Rep2
				Protease concentration (nM)	Total band Volume	%Intact BP5	%cleaved BP5				Protease concentration (nM)	Total band Volume	%Intact BP5	%cleaved BP5				Protease concentration (nM)	Total band Volume	%Intact BP5	%cleaved BP5				Protease concentration (nM)	Total band Volume	%Intact BP5	%cleaved BP5
				0	17100235	100	0				0	21056931	100	0				0	22451004	100	0				0	22304336	100	0
				0.04	14952445	87.44	12.56				0.04	19932490	94.66	5.34				0.04	21427238	95.44	4.56				0.04	20218880	90.65	9.35
				0.06	13298852	77.77	22.23				0.06	18412180	87.44	12.56				0.06	19961187	88.91	11.09				0.06	19981116	89.584	10.416
				0.09	12238638	71.57	28.43				0.09	16203308	76.95	23.05				0.09	16189418	72.11	27.89				0.09	15860613	71.11	28.89
				0.135	10260141	60	40				0.135	15537909	73.79	26.21				0.135	16155742	71.96	28.04				0.135	11419820	51.2	48.8
				0.2025	8192722	47.91	52.09				0.2025	14727217	69.94	30.06				0.2025	15720193	70.02	29.98				0.2025	9222842	41.35	58.65
				0.30375	4728214	27.65	72.35				0.30375	10816945	51.37	48.63				0.30375	14220465	63.34	36.66				0.30375	8426578	37.78	62.22
				0.455625	3989484	23.33	76.67				0.455625	9046057	42.96	57.04				0.455625	12175179	54.23	45.77				0.455625	5576084	25	75
				0.683438	2070838	12.11	87.89				0.683438	7091974	33.68	66.32				0.683438	6438947	28.68	71.32				0.683438	4498784	20.17	79.83
				1.02516	1309878	7.66	92.34				1.02516	4205069	19.97	80.03				1.02516	4737161	21.1	78.9				1.02516	3570924	16.01	83.99
				1.53773	740440	4.33	95.67				1.53773	3046937	14.47	85.53				1.53773	2467365	10.99	89.01				1.53773	1733046	7.77	92.23
				WT FL PAPP-A Rep3							PAPP-A 1100-1111 Rep3							PAPP-A 1100-1135 Rep3							PAPP-A 4C4S Rep3
				Protease concentration (nM)	Total band Volume	%Intact BP5	%cleaved BP5				Protease concentration (nM)	Total band Volume	%Intact BP5	%cleaved BP5				Protease concentration (nM)	Total band Volume	%Intact BP5	%cleaved BP5				Protease concentration (nM)	Total band Volume	%Intact BP5	%cleaved BP5
				0	12134089	100	0				0	24511270	100	0				0	25167112	100	0				0	18897565	100	0
				0.04	9988782	82.32	17.68				0.04	22493992	91.77	8.23				0.04	24188111	96.11	3.89				0.04	17829852	94.35	5.65
				0.06	9743673	80.3	19.7				0.06	20993902	85.65	14.35				0.06	22486814	89.35	10.65				0.06	15917418	84.23	15.77
				0.09	9019268	74.33	25.67				0.09	18812399	76.75	23.25				0.09	17893816	71.1	28.9				0.09	13228295	70	30
				0.135	7280453	60	40				0.135	18613858	75.94	24.06				0.135	17820832	70.81	29.19				0.135	11219484	59.37	40.63
				0.2025	6192025	51.03	48.97				0.2025	17564776	71.66	28.34				0.2025	17423191	69.23	30.77				0.2025	8339495	44.13	55.87
				0.30375	3208253	26.44	73.56				0.30375	13620912	55.57	44.43				0.30375	15379622	61.11	38.89				0.30375	7583592	40.13	59.87
				0.455625	2561506	21.11	78.89				0.455625	10228552	41.73	58.27				0.455625	10321032	41.01	58.99				0.455625	5673049	30.02	69.98
				0.683438	1383286	11.4	88.6				0.683438	7887726	32.18	67.82				0.683438	7972941	31.68	68.32				0.683438	3547072	18.77	81.23
				1.02516	1158805	9.55	90.45				1.02516	4573802	18.66	81.34				1.02516	5023355	19.96	80.04				1.02516	2124086	11.24	88.76
				1.53773	606704	5	95				1.53773	4328690	17.66	82.34				1.53773	3080454	12.24	87.76				1.53773	1254798	6.64	93.36

## Sheet: Fig 4e, Supp. Fig 18b
	Integrated band densities measuring the cleavage efficiency
	Graph in Fig. 4e corresponds to gel images in Supp. Fig. 18b
	Intact IGFBP4 band intensity was integrated and measured against IGFBP4 control lane; independent replicates = 3
				Supp. Fig. 18b WT PAPP-A FL						Supp. Fig. 18b PAPP-A 1132							Supp. Fig. 18b PAPP-A E483A/1132								Supp. Fig. 18b PAPP-A E483A
		Replicate1								Replicate1							Replicate1								Replicate1
		IGFBP4
										IGFBP4							IGFBP4								IGFBP4
		IGF1
										IGF1							IGF1								IGF1
Samples not included in the paper
Only for graph generation										Replicate 2							Replicate 2								Replicate 2
		Replicate 2
		IGFBP4								IGFBP4							IGFBP4								IGFBP4
		IGF1								IGF1							IGF1								IGF1
Samples not included in the paper
Only for graph generation																									Replicate 3
		Replicate 3								Replicate 3							Replicate 3
		IGFBP4
										IGFBP4							IGFBP4								IGFBP4
		IGF1
										IGF1							IGF1								IGF1
				Graphs plotted in GraphPad Software, Prism version 9.1.2
			WT FL PAPP-A							PAPP-A 1132							PAPP-A 1132/ E483A								PAPP-A E483A
		Protease concentration (nM)	REP1	REP2	REP3	AVG	STDEV	SEM		REP1	REP2	REP3	AVG	STDEV	SEM		REP1	REP2	REP3	AVG	STDEV	SEM			REP1	REP2	REP3	AVG	STDEV	SEM
		1e-05	0	0	0	0	0	0		0	0	0	0	0	0		0	0	0	0	0	0			0	0	0	0	0	0
		0.063	91.82	94.35	68.26	84.81	14.3884	8.30717		0.16	0.22	0.1	0.16	0.06	0.034641		0.2	0.08	0.12	0.133333	0.061101	0.0352767			0.56	0.16	0.556092	0.425364	0.22982	0.132687
		0.096	93.88	97.56	75.43	88.9567	11.8581	6.84626		0.51	0.1	0.09	0.233333	0.239653	0.138363		0.23	0.1	0.4	0.243333	0.150444	0.0868588			0.12	0.11	0.00210417	0.0773681	0.0653719	0.0377425
		0.145	99.09	98.87	88.89	95.6167	5.8265	3.36393		0.22	0.21	0.15	0.193333	0.0378594	0.0218581		0.66	0.56	0.5	0.573333	0.080829	0.0466667			0.11	0.1	0.0577085	0.0892362	0.0277578	0.016026
		0.217	98.04	99.31	92.16	96.5033	3.81466	2.2024		0.17	0.09	0.63	0.296667	0.291433	0.168259		2.28	3.25	4.6	3.37667	1.16518	0.672714			0.05	0.113	0.00266309	0.055221	0.0553534	0.0319583
		0.325	98.95	98.3	98.3	98.5167	0.375278	0.216667		1.23	0.11	0.05	0.463333	0.66463	0.383724		24.57	25.62	27.8	25.9967	1.64761	0.951251			0.1	0.18	0.00501384	0.0950046	0.0876	0.0505759
		0.48	99.32	98.65	98.65	98.8733	0.386825	0.223333		1.08	0.06	0.16	0.433333	0.562257	0.324619		52.59	49.89	55.56	52.68	2.83607	1.63741			0.13	0.09	0.576699	0.265566	0.27019	0.155994
		0.73	99.43	98.78	98.78	98.9967	0.375278	0.216667		0.23	0.14	0.11	0.16	0.06245	0.0360555		72.28	74.68	71.69	72.8833	1.58368	0.914336			0.16	0.06	0.0547002	0.0915667	0.0593242	0.0342508
		1.1	99.63	99.2	99.2	99.3433	0.248261	0.143333		1.88	0.16	1.3	1.11333	0.875062	0.505217		83.29	85.63	86.72	85.2133	1.75255	1.01184			0.09	0.1149	0.00266309	0.0691877	0.0589419	0.0340301
		1.65	99.86	99.8	99.8	99.82	0.034641	0.02		0.56	0.12	1.2	0.626667	0.543078	0.313546		94.41	95.51	94.64	94.8533	0.580201	0.334979			0.08	0.08	0.111431	0.0904769	0.0181464	0.0104769
		2.5	99.78	99.6	99.56	99.6467	0.117189	0.0676593		0.45	1.56	2.89	1.63333	1.22165	0.705321		97.01	98.34	99.1	98.15	1.05788	0.610765			0.07	0.98	0.011614	0.353871	0.543029	0.313518
				WT FL PAPP-A Rep1							PAPP-A 1132 Rep1							PAPP-A 1132/ E483A Rep1								PAPP-A E483A Rep1
				Protease concentration (nM)	Total band Volume	%Intact BP4	%Cleaved BP4				Protease concentration (nM)	Total band Volume	%Intact BP4	%Cleaved BP4				Protease concentration (nM)	Total band Volume	%Intact BP4	%Cleaved BP4					Protease concentration (nM)	Total band Volume	%Intact BP4	%Cleaved BP4
				1e-05	1107327	100	0				1e-05	19744250	100	0				1e-05	33561451	100	0					1e-05	45500891	100	0
				0.063	90579	8.17997	91.82				0.063	19712659	99.84	0.160001				0.063	33494328	99.8	0.2					0.063	45246086	99.44	0.56
				0.096	67768.4	6.12	93.88				0.096	19643554	99.49	0.510002				0.096	33484259	99.77	0.230002					0.096	45446289	99.88	0.120002
				0.145	10076	0.909939	99.0901				0.145	19700812	99.78	0.220003				0.145	33339945	99.34	0.660001					0.145	45450840	99.89	0.11
				0.217	21703	1.95994	98.0401				0.217	19710684	99.83	0.170004				0.217	32796249	97.72	2.28					0.217	45478140	99.95	0.0500012
				0.325	11626	1.04992	98.9501				0.325	19501395	98.77	1.23				0.325	25315402	75.43	24.57					0.325	45455390	99.9	0.1
				0.48	7529	0.679926	99.3201				0.48	19531012	98.92	1.08				0.48	15911483	47.41	52.59					0.48	45441739	99.87	0.130002
				0.73	6311	0.569931	99.4301				0.73	19698838	99.77	0.230001				0.73	9303234	27.72	72.28					0.73	45428089	99.84	0.160001
				1.1	4097	0.36999	99.63				1.1	19373058	98.12	1.88				1.1	5608118	16.71	83.29					1.1	45459940	99.91	0.0900004
				1.65	1550	0.139977	99.86				1.65	19633682	99.44	0.560001				1.65	1876085	5.59	94.41					1.65	45464490	99.92	0.0800006
				2.5	2436	0.219989	99.78				2.5	19655400	99.55	0.450004				2.5	1003487	2.99	97.01					2.5	45469040	99.93	0.0700008
				WT FL PAPP-A Rep2							PAPP-A 1132 Rep2							PAPP-A 1132/ E483A Rep2								PAPP-A E483A Rep2
				Protease concentration (nM)	Total band Volume	%Intact BP4	%Cleaved BP4				Protease concentration (nM)	Total band Volume	%Intact BP4	%Cleaved BP4				Protease concentration (nM)	Total band Volume	%Intact BP4	%Cleaved BP4					Protease concentration (nM)	Total band Volume	%Intact BP4	%Cleaved BP4
				1e-05	1324129	100	0				1e-05	22451004	100	0				1e-05	31047742	100	0					1e-05	21056931	100	0
				0.063	74813	5.64998	94.35				0.063	22401611	99.78	0.220004				0.063	31022903	99.92	0.0800026					0.063	21023239	99.84	0.160004
				0.096	32308	2.43994	97.5601				0.096	22428552	99.9	0.100004				0.096	31016694	99.9	0.100001					0.096	21033768	99.89	0.110002
				0.145	14962	1.12995	98.87				0.145	22403856	99.79	0.210004				0.145	30873874	99.44	0.560002					0.145	21035874	99.9	0.1
				0.217	9136	0.689963	99.31				0.217	22430798	99.91	0.0900004				0.217	30038690	96.75	3.25					0.217	21033136	99.887	0.113003
				0.325	22510	1.69999	98.3				0.325	22426307	99.89	0.110004				0.325	23093310	74.38	25.62					0.325	21019028	99.82	0.180002
				0.48	17875	1.34994	98.6501				0.48	22437533	99.94	0.0600018				0.48	15558023	50.11	49.89					0.48	21037979	99.91	0.0900036
				0.73	16154	1.21997	98.78				0.73	22419572	99.86	0.140003				0.73	7861288	25.32	74.68					0.73	21044296	99.94	0.060004
				1.1	10593	0.799998	99.2				1.1	22415082	99.84	0.160002				1.1	4461560	14.37	85.63					1.1	21032736	99.8851	0.114903
				1.65	2648	0.199981	99.8				1.65	22424062	99.88	0.120004				1.65	1394043	4.49	95.51					1.65	21040085	99.92	0.0800022
				2.5	5296	0.399961	99.6				2.5	22100768	98.44	1.56				2.5	515392	1.66	98.34					2.5	20850573	99.02	0.98
				WT FL PAPP-A Rep3							PAPP-A 1132 Rep3							PAPP-A 1132/ E483A Rep3								PAPP-A E483A Rep3
				Protease concentration (nM)	Total band Volume	%Intact BP4	%Cleaved BP4				Protease concentration (nM)	Total band Volume	%Intact BP4	%Cleaved BP4				Protease concentration (nM)	Total band Volume	%Intact BP4	%Cleaved BP4					Protease concentration (nM)	Total band Volume	%Intact BP4	%Cleaved BP4
				1e-05	1648990	100	0				1e-05	25167112	100	0				1e-05	21653128	100	0					1e-05	12166322	100	0
				0.063	523389	31.74	68.26				0.063	25141944	99.9	0.100004				0.063	21627144	99.88	0.120001					0.063	12098666	99.4439	0.556092
				0.096	405156	24.5699	75.4301				0.096	25144461	99.91	0.0900024				0.096	21566515	99.6	0.400002					0.096	12166066	99.9979	0.00210417
				0.145	183202	11.11	88.89				0.145	25129361	99.85	0.150001				0.145	21544862	99.5	0.500002					0.145	12159301	99.9423	0.0577085
				0.217	129280	7.83995	92.16				0.217	25008559	99.37	0.630001				0.217	20657084	95.4	4.6					0.217	12165998	99.9973	0.00266309
				0.325	28032	1.69995	98.3001				0.325	25154528	99.95	0.0500018				0.325	15633558	72.2	27.8					0.325	12165712	99.995	0.00501384
				0.48	22261	1.34998	98.65				0.48	25126844	99.84	0.160002				0.48	9622650	44.44	55.56					0.48	12096159	99.4233	0.576699
				0.73	20117	1.21996	98.78				0.73	25139428	99.89	0.110001				0.73	6130000	28.31	71.69					0.73	12159667	99.9453	0.0547002
				1.1	13191	0.799944	99.2001				1.1	24839939	98.7	1.3				1.1	2875535	13.28	86.72					1.1	12165998	99.9973	0.00266309
				1.65	3297	0.199941	99.8001				1.65	24865106	98.8	1.2				1.65	1160607	5.36	94.64					1.65	12152765	99.8886	0.111431
				2.5	7255	0.439966	99.56				2.5	24439782	97.11	2.89				2.5	194878	0.899999	99.1					2.5	12164909	99.9884	0.011614

## Sheet: Fig 4f, Supp. Fig 18c
	Integrated band densities measuring the cleavage efficiency against IGFBP5 with PAPP-A dimerization mutagenesis
	Graph in Fig. 4f corresponds to gel images in Supp. Fig. 18c
	Intact IGFBP5 band density was integrated and measured against IGFBP5 control lane; independent replicates = 3
			Supp. Fig. 18b WT PAPP-A FL							Supp. Fig. 18b PAPP-A 1132								Supp. Fig. 18b PAPP-A E483A/1132
		Replicate1														Replicate1
									Replicate1
																IGFBP5
		IGFBP5
									IGFBP5
Samples not included in the paper
Only for graph generation
		Replicate 2							Replicate 2
																Replicate 2
		IGFBP5
																IGFBP5
									IGFBP5
Samples not included in the paper
Only for graph generation
		Replicate 3							Replicate 3
																Replicate 3
		IGFBP5
																IGFBP5
									IGFBP5
			Graphs plotted in GraphPad Software, Prism version 9.1.2
		WT FL PAPP-A							PAPP-A 1132							PAPP-A 1132/ E483A
	Protease concentration (nM)	REP1	REP2	REP3	AVG	STDEV	SEM		REP1	REP2	REP3	AVG	STDEV	SEM		REP1	REP2	REP3	AVG	STDEV	SEM
	1e-05	0	0	0	0	0	0		0	0	0	0	0	0		0	0	0	0	0	0
	0.063	65.56	62.25	58	61.9367	3.78973	2.188		50.09	42.56	45.56	46.07	3.79082	2.18863		62.25	35.23	66.89	54.79	17.0976	9.8713
	0.096	66.2	72.05	65.31	67.8533	3.66156	2.114		56.47	52.34	58.92	55.91	3.32555	1.92001		79.9	39.4	78.05	65.7833	22.8674	13.2025
	0.145	78.82	76.21	78.3	77.7767	1.38146	0.797587		64.44	59.42	62.23	62.03	2.51597	1.4526		82.36	64.44	82.25	76.35	10.3145	5.95508
	0.217	85.73	87.45	85.65	86.2767	1.01692	0.587121		74.97	68.32	78.05	73.78	4.97296	2.87114		85.23	74.97	87.97	82.7233	6.85292	3.95654
	0.325	87.97	90.23	92.48	90.2267	2.255	1.30193		85.73	78.21	82.25	82.0633	3.76347	2.17284		87.45	85.73	89.96	87.7133	2.12726	1.22817
	0.48	89.96	92.67	93.53	92.0533	1.86318	1.07571		87.97	83.3	87.97	86.4133	2.69623	1.55667		90.23	87.97	92.48	90.2267	2.255	1.30193
	0.73	93.33	92.8604	95.56	93.9168	1.44228	0.832703		89.96	87.45	89.96	89.1233	1.44915	0.836667		92.67	89.96	93.53	92.0533	1.86318	1.07571
	1.1	96.89	97.23	97.89	97.3367	0.508462	0.293561		92.48	90.23	92.48	91.73	1.29904	0.75		97.86	92.48	96.5	95.6133	2.79745	1.61511
	1.65	97.1	98.2	98.82	98.04	0.871091	0.502925		93.53	92.67	93.53	93.2433	0.496521	0.286667		97.9	93.53	97.69	96.3733	2.46464	1.42296
	2.5	99.53	98.83	99.68	99.3467	0.453689	0.261937		96.25	97.86	98.82	97.6433	1.29863	0.749763		98.33	96.25	98.82	97.8	1.36451	0.787803
		WT FL PAPP-A Rep1							PAPP-A 1132 Rep1						PAPP-A 1132/ E483A Rep2
		Protease concentration (nM)	Total band Volume	%Intact BP5	%cleaved BP5				Protease concentration (nM)	Total band Volume	%Intact BP5	%cleaved BP5			Protease concentration (nM)	Total band Volume	%Intact BP5	%cleaved BP5
		1e-05	11073277	100	0				1e-05	10566340	100	0			1e-05	25677412	100	0
		0.063	3813636	34.44	65.56				0.063	5273660	49.91	50.09			0.063	9693223	37.75	62.25
		0.096	3742767	33.8	66.2				0.096	4599527	43.53	56.47			0.096	5161159	20.1	79.9
		0.145	2345320	21.18	78.82				0.145	3757390	35.56	64.44			0.145	4529495	17.64	82.36
		0.217	1580156	14.27	85.73				0.217	2644754	25.03	74.97			0.217	3792553	14.77	85.23
		0.325	1332115	12.03	87.97				0.325	1507816	14.27	85.73			0.325	3222515	12.55	87.45
		0.48	1111757	10.04	89.96				0.48	1271130	12.03	87.97			0.48	2508683	9.77	90.23
		0.73	738587	6.66999	93.33				0.73	1060860	10.04	89.96			0.73	1882154	7.33	92.67
		1.1	344378	3.10999	96.89				1.1	794588	7.51999	92.48			1.1	549496	2.14	97.86
		1.65	321125	2.9	97.1				1.65	683642	6.47	93.53			1.65	539225	2.1	97.9
		2.5	52044	0.469996	99.53				2.5	396237	3.74999	96.25			2.5	428812	1.67	98.33
		WT FL PAPP-A Rep2							PAPP-A 1132 Rep2						PAPP-A 1132/ E483A Rep1
		Protease concentration (nM)	Total band Volume	%Intact BP5	%cleaved BP5				Protease concentration (nM)	Total band Volume	%Intact BP5	%cleaved BP5			Protease concentration (nM)	Total band Volume	%Intact BP5	%cleaved BP5
		1e-05	13241299	100	0				1e-05	10973212	100	0			1e-05	23166230	100	0
		0.063	4998590	37.75	62.25				0.063	6303012	57.44	42.56			0.063	15004767	64.77	35.23
		0.096	3700943	27.95	72.05				0.096	5229832	47.66	52.34			0.096	14038735	60.6	39.4
		0.145	3150105	23.79	76.21				0.145	4452929	40.58	59.42			0.145	8237911	35.56	64.44
		0.217	1661783	12.55	87.45				0.217	3476313	31.68	68.32			0.217	5798507	25.03	74.97
		0.325	1293674	9.76999	90.23				0.325	2391062	21.79	78.21			0.325	3305821	14.27	85.73
		0.48	970587	7.33	92.67				0.48	1832526	16.7	83.3			0.48	2786897	12.03	87.97
		0.73	945372	7.13957	92.8604				0.73	1377138	12.55	87.45			0.73	2325889	10.04	89.96
		1.1	366784	2.77	97.23				1.1	1072082	9.76999	90.23			1.1	1742100	7.52	92.48
		1.65	238343	1.8	98.2				1.65	804336	7.33	92.67			1.65	1498855	6.47	93.53
		2.5	154923	1.17	98.83				2.5	234826	2.13999	97.86			2.5	868733	3.75	96.25
		WT FL PAPP-A Rep3							PAPP-A 1132 Rep3						PAPP-A 1132/ E483A Rep3
		Protease concentration (nM)	Total band Volume	%Intact BP5	%cleaved BP5				Protease concentration (nM)	Total band Volume	%Intact BP5	%cleaved BP5			Protease concentration (nM)	Total band Volume	%Intact BP5	%cleaved BP5
		1e-05	16489902	100	0				1e-05	12150080	100	0			1e-05	42183554	100	0
		0.063	6925758	42	58				0.063	6614503	54.44	45.56			0.063	13966974	33.11	66.89
		0.096	5720347	34.69	65.31				0.096	4991252	41.08	58.92			0.096	9259290	21.95	78.05
		0.145	3578308	21.7	78.3				0.145	4589085	37.77	62.23			0.145	7487580	17.75	82.25
		0.217	2366300	14.35	85.65				0.217	2666942	21.95	78.05			0.217	5074681	12.03	87.97
		0.325	1240040	7.52	92.48				0.325	2156639	17.75	82.25			0.325	4235228	10.04	89.96
		0.48	1066896	6.47	93.53				0.48	1461654	12.03	87.97			0.48	3172203	7.52	92.48
		0.73	732151	4.44	95.56				0.73	1219868	10.04	89.96			0.73	2729275	6.47	93.53
		1.1	347936	2.10999	97.89				1.1	913686	7.52	92.48			1.1	1476424	3.5	96.5
		1.65	194580	1.17999	98.82				1.65	786110	6.47	93.53			1.65	974440	2.31	97.69
		2.5	52767	0.319996	99.68				2.5	143370	1.17999	98.82			2.5	497765	1.18	98.82

[truncated: 5 more sheets: Supp. Fig 2a,b,c,d,e,f, Supp. Fig 3a,e,f, Supp. Fig 9b,c , Supp. Fig 13a,c, Supp. Fig. 18a]
